# Supplementary material for: Non-degradative Ubiquitination of Protein Kinases
Source: PLoS Comput Biol. 2016 Jun 2;12(6):e1004898. doi: 10.1371/journal.pcbi.1004898 (PMC4890936; doi:10.1371/journal.pcbi.1004898)
Supplement: S1 Dataset — Table of protein abundance fold-changes and adjusted p-values as calculated by MSstats (see Methods) for ubiquitin, ISG15, NEDD8, and select interferon-induced proteins. (XLSX) [file pcbi.1004898.s011.xlsx]

## Sheet: Sheet1
Protein	Descriptin	HIV_Mock_log2FC	HIV_Mock_adj.pvalue
P62979;P0CG48;P0CG47;P62987	RS27A_HUMAN Ubiquitin-40S ribosomal protein S27a ;UBC_HUMAN Polyubiquitin-C ;UBB_HUMAN Polyubiquitin-B ;RL40_HUMAN Ubiquitin-60S ribosomal protein L40 ;	0.184946	0.999702
P05161	ISG15_HUMAN Ubiquitin-like protein ISG15	-0.0134849	0.999702
Q15843	NEDD8_HUMAN NEDD8	0.0208931	0.999702
Q14653	IRF3_HUMAN Interferon regulatory factor 3	-0.0144134	0.999702
P14316	IRF2_HUMAN Interferon regulatory factor 2	-0.0378361	0.999702
Q7Z5L9	I2BP2_HUMAN Interferon regulatory factor 2-binding protein 2	-0.4806	0.482701
Q9BYX4	IFIH1_HUMAN Interferon-induced helicase C domain-containing protein 1	0.673424	0.999702
Q13325	IFIT5_HUMAN Interferon-induced protein with tetratricopeptide repeats 5	0.155699	0.999702
P80217	IN35_HUMAN Interferon-induced 35 kDa protein	0.173148	0.999702
P32455	GBP1_HUMAN Interferon-induced guanylate-binding protein 1	-0.10762	0.999702
Q16666	IF16_HUMAN Gamma-interferon-inducible protein 16	-0.0300713	0.999702
Q10589	BST2_HUMAN Bone marrow stromal antigen 2	-0.986078	0.193188
