# Supplementary material for: Non-degradative Ubiquitination of Protein Kinases
Source: PLoS Comput Biol. 2016 Jun 2;12(6):e1004898. doi: 10.1371/journal.pcbi.1004898 (PMC4890936; doi:10.1371/journal.pcbi.1004898)
Supplement: S3 Dataset — There is a row for each ubiquitination site and the columns tell the name of the protein ubiquitinated, the residue number of the modification, the corresponding aligned residue on PKA (if there is one), the corresponding aligned residue on ZAP-70 (if there is one), whether the site is proteasome dependent or independent (if known), whether the site is on the kinase domain, whether the site is on any folded protein domain, whether the modification shows any dependence on HIV infection (if known), whether the ubiquitination site is near a phosphorylation site, whether the ubiquitination site is near a phosphorylation hot spot as designated by the PTMfunc database. (XLSX) [file pcbi.1004898.s013.xlsx]

## Sheet: Sheet1
protein name	modified site	PKA alignment	ZAP-70 alignment	proteasome dependence	kinase domain	folded domain	HIV dependence	phosphorylation site	phosphorylation hot spot
P49674	242	-	-	protdep	notkindom	dom	hivdep	-	-
P48729	8	31	-	protdep	notkindom	nodom	hivdep	-	-
P48729	62	108	402	protind	kindom	dom	hivdep	-	-
P36897	391	-	-	-	notkindom	dom	hivind	-	-
P36897	397	217	517	-	kindom	dom	hivind	-	-
P36897	502	307	601	-	notkindom	nodom	hivind	-	-
P27361	287	-	-	protdep	notkindom	dom	hivdep	-	-
P27361	302	265	-	protdep	kindom	dom	hivdep	-	-
Q16539	45	-	359	protdep	notkindom	dom	hivdep	-	-
Q16539	165	182	476	protdep	kindom	dom	hivdep	-	-
Q16539	248	-	550	protdep	notkindom	dom	hivind	-	-
Q16539	249	250	551	protind	kindom	dom	hivdep	-	-
Q00535	20	60	354	protdep	kindom	dom	hivdep	nearphos	nearhot
Q00535	22	62	356	protind	kindom	dom	-	-	-
Q00535	128	169	463	protdep	kindom	dom	hivdep	-	-
Q00535	141	182	476	protdep	kindom	dom	hivdep	-	-
Q00535	232	254	554	protdep	kindom	dom	hivdep	-	-
Q00535	237	-	556	protdep	notkindom	dom	hivdep	nearphos	-
Q00535	268	275	577	protdep	kindom	dom	hivdep	-	-
P06493	6	46	-	protdep	kindom	dom	hivdep	nearphos	-
P06493	20	60	354	protdep	kindom	dom	hivdep	nearphos	nearhot
P06493	24	64	358	protdep	kindom	dom	hivdep	-	-
P06493	33	73	369	protdep	kindom	dom	hivdep	-	-
P06493	34	74	370	protind	kindom	dom	-	-	-
P06493	56	96	391	protdep	kindom	dom	hivdep	-	-
P06493	139	-	-	protdep	notkindom	dom	hivdep	-	-
P06493	143	182	476	protdep	kindom	dom	hivdep	-	-
P06493	238	-	556	protdep	notkindom	dom	hivdep	-	-
P06493	245	-	-	protdep	notkindom	dom	hivdep	-	-
P06493	254	-	-	protdep	notkindom	dom	hivdep	-	-
P06493	274	280	582	protdep	kindom	dom	hivdep	-	-
P06493	279	290	587	protind	kindom	dom	hivind	-	-
P06493	295	-	-	protind	notkindom	nodom	hivdep	-	-
P06493	296	-	-	protdep	notkindom	nodom	hivind	-	-
P24941	33	73	369	protdep	kindom	dom	hivind	-	-
P24941	34	74	370	protdep	kindom	dom	hivdep	-	-
P24941	142	182	476	protdep	kindom	dom	hivdep	-	-
P41240	193	42	328	protind	notkindom	nodom	hivdep	-	-
P06241	405	182	476	protdep	kindom	dom	hivdep	-	-
P07948	213	-	241	protind	notkindom	dom	hivind	-	-
P07948	382	182	476	protind	kindom	dom	-	-	-
P07948	477	271	573	protdep	kindom	dom	hivdep	-	-
P11801	7	-	202	protdep	notkindom	nodom	hivdep	-	-
Q9P289	91	-	-	protdep	notkindom	dom	hivdep	-	-
Q9P289	233	-	-	protdep	notkindom	dom	hivdep	-	-
Q13177	136	-	218	protdep	notkindom	nodom	hivdep	nearphos	-
Q8TDX7	248	-	-	protdep	notkindom	dom	hivdep	-	-
Q86V86	186	182	476	protdep	kindom	dom	hivdep	-	-
O14965	250	162	-	protdep	kindom	dom	hivdep	-	-
Q96GD4	56	-	305	protdep	notkindom	nodom	hivdep	-	-
Q96GD4	85	52	346	protind	kindom	dom	hivdep	-	-
Q96GD4	87	54	348	protdep	kindom	dom	hivind	-	-
Q96GD4	168	135	428	protdep	kindom	dom	hivdep	-	-
Q96GD4	194	162	-	protdep	kindom	dom	hivdep	-	-
Q96GD4	211	-	-	protdep	notkindom	dom	hivdep	-	-
Q96GD4	215	182	476	protdep	kindom	dom	hivdep	-	-
P10398	454	-	486	protdep	notkindom	dom	hivdep	-	-
P31751	111	-	-	protdep	notkindom	nodom	hivdep	-	-
P31749	30	-	-	protdep	notkindom	dom	hivdep	-	-
P31749	154	48	342	protdep	kindom	dom	hivdep	-	-
Q13976	15	-	-	protind	notkindom	nodom	hivind	-	-
P35916	858	57	351	protind	kindom	dom	-	-	-
P06213	1057	73	369	-	kindom	dom	hivind	-	-
P06213	1352	-	-	protdep	notkindom	nodom	hivind	-	-
P08069	1033	73	369	protind	kindom	dom	hivind	-	-
Q00536	194	73	369	protdep	kindom	dom	hivdep	-	-
Q00537	208	60	354	protdep	kindom	dom	hivdep	nearphos	nearhot
P50750	35	60	354	protdep	kindom	dom	hivind	-	-
P50750	151	169	463	protdep	kindom	dom	hivind	-	-
P50750	164	182	476	protdep	kindom	dom	hivdep	-	-
P50750	178	-	489	protdep	notkindom	dom	hivind	-	-
P53779	17	-	-	protind	notkindom	nodom	hivind	-	-
O75116	447	-	-	protind	notkindom	nodom	-	-	-
Q99640	126	60	354	protdep	kindom	dom	hivdep	-	-
Q02750	175	153	447	protdep	kindom	dom	hivdep	-	-
P46734	93	73	369	protdep	kindom	dom	hivdep	-	-
P46734	200	177	471	protdep	kindom	dom	hivdep	-	-
P52564	232	214	514	protdep	kindom	dom	hivdep	-	-
Q96GX5	179	190	484	protdep	kindom	dom	hivind	-	-
Q16513	447	-	-	protdep	notkindom	dom	hivdep	-	-
Q05655	353	48	342	protdep	kindom	dom	hivdep	-	-
Q05655	369	64	358	protdep	kindom	dom	hivdep	-	-
Q05655	613	-	-	protdep	notkindom	dom	hivdep	-	-
Q05655	641	-	-	protdep	notkindom	dom	hivdep	nearphos	-
P24723	36	-	-	protdep	notkindom	dom	hivind	-	-
Q8WXR4	1190	-	-	protdep	notkindom	nodom	hivdep	-	-
Q8IVH8	32	60	354	protdep	kindom	dom	hivdep	-	-
Q7L7X3	484	-	-	protind	notkindom	nodom	hivdep	-	-
Q8TD19	366	-	-	protind	notkindom	nodom	hivind	-	-
Q8TD19	650	-	-	protdep	notkindom	nodom	hivdep	-	-
P53350	226	-	-	protdep	notkindom	dom	hivdep	nearphos	-
P53350	480	-	-	protind	notkindom	nodom	-	-	-
P53350	492	-	-	protind	notkindom	nodom	hivdep	-	-
P53350	574	-	-	protdep	notkindom	dom	hivind	-	-
O14757	166	198	498	protdep	kindom	dom	hivdep	-	-
O14757	180	212	512	protdep	kindom	dom	hivdep	-	-
Q14680	156	191	485	protdep	kindom	dom	hivind	-	-
Q14680	158	192	487	protdep	kindom	dom	hivind	-	-
P27448	294	280	582	protind	kindom	dom	hivind	-	-
P23458	249	-	-	protdep	notkindom	dom	hivind	-	-
Q13308	835	-	-	protdep	notkindom	dom	hivind	-	-
Q9BVS4	288	234	534	protdep	kindom	dom	hivind	-	-
Q13546	13	25	306	protdep	notkindom	nodom	hivdep	-	-
Q13546	115	144	438	protdep	kindom	dom	hivdep	-	-
O00418	341	-	-	protind	notkindom	nodom	-	-	-
O00418	347	-	-	protind	notkindom	nodom	-	nearphos	-
O00418	485	-	-	protind	notkindom	nodom	-	-	-
Q9P2K8	619	73	369	protdep	kindom	dom	hivdep	-	-
Q9BQI3	175	52	346	protdep	kindom	dom	hivdep	-	-
Q99570	89	129	422	protdep	kindom	dom	hivdep	-	-
Q99570	97	-	-	protdep	notkindom	dom	hivdep	-	-
Q99570	309	-	-	protdep	notkindom	dom	hivdep	-	-
Q99570	443	-	-	protdep	notkindom	nodom	hivdep	-	-
Q99570	449	-	-	protdep	notkindom	nodom	hivdep	-	-
O14976	175	169	463	protdep	kindom	dom	hivdep	-	-
P51617	217	49	343	protdep	kindom	dom	hivdep	-	-
P51617	239	73	369	protdep	kindom	dom	hivdep	-	-
Q9BXM7	164	-	251	-	notkindom	dom	hivind	-	-
Q9BXM7	319	78	373	protdep	kindom	dom	hivind	-	-
O60566	1040	-	-	protdep	notkindom	dom	hivdep	nearphos	-
P33981	538	57	351	protdep	kindom	dom	hivdep	-	-
P33981	546	80	375	protdep	kindom	dom	hivind	-	-
P33981	547	-	-	protind	notkindom	dom	hivind	-	-
P33981	830	-	-	protdep	notkindom	nodom	hivdep	nearphos	-
P19525	253	-	-	protdep	notkindom	nodom	hivdep	-	-
P19525	400	153	447	protdep	kindom	dom	hivdep	-	-
P19525	409	-	456	protdep	notkindom	dom	hivdep	-	-
P19525	426	-	-	protdep	notkindom	dom	hivdep	-	-
P19525	429	182	476	protind	kindom	dom	hivdep	-	-
P19525	440	192	487	protdep	kindom	dom	hivdep	-	-
P19525	517	272	574	protdep	kindom	dom	hivdep	-	-
Q9H5K3	3	-	-	-	notkindom	nodom	hivind	-	-
Q9H5K3	93	56	350	protdep	kindom	dom	hivdep	-	-
Q96KB5	8	-	-	protdep	notkindom	nodom	hivdep	nearphos	-
Q96KB5	64	73	369	protdep	kindom	dom	hivdep	-	-
Q96KB5	132	-	-	protind	notkindom	dom	hivdep	-	-
Q96KB5	169	169	463	protdep	kindom	dom	hivdep	-	-
Q96KB5	176	176	470	protdep	kindom	dom	hivdep	-	-
Q13418	191	42	328	protdep	notkindom	nodom	hivdep	-	-
Q13418	341	190	484	protdep	kindom	dom	hivdep	nearphos	nearhot
