# Supplementary material for: Non-degradative Ubiquitination of Protein Kinases
Source: PLoS Comput Biol. 2016 Jun 2;12(6):e1004898. doi: 10.1371/journal.pcbi.1004898 (PMC4890936; doi:10.1371/journal.pcbi.1004898)
Supplement: S4 Dataset — Log2-fold-changes (L2FC) and adjusted p-values as calculated by MSstats (see Materials and Methods) for ubiquitination sites in Jurkat cells infected with HIV. UniProt accessions, gene names, descriptions, and modified site positions are indicated; multiple accessions separated by semi-colons indicate sites for which peptide sequences were identical between multiple UnirProt entries. L2FC and adjusted p-values are indicated for the following comparisons: HIV-infected vs. uninfected cells, HIV-infected and MG-132-treated vs uninfected and MG-132-treated cells, and uninfected MG-132-treated and uninfected untreated cells. (XLS) [file pcbi.1004898.s014.xls]

## Sheet: Sheet1
UniProt Accession Number(s)	Modification Site(s)	HIV v MOCK log2FC	HIV v MOCK adj. pval	HIV MG132 v HIV log2FC	HIV MG132 v HIV adj. pval	HIV MG132 v MOCK MG132 log2FC	HIV MG132 v MOCK MG132 adj. pval	MOCK MG132 v MOCK log2FC	MOCK MG132 v MOCK adj. pval	Gene Name	Description
P43403	P43403_K556	0.120291	0.201383	0.39729	0.000428406	0.601971	1.23e-07	-0.0843893	0.495518	ZAP70	zeta-chain (TCR) associated protein kinase 70kDa [Source:HGNC Symbol;Acc:HGNC:12858]
Q13418	Q13418_K209	NA	NA	NA	NA	0.722099	1.38e-06	NA	NA	HEL-S-28 ILK	integrin-linked kinase [Source:HGNC Symbol;Acc:HGNC:6040]
Q08881	Q08881_K129	NA	NA	NA	NA	0.465759	3.24e-06	NA	NA	ITK DKFZP686M05208	IL2-inducible T-cell kinase [Source:HGNC Symbol;Acc:HGNC:6171]
Q08881	Q08881_K497	0.689224	0.0301478	1.90583	2.81e-11	0.794017	5.73e-06	1.80104	1.54e-05	ITK DKFZP686M05208	IL2-inducible T-cell kinase [Source:HGNC Symbol;Acc:HGNC:6171]
P11802	P11802_K35	NA	NA	NA	NA	-0.730813	6.26e-05	NA	NA	CDK4	cyclin-dependent kinase 4 [Source:HGNC Symbol;Acc:HGNC:1773]
P06213,P08069,P14616	P14616_K1151,P06213_K1195,P08069_K1171,P06213_K1195,P08069_K1171,P14616_K1151,P06213_K1195,P14616_K1151,P08069_K1171	0.508329	0.0304694	0.112761	0.519209	2.01468	9.73e-05	-1.39359	8.92e-05	INSR IGF1R INSRR	insulin receptor [Source:HGNC Symbol;Acc:HGNC:6091],insulin-like growth factor 1 receptor [Source:HGNC Symbol;Acc:HGNC:5465],insulin receptor-related receptor [Source:HGNC Symbol;Acc:HGNC:6093]
P06213,P08069,P14616	P14616_K1151,P06213_K1195,P08069_K1171,P06213_K1195,P08069_K1171,P14616_K1151,P06213_K1195,P14616_K1151,P08069_K1171	0.508329	0.0304694	0.112761	0.519209	2.01468	9.73e-05	-1.39359	8.92e-05	INSR IGF1R INSRR	insulin receptor [Source:HGNC Symbol;Acc:HGNC:6091],insulin-like growth factor 1 receptor [Source:HGNC Symbol;Acc:HGNC:5465],insulin receptor-related receptor [Source:HGNC Symbol;Acc:HGNC:6093]
P06213,P08069,P14616	P14616_K1151,P06213_K1195,P08069_K1171,P06213_K1195,P08069_K1171,P14616_K1151,P06213_K1195,P14616_K1151,P08069_K1171	0.508329	0.0304694	0.112761	0.519209	2.01468	9.73e-05	-1.39359	8.92e-05	INSR IGF1R INSRR	insulin receptor [Source:HGNC Symbol;Acc:HGNC:6091],insulin-like growth factor 1 receptor [Source:HGNC Symbol;Acc:HGNC:5465],insulin receptor-related receptor [Source:HGNC Symbol;Acc:HGNC:6093]
P06213,P08069,P14616	P14616_K1151,P06213_K1195,P08069_K1171,P06213_K1195,P08069_K1171,P14616_K1151,P06213_K1195,P14616_K1151,P08069_K1171	0.508329	0.0304694	0.112761	0.519209	2.01468	9.73e-05	-1.39359	8.92e-05	INSR IGF1R INSRR	insulin receptor [Source:HGNC Symbol;Acc:HGNC:6091],insulin-like growth factor 1 receptor [Source:HGNC Symbol;Acc:HGNC:5465],insulin receptor-related receptor [Source:HGNC Symbol;Acc:HGNC:6093]
P06213,P08069,P14616	P14616_K1151,P06213_K1195,P08069_K1171,P06213_K1195,P08069_K1171,P14616_K1151,P06213_K1195,P14616_K1151,P08069_K1171	0.508329	0.0304694	0.112761	0.519209	2.01468	9.73e-05	-1.39359	8.92e-05	INSR IGF1R INSRR	insulin receptor [Source:HGNC Symbol;Acc:HGNC:6091],insulin-like growth factor 1 receptor [Source:HGNC Symbol;Acc:HGNC:5465],insulin receptor-related receptor [Source:HGNC Symbol;Acc:HGNC:6093]
P06213,P08069,P14616	P14616_K1151,P06213_K1195,P08069_K1171,P06213_K1195,P08069_K1171,P14616_K1151,P06213_K1195,P14616_K1151,P08069_K1171	0.508329	0.0304694	0.112761	0.519209	2.01468	9.73e-05	-1.39359	8.92e-05	INSR IGF1R INSRR	insulin receptor [Source:HGNC Symbol;Acc:HGNC:6091],insulin-like growth factor 1 receptor [Source:HGNC Symbol;Acc:HGNC:5465],insulin receptor-related receptor [Source:HGNC Symbol;Acc:HGNC:6093]
P06213,P08069,P14616	P14616_K1151,P06213_K1195,P08069_K1171,P06213_K1195,P08069_K1171,P14616_K1151,P06213_K1195,P14616_K1151,P08069_K1171	0.508329	0.0304694	0.112761	0.519209	2.01468	9.73e-05	-1.39359	8.92e-05	INSR IGF1R INSRR	insulin receptor [Source:HGNC Symbol;Acc:HGNC:6091],insulin-like growth factor 1 receptor [Source:HGNC Symbol;Acc:HGNC:5465],insulin receptor-related receptor [Source:HGNC Symbol;Acc:HGNC:6093]
P06213,P08069,P14616	P14616_K1151,P06213_K1195,P08069_K1171,P06213_K1195,P08069_K1171,P14616_K1151,P06213_K1195,P14616_K1151,P08069_K1171	0.508329	0.0304694	0.112761	0.519209	2.01468	9.73e-05	-1.39359	8.92e-05	INSR IGF1R INSRR	insulin receptor [Source:HGNC Symbol;Acc:HGNC:6091],insulin-like growth factor 1 receptor [Source:HGNC Symbol;Acc:HGNC:5465],insulin receptor-related receptor [Source:HGNC Symbol;Acc:HGNC:6093]
P06213,P08069,P14616	P14616_K1151,P06213_K1195,P08069_K1171,P06213_K1195,P08069_K1171,P14616_K1151,P06213_K1195,P14616_K1151,P08069_K1171	0.508329	0.0304694	0.112761	0.519209	2.01468	9.73e-05	-1.39359	8.92e-05	INSR IGF1R INSRR	insulin receptor [Source:HGNC Symbol;Acc:HGNC:6091],insulin-like growth factor 1 receptor [Source:HGNC Symbol;Acc:HGNC:5465],insulin receptor-related receptor [Source:HGNC Symbol;Acc:HGNC:6093]
O15075	O15075_K286	NA	NA	NA	NA	0.587633	0.000140606	NA	NA	DCLK1	doublecortin-like kinase 1 [Source:HGNC Symbol;Acc:HGNC:2700]
Q13177	Q13177_K136	0.412969	0.00167251	-0.637293	0.000373714	0.534954	0.000452095	-0.759278	9.37e-06	PAK2	p21 protein (Cdc42/Rac)-activated kinase 2 [Source:HGNC Symbol;Acc:HGNC:8591]
Q86Z02,Q9H2X6	Q86Z02_K421,Q9H2X6_K430	NA	NA	NA	NA	0.490209	0.000528306	NA	NA	HIPK1 HIPK2	homeodomain interacting protein kinase 1 [Source:HGNC Symbol;Acc:HGNC:19006],homeodomain interacting protein kinase 2 [Source:HGNC Symbol;Acc:HGNC:14402]
Q86Z02,Q9H2X6	Q86Z02_K421,Q9H2X6_K430	NA	NA	NA	NA	0.490209	0.000528306	NA	NA	HIPK1 HIPK2	homeodomain interacting protein kinase 1 [Source:HGNC Symbol;Acc:HGNC:19006],homeodomain interacting protein kinase 2 [Source:HGNC Symbol;Acc:HGNC:14402]
P11802	P11802_K22	NA	NA	NA	NA	-0.717976	0.000778892	NA	NA	CDK4	cyclin-dependent kinase 4 [Source:HGNC Symbol;Acc:HGNC:1773]
P43403	P43403_K484	0.879084	0.000161693	0.516055	0.000692773	0.492192	0.00098458	0.902947	9.49e-06	ZAP70	zeta-chain (TCR) associated protein kinase 70kDa [Source:HGNC Symbol;Acc:HGNC:12858]
P06213	P06213_K1057	0.288142	0.141745	0.746588	0.00122261	0.995791	0.00113977	0.0389386	0.792353	INSR	insulin receptor [Source:HGNC Symbol;Acc:HGNC:6091]
Q08881	Q08881_K107	NA	NA	NA	NA	0.741621	0.00219595	NA	NA	ITK DKFZP686M05208	IL2-inducible T-cell kinase [Source:HGNC Symbol;Acc:HGNC:6171]
P06239	P06239_K276	-0.0849473	0.711771	1.43811	1.19e-06	0.566255	0.00375965	0.78691	0.000209757	LCK	LCK proto-oncogene, Src family tyrosine kinase [Source:HGNC Symbol;Acc:HGNC:6524]
Q08881	Q08881_K519	0.732387	0.008924	1.77673	7.97e-05	0.586672	0.00588906	1.92244	5.82e-05	ITK DKFZP686M05208	IL2-inducible T-cell kinase [Source:HGNC Symbol;Acc:HGNC:6171]
Q08881	Q08881_K258	NA	NA	NA	NA	1.17032	0.0059531	NA	NA	ITK DKFZP686M05208	IL2-inducible T-cell kinase [Source:HGNC Symbol;Acc:HGNC:6171]
P43403	P43403_K217	0.860721	0.00090809	0.18021	0.406236	0.769326	0.00643215	0.271605	0.164073	ZAP70	zeta-chain (TCR) associated protein kinase 70kDa [Source:HGNC Symbol;Acc:HGNC:12858]
Q96GD4,Q9UQB9	Q96GD4_K164,Q9UQB9_K130	NA	NA	NA	NA	-0.296122	0.0072207	NA	NA	AURKB AURKC	aurora kinase B [Source:HGNC Symbol;Acc:HGNC:11390],aurora kinase C [Source:HGNC Symbol;Acc:HGNC:11391]
Q96GD4,Q9UQB9	Q96GD4_K164,Q9UQB9_K130	NA	NA	NA	NA	-0.296122	0.0072207	NA	NA	AURKB AURKC	aurora kinase B [Source:HGNC Symbol;Acc:HGNC:11390],aurora kinase C [Source:HGNC Symbol;Acc:HGNC:11391]
Q04759	Q04759_K527	NA	NA	NA	NA	0.693989	0.00795746	NA	NA	PRKCQ	protein kinase C, theta [Source:HGNC Symbol;Acc:HGNC:9410]
P06239	P06239_K179	0.332167	0.000133885	1.24522	9.67e-09	0.375283	0.00836834	1.2021	9.81e-09	LCK	LCK proto-oncogene, Src family tyrosine kinase [Source:HGNC Symbol;Acc:HGNC:6524]
Q08881	Q08881_K523	-0.707583	0.596738	3.07361	0.00253314	0.849273	0.00845758	1.51675	0.00441037	ITK DKFZP686M05208	IL2-inducible T-cell kinase [Source:HGNC Symbol;Acc:HGNC:6171]
Q14680	Q14680_K650	NA	NA	NA	NA	0.786393	0.00881873	NA	NA	MELK MELKV4	maternal embryonic leucine zipper kinase [Source:HGNC Symbol;Acc:HGNC:16870]
O94768	O94768_K88	NA	NA	NA	NA	0.898348	0.00941546	NA	NA	STK17B	serine/threonine kinase 17b [Source:HGNC Symbol;Acc:HGNC:11396]
Q99570	Q99570_K97	NA	NA	NA	NA	-0.674812	0.0105598	NA	NA	PIK3R4	phosphoinositide-3-kinase, regulatory subunit 4 [Source:HGNC Symbol;Acc:HGNC:8982]
P06239	P06239_K335	0.375434	6.31e-05	0.504808	1.28e-06	0.273851	0.0122827	0.606391	7.23e-08	LCK	LCK proto-oncogene, Src family tyrosine kinase [Source:HGNC Symbol;Acc:HGNC:6524]
P43403	P43403_K603	0.28832	0.193849	0.559146	0.0322885	0.982087	0.0125247	-0.134621	0.509407	ZAP70	zeta-chain (TCR) associated protein kinase 70kDa [Source:HGNC Symbol;Acc:HGNC:12858]
Q00537	Q00537_K208	NA	NA	NA	NA	-0.959722	0.0132536	NA	NA	CDK17 PCTK2	cyclin-dependent kinase 17 [Source:HGNC Symbol;Acc:HGNC:8750]
Q14680	Q14680_K62	NA	NA	NA	NA	0.491301	0.0157768	NA	NA	MELK MELKV4	maternal embryonic leucine zipper kinase [Source:HGNC Symbol;Acc:HGNC:16870]
P06493	P06493_K201	NA	NA	NA	NA	0.794154	0.0165747	NA	NA	CDK1 CDC2	cyclin-dependent kinase 1 [Source:HGNC Symbol;Acc:HGNC:1722]
P43403	P43403_K476	0.450869	0.0230932	0.617156	0.000912517	0.399734	0.019491	0.668291	0.000525899	ZAP70	zeta-chain (TCR) associated protein kinase 70kDa [Source:HGNC Symbol;Acc:HGNC:12858]
Q8TAS1	Q8TAS1_K387	NA	NA	NA	NA	-0.490826	0.0258034	NA	NA	UHMK1	U2AF homology motif (UHM) kinase 1 [Source:HGNC Symbol;Acc:HGNC:19683]
Q86V86	Q86V86_K69	NA	NA	NA	NA	-0.72665	0.0258034	NA	NA	PIM3	Pim-3 proto-oncogene, serine/threonine kinase [Source:HGNC Symbol;Acc:HGNC:19310]
P51955	P51955_K152	NA	NA	NA	NA	0.289107	0.0262847	NA	NA	NEK2	NIMA-related kinase 2 [Source:HGNC Symbol;Acc:HGNC:7745]
P33981	P33981_K538	NA	NA	NA	NA	0.528257	0.0277423	NA	NA	TTK	TTK protein kinase [Source:HGNC Symbol;Acc:HGNC:12401]
P41240	P41240_K86	NA	NA	NA	NA	-0.485068	0.0277423	NA	NA	CSK	c-src tyrosine kinase [Source:HGNC Symbol;Acc:HGNC:2444]
O94768	O94768_K53	0.40022	0.220693	2.62179	3.61e-05	0.7557	0.0283168	2.26631	7.43e-05	STK17B	serine/threonine kinase 17b [Source:HGNC Symbol;Acc:HGNC:11396]
P49761	P49761_K334	NA	NA	NA	NA	-0.493274	0.0293051	NA	NA	CLK3	CDC-like kinase 3 [Source:HGNC Symbol;Acc:HGNC:2071]
O75914,Q13177	Q13177_K492,O75914_K526	0.34385	0.216758	0.817267	0.017386	1.07234	0.0300856	0.0887764	0.68197	PAK3 PAK2	p21 protein (Cdc42/Rac)-activated kinase 3 [Source:HGNC Symbol;Acc:HGNC:8592],p21 protein (Cdc42/Rac)-activated kinase 2 [Source:HGNC Symbol;Acc:HGNC:8591]
O75914,Q13177	Q13177_K492,O75914_K526	0.34385	0.216758	0.817267	0.017386	1.07234	0.0300856	0.0887764	0.68197	PAK3 PAK2	p21 protein (Cdc42/Rac)-activated kinase 3 [Source:HGNC Symbol;Acc:HGNC:8592],p21 protein (Cdc42/Rac)-activated kinase 2 [Source:HGNC Symbol;Acc:HGNC:8591]
P41240	P41240_K76	NA	NA	NA	NA	-0.605697	0.0304204	NA	NA	CSK	c-src tyrosine kinase [Source:HGNC Symbol;Acc:HGNC:2444]
P41240	P41240_K337	NA	NA	NA	NA	-0.271233	0.0365536	NA	NA	CSK	c-src tyrosine kinase [Source:HGNC Symbol;Acc:HGNC:2444]
P43403	P43403_K361	0.467668	0.0122264	-0.487271	0.0164589	0.65179	0.0384504	-0.671393	0.00488391	ZAP70	zeta-chain (TCR) associated protein kinase 70kDa [Source:HGNC Symbol;Acc:HGNC:12858]
P51955	P51955_K359	NA	NA	NA	NA	1.21345	0.0386341	NA	NA	NEK2	NIMA-related kinase 2 [Source:HGNC Symbol;Acc:HGNC:7745]
P11802	P11802_K297	NA	NA	NA	NA	-0.730892	0.0403496	NA	NA	CDK4	cyclin-dependent kinase 4 [Source:HGNC Symbol;Acc:HGNC:1773]
Q08881	Q08881_K138	NA	NA	NA	NA	1.02403	0.0420728	NA	NA	ITK DKFZP686M05208	IL2-inducible T-cell kinase [Source:HGNC Symbol;Acc:HGNC:6171]
O94768	O94768_K37	NA	NA	NA	NA	0.722687	0.0477408	NA	NA	STK17B	serine/threonine kinase 17b [Source:HGNC Symbol;Acc:HGNC:11396]
P11802	P11802_K211	NA	NA	NA	NA	-0.74583	0.0499194	NA	NA	CDK4	cyclin-dependent kinase 4 [Source:HGNC Symbol;Acc:HGNC:1773]
P06239	P06239_K182	0.421013	0.000584268	0.378586	0.00149676	0.290674	0.0517012	0.508925	0.000182372	LCK	LCK proto-oncogene, Src family tyrosine kinase [Source:HGNC Symbol;Acc:HGNC:6524]
Q04759	Q04759_K393	NA	NA	NA	NA	0.57604	0.0529513	NA	NA	PRKCQ	protein kinase C, theta [Source:HGNC Symbol;Acc:HGNC:9410]
P43403	P43403_K455	0.372376	0.0485352	0.774897	0.000226477	0.444121	0.0537629	0.703153	0.00125993	ZAP70	zeta-chain (TCR) associated protein kinase 70kDa [Source:HGNC Symbol;Acc:HGNC:12858]
P50750	P50750_K345	NA	NA	NA	NA	-0.393788	0.0543815	NA	NA	CDK9	cyclin-dependent kinase 9 [Source:HGNC Symbol;Acc:HGNC:1780]
P33981	P33981_K547	NA	NA	NA	NA	0.508612	0.056466	NA	NA	TTK	TTK protein kinase [Source:HGNC Symbol;Acc:HGNC:12401]
P43403	P43403_K362	1.62301	6.94e-05	0.971096	0.0040018	0.594755	0.0568033	1.99935	1.98e-05	ZAP70	zeta-chain (TCR) associated protein kinase 70kDa [Source:HGNC Symbol;Acc:HGNC:12858]
Q08881	Q08881_K242	NA	NA	NA	NA	1.07107	0.0570858	NA	NA	ITK DKFZP686M05208	IL2-inducible T-cell kinase [Source:HGNC Symbol;Acc:HGNC:6171]
P43403	P43403_K377	0.494246	0.0904927	0.613787	0.015314	0.506258	0.05763	0.601776	0.0161243	ZAP70	zeta-chain (TCR) associated protein kinase 70kDa [Source:HGNC Symbol;Acc:HGNC:12858]
Q08881	Q08881_K391	NA	NA	NA	NA	0.750216	0.0580511	NA	NA	ITK DKFZP686M05208	IL2-inducible T-cell kinase [Source:HGNC Symbol;Acc:HGNC:6171]
O00311	O00311_K253	NA	NA	NA	NA	-0.622994	0.0621045	NA	NA	CDC7	cell division cycle 7 [Source:HGNC Symbol;Acc:HGNC:1745]
Q08881	Q08881_K150	0.482237	0.303892	1.83472	0.00503236	1.03883	0.0624655	1.27813	0.0153073	ITK DKFZP686M05208	IL2-inducible T-cell kinase [Source:HGNC Symbol;Acc:HGNC:6171]
P43403	P43403_K500	NA	NA	NA	NA	0.465172	0.0692658	NA	NA	ZAP70	zeta-chain (TCR) associated protein kinase 70kDa [Source:HGNC Symbol;Acc:HGNC:12858]
Q86V86	Q86V86_K186	NA	NA	NA	NA	-0.554593	0.0717123	NA	NA	PIM3	Pim-3 proto-oncogene, serine/threonine kinase [Source:HGNC Symbol;Acc:HGNC:19310]
P43403	P43403_K193	1.03207	0.0188517	0.0666542	0.486051	0.563384	0.0718025	0.535343	0.0265408	ZAP70	zeta-chain (TCR) associated protein kinase 70kDa [Source:HGNC Symbol;Acc:HGNC:12858]
Q08881	Q08881_K344	NA	NA	NA	NA	1.34588	0.0744153	NA	NA	ITK DKFZP686M05208	IL2-inducible T-cell kinase [Source:HGNC Symbol;Acc:HGNC:6171]
P41240	P41240_K393	NA	NA	NA	NA	-0.265358	0.0761713	NA	NA	CSK	c-src tyrosine kinase [Source:HGNC Symbol;Acc:HGNC:2444]
Q92918	Q92918_K33	0.269878	0.412748	1.13965	0.000319236	0.422042	0.0856601	0.987484	0.000883545	MAP4K1	mitogen-activated protein kinase kinase kinase kinase 1 [Source:HGNC Symbol;Acc:HGNC:6863]
P06239	P06239_K293	0.25763	0.432802	0.244463	0.287311	0.475649	0.0876399	0.0264446	0.92699	LCK	LCK proto-oncogene, Src family tyrosine kinase [Source:HGNC Symbol;Acc:HGNC:6524]
Q04759	Q04759_K325	NA	NA	NA	NA	0.636478	0.0896476	NA	NA	PRKCQ	protein kinase C, theta [Source:HGNC Symbol;Acc:HGNC:9410]
Q8TDX7	Q8TDX7_K189	0.41298	0.00150668	1.03184	7.59e-05	0.484608	0.0908102	0.960212	2.37e-05	NEK7	NIMA-related kinase 7 [Source:HGNC Symbol;Acc:HGNC:13386]
P36507	P36507_K370	NA	NA	NA	NA	0.181251	0.0913932	NA	NA	MAP2K2	mitogen-activated protein kinase kinase 2 [Source:HGNC Symbol;Acc:HGNC:6842]
P48729	P48729_K62	-0.0911465	0.505207	1.92156	1.25e-10	0.20792	0.0950525	1.62249	9.32e-10	CSNK1A1	casein kinase 1, alpha 1 [Source:HGNC Symbol;Acc:HGNC:2451]
Q04759	Q04759_K401	NA	NA	NA	NA	0.634361	0.0957793	NA	NA	PRKCQ	protein kinase C, theta [Source:HGNC Symbol;Acc:HGNC:9410]
Q08881	Q08881_K67	NA	NA	NA	NA	0.694838	0.0960297	NA	NA	ITK DKFZP686M05208	IL2-inducible T-cell kinase [Source:HGNC Symbol;Acc:HGNC:6171]
P33981	P33981_K546	NA	NA	NA	NA	0.801957	0.0972286	NA	NA	TTK	TTK protein kinase [Source:HGNC Symbol;Acc:HGNC:12401]
P51617	P51617_K397	NA	NA	NA	NA	-0.469557	0.0980736	NA	NA	IRAK1	interleukin-1 receptor-associated kinase 1 [Source:HGNC Symbol;Acc:HGNC:6112]
P06493	P06493_K9,P06493_K20	NA	NA	NA	NA	0.336498	0.100754	NA	NA	CDK1 CDC2	cyclin-dependent kinase 1 [Source:HGNC Symbol;Acc:HGNC:1722]
P06493	P06493_K9,P06493_K20	NA	NA	NA	NA	0.336498	0.100754	NA	NA	CDK1 CDC2	cyclin-dependent kinase 1 [Source:HGNC Symbol;Acc:HGNC:1722]
Q8TDX7	Q8TDX7_K74	0.535696	0.102367	1.03144	0.000632704	0.420099	0.103736	1.14704	0.000261467	NEK7	NIMA-related kinase 7 [Source:HGNC Symbol;Acc:HGNC:13386]
P08069	P08069_K1033	-0.204579	0.601371	0.633673	0.0594378	0.621818	0.110418	-0.192724	0.486211	IGF1R	insulin-like growth factor 1 receptor [Source:HGNC Symbol;Acc:HGNC:5465]
Q04759	Q04759_K75	NA	NA	NA	NA	0.413824	0.112136	NA	NA	PRKCQ	protein kinase C, theta [Source:HGNC Symbol;Acc:HGNC:9410]
Q99570	Q99570_K443	NA	NA	NA	NA	-0.686538	0.112231	NA	NA	PIK3R4	phosphoinositide-3-kinase, regulatory subunit 4 [Source:HGNC Symbol;Acc:HGNC:8982]
Q86V86	Q86V86_K73	NA	NA	NA	NA	-0.526501	0.115392	NA	NA	PIM3	Pim-3 proto-oncogene, serine/threonine kinase [Source:HGNC Symbol;Acc:HGNC:19310]
P06493	P06493_K9	NA	NA	NA	NA	0.295862	0.11878	NA	NA	CDK1 CDC2	cyclin-dependent kinase 1 [Source:HGNC Symbol;Acc:HGNC:1722]
Q08881	Q08881_K296	NA	NA	NA	NA	0.725149	0.121594	NA	NA	ITK DKFZP686M05208	IL2-inducible T-cell kinase [Source:HGNC Symbol;Acc:HGNC:6171]
Q8TDX7	Q8TDX7_K248	NA	NA	NA	NA	0.858043	0.123198	NA	NA	NEK7	NIMA-related kinase 7 [Source:HGNC Symbol;Acc:HGNC:13386]
P34947,P43250	P43250_K174,P34947_K174	NA	NA	NA	NA	0.616992	0.127242	NA	NA	GRK5 GRK6	G protein-coupled receptor kinase 5 [Source:HGNC Symbol;Acc:HGNC:4544],G protein-coupled receptor kinase 6 [Source:HGNC Symbol;Acc:HGNC:4545]
P34947,P43250	P43250_K174,P34947_K174	NA	NA	NA	NA	0.616992	0.127242	NA	NA	GRK5 GRK6	G protein-coupled receptor kinase 5 [Source:HGNC Symbol;Acc:HGNC:4544],G protein-coupled receptor kinase 6 [Source:HGNC Symbol;Acc:HGNC:4545]
P43250	P43250_K358	NA	NA	NA	NA	0.225482	0.128545	NA	NA	GRK6	G protein-coupled receptor kinase 6 [Source:HGNC Symbol;Acc:HGNC:4545]
P06213,P08069,P14616	P06213_K1195,P14616_K1151,P08069_K1171	0.541036	0.225384	-0.175365	0.455361	2.55452	0.129146	-2.18885	0.0572136	INSR IGF1R INSRR	insulin receptor [Source:HGNC Symbol;Acc:HGNC:6091],insulin-like growth factor 1 receptor [Source:HGNC Symbol;Acc:HGNC:5465],insulin receptor-related receptor [Source:HGNC Symbol;Acc:HGNC:6093]
P06213,P08069,P14616	P06213_K1195,P14616_K1151,P08069_K1171	0.541036	0.225384	-0.175365	0.455361	2.55452	0.129146	-2.18885	0.0572136	INSR IGF1R INSRR	insulin receptor [Source:HGNC Symbol;Acc:HGNC:6091],insulin-like growth factor 1 receptor [Source:HGNC Symbol;Acc:HGNC:5465],insulin receptor-related receptor [Source:HGNC Symbol;Acc:HGNC:6093]
P06213,P08069,P14616	P06213_K1195,P14616_K1151,P08069_K1171	0.541036	0.225384	-0.175365	0.455361	2.55452	0.129146	-2.18885	0.0572136	INSR IGF1R INSRR	insulin receptor [Source:HGNC Symbol;Acc:HGNC:6091],insulin-like growth factor 1 receptor [Source:HGNC Symbol;Acc:HGNC:5465],insulin receptor-related receptor [Source:HGNC Symbol;Acc:HGNC:6093]
P41240	P41240_K193	-0.007052	0.931392	1.40061	1.12e-05	-0.206488	0.130683	1.60005	2.5e-06	CSK	c-src tyrosine kinase [Source:HGNC Symbol;Acc:HGNC:2444]
P27361	P27361_K317	NA	NA	NA	NA	0.561881	0.130735	NA	NA	DKFZP686O0215 MAPK3	mitogen-activated protein kinase 3 [Source:HGNC Symbol;Acc:HGNC:6877]
P06493	P06493_K33	0.107084	0.592748	1.83858	1.49e-14	0.0812007	0.131148	1.86447	7.63e-15	CDK1 CDC2	cyclin-dependent kinase 1 [Source:HGNC Symbol;Acc:HGNC:1722]
P54619	P54619_K264	NA	NA	NA	NA	0.257519	0.13115	NA	NA	PRKAG1	protein kinase, AMP-activated, gamma 1 non-catalytic subunit [Source:HGNC Symbol;Acc:HGNC:9385]
P31749	P31749_K39	NA	NA	NA	NA	0.571999	0.136332	NA	NA	AKT1	v-akt murine thymoma viral oncogene homolog 1 [Source:HGNC Symbol;Acc:HGNC:391]
O14730	O14730_K300	-0.314159	0.00967696	0.0687197	0.525973	0.439932	0.145725	-0.685371	0.0135384	RIOK3	RIO kinase 3 [Source:HGNC Symbol;Acc:HGNC:11451]
O43683	O43683_K663	NA	NA	NA	NA	0.539855	0.14991	NA	NA	BUB1	BUB1 mitotic checkpoint serine/threonine kinase [Source:HGNC Symbol;Acc:HGNC:1148]
P48729	P48729_K8	-0.24361	0.230536	1.45598	1.7e-07	0.289519	0.150262	0.922849	2.96e-05	CSNK1A1	casein kinase 1, alpha 1 [Source:HGNC Symbol;Acc:HGNC:2451]
P06239	P06239_K130	0.171804	0.694633	0.709449	0.0250239	0.457406	0.153193	0.423848	0.148385	LCK	LCK proto-oncogene, Src family tyrosine kinase [Source:HGNC Symbol;Acc:HGNC:6524]
Q99570	Q99570_K309	NA	NA	NA	NA	-0.547709	0.16133	NA	NA	PIK3R4	phosphoinositide-3-kinase, regulatory subunit 4 [Source:HGNC Symbol;Acc:HGNC:8982]
Q14680	Q14680_K55	NA	NA	NA	NA	0.393501	0.166226	NA	NA	MELK MELKV4	maternal embryonic leucine zipper kinase [Source:HGNC Symbol;Acc:HGNC:16870]
Q92918	Q92918_K46	NA	NA	NA	NA	0.537	0.167948	NA	NA	MAP4K1	mitogen-activated protein kinase kinase kinase kinase 1 [Source:HGNC Symbol;Acc:HGNC:6863]
Q8IZL9	Q8IZL9_K34	NA	NA	NA	NA	-0.717806	0.169885	NA	NA	CDK20 CCRK	cyclin-dependent kinase 20 [Source:HGNC Symbol;Acc:HGNC:21420]
Q9BVS4	Q9BVS4_K270	NA	NA	NA	NA	-0.182912	0.174463	NA	NA	RIOK2	RIO kinase 2 [Source:HGNC Symbol;Acc:HGNC:18999]
Q00534	Q00534_K257	-0.0816534	0.627415	2.18306	0	-0.186444	0.176072	2.28785	0	CDK6	cyclin-dependent kinase 6 [Source:HGNC Symbol;Acc:HGNC:1777]
Q08881	Q08881_K52	NA	NA	NA	NA	0.678085	0.198258	NA	NA	ITK DKFZP686M05208	IL2-inducible T-cell kinase [Source:HGNC Symbol;Acc:HGNC:6171]
Q00535	Q00535_K22	NA	NA	NA	NA	-0.406359	0.207656	NA	NA	CDK5	cyclin-dependent kinase 5 [Source:HGNC Symbol;Acc:HGNC:1774]
P50750	P50750_K178	-0.308774	0.00105589	2.95141	1.98e-13	-0.283476	0.208548	2.92611	4.17e-14	CDK9	cyclin-dependent kinase 9 [Source:HGNC Symbol;Acc:HGNC:1780]
O00444	O00444_K321	NA	NA	NA	NA	-0.545362	0.211394	NA	NA	PLK4	polo-like kinase 4 [Source:HGNC Symbol;Acc:HGNC:11397]
Q15418	Q15418_K316	0.178922	0.666782	1.0219	0.012854	0.284842	0.217457	0.915975	0.0175062	RPS6KA1	ribosomal protein S6 kinase, 90kDa, polypeptide 1 [Source:HGNC Symbol;Acc:HGNC:10430]
Q99570	Q99570_K951	NA	NA	NA	NA	-0.485079	0.219698	NA	NA	PIK3R4	phosphoinositide-3-kinase, regulatory subunit 4 [Source:HGNC Symbol;Acc:HGNC:8982]
Q92918	Q92918_K600	NA	NA	NA	NA	0.359865	0.220722	NA	NA	MAP4K1	mitogen-activated protein kinase kinase kinase kinase 1 [Source:HGNC Symbol;Acc:HGNC:6863]
Q02750	Q02750_K192,P36507_K196,P36507_K196,Q02750_K192	0.195678	0.258105	1.04642	2.69e-05	0.207324	0.223587	1.03477	2.86e-05	MAP2K1	mitogen-activated protein kinase kinase 1 [Source:HGNC Symbol;Acc:HGNC:6840]
Q02750	Q02750_K192,P36507_K196,P36507_K196,Q02750_K192	0.195678	0.258105	1.04642	2.69e-05	0.207324	0.223587	1.03477	2.86e-05	MAP2K1	mitogen-activated protein kinase kinase 1 [Source:HGNC Symbol;Acc:HGNC:6840]
Q02750	Q02750_K192,P36507_K196,P36507_K196,Q02750_K192	0.195678	0.258105	1.04642	2.69e-05	0.207324	0.223587	1.03477	2.86e-05	MAP2K1	mitogen-activated protein kinase kinase 1 [Source:HGNC Symbol;Acc:HGNC:6840]
Q02750	Q02750_K192,P36507_K196,P36507_K196,Q02750_K192	0.195678	0.258105	1.04642	2.69e-05	0.207324	0.223587	1.03477	2.86e-05	MAP2K1	mitogen-activated protein kinase kinase 1 [Source:HGNC Symbol;Acc:HGNC:6840]
Q86Z02,Q9H2X6	Q86Z02_K543,Q9H2X6_K552	NA	NA	NA	NA	0.303888	0.223861	NA	NA	HIPK1 HIPK2	homeodomain interacting protein kinase 1 [Source:HGNC Symbol;Acc:HGNC:19006],homeodomain interacting protein kinase 2 [Source:HGNC Symbol;Acc:HGNC:14402]
Q86Z02,Q9H2X6	Q86Z02_K543,Q9H2X6_K552	NA	NA	NA	NA	0.303888	0.223861	NA	NA	HIPK1 HIPK2	homeodomain interacting protein kinase 1 [Source:HGNC Symbol;Acc:HGNC:19006],homeodomain interacting protein kinase 2 [Source:HGNC Symbol;Acc:HGNC:14402]
Q8TAS1	Q8TAS1_K383	-0.80651	0.013913	3.13104	0.000138173	-0.185992	0.232548	2.51052	0.000235569	UHMK1	U2AF homology motif (UHM) kinase 1 [Source:HGNC Symbol;Acc:HGNC:19683]
P04049,P15056	P15056_K601,P04049_K493	0.406767	0.186359	0.695055	0.0259868	0.448198	0.236108	0.653624	0.0319175	RAF1 BRAF	Raf-1 proto-oncogene, serine/threonine kinase [Source:HGNC Symbol;Acc:HGNC:9829],B-Raf proto-oncogene, serine/threonine kinase [Source:HGNC Symbol;Acc:HGNC:1097]
P04049,P15056	P15056_K601,P04049_K493	0.406767	0.186359	0.695055	0.0259868	0.448198	0.236108	0.653624	0.0319175	RAF1 BRAF	Raf-1 proto-oncogene, serine/threonine kinase [Source:HGNC Symbol;Acc:HGNC:9829],B-Raf proto-oncogene, serine/threonine kinase [Source:HGNC Symbol;Acc:HGNC:1097]
P43403	P43403_K613	1.1415	0.0223428	0.0436445	0.885262	0.363951	0.2363	0.821192	0.0193157	ZAP70	zeta-chain (TCR) associated protein kinase 70kDa [Source:HGNC Symbol;Acc:HGNC:12858]
O14976	O14976_K175	NA	NA	NA	NA	0.438032	0.23843	NA	NA	GAK	cyclin G associated kinase [Source:HGNC Symbol;Acc:HGNC:4113]
Q14680	Q14680_K395	NA	NA	NA	NA	0.336904	0.241306	NA	NA	MELK MELKV4	maternal embryonic leucine zipper kinase [Source:HGNC Symbol;Acc:HGNC:16870]
P51955	P51955_K156	NA	NA	NA	NA	0.287767	0.249617	NA	NA	NEK2	NIMA-related kinase 2 [Source:HGNC Symbol;Acc:HGNC:7745]
P41240	P41240_K169	NA	NA	NA	NA	-0.297519	0.253257	NA	NA	CSK	c-src tyrosine kinase [Source:HGNC Symbol;Acc:HGNC:2444]
P06239	P06239_K269	0.336277	0.475409	0.346015	0.357249	0.567069	0.254693	0.115224	0.757426	LCK	LCK proto-oncogene, Src family tyrosine kinase [Source:HGNC Symbol;Acc:HGNC:6524]
Q12851	Q12851_K32	0.0327578	0.932624	2.14461	4.53e-06	0.240103	0.256126	1.93727	9.84e-06	MAP4K2	mitogen-activated protein kinase kinase kinase kinase 2 [Source:HGNC Symbol;Acc:HGNC:6864]
Q13418	Q13418_K85	NA	NA	NA	NA	0.567705	0.258348	NA	NA	HEL-S-28 ILK	integrin-linked kinase [Source:HGNC Symbol;Acc:HGNC:6040]
P25098	P25098_K448	NA	NA	NA	NA	-0.507147	0.261151	NA	NA	ADRBK1	adrenergic, beta, receptor kinase 1 [Source:HGNC Symbol;Acc:HGNC:289]
P43403	P43403_K75	0.950355	0.0844033	0.506268	0.164563	0.424413	0.264768	1.03221	0.0186693	ZAP70	zeta-chain (TCR) associated protein kinase 70kDa [Source:HGNC Symbol;Acc:HGNC:12858]
Q16539	Q16539_K139	0.574413	0.209585	1.11677	0.00361809	0.266871	0.265671	1.42432	0.000901399	MAPK14	mitogen-activated protein kinase 14 [Source:HGNC Symbol;Acc:HGNC:6876]
Q9UQ88	P21127_K673,Q9UQ88_K661	NA	NA	NA	NA	-0.516547	0.271813	NA	NA	CDK11A CDC2L2	cyclin-dependent kinase 11A [Source:HGNC Symbol;Acc:HGNC:1730]
Q9UQ88	P21127_K673,Q9UQ88_K661	NA	NA	NA	NA	-0.516547	0.271813	NA	NA	CDK11A CDC2L2	cyclin-dependent kinase 11A [Source:HGNC Symbol;Acc:HGNC:1730]
Q86Z02	Q86Z02_K120	NA	NA	NA	NA	0.909543	0.27254	NA	NA	HIPK1	homeodomain interacting protein kinase 1 [Source:HGNC Symbol;Acc:HGNC:19006]
Q14680	Q14680_K145	NA	NA	NA	NA	0.590374	0.279776	NA	NA	MELK MELKV4	maternal embryonic leucine zipper kinase [Source:HGNC Symbol;Acc:HGNC:16870]
Q04759	Q04759_K276	0.226147	0.394373	1.29914	0.00193293	0.219888	0.281207	1.3054	0.00184958	PRKCQ	protein kinase C, theta [Source:HGNC Symbol;Acc:HGNC:9410]
P19784	P19784_K260	NA	NA	NA	NA	0.442413	0.282969	NA	NA	CSNK2A2	casein kinase 2, alpha prime polypeptide [Source:HGNC Symbol;Acc:HGNC:2459]
Q8IW41	Q8IW41_K123	NA	NA	NA	NA	-0.279283	0.304939	NA	NA	MAPKAPK5	mitogen-activated protein kinase-activated protein kinase 5 [Source:HGNC Symbol;Acc:HGNC:6889]
P06239	P06239_K246	0.707305	0.262102	0.517664	0.350921	0.563767	0.305366	0.661202	0.0463253	LCK	LCK proto-oncogene, Src family tyrosine kinase [Source:HGNC Symbol;Acc:HGNC:6524]
P25098,P35626	P25098_K230,P35626_K230	NA	NA	NA	NA	0.226826	0.309537	NA	NA	ADRBK1 ADRBK2	adrenergic, beta, receptor kinase 1 [Source:HGNC Symbol;Acc:HGNC:289],adrenergic, beta, receptor kinase 2 [Source:HGNC Symbol;Acc:HGNC:290]
P25098,P35626	P25098_K230,P35626_K230	NA	NA	NA	NA	0.226826	0.309537	NA	NA	ADRBK1 ADRBK2	adrenergic, beta, receptor kinase 1 [Source:HGNC Symbol;Acc:HGNC:289],adrenergic, beta, receptor kinase 2 [Source:HGNC Symbol;Acc:HGNC:290]
Q99558	Q99558_K106	NA	NA	NA	NA	-0.297858	0.313143	NA	NA	MAP3K14	mitogen-activated protein kinase kinase kinase 14 [Source:HGNC Symbol;Acc:HGNC:6853]
Q00534	Q00534_K147,Q00534_K160	NA	NA	NA	NA	0.325855	0.318825	NA	NA	CDK6	cyclin-dependent kinase 6 [Source:HGNC Symbol;Acc:HGNC:1777]
Q00534	Q00534_K147,Q00534_K160	NA	NA	NA	NA	0.325855	0.318825	NA	NA	CDK6	cyclin-dependent kinase 6 [Source:HGNC Symbol;Acc:HGNC:1777]
Q16566	Q16566_K331	NA	NA	NA	NA	0.0521902	0.319149	NA	NA	CAMK4	calcium/calmodulin-dependent protein kinase IV [Source:HGNC Symbol;Acc:HGNC:1464]
Q7L7X3	Q7L7X3_K484	0.0818175	0.815345	0.490705	0.164382	-0.539201	0.319444	1.11172	0.0101581	TAOK1	TAO kinase 1 [Source:HGNC Symbol;Acc:HGNC:29259]
O00506,Q9P289	Q9P289_K146,O00506_K142	NA	NA	NA	NA	-0.345037	0.320863	NA	NA	STK25 MST4	serine/threonine kinase 25 [Source:HGNC Symbol;Acc:HGNC:11404],Serine/threonine-protein kinase MST4 [Source:UniProtKB/Swiss-Prot;Acc:Q9P289]
O00506,Q9P289	Q9P289_K146,O00506_K142	NA	NA	NA	NA	-0.345037	0.320863	NA	NA	STK25 MST4	serine/threonine kinase 25 [Source:HGNC Symbol;Acc:HGNC:11404],Serine/threonine-protein kinase MST4 [Source:UniProtKB/Swiss-Prot;Acc:Q9P289]
O00506,Q9P289,Q9Y6E0	Q9P289_K175,Q9Y6E0_K187,O00506_K171,Q9Y6E0_K187,O00506_K171,Q9P289_K175	-0.12306	0.608352	2.32902	1.95e-08	-0.165975	0.322144	2.37193	1.65e-08	STK25 MST4 HEL-S-95 STK24	serine/threonine kinase 25 [Source:HGNC Symbol;Acc:HGNC:11404],Serine/threonine-protein kinase MST4 [Source:UniProtKB/Swiss-Prot;Acc:Q9P289],serine/threonine kinase 24 [Source:HGNC Symbol;Acc:HGNC:11403]
O00506,Q9P289,Q9Y6E0	Q9P289_K175,Q9Y6E0_K187,O00506_K171,Q9Y6E0_K187,O00506_K171,Q9P289_K175	-0.12306	0.608352	2.32902	1.95e-08	-0.165975	0.322144	2.37193	1.65e-08	STK25 MST4 HEL-S-95 STK24	serine/threonine kinase 25 [Source:HGNC Symbol;Acc:HGNC:11404],Serine/threonine-protein kinase MST4 [Source:UniProtKB/Swiss-Prot;Acc:Q9P289],serine/threonine kinase 24 [Source:HGNC Symbol;Acc:HGNC:11403]
O00506,Q9P289,Q9Y6E0	Q9P289_K175,Q9Y6E0_K187,O00506_K171,Q9Y6E0_K187,O00506_K171,Q9P289_K175	-0.12306	0.608352	2.32902	1.95e-08	-0.165975	0.322144	2.37193	1.65e-08	STK25 MST4 HEL-S-95 STK24	serine/threonine kinase 25 [Source:HGNC Symbol;Acc:HGNC:11404],Serine/threonine-protein kinase MST4 [Source:UniProtKB/Swiss-Prot;Acc:Q9P289],serine/threonine kinase 24 [Source:HGNC Symbol;Acc:HGNC:11403]
O00506,Q9P289,Q9Y6E0	Q9P289_K175,Q9Y6E0_K187,O00506_K171,Q9Y6E0_K187,O00506_K171,Q9P289_K175	-0.12306	0.608352	2.32902	1.95e-08	-0.165975	0.322144	2.37193	1.65e-08	STK25 MST4 HEL-S-95 STK24	serine/threonine kinase 25 [Source:HGNC Symbol;Acc:HGNC:11404],Serine/threonine-protein kinase MST4 [Source:UniProtKB/Swiss-Prot;Acc:Q9P289],serine/threonine kinase 24 [Source:HGNC Symbol;Acc:HGNC:11403]
O00506,Q9P289,Q9Y6E0	Q9P289_K175,Q9Y6E0_K187,O00506_K171,Q9Y6E0_K187,O00506_K171,Q9P289_K175	-0.12306	0.608352	2.32902	1.95e-08	-0.165975	0.322144	2.37193	1.65e-08	STK25 MST4 HEL-S-95 STK24	serine/threonine kinase 25 [Source:HGNC Symbol;Acc:HGNC:11404],Serine/threonine-protein kinase MST4 [Source:UniProtKB/Swiss-Prot;Acc:Q9P289],serine/threonine kinase 24 [Source:HGNC Symbol;Acc:HGNC:11403]
O00506,Q9P289,Q9Y6E0	Q9P289_K175,Q9Y6E0_K187,O00506_K171,Q9Y6E0_K187,O00506_K171,Q9P289_K175	-0.12306	0.608352	2.32902	1.95e-08	-0.165975	0.322144	2.37193	1.65e-08	STK25 MST4 HEL-S-95 STK24	serine/threonine kinase 25 [Source:HGNC Symbol;Acc:HGNC:11404],Serine/threonine-protein kinase MST4 [Source:UniProtKB/Swiss-Prot;Acc:Q9P289],serine/threonine kinase 24 [Source:HGNC Symbol;Acc:HGNC:11403]
P41240	P41240_K43	NA	NA	NA	NA	-0.296575	0.326064	NA	NA	CSK	c-src tyrosine kinase [Source:HGNC Symbol;Acc:HGNC:2444]
P33981	P33981_K827	NA	NA	NA	NA	0.382267	0.327125	NA	NA	TTK	TTK protein kinase [Source:HGNC Symbol;Acc:HGNC:12401]
Q00534	Q00534_K287	-0.0684089	0.85043	0.218728	0.29988	-0.164444	0.335641	0.314763	0.0810768	CDK6	cyclin-dependent kinase 6 [Source:HGNC Symbol;Acc:HGNC:1777]
Q99640	Q99640_K163	NA	NA	NA	NA	-0.204869	0.33792	NA	NA	PKMYT1	protein kinase, membrane associated tyrosine/threonine 1 [Source:HGNC Symbol;Acc:HGNC:29650]
P36507	P36507_K88	NA	NA	NA	NA	0.0928892	0.338521	NA	NA	MAP2K2	mitogen-activated protein kinase kinase 2 [Source:HGNC Symbol;Acc:HGNC:6842]
Q96GD4	Q96GD4_K56	NA	NA	NA	NA	-0.215007	0.343091	NA	NA	AURKB	aurora kinase B [Source:HGNC Symbol;Acc:HGNC:11390]
P06493	P06493_K56	0.176536	0.378448	2.40069	4.39e-10	0.195534	0.346249	2.38169	4.67e-12	CDK1 CDC2	cyclin-dependent kinase 1 [Source:HGNC Symbol;Acc:HGNC:1722]
O94768	O94768_K185	NA	NA	NA	NA	0.71788	0.347416	NA	NA	STK17B	serine/threonine kinase 17b [Source:HGNC Symbol;Acc:HGNC:11396]
Q14680	Q14680_K158	NA	NA	NA	NA	0.86353	0.360426	NA	NA	MELK MELKV4	maternal embryonic leucine zipper kinase [Source:HGNC Symbol;Acc:HGNC:16870]
P06239	P06239_K273	NA	NA	NA	NA	0.531736	0.3605	NA	NA	LCK	LCK proto-oncogene, Src family tyrosine kinase [Source:HGNC Symbol;Acc:HGNC:6524]
Q00535	Q00535_K33	0.260232	8.42e-09	1.12441	1.64e-05	-0.214519	0.364295	1.59916	3.62e-06	CDK5	cyclin-dependent kinase 5 [Source:HGNC Symbol;Acc:HGNC:1774]
Q9UQ88	P21127_K467,Q9UQ88_K455	NA	NA	NA	NA	0.191352	0.379899	NA	NA	CDK11A CDC2L2	cyclin-dependent kinase 11A [Source:HGNC Symbol;Acc:HGNC:1730]
Q9UQ88	P21127_K467,Q9UQ88_K455	NA	NA	NA	NA	0.191352	0.379899	NA	NA	CDK11A CDC2L2	cyclin-dependent kinase 11A [Source:HGNC Symbol;Acc:HGNC:1730]
O14733	O14733_K9	NA	NA	NA	NA	-0.247188	0.386022	NA	NA	MAP2K7	mitogen-activated protein kinase kinase 7 [Source:HGNC Symbol;Acc:HGNC:6847]
O60566	O60566_K250	NA	NA	NA	NA	0.273893	0.396276	NA	NA	BUB1B	BUB1 mitotic checkpoint serine/threonine kinase B [Source:HGNC Symbol;Acc:HGNC:1149]
Q96RR4	Q96RR4_K403	NA	NA	NA	NA	-0.330435	0.40151	NA	NA	CAMKK2	calcium/calmodulin-dependent protein kinase kinase 2, beta [Source:HGNC Symbol;Acc:HGNC:1470]
Q96GD4	Q96GD4_K168	NA	NA	NA	NA	-0.373909	0.405417	NA	NA	AURKB	aurora kinase B [Source:HGNC Symbol;Acc:HGNC:11390]
P06493	P06493_K143	-0.425598	0.699578	1.81958	3.54e-05	-0.193357	0.407913	1.58734	0.0656241	CDK1 CDC2	cyclin-dependent kinase 1 [Source:HGNC Symbol;Acc:HGNC:1722]
P48729	P48729_K65	NA	NA	NA	NA	0.369265	0.413126	NA	NA	CSNK1A1	casein kinase 1, alpha 1 [Source:HGNC Symbol;Acc:HGNC:2451]
P50750	P50750_K151	NA	NA	NA	NA	-0.16644	0.41567	NA	NA	CDK9	cyclin-dependent kinase 9 [Source:HGNC Symbol;Acc:HGNC:1780]
Q96GX5	Q96GX5_K179	NA	NA	NA	NA	0.279517	0.415683	NA	NA	MASTL	microtubule associated serine/threonine kinase-like [Source:HGNC Symbol;Acc:HGNC:19042]
P07332	P07332_K725	NA	NA	NA	NA	-0.31588	0.418321	NA	NA	FES	FES proto-oncogene, tyrosine kinase [Source:HGNC Symbol;Acc:HGNC:3657]
Q96GD4	Q96GD4_K211	NA	NA	NA	NA	-0.434282	0.421096	NA	NA	AURKB	aurora kinase B [Source:HGNC Symbol;Acc:HGNC:11390]
P32298,P34947	P34947_K194,P32298_K195,P43250_K194,P43250_K194,P34947_K194,P32298_K195	0.325714	0.656467	1.30044	0.0554223	0.51715	0.432026	1.109	0.0809339	GRK4 GRK5	G protein-coupled receptor kinase 4 [Source:HGNC Symbol;Acc:HGNC:4543],G protein-coupled receptor kinase 5 [Source:HGNC Symbol;Acc:HGNC:4544]
P32298,P34947	P34947_K194,P32298_K195,P43250_K194,P43250_K194,P34947_K194,P32298_K195	0.325714	0.656467	1.30044	0.0554223	0.51715	0.432026	1.109	0.0809339	GRK4 GRK5	G protein-coupled receptor kinase 4 [Source:HGNC Symbol;Acc:HGNC:4543],G protein-coupled receptor kinase 5 [Source:HGNC Symbol;Acc:HGNC:4544]
P32298,P34947	P34947_K194,P32298_K195,P43250_K194,P43250_K194,P34947_K194,P32298_K195	0.325714	0.656467	1.30044	0.0554223	0.51715	0.432026	1.109	0.0809339	GRK4 GRK5	G protein-coupled receptor kinase 4 [Source:HGNC Symbol;Acc:HGNC:4543],G protein-coupled receptor kinase 5 [Source:HGNC Symbol;Acc:HGNC:4544]
P32298,P34947	P34947_K194,P32298_K195,P43250_K194,P43250_K194,P34947_K194,P32298_K195	0.325714	0.656467	1.30044	0.0554223	0.51715	0.432026	1.109	0.0809339	GRK4 GRK5	G protein-coupled receptor kinase 4 [Source:HGNC Symbol;Acc:HGNC:4543],G protein-coupled receptor kinase 5 [Source:HGNC Symbol;Acc:HGNC:4544]
P32298,P34947	P34947_K194,P32298_K195,P43250_K194,P43250_K194,P34947_K194,P32298_K195	0.325714	0.656467	1.30044	0.0554223	0.51715	0.432026	1.109	0.0809339	GRK4 GRK5	G protein-coupled receptor kinase 4 [Source:HGNC Symbol;Acc:HGNC:4543],G protein-coupled receptor kinase 5 [Source:HGNC Symbol;Acc:HGNC:4544]
P32298,P34947	P34947_K194,P32298_K195,P43250_K194,P43250_K194,P34947_K194,P32298_K195	0.325714	0.656467	1.30044	0.0554223	0.51715	0.432026	1.109	0.0809339	GRK4 GRK5	G protein-coupled receptor kinase 4 [Source:HGNC Symbol;Acc:HGNC:4543],G protein-coupled receptor kinase 5 [Source:HGNC Symbol;Acc:HGNC:4544]
Q99558	Q99558_K163	NA	NA	NA	NA	-0.437641	0.433311	NA	NA	MAP3K14	mitogen-activated protein kinase kinase kinase 14 [Source:HGNC Symbol;Acc:HGNC:6853]
Q16539	Q16539_K248	0.479553	0.0913574	-0.655528	0.0470576	-0.213203	0.442611	0.0372282	0.804205	MAPK14	mitogen-activated protein kinase 14 [Source:HGNC Symbol;Acc:HGNC:6876]
P43403	P43403_K538	-0.102556	0.403939	0.252798	0.169448	0.133481	0.447167	0.0167613	0.822524	ZAP70	zeta-chain (TCR) associated protein kinase 70kDa [Source:HGNC Symbol;Acc:HGNC:12858]
Q99986	Q99986_K147	NA	NA	NA	NA	-0.126368	0.454277	NA	NA	VRK1	vaccinia related kinase 1 [Source:HGNC Symbol;Acc:HGNC:12718]
Q02750	Q02750_K175	0.274522	0.54797	0.410959	0.290637	0.399236	0.468218	0.286244	0.450672	MAP2K1	mitogen-activated protein kinase kinase 1 [Source:HGNC Symbol;Acc:HGNC:6840]
P06493	P06493_K6	0.589519	0.0745783	0.308899	0.158413	-0.153217	0.477715	1.05163	0.000883771	CDK1 CDC2	cyclin-dependent kinase 1 [Source:HGNC Symbol;Acc:HGNC:1722]
P50750	P50750_K35	-0.0787161	0.745345	1.68739	4.34e-07	-0.130863	0.478783	1.73954	3.26e-07	CDK9	cyclin-dependent kinase 9 [Source:HGNC Symbol;Acc:HGNC:1780]
O75914,Q13153,Q13177	Q13177_K399,O75914_K433,Q13153_K420	0.533917	0.690623	-0.235165	0.773157	0.474834	0.490134	-0.176083	0.82378	PAK3 PAK1 PAK2	p21 protein (Cdc42/Rac)-activated kinase 3 [Source:HGNC Symbol;Acc:HGNC:8592],p21 protein (Cdc42/Rac)-activated kinase 1 [Source:HGNC Symbol;Acc:HGNC:8590],p21 protein (Cdc42/Rac)-activated kinase 2 [Source:HGNC Symbol;Acc:HGNC:8591]
O75914,Q13153,Q13177	Q13177_K399,O75914_K433,Q13153_K420	0.533917	0.690623	-0.235165	0.773157	0.474834	0.490134	-0.176083	0.82378	PAK3 PAK1 PAK2	p21 protein (Cdc42/Rac)-activated kinase 3 [Source:HGNC Symbol;Acc:HGNC:8592],p21 protein (Cdc42/Rac)-activated kinase 1 [Source:HGNC Symbol;Acc:HGNC:8590],p21 protein (Cdc42/Rac)-activated kinase 2 [Source:HGNC Symbol;Acc:HGNC:8591]
O75914,Q13153,Q13177	Q13177_K399,O75914_K433,Q13153_K420	0.533917	0.690623	-0.235165	0.773157	0.474834	0.490134	-0.176083	0.82378	PAK3 PAK1 PAK2	p21 protein (Cdc42/Rac)-activated kinase 3 [Source:HGNC Symbol;Acc:HGNC:8592],p21 protein (Cdc42/Rac)-activated kinase 1 [Source:HGNC Symbol;Acc:HGNC:8590],p21 protein (Cdc42/Rac)-activated kinase 2 [Source:HGNC Symbol;Acc:HGNC:8591]
O95819,Q8N4C8,Q9UKE5	O95819_K46,Q9UKE5_K46,Q8N4C8_K46	-0.219712	0.329304	0.344464	0.0422569	0.116961	0.497679	0.00779114	0.963229	HEL-S-31 MAP4K4 MINK1 MINK TNIK	mitogen-activated protein kinase kinase kinase kinase 4 [Source:HGNC Symbol;Acc:HGNC:6866],misshapen-like kinase 1 [Source:HGNC Symbol;Acc:HGNC:17565],TRAF2 and NCK interacting kinase [Source:HGNC Symbol;Acc:HGNC:30765]
O95819,Q8N4C8,Q9UKE5	O95819_K46,Q9UKE5_K46,Q8N4C8_K46	-0.219712	0.329304	0.344464	0.0422569	0.116961	0.497679	0.00779114	0.963229	HEL-S-31 MAP4K4 MINK1 MINK TNIK	mitogen-activated protein kinase kinase kinase kinase 4 [Source:HGNC Symbol;Acc:HGNC:6866],misshapen-like kinase 1 [Source:HGNC Symbol;Acc:HGNC:17565],TRAF2 and NCK interacting kinase [Source:HGNC Symbol;Acc:HGNC:30765]
O95819,Q8N4C8,Q9UKE5	O95819_K46,Q9UKE5_K46,Q8N4C8_K46	-0.219712	0.329304	0.344464	0.0422569	0.116961	0.497679	0.00779114	0.963229	HEL-S-31 MAP4K4 MINK1 MINK TNIK	mitogen-activated protein kinase kinase kinase kinase 4 [Source:HGNC Symbol;Acc:HGNC:6866],misshapen-like kinase 1 [Source:HGNC Symbol;Acc:HGNC:17565],TRAF2 and NCK interacting kinase [Source:HGNC Symbol;Acc:HGNC:30765]
P33981	P33981_K86	NA	NA	NA	NA	0.597518	0.501248	NA	NA	TTK	TTK protein kinase [Source:HGNC Symbol;Acc:HGNC:12401]
P33981	P33981_K168	NA	NA	NA	NA	0.358611	0.51047	NA	NA	TTK	TTK protein kinase [Source:HGNC Symbol;Acc:HGNC:12401]
P06493	P06493_K238	NA	NA	NA	NA	0.205975	0.521984	NA	NA	CDK1 CDC2	cyclin-dependent kinase 1 [Source:HGNC Symbol;Acc:HGNC:1722]
Q99986	Q99986_K329	NA	NA	NA	NA	0.301366	0.541649	NA	NA	VRK1	vaccinia related kinase 1 [Source:HGNC Symbol;Acc:HGNC:12718]
P24941	P24941_K278	NA	NA	NA	NA	-0.251071	0.548182	NA	NA	CDK2	cyclin-dependent kinase 2 [Source:HGNC Symbol;Acc:HGNC:1771]
Q00534	Q00534_K147	-0.184239	0.626724	2.16635	1.04e-11	-0.0737413	0.548635	2.05585	2.12e-12	CDK6	cyclin-dependent kinase 6 [Source:HGNC Symbol;Acc:HGNC:1777]
P43403	P43403_K176	NA	NA	NA	NA	0.218845	0.559374	NA	NA	ZAP70	zeta-chain (TCR) associated protein kinase 70kDa [Source:HGNC Symbol;Acc:HGNC:12858]
Q16539	Q16539_K249	NA	NA	NA	NA	0.172575	0.562219	NA	NA	MAPK14	mitogen-activated protein kinase 14 [Source:HGNC Symbol;Acc:HGNC:6876]
P06239	P06239_K405	-0.16231	0.907871	1.41749	0.0894565	0.315749	0.568325	0.939432	0.191953	LCK	LCK proto-oncogene, Src family tyrosine kinase [Source:HGNC Symbol;Acc:HGNC:6524]
Q04759	Q04759_K388	NA	NA	NA	NA	0.433437	0.574622	NA	NA	PRKCQ	protein kinase C, theta [Source:HGNC Symbol;Acc:HGNC:9410]
Q04759	Q04759_K376	NA	NA	NA	NA	0.769691	0.579049	NA	NA	PRKCQ	protein kinase C, theta [Source:HGNC Symbol;Acc:HGNC:9410]
P43403	P43403_K541	-0.202839	0.81825	1.53055	0.0864722	0.30923	0.579063	1.01848	0.157391	ZAP70	zeta-chain (TCR) associated protein kinase 70kDa [Source:HGNC Symbol;Acc:HGNC:12858]
Q08881	Q08881_K13	0.197973	0.950851	1.6964	0.314275	0.687771	0.5824	1.2066	0.451968	ITK DKFZP686M05208	IL2-inducible T-cell kinase [Source:HGNC Symbol;Acc:HGNC:6171]
Q8N2I9	Q8N2I9_K231	NA	NA	NA	NA	0.294281	0.592395	NA	NA	STK40	serine/threonine kinase 40 [Source:HGNC Symbol;Acc:HGNC:21373]
P25098	P25098_K170	NA	NA	NA	NA	0.0489683	0.598404	NA	NA	ADRBK1	adrenergic, beta, receptor kinase 1 [Source:HGNC Symbol;Acc:HGNC:289]
P06239	P06239_K379	-0.135526	0.799059	-0.123342	0.746394	0.257114	0.598513	-0.515983	0.157474	LCK	LCK proto-oncogene, Src family tyrosine kinase [Source:HGNC Symbol;Acc:HGNC:6524]
O14757	O14757_K383	NA	NA	NA	NA	0.316879	0.6001	NA	NA	CHEK1	checkpoint kinase 1 [Source:HGNC Symbol;Acc:HGNC:1925]
Q9BVS4	Q9BVS4_K86	NA	NA	NA	NA	-0.125412	0.605683	NA	NA	RIOK2	RIO kinase 2 [Source:HGNC Symbol;Acc:HGNC:18999]
Q9H2G2	Q9H2G2_K179	0.627359	0.42265	0.177415	0.767819	0.454808	0.619	0.349966	0.557356	SLK	STE20-like kinase [Source:HGNC Symbol;Acc:HGNC:11088]
Q8TDX7	Q8TDX7_K64	0.124583	0	0.352406	0.496161	0.352406	0.621025	0.124583	0	NEK7	NIMA-related kinase 7 [Source:HGNC Symbol;Acc:HGNC:13386]
O14757	O14757_K180	NA	NA	NA	NA	0.156747	0.623101	NA	NA	CHEK1	checkpoint kinase 1 [Source:HGNC Symbol;Acc:HGNC:1925]
P41240	P41240_K196	NA	NA	NA	NA	-0.0975033	0.626737	NA	NA	CSK	c-src tyrosine kinase [Source:HGNC Symbol;Acc:HGNC:2444]
Q8TDX7	Q8TDX7_K63	0.47332	0.603889	0.0274268	0.972492	0.380987	0.629906	0.11976	0.853174	NEK7	NIMA-related kinase 7 [Source:HGNC Symbol;Acc:HGNC:13386]
P36507	P36507_K61	NA	NA	NA	NA	-0.0919293	0.631802	NA	NA	MAP2K2	mitogen-activated protein kinase kinase 2 [Source:HGNC Symbol;Acc:HGNC:6842]
O14965,Q96GD4,Q9UQB9	Q96GD4_K87,Q9UQB9_K53,O14965_K143	NA	NA	NA	NA	0.0756461	0.636138	NA	NA	AURKA AURKB AURKC	aurora kinase A [Source:HGNC Symbol;Acc:HGNC:11393],aurora kinase B [Source:HGNC Symbol;Acc:HGNC:11390],aurora kinase C [Source:HGNC Symbol;Acc:HGNC:11391]
O14965,Q96GD4,Q9UQB9	Q96GD4_K87,Q9UQB9_K53,O14965_K143	NA	NA	NA	NA	0.0756461	0.636138	NA	NA	AURKA AURKB AURKC	aurora kinase A [Source:HGNC Symbol;Acc:HGNC:11393],aurora kinase B [Source:HGNC Symbol;Acc:HGNC:11390],aurora kinase C [Source:HGNC Symbol;Acc:HGNC:11391]
O14965,Q96GD4,Q9UQB9	Q96GD4_K87,Q9UQB9_K53,O14965_K143	NA	NA	NA	NA	0.0756461	0.636138	NA	NA	AURKA AURKB AURKC	aurora kinase A [Source:HGNC Symbol;Acc:HGNC:11393],aurora kinase B [Source:HGNC Symbol;Acc:HGNC:11390],aurora kinase C [Source:HGNC Symbol;Acc:HGNC:11391]
Q6PHR2	Q6PHR2_K345	NA	NA	NA	NA	0.122439	0.637484	NA	NA	ULK3	unc-51 like kinase 3 [Source:HGNC Symbol;Acc:HGNC:19703]
P23458	P23458_K249	0.0019616	0.997425	0.631357	0.000339278	0.0937977	0.648474	0.53952	0.00256097	JAK1	Janus kinase 1 [Source:HGNC Symbol;Acc:HGNC:6190]
P25098	P25098_K62	-0.372766	0.261446	0.825974	0.00666403	-0.158928	0.649076	0.612135	0.0296914	ADRBK1	adrenergic, beta, receptor kinase 1 [Source:HGNC Symbol;Acc:HGNC:289]
P17252	P17252_K316	-0.124005	0.706772	0.195421	0.451805	0.157751	0.649523	-0.086335	0.720293	PRKCA	protein kinase C, alpha [Source:HGNC Symbol;Acc:HGNC:9393]
P54619	P54619_K234	NA	NA	NA	NA	0.143144	0.649744	NA	NA	PRKAG1	protein kinase, AMP-activated, gamma 1 non-catalytic subunit [Source:HGNC Symbol;Acc:HGNC:9385]
Q8N752	Q8N752_K130	NA	NA	NA	NA	0.0552985	0.668772	NA	NA	CSNK1A1L	casein kinase 1, alpha 1-like [Source:HGNC Symbol;Acc:HGNC:20289]
Q99986	Q99986_K301	0.0223518	0.966988	1.42261	0.000337316	0.156243	0.66917	1.28871	0.00066706	VRK1	vaccinia related kinase 1 [Source:HGNC Symbol;Acc:HGNC:12718]
Q96GD4	Q96GD4_K215	NA	NA	NA	NA	-0.33994	0.670278	NA	NA	AURKB	aurora kinase B [Source:HGNC Symbol;Acc:HGNC:11390]
P06493	P06493_K34	0.328222	0.485395	1.75406	0.0892315	-0.14759	0.670543	2.22987	0.0710864	CDK1 CDC2	cyclin-dependent kinase 1 [Source:HGNC Symbol;Acc:HGNC:1722]
P33981	P33981_K434	NA	NA	NA	NA	0.151317	0.681688	NA	NA	TTK	TTK protein kinase [Source:HGNC Symbol;Acc:HGNC:12401]
Q9BVS4	Q9BVS4_K288	NA	NA	NA	NA	-0.119062	0.683525	NA	NA	RIOK2	RIO kinase 2 [Source:HGNC Symbol;Acc:HGNC:18999]
P41240	P41240_K222	NA	NA	NA	NA	-0.181789	0.684336	NA	NA	CSK	c-src tyrosine kinase [Source:HGNC Symbol;Acc:HGNC:2444]
P45983,P45984,P53779	P53779_K204,P45983_K166,P45984_K166	-0.0273881	0.966988	0.0423923	0.909816	0.15524	0.687782	-0.140236	0.674569	MAPK8 MAPK9 MAPK10	mitogen-activated protein kinase 8 [Source:HGNC Symbol;Acc:HGNC:6881],mitogen-activated protein kinase 9 [Source:HGNC Symbol;Acc:HGNC:6886],mitogen-activated protein kinase 10 [Source:HGNC Symbol;Acc:HGNC:6872]
P45983,P45984,P53779	P53779_K204,P45983_K166,P45984_K166	-0.0273881	0.966988	0.0423923	0.909816	0.15524	0.687782	-0.140236	0.674569	MAPK8 MAPK9 MAPK10	mitogen-activated protein kinase 8 [Source:HGNC Symbol;Acc:HGNC:6881],mitogen-activated protein kinase 9 [Source:HGNC Symbol;Acc:HGNC:6886],mitogen-activated protein kinase 10 [Source:HGNC Symbol;Acc:HGNC:6872]
P45983,P45984,P53779	P53779_K204,P45983_K166,P45984_K166	-0.0273881	0.966988	0.0423923	0.909816	0.15524	0.687782	-0.140236	0.674569	MAPK8 MAPK9 MAPK10	mitogen-activated protein kinase 8 [Source:HGNC Symbol;Acc:HGNC:6881],mitogen-activated protein kinase 9 [Source:HGNC Symbol;Acc:HGNC:6886],mitogen-activated protein kinase 10 [Source:HGNC Symbol;Acc:HGNC:6872]
Q00535	Q00535_K56	NA	NA	NA	NA	0.108286	0.690586	NA	NA	CDK5	cyclin-dependent kinase 5 [Source:HGNC Symbol;Acc:HGNC:1774]
P17252	P17252_K621	NA	NA	NA	NA	0.0898287	0.695111	NA	NA	PRKCA	protein kinase C, alpha [Source:HGNC Symbol;Acc:HGNC:9393]
O95819	O95819_K957	NA	NA	NA	NA	0.280117	0.710524	NA	NA	HEL-S-31 MAP4K4	mitogen-activated protein kinase kinase kinase kinase 4 [Source:HGNC Symbol;Acc:HGNC:6866]
Q8N752	Q8N752_K163,P48729_K163,P48729_K163,Q8N752_K163	NA	NA	NA	NA	0.262538	0.716533	NA	NA	CSNK1A1L	casein kinase 1, alpha 1-like [Source:HGNC Symbol;Acc:HGNC:20289]
Q8N752	Q8N752_K163,P48729_K163,P48729_K163,Q8N752_K163	NA	NA	NA	NA	0.262538	0.716533	NA	NA	CSNK1A1L	casein kinase 1, alpha 1-like [Source:HGNC Symbol;Acc:HGNC:20289]
Q8N752	Q8N752_K163,P48729_K163,P48729_K163,Q8N752_K163	NA	NA	NA	NA	0.262538	0.716533	NA	NA	CSNK1A1L	casein kinase 1, alpha 1-like [Source:HGNC Symbol;Acc:HGNC:20289]
Q8N752	Q8N752_K163,P48729_K163,P48729_K163,Q8N752_K163	NA	NA	NA	NA	0.262538	0.716533	NA	NA	CSNK1A1L	casein kinase 1, alpha 1-like [Source:HGNC Symbol;Acc:HGNC:20289]
O14730	O14730_K207	NA	NA	NA	NA	0.108784	0.719111	NA	NA	RIOK3	RIO kinase 3 [Source:HGNC Symbol;Acc:HGNC:11451]
Q02750	Q02750_K104,P36507_K108,P36507_K108,Q02750_K104	NA	NA	NA	NA	0.310654	0.720729	NA	NA	MAP2K1	mitogen-activated protein kinase kinase 1 [Source:HGNC Symbol;Acc:HGNC:6840]
Q02750	Q02750_K104,P36507_K108,P36507_K108,Q02750_K104	NA	NA	NA	NA	0.310654	0.720729	NA	NA	MAP2K1	mitogen-activated protein kinase kinase 1 [Source:HGNC Symbol;Acc:HGNC:6840]
Q02750	Q02750_K104,P36507_K108,P36507_K108,Q02750_K104	NA	NA	NA	NA	0.310654	0.720729	NA	NA	MAP2K1	mitogen-activated protein kinase kinase 1 [Source:HGNC Symbol;Acc:HGNC:6840]
Q02750	Q02750_K104,P36507_K108,P36507_K108,Q02750_K104	NA	NA	NA	NA	0.310654	0.720729	NA	NA	MAP2K1	mitogen-activated protein kinase kinase 1 [Source:HGNC Symbol;Acc:HGNC:6840]
P25098,P35626	P25098_K344,P35626_K344	-0.206399	0.595092	1.70215	0.0449357	-0.234513	0.723753	1.73027	0.041967	ADRBK1 ADRBK2	adrenergic, beta, receptor kinase 1 [Source:HGNC Symbol;Acc:HGNC:289],adrenergic, beta, receptor kinase 2 [Source:HGNC Symbol;Acc:HGNC:290]
P25098,P35626	P25098_K344,P35626_K344	-0.206399	0.595092	1.70215	0.0449357	-0.234513	0.723753	1.73027	0.041967	ADRBK1 ADRBK2	adrenergic, beta, receptor kinase 1 [Source:HGNC Symbol;Acc:HGNC:289],adrenergic, beta, receptor kinase 2 [Source:HGNC Symbol;Acc:HGNC:290]
Q00535	Q00535_K268	0.239885	0.745302	0.425899	0.369751	0.189256	0.727154	0.476528	0.312047	CDK5	cyclin-dependent kinase 5 [Source:HGNC Symbol;Acc:HGNC:1774]
Q04759	Q04759_K506	NA	NA	NA	NA	0.223781	0.737632	NA	NA	PRKCQ	protein kinase C, theta [Source:HGNC Symbol;Acc:HGNC:9410]
P06493	P06493_K279	0.0299527	0.967427	1.57959	0.00755808	-0.144662	0.739753	1.7542	0.00475222	CDK1 CDC2	cyclin-dependent kinase 1 [Source:HGNC Symbol;Acc:HGNC:1722]
P31749	P31749_K30	NA	NA	NA	NA	0.110707	0.75813	NA	NA	AKT1	v-akt murine thymoma viral oncogene homolog 1 [Source:HGNC Symbol;Acc:HGNC:391]
Q9UQ88	P21127_K719,Q9UQ88_K707	NA	NA	NA	NA	-0.110702	0.764934	NA	NA	CDK11A CDC2L2	cyclin-dependent kinase 11A [Source:HGNC Symbol;Acc:HGNC:1730]
Q9UQ88	P21127_K719,Q9UQ88_K707	NA	NA	NA	NA	-0.110702	0.764934	NA	NA	CDK11A CDC2L2	cyclin-dependent kinase 11A [Source:HGNC Symbol;Acc:HGNC:1730]
P24941	P24941_K20	-0.197974	0.724438	1.58969	0.00104147	0.0900426	0.767611	1.30167	0.00312563	CDK2	cyclin-dependent kinase 2 [Source:HGNC Symbol;Acc:HGNC:1771]
P05129,P17252	P17252_K197,P05129_K197	0.00281969	0.997882	0.666106	0.0196622	0.0502937	0.767688	0.618632	0.0252472	PRKCG PRKCA	protein kinase C, gamma [Source:HGNC Symbol;Acc:HGNC:9402],protein kinase C, alpha [Source:HGNC Symbol;Acc:HGNC:9393]
P05129,P17252	P17252_K197,P05129_K197	0.00281969	0.997882	0.666106	0.0196622	0.0502937	0.767688	0.618632	0.0252472	PRKCG PRKCA	protein kinase C, gamma [Source:HGNC Symbol;Acc:HGNC:9402],protein kinase C, alpha [Source:HGNC Symbol;Acc:HGNC:9393]
P24941	P24941_K33	NA	NA	NA	NA	0.122565	0.777422	NA	NA	CDK2	cyclin-dependent kinase 2 [Source:HGNC Symbol;Acc:HGNC:1771]
Q96RR4	Q96RR4_K194	NA	NA	NA	NA	-0.0463272	0.781992	NA	NA	CAMKK2	calcium/calmodulin-dependent protein kinase kinase 2, beta [Source:HGNC Symbol;Acc:HGNC:1470]
P49840,P49841	P49841_K205,P49840_K268	0.195394	0.847199	0.741702	0.510872	0.563184	0.784886	0.373912	0.734699	DKFZP686D0638 GSK3A GSK3B	glycogen synthase kinase 3 alpha [Source:HGNC Symbol;Acc:HGNC:4616],glycogen synthase kinase 3 beta [Source:HGNC Symbol;Acc:HGNC:4617]
P49840,P49841	P49841_K205,P49840_K268	0.195394	0.847199	0.741702	0.510872	0.563184	0.784886	0.373912	0.734699	DKFZP686D0638 GSK3A GSK3B	glycogen synthase kinase 3 alpha [Source:HGNC Symbol;Acc:HGNC:4616],glycogen synthase kinase 3 beta [Source:HGNC Symbol;Acc:HGNC:4617]
P50750	P50750_K68	NA	NA	NA	NA	0.119613	0.784886	NA	NA	CDK9	cyclin-dependent kinase 9 [Source:HGNC Symbol;Acc:HGNC:1780]
Q00535	Q00535_K141	0.260664	0.563876	0.726568	0.02941	0.090345	0.784886	0.896886	0.0112193	CDK5	cyclin-dependent kinase 5 [Source:HGNC Symbol;Acc:HGNC:1774]
Q9UHD2	Q9UHD2_K241	NA	NA	NA	NA	-0.053036	0.785021	NA	NA	TBK1	TANK-binding kinase 1 [Source:HGNC Symbol;Acc:HGNC:11584]
P24941	P24941_K34	NA	NA	NA	NA	-0.134959	0.792036	NA	NA	CDK2	cyclin-dependent kinase 2 [Source:HGNC Symbol;Acc:HGNC:1771]
P41240	P41240_K203	NA	NA	NA	NA	-0.21818	0.798904	NA	NA	CSK	c-src tyrosine kinase [Source:HGNC Symbol;Acc:HGNC:2444]
P50613	P50613_K291	NA	NA	NA	NA	-0.0399078	0.805715	NA	NA	CDK7	cyclin-dependent kinase 7 [Source:HGNC Symbol;Acc:HGNC:1778]
P06493	P06493_K243	NA	NA	NA	NA	-0.163589	0.814567	NA	NA	CDK1 CDC2	cyclin-dependent kinase 1 [Source:HGNC Symbol;Acc:HGNC:1722]
P25098,P35626	P25098_K215,P35626_K215	NA	NA	NA	NA	0.030456	0.817239	NA	NA	ADRBK1 ADRBK2	adrenergic, beta, receptor kinase 1 [Source:HGNC Symbol;Acc:HGNC:289],adrenergic, beta, receptor kinase 2 [Source:HGNC Symbol;Acc:HGNC:290]
P25098,P35626	P25098_K215,P35626_K215	NA	NA	NA	NA	0.030456	0.817239	NA	NA	ADRBK1 ADRBK2	adrenergic, beta, receptor kinase 1 [Source:HGNC Symbol;Acc:HGNC:289],adrenergic, beta, receptor kinase 2 [Source:HGNC Symbol;Acc:HGNC:290]
Q9P289,Q9Y6E0	Q9P289_K40,Q9Y6E0_K52	NA	NA	NA	NA	-0.120022	0.818241	NA	NA	MST4 HEL-S-95 STK24	Serine/threonine-protein kinase MST4 [Source:UniProtKB/Swiss-Prot;Acc:Q9P289],serine/threonine kinase 24 [Source:HGNC Symbol;Acc:HGNC:11403]
Q9P289,Q9Y6E0	Q9P289_K40,Q9Y6E0_K52	NA	NA	NA	NA	-0.120022	0.818241	NA	NA	MST4 HEL-S-95 STK24	Serine/threonine-protein kinase MST4 [Source:UniProtKB/Swiss-Prot;Acc:Q9P289],serine/threonine kinase 24 [Source:HGNC Symbol;Acc:HGNC:11403]
Q9BZL6	Q9BZL6_K97	NA	NA	NA	NA	0.284634	0.818787	NA	NA	PRKD2	protein kinase D2 [Source:HGNC Symbol;Acc:HGNC:17293]
Q00534	Q00534_K307	NA	NA	NA	NA	-0.0864535	0.822523	NA	NA	CDK6	cyclin-dependent kinase 6 [Source:HGNC Symbol;Acc:HGNC:1777]
P52333	P52333_K830	NA	NA	NA	NA	0.190265	0.822999	NA	NA	HJAK3S JAK3	Janus kinase 3 [Source:HGNC Symbol;Acc:HGNC:6193]
Q58A45	Q58A45_K594	NA	NA	NA	NA	0.0554135	0.825331	NA	NA	PAN3	PAN3 poly(A) specific ribonuclease subunit [Source:HGNC Symbol;Acc:HGNC:29991]
P50750	P50750_K269	NA	NA	NA	NA	-0.103534	0.837168	NA	NA	CDK9	cyclin-dependent kinase 9 [Source:HGNC Symbol;Acc:HGNC:1780]
Q86Z02,Q9H2X6,Q9H422	Q86Z02_K334,Q9H2X6_K343,Q9H422_K341	NA	NA	NA	NA	0.135565	0.83717	NA	NA	HIPK1 HIPK2 HIPK3	homeodomain interacting protein kinase 1 [Source:HGNC Symbol;Acc:HGNC:19006],homeodomain interacting protein kinase 2 [Source:HGNC Symbol;Acc:HGNC:14402],homeodomain interacting protein kinase 3 [Source:HGNC Symbol;Acc:HGNC:4915]
Q86Z02,Q9H2X6,Q9H422	Q86Z02_K334,Q9H2X6_K343,Q9H422_K341	NA	NA	NA	NA	0.135565	0.83717	NA	NA	HIPK1 HIPK2 HIPK3	homeodomain interacting protein kinase 1 [Source:HGNC Symbol;Acc:HGNC:19006],homeodomain interacting protein kinase 2 [Source:HGNC Symbol;Acc:HGNC:14402],homeodomain interacting protein kinase 3 [Source:HGNC Symbol;Acc:HGNC:4915]
Q86Z02,Q9H2X6,Q9H422	Q86Z02_K334,Q9H2X6_K343,Q9H422_K341	NA	NA	NA	NA	0.135565	0.83717	NA	NA	HIPK1 HIPK2 HIPK3	homeodomain interacting protein kinase 1 [Source:HGNC Symbol;Acc:HGNC:19006],homeodomain interacting protein kinase 2 [Source:HGNC Symbol;Acc:HGNC:14402],homeodomain interacting protein kinase 3 [Source:HGNC Symbol;Acc:HGNC:4915]
P25098,P35626	P25098_K345,P35626_K345	NA	NA	NA	NA	-0.0651588	0.870945	NA	NA	ADRBK1 ADRBK2	adrenergic, beta, receptor kinase 1 [Source:HGNC Symbol;Acc:HGNC:289],adrenergic, beta, receptor kinase 2 [Source:HGNC Symbol;Acc:HGNC:290]
P25098,P35626	P25098_K345,P35626_K345	NA	NA	NA	NA	-0.0651588	0.870945	NA	NA	ADRBK1 ADRBK2	adrenergic, beta, receptor kinase 1 [Source:HGNC Symbol;Acc:HGNC:289],adrenergic, beta, receptor kinase 2 [Source:HGNC Symbol;Acc:HGNC:290]
O14976	O14976_K390	NA	NA	NA	NA	-0.055188	0.899064	NA	NA	GAK	cyclin G associated kinase [Source:HGNC Symbol;Acc:HGNC:4113]
P05771,P17252	P17252_K388,P05771_K391	-0.227284	0.467531	0.277349	0.247784	0.0430378	0.899659	0.00702797	0.97697	PRKCB PRKCA	protein kinase C, beta [Source:HGNC Symbol;Acc:HGNC:9395],protein kinase C, alpha [Source:HGNC Symbol;Acc:HGNC:9393]
P05771,P17252	P17252_K388,P05771_K391	-0.227284	0.467531	0.277349	0.247784	0.0430378	0.899659	0.00702797	0.97697	PRKCB PRKCA	protein kinase C, beta [Source:HGNC Symbol;Acc:HGNC:9395],protein kinase C, alpha [Source:HGNC Symbol;Acc:HGNC:9393]
P50750	P50750_K164	NA	NA	NA	NA	-0.0297286	0.899781	NA	NA	CDK9	cyclin-dependent kinase 9 [Source:HGNC Symbol;Acc:HGNC:1780]
P27361,P28482	P28482_K55,P27361_K72	NA	NA	NA	NA	0.0404147	0.902029	NA	NA	DKFZP686O0215 MAPK3 MAPK1	mitogen-activated protein kinase 3 [Source:HGNC Symbol;Acc:HGNC:6877],mitogen-activated protein kinase 1 [Source:HGNC Symbol;Acc:HGNC:6871]
P27361,P28482	P28482_K55,P27361_K72	NA	NA	NA	NA	0.0404147	0.902029	NA	NA	DKFZP686O0215 MAPK3 MAPK1	mitogen-activated protein kinase 3 [Source:HGNC Symbol;Acc:HGNC:6877],mitogen-activated protein kinase 1 [Source:HGNC Symbol;Acc:HGNC:6871]
P17612,P22694	P17612_K93,P22694_K93	-0.242935	0.54797	0.0262739	0.943684	0.0743473	0.902169	-0.291008	0.402303	KIN27 PRKACA PRKACB	protein kinase, cAMP-dependent, catalytic, alpha [Source:HGNC Symbol;Acc:HGNC:9380],protein kinase, cAMP-dependent, catalytic, beta [Source:HGNC Symbol;Acc:HGNC:9381]
P17612,P22694	P17612_K93,P22694_K93	-0.242935	0.54797	0.0262739	0.943684	0.0743473	0.902169	-0.291008	0.402303	KIN27 PRKACA PRKACB	protein kinase, cAMP-dependent, catalytic, alpha [Source:HGNC Symbol;Acc:HGNC:9380],protein kinase, cAMP-dependent, catalytic, beta [Source:HGNC Symbol;Acc:HGNC:9381]
P51812,Q15418,Q9UK32	Q15418_K562,Q9UK32_K570,P51812_K566	0.275047	0.605723	0.912056	0.0452836	0.080541	0.905545	1.10656	0.0202673	RPS6KA3 RPS6KA1 RPS6KA6	ribosomal protein S6 kinase, 90kDa, polypeptide 3 [Source:HGNC Symbol;Acc:HGNC:10432],ribosomal protein S6 kinase, 90kDa, polypeptide 1 [Source:HGNC Symbol;Acc:HGNC:10430],ribosomal protein S6 kinase, 90kDa, polypeptide 6 [Source:HGNC Symbol;Acc:HGNC:10435]
P51812,Q15418,Q9UK32	Q15418_K562,Q9UK32_K570,P51812_K566	0.275047	0.605723	0.912056	0.0452836	0.080541	0.905545	1.10656	0.0202673	RPS6KA3 RPS6KA1 RPS6KA6	ribosomal protein S6 kinase, 90kDa, polypeptide 3 [Source:HGNC Symbol;Acc:HGNC:10432],ribosomal protein S6 kinase, 90kDa, polypeptide 1 [Source:HGNC Symbol;Acc:HGNC:10430],ribosomal protein S6 kinase, 90kDa, polypeptide 6 [Source:HGNC Symbol;Acc:HGNC:10435]
P51812,Q15418,Q9UK32	Q15418_K562,Q9UK32_K570,P51812_K566	0.275047	0.605723	0.912056	0.0452836	0.080541	0.905545	1.10656	0.0202673	RPS6KA3 RPS6KA1 RPS6KA6	ribosomal protein S6 kinase, 90kDa, polypeptide 3 [Source:HGNC Symbol;Acc:HGNC:10432],ribosomal protein S6 kinase, 90kDa, polypeptide 1 [Source:HGNC Symbol;Acc:HGNC:10430],ribosomal protein S6 kinase, 90kDa, polypeptide 6 [Source:HGNC Symbol;Acc:HGNC:10435]
Q00534	Q00534_K26,Q00534_K29	NA	NA	NA	NA	-0.0756395	0.912658	NA	NA	CDK6	cyclin-dependent kinase 6 [Source:HGNC Symbol;Acc:HGNC:1777]
Q00534	Q00534_K26,Q00534_K29	NA	NA	NA	NA	-0.0756395	0.912658	NA	NA	CDK6	cyclin-dependent kinase 6 [Source:HGNC Symbol;Acc:HGNC:1777]
Q15418	Q15418_K667	NA	NA	NA	NA	-0.0436764	0.914392	NA	NA	RPS6KA1	ribosomal protein S6 kinase, 90kDa, polypeptide 1 [Source:HGNC Symbol;Acc:HGNC:10430]
P06493	P06493_K274	-0.142727	0.447138	2.38784	1.1e-10	-0.0210182	0.922271	2.26613	1.15e-10	CDK1 CDC2	cyclin-dependent kinase 1 [Source:HGNC Symbol;Acc:HGNC:1722]
P48729	P48729_K225	-0.0220205	0.979247	0.312929	0.425375	0.0621116	0.927665	0.228797	0.618265	CSNK1A1	casein kinase 1, alpha 1 [Source:HGNC Symbol;Acc:HGNC:2451]
P06493	P06493_K295	0.388449	1.72e-10	1.9826	0	0.0164133	0.927665	2.35464	0	CDK1 CDC2	cyclin-dependent kinase 1 [Source:HGNC Symbol;Acc:HGNC:1722]
P06493	P06493_K24	0.0531235	0.929139	2.27741	6.62e-05	-0.0357364	0.933428	2.36627	4.81e-05	CDK1 CDC2	cyclin-dependent kinase 1 [Source:HGNC Symbol;Acc:HGNC:1722]
P23458	P23458_K245	0.134034	0.74688	0.493275	0.384131	0.0633154	0.942811	0.563994	0.341877	JAK1	Janus kinase 1 [Source:HGNC Symbol;Acc:HGNC:6190]
O14757	O14757_K166	NA	NA	NA	NA	-0.0670659	0.942811	NA	NA	CHEK1	checkpoint kinase 1 [Source:HGNC Symbol;Acc:HGNC:1925]
Q96GD4	Q96GD4_K194	NA	NA	NA	NA	-0.137917	0.942811	NA	NA	AURKB	aurora kinase B [Source:HGNC Symbol;Acc:HGNC:11390]
P06493	P06493_K20	0.066445	0.300392	2.19883	2.56e-11	0.0223793	0.948474	2.24289	2.72e-11	CDK1 CDC2	cyclin-dependent kinase 1 [Source:HGNC Symbol;Acc:HGNC:1722]
O43293	O43293_K327	NA	NA	NA	NA	0.0620104	0.949248	NA	NA	DAPK3	death-associated protein kinase 3 [Source:HGNC Symbol;Acc:HGNC:2676]
P17252	P17252_K486	NA	NA	NA	NA	0.0317249	0.949248	NA	NA	PRKCA	protein kinase C, alpha [Source:HGNC Symbol;Acc:HGNC:9393]
Q00534	Q00534_K3	0.367815	0.170183	1.65077	5.11e-05	-0.022493	0.953204	2.04107	1.21e-05	CDK6	cyclin-dependent kinase 6 [Source:HGNC Symbol;Acc:HGNC:1777]
P06493	P06493_K254	NA	NA	NA	NA	-0.0282049	0.953226	NA	NA	CDK1 CDC2	cyclin-dependent kinase 1 [Source:HGNC Symbol;Acc:HGNC:1722]
Q00534	Q00534_K26	0.605199	0.299924	2.18212	0.00717252	-0.0453647	0.953961	2.83268	0.00295808	CDK6	cyclin-dependent kinase 6 [Source:HGNC Symbol;Acc:HGNC:1777]
Q00534	Q00534_K160	NA	NA	NA	NA	-0.0276575	0.957103	NA	NA	CDK6	cyclin-dependent kinase 6 [Source:HGNC Symbol;Acc:HGNC:1777]
P27361	P27361_K289	NA	NA	NA	NA	-0.0255842	0.960853	NA	NA	DKFZP686O0215 MAPK3	mitogen-activated protein kinase 3 [Source:HGNC Symbol;Acc:HGNC:6877]
Q00535	Q00535_K128	0.268194	0.801709	0.882354	0.295926	-0.0582899	0.96089	1.20884	0.194863	CDK5	cyclin-dependent kinase 5 [Source:HGNC Symbol;Acc:HGNC:1774]
P06493	P06493_K139	-0.171511	0.923037	1.20353	0.410388	-0.147998	0.966427	1.18001	0.463976	CDK1 CDC2	cyclin-dependent kinase 1 [Source:HGNC Symbol;Acc:HGNC:1722]
Q00534	Q00534_K279	NA	NA	NA	NA	0.0886081	0.973855	NA	NA	CDK6	cyclin-dependent kinase 6 [Source:HGNC Symbol;Acc:HGNC:1777]
Q00535	Q00535_K20	0.355079	0.247686	1.00983	0.00480716	0.0152866	0.976086	1.34962	0.00123601	CDK5	cyclin-dependent kinase 5 [Source:HGNC Symbol;Acc:HGNC:1774]
Q13043,Q13188	Q13188_K177,Q13043_K180	0.0669055	0.948395	-0.211532	0.745956	-0.0293314	0.983743	-0.115296	0.85702	STK4 STK3	serine/threonine kinase 4 [Source:HGNC Symbol;Acc:HGNC:11408],serine/threonine kinase 3 [Source:HGNC Symbol;Acc:HGNC:11406]
Q13043,Q13188	Q13188_K177,Q13043_K180	0.0669055	0.948395	-0.211532	0.745956	-0.0293314	0.983743	-0.115296	0.85702	STK4 STK3	serine/threonine kinase 4 [Source:HGNC Symbol;Acc:HGNC:11408],serine/threonine kinase 3 [Source:HGNC Symbol;Acc:HGNC:11406]
P06493	P06493_K245	NA	NA	NA	NA	-0.00656619	0.988502	NA	NA	CDK1 CDC2	cyclin-dependent kinase 1 [Source:HGNC Symbol;Acc:HGNC:1722]
P50750	P50750_K24	NA	NA	NA	NA	0.0027826	0.991567	NA	NA	CDK9	cyclin-dependent kinase 9 [Source:HGNC Symbol;Acc:HGNC:1780]
P27361	P27361_K32	NA	NA	NA	NA	0.00459222	0.994619	NA	NA	DKFZP686O0215 MAPK3	mitogen-activated protein kinase 3 [Source:HGNC Symbol;Acc:HGNC:6877]
P48730,P49674	P49674_K122,P48730_K122	NA	NA	NA	NA	0.0115003	0.994947	NA	NA	CSNK1D CSNK1E	casein kinase 1, delta [Source:HGNC Symbol;Acc:HGNC:2452],casein kinase 1, epsilon [Source:HGNC Symbol;Acc:HGNC:2453]
P48730,P49674	P49674_K122,P48730_K122	NA	NA	NA	NA	0.0115003	0.994947	NA	NA	CSNK1D CSNK1E	casein kinase 1, delta [Source:HGNC Symbol;Acc:HGNC:2452],casein kinase 1, epsilon [Source:HGNC Symbol;Acc:HGNC:2453]
Q9UQ88	P21127_K564,Q9UQ88_K552	NA	NA	NA	NA	-0.00662876	0.994947	NA	NA	CDK11A CDC2L2	cyclin-dependent kinase 11A [Source:HGNC Symbol;Acc:HGNC:1730]
Q9UQ88	P21127_K564,Q9UQ88_K552	NA	NA	NA	NA	-0.00662876	0.994947	NA	NA	CDK11A CDC2L2	cyclin-dependent kinase 11A [Source:HGNC Symbol;Acc:HGNC:1730]
Q00534	Q00534_K274	NA	NA	NA	NA	0.0146305	0.998853	NA	NA	CDK6	cyclin-dependent kinase 6 [Source:HGNC Symbol;Acc:HGNC:1777]
Q99640	Q99640_K126	NA	NA	NA	NA	-0.0119223	1	NA	NA	PKMYT1	protein kinase, membrane associated tyrosine/threonine 1 [Source:HGNC Symbol;Acc:HGNC:29650]
O00418	O00418_K341	-0.360186	0.166576	NA	NA	NA	NA	NA	NA	EEF2K	eukaryotic elongation factor-2 kinase [Source:HGNC Symbol;Acc:HGNC:24615]
O00418	O00418_K347	-0.555829	0.216083	NA	NA	NA	NA	NA	NA	EEF2K	eukaryotic elongation factor-2 kinase [Source:HGNC Symbol;Acc:HGNC:24615]
O00418	O00418_K603	-0.442086	NA	NA	NA	NA	NA	NA	NA	EEF2K	eukaryotic elongation factor-2 kinase [Source:HGNC Symbol;Acc:HGNC:24615]
P05771	P05771_K141	1.43562	0.00791697	NA	NA	NA	NA	NA	NA	PRKCB	protein kinase C, beta [Source:HGNC Symbol;Acc:HGNC:9395]
P05771	P05771_K197	-0.438999	0.314049	NA	NA	NA	NA	NA	NA	PRKCB	protein kinase C, beta [Source:HGNC Symbol;Acc:HGNC:9395]
P05771,P17252	P17252_K199,P05771_K199	0.175771	0.839717	NA	NA	NA	NA	NA	NA	PRKCB PRKCA	protein kinase C, beta [Source:HGNC Symbol;Acc:HGNC:9395],protein kinase C, alpha [Source:HGNC Symbol;Acc:HGNC:9393]
P05771,P17252	P17252_K199,P05771_K199	0.175771	0.839717	NA	NA	NA	NA	NA	NA	PRKCB PRKCA	protein kinase C, beta [Source:HGNC Symbol;Acc:HGNC:9395],protein kinase C, alpha [Source:HGNC Symbol;Acc:HGNC:9393]
P43403	P43403_K220	0.873714	NA	NA	NA	NA	NA	NA	NA	ZAP70	zeta-chain (TCR) associated protein kinase 70kDa [Source:HGNC Symbol;Acc:HGNC:12858]
P46734	P46734_K243	0.168078	0.486337	NA	NA	NA	NA	NA	NA	MAP2K3	mitogen-activated protein kinase kinase 3 [Source:HGNC Symbol;Acc:HGNC:6843]
P53350	P53350_K9	NA	NA	NA	NA	NA	NA	NA	NA	PLK1	polo-like kinase 1 [Source:HGNC Symbol;Acc:HGNC:9077]
Q00534	Q00534_K34	NA	NA	NA	NA	NA	NA	NA	NA	CDK6	cyclin-dependent kinase 6 [Source:HGNC Symbol;Acc:HGNC:1777]
Q13177	Q13177_K138	0.331219	NA	NA	NA	NA	NA	NA	NA	PAK2	p21 protein (Cdc42/Rac)-activated kinase 2 [Source:HGNC Symbol;Acc:HGNC:8591]
Q13177	Q13177_K370	-0.0239886	0.814268	NA	NA	NA	NA	NA	NA	PAK2	p21 protein (Cdc42/Rac)-activated kinase 2 [Source:HGNC Symbol;Acc:HGNC:8591]
Q15208,Q9Y2H1	Q15208_K239,Q9Y2H1_K240	1.05577	NA	NA	NA	NA	NA	NA	NA	STK38 STK38L	serine/threonine kinase 38 [Source:HGNC Symbol;Acc:HGNC:17847],serine/threonine kinase 38 like [Source:HGNC Symbol;Acc:HGNC:17848]
Q15208,Q9Y2H1	Q15208_K239,Q9Y2H1_K240	1.05577	NA	NA	NA	NA	NA	NA	NA	STK38 STK38L	serine/threonine kinase 38 [Source:HGNC Symbol;Acc:HGNC:17847],serine/threonine kinase 38 like [Source:HGNC Symbol;Acc:HGNC:17848]
Q16539	Q16539_K45	0.419546	0.337602	NA	NA	NA	NA	NA	NA	MAPK14	mitogen-activated protein kinase 14 [Source:HGNC Symbol;Acc:HGNC:6876]
Q16566	Q16566_K199	-0.201694	0.510071	NA	NA	NA	NA	NA	NA	CAMK4	calcium/calmodulin-dependent protein kinase IV [Source:HGNC Symbol;Acc:HGNC:1464]
Q8N165	Q8N165_K335	-0.117519	NA	NA	NA	NA	NA	NA	NA	PDIK1L	PDLIM1 interacting kinase 1 like [Source:HGNC Symbol;Acc:HGNC:18981]
Q8TDX7	Q8TDX7_K81	0.628173	0.408191	NA	NA	NA	NA	NA	NA	NEK7	NIMA-related kinase 7 [Source:HGNC Symbol;Acc:HGNC:13386]
O95819,Q8N4C8,Q9UKE5	Q9UKE5_K1131,Q8N4C8_K1103,O95819_K1010	1.019	NA	NA	NA	NA	NA	NA	NA	HEL-S-31 MAP4K4 MINK1 MINK TNIK	mitogen-activated protein kinase kinase kinase kinase 4 [Source:HGNC Symbol;Acc:HGNC:6866],misshapen-like kinase 1 [Source:HGNC Symbol;Acc:HGNC:17565],TRAF2 and NCK interacting kinase [Source:HGNC Symbol;Acc:HGNC:30765]
O95819,Q8N4C8,Q9UKE5	Q9UKE5_K1131,Q8N4C8_K1103,O95819_K1010	1.019	NA	NA	NA	NA	NA	NA	NA	HEL-S-31 MAP4K4 MINK1 MINK TNIK	mitogen-activated protein kinase kinase kinase kinase 4 [Source:HGNC Symbol;Acc:HGNC:6866],misshapen-like kinase 1 [Source:HGNC Symbol;Acc:HGNC:17565],TRAF2 and NCK interacting kinase [Source:HGNC Symbol;Acc:HGNC:30765]
O95819,Q8N4C8,Q9UKE5	Q9UKE5_K1131,Q8N4C8_K1103,O95819_K1010	1.019	NA	NA	NA	NA	NA	NA	NA	HEL-S-31 MAP4K4 MINK1 MINK TNIK	mitogen-activated protein kinase kinase kinase kinase 4 [Source:HGNC Symbol;Acc:HGNC:6866],misshapen-like kinase 1 [Source:HGNC Symbol;Acc:HGNC:17565],TRAF2 and NCK interacting kinase [Source:HGNC Symbol;Acc:HGNC:30765]
Q08881	Q08881_K14	NA	NA	NA	NA	1.68669	NA	NA	NA	ITK DKFZP686M05208	IL2-inducible T-cell kinase [Source:HGNC Symbol;Acc:HGNC:6171]
Q9BXM7	Q9BXM7_K319	NA	NA	NA	NA	1.3094	NA	NA	NA	PINK1	PTEN induced putative kinase 1 [Source:HGNC Symbol;Acc:HGNC:14581]
P48729	P48729_K229	NA	NA	NA	NA	1.29757	NA	NA	NA	CSNK1A1	casein kinase 1, alpha 1 [Source:HGNC Symbol;Acc:HGNC:2451]
O95747	O95747_K52	NA	NA	NA	NA	1.10837	NA	NA	NA	OXSR1	oxidative stress responsive 1 [Source:HGNC Symbol;Acc:HGNC:8508]
O60229	O60229_K1218	NA	NA	NA	NA	1.10688	NA	NA	NA	KALRN	kalirin, RhoGEF kinase [Source:HGNC Symbol;Acc:HGNC:4814]
Q04759	Q04759_K429	NA	NA	NA	NA	1.07855	NA	NA	NA	PRKCQ	protein kinase C, theta [Source:HGNC Symbol;Acc:HGNC:9410]
Q02750	Q02750_K353	NA	NA	NA	NA	0.935471	NA	NA	NA	MAP2K1	mitogen-activated protein kinase kinase 1 [Source:HGNC Symbol;Acc:HGNC:6840]
Q96QT4	Q96QT4_K4	NA	NA	NA	NA	0.925297	NA	NA	NA	TRPM7	transient receptor potential cation channel, subfamily M, member 7 [Source:HGNC Symbol;Acc:HGNC:17994]
Q13418	Q13418_K198	NA	NA	NA	NA	0.915178	NA	NA	NA	HEL-S-28 ILK	integrin-linked kinase [Source:HGNC Symbol;Acc:HGNC:6040]
P43403	P43403_K372	0.157464	NA	1.13758	NA	0.894203	NA	0.400844	NA	ZAP70	zeta-chain (TCR) associated protein kinase 70kDa [Source:HGNC Symbol;Acc:HGNC:12858]
P17612	P17612_K48	NA	NA	NA	NA	0.74959	NA	NA	NA	KIN27 PRKACA	protein kinase, cAMP-dependent, catalytic, alpha [Source:HGNC Symbol;Acc:HGNC:9380]
P43403	P43403_K186	NA	NA	NA	NA	0.72347	NA	NA	NA	ZAP70	zeta-chain (TCR) associated protein kinase 70kDa [Source:HGNC Symbol;Acc:HGNC:12858]
O95819,Q8N4C8,Q9UKE5	O95819_K155,Q9UKE5_K155,Q8N4C8_K155	NA	NA	NA	NA	0.676489	NA	NA	NA	HEL-S-31 MAP4K4 MINK1 MINK TNIK	mitogen-activated protein kinase kinase kinase kinase 4 [Source:HGNC Symbol;Acc:HGNC:6866],misshapen-like kinase 1 [Source:HGNC Symbol;Acc:HGNC:17565],TRAF2 and NCK interacting kinase [Source:HGNC Symbol;Acc:HGNC:30765]
O95819,Q8N4C8,Q9UKE5	O95819_K155,Q9UKE5_K155,Q8N4C8_K155	NA	NA	NA	NA	0.676489	NA	NA	NA	HEL-S-31 MAP4K4 MINK1 MINK TNIK	mitogen-activated protein kinase kinase kinase kinase 4 [Source:HGNC Symbol;Acc:HGNC:6866],misshapen-like kinase 1 [Source:HGNC Symbol;Acc:HGNC:17565],TRAF2 and NCK interacting kinase [Source:HGNC Symbol;Acc:HGNC:30765]
O95819,Q8N4C8,Q9UKE5	O95819_K155,Q9UKE5_K155,Q8N4C8_K155	NA	NA	NA	NA	0.676489	NA	NA	NA	HEL-S-31 MAP4K4 MINK1 MINK TNIK	mitogen-activated protein kinase kinase kinase kinase 4 [Source:HGNC Symbol;Acc:HGNC:6866],misshapen-like kinase 1 [Source:HGNC Symbol;Acc:HGNC:17565],TRAF2 and NCK interacting kinase [Source:HGNC Symbol;Acc:HGNC:30765]
O94768,Q9UEE5	O94768_K43,Q9UEE5_K71	NA	NA	NA	NA	0.674841	NA	NA	NA	STK17B STK17A	serine/threonine kinase 17b [Source:HGNC Symbol;Acc:HGNC:11396],serine/threonine kinase 17a [Source:HGNC Symbol;Acc:HGNC:11395]
O94768,Q9UEE5	O94768_K43,Q9UEE5_K71	NA	NA	NA	NA	0.674841	NA	NA	NA	STK17B STK17A	serine/threonine kinase 17b [Source:HGNC Symbol;Acc:HGNC:11396],serine/threonine kinase 17a [Source:HGNC Symbol;Acc:HGNC:11395]
Q04759	Q04759_K286	NA	NA	NA	NA	0.633714	NA	NA	NA	PRKCQ	protein kinase C, theta [Source:HGNC Symbol;Acc:HGNC:9410]
O15075	O15075_K280	NA	NA	NA	NA	0.597188	NA	NA	NA	DCLK1	doublecortin-like kinase 1 [Source:HGNC Symbol;Acc:HGNC:2700]
P35626	P35626_K62	NA	NA	NA	NA	0.585326	NA	NA	NA	ADRBK2	adrenergic, beta, receptor kinase 2 [Source:HGNC Symbol;Acc:HGNC:290]
P22694	P22694_K93,P17612_K93,P17612_K93,P22694_K93	0.0750166	NA	0.932908	NA	0.527892	NA	0.480032	NA	PRKACB	protein kinase, cAMP-dependent, catalytic, beta [Source:HGNC Symbol;Acc:HGNC:9381]
P22694	P22694_K93,P17612_K93,P17612_K93,P22694_K93	0.0750166	NA	0.932908	NA	0.527892	NA	0.480032	NA	PRKACB	protein kinase, cAMP-dependent, catalytic, beta [Source:HGNC Symbol;Acc:HGNC:9381]
P22694	P22694_K93,P17612_K93,P17612_K93,P22694_K93	0.0750166	NA	0.932908	NA	0.527892	NA	0.480032	NA	PRKACB	protein kinase, cAMP-dependent, catalytic, beta [Source:HGNC Symbol;Acc:HGNC:9381]
P22694	P22694_K93,P17612_K93,P17612_K93,P22694_K93	0.0750166	NA	0.932908	NA	0.527892	NA	0.480032	NA	PRKACB	protein kinase, cAMP-dependent, catalytic, beta [Source:HGNC Symbol;Acc:HGNC:9381]
P06239	P06239_K401	NA	NA	NA	NA	0.514294	NA	NA	NA	LCK	LCK proto-oncogene, Src family tyrosine kinase [Source:HGNC Symbol;Acc:HGNC:6524]
Q9P289	Q9P289_K398	NA	NA	NA	NA	0.502045	NA	NA	NA	MST4	Serine/threonine-protein kinase MST4 [Source:UniProtKB/Swiss-Prot;Acc:Q9P289]
O94768	O94768_K62	NA	NA	NA	NA	0.485433	NA	NA	NA	STK17B	serine/threonine kinase 17b [Source:HGNC Symbol;Acc:HGNC:11396]
O75385	O75385_K162	NA	NA	NA	NA	0.4651	NA	NA	NA	ULK1	unc-51 like autophagy activating kinase 1 [Source:HGNC Symbol;Acc:HGNC:12558]
Q00534	Q00534_K29	NA	NA	NA	NA	0.433639	NA	NA	NA	CDK6	cyclin-dependent kinase 6 [Source:HGNC Symbol;Acc:HGNC:1777]
P35590	P35590_K870	NA	NA	NA	NA	0.43239	NA	NA	NA	TIE1 TIE	tyrosine kinase with immunoglobulin-like and EGF-like domains 1 [Source:HGNC Symbol;Acc:HGNC:11809]
P33981	P33981_K830	NA	NA	NA	NA	0.409453	NA	NA	NA	TTK	TTK protein kinase [Source:HGNC Symbol;Acc:HGNC:12401]
P48729,Q8N752	P48729_K304,Q8N752_K304	NA	NA	NA	NA	0.392752	NA	NA	NA	CSNK1A1 CSNK1A1L	casein kinase 1, alpha 1 [Source:HGNC Symbol;Acc:HGNC:2451],casein kinase 1, alpha 1-like [Source:HGNC Symbol;Acc:HGNC:20289]
P48729,Q8N752	P48729_K304,Q8N752_K304	NA	NA	NA	NA	0.392752	NA	NA	NA	CSNK1A1 CSNK1A1L	casein kinase 1, alpha 1 [Source:HGNC Symbol;Acc:HGNC:2451],casein kinase 1, alpha 1-like [Source:HGNC Symbol;Acc:HGNC:20289]
P36897	P36897_K502	NA	NA	NA	NA	0.383238	NA	NA	NA	TGFBR1	transforming growth factor, beta receptor 1 [Source:HGNC Symbol;Acc:HGNC:11772]
Q8N752	Q8N752_K162,P48729_K162,P48729_K162,Q8N752_K162	NA	NA	NA	NA	0.376265	NA	NA	NA	CSNK1A1L	casein kinase 1, alpha 1-like [Source:HGNC Symbol;Acc:HGNC:20289]
Q8N752	Q8N752_K162,P48729_K162,P48729_K162,Q8N752_K162	NA	NA	NA	NA	0.376265	NA	NA	NA	CSNK1A1L	casein kinase 1, alpha 1-like [Source:HGNC Symbol;Acc:HGNC:20289]
Q8N752	Q8N752_K162,P48729_K162,P48729_K162,Q8N752_K162	NA	NA	NA	NA	0.376265	NA	NA	NA	CSNK1A1L	casein kinase 1, alpha 1-like [Source:HGNC Symbol;Acc:HGNC:20289]
Q8N752	Q8N752_K162,P48729_K162,P48729_K162,Q8N752_K162	NA	NA	NA	NA	0.376265	NA	NA	NA	CSNK1A1L	casein kinase 1, alpha 1-like [Source:HGNC Symbol;Acc:HGNC:20289]
P48729	P48729_K304	NA	NA	NA	NA	0.370908	NA	NA	NA	CSNK1A1	casein kinase 1, alpha 1 [Source:HGNC Symbol;Acc:HGNC:2451]
P06239	P06239_K340	NA	NA	NA	NA	0.354116	NA	NA	NA	LCK	LCK proto-oncogene, Src family tyrosine kinase [Source:HGNC Symbol;Acc:HGNC:6524]
P27361	P27361_K287	NA	NA	NA	NA	0.312094	NA	NA	NA	DKFZP686O0215 MAPK3	mitogen-activated protein kinase 3 [Source:HGNC Symbol;Acc:HGNC:6877]
Q15208	Q15208_K238,Q9Y2H1_K239,Q9Y2H1_K239,Q15208_K238	-0.0532844	NA	0.653146	NA	0.286159	NA	0.313703	NA	STK38	serine/threonine kinase 38 [Source:HGNC Symbol;Acc:HGNC:17847]
Q15208	Q15208_K238,Q9Y2H1_K239,Q9Y2H1_K239,Q15208_K238	-0.0532844	NA	0.653146	NA	0.286159	NA	0.313703	NA	STK38	serine/threonine kinase 38 [Source:HGNC Symbol;Acc:HGNC:17847]
Q15208	Q15208_K238,Q9Y2H1_K239,Q9Y2H1_K239,Q15208_K238	-0.0532844	NA	0.653146	NA	0.286159	NA	0.313703	NA	STK38	serine/threonine kinase 38 [Source:HGNC Symbol;Acc:HGNC:17847]
Q15208	Q15208_K238,Q9Y2H1_K239,Q9Y2H1_K239,Q15208_K238	-0.0532844	NA	0.653146	NA	0.286159	NA	0.313703	NA	STK38	serine/threonine kinase 38 [Source:HGNC Symbol;Acc:HGNC:17847]
Q14680	Q14680_K147	NA	NA	NA	NA	0.285036	NA	NA	NA	MELK MELKV4	maternal embryonic leucine zipper kinase [Source:HGNC Symbol;Acc:HGNC:16870]
Q58A45	Q58A45_K651	NA	NA	NA	NA	0.261408	NA	NA	NA	PAN3	PAN3 poly(A) specific ribonuclease subunit [Source:HGNC Symbol;Acc:HGNC:29991]
P36507,Q02750	Q02750_K97,P36507_K101	NA	NA	NA	NA	0.246843	NA	NA	NA	MAP2K2 MAP2K1	mitogen-activated protein kinase kinase 2 [Source:HGNC Symbol;Acc:HGNC:6842],mitogen-activated protein kinase kinase 1 [Source:HGNC Symbol;Acc:HGNC:6840]
P36507,Q02750	Q02750_K97,P36507_K101	NA	NA	NA	NA	0.246843	NA	NA	NA	MAP2K2 MAP2K1	mitogen-activated protein kinase kinase 2 [Source:HGNC Symbol;Acc:HGNC:6842],mitogen-activated protein kinase kinase 1 [Source:HGNC Symbol;Acc:HGNC:6840]
P43250	P43250_K426	NA	NA	NA	NA	0.206321	NA	NA	NA	GRK6	G protein-coupled receptor kinase 6 [Source:HGNC Symbol;Acc:HGNC:4545]
P29597	P29597_K756	NA	NA	NA	NA	0.20556	NA	NA	NA	TYK2	tyrosine kinase 2 [Source:HGNC Symbol;Acc:HGNC:12440]
P33981	P33981_K529	NA	NA	NA	NA	0.187517	NA	NA	NA	TTK	TTK protein kinase [Source:HGNC Symbol;Acc:HGNC:12401]
Q15418,Q9UK32	Q15418_K75,Q9UK32_K86	NA	NA	NA	NA	0.183707	NA	NA	NA	RPS6KA1 RPS6KA6	ribosomal protein S6 kinase, 90kDa, polypeptide 1 [Source:HGNC Symbol;Acc:HGNC:10430],ribosomal protein S6 kinase, 90kDa, polypeptide 6 [Source:HGNC Symbol;Acc:HGNC:10435]
Q15418,Q9UK32	Q15418_K75,Q9UK32_K86	NA	NA	NA	NA	0.183707	NA	NA	NA	RPS6KA1 RPS6KA6	ribosomal protein S6 kinase, 90kDa, polypeptide 1 [Source:HGNC Symbol;Acc:HGNC:10430],ribosomal protein S6 kinase, 90kDa, polypeptide 6 [Source:HGNC Symbol;Acc:HGNC:10435]
P51812,Q15349,Q15418	Q15418_K155,P51812_K161,Q15349_K152	NA	NA	NA	NA	0.167471	NA	NA	NA	RPS6KA3 RPS6KA2 RPS6KA1	ribosomal protein S6 kinase, 90kDa, polypeptide 3 [Source:HGNC Symbol;Acc:HGNC:10432],ribosomal protein S6 kinase, 90kDa, polypeptide 2 [Source:HGNC Symbol;Acc:HGNC:10431],ribosomal protein S6 kinase, 90kDa, polypeptide 1 [Source:HGNC Symbol;Acc:HGNC:10430]
P51812,Q15349,Q15418	Q15418_K155,P51812_K161,Q15349_K152	NA	NA	NA	NA	0.167471	NA	NA	NA	RPS6KA3 RPS6KA2 RPS6KA1	ribosomal protein S6 kinase, 90kDa, polypeptide 3 [Source:HGNC Symbol;Acc:HGNC:10432],ribosomal protein S6 kinase, 90kDa, polypeptide 2 [Source:HGNC Symbol;Acc:HGNC:10431],ribosomal protein S6 kinase, 90kDa, polypeptide 1 [Source:HGNC Symbol;Acc:HGNC:10430]
P51812,Q15349,Q15418	Q15418_K155,P51812_K161,Q15349_K152	NA	NA	NA	NA	0.167471	NA	NA	NA	RPS6KA3 RPS6KA2 RPS6KA1	ribosomal protein S6 kinase, 90kDa, polypeptide 3 [Source:HGNC Symbol;Acc:HGNC:10432],ribosomal protein S6 kinase, 90kDa, polypeptide 2 [Source:HGNC Symbol;Acc:HGNC:10431],ribosomal protein S6 kinase, 90kDa, polypeptide 1 [Source:HGNC Symbol;Acc:HGNC:10430]
O95819,Q8N4C8,Q9UKE5	O95819_K91,Q9UKE5_K91,Q8N4C8_K91	NA	NA	NA	NA	0.158554	NA	NA	NA	HEL-S-31 MAP4K4 MINK1 MINK TNIK	mitogen-activated protein kinase kinase kinase kinase 4 [Source:HGNC Symbol;Acc:HGNC:6866],misshapen-like kinase 1 [Source:HGNC Symbol;Acc:HGNC:17565],TRAF2 and NCK interacting kinase [Source:HGNC Symbol;Acc:HGNC:30765]
O95819,Q8N4C8,Q9UKE5	O95819_K91,Q9UKE5_K91,Q8N4C8_K91	NA	NA	NA	NA	0.158554	NA	NA	NA	HEL-S-31 MAP4K4 MINK1 MINK TNIK	mitogen-activated protein kinase kinase kinase kinase 4 [Source:HGNC Symbol;Acc:HGNC:6866],misshapen-like kinase 1 [Source:HGNC Symbol;Acc:HGNC:17565],TRAF2 and NCK interacting kinase [Source:HGNC Symbol;Acc:HGNC:30765]
O95819,Q8N4C8,Q9UKE5	O95819_K91,Q9UKE5_K91,Q8N4C8_K91	NA	NA	NA	NA	0.158554	NA	NA	NA	HEL-S-31 MAP4K4 MINK1 MINK TNIK	mitogen-activated protein kinase kinase kinase kinase 4 [Source:HGNC Symbol;Acc:HGNC:6866],misshapen-like kinase 1 [Source:HGNC Symbol;Acc:HGNC:17565],TRAF2 and NCK interacting kinase [Source:HGNC Symbol;Acc:HGNC:30765]
P28482	P28482_K203,P27361_K220,P27361_K220,P28482_K203	NA	NA	NA	NA	0.117377	NA	NA	NA	MAPK1	mitogen-activated protein kinase 1 [Source:HGNC Symbol;Acc:HGNC:6871]
P28482	P28482_K203,P27361_K220,P27361_K220,P28482_K203	NA	NA	NA	NA	0.117377	NA	NA	NA	MAPK1	mitogen-activated protein kinase 1 [Source:HGNC Symbol;Acc:HGNC:6871]
P28482	P28482_K203,P27361_K220,P27361_K220,P28482_K203	NA	NA	NA	NA	0.117377	NA	NA	NA	MAPK1	mitogen-activated protein kinase 1 [Source:HGNC Symbol;Acc:HGNC:6871]
P28482	P28482_K203,P27361_K220,P27361_K220,P28482_K203	NA	NA	NA	NA	0.117377	NA	NA	NA	MAPK1	mitogen-activated protein kinase 1 [Source:HGNC Symbol;Acc:HGNC:6871]
P41240	P41240_K351	NA	NA	NA	NA	0.085055	NA	NA	NA	CSK	c-src tyrosine kinase [Source:HGNC Symbol;Acc:HGNC:2444]
P05129,P17252	P17252_K199,P05129_K199	NA	NA	NA	NA	0.0772687	NA	NA	NA	PRKCG PRKCA	protein kinase C, gamma [Source:HGNC Symbol;Acc:HGNC:9402],protein kinase C, alpha [Source:HGNC Symbol;Acc:HGNC:9393]
P05129,P17252	P17252_K199,P05129_K199	NA	NA	NA	NA	0.0772687	NA	NA	NA	PRKCG PRKCA	protein kinase C, gamma [Source:HGNC Symbol;Acc:HGNC:9402],protein kinase C, alpha [Source:HGNC Symbol;Acc:HGNC:9393]
P25098,P35626	P25098_K210,P35626_K210	NA	NA	NA	NA	0.0440222	NA	NA	NA	ADRBK1 ADRBK2	adrenergic, beta, receptor kinase 1 [Source:HGNC Symbol;Acc:HGNC:289],adrenergic, beta, receptor kinase 2 [Source:HGNC Symbol;Acc:HGNC:290]
P25098,P35626	P25098_K210,P35626_K210	NA	NA	NA	NA	0.0440222	NA	NA	NA	ADRBK1 ADRBK2	adrenergic, beta, receptor kinase 1 [Source:HGNC Symbol;Acc:HGNC:289],adrenergic, beta, receptor kinase 2 [Source:HGNC Symbol;Acc:HGNC:290]
Q96S44	Q96S44_K40	NA	NA	NA	NA	0.0387926	NA	NA	NA	TP53RK	TP53 regulating kinase [Source:HGNC Symbol;Acc:HGNC:16197]
O14730	O14730_K102	NA	NA	NA	NA	0.0385871	NA	NA	NA	RIOK3	RIO kinase 3 [Source:HGNC Symbol;Acc:HGNC:11451]
O14730	O14730_K108	NA	NA	NA	NA	0.0334703	NA	NA	NA	RIOK3	RIO kinase 3 [Source:HGNC Symbol;Acc:HGNC:11451]
Q9Y2H1	Q9Y2H1_K460	NA	NA	NA	NA	0.0115733	NA	NA	NA	STK38L	serine/threonine kinase 38 like [Source:HGNC Symbol;Acc:HGNC:17848]
P35626	P35626_K454	NA	NA	NA	NA	-0.00158731	NA	NA	NA	ADRBK2	adrenergic, beta, receptor kinase 2 [Source:HGNC Symbol;Acc:HGNC:290]
P51955	P51955_K174	NA	NA	NA	NA	-0.00685634	NA	NA	NA	NEK2	NIMA-related kinase 2 [Source:HGNC Symbol;Acc:HGNC:7745]
P16591	P16591_K699	NA	NA	NA	NA	-0.0144299	NA	NA	NA	PE1FE10 PE1FE6 PE1FE3 PE1FE13 FER	fer (fps/fes related) tyrosine kinase [Source:HGNC Symbol;Acc:HGNC:3655]
P07332	P07332_K694	NA	NA	NA	NA	-0.0231107	NA	NA	NA	FES	FES proto-oncogene, tyrosine kinase [Source:HGNC Symbol;Acc:HGNC:3657]
P27361,P28482	P27361_K224,P28482_K207	NA	NA	NA	NA	-0.0420159	NA	NA	NA	DKFZP686O0215 MAPK3 MAPK1	mitogen-activated protein kinase 3 [Source:HGNC Symbol;Acc:HGNC:6877],mitogen-activated protein kinase 1 [Source:HGNC Symbol;Acc:HGNC:6871]
P27361,P28482	P27361_K224,P28482_K207	NA	NA	NA	NA	-0.0420159	NA	NA	NA	DKFZP686O0215 MAPK3 MAPK1	mitogen-activated protein kinase 3 [Source:HGNC Symbol;Acc:HGNC:6877],mitogen-activated protein kinase 1 [Source:HGNC Symbol;Acc:HGNC:6871]
Q96KB5	Q96KB5_K87	NA	NA	NA	NA	-0.0812712	NA	NA	NA	PBK HEL164	PDZ binding kinase [Source:HGNC Symbol;Acc:HGNC:18282]
Q99640	Q99640_K42	NA	NA	NA	NA	-0.0845537	NA	NA	NA	PKMYT1	protein kinase, membrane associated tyrosine/threonine 1 [Source:HGNC Symbol;Acc:HGNC:29650]
P36507	P36507_K361	NA	NA	NA	NA	-0.0982604	NA	NA	NA	MAP2K2	mitogen-activated protein kinase kinase 2 [Source:HGNC Symbol;Acc:HGNC:6842]
P23458	P23458_K254	NA	NA	NA	NA	-0.117437	NA	NA	NA	JAK1	Janus kinase 1 [Source:HGNC Symbol;Acc:HGNC:6190]
P41240	P41240_K347	NA	NA	NA	NA	-0.137016	NA	NA	NA	CSK	c-src tyrosine kinase [Source:HGNC Symbol;Acc:HGNC:2444]
P07332	P07332_K698	NA	NA	NA	NA	-0.157762	NA	NA	NA	FES	FES proto-oncogene, tyrosine kinase [Source:HGNC Symbol;Acc:HGNC:3657]
P24941	P24941_K24	NA	NA	NA	NA	-0.161208	NA	NA	NA	CDK2	cyclin-dependent kinase 2 [Source:HGNC Symbol;Acc:HGNC:1771]
P52333	P52333_K191	NA	NA	NA	NA	-0.174245	NA	NA	NA	HJAK3S JAK3	Janus kinase 3 [Source:HGNC Symbol;Acc:HGNC:6193]
P43250	P43250_K343	NA	NA	NA	NA	-0.179727	NA	NA	NA	GRK6	G protein-coupled receptor kinase 6 [Source:HGNC Symbol;Acc:HGNC:4545]
P06493	P06493_K130	NA	NA	NA	NA	-0.20314	NA	NA	NA	CDK1 CDC2	cyclin-dependent kinase 1 [Source:HGNC Symbol;Acc:HGNC:1722]
Q96GD4	Q96GD4_K287	NA	NA	NA	NA	-0.206691	NA	NA	NA	AURKB	aurora kinase B [Source:HGNC Symbol;Acc:HGNC:11390]
P04049,P15056	P15056_K473,P04049_K365	NA	NA	NA	NA	-0.245064	NA	NA	NA	RAF1 BRAF	Raf-1 proto-oncogene, serine/threonine kinase [Source:HGNC Symbol;Acc:HGNC:9829],B-Raf proto-oncogene, serine/threonine kinase [Source:HGNC Symbol;Acc:HGNC:1097]
P04049,P15056	P15056_K473,P04049_K365	NA	NA	NA	NA	-0.245064	NA	NA	NA	RAF1 BRAF	Raf-1 proto-oncogene, serine/threonine kinase [Source:HGNC Symbol;Acc:HGNC:9829],B-Raf proto-oncogene, serine/threonine kinase [Source:HGNC Symbol;Acc:HGNC:1097]
Q99986	Q99986_K98	NA	NA	NA	NA	-0.283083	NA	NA	NA	VRK1	vaccinia related kinase 1 [Source:HGNC Symbol;Acc:HGNC:12718]
P17252	P17252_K335,P17252_K347	NA	NA	NA	NA	-0.391688	NA	NA	NA	PRKCA	protein kinase C, alpha [Source:HGNC Symbol;Acc:HGNC:9393]
P17252	P17252_K335,P17252_K347	NA	NA	NA	NA	-0.391688	NA	NA	NA	PRKCA	protein kinase C, alpha [Source:HGNC Symbol;Acc:HGNC:9393]
Q00537,Q07002	Q00537_K221,Q07002_K171	NA	NA	NA	NA	-0.39646	NA	NA	NA	CDK17 PCTK2 CDK18 PCTK3	cyclin-dependent kinase 17 [Source:HGNC Symbol;Acc:HGNC:8750],cyclin-dependent kinase 18 [Source:HGNC Symbol;Acc:HGNC:8751]
Q00537,Q07002	Q00537_K221,Q07002_K171	NA	NA	NA	NA	-0.39646	NA	NA	NA	CDK17 PCTK2 CDK18 PCTK3	cyclin-dependent kinase 17 [Source:HGNC Symbol;Acc:HGNC:8750],cyclin-dependent kinase 18 [Source:HGNC Symbol;Acc:HGNC:8751]
Q96RR4	Q96RR4_K401	NA	NA	NA	NA	-0.488651	NA	NA	NA	CAMKK2	calcium/calmodulin-dependent protein kinase kinase 2, beta [Source:HGNC Symbol;Acc:HGNC:1470]
Q96GD4	Q96GD4_K31	NA	NA	NA	NA	-0.492615	NA	NA	NA	AURKB	aurora kinase B [Source:HGNC Symbol;Acc:HGNC:11390]
O75914,Q13177	Q13177_K117,O75914_K128	0.105307	NA	0.256474	NA	-0.522446	NA	0.884226	NA	PAK3 PAK2	p21 protein (Cdc42/Rac)-activated kinase 3 [Source:HGNC Symbol;Acc:HGNC:8592],p21 protein (Cdc42/Rac)-activated kinase 2 [Source:HGNC Symbol;Acc:HGNC:8591]
O75914,Q13177	Q13177_K117,O75914_K128	0.105307	NA	0.256474	NA	-0.522446	NA	0.884226	NA	PAK3 PAK2	p21 protein (Cdc42/Rac)-activated kinase 3 [Source:HGNC Symbol;Acc:HGNC:8592],p21 protein (Cdc42/Rac)-activated kinase 2 [Source:HGNC Symbol;Acc:HGNC:8591]
P11802	P11802_K155	NA	NA	NA	NA	-0.678398	NA	NA	NA	CDK4	cyclin-dependent kinase 4 [Source:HGNC Symbol;Acc:HGNC:1773]
O75914,Q13177	Q13177_K113,O75914_K124	-0.304182	NA	-0.150563	NA	-0.692304	NA	0.237558	NA	PAK3 PAK2	p21 protein (Cdc42/Rac)-activated kinase 3 [Source:HGNC Symbol;Acc:HGNC:8592],p21 protein (Cdc42/Rac)-activated kinase 2 [Source:HGNC Symbol;Acc:HGNC:8591]
O75914,Q13177	Q13177_K113,O75914_K124	-0.304182	NA	-0.150563	NA	-0.692304	NA	0.237558	NA	PAK3 PAK2	p21 protein (Cdc42/Rac)-activated kinase 3 [Source:HGNC Symbol;Acc:HGNC:8592],p21 protein (Cdc42/Rac)-activated kinase 2 [Source:HGNC Symbol;Acc:HGNC:8591]
P09619	P09619_K838	NA	NA	NA	NA	-0.865512	NA	NA	NA	PDGFRB	platelet-derived growth factor receptor, beta polypeptide [Source:HGNC Symbol;Acc:HGNC:8804]
Q9BUB5,Q9HBH9	Q9BUB5_K353,Q9HBH9_K347	NA	NA	NA	NA	-1.01302	NA	NA	NA	DKFZP686E14208 MKNK1 DKFZP586A1021 MKNK2	MAP kinase interacting serine/threonine kinase 1 [Source:HGNC Symbol;Acc:HGNC:7110],MAP kinase interacting serine/threonine kinase 2 [Source:HGNC Symbol;Acc:HGNC:7111]
Q9BUB5,Q9HBH9	Q9BUB5_K353,Q9HBH9_K347	NA	NA	NA	NA	-1.01302	NA	NA	NA	DKFZP686E14208 MKNK1 DKFZP586A1021 MKNK2	MAP kinase interacting serine/threonine kinase 1 [Source:HGNC Symbol;Acc:HGNC:7110],MAP kinase interacting serine/threonine kinase 2 [Source:HGNC Symbol;Acc:HGNC:7111]
P48730,P49674	P49674_K140,P48730_K140	NA	NA	NA	NA	-1.23341	NA	NA	NA	CSNK1D CSNK1E	casein kinase 1, delta [Source:HGNC Symbol;Acc:HGNC:2452],casein kinase 1, epsilon [Source:HGNC Symbol;Acc:HGNC:2453]
P48730,P49674	P49674_K140,P48730_K140	NA	NA	NA	NA	-1.23341	NA	NA	NA	CSNK1D CSNK1E	casein kinase 1, delta [Source:HGNC Symbol;Acc:HGNC:2452],casein kinase 1, epsilon [Source:HGNC Symbol;Acc:HGNC:2453]
