# Supplementary material for: Non-degradative Ubiquitination of Protein Kinases
Source: PLoS Comput Biol. 2016 Jun 2;12(6):e1004898. doi: 10.1371/journal.pcbi.1004898 (PMC4890936; doi:10.1371/journal.pcbi.1004898)
Supplement: S5 Dataset — Log2-fold-changes (L2FC) and adjusted p-values as calculated by MSstats (see Materials and Methods) for ubiquitination sites in HEK293 cells engineered to express HIV by a tetracycline-responsive promoter. UniProt accessions, gene names, descriptions, and modified site positions are indicated; multiple accessions separated by semi-colons indicate sites for which peptide sequences were identical between multiple UnirProt entries. L2FC and adjusted p-values are indicated for the following comparisons: all doxycycline-treated vs. all untreated cells (Dox all v Mock all), doxycycline-treated MG-132-treated vs. doxycycline-treated cells (Dox MG v Dox), doxycycline-treated MG-132-treated vs. MG-132-treated cells (Dox MG v Mock MG), and doxycycline-treated vs. untreated cells (Dox v Mock). (XLS) [file pcbi.1004898.s015.xls]

## Sheet: Sheet1
UniProt Accession Number(s)	Modification Site(s)	Dox All v Mock All L2FC	Dox All v Mock All adj. pval	Dox MG v Dox L2FC	Dox MG v Dox adj. pval	Dox MG v Mock MG L2FC	Dox MG v Mock MG adj. pval	Dox v Mock L2FC	Dox v Mock adj. pval	Mock MG v Mock L2FC	Mock MG v Mock adj. pval	Gene Name(s)	Description
P06493	P06493_K33	2.87016	0.00336502	2.94036	0.00613213	2.86256	0.029806	2.87775	0.166644	2.95555	0.0184865	CDK1 CDC2 CDC28A CDKN1 P34CDC2	Cyclin-dependent kinase 1 (CDK1) (EC 2.7.11.22) (EC 2.7.11.23) (Cell division control protein 2 homolog) (Cell division protein kinase 1) (p34 protein kinase)
P19525	P19525_K426	1.79216	4.10354e-05	2.35039	0.00145246	2.48358	0.00107538	1.10073	0.352242	0.967537	0.0373503	EIF2AK2 PKR PRKR	Interferon-induced, double-stranded RNA-activated protein kinase (EC 2.7.11.1) (Eukaryotic translation initiation factor 2-alpha kinase 2) (eIF-2A protein kinase 2) (Interferon-inducible RNA-dependent protein kinase) (P1/eIF-2A protein kinase) (Protein kinase RNA-activated) (PKR) (Protein kinase R) (Tyrosine-protein kinase EIF2AK2) (EC 2.7.10.2) (p68 kinase)
P06493	P06493_K20	1.39928	0.107861	6.35172	2.21695e-07	2.06136	0.000575033	0.737189	1	5.02754	5.12897e-05	CDK1 CDC2 CDC28A CDKN1 P34CDC2	Cyclin-dependent kinase 1 (CDK1) (EC 2.7.11.22) (EC 2.7.11.23) (Cell division control protein 2 homolog) (Cell division protein kinase 1) (p34 protein kinase)
Q8IVH8	Q8IVH8_K32	1.05823	0.0738706	4.34189	9.29362e-05	2.11646	0.0162469	3.55286e-15	1	2.22543	0.0076536	MAP4K3 RAB8IPL1	Mitogen-activated protein kinase kinase kinase kinase 3 (EC 2.7.11.1) (Germinal center kinase-related protein kinase) (GLK) (MAPK/ERK kinase kinase kinase 3) (MEK kinase kinase 3) (MEKKK 3)
P19525	P19525_K517	1.3706	3.28707e-10	2.74124	8.53107e-11	2.74119	2.70125e-10	2.82251e-15	1	4.71327e-05	1	EIF2AK2 PKR PRKR	Interferon-induced, double-stranded RNA-activated protein kinase (EC 2.7.11.1) (Eukaryotic translation initiation factor 2-alpha kinase 2) (eIF-2A protein kinase 2) (Interferon-inducible RNA-dependent protein kinase) (P1/eIF-2A protein kinase) (Protein kinase RNA-activated) (PKR) (Protein kinase R) (Tyrosine-protein kinase EIF2AK2) (EC 2.7.10.2) (p68 kinase)
Q9P289	Q9P289_K233	2.97653	3.20168e-07	5.95305	8.10679e-09	5.95305	2.57536e-08	2.42201e-15	1	-1.56414e-19	1	STK26 MASK MST4	Serine/threonine-protein kinase 26 (EC 2.7.11.1) (MST3 and SOK1-related kinase) (Mammalian STE20-like protein kinase 4) (MST-4) (STE20-like kinase MST4) (Serine/threonine-protein kinase MASK)
Q99570	Q99570_K97	1.4822	0.0576737	5.54762	0.000107877	2.9644	0.0116275	2.17748e-15	1	2.58323	0.00898709	PIK3R4 VPS15	Phosphoinositide 3-kinase regulatory subunit 4 (PI3-kinase regulatory subunit 4) (EC 2.7.11.1) (PI3-kinase p150 subunit) (Phosphoinositide 3-kinase adaptor protein)
Q99570	Q99570_K89	1.74745	1.47442e-08	5.46591	1.44299e-11	3.4949	1.14358e-09	2.00298e-15	1	1.97102	3.6396e-08	PIK3R4 VPS15	Phosphoinositide 3-kinase regulatory subunit 4 (PI3-kinase regulatory subunit 4) (EC 2.7.11.1) (PI3-kinase p150 subunit) (Phosphoinositide 3-kinase adaptor protein)
P53350	P53350_K226	3.28716	4.5794e-12	6.57432	6.49816e-14	6.57432	3.49276e-13	1.89537e-15	1	1.12584e-18	1	PLK1 PLK	Serine/threonine-protein kinase PLK1 (EC 2.7.11.21) (Polo-like kinase 1) (PLK-1) (Serine/threonine-protein kinase 13) (STPK13)
O60566	O60566_K1040	2.50603	0.012029	6.02911	0.000200703	5.01206	0.00173246	1.81448e-15	1	1.01705	0.289267	BUB1B BUBR1 MAD3L SSK1	Mitotic checkpoint serine/threonine-protein kinase BUB1 beta (EC 2.7.11.1) (MAD3/BUB1-related protein kinase) (hBUBR1) (Mitotic checkpoint kinase MAD3L) (Protein SSK1)
P06493	P06493_K6	2.8472	0.0862862	7.58583	0.00136197	5.69441	0.020226	1.63758e-15	1	1.89142	0.280171	CDK1 CDC2 CDC28A CDKN1 P34CDC2	Cyclin-dependent kinase 1 (CDK1) (EC 2.7.11.22) (EC 2.7.11.23) (Cell division control protein 2 homolog) (Cell division protein kinase 1) (p34 protein kinase)
Q96KB5	Q96KB5_K8	1.23488	0.000773823	5.85171	0	2.46976	0.000776444	1.54609e-15	1	3.38195	2.61857e-06	PBK TOPK	Lymphokine-activated killer T-cell-originated protein kinase (EC 2.7.12.2) (Cancer/testis antigen 84) (CT84) (MAPKK-like protein kinase) (Nori-3) (PDZ-binding kinase) (Spermatogenesis-related protein kinase) (SPK) (T-LAK cell-originated protein kinase)
Q96KB5	Q96KB5_K64	1.28276	0.1401	5.45464	0.000267857	2.56553	0.0389255	1.5267e-15	1	2.88911	0.00908524	PBK TOPK	Lymphokine-activated killer T-cell-originated protein kinase (EC 2.7.12.2) (Cancer/testis antigen 84) (CT84) (MAPKK-like protein kinase) (Nori-3) (PDZ-binding kinase) (Spermatogenesis-related protein kinase) (SPK) (T-LAK cell-originated protein kinase)
P27361	P27361_K302	1.62321	0.0362466	4.0849	0.000612063	3.24642	0.00642901	1.3878e-15	1	0.83848	0.286637	MAPK3 ERK1 PRKM3	Mitogen-activated protein kinase 3 (MAP kinase 3) (MAPK 3) (EC 2.7.11.24) (ERT2) (Extracellular signal-regulated kinase 1) (ERK-1) (Insulin-stimulated MAP2 kinase) (MAP kinase isoform p44) (p44-MAPK) (Microtubule-associated protein 2 kinase) (p44-ERK1)
Q05655	Q05655_K641	2.84881	2.41673e-07	5.69762	6.15386e-09	5.69762	1.93811e-08	1.37914e-15	1	-1.88483e-18	1	PRKCD	Protein kinase C delta type (EC 2.7.11.13) (Tyrosine-protein kinase PRKCD) (EC 2.7.10.2) (nPKC-delta) [Cleaved into: Protein kinase C delta type regulatory subunit; Protein kinase C delta type catalytic subunit (Sphingosine-dependent protein kinase-1) (SDK1)]
Q13546	Q13546_K13	1.3233	3.08536e-10	2.64661	6.30111e-12	2.64661	2.20782e-11	1.30213e-15	1	-1.86706e-17	1	RIPK1 RIP RIP1	Receptor-interacting serine/threonine-protein kinase 1 (EC 2.7.11.1) (Cell death protein RIP) (Receptor-interacting protein 1) (RIP-1) (Serine/threonine-protein kinase RIP)
P49674	P49674_K242	2.47145	0.0904385	4.9429	0.0061453	4.9429	0.0215628	1.25096e-15	1	-9.65183e-18	1	CSNK1E	Casein kinase I isoform epsilon (CKI-epsilon) (CKIe) (EC 2.7.11.1)
Q05655	Q05655_K613	2.00446	0.0768864	5.80659	0.000798104	4.00893	0.0172307	1.02149e-15	1	1.79766	0.139848	PRKCD	Protein kinase C delta type (EC 2.7.11.13) (Tyrosine-protein kinase PRKCD) (EC 2.7.10.2) (nPKC-delta) [Cleaved into: Protein kinase C delta type regulatory subunit; Protein kinase C delta type catalytic subunit (Sphingosine-dependent protein kinase-1) (SDK1)]
P27361	P27361_K287	1.4884	0.138877	4.58383	0.00136771	2.97679	0.0383806	9.56902e-16	1	1.60704	0.138738	MAPK3 ERK1 PRKM3	Mitogen-activated protein kinase 3 (MAP kinase 3) (MAPK 3) (EC 2.7.11.24) (ERT2) (Extracellular signal-regulated kinase 1) (ERK-1) (Insulin-stimulated MAP2 kinase) (MAP kinase isoform p44) (p44-MAPK) (Microtubule-associated protein 2 kinase) (p44-ERK1)
P19525	P19525_K440	1.67941	5.20369e-09	3.35881	1.25868e-10	3.35881	3.9159e-10	9.24246e-16	1	-4.5344e-17	1	EIF2AK2 PKR PRKR	Interferon-induced, double-stranded RNA-activated protein kinase (EC 2.7.11.1) (Eukaryotic translation initiation factor 2-alpha kinase 2) (eIF-2A protein kinase 2) (Interferon-inducible RNA-dependent protein kinase) (P1/eIF-2A protein kinase) (Protein kinase RNA-activated) (PKR) (Protein kinase R) (Tyrosine-protein kinase EIF2AK2) (EC 2.7.10.2) (p68 kinase)
P19525	P19525_K409	3.17116	0.00477685	7.45335	7.25161e-05	6.34231	0.000585184	7.8579e-16	1	1.11103	0.280167	EIF2AK2 PKR PRKR	Interferon-induced, double-stranded RNA-activated protein kinase (EC 2.7.11.1) (Eukaryotic translation initiation factor 2-alpha kinase 2) (eIF-2A protein kinase 2) (Interferon-inducible RNA-dependent protein kinase) (P1/eIF-2A protein kinase) (Protein kinase RNA-activated) (PKR) (Protein kinase R) (Tyrosine-protein kinase EIF2AK2) (EC 2.7.10.2) (p68 kinase)
O14965	O14965_K250	3.68831	2.17091e-10	7.37663	4.24953e-12	7.37663	1.56906e-11	1.70838e-16	1	7.94046e-19	1	AURKA AIK AIRK1 ARK1 AURA AYK1 BTAK IAK1 STK15 STK6	Aurora kinase A (EC 2.7.11.1) (Aurora 2) (Aurora/IPL1-related kinase 1) (ARK-1) (Aurora-related kinase 1) (hARK1) (Breast tumor-amplified kinase) (Serine/threonine-protein kinase 15) (Serine/threonine-protein kinase 6) (Serine/threonine-protein kinase aurora-A)
Q99570	Q99570_K309	1.51983	0.105881	6.13302	0.000216555	3.03966	0.0270189	2.50933e-17	1	3.09336	0.00927468	PIK3R4 VPS15	Phosphoinositide 3-kinase regulatory subunit 4 (PI3-kinase regulatory subunit 4) (EC 2.7.11.1) (PI3-kinase p150 subunit) (Phosphoinositide 3-kinase adaptor protein)
Q13418	Q13418_K191	3.05607	0.00419987	7.15813	6.25504e-05	6.11213	0.000504022	-2.17761e-16	1	1.04599	0.280167	ILK ILK1 ILK2	Integrin-linked protein kinase (EC 2.7.11.1) (59 kDa serine/threonine-protein kinase) (ILK-1) (ILK-2) (p59ILK)
P31749	P31749_K154	1.58118	0.102193	6.40652	0.000195352	3.16236	0.0256098	-2.79935e-16	1	3.24416	0.00903018	AKT1 PKB RAC	RAC-alpha serine/threonine-protein kinase (EC 2.7.11.1) (Protein kinase B) (PKB) (Protein kinase B alpha) (PKB alpha) (Proto-oncogene c-Akt) (RAC-PK-alpha)
P33981	P33981_K830	1.92862	0.155819	6.03591	0.00150862	3.85723	0.0445534	-5.28545e-16	1	2.17868	0.137741	TTK MPS1 MPS1L1	Dual specificity protein kinase TTK (EC 2.7.12.1) (Phosphotyrosine picked threonine-protein kinase) (PYT)
Q86V86	Q86V86_K186	1.82677	0.000211979	6.76669	6.95512e-08	3.65355	1.979e-05	-6.94472e-16	1	3.11314	2.94902e-05	PIM3	Serine/threonine-protein kinase pim-3 (EC 2.7.11.1)
Q02750	Q02750_K175	1.46865	2.5927e-11	2.93731	4.27685e-13	2.93731	2.09566e-12	-9.21333e-16	1	-2.79531e-17	1	MAP2K1 MEK1 PRKMK1	Dual specificity mitogen-activated protein kinase kinase 1 (MAP kinase kinase 1) (MAPKK 1) (MKK1) (EC 2.7.12.2) (ERK activator kinase 1) (MAPK/ERK kinase 1) (MEK 1)
P46734	P46734_K200	1.53832	0.0297955	5.43176	5.4108e-05	3.07664	0.00513616	-1.16124e-15	1	2.35513	0.00895686	MAP2K3 MEK3 MKK3 PRKMK3 SKK2	Dual specificity mitogen-activated protein kinase kinase 3 (MAP kinase kinase 3) (MAPKK 3) (EC 2.7.12.2) (MAPK/ERK kinase 3) (MEK 3) (Stress-activated protein kinase kinase 2) (SAPK kinase 2) (SAPKK-2) (SAPKK2)
P10398	P10398_K454	1.64443	0.0692622	6.12363	0.000154664	3.28886	0.0148593	-1.79556e-15	1	2.83477	0.0104832	ARAF ARAF1 PKS PKS2	Serine/threonine-protein kinase A-Raf (EC 2.7.11.1) (Proto-oncogene A-Raf) (Proto-oncogene A-Raf-1) (Proto-oncogene Pks)
Q9H5K3	Q9H5K3_K93	2.09714	0.00723163	4.96934	0.000114157	4.19428	0.000954439	-2.21865e-15	1	0.775063	0.286178	POMK SGK196	Protein O-mannose kinase (POMK) (EC 2.7.1.183) (Protein kinase-like protein SgK196) (Sugen kinase 196)
Q00535	Q00535_K141	4.02691	2.35114e-09	1.22863	1.07349e-06	4.17618	0	3.87764	0.000537616	0.930085	0.280167	CDK5 CDKN5	Cyclin-dependent-like kinase 5 (EC 2.7.11.1) (Cell division protein kinase 5) (Serine/threonine-protein kinase PSSALRE) (Tau protein kinase II catalytic subunit) (TPKII catalytic subunit)
Q00535	Q00535_K232	6.08782	0.00566678	2.35807	0.228112	6.61747	0.0200205	5.55817	0.143515	1.29876	0.533436	CDK5 CDKN5	Cyclin-dependent-like kinase 5 (EC 2.7.11.1) (Cell division protein kinase 5) (Serine/threonine-protein kinase PSSALRE) (Tau protein kinase II catalytic subunit) (TPKII catalytic subunit)
P53350	P53350_K492	4.12246	0.00456059	0.0987397	0.969666	4.1665	0.0232161	4.07842	0.088572	0.0106654	1	PLK1 PLK	Serine/threonine-protein kinase PLK1 (EC 2.7.11.21) (Polo-like kinase 1) (PLK-1) (Serine/threonine-protein kinase 13) (STPK13)
P41240	P41240_K193	3.127	0.00961637	0.358907	0.758446	3.38539	0.032341	2.86862	0.196357	-0.157865	0.964283	CSK	Tyrosine-protein kinase CSK (EC 2.7.10.2) (C-Src kinase) (Protein-tyrosine kinase CYL)
P51617	P51617_K239	3.14093	0.00116911	1.01918	0.191192	3.65052	0.00378057	2.63134	0.0719898	7.88188e-16	1	IRAK1 IRAK	Interleukin-1 receptor-associated kinase 1 (IRAK-1) (EC 2.7.11.1)
Q00535	Q00535_K268	5.44109	0.000489316	1.22576	0.2824	3.81278	0.0242618	7.0694	0.00343271	4.48238	0.00684293	CDK5 CDKN5	Cyclin-dependent-like kinase 5 (EC 2.7.11.1) (Cell division protein kinase 5) (Serine/threonine-protein kinase PSSALRE) (Tau protein kinase II catalytic subunit) (TPKII catalytic subunit)
Q96KB5	Q96KB5_K132	4.62385	6.12351e-07	0.561169	0.148601	4.33314	1.1701e-05	4.91455	2.23119e-05	1.14257	0.013098	PBK TOPK	Lymphokine-activated killer T-cell-originated protein kinase (EC 2.7.12.2) (Cancer/testis antigen 84) (CT84) (MAPKK-like protein kinase) (Nori-3) (PDZ-binding kinase) (Spermatogenesis-related protein kinase) (SPK) (T-LAK cell-originated protein kinase)
P19525	P19525_K429	2.80779	0.000508435	0.128789	0.913078	2.45073	0.0334786	3.16486	0.00942476	0.842923	0.376463	EIF2AK2 PKR PRKR	Interferon-induced, double-stranded RNA-activated protein kinase (EC 2.7.11.1) (Eukaryotic translation initiation factor 2-alpha kinase 2) (eIF-2A protein kinase 2) (Interferon-inducible RNA-dependent protein kinase) (P1/eIF-2A protein kinase) (Protein kinase RNA-activated) (PKR) (Protein kinase R) (Tyrosine-protein kinase EIF2AK2) (EC 2.7.10.2) (p68 kinase)
P19525	P19525_K400	5.23787	0.0341933	2.38474	0.310574	3.99941	0.216619	6.47633	0.178299	4.86165	0.0669547	EIF2AK2 PKR PRKR	Interferon-induced, double-stranded RNA-activated protein kinase (EC 2.7.11.1) (Eukaryotic translation initiation factor 2-alpha kinase 2) (eIF-2A protein kinase 2) (Interferon-inducible RNA-dependent protein kinase) (P1/eIF-2A protein kinase) (Protein kinase RNA-activated) (PKR) (Protein kinase R) (Tyrosine-protein kinase EIF2AK2) (EC 2.7.10.2) (p68 kinase)
Q00535	Q00535_K237	4.92419	0.0249922	2.7759	0.194227	5.00431	0.0841989	4.84408	0.293646	2.61567	0.24981	CDK5 CDKN5	Cyclin-dependent-like kinase 5 (EC 2.7.11.1) (Cell division protein kinase 5) (Serine/threonine-protein kinase PSSALRE) (Tau protein kinase II catalytic subunit) (TPKII catalytic subunit)
P07948	P07948_K382	2.19557	0.102039	-4.39113	0.00726232	1.83385e-16	1	4.39113	0.0881197	1.91692e-15	1	LYN JTK8	Tyrosine-protein kinase Lyn (EC 2.7.10.2) (Lck/Yes-related novel protein tyrosine kinase) (V-yes-1 Yamaguchi sarcoma viral related oncogene homolog) (p53Lyn) (p56Lyn)
P46734	P46734_K93	3.07514	0.0243537	1.46844	0.253466	2.62394	0.141167	3.52634	0.178299	2.37085	0.0973543	MAP2K3 MEK3 MKK3 PRKMK3 SKK2	Dual specificity mitogen-activated protein kinase kinase 3 (MAP kinase kinase 3) (MAPKK 3) (EC 2.7.12.2) (MAPK/ERK kinase 3) (MEK 3) (Stress-activated protein kinase kinase 2) (SAPK kinase 2) (SAPKK-2) (SAPKK2)
P53350	P53350_K480	1.43031	0.314434	-3.71426	0.0169153	2.30904e-15	1	2.86062	0.373237	-0.853638	0.563863	PLK1 PLK	Serine/threonine-protein kinase PLK1 (EC 2.7.11.21) (Polo-like kinase 1) (PLK-1) (Serine/threonine-protein kinase 13) (STPK13)
O75116	O75116_K447	1.28074	0.766511	-6.23261	0.186893	-0.130201	1	2.69168	1	-3.41073	0.493943	ROCK2 KIAA0619	Rho-associated protein kinase 2 (EC 2.7.11.1) (Rho kinase 2) (Rho-associated, coiled-coil-containing protein kinase 2) (Rho-associated, coiled-coil-containing protein kinase II) (ROCK-II) (p164 ROCK-2)
P06493	P06493_K34	0.371145	0.813683	-3.3708	0.0553587	-1.53152	0.463256	2.27381	0.935293	0.434539	0.858765	CDK1 CDC2 CDC28A CDKN1 P34CDC2	Cyclin-dependent kinase 1 (CDK1) (EC 2.7.11.22) (EC 2.7.11.23) (Cell division control protein 2 homolog) (Cell division protein kinase 1) (p34 protein kinase)
P06493	P06493_K56	2.51831	0.294354	3.32617	0.157714	2.95152	0.337171	2.0851	1	2.45975	0.306745	CDK1 CDC2 CDC28A CDKN1 P34CDC2	Cyclin-dependent kinase 1 (CDK1) (EC 2.7.11.22) (EC 2.7.11.23) (Cell division control protein 2 homolog) (Cell division protein kinase 1) (p34 protein kinase)
Q00535	Q00535_K20	2.61251	0.229939	3.89864	0.0782686	3.42036	0.231045	1.80466	1	2.28294	0.301812	CDK5 CDKN5	Cyclin-dependent-like kinase 5 (EC 2.7.11.1) (Cell division protein kinase 5) (Serine/threonine-protein kinase PSSALRE) (Tau protein kinase II catalytic subunit) (TPKII catalytic subunit)
P48729	P48729_K62	1.98997	0.1395	0.602072	0.659276	2.36356	0.195282	1.61638	1	-0.145108	0.995753	CSNK1A1	Casein kinase I isoform alpha (CKI-alpha) (EC 2.7.11.1) (CK1)
Q16539	Q16539_K249	1.54807	0.450407	-2.69196	0.167714	1.48771	0.541252	1.60843	1	-2.57125	0.212881	MAPK14 CSBP CSBP1 CSBP2 CSPB1 MXI2 SAPK2A	Mitogen-activated protein kinase 14 (MAP kinase 14) (MAPK 14) (EC 2.7.11.24) (Cytokine suppressive anti-inflammatory drug-binding protein) (CSAID-binding protein) (CSBP) (MAP kinase MXI2) (MAX-interacting protein 2) (Mitogen-activated protein kinase p38 alpha) (MAP kinase p38 alpha) (Stress-activated protein kinase 2a) (SAPK2a)
P06493	P06493_K245	2.07496	0.0835015	1.48476	0.223213	2.56138	0.118275	1.58854	0.981968	0.511919	0.717724	CDK1 CDC2 CDC28A CDKN1 P34CDC2	Cyclin-dependent kinase 1 (CDK1) (EC 2.7.11.22) (EC 2.7.11.23) (Cell division control protein 2 homolog) (Cell division protein kinase 1) (p34 protein kinase)
Q96GD4	Q96GD4_K211	2.1215	0.52276	5.89522	0.0574473	2.67065	0.457532	1.57236	1	4.79693	0.140276	AURKB AIK2 AIM1 AIRK2 ARK2 STK1 STK12 STK5	Aurora kinase B (EC 2.7.11.1) (Aurora 1) (Aurora- and IPL1-like midbody-associated protein 1) (AIM-1) (Aurora/IPL1-related kinase 2) (ARK-2) (Aurora-related kinase 2) (STK-1) (Serine/threonine-protein kinase 12) (Serine/threonine-protein kinase 5) (Serine/threonine-protein kinase aurora-B)
P06493	P06493_K24	1.9517	0.334508	5.58699	0.0126104	2.35427	0.35729	1.54914	1	4.78186	0.0307551	CDK1 CDC2 CDC28A CDKN1 P34CDC2	Cyclin-dependent kinase 1 (CDK1) (EC 2.7.11.22) (EC 2.7.11.23) (Cell division control protein 2 homolog) (Cell division protein kinase 1) (p34 protein kinase)
Q9P2K8	Q9P2K8_K619	1.75201	0.310429	1.67653	0.301319	2.02158	0.35729	1.48244	1	1.13738	0.523185	EIF2AK4 GCN2 KIAA1338	eIF-2-alpha kinase GCN2 (EC 2.7.11.1) (Eukaryotic translation initiation factor 2-alpha kinase 4) (GCN2-like protein)
Q7L7X3	Q7L7X3_K484	1.7406	0.515028	-5.71124	0.0368919	2.00144	0.531763	1.47977	1	-6.23291	0.0317037	TAOK1 KIAA1361 MAP3K16 MARKK	Serine/threonine-protein kinase TAO1 (EC 2.7.11.1) (Kinase from chicken homolog B) (hKFC-B) (MARK Kinase) (MARKK) (Prostate-derived sterile 20-like kinase 2) (PSK-2) (PSK2) (Prostate-derived STE20-like kinase 2) (Thousand and one amino acid protein kinase 1) (TAOK1) (hTAOK1)
O00418	O00418_K485	0.700627	0.0189247	-6.12457	3.4513e-08	-1.87264e-15	1	1.40125	0.0111271	-4.72332	3.3e-07	EEF2K	Eukaryotic elongation factor 2 kinase (eEF-2 kinase) (eEF-2K) (EC 2.7.11.20) (Calcium/calmodulin-dependent eukaryotic elongation factor 2 kinase)
Q00535	Q00535_K128	2.20398	0.155085	5.051	0.00705095	3.04493	0.147532	1.36304	1	3.36911	0.0510992	CDK5 CDKN5	Cyclin-dependent-like kinase 5 (EC 2.7.11.1) (Cell division protein kinase 5) (Serine/threonine-protein kinase PSSALRE) (Tau protein kinase II catalytic subunit) (TPKII catalytic subunit)
Q00535	Q00535_K22	0.673064	0.536078	-1.34613	0.247302	7.83591e-16	1	1.34613	1	-7.85046e-17	1	CDK5 CDKN5	Cyclin-dependent-like kinase 5 (EC 2.7.11.1) (Cell division protein kinase 5) (Serine/threonine-protein kinase PSSALRE) (Tau protein kinase II catalytic subunit) (TPKII catalytic subunit)
Q96GD4	Q96GD4_K85	1.53407	0.460986	0.772826	0.701755	1.92048	0.434161	1.14766	1	1.30041e-15	1	AURKB AIK2 AIM1 AIRK2 ARK2 STK1 STK12 STK5	Aurora kinase B (EC 2.7.11.1) (Aurora 1) (Aurora- and IPL1-like midbody-associated protein 1) (AIM-1) (Aurora/IPL1-related kinase 2) (ARK-2) (Aurora-related kinase 2) (STK-1) (Serine/threonine-protein kinase 12) (Serine/threonine-protein kinase 5) (Serine/threonine-protein kinase aurora-B)
Q9P289	Q9P289_K91	1.99754	0.0805485	3.87918	0.00595678	2.89428	0.0685674	1.10081	1	2.08572	0.0961264	STK26 MASK MST4	Serine/threonine-protein kinase 26 (EC 2.7.11.1) (MST3 and SOK1-related kinase) (Mammalian STE20-like protein kinase 4) (MST-4) (STE20-like kinase MST4) (Serine/threonine-protein kinase MASK)
O00418	O00418_K341	0.687952	0.536078	-0.932475	0.420055	0.301208	0.899883	1.0747	1	-0.158988	0.976051	EEF2K	Eukaryotic elongation factor 2 kinase (eEF-2 kinase) (eEF-2K) (EC 2.7.11.20) (Calcium/calmodulin-dependent eukaryotic elongation factor 2 kinase)
P06493	P06493_K295	1.45551	0.50197	-0.617193	0.728903	1.88375	0.524834	1.02727	1	-1.47367	0.564556	CDK1 CDC2 CDC28A CDKN1 P34CDC2	Cyclin-dependent kinase 1 (CDK1) (EC 2.7.11.22) (EC 2.7.11.23) (Cell division control protein 2 homolog) (Cell division protein kinase 1) (p34 protein kinase)
Q13177	Q13177_K136	1.62368	0.278276	1.21099	0.392563	2.31427	0.232321	0.933082	1	-0.170201	0.986773	PAK2	Serine/threonine-protein kinase PAK 2 (EC 2.7.11.1) (Gamma-PAK) (PAK65) (S6/H4 kinase) (p21-activated kinase 2) (PAK-2) (p58) [Cleaved into: PAK-2p27 (p27); PAK-2p34 (p34) (C-t-PAK2)]
P27448	P27448_K294	0.42278	0.0614952	-3.97183	1.45e-07	8.00733e-16	1	0.845559	0.0464761	-3.12627	1.23554e-06	MARK3 CTAK1 EMK2	MAP/microtubule affinity-regulating kinase 3 (EC 2.7.11.1) (C-TAK1) (cTAK1) (Cdc25C-associated protein kinase 1) (ELKL motif kinase 2) (EMK-2) (Protein kinase STK10) (Ser/Thr protein kinase PAR-1) (Par-1a) (Serine/threonine-protein kinase p78)
P33981	P33981_K547	0.405704	0.672321	-3.42101	0.00692091	2.8812e-16	1	0.811407	1	-2.60961	0.030051	TTK MPS1 MPS1L1	Dual specificity protein kinase TTK (EC 2.7.12.1) (Phosphotyrosine picked threonine-protein kinase) (PYT)
O00418	O00418_K347	0.943374	0.433216	-0.0389218	1	1.14203	0.414388	0.744718	1	-0.436235	0.748259	EEF2K	Eukaryotic elongation factor 2 kinase (eEF-2 kinase) (eEF-2K) (EC 2.7.11.20) (Calcium/calmodulin-dependent eukaryotic elongation factor 2 kinase)
P50750	P50750_K35	0.575074	0.252725	2.00918	0.00216033	0.619209	0.339387	0.530938	1	1.92091	0.00606865	CDK9 CDC2L4 TAK	Cyclin-dependent kinase 9 (EC 2.7.11.22) (EC 2.7.11.23) (C-2K) (Cell division cycle 2-like protein kinase 4) (Cell division protein kinase 9) (Serine/threonine-protein kinase PITALRE) (Tat-associated kinase complex catalytic subunit)
P48729	P48729_K8	1.47987	0.451573	2.96158	0.11938	2.57976	0.29654	0.379972	1	0.761787	0.728536	CSNK1A1	Casein kinase I isoform alpha (CKI-alpha) (EC 2.7.11.1) (CK1)
Q8TD19	Q8TD19_K366	0.0758461	0.279789	-4.58527	1.06562e-11	9.91882e-18	1	0.151692	0.313705	-4.43358	4.888e-11	NEK9 KIAA1995 NEK8 NERCC	Serine/threonine-protein kinase Nek9 (EC 2.7.11.1) (Nercc1 kinase) (Never in mitosis A-related kinase 9) (NimA-related protein kinase 9) (NimA-related kinase 8) (Nek8)
P06493	P06493_K279	0.406627	0.292252	0.857847	0.0624766	0.754394	0.193622	0.0588587	1	0.162312	0.598815	CDK1 CDC2 CDC28A CDKN1 P34CDC2	Cyclin-dependent kinase 1 (CDK1) (EC 2.7.11.22) (EC 2.7.11.23) (Cell division control protein 2 homolog) (Cell division protein kinase 1) (p34 protein kinase)
P06493	P06493_K143	1.75965	0.316052	4.66418	0.0200226	3.46819	0.25115	0.0511151	1	1.24711	0.475434	CDK1 CDC2 CDC28A CDKN1 P34CDC2	Cyclin-dependent kinase 1 (CDK1) (EC 2.7.11.22) (EC 2.7.11.23) (Cell division control protein 2 homolog) (Cell division protein kinase 1) (p34 protein kinase)
P24723	P24723_K36	-1.32245	0.581655	5.33321	0.103171	-2.64489	0.574671	4.52434e-15	1	7.9781	2.88519e-05	PRKCH PKCL PRKCL	Protein kinase C eta type (EC 2.7.11.13) (PKC-L) (nPKC-eta)
Q96GD4	Q96GD4_K215	1.12615	0.408	6.90547	0.000618579	2.2523	0.192583	3.48361e-15	1	4.65318	0.00868314	AURKB AIK2 AIM1 AIRK2 ARK2 STK1 STK12 STK5	Aurora kinase B (EC 2.7.11.1) (Aurora 1) (Aurora- and IPL1-like midbody-associated protein 1) (AIM-1) (Aurora/IPL1-related kinase 2) (ARK-2) (Aurora-related kinase 2) (STK-1) (Serine/threonine-protein kinase 12) (Serine/threonine-protein kinase 5) (Serine/threonine-protein kinase aurora-B)
O14757	O14757_K180	1.06801	0.451573	6.75808	0.000849378	2.13601	0.233015	3.3088e-15	1	4.62206	0.00895686	CHEK1 CHK1	Serine/threonine-protein kinase Chk1 (EC 2.7.11.1) (CHK1 checkpoint homolog) (Cell cycle checkpoint kinase) (Checkpoint kinase-1)
Q99640	Q99640_K126	1.48698	0.36023	5.43792	0.00480471	2.97395	0.154104	2.81039e-15	1	2.46396	0.137741	PKMYT1 MYT1	Membrane-associated tyrosine- and threonine-specific cdc2-inhibitory kinase (EC 2.7.11.1) (Myt1 kinase)
Q13546	Q13546_K115	1.45731	0.257007	7.09519	0.000452577	2.91463	0.0877121	2.47747e-15	1	4.18056	0.00895686	RIPK1 RIP RIP1	Receptor-interacting serine/threonine-protein kinase 1 (EC 2.7.11.1) (Cell death protein RIP) (Receptor-interacting protein 1) (RIP-1) (Serine/threonine-protein kinase RIP)
P06493	P06493_K296	0.474114	0.858845	6.72312	0.0256694	0.948228	0.825002	2.47614e-15	1	5.77489	0.055777	CDK1 CDC2 CDC28A CDKN1 P34CDC2	Cyclin-dependent kinase 1 (CDK1) (EC 2.7.11.22) (EC 2.7.11.23) (Cell division control protein 2 homolog) (Cell division protein kinase 1) (p34 protein kinase)
P31751	P31751_K111	1.26136	0.17237	5.39572	0.000387673	2.52271	0.0510961	2.46198e-15	1	2.873	0.0107487	AKT2	RAC-beta serine/threonine-protein kinase (EC 2.7.11.1) (Protein kinase Akt-2) (Protein kinase B beta) (PKB beta) (RAC-PK-beta)
P06241	P06241_K405	0.932657	0.520129	6.10331	0.00153265	1.86531	0.306443	2.24848e-15	1	4.238	0.0115182	FYN	Tyrosine-protein kinase Fyn (EC 2.7.10.2) (Proto-oncogene Syn) (Proto-oncogene c-Fyn) (Src-like kinase) (SLK) (p59-Fyn)
Q13418	Q13418_K341	1.6252	0.200674	7.7352	0.000284997	3.2504	0.0622091	2.154e-15	1	4.4848	0.00895686	ILK ILK1 ILK2	Integrin-linked protein kinase (EC 2.7.11.1) (59 kDa serine/threonine-protein kinase) (ILK-1) (ILK-2) (p59ILK)
Q96KB5	Q96KB5_K169	1.1991	0.340361	6.5172	0.000580747	2.39821	0.140257	2.05952e-15	1	4.119	0.00895686	PBK TOPK	Lymphokine-activated killer T-cell-originated protein kinase (EC 2.7.12.2) (Cancer/testis antigen 84) (CT84) (MAPKK-like protein kinase) (Nori-3) (PDZ-binding kinase) (Spermatogenesis-related protein kinase) (SPK) (T-LAK cell-originated protein kinase)
P31749	P31749_K30	0.958072	0.50706	6.45877	0.00112672	1.91614	0.291766	1.66267e-15	1	4.54262	0.00900662	AKT1 PKB RAC	RAC-alpha serine/threonine-protein kinase (EC 2.7.11.1) (Protein kinase B) (PKB) (Protein kinase B alpha) (PKB alpha) (Proto-oncogene c-Akt) (RAC-PK-alpha)
P50750	P50750_K164	1.0973	0.468849	6.88078	0.00107654	2.19459	0.25115	1.59756e-15	1	4.68619	0.00922904	CDK9 CDC2L4 TAK	Cyclin-dependent kinase 9 (EC 2.7.11.22) (EC 2.7.11.23) (C-2K) (Cell division cycle 2-like protein kinase 4) (Cell division protein kinase 9) (Serine/threonine-protein kinase PITALRE) (Tat-associated kinase complex catalytic subunit)
Q9BQI3	Q9BQI3_K175	1.46033	0.433613	5.73032	0.00686597	2.92065	0.214812	1.59675e-15	1	2.80966	0.137741	EIF2AK1 HRI KIAA1369 PRO1362	Eukaryotic translation initiation factor 2-alpha kinase 1 (EC 2.7.11.1) (Heme-controlled repressor) (HCR) (Heme-regulated eukaryotic initiation factor eIF-2-alpha kinase) (Heme-regulated inhibitor) (Hemin-sensitive initiation factor 2-alpha kinase)
Q9BXM7	Q9BXM7_K319	0.231639	0.536078	7.8904	2.93548e-08	0.463279	0.326352	1.39367e-15	1	7.42712	7.3728e-08	PINK1	Serine/threonine-protein kinase PINK1, mitochondrial (EC 2.7.11.1) (BRPK) (PTEN-induced putative kinase protein 1)
Q96KB5	Q96KB5_K176	1.6314	0.204487	5.291	0.00203554	3.2628	0.0636996	1.26022e-15	1	2.0282	0.137741	PBK TOPK	Lymphokine-activated killer T-cell-originated protein kinase (EC 2.7.12.2) (Cancer/testis antigen 84) (CT84) (MAPKK-like protein kinase) (Nori-3) (PDZ-binding kinase) (Spermatogenesis-related protein kinase) (SPK) (T-LAK cell-originated protein kinase)
Q05655	Q05655_K369	1.0416	0.361503	5.86409	0.000595984	2.08321	0.154903	1.21592e-15	1	3.78088	0.00895686	PRKCD	Protein kinase C delta type (EC 2.7.11.13) (Tyrosine-protein kinase PRKCD) (EC 2.7.10.2) (nPKC-delta) [Cleaved into: Protein kinase C delta type regulatory subunit; Protein kinase C delta type catalytic subunit (Sphingosine-dependent protein kinase-1) (SDK1)]
P06493	P06493_K254	1.92951	0.422957	10.3859	0.00129657	3.85902	0.204915	1.14629e-15	1	6.52684	0.0156376	CDK1 CDC2 CDC28A CDKN1 P34CDC2	Cyclin-dependent kinase 1 (CDK1) (EC 2.7.11.22) (EC 2.7.11.23) (Cell division control protein 2 homolog) (Cell division protein kinase 1) (p34 protein kinase)
P06493	P06493_K139	1.15309	0.421464	6.32049	0.00117277	2.30619	0.203609	9.71728e-16	1	4.0143	0.0133099	CDK1 CDC2 CDC28A CDKN1 P34CDC2	Cyclin-dependent kinase 1 (CDK1) (EC 2.7.11.22) (EC 2.7.11.23) (Cell division control protein 2 homolog) (Cell division protein kinase 1) (p34 protein kinase)
Q16539	Q16539_K165	1.39866	0.359715	7.57007	0.000706713	2.79731	0.153554	9.33041e-16	1	4.77276	0.00908311	MAPK14 CSBP CSBP1 CSBP2 CSPB1 MXI2 SAPK2A	Mitogen-activated protein kinase 14 (MAP kinase 14) (MAPK 14) (EC 2.7.11.24) (Cytokine suppressive anti-inflammatory drug-binding protein) (CSAID-binding protein) (CSBP) (MAP kinase MXI2) (MAX-interacting protein 2) (Mitogen-activated protein kinase p38 alpha) (MAP kinase p38 alpha) (Stress-activated protein kinase 2a) (SAPK2a)
Q00536	Q00536_K194	1.26528	0.310429	6.16239	0.000774457	2.53056	0.120498	5.59852e-16	1	3.63183	0.0123587	CDK16 PCTAIRE1 PCTK1	Cyclin-dependent kinase 16 (EC 2.7.11.22) (Cell division protein kinase 16) (PCTAIRE-motif protein kinase 1) (Serine/threonine-protein kinase PCTAIRE-1)
P24941	P24941_K33	0.334777	0.775572	3.56741	0.0144262	0.669554	0.69328	5.52591e-16	1	2.89785	0.0420503	CDK2 CDKN2	Cyclin-dependent kinase 2 (EC 2.7.11.22) (Cell division protein kinase 2) (p33 protein kinase)
Q16539	Q16539_K248	0.43984	0.803214	4.79252	0.0222639	0.879679	0.732801	3.44282e-16	1	3.91284	0.0594304	MAPK14 CSBP CSBP1 CSBP2 CSPB1 MXI2 SAPK2A	Mitogen-activated protein kinase 14 (MAP kinase 14) (MAPK 14) (EC 2.7.11.24) (Cytokine suppressive anti-inflammatory drug-binding protein) (CSAID-binding protein) (CSBP) (MAP kinase MXI2) (MAX-interacting protein 2) (Mitogen-activated protein kinase p38 alpha) (MAP kinase p38 alpha) (Stress-activated protein kinase 2a) (SAPK2a)
Q05655	Q05655_K353	1.34555	0.213519	6.27281	0.000372031	2.69111	0.067061	3.19331e-16	1	3.58171	0.00895686	PRKCD	Protein kinase C delta type (EC 2.7.11.13) (Tyrosine-protein kinase PRKCD) (EC 2.7.10.2) (nPKC-delta) [Cleaved into: Protein kinase C delta type regulatory subunit; Protein kinase C delta type catalytic subunit (Sphingosine-dependent protein kinase-1) (SDK1)]
Q8TDX7	Q8TDX7_K248	1.51704	0.229417	3.74475	0.0100136	3.03408	0.0743068	2.86653e-16	1	0.71068	0.598979	NEK7	Serine/threonine-protein kinase Nek7 (EC 2.7.11.1) (Never in mitosis A-related kinase 7) (NimA-related protein kinase 7)
Q00537	Q00537_K208	0.57665	0.690607	2.13486	0.184088	1.1533	0.570023	1.74497e-16	1	0.98156	0.568711	CDK17 PCTAIRE2 PCTK2	Cyclin-dependent kinase 17 (EC 2.7.11.22) (Cell division protein kinase 17) (PCTAIRE-motif protein kinase 2) (Serine/threonine-protein kinase PCTAIRE-2)
P24941	P24941_K142	1.93413	0.362517	7.07154	0.00493256	3.86826	0.155837	1.41723e-16	1	3.20328	0.13866	CDK2 CDKN2	Cyclin-dependent kinase 2 (EC 2.7.11.22) (Cell division protein kinase 2) (p33 protein kinase)
Q99570	Q99570_K443	0.695847	0.62083	4.46181	0.0124168	1.39169	0.470366	3.61672e-17	1	3.07012	0.0692137	PIK3R4 VPS15	Phosphoinositide 3-kinase regulatory subunit 4 (PI3-kinase regulatory subunit 4) (EC 2.7.11.1) (PI3-kinase p150 subunit) (Phosphoinositide 3-kinase adaptor protein)
P19525	P19525_K253	1.31601	0.186298	5.61755	0.000457964	2.63202	0.0561584	2.24311e-17	1	2.98553	0.0124232	EIF2AK2 PKR PRKR	Interferon-induced, double-stranded RNA-activated protein kinase (EC 2.7.11.1) (Eukaryotic translation initiation factor 2-alpha kinase 2) (eIF-2A protein kinase 2) (Interferon-inducible RNA-dependent protein kinase) (P1/eIF-2A protein kinase) (Protein kinase RNA-activated) (PKR) (Protein kinase R) (Tyrosine-protein kinase EIF2AK2) (EC 2.7.10.2) (p68 kinase)
P53779	P53779_K17	0	NA	0	NA	0	NA	0	NA	0	NA	MAPK10 JNK3 JNK3A PRKM10 SAPK1B	Mitogen-activated protein kinase 10 (MAP kinase 10) (MAPK 10) (EC 2.7.11.24) (MAP kinase p49 3F12) (Stress-activated protein kinase 1b) (SAPK1b) (Stress-activated protein kinase JNK3) (c-Jun N-terminal kinase 3)
P50750	P50750_K178	0.0175717	0.901865	3.37173	1.47206e-08	0.0351434	0.897484	-2.25343e-17	1	3.33659	2.90524e-08	CDK9 CDC2L4 TAK	Cyclin-dependent kinase 9 (EC 2.7.11.22) (EC 2.7.11.23) (C-2K) (Cell division cycle 2-like protein kinase 4) (Cell division protein kinase 9) (Serine/threonine-protein kinase PITALRE) (Tat-associated kinase complex catalytic subunit)
Q14680	Q14680_K158	0.247913	0.878233	1.52975	0.335151	0.495826	0.85768	-2.35781e-16	1	1.03392	0.556549	MELK KIAA0175	Maternal embryonic leucine zipper kinase (hMELK) (EC 2.7.11.1) (Protein kinase Eg3) (pEg3 kinase) (Protein kinase PK38) (hPK38) (Tyrosine-protein kinase MELK) (EC 2.7.10.2)
Q14680	Q14680_K156	0.114798	0.960037	4.88813	0.0244215	0.229597	0.996333	-3.49324e-16	1	4.65853	0.0359307	MELK KIAA0175	Maternal embryonic leucine zipper kinase (hMELK) (EC 2.7.11.1) (Protein kinase Eg3) (pEg3 kinase) (Protein kinase PK38) (hPK38) (Tyrosine-protein kinase MELK) (EC 2.7.10.2)
P50750	P50750_K151	-0.00646707	0.993458	3.45904	0.000433711	-0.0129341	1	-4.66152e-16	1	3.47197	0	CDK9 CDC2L4 TAK	Cyclin-dependent kinase 9 (EC 2.7.11.22) (EC 2.7.11.23) (C-2K) (Cell division cycle 2-like protein kinase 4) (Cell division protein kinase 9) (Serine/threonine-protein kinase PITALRE) (Tat-associated kinase complex catalytic subunit)
P06493	P06493_K238	1.33877	0.367537	4.28123	0.0100981	2.67754	0.159716	-4.79325e-16	1	1.60369	0.280167	CDK1 CDC2 CDC28A CDKN1 P34CDC2	Cyclin-dependent kinase 1 (CDK1) (EC 2.7.11.22) (EC 2.7.11.23) (Cell division control protein 2 homolog) (Cell division protein kinase 1) (p34 protein kinase)
P11801	P11801_K7	0.825108	0.58928	7.31473	0.0016104	1.65022	0.427109	-5.32397e-16	1	5.66451	0.00895686	PSKH1	Serine/threonine-protein kinase H1 (EC 2.7.11.1) (Protein serine kinase H1) (PSK-H1)
Q96GD4	Q96GD4_K194	1.48553	0.32805	7.56071	0.000719208	2.97105	0.131738	-5.81253e-16	1	4.58966	0.0101359	AURKB AIK2 AIM1 AIRK2 ARK2 STK1 STK12 STK5	Aurora kinase B (EC 2.7.11.1) (Aurora 1) (Aurora- and IPL1-like midbody-associated protein 1) (AIM-1) (Aurora/IPL1-related kinase 2) (ARK-2) (Aurora-related kinase 2) (STK-1) (Serine/threonine-protein kinase 12) (Serine/threonine-protein kinase 5) (Serine/threonine-protein kinase aurora-B)
Q16539	Q16539_K45	0.799073	0.536078	1.59815	0.247302	1.59815	0.35729	-6.04502e-16	1	-1.11788e-17	1	MAPK14 CSBP CSBP1 CSBP2 CSPB1 MXI2 SAPK2A	Mitogen-activated protein kinase 14 (MAP kinase 14) (MAPK 14) (EC 2.7.11.24) (Cytokine suppressive anti-inflammatory drug-binding protein) (CSAID-binding protein) (CSBP) (MAP kinase MXI2) (MAX-interacting protein 2) (Mitogen-activated protein kinase p38 alpha) (MAP kinase p38 alpha) (Stress-activated protein kinase 2a) (SAPK2a)
Q96GD4	Q96GD4_K87	0.414873	0.844688	5.53768	0.0235282	0.829746	0.801728	-6.93606e-16	1	4.70794	0.0537385	AURKB AIK2 AIM1 AIRK2 ARK2 STK1 STK12 STK5	Aurora kinase B (EC 2.7.11.1) (Aurora 1) (Aurora- and IPL1-like midbody-associated protein 1) (AIM-1) (Aurora/IPL1-related kinase 2) (ARK-2) (Aurora-related kinase 2) (STK-1) (Serine/threonine-protein kinase 12) (Serine/threonine-protein kinase 5) (Serine/threonine-protein kinase aurora-B)
P53350	P53350_K574	-0.154998	0.955255	3.72807	0.120934	-0.309995	0.985969	-9.38618e-16	1	4.03806	0.114455	PLK1 PLK	Serine/threonine-protein kinase PLK1 (EC 2.7.11.21) (Polo-like kinase 1) (PLK-1) (Serine/threonine-protein kinase 13) (STPK13)
P06213	P06213_K1352	0.234604	0.8676	5.25119	0.00379399	0.469209	0.838131	-9.7677e-16	1	4.78198	0.00895686	INSR	Insulin receptor (IR) (EC 2.7.10.1) (CD antigen CD220) [Cleaved into: Insulin receptor subunit alpha; Insulin receptor subunit beta]
Q8TD19	Q8TD19_K650	0.928873	0.536078	6.87835	0.00121042	1.85775	0.344148	-9.82377e-16	1	5.02061	0.00895686	NEK9 KIAA1995 NEK8 NERCC	Serine/threonine-protein kinase Nek9 (EC 2.7.11.1) (Nercc1 kinase) (Never in mitosis A-related kinase 9) (NimA-related protein kinase 9) (NimA-related kinase 8) (Nek8)
P36897	P36897_K397	-0.917615	0.536078	9.68583e-16	1	-1.83523	0.35729	-9.99689e-16	1	1.83523	0.280167	TGFBR1 ALK5 SKR4	TGF-beta receptor type-1 (TGFR-1) (EC 2.7.11.30) (Activin A receptor type II-like protein kinase of 53kD) (Activin receptor-like kinase 5) (ALK-5) (ALK5) (Serine/threonine-protein kinase receptor R4) (SKR4) (TGF-beta type I receptor) (Transforming growth factor-beta receptor type I) (TGF-beta receptor type I) (TbetaR-I)
P51617	P51617_K217	1.29211	0.204487	6.01432	0.000341945	2.58423	0.0636832	-1.02268e-15	1	3.43009	0.00895686	IRAK1 IRAK	Interleukin-1 receptor-associated kinase 1 (IRAK-1) (EC 2.7.11.1)
O14976	O14976_K175	1.70317	0.282409	5.85405	0.00313646	3.40633	0.102504	-1.18508e-15	1	2.44772	0.137741	GAK	Cyclin-G-associated kinase (EC 2.7.11.1)
Q13308	Q13308_K835	-0.459249	0.601366	1.99722	0.0500409	-0.918497	0.444309	-1.21003e-15	1	2.91572	0.0121286	PTK7 CCK4	Inactive tyrosine-protein kinase 7 (Colon carcinoma kinase 4) (CCK-4) (Protein-tyrosine kinase 7) (Pseudo tyrosine kinase receptor 7) (Tyrosine-protein kinase-like 7)
Q96GD4	Q96GD4_K168	1.01357	0.346068	4.97214	0.0010084	2.02714	0.144248	-1.2183e-15	1	2.945	0.0157198	AURKB AIK2 AIM1 AIRK2 ARK2 STK1 STK12 STK5	Aurora kinase B (EC 2.7.11.1) (Aurora 1) (Aurora- and IPL1-like midbody-associated protein 1) (AIM-1) (Aurora/IPL1-related kinase 2) (ARK-2) (Aurora-related kinase 2) (STK-1) (Serine/threonine-protein kinase 12) (Serine/threonine-protein kinase 5) (Serine/threonine-protein kinase aurora-B)
Q8WXR4	Q8WXR4_K1190	1.03138	0.536078	2.06276	0.247302	2.06276	0.35729	-1.22239e-15	1	-1.88966e-17	1	MYO3B	Myosin-IIIb (EC 2.7.11.1)
Q99570	Q99570_K449	0.725784	0.536078	1.45157	0.247302	1.45157	0.35729	-1.30685e-15	1	6.90148e-18	1	PIK3R4 VPS15	Phosphoinositide 3-kinase regulatory subunit 4 (PI3-kinase regulatory subunit 4) (EC 2.7.11.1) (PI3-kinase p150 subunit) (Phosphoinositide 3-kinase adaptor protein)
P24941	P24941_K34	0.588077	0.536078	1.17615	0.247302	1.17615	0.35729	-1.35029e-15	1	-1.46783e-17	1	CDK2 CDKN2	Cyclin-dependent kinase 2 (EC 2.7.11.22) (Cell division protein kinase 2) (p33 protein kinase)
Q16513	Q16513_K447	0.580746	0.602458	5.33407	0.00159975	1.16149	0.446218	-1.58687e-15	1	4.17258	0.00895686	PKN2 PRK2 PRKCL2	Serine/threonine-protein kinase N2 (EC 2.7.11.13) (PKN gamma) (Protein kinase C-like 2) (Protein-kinase C-related kinase 2)
Q9BXM7	Q9BXM7_K164	-1.65335	0.450407	1.18488e-15	1	-3.30669	0.231045	-1.63169e-15	1	3.30669	0.137741	PINK1	Serine/threonine-protein kinase PINK1, mitochondrial (EC 2.7.11.1) (BRPK) (PTEN-induced putative kinase protein 1)
Q9BVS4	Q9BVS4_K288	-0.895062	0.536078	3.24279	0.0430686	-1.79012	0.35729	-1.9869e-15	1	5.03292	0.00895686	RIOK2	Serine/threonine-protein kinase RIO2 (EC 2.7.11.1) (RIO kinase 2)
Q96GX5	Q96GX5_K179	0.398939	0.825239	5.08641	0.0178552	0.797878	0.767762	-2.27035e-15	1	4.28853	0.0433626	MASTL GW GWL THC2	Serine/threonine-protein kinase greatwall (GW) (GWL) (hGWL) (EC 2.7.11.1) (Microtubule-associated serine/threonine-protein kinase-like) (MAST-L)
Q96GD4	Q96GD4_K56	1.12289	0.345019	6.34779	0.000491325	2.24579	0.143373	-2.53548e-15	1	4.102	0.00868131	AURKB AIK2 AIM1 AIRK2 ARK2 STK1 STK12 STK5	Aurora kinase B (EC 2.7.11.1) (Aurora 1) (Aurora- and IPL1-like midbody-associated protein 1) (AIM-1) (Aurora/IPL1-related kinase 2) (ARK-2) (Aurora-related kinase 2) (STK-1) (Serine/threonine-protein kinase 12) (Serine/threonine-protein kinase 5) (Serine/threonine-protein kinase aurora-B)
P33981	P33981_K546	0.31459	0.840203	4.39273	0.0172658	0.62918	0.793593	-2.86415e-15	1	3.76355	0.0397417	TTK MPS1 MPS1L1	Dual specificity protein kinase TTK (EC 2.7.12.1) (Phosphotyrosine picked threonine-protein kinase) (PYT)
O14757	O14757_K166	0.959144	0.525038	6.5943	0.00131212	1.91829	0.314451	-3.15292e-15	1	4.67601	0.009336	CHEK1 CHK1	Serine/threonine-protein kinase Chk1 (EC 2.7.11.1) (CHK1 checkpoint homolog) (Cell cycle checkpoint kinase) (Checkpoint kinase-1)
P33981	P33981_K538	1.95508	0.185088	6.25877	0.00180154	3.91016	0.0558262	-3.74539e-15	1	2.34861	0.137741	TTK MPS1 MPS1L1	Dual specificity protein kinase TTK (EC 2.7.12.1) (Phosphotyrosine picked threonine-protein kinase) (PYT)
P06493	P06493_K274	1.40058	0.464664	2.91954	0.117081	2.84626	0.239476	-0.0450928	1	0.0281899	1	CDK1 CDC2 CDC28A CDKN1 P34CDC2	Cyclin-dependent kinase 1 (CDK1) (EC 2.7.11.22) (EC 2.7.11.23) (Cell division control protein 2 homolog) (Cell division protein kinase 1) (p34 protein kinase)
P23458	P23458_K249	0.374341	0.443367	2.39211	0.00959424	0.809684	0.298128	-0.0610014	1	1.52142	0.00662356	JAK1 JAK1A JAK1B	Tyrosine-protein kinase JAK1 (EC 2.7.10.2) (Janus kinase 1) (JAK-1)
P08069	P08069_K1033	-0.151019	0.266521	-5.45055	3.78712e-10	-4.35369e-17	1	-0.302038	0.294218	-5.75258	7.2524e-10	IGF1R	Insulin-like growth factor 1 receptor (EC 2.7.10.1) (Insulin-like growth factor I receptor) (IGF-I receptor) (CD antigen CD221) [Cleaved into: Insulin-like growth factor 1 receptor alpha chain; Insulin-like growth factor 1 receptor beta chain]
P36897	P36897_K502	-1.09202	0.00173077	0.362783	0.280911	-1.64518	0.000101331	-0.538872	0.898022	1.46909	0.000231832	TGFBR1 ALK5 SKR4	TGF-beta receptor type-1 (TGFR-1) (EC 2.7.11.30) (Activin A receptor type II-like protein kinase of 53kD) (Activin receptor-like kinase 5) (ALK-5) (ALK5) (Serine/threonine-protein kinase receptor R4) (SKR4) (TGF-beta type I receptor) (Transforming growth factor-beta receptor type I) (TGF-beta receptor type I) (TbetaR-I)
Q9H5K3	Q9H5K3_K3	-0.0380819	0.979258	1.84396	0.170348	0.943937	0.579084	-1.0201	1	-0.120082	1	POMK SGK196	Protein O-mannose kinase (POMK) (EC 2.7.1.183) (Protein kinase-like protein SgK196) (Sugen kinase 196)
P52564	P52564_K232	0.147864	0.955255	1.68562	0.440339	1.61106	0.57498	-1.31533	1	-1.24077	0.615833	MAP2K6 MEK6 MKK6 PRKMK6 SKK3	Dual specificity mitogen-activated protein kinase kinase 6 (MAP kinase kinase 6) (MAPKK 6) (EC 2.7.12.2) (MAPK/ERK kinase 6) (MEK 6) (Stress-activated protein kinase kinase 3) (SAPK kinase 3) (SAPKK-3) (SAPKK3)
P06213	P06213_K1057	-0.791211	0.536078	2.04346	0.141242	-0.0127983	1	-1.56962	1	0.486639	0.773826	INSR	Insulin receptor (IR) (EC 2.7.10.1) (CD antigen CD220) [Cleaved into: Insulin receptor subunit alpha; Insulin receptor subunit beta]
P07948	P07948_K213	-0.823525	0.674823	0.429597	0.865811	0.111514	1	-1.75856	1	-1.44048	0.530691	LYN JTK8	Tyrosine-protein kinase Lyn (EC 2.7.10.2) (Lck/Yes-related novel protein tyrosine kinase) (V-yes-1 Yamaguchi sarcoma viral related oncogene homolog) (p53Lyn) (p56Lyn)
P35916	P35916_K858	0.079393	0.974149	-2.91325	0.183484	1.93621	0.475617	-1.77742	1	-6.62688	0.01165	FLT4 VEGFR3	Vascular endothelial growth factor receptor 3 (VEGFR-3) (EC 2.7.10.1) (Fms-like tyrosine kinase 4) (FLT-4) (Tyrosine-protein kinase receptor FLT4)
Q13976	Q13976_K15	-1.15807	0.536078	5.83133e-16	1	-2.23975e-16	1	-2.31614	1	-2.31614	0.280167	PRKG1 PRKG1B PRKGR1A PRKGR1B	cGMP-dependent protein kinase 1 (cGK 1) (cGK1) (EC 2.7.11.12) (cGMP-dependent protein kinase I) (cGKI)
P07948	P07948_K477	-0.424225	0.850995	2.67985	0.247302	1.63762	0.585328	-2.48606	1	-1.44383	0.568956	LYN JTK8	Tyrosine-protein kinase Lyn (EC 2.7.10.2) (Lck/Yes-related novel protein tyrosine kinase) (V-yes-1 Yamaguchi sarcoma viral related oncogene homolog) (p53Lyn) (p56Lyn)
P36897	P36897_K391	-1.17209	0.575484	2.10655	0.345325	0.5338	0.913164	-2.87799	1	-1.30523	0.603015	TGFBR1 ALK5 SKR4	TGF-beta receptor type-1 (TGFR-1) (EC 2.7.11.30) (Activin A receptor type II-like protein kinase of 53kD) (Activin receptor-like kinase 5) (ALK-5) (ALK5) (Serine/threonine-protein kinase receptor R4) (SKR4) (TGF-beta type I receptor) (Transforming growth factor-beta receptor type I) (TGF-beta receptor type I) (TbetaR-I)
