# Supplementary material for: Non-degradative Ubiquitination of Protein Kinases
Source: PLoS Comput Biol. 2016 Jun 2;12(6):e1004898. doi: 10.1371/journal.pcbi.1004898 (PMC4890936; doi:10.1371/journal.pcbi.1004898)
Supplement: S6 Dataset — The distance between the ZAP-70 F349 Cα atom and the D379 Cβ atom at each picosecond in the simulations is printed in Angstroms. Data from each of the 32 10-ns simulations is combined into one file. (BZ2) [file pcbi.1004898.s016.bz2 › pcbi.1004898.s016]

#Frame      Dis_00000
       1       6.9949
       2       6.9450
       3       7.5118
       4       8.1388
       5       8.5020
       6       7.6155
       7       7.7802
       8       7.9691
       9       7.6307
      10       7.7596
      11       8.1926
      12       7.9242
      13       8.1379
      14       8.5521
      15       8.6432
      16       8.7303
      17       8.6213
      18       9.1396
      19       8.8231
      20       9.0678
      21       8.0628
      22       7.7239
      23       8.2511
      24       7.6338
      25       8.0444
      26       7.8989
      27       8.3389
      28       9.0337
      29       8.7514
      30       8.5428
      31       8.3949
      32       7.8467
      33       7.4468
      34       8.2150
      35       8.0120
      36       7.5425
      37       8.0351
      38       7.6649
      39       8.5188
      40       8.6013
      41       8.4625
      42       8.1755
      43       8.3802
      44       8.7446
      45       8.4020
      46       9.0694
      47       8.2917
      48       9.4093
      49       9.2091
      50       8.7425
      51       8.1281
      52       8.5197
      53       8.5704
      54       8.9082
      55       8.4383
      56       8.4076
      57       7.8183
      58       8.7642
      59       8.0532
      60       8.1732
      61       7.4932
      62       7.7608
      63       7.7643
      64       8.9266
      65       8.2745
      66       8.0658
      67       7.7730
      68       7.1608
      69       7.1592
      70       8.1513
      71       8.6940
      72       8.7533
      73       8.7961
      74       9.1286
      75       8.3225
      76       8.7434
      77       8.6754
      78       8.4888
      79       9.5479
      80       9.7158
      81       9.8448
      82       9.7013
      83       9.1393
      84       8.8554
      85       8.8011
      86       8.5622
      87       8.9523
      88       8.8834
      89       8.4843
      90       8.5137
      91       8.8621
      92       9.0657
      93       9.0578
      94       9.3018
      95       9.5599
      96       8.8548
      97       8.9533
      98       8.6684
      99       9.1948
     100       9.1433
     101       9.4827
     102       8.7343
     103       8.9550
     104       9.4689
     105       9.2079
     106       9.2832
     107       9.5164
     108       9.0077
     109       9.1049
     110       9.1507
     111       8.3204
     112       7.7273
     113       8.1953
     114       8.3872
     115       7.9008
     116       8.6987
     117       8.8846
     118       8.2892
     119       8.4758
     120       8.4546
     121       7.7942
     122       8.1118
     123       8.3563
     124       8.1151
     125       8.2381
     126       8.9111
     127       8.7071
     128       8.7791
     129       8.5672
     130       8.6850
     131       8.3748
     132       9.1426
     133       8.7278
     134       8.6039
     135       8.6266
     136       8.9406
     137       8.5155
     138       9.1625
     139       9.1594
     140       8.9260
     141       9.0335
     142       8.7289
     143       8.7491
     144       8.7987
     145       8.8077
     146       8.9781
     147       9.6542
     148       9.8541
     149       9.0950
     150       8.9145
     151       9.0849
     152       9.1179
     153       9.3116
     154       8.5724
     155       8.2482
     156       9.0217
     157       8.6734
     158       8.5827
     159       7.9524
     160       8.4467
     161       8.9971
     162       8.8895
     163       7.8697
     164       8.8344
     165       8.6453
     166       8.6314
     167       9.0979
     168       8.9018
     169       8.3904
     170       8.5693
     171       9.2865
     172       9.1724
     173       9.4418
     174       9.1445
     175       8.7537
     176       8.2750
     177       8.8708
     178       8.6078
     179       8.3187
     180       8.2339
     181       8.7805
     182       8.1462
     183       9.1228
     184       8.6035
     185       8.8398
     186       9.5227
     187       8.9115
     188       8.1392
     189       8.4231
     190       8.5929
     191       8.9579
     192       8.6864
     193       9.7555
     194       8.5535
     195       9.3447
     196       9.1870
     197       9.5248
     198       8.7456
     199       9.4686
     200       9.3629
     201       8.5582
     202       8.4578
     203       8.9967
     204       8.6727
     205       8.6893
     206       9.5519
     207       9.4289
     208       9.4477
     209       9.5863
     210      10.3492
     211       9.9320
     212       8.9515
     213       8.7686
     214       8.3445
     215       8.9791
     216       9.2189
     217       9.2011
     218       8.6854
     219       8.7197
     220       8.5878
     221       8.7179
     222       8.5544
     223       8.9537
     224       9.1010
     225       9.4959
     226       9.7246
     227      10.7252
     228       9.8220
     229      10.1032
     230       9.8782
     231       9.5256
     232       9.8614
     233      10.1996
     234      10.2948
     235       9.7641
     236       9.5173
     237       9.4136
     238       8.8631
     239       9.3497
     240       8.4037
     241       8.3529
     242       8.1003
     243       9.0581
     244       8.2840
     245       8.0966
     246       8.2521
     247       8.7836
     248       8.5563
     249       9.0871
     250       8.4306
     251       8.1302
     252       8.5052
     253       7.8469
     254       8.1914
     255       8.0684
     256       7.0721
     257       7.9033
     258       7.6620
     259       8.0234
     260       6.6406
     261       6.6897
     262       6.2561
     263       6.0427
     264       5.9861
     265       6.3811
     266       5.9695
     267       5.6541
     268       6.7584
     269       6.5751
     270       7.0326
     271       6.7010
     272       6.8581
     273       6.4220
     274       7.1161
     275       6.3360
     276       6.7509
     277       7.2312
     278       7.3731
     279       7.7032
     280       7.5362
     281       7.2320
     282       7.6679
     283       7.1955
     284       7.2348
     285       7.0462
     286       6.3938
     287       6.7058
     288       7.1241
     289       6.3216
     290       6.5521
     291       6.5534
     292       6.8610
     293       6.5849
     294       6.7573
     295       6.7050
     296       6.9659
     297       7.1517
     298       6.4911
     299       6.9533
     300       6.6336
     301       7.3576
     302       6.5720
     303       6.8760
     304       7.5665
     305       7.1474
     306       6.9239
     307       6.9084
     308       6.5481
     309       7.0972
     310       7.4350
     311       7.4068
     312       6.7814
     313       7.2750
     314       6.5840
     315       7.5235
     316       7.0348
     317       7.5542
     318       7.2086
     319       6.8134
     320       6.3500
     321       6.8172
     322       7.1763
     323       6.8986
     324       6.7954
     325       6.7605
     326       6.4639
     327       6.7818
     328       6.9337
     329       6.8343
     330       5.7963
     331       6.1365
     332       6.5138
     333       6.5121
     334       6.6619
     335       6.1839
     336       5.5757
     337       5.6019
     338       6.4434
     339       6.8001
     340       6.8201
     341       6.4235
     342       6.9355
     343       6.5548
     344       6.7116
     345       6.9111
     346       6.6625
     347       6.2614
     348       6.0298
     349       6.8561
     350       6.2774
     351       6.0948
     352       6.4111
     353       6.6410
     354       6.9711
     355       6.6741
     356       6.6777
     357       6.8020
     358       6.7404
     359       6.8188
     360       6.4506
     361       6.5372
     362       6.3746
     363       6.3320
     364       6.2375
     365       6.1794
     366       6.4745
     367       6.5386
     368       6.2609
     369       6.7519
     370       6.7003
     371       6.5316
     372       6.4576
     373       6.7200
     374       7.0093
     375       6.5461
     376       6.3231
     377       7.0098
     378       6.6858
     379       6.8771
     380       6.7027
     381       6.9268
     382       6.5845
     383       6.1973
     384       5.8800
     385       6.3221
     386       6.4517
     387       5.8013
     388       5.8994
     389       6.3008
     390       6.2388
     391       6.4100
     392       5.7642
     393       6.3558
     394       5.6131
     395       5.6854
     396       5.7396
     397       5.8028
     398       6.2324
     399       6.2843
     400       6.5119
     401       7.2359
     402       6.4667
     403       6.6031
     404       5.6602
     405       5.3007
     406       5.8106
     407       5.7991
     408       5.6928
     409       5.5854
     410       5.5169
     411       6.2268
     412       6.0673
     413       5.9086
     414       5.4999
     415       5.5428
     416       5.5728
     417       5.6818
     418       6.2094
     419       6.3859
     420       6.1633
     421       6.1080
     422       6.6786
     423       6.9450
     424       6.5543
     425       7.7578
     426       7.5852
     427       7.6092
     428       7.6997
     429       8.3400
     430       7.3568
     431       6.9449
     432       7.4817
     433       7.4604
     434       7.0068
     435       6.4194
     436       7.3383
     437       7.1666
     438       7.8661
     439       8.5198
     440       9.1471
     441       8.8136
     442       8.8345
     443       8.6190
     444       8.3460
     445       7.5031
     446       8.0588
     447       8.4452
     448       7.8490
     449       8.5683
     450       8.4011
     451       7.6522
     452       7.4839
     453       7.9338
     454       7.4216
     455       7.3500
     456       7.1992
     457       7.4164
     458       7.3257
     459       7.7196
     460       6.8182
     461       7.0628
     462       7.3620
     463       7.3705
     464       6.9475
     465       6.3230
     466       6.7732
     467       6.5327
     468       7.3317
     469       6.7500
     470       6.7908
     471       6.8710
     472       6.5184
     473       6.7738
     474       7.0107
     475       6.9694
     476       7.3891
     477       6.5464
     478       7.0276
     479       7.0938
     480       6.6247
     481       7.6568
     482       6.8349
     483       7.2584
     484       7.0016
     485       7.1584
     486       6.8423
     487       6.6595
     488       7.1106
     489       7.5227
     490       6.6254
     491       7.3217
     492       7.6978
     493       7.5890
     494       7.2824
     495       7.0800
     496       7.2321
     497       6.8211
     498       6.9222
     499       6.5959
     500       7.2653
     501       6.8514
     502       7.3264
     503       6.8246
     504       6.9897
     505       6.8920
     506       7.4261
     507       7.1198
     508       7.1981
     509       7.1169
     510       7.5741
     511       7.4478
     512       8.0760
     513       7.5444
     514       7.8286
     515       7.8097
     516       7.5962
     517       7.5154
     518       6.8470
     519       7.0280
     520       7.3937
     521       6.9416
     522       7.2781
     523       7.6941
     524       7.5645
     525       7.7891
     526       7.4690
     527       7.5833
     528       7.9188
     529       7.5934
     530       7.1515
     531       7.7530
     532       7.4319
     533       8.3879
     534       8.1229
     535       8.0281
     536       7.6104
     537       6.6310
     538       7.6688
     539       7.9740
     540       7.8711
     541       8.6061
     542       8.0634
     543       8.0956
     544       8.3807
     545       8.2261
     546       7.6046
     547       7.1902
     548       7.5988
     549       7.5668
     550       7.0939
     551       7.7795
     552       7.8739
     553       7.9210
     554       8.0704
     555       8.3344
     556       8.2263
     557       7.9499
     558       7.7681
     559       7.4470
     560       7.2851
     561       6.4822
     562       6.4637
     563       6.8601
     564       7.0770
     565       7.4290
     566       7.4260
     567       7.7403
     568       7.0675
     569       6.5475
     570       7.3180
     571       6.8444
     572       7.2711
     573       7.1281
     574       7.7222
     575       6.9127
     576       7.3007
     577       7.0593
     578       7.6602
     579       7.7814
     580       7.7235
     581       7.6061
     582       7.8254
     583       7.6589
     584       7.0785
     585       8.3955
     586       7.8227
     587       7.9982
     588       8.5769
     589       8.2439
     590       7.8210
     591       8.7736
     592       8.3104
     593       8.3341
     594       9.0282
     595       8.1133
     596       8.3786
     597       8.6186
     598       8.2071
     599       7.6996
     600       7.9785
     601       8.4549
     602       8.4924
     603       8.3136
     604       8.5231
     605       8.1486
     606       8.0003
     607       7.9758
     608       8.3383
     609       8.7470
     610       8.5284
     611       8.5393
     612       7.9452
     613       7.6994
     614       7.5943
     615       7.8033
     616       7.5600
     617       7.7001
     618       7.0879
     619       7.3979
     620       7.5417
     621       7.9823
     622       8.4911
     623       8.0796
     624       8.6213
     625       8.5591
     626       8.6153
     627       8.4501
     628       8.6588
     629       8.7303
     630       7.8652
     631       8.0776
     632       8.6871
     633       8.1023
     634       8.9616
     635       8.4779
     636       8.7695
     637       8.6667
     638       8.2568
     639       8.6852
     640       8.1555
     641       8.9428
     642       8.3230
     643       8.5277
     644       8.4587
     645       9.1367
     646       8.5551
     647       9.2042
     648       8.6984
     649       8.6435
     650       8.0183
     651       8.9831
     652       9.0668
     653       8.6314
     654       9.2707
     655       8.7378
     656       8.8383
     657       8.7419
     658       9.4558
     659       9.0037
     660       9.2475
     661       9.1912
     662       9.1977
     663       9.2176
     664       8.6507
     665       9.0966
     666       9.2818
     667       8.9943
     668       8.6399
     669       9.3965
     670       8.7890
     671       8.6732
     672       8.6802
     673       8.6467
     674       8.8509
     675       8.6346
     676       9.5155
     677       8.5627
     678       9.5180
     679       9.3941
     680       9.1976
     681      10.1044
     682       9.8543
     683       9.6890
     684       9.0690
     685       9.9229
     686      10.1897
     687      10.4944
     688      10.6191
     689      10.6744
     690       9.8966
     691       9.8774
     692       9.5780
     693      10.2203
     694       9.1562
     695       9.2597
     696       9.2374
     697       8.9941
     698       9.4449
     699       8.8395
     700       9.2585
     701       8.9597
     702       9.2544
     703       9.1796
     704       9.5526
     705       9.2454
     706       9.4249
     707       8.5065
     708       9.3271
     709       9.0524
     710       9.0271
     711       8.9804
     712       8.8645
     713       8.7594
     714       9.2854
     715       9.4826
     716       8.8974
     717       8.4346
     718       8.8738
     719       9.4504
     720       9.2968
     721       9.8949
     722       9.5355
     723       9.2178
     724       8.8937
     725       8.2460
     726       8.8055
     727       8.4993
     728       9.3291
     729       9.0296
     730       9.4924
     731       9.2411
     732       9.3007
     733       9.8014
     734       9.4848
     735       8.8576
     736       9.2978
     737       9.4000
     738       9.8491
     739       9.3308
     740       8.4831
     741       8.7808
     742       9.1299
     743       8.6120
     744       9.1632
     745       9.4376
     746       9.5171
     747       9.3475
     748       9.4102
     749       9.5521
     750       9.1914
     751       9.8802
     752       9.8369
     753       9.5816
     754       9.6683
     755       9.3340
     756       8.6654
     757       8.6751
     758       8.9592
     759       8.1496
     760       8.9412
     761       9.4702
     762       8.8342
     763       9.4547
     764       9.5302
     765       9.5722
     766      10.0256
     767      10.1281
     768       9.8100
     769      10.1758
     770       9.4936
     771       8.8905
     772       8.7099
     773       8.9070
     774       9.3600
     775       8.8226
     776       9.2442
     777       8.8522
     778       9.5063
     779       9.2685
     780       9.2618
     781       9.7283
     782       8.2668
     783       8.3835
     784       8.6657
     785       8.3524
     786       8.5027
     787       8.6121
     788       9.1435
     789       8.8407
     790       8.2850
     791       8.9882
     792       9.1556
     793       8.9115
     794       8.3465
     795       7.7908
     796       8.1877
     797       9.2898
     798       8.8445
     799       9.0061
     800       8.7322
     801       8.9209
     802       8.4488
     803       7.6641
     804       7.3466
     805       7.8638
     806       7.4532
     807       7.6905
     808       8.1916
     809       7.9223
     810       8.4455
     811       8.1217
     812       8.6232
     813       8.6673
     814       8.0686
     815       7.9918
     816       8.5464
     817       8.2518
     818       8.6855
     819       8.1523
     820       8.3704
     821       8.0540
     822       8.2633
     823       8.5111
     824       7.9836
     825       8.4877
     826       7.5137
     827       8.2324
     828       7.6233
     829       8.1251
     830       7.9989
     831       7.7546
     832       7.7161
     833       8.5017
     834       8.3696
     835       8.3424
     836       8.5005
     837       7.9719
     838       8.3686
     839       8.4625
     840       8.5119
     841       8.1438
     842       8.5688
     843       8.3374
     844       8.3158
     845       8.2167
     846       9.1060
     847       8.8098
     848       9.6196
     849       9.7314
     850       9.6324
     851       8.9792
     852       9.9447
     853       9.3710
     854       9.4947
     855      10.0134
     856      10.2397
     857       9.8214
     858       9.8504
     859       9.9048
     860       8.4174
     861       9.1930
     862       8.2757
     863       9.0327
     864       9.5950
     865       8.6495
     866       8.4101
     867       8.2233
     868       8.6910
     869       8.7618
     870       8.8739
     871       9.4090
     872       9.6059
     873       9.2492
     874       9.2146
     875       9.7760
     876       9.3385
     877       9.9843
     878       9.6599
     879       9.8604
     880      10.0475
     881      10.1943
     882       9.7384
     883       9.4721
     884       9.7948
     885       9.8398
     886       9.5422
     887       9.5181
     888       9.5510
     889      10.1384
     890      10.5210
     891       9.5457
     892       9.7908
     893       9.3383
     894       9.7824
     895       8.6174
     896       8.9435
     897       9.1811
     898       8.8228
     899       8.4802
     900       8.5518
     901       8.0566
     902       8.3275
     903       8.2411
     904       8.1490
     905       7.8945
     906       8.4086
     907       8.5416
     908       8.4661
     909       9.0580
     910       8.4709
     911       8.2871
     912       7.6505
     913       8.7321
     914       8.3329
     915       8.3757
     916       8.7235
     917       9.6848
     918       8.9624
     919       8.4551
     920       8.7586
     921       8.7234
     922       8.8451
     923       8.6236
     924       9.1588
     925       7.8751
     926       7.9312
     927       7.6307
     928       7.8992
     929       8.3802
     930       8.6570
     931       7.8454
     932       7.5178
     933       7.9222
     934       8.0255
     935       8.2977
     936       8.1895
     937       7.7715
     938       7.9010
     939       7.3881
     940       7.9527
     941       7.6515
     942       7.3500
     943       6.7393
     944       7.4954
     945       7.3484
     946       7.2737
     947       6.7147
     948       7.4200
     949       6.6289
     950       7.9642
     951       8.3487
     952       8.7356
     953       7.9746
     954       7.7491
     955       8.1919
     956       8.5209
     957       7.5318
     958       7.8235
     959       7.7347
     960       8.2482
     961       9.0043
     962       7.7722
     963       8.1203
     964       7.9176
     965       8.1624
     966       7.9422
     967       7.6059
     968       8.0066
     969       7.9399
     970       7.5491
     971       7.3863
     972       7.1296
     973       7.3558
     974       6.9098
     975       7.3351
     976       7.6032
     977       7.2380
     978       6.8053
     979       7.5012
     980       7.7794
     981       7.4205
     982       6.6784
     983       7.2708
     984       7.0516
     985       6.9319
     986       7.9115
     987       7.9346
     988       8.1415
     989       7.0133
     990       6.9425
     991       7.7024
     992       7.4204
     993       6.8680
     994       7.2740
     995       6.7390
     996       7.5511
     997       6.9530
     998       7.3288
     999       7.0400
    1000       7.0652
    1001       6.6342
    1002       7.2506
    1003       6.6638
    1004       6.5791
    1005       6.7368
    1006       6.7203
    1007       6.5641
    1008       6.4807
    1009       6.6073
    1010       7.1018
    1011       7.0926
    1012       7.6719
    1013       7.2332
    1014       7.0270
    1015       7.2687
    1016       7.2005
    1017       7.3596
    1018       7.0465
    1019       6.7874
    1020       6.9201
    1021       7.1391
    1022       7.0371
    1023       7.3843
    1024       6.0581
    1025       6.5483
    1026       6.4082
    1027       6.5825
    1028       6.4382
    1029       6.5170
    1030       7.0309
    1031       6.7059
    1032       6.0918
    1033       6.6718
    1034       6.9240
    1035       6.4984
    1036       6.6831
    1037       7.2088
    1038       7.2442
    1039       7.7265
    1040       7.2903
    1041       7.5147
    1042       7.8971
    1043       7.9990
    1044       7.9969
    1045       8.2937
    1046       7.9708
    1047       7.2157
    1048       7.5324
    1049       8.0545
    1050       8.1405
    1051       8.5084
    1052       8.6351
    1053       9.2913
    1054       8.4725
    1055       9.3427
    1056       8.4114
    1057       8.5386
    1058       8.2572
    1059       8.2538
    1060       8.4658
    1061       8.7188
    1062       7.9173
    1063       8.2365
    1064       7.2556
    1065       7.5951
    1066       6.7164
    1067       6.6161
    1068       7.5213
    1069       6.9354
    1070       7.2321
    1071       7.9960
    1072       7.6725
    1073       8.3032
    1074       7.6078
    1075       6.7835
    1076       7.1882
    1077       6.9839
    1078       6.9587
    1079       6.5684
    1080       6.7215
    1081       7.4701
    1082       5.9973
    1083       6.7833
    1084       7.3527
    1085       6.7872
    1086       7.1142
    1087       7.3210
    1088       6.8307
    1089       6.8860
    1090       7.0075
    1091       6.8339
    1092       6.7490
    1093       6.4028
    1094       6.7236
    1095       6.8349
    1096       7.8963
    1097       7.5557
    1098       6.6992
    1099       6.6706
    1100       6.3993
    1101       6.7489
    1102       5.9863
    1103       6.0593
    1104       6.1548
    1105       6.8749
    1106       6.4668
    1107       6.7139
    1108       6.3975
    1109       5.9009
    1110       5.8960
    1111       6.5832
    1112       5.9607
    1113       6.6842
    1114       6.7827
    1115       7.1187
    1116       6.5956
    1117       7.1788
    1118       7.2322
    1119       7.4479
    1120       7.0531
    1121       6.4345
    1122       7.0304
    1123       7.0164
    1124       7.0684
    1125       7.1576
    1126       7.1062
    1127       7.7721
    1128       6.6309
    1129       7.3140
    1130       6.3579
    1131       7.2254
    1132       6.9934
    1133       6.9493
    1134       7.3514
    1135       6.9810
    1136       6.5805
    1137       6.6451
    1138       6.5377
    1139       7.3786
    1140       6.7273
    1141       6.8322
    1142       6.7438
    1143       6.9486
    1144       6.8697
    1145       6.7674
    1146       5.9482
    1147       6.5506
    1148       6.7537
    1149       5.6602
    1150       6.5677
    1151       5.4281
    1152       6.0797
    1153       5.9429
    1154       6.7227
    1155       6.3750
    1156       6.3934
    1157       5.6847
    1158       6.3163
    1159       6.6504
    1160       5.7747
    1161       6.2948
    1162       5.7173
    1163       5.9317
    1164       6.8482
    1165       6.8024
    1166       6.5160
    1167       6.8029
    1168       6.9066
    1169       7.1599
    1170       6.6620
    1171       6.4846
    1172       6.0793
    1173       6.0722
    1174       5.8434
    1175       6.5465
    1176       6.3274
    1177       6.3248
    1178       6.4324
    1179       6.9391
    1180       6.5885
    1181       6.3780
    1182       6.5625
    1183       6.1955
    1184       6.7663
    1185       7.1956
    1186       7.1571
    1187       6.8514
    1188       6.6197
    1189       6.5543
    1190       6.8655
    1191       6.8246
    1192       7.2075
    1193       6.9533
    1194       7.2574
    1195       7.2572
    1196       6.8101
    1197       7.0329
    1198       7.0332
    1199       7.1397
    1200       7.0569
    1201       7.8937
    1202       7.3424
    1203       7.6688
    1204       7.2262
    1205       8.1770
    1206       7.7614
    1207       7.9701
    1208       8.4625
    1209       8.2552
    1210       8.3124
    1211       8.4280
    1212       8.1816
    1213       8.0376
    1214       7.9603
    1215       7.6827
    1216       7.5826
    1217       7.9040
    1218       7.4183
    1219       7.7312
    1220       7.3339
    1221       7.2719
    1222       7.7040
    1223       7.8556
    1224       7.6345
    1225       7.3725
    1226       6.8400
    1227       7.1463
    1228       7.5256
    1229       6.4434
    1230       6.6379
    1231       6.6516
    1232       6.5394
    1233       6.6252
    1234       6.5497
    1235       7.0491
    1236       6.8828
    1237       6.9175
    1238       7.6817
    1239       7.0549
    1240       7.2641
    1241       6.8984
    1242       7.3545
    1243       7.3748
    1244       7.5556
    1245       7.2330
    1246       7.6603
    1247       7.5285
    1248       6.7235
    1249       7.6441
    1250       7.5176
    1251       7.6008
    1252       7.5917
    1253       7.5920
    1254       7.1661
    1255       7.4362
    1256       8.3796
    1257       8.5177
    1258       8.6274
    1259       8.4982
    1260       8.3718
    1261       9.3915
    1262       8.5045
    1263       8.9558
    1264       8.6834
    1265       8.7314
    1266       8.4462
    1267       8.4032
    1268       8.5898
    1269       8.2132
    1270       8.1430
    1271       8.3668
    1272       8.7105
    1273       8.6026
    1274       9.5158
    1275       8.8378
    1276       9.0320
    1277       8.2890
    1278       8.2391
    1279       8.0858
    1280       8.0327
    1281       8.0634
    1282       7.7096
    1283       7.6482
    1284       8.2340
    1285       8.0704
    1286       8.4632
    1287       8.3122
    1288       7.9895
    1289       8.2855
    1290       8.4892
    1291       8.6798
    1292       8.2720
    1293       8.5457
    1294       7.4279
    1295       8.0403
    1296       8.0022
    1297       8.1639
    1298       7.6707
    1299       8.5086
    1300       7.9647
    1301       7.7130
    1302       7.7052
    1303       8.0032
    1304       7.9495
    1305       8.2714
    1306       8.3054
    1307       8.3505
    1308       8.2275
    1309       7.7363
    1310       7.9986
    1311       7.9455
    1312       8.0437
    1313       7.5981
    1314       8.0177
    1315       7.6945
    1316       7.9143
    1317       8.3046
    1318       8.0536
    1319       7.5686
    1320       8.3408
    1321       8.1389
    1322       8.0779
    1323       7.5759
    1324       8.1030
    1325       8.2642
    1326       9.0325
    1327       8.8749
    1328       8.9356
    1329       8.7726
    1330       8.3730
    1331       8.7493
    1332       8.7483
    1333       7.9291
    1334       8.8418
    1335       8.3051
    1336       9.4046
    1337       8.3798
    1338       9.0797
    1339       8.2329
    1340       9.0322
    1341       8.1713
    1342       8.8387
    1343       8.6192
    1344       8.6059
    1345       9.2637
    1346       9.3001
    1347       8.8956
    1348       8.7682
    1349       8.8035
    1350       9.1615
    1351       8.8847
    1352       8.9922
    1353       9.7551
    1354       8.8186
    1355       8.7360
    1356       8.7627
    1357       9.0798
    1358       9.3107
    1359       9.4188
    1360      10.0616
    1361       9.5818
    1362       9.8450
    1363       9.7128
    1364       9.5364
    1365       9.6678
    1366       9.5320
    1367       9.7570
    1368       9.5084
    1369       9.8598
    1370       9.8016
    1371       9.8291
    1372       9.8600
    1373       9.6504
    1374       8.4435
    1375       7.9930
    1376       8.5188
    1377       8.0920
    1378       8.3936
    1379       8.5102
    1380       9.1244
    1381       8.6608
    1382       9.3058
    1383       9.0398
    1384       8.5364
    1385       8.4418
    1386       8.0914
    1387       8.0760
    1388       7.9912
    1389       8.3591
    1390       8.1655
    1391       7.3561
    1392       8.4779
    1393       8.4175
    1394       8.3251
    1395       7.8890
    1396       8.2233
    1397       8.0487
    1398       7.9873
    1399       8.0477
    1400       7.5784
    1401       7.4788
    1402       7.8454
    1403       7.9906
    1404       7.4711
    1405       8.0668
    1406       7.8710
    1407       8.5091
    1408       8.9739
    1409       8.4152
    1410       8.4248
    1411       7.6390
    1412       7.8516
    1413       8.0607
    1414       8.3035
    1415       8.0612
    1416       8.6236
    1417       8.9493
    1418       8.4243
    1419       8.4445
    1420       8.7078
    1421       8.9039
    1422       8.6926
    1423       8.6262
    1424       8.2121
    1425       7.9263
    1426       9.6398
    1427       9.6502
    1428       9.1066
    1429       9.5559
    1430       9.4309
    1431       8.5705
    1432       8.7185
    1433       9.6480
    1434       8.2673
    1435       9.1215
    1436       8.2828
    1437       8.9870
    1438       8.6246
    1439       8.6098
    1440       8.8566
    1441       8.1133
    1442       8.7786
    1443       8.6302
    1444       8.8227
    1445       8.5415
    1446       8.0926
    1447       8.3647
    1448       8.5338
    1449       8.1668
    1450       8.1444
    1451       7.9208
    1452       8.2192
    1453       8.2785
    1454       7.8008
    1455       7.7585
    1456       7.7199
    1457       7.4615
    1458       8.2958
    1459       7.7194
    1460       7.5836
    1461       7.4944
    1462       8.0698
    1463       8.5285
    1464       8.0280
    1465       8.3602
    1466       8.2170
    1467       8.2017
    1468       8.1520
    1469       8.2655
    1470       8.4675
    1471       8.2475
    1472       7.8213
    1473       7.9523
    1474       8.1836
    1475       8.3319
    1476       8.3835
    1477       8.1655
    1478       8.1036
    1479       8.1926
    1480       8.3710
    1481       8.2690
    1482       7.6551
    1483       8.0590
    1484       7.3608
    1485       7.4061
    1486       6.7156
    1487       6.6152
    1488       7.0337
    1489       6.9434
    1490       6.4490
    1491       6.5719
    1492       6.0063
    1493       6.6045
    1494       5.8721
    1495       6.2783
    1496       6.2693
    1497       6.1305
    1498       5.9658
    1499       6.1754
    1500       6.4394
    1501       6.0199
    1502       6.4701
    1503       6.2285
    1504       5.6482
    1505       5.8971
    1506       6.0445
    1507       6.5666
    1508       5.9528
    1509       6.1097
    1510       6.4526
    1511       7.0332
    1512       7.2471
    1513       6.6184
    1514       6.9457
    1515       7.2189
    1516       7.2777
    1517       7.0186
    1518       6.5823
    1519       6.9926
    1520       6.4257
    1521       6.8455
    1522       7.1692
    1523       6.9584
    1524       6.7849
    1525       6.5666
    1526       6.4347
    1527       6.9453
    1528       7.5890
    1529       7.3722
    1530       6.5692
    1531       6.8961
    1532       7.3287
    1533       6.5519
    1534       6.2212
    1535       6.0676
    1536       6.2508
    1537       6.3626
    1538       6.4683
    1539       6.2157
    1540       6.0102
    1541       6.3082
    1542       6.7344
    1543       6.7094
    1544       6.3930
    1545       6.5520
    1546       7.1949
    1547       6.9017
    1548       7.0065
    1549       6.3192
    1550       6.8017
    1551       6.6610
    1552       6.7271
    1553       6.6286
    1554       6.6019
    1555       6.6749
    1556       7.6527
    1557       7.7099
    1558       7.3806
    1559       8.1704
    1560       7.5805
    1561       6.9442
    1562       7.4557
    1563       7.2712
    1564       7.7365
    1565       7.4397
    1566       7.0602
    1567       7.0499
    1568       7.7270
    1569       7.7980
    1570       7.6334
    1571       7.7395
    1572       8.2851
    1573       8.1419
    1574       7.6438
    1575       7.5235
    1576       8.0041
    1577       7.1788
    1578       7.1552
    1579       7.3212
    1580       7.4917
    1581       6.8033
    1582       7.2072
    1583       7.1402
    1584       6.5033
    1585       6.6924
    1586       6.3801
    1587       6.2652
    1588       6.5238
    1589       6.5345
    1590       6.5373
    1591       6.5664
    1592       6.6995
    1593       7.3219
    1594       6.9920
    1595       7.1924
    1596       6.8757
    1597       7.4971
    1598       6.6948
    1599       6.9846
    1600       6.9868
    1601       6.5711
    1602       6.2215
    1603       5.9617
    1604       6.5206
    1605       6.2582
    1606       6.2295
    1607       6.9507
    1608       5.7963
    1609       6.3732
    1610       5.8347
    1611       5.4439
    1612       5.4545
    1613       5.1846
    1614       5.3479
    1615       6.1339
    1616       5.9917
    1617       6.1225
    1618       6.2001
    1619       5.7821
    1620       5.9218
    1621       5.7634
    1622       5.8845
    1623       5.8191
    1624       6.4387
    1625       6.0911
    1626       6.0446
    1627       5.7871
    1628       5.6466
    1629       5.9363
    1630       5.8738
    1631       5.6623
    1632       6.1653
    1633       5.7389
    1634       5.8389
    1635       6.3574
    1636       5.9660
    1637       6.4594
    1638       6.1478
    1639       6.3664
    1640       6.3471
    1641       6.4756
    1642       6.0232
    1643       6.0268
    1644       6.4052
    1645       5.9553
    1646       6.1958
    1647       5.9426
    1648       6.0874
    1649       5.6180
    1650       4.5690
    1651       4.8328
    1652       4.8140
    1653       5.0650
    1654       5.4796
    1655       5.0155
    1656       5.1139
    1657       5.4087
    1658       5.5154
    1659       4.8741
    1660       5.4219
    1661       5.7415
    1662       5.8247
    1663       5.9961
    1664       5.8260
    1665       6.0549
    1666       5.9013
    1667       5.4930
    1668       5.7451
    1669       5.8179
    1670       5.4263
    1671       4.7930
    1672       5.2791
    1673       5.7446
    1674       5.7120
    1675       5.5620
    1676       5.6216
    1677       5.9410
    1678       6.5884
    1679       6.2991
    1680       5.4568
    1681       6.6208
    1682       6.3545
    1683       7.0138
    1684       6.2521
    1685       6.9374
    1686       6.2291
    1687       6.2791
    1688       6.4151
    1689       6.8262
    1690       6.6284
    1691       6.7886
    1692       6.6503
    1693       7.0553
    1694       6.2283
    1695       6.3860
    1696       6.9269
    1697       6.1603
    1698       6.4446
    1699       6.5382
    1700       6.3796
    1701       6.2827
    1702       6.0338
    1703       6.3268
    1704       6.5544
    1705       6.3623
    1706       6.6154
    1707       6.4717
    1708       6.6340
    1709       6.8014
    1710       6.5372
    1711       6.4711
    1712       6.8568
    1713       7.0532
    1714       6.3955
    1715       6.0355
    1716       6.7291
    1717       6.3703
    1718       6.5448
    1719       6.3024
    1720       6.3547
    1721       6.4158
    1722       6.1108
    1723       6.5668
    1724       6.2488
    1725       6.5259
    1726       6.6339
    1727       6.4423
    1728       6.9567
    1729       7.2332
    1730       7.6661
    1731       7.4793
    1732       6.7242
    1733       6.8610
    1734       7.2881
    1735       7.5207
    1736       6.8251
    1737       7.1345
    1738       6.2798
    1739       6.2054
    1740       6.2807
    1741       6.0076
    1742       6.0609
    1743       5.9321
    1744       6.2625
    1745       6.2803
    1746       6.6232
    1747       6.1205
    1748       6.2747
    1749       5.8609
    1750       6.2394
    1751       5.7781
    1752       5.9445
    1753       6.5542
    1754       5.8083
    1755       6.2236
    1756       6.2006
    1757       5.9316
    1758       5.7489
    1759       5.9913
    1760       5.9733
    1761       6.1680
    1762       5.9873
    1763       6.8553
    1764       6.5619
    1765       6.6423
    1766       6.6210
    1767       7.2183
    1768       6.5493
    1769       7.1113
    1770       6.2953
    1771       6.4157
    1772       5.7344
    1773       6.5616
    1774       6.0808
    1775       6.2447
    1776       6.3016
    1777       6.2699
    1778       6.2973
    1779       5.7138
    1780       6.4237
    1781       5.7791
    1782       6.3407
    1783       6.2642
    1784       6.0975
    1785       5.9191
    1786       5.8369
    1787       6.0707
    1788       5.7735
    1789       6.3150
    1790       6.8523
    1791       6.6402
    1792       6.4958
    1793       6.8330
    1794       6.3801
    1795       6.9035
    1796       6.6871
    1797       6.3004
    1798       6.2045
    1799       6.8658
    1800       7.1842
    1801       6.7796
    1802       6.8248
    1803       7.3729
    1804       6.4379
    1805       6.8391
    1806       7.1060
    1807       6.9859
    1808       6.9937
    1809       7.1738
    1810       7.0514
    1811       7.4738
    1812       7.1935
    1813       7.5228
    1814       7.0200
    1815       7.4669
    1816       8.3500
    1817       8.5045
    1818       9.1684
    1819       9.2415
    1820       9.2344
    1821       9.5125
    1822       9.3817
    1823       9.5386
    1824       9.8532
    1825       9.8448
    1826       8.7698
    1827       9.9151
    1828       9.3847
    1829      10.0675
    1830      10.1439
    1831       9.0294
    1832      10.0034
    1833       9.7775
    1834       9.6979
    1835       9.6887
    1836       9.3397
    1837       9.2812
    1838       9.5981
    1839       9.8136
    1840       9.5384
    1841       8.7727
    1842       8.6780
    1843       8.7537
    1844       9.3668
    1845       8.4507
    1846       9.0114
    1847       8.5436
    1848       7.9759
    1849       8.2948
    1850       8.7864
    1851       9.0521
    1852       8.6175
    1853       9.0007
    1854       9.2515
    1855       9.0207
    1856       8.4397
    1857       7.9643
    1858       7.8427
    1859       7.9929
    1860       8.8962
    1861       8.6017
    1862       8.7054
    1863       8.5139
    1864       8.6864
    1865       8.4062
    1866       8.4071
    1867       8.3750
    1868       8.0909
    1869       8.1674
    1870       8.5708
    1871       9.0933
    1872       8.3289
    1873       8.7140
    1874       9.3202
    1875       9.0301
    1876       9.1678
    1877       8.8168
    1878       9.0279
    1879       9.0503
    1880       9.2525
    1881       9.2736
    1882       9.2020
    1883       9.3241
    1884      10.3542
    1885       9.7835
    1886       9.7795
    1887       9.7508
    1888       9.5942
    1889      10.3831
    1890      10.6295
    1891       9.8339
    1892      10.2510
    1893       9.8321
    1894      10.2227
    1895      10.4766
    1896      10.2301
    1897      10.0973
    1898       9.9391
    1899      10.5005
    1900      10.5547
    1901      10.0974
    1902       9.7379
    1903       9.7113
    1904       9.5555
    1905      10.0659
    1906       9.7674
    1907      10.1883
    1908      10.0917
    1909       9.6775
    1910       9.4169
    1911       9.0022
    1912       9.5744
    1913       9.0675
    1914       9.4356
    1915       9.7145
    1916       8.3624
    1917       8.6577
    1918       9.3267
    1919       9.5737
    1920       9.4493
    1921       9.9703
    1922       9.8485
    1923       9.7717
    1924       9.7009
    1925      10.1121
    1926      10.3856
    1927       9.6330
    1928       9.9702
    1929       9.2870
    1930       8.8380
    1931       9.5742
    1932       9.1102
    1933       9.7949
    1934       9.2353
    1935      10.0758
    1936       9.9263
    1937       9.7092
    1938       9.7506
    1939       9.5691
    1940       9.8615
    1941       9.8270
    1942      10.0334
    1943       9.5143
    1944       9.6363
    1945       9.6798
    1946       9.6154
    1947       9.8417
    1948       9.8420
    1949       9.1368
    1950       8.8485
    1951       9.7017
    1952       9.5892
    1953       9.4056
    1954       9.4509
    1955       9.9486
    1956       9.4080
    1957       8.6434
    1958       8.2026
    1959       8.7368
    1960       8.4475
    1961       8.6485
    1962       8.8048
    1963       9.3706
    1964       8.9093
    1965       8.5629
    1966       8.5367
    1967       8.7598
    1968       9.4316
    1969       9.4523
    1970       9.3480
    1971       8.1298
    1972       8.7757
    1973       8.5602
    1974       9.1772
    1975       8.6653
    1976       8.8435
    1977       8.6842
    1978       8.5513
    1979       8.4202
    1980       8.6968
    1981       9.8916
    1982       8.8509
    1983       9.7982
    1984       9.7353
    1985       9.5839
    1986       8.3200
    1987       8.7225
    1988       8.5399
    1989       7.9756
    1990       7.8407
    1991       8.7575
    1992       8.4604
    1993       9.2745
    1994       8.6047
    1995       8.9504
    1996       8.7660
    1997       8.5664
    1998       8.5267
    1999       9.1275
    2000       7.8833
    2001       8.8641
    2002       9.0504
    2003       8.8107
    2004       8.3399
    2005       8.7098
    2006       9.0646
    2007       8.2431
    2008       8.9165
    2009       9.0392
    2010       8.8918
    2011       8.3865
    2012       8.7616
    2013       8.8575
    2014       8.9410
    2015       8.9998
    2016       9.6250
    2017       9.6074
    2018       9.2203
    2019       9.2084
    2020       9.2604
    2021       9.2809
    2022      10.1892
    2023       9.8942
    2024       9.8692
    2025       9.7231
    2026       9.6779
    2027      10.0627
    2028       9.0788
    2029      10.1577
    2030       9.2047
    2031      10.2707
    2032      10.1842
    2033       9.7969
    2034       9.3760
    2035       9.2921
    2036       8.8123
    2037       9.4550
    2038       9.1265
    2039       9.2174
    2040       8.5494
    2041       8.4972
    2042       8.3689
    2043       8.2017
    2044       8.6552
    2045       8.8647
    2046       9.4253
    2047       9.3952
    2048      10.0566
    2049      10.3681
    2050      10.2737
    2051       9.5420
    2052       8.8876
    2053       8.9634
    2054       8.3245
    2055       8.6668
    2056       8.8913
    2057       8.4028
    2058       9.4282
    2059       8.4526
    2060       8.6626
    2061       8.8826
    2062       8.3947
    2063       8.6267
    2064       8.6915
    2065       7.9217
    2066       8.5523
    2067       8.0721
    2068       8.9906
    2069       9.2222
    2070       8.3502
    2071       8.6389
    2072       8.2654
    2073       9.7303
    2074       8.8962
    2075       9.0545
    2076       9.3530
    2077       8.8428
    2078       9.2012
    2079       8.5599
    2080       9.1113
    2081       9.1998
    2082       8.9213
    2083       8.9858
    2084       9.6988
    2085       9.5903
    2086       9.8475
    2087       9.2876
    2088       8.8784
    2089       8.9335
    2090       8.5395
    2091       8.9727
    2092       8.6856
    2093       8.8815
    2094       8.8000
    2095       8.7016
    2096       8.7368
    2097       9.1114
    2098       9.6982
    2099       9.3486
    2100       8.9363
    2101       9.7579
    2102       8.9922
    2103       8.9804
    2104       8.8183
    2105       9.0289
    2106       9.4914
    2107       8.3812
    2108       8.5449
    2109       8.3175
    2110       8.3829
    2111       8.3949
    2112       8.0639
    2113       8.4558
    2114       8.0635
    2115       7.9513
    2116       7.9612
    2117       8.4154
    2118       8.6202
    2119       8.9055
    2120       8.8040
    2121       8.5039
    2122       8.3640
    2123       8.4121
    2124       8.3077
    2125       8.3303
    2126       8.4802
    2127       8.1855
    2128       8.0781
    2129       8.7837
    2130       8.2690
    2131       8.0871
    2132       8.0900
    2133       8.6254
    2134       8.6452
    2135       8.6540
    2136       8.6195
    2137       8.8650
    2138       8.9808
    2139       9.0362
    2140       8.9042
    2141       8.8066
    2142       9.6734
    2143       9.8358
    2144       9.5372
    2145       9.1186
    2146       9.1045
    2147       9.4536
    2148       9.4948
    2149       9.7456
    2150      10.3477
    2151       9.9921
    2152       9.4513
    2153       9.6074
    2154       9.9702
    2155       9.6357
    2156       9.9176
    2157       9.8739
    2158       9.6161
    2159       9.5389
    2160       9.7138
    2161       9.5860
    2162       9.9594
    2163       9.5211
    2164       9.8457
    2165      10.1685
    2166       9.9768
    2167       9.3168
    2168       9.0631
    2169       9.1089
    2170       9.1189
    2171       9.3445
    2172       8.9420
    2173       8.9995
    2174       9.8563
    2175      10.5491
    2176      10.3448
    2177       9.3326
    2178       9.5621
    2179       9.0050
    2180       9.8215
    2181       9.3840
    2182       9.9067
    2183       9.6412
    2184       9.0850
    2185       9.5567
    2186       9.4392
    2187       9.3884
    2188       9.7527
    2189       9.7886
    2190      10.0549
    2191       9.8998
    2192       9.7465
    2193       9.7107
    2194       9.8867
    2195       9.1328
    2196       8.8781
    2197       9.1470
    2198       9.6064
    2199       9.3725
    2200       9.4102
    2201       9.4066
    2202       8.5937
    2203       8.7628
    2204       9.1641
    2205       8.8393
    2206       8.8686
    2207       8.7092
    2208       9.3935
    2209       8.8377
    2210       9.0089
    2211       9.2386
    2212       9.2973
    2213       8.8485
    2214       9.6452
    2215       8.8465
    2216       8.7355
    2217       9.7282
    2218      10.0691
    2219       9.6201
    2220       8.7149
    2221       8.7966
    2222       8.8467
    2223       9.2128
    2224       9.6868
    2225       9.0899
    2226       9.4936
    2227       9.2836
    2228       9.4229
    2229       8.6891
    2230       8.9018
    2231       8.8762
    2232       9.4951
    2233       9.0651
    2234       8.3885
    2235       8.1758
    2236       8.7467
    2237       8.8806
    2238       8.4635
    2239       8.5605
    2240       8.7721
    2241       8.4347
    2242       8.4770
    2243       9.6843
    2244       9.1662
    2245       8.9447
    2246       9.5719
    2247       9.6661
    2248       9.0640
    2249       9.9293
    2250       9.9043
    2251       9.4493
    2252       8.7131
    2253       9.2326
    2254       9.3564
    2255       8.7552
    2256       9.8948
    2257      10.4379
    2258      10.0012
    2259      10.2931
    2260      10.6749
    2261      10.5159
    2262      10.2203
    2263      10.5301
    2264      10.0751
    2265       9.9706
    2266      10.7650
    2267      10.6486
    2268      10.7212
    2269      10.2581
    2270       9.5326
    2271      10.0561
    2272      10.5035
    2273      10.2796
    2274      10.0361
    2275      10.3330
    2276       9.9412
    2277       9.5372
    2278      10.1098
    2279       9.8025
    2280      10.0687
    2281      10.2838
    2282      10.1080
    2283      10.3006
    2284       9.8907
    2285      10.0646
    2286       9.4936
    2287       9.2031
    2288       9.8941
    2289       9.4182
    2290       9.3684
    2291       9.8418
    2292       9.2160
    2293       9.6192
    2294       8.7157
    2295       9.1890
    2296      10.2131
    2297       9.8522
    2298       9.7968
    2299      10.2364
    2300       9.5359
    2301      10.0079
    2302       9.3302
    2303       9.2864
    2304       9.2162
    2305       9.1288
    2306      10.1709
    2307       9.8512
    2308       9.8078
    2309       9.5278
    2310       9.6834
    2311       9.6346
    2312       9.5468
    2313       9.3880
    2314       9.5953
    2315       9.5736
    2316       9.4411
    2317      10.0257
    2318       9.9743
    2319       9.6070
    2320      10.2421
    2321       9.4742
    2322       9.4364
    2323       9.4284
    2324       9.3205
    2325       9.1261
    2326       9.4182
    2327       9.3528
    2328      10.1316
    2329       9.7339
    2330       9.9041
    2331       9.4296
    2332       9.1644
    2333       9.0973
    2334       9.1968
    2335       9.5439
    2336       9.6576
    2337       9.7711
    2338       9.5840
    2339       9.7833
    2340      10.1892
    2341      10.1671
    2342       9.1012
    2343       9.1850
    2344       9.2585
    2345       9.4767
    2346       9.5942
    2347       9.4512
    2348       8.8846
    2349       9.3853
    2350       9.2772
    2351       9.6610
    2352       9.6023
    2353       9.9301
    2354       9.2898
    2355       9.9599
    2356       9.3360
    2357       9.7985
    2358       9.5379
    2359      10.3488
    2360       9.6491
    2361      10.2761
    2362       9.8891
    2363       9.6881
    2364       9.7608
    2365      10.2465
    2366      10.3230
    2367       9.8218
    2368       9.8649
    2369      10.4904
    2370      10.3334
    2371       9.5877
    2372       9.2162
    2373       9.1774
    2374       9.2771
    2375       8.9133
    2376       9.0887
    2377       9.2857
    2378       9.3299
    2379       9.2463
    2380       9.5724
    2381       9.4613
    2382       9.3229
    2383       9.2037
    2384       9.3950
    2385       9.2357
    2386       9.4794
    2387       9.9394
    2388       9.8692
    2389       9.7904
    2390       9.6904
    2391      10.0191
    2392       8.9771
    2393       9.3438
    2394       9.4585
    2395       9.6761
    2396       9.1173
    2397       9.4776
    2398       9.4277
    2399       9.7348
    2400       9.3577
    2401       9.1584
    2402       9.5828
    2403       9.5840
    2404       9.3349
    2405      10.0212
    2406       9.3397
    2407       9.1497
    2408       9.4288
    2409       9.5611
    2410       8.7285
    2411       9.2652
    2412       9.8260
    2413       9.6657
    2414      10.1653
    2415       9.7764
    2416      10.5430
    2417      10.2709
    2418       9.6983
    2419      10.4659
    2420      10.1707
    2421       9.7242
    2422       9.9154
    2423       9.3636
    2424       8.7983
    2425       9.7471
    2426       8.8371
    2427       8.8859
    2428       9.5301
    2429       8.9523
    2430       9.3731
    2431       9.2959
    2432       9.0297
    2433       9.1089
    2434       9.9897
    2435       9.9667
    2436       9.7149
    2437       9.4156
    2438      10.0799
    2439       9.4598
    2440       9.6371
    2441       9.2216
    2442       9.2638
    2443       9.0383
    2444       8.8846
    2445       8.6923
    2446       8.9135
    2447       8.9906
    2448       8.8968
    2449       8.9656
    2450       8.5203
    2451       8.2798
    2452       9.2508
    2453       8.9434
    2454       9.5936
    2455       9.2137
    2456       9.9106
    2457       9.2488
    2458       9.4738
    2459       9.3118
    2460       9.0069
    2461       8.8550
    2462       9.1638
    2463       9.3873
    2464       9.2558
    2465       8.8300
    2466       9.8134
    2467       9.7393
    2468       9.9293
    2469       9.8139
    2470       9.5007
    2471       9.3295
    2472       8.6903
    2473       8.8169
    2474       9.6854
    2475       8.7839
    2476       8.8758
    2477       8.9531
    2478       9.0340
    2479       8.7312
    2480       8.8861
    2481       9.1869
    2482       9.1688
    2483       9.1778
    2484       9.8120
    2485       9.2559
    2486       9.0604
    2487       8.9282
    2488       9.2589
    2489       9.8798
    2490       9.5029
    2491       9.9725
    2492       9.4167
    2493       9.6184
    2494       9.6838
    2495       9.7371
    2496       9.8471
    2497       9.5926
    2498       9.8620
    2499      10.1395
    2500       9.6343
    2501       9.8271
    2502       9.9998
    2503       9.7815
    2504      10.1876
    2505       9.9309
    2506       9.9169
    2507       9.8042
    2508       9.8354
    2509       9.6962
    2510       9.7381
    2511      10.0369
    2512      10.7161
    2513      10.1835
    2514      10.2136
    2515      10.4690
    2516       9.6075
    2517       9.5259
    2518       9.1839
    2519       9.3265
    2520       8.9750
    2521       9.2276
    2522       9.2022
    2523       9.1772
    2524       9.1887
    2525       9.9799
    2526      10.3205
    2527      10.2399
    2528       9.5329
    2529      10.6081
    2530      10.1655
    2531       9.8825
    2532       9.9307
    2533       9.4620
    2534       9.7383
    2535       9.1849
    2536       9.8089
    2537       9.6436
    2538       9.7563
    2539       9.5249
    2540       9.6911
    2541       9.4098
    2542       9.6906
    2543       9.5126
    2544       9.4847
    2545       9.0065
    2546       9.1665
    2547       8.8051
    2548       8.9850
    2549       8.6494
    2550       8.8763
    2551       9.1148
    2552       9.5470
    2553       9.4862
    2554       9.7938
    2555      10.1014
    2556      10.0611
    2557       9.9389
    2558       9.9296
    2559       9.5309
    2560       9.9570
    2561       9.7190
    2562       9.8858
    2563       9.6945
    2564      10.0825
    2565       9.5211
    2566       9.7688
    2567       9.0477
    2568       9.5873
    2569       9.5083
    2570       9.2629
    2571       9.1630
    2572       9.7809
    2573       9.7025
    2574       9.9107
    2575       9.6547
    2576       9.6736
    2577      10.0784
    2578      11.1131
    2579      10.5552
    2580      10.6732
    2581      10.0418
    2582       9.7867
    2583       9.9161
    2584      10.8078
    2585      10.3083
    2586      10.1766
    2587      10.8019
    2588      10.4795
    2589      10.4253
    2590      10.0528
    2591      10.2158
    2592      10.2445
    2593       9.9959
    2594       9.6779
    2595       9.8243
    2596      10.6612
    2597      10.0095
    2598       9.9929
    2599      10.1321
    2600       9.6519
    2601      10.1712
    2602      10.0023
    2603       9.6558
    2604      10.4213
    2605      10.4164
    2606      10.1475
    2607       9.6705
    2608      10.2901
    2609       9.9046
    2610       9.9877
    2611      10.1893
    2612      10.1057
    2613      10.3322
    2614      10.2730
    2615      10.2401
    2616       9.9765
    2617      10.0456
    2618      10.8060
    2619      10.5316
    2620      11.0775
    2621      10.7254
    2622      10.4819
    2623      10.4927
    2624       9.1494
    2625       9.4455
    2626       8.4582
    2627       9.6734
    2628      10.2466
    2629       9.1808
    2630       9.7479
    2631       9.8306
    2632       9.7339
    2633       9.5626
    2634       9.3740
    2635       9.0571
    2636       8.7174
    2637       9.0860
    2638       9.1572
    2639       9.1698
    2640       9.6007
    2641       9.2210
    2642       9.7671
    2643       9.6114
    2644       9.9325
    2645       9.7713
    2646       9.8338
    2647       9.4934
    2648       9.5531
    2649       9.4358
    2650       9.1623
    2651       9.6916
    2652       8.3113
    2653       9.2317
    2654       9.4500
    2655       9.4384
    2656      10.0591
    2657       9.7388
    2658       9.8541
    2659       9.5847
    2660       9.6923
    2661       9.1848
    2662       9.2263
    2663       9.9332
    2664       9.8819
    2665       9.8777
    2666       9.5216
    2667       9.5461
    2668       9.4104
    2669       9.2185
    2670       9.4257
    2671       9.2590
    2672       9.6492
    2673       9.5179
    2674       9.3517
    2675       9.9099
    2676       8.7952
    2677       9.6195
    2678       9.5202
    2679       9.0986
    2680       9.1150
    2681       9.4468
    2682       9.6056
    2683       8.5302
    2684       9.3480
    2685       9.2381
    2686       9.8038
    2687       9.6130
    2688       9.1069
    2689       8.8718
    2690       9.4905
    2691       8.8653
    2692       9.0478
    2693       9.4331
    2694      10.0813
    2695       9.2007
    2696       8.9613
    2697       9.4523
    2698       9.0273
    2699       8.8237
    2700       9.1587
    2701       8.5277
    2702       9.6139
    2703       9.4108
    2704       9.4598
    2705       9.8057
    2706       9.2449
    2707       9.1794
    2708       8.7453
    2709       9.0475
    2710       9.9332
    2711       9.4680
    2712       9.3749
    2713       9.3830
    2714       9.7893
    2715      10.0840
    2716      10.1031
    2717       9.7640
    2718       9.5261
    2719       9.5085
    2720       9.6292
    2721       9.1418
    2722       9.2719
    2723       9.7771
    2724       9.9913
    2725      10.3602
    2726      10.1946
    2727       9.5583
    2728       9.8851
    2729       9.4659
    2730       9.4535
    2731       8.9162
    2732       9.5608
    2733       9.4584
    2734       9.9466
    2735      10.0471
    2736       9.8844
    2737       9.3093
    2738       9.4057
    2739      10.1909
    2740       9.7886
    2741      10.3184
    2742       9.2300
    2743       9.8914
    2744       9.4222
    2745       9.6846
    2746       8.7575
    2747       9.2600
    2748       9.3859
    2749       8.8840
    2750       8.8633
    2751       8.8594
    2752       9.7819
    2753       9.6065
    2754       9.5342
    2755       9.7418
    2756      10.1450
    2757      10.2435
    2758       9.7897
    2759      10.1217
    2760       9.9469
    2761      10.7995
    2762      10.1459
    2763       9.9280
    2764       9.7125
    2765      10.0722
    2766      10.0640
    2767      10.1415
    2768       9.8148
    2769       9.9302
    2770      10.0329
    2771      10.4057
    2772      10.4635
    2773      10.1043
    2774      10.3769
    2775      10.1396
    2776      10.0943
    2777       9.8612
    2778      10.2555
    2779       9.6141
    2780      10.2968
    2781      10.1153
    2782       9.9805
    2783       9.6470
    2784       9.7228
    2785       9.6882
    2786       9.6922
    2787       9.7654
    2788       9.7820
    2789       9.3591
    2790       8.9498
    2791       9.5120
    2792       9.8074
    2793       9.7154
    2794       9.9687
    2795       9.7232
    2796       9.3142
    2797       9.6189
    2798       9.4187
    2799       9.7836
    2800       9.9467
    2801       9.9577
    2802      10.0864
    2803      10.1954
    2804      10.1882
    2805       9.1677
    2806       9.5506
    2807       9.3348
    2808       9.7924
    2809       9.8234
    2810       9.5547
    2811       9.6216
    2812       9.5183
    2813       9.6263
    2814       9.9681
    2815      10.1170
    2816      10.6203
    2817      10.4106
    2818      10.4279
    2819      10.7936
    2820      10.3679
    2821      10.4770
    2822      10.1426
    2823       9.9247
    2824       9.5200
    2825      10.3291
    2826      10.2118
    2827       9.9543
    2828      10.1019
    2829      10.0637
    2830       9.8235
    2831      10.0543
    2832       9.2956
    2833       9.4013
    2834       9.6361
    2835       9.5568
    2836       9.7278
    2837       9.9404
    2838       9.5510
    2839       9.4725
    2840       9.9270
    2841       9.1298
    2842       9.8905
    2843      10.1712
    2844       9.9901
    2845       9.6434
    2846       9.9579
    2847       9.1306
    2848      10.6550
    2849       9.7595
    2850      10.2368
    2851      10.0472
    2852      10.4305
    2853       9.7741
    2854       9.6494
    2855       9.9581
    2856       9.8286
    2857      10.1212
    2858      10.8025
    2859       9.9165
    2860      10.1690
    2861       9.9921
    2862      10.1815
    2863       9.7298
    2864      10.1794
    2865      10.0454
    2866       9.4203
    2867      10.1192
    2868      10.1911
    2869       9.9225
    2870      10.1107
    2871       9.8141
    2872      10.0568
    2873      10.5088
    2874      10.4897
    2875      10.5985
    2876      10.3702
    2877      10.2446
    2878      10.7555
    2879      10.7425
    2880      10.8331
    2881      10.1407
    2882      10.5745
    2883      10.6280
    2884      10.2417
    2885      10.0201
    2886       9.8810
    2887      10.2587
    2888       9.8987
    2889      10.1414
    2890      10.5738
    2891       9.4129
    2892      10.2996
    2893       9.9702
    2894      10.1430
    2895      10.1589
    2896      10.4936
    2897       9.7637
    2898       9.7235
    2899      10.0333
    2900      10.0114
    2901       9.7509
    2902      10.3233
    2903       9.6858
    2904       9.8566
    2905       9.9983
    2906      10.7597
    2907      10.3569
    2908      10.4506
    2909      10.2887
    2910      10.7591
    2911      10.0627
    2912       9.5701
    2913      10.0763
    2914       9.6569
    2915       9.7820
    2916      10.1604
    2917      10.0589
    2918      10.6024
    2919       9.1941
    2920      10.1686
    2921       9.7223
    2922       8.8025
    2923       9.7397
    2924       9.6015
    2925       9.6768
    2926       8.9178
    2927       9.8724
    2928       9.6595
    2929       9.7354
    2930       9.8105
    2931       9.9457
    2932       9.5106
    2933       9.1776
    2934       9.3371
    2935       9.0994
    2936       8.6753
    2937       8.4670
    2938       9.0025
    2939       8.5215
    2940       8.6979
    2941       8.6581
    2942       8.3848
    2943       8.4475
    2944       8.3329
    2945       9.1443
    2946       8.9536
    2947       9.2638
    2948       9.1051
    2949       8.9950
    2950       9.4752
    2951       9.6130
    2952       9.0171
    2953       9.7228
    2954       8.3520
    2955       8.8701
    2956       8.9315
    2957       8.9150
    2958       8.7454
    2959       8.9939
    2960       8.9879
    2961       9.4018
    2962       8.9483
    2963       8.6443
    2964       8.3343
    2965       8.4081
    2966       8.4938
    2967       8.1654
    2968       8.2464
    2969       8.9826
    2970       8.3748
    2971       9.1083
    2972       9.4662
    2973       9.6808
    2974       9.4023
    2975       9.2117
    2976       9.4213
    2977       9.1565
    2978       9.0054
    2979       9.9111
    2980       9.3476
    2981       9.2705
    2982       8.8315
    2983       8.6970
    2984       9.6300
    2985       9.9103
    2986       9.9229
    2987       8.6787
    2988       9.4093
    2989       9.2323
    2990       9.3066
    2991       9.5740
    2992       9.6805
    2993       9.8891
    2994       9.4041
    2995       9.0781
    2996       9.3152
    2997       9.1349
    2998       8.8886
    2999       9.2931
    3000       9.2664
    3001       9.0626
    3002       8.3746
    3003       8.3832
    3004       8.7449
    3005       8.5058
    3006       8.3510
    3007       8.8037
    3008       8.6193
    3009       8.6902
    3010       8.6130
    3011       8.6173
    3012       8.0302
    3013       8.3860
    3014       8.8838
    3015       8.6088
    3016       8.6313
    3017       8.1224
    3018       7.9660
    3019       8.1947
    3020       8.2014
    3021       8.6096
    3022       8.9454
    3023       9.1762
    3024       9.0193
    3025       8.9403
    3026       9.1849
    3027       8.7864
    3028       8.8623
    3029       8.5385
    3030       8.5909
    3031       8.1689
    3032       8.8398
    3033       8.5446
    3034       9.0484
    3035       8.9414
    3036       8.4417
    3037       9.1168
    3038       9.2750
    3039       9.3576
    3040       9.6090
    3041       9.2810
    3042       9.2033
    3043       9.9264
    3044       9.3922
    3045       9.2348
    3046       8.9881
    3047       9.0404
    3048       9.2962
    3049       8.5845
    3050       9.6861
    3051       9.1285
    3052       9.0835
    3053       9.2303
    3054       8.8886
    3055       8.8819
    3056       8.5909
    3057       8.4130
    3058       8.7010
    3059       8.8688
    3060       7.9576
    3061       9.1710
    3062       8.7610
    3063       9.3364
    3064       8.7973
    3065       9.0345
    3066       8.8330
    3067       8.9401
    3068       9.2639
    3069       9.3770
    3070       9.5084
    3071       8.8859
    3072       8.3080
    3073       8.9853
    3074       8.4558
    3075       8.6821
    3076       8.5049
    3077       8.3928
    3078       9.3553
    3079       8.6081
    3080       9.1246
    3081       8.8317
    3082       9.1843
    3083       9.1062
    3084       8.5830
    3085       9.2552
    3086       9.9688
    3087       9.1108
    3088       9.2727
    3089       8.5400
    3090       8.8548
    3091       8.3744
    3092       8.6553
    3093       9.1678
    3094       9.2629
    3095       8.4921
    3096       8.1797
    3097       8.6357
    3098       8.4102
    3099       8.3711
    3100       8.6663
    3101       8.4006
    3102       8.2777
    3103       8.1337
    3104       7.9301
    3105       8.4615
    3106       8.2124
    3107       8.4898
    3108       8.5783
    3109       8.8519
    3110       8.7182
    3111       8.9167
    3112       9.5394
    3113       9.1282
    3114       9.1788
    3115       9.3603
    3116       8.9810
    3117       9.6163
    3118       9.4870
    3119       8.9665
    3120       8.8803
    3121       8.8476
    3122       8.2391
    3123       9.5702
    3124       8.8594
    3125       8.0791
    3126       8.2359
    3127       8.1954
    3128       8.4811
    3129       8.9001
    3130       8.6694
    3131       9.2700
    3132       9.5296
    3133       9.1131
    3134       8.6906
    3135       8.5085
    3136       8.4953
    3137       7.5408
    3138       8.2256
    3139       7.6715
    3140       7.5562
    3141       8.1465
    3142       8.4860
    3143       8.2639
    3144       8.2985
    3145       7.4505
    3146       7.9317
    3147       8.2323
    3148       8.1503
    3149       8.5213
    3150       8.0943
    3151       8.3483
    3152       9.0789
    3153       9.0281
    3154       8.8119
    3155       9.3086
    3156       9.6934
    3157       9.1015
    3158       8.5893
    3159       9.2356
    3160       9.0320
    3161       8.8710
    3162       8.3560
    3163       8.9063
    3164       8.5521
    3165       9.4326
    3166       9.1515
    3167       8.4912
    3168       8.2022
    3169       8.7033
    3170       8.2643
    3171       7.9066
    3172       8.1882
    3173       7.2534
    3174       7.5321
    3175       7.6891
    3176       8.6257
    3177       8.1578
    3178       7.6729
    3179       8.0431
    3180       7.5940
    3181       7.9920
    3182       8.3891
    3183       8.6333
    3184       7.6402
    3185       8.4233
    3186       9.5020
    3187       8.2265
    3188       8.3485
    3189       7.9888
    3190       8.1595
    3191       8.1080
    3192       7.7101
    3193       7.9327
    3194       7.9810
    3195       8.5343
    3196       8.6095
    3197       8.3819
    3198       8.4869
    3199       8.6655
    3200       8.7555
    3201       8.4120
    3202       7.9597
    3203       8.3473
    3204       8.7748
    3205       8.4235
    3206       8.7042
    3207       9.1532
    3208       9.1573
    3209       8.7268
    3210       8.6457
    3211       8.2693
    3212       8.6684
    3213       8.5478
    3214       8.1320
    3215       8.9695
    3216       8.9269
    3217       8.8164
    3218       8.4774
    3219       8.6747
    3220       8.5761
    3221       9.0956
    3222       9.0102
    3223       8.5217
    3224       8.2689
    3225       9.4545
    3226       9.6958
    3227       9.0743
    3228       9.1457
    3229       9.1404
    3230       9.1132
    3231       9.4510
    3232       9.7222
    3233       9.3130
    3234      10.2984
    3235       9.5949
    3236       9.4028
    3237       9.3625
    3238       8.7252
    3239       8.9603
    3240       9.6199
    3241       9.2689
    3242       9.7436
    3243       8.6236
    3244       9.4732
    3245       9.1259
    3246       9.0786
    3247       8.7414
    3248       8.6818
    3249       9.1924
    3250       9.2442
    3251       8.5886
    3252       8.7522
    3253       9.2932
    3254       8.9207
    3255       8.5716
    3256       8.6803
    3257       8.5194
    3258       9.4742
    3259       9.0764
    3260       8.0284
    3261       8.1405
    3262       8.4102
    3263       8.4393
    3264       8.7588
    3265       9.1090
    3266       9.3542
    3267       9.1699
    3268       9.2651
    3269       9.0020
    3270       8.8535
    3271       8.7807
    3272       8.6461
    3273       8.8180
    3274       8.7181
    3275       8.9861
    3276       8.2528
    3277       8.8447
    3278       8.3142
    3279       7.9629
    3280       7.9117
    3281       9.0301
    3282       7.9666
    3283       8.4401
    3284       8.6005
    3285       8.4864
    3286       8.6901
    3287       8.5483
    3288       8.3644
    3289       8.5747
    3290       8.3214
    3291       8.9037
    3292       9.0685
    3293       8.5766
    3294       8.1824
    3295       8.4226
    3296       8.8819
    3297       9.1752
    3298       9.1311
    3299       8.4124
    3300       9.1300
    3301       9.1573
    3302       9.9168
    3303      10.2086
    3304      10.0147
    3305      10.2252
    3306       9.5101
    3307      10.0248
    3308      10.3533
    3309       9.7878
    3310       8.7810
    3311       9.4508
    3312       9.2861
    3313       9.5293
    3314       9.4302
    3315       8.8492
    3316       8.6903
    3317       8.9427
    3318       9.5411
    3319       9.0180
    3320       9.0352
    3321       9.3834
    3322       9.1059
    3323       8.6207
    3324       8.9018
    3325       8.8848
    3326       8.4366
    3327       7.7878
    3328       8.0923
    3329       8.4882
    3330       8.1361
    3331       8.3243
    3332       8.4775
    3333       9.2616
    3334       8.9096
    3335       8.8301
    3336       8.4188
    3337       8.8533
    3338       9.0266
    3339       8.8878
    3340       8.8766
    3341       9.5012
    3342       9.7546
    3343      10.1640
    3344       8.9167
    3345       9.2001
    3346       9.3647
    3347       9.1595
    3348       9.1195
    3349       8.9878
    3350       8.8268
    3351       9.6211
    3352       8.7192
    3353       9.3711
    3354       9.4475
    3355       8.9243
    3356       9.0725
    3357       8.5915
    3358       8.5903
    3359       8.4592
    3360       8.6195
    3361       8.4438
    3362       8.2886
    3363       8.6937
    3364       8.3961
    3365       8.8429
    3366       8.7090
    3367       7.8715
    3368       8.1959
    3369       7.9819
    3370       8.1507
    3371       8.2340
    3372       8.0290
    3373       8.5193
    3374       8.3802
    3375       8.6004
    3376       8.3849
    3377       8.4798
    3378       8.6508
    3379       8.7881
    3380       8.7382
    3381       9.4144
    3382       8.9554
    3383       9.0794
    3384       9.3214
    3385       9.2719
    3386       9.8522
    3387       9.9463
    3388       9.2693
    3389       9.2488
    3390       9.1768
    3391       9.0864
    3392      10.0268
    3393       9.4013
    3394       9.5714
    3395       9.6940
    3396      10.2201
    3397      10.1497
    3398       9.8284
    3399       9.5456
    3400       9.3629
    3401       9.2708
    3402       9.4225
    3403       9.7205
    3404       8.3350
    3405       9.2563
    3406       8.7922
    3407       8.6038
    3408       8.9653
    3409       9.1803
    3410       9.5689
    3411       8.7216
    3412       8.8783
    3413       8.9573
    3414       8.3003
    3415       8.9360
    3416       9.3182
    3417       8.9671
    3418       9.1288
    3419       8.9802
    3420       9.7002
    3421       9.4910
    3422       9.7615
    3423       9.0378
    3424       8.6173
    3425       9.2743
    3426       9.6347
    3427       9.2582
    3428       9.4024
    3429      10.1562
    3430       9.8939
    3431      10.2338
    3432       9.7603
    3433      10.1326
    3434      10.1507
    3435       9.9271
    3436       9.8207
    3437       9.7220
    3438       9.7814
    3439      10.1651
    3440       9.2160
    3441       8.5583
    3442       8.8061
    3443       8.6527
    3444       8.6568
    3445       9.1664
    3446       8.8873
    3447       9.1165
    3448       8.8836
    3449       8.0028
    3450       8.3525
    3451       8.6178
    3452       8.6892
    3453       8.3067
    3454       8.9482
    3455       9.0764
    3456       8.8821
    3457       8.2431
    3458       9.0093
    3459       9.3154
    3460       9.5001
    3461      10.1600
    3462       9.3887
    3463       9.3885
    3464       9.1589
    3465       8.7999
    3466       9.6122
    3467       9.4529
    3468       9.9420
    3469       9.4577
    3470       9.4511
    3471       9.9238
    3472      10.6024
    3473       9.7844
    3474       9.8261
    3475       8.9117
    3476       9.0724
    3477       8.9235
    3478       8.8868
    3479       9.0560
    3480       8.9322
    3481       9.4162
    3482       9.5335
    3483       8.7451
    3484       9.3916
    3485       8.8746
    3486       8.4296
    3487       8.6554
    3488       9.2193
    3489       9.0895
    3490       8.7999
    3491       9.3336
    3492       8.8356
    3493       9.1739
    3494       9.1776
    3495       9.0530
    3496       9.1026
    3497       9.1546
    3498       9.5899
    3499       9.0919
    3500       8.9329
    3501       8.7371
    3502       8.8064
    3503       8.8560
    3504       9.4853
    3505       8.3211
    3506       8.8737
    3507       9.6436
    3508       9.0121
    3509       8.5998
    3510       8.1727
    3511       8.7440
    3512       9.2039
    3513       9.0735
    3514       7.9424
    3515       8.8551
    3516       8.3425
    3517       8.0198
    3518       8.4307
    3519       9.4860
    3520       9.1697
    3521       9.2483
    3522       8.5150
    3523       8.8254
    3524       8.7543
    3525       8.7850
    3526       8.9674
    3527       9.3860
    3528       9.0473
    3529       8.5349
    3530       8.4554
    3531       9.0972
    3532       9.9070
    3533       9.1034
    3534       9.3390
    3535       9.6738
    3536       9.0170
    3537       8.5564
    3538       8.5315
    3539       8.4633
    3540       8.3984
    3541       8.9157
    3542       8.4859
    3543       8.3181
    3544       9.3717
    3545       8.7610
    3546       8.9050
    3547       9.6233
    3548       8.9851
    3549       8.9923
    3550       9.2025
    3551       8.9344
    3552       8.7990
    3553       9.0538
    3554       8.3248
    3555       8.8108
    3556       8.2863
    3557       9.3673
    3558       9.3052
    3559       8.7914
    3560       8.5233
    3561       8.0832
    3562       8.2055
    3563       8.0612
    3564       8.5422
    3565       8.7984
    3566       8.8339
    3567       8.5421
    3568       8.8072
    3569       9.4207
    3570       8.1394
    3571       8.3596
    3572       8.0836
    3573       8.4923
    3574       9.2369
    3575       8.9858
    3576       8.6716
    3577       9.1290
    3578       8.1680
    3579       8.5479
    3580       8.2943
    3581       8.7915
    3582       9.4653
    3583       9.0756
    3584       8.8763
    3585       8.5442
    3586       8.5699
    3587       8.3845
    3588       8.0005
    3589       8.4310
    3590       8.4291
    3591       8.8846
    3592       8.9038
    3593       9.4024
    3594       8.2646
    3595       8.7867
    3596       8.2236
    3597       8.9079
    3598       8.8910
    3599       9.0315
    3600       8.4712
    3601       8.4439
    3602       8.1462
    3603       8.3774
    3604       8.7918
    3605       8.9311
    3606       8.9693
    3607       8.7948
    3608       7.6364
    3609       8.4944
    3610       7.9263
    3611       8.2263
    3612       8.2664
    3613       8.2726
    3614       7.9696
    3615       8.0860
    3616       8.1883
    3617       8.2143
    3618       8.7285
    3619       8.6255
    3620       9.1813
    3621       8.8794
    3622       8.8911
    3623       9.7086
    3624       9.0896
    3625       8.7413
    3626       8.8749
    3627       8.9425
    3628       8.4430
    3629       9.2445
    3630       8.7294
    3631       9.4627
    3632       8.5405
    3633      10.4060
    3634      10.0945
    3635       9.6574
    3636       9.9580
    3637       9.8931
    3638       9.5238
    3639       9.4126
    3640      10.0252
    3641       9.8585
    3642       9.9789
    3643      10.2723
    3644       9.8818
    3645      10.6307
    3646      10.7985
    3647      10.0311
    3648       9.7904
    3649       9.8434
    3650       9.7597
    3651      10.0950
    3652       9.6520
    3653      10.0409
    3654       9.9000
    3655      10.7964
    3656      10.3055
    3657      10.0631
    3658      10.2347
    3659      10.0019
    3660       9.6586
    3661      10.0618
    3662       9.7861
    3663      10.0520
    3664      10.2117
    3665      10.6820
    3666      10.5590
    3667       9.6819
    3668      10.3460
    3669       9.7877
    3670      10.1521
    3671      10.4067
    3672       9.9277
    3673      10.1553
    3674       9.8705
    3675      10.1887
    3676       9.4202
    3677       9.4760
    3678       9.4441
    3679       9.8648
    3680       9.4871
    3681       9.5591
    3682       9.3873
    3683       9.0091
    3684       9.7159
    3685      10.2507
    3686       9.7518
    3687      10.1496
    3688       9.7009
    3689      10.2652
    3690       9.3473
    3691       8.8558
    3692       8.7604
    3693       8.8176
    3694       8.4805
    3695       7.6705
    3696       8.1561
    3697       7.6747
    3698       7.8422
    3699       8.7626
    3700       8.6486
    3701       8.4909
    3702       8.5302
    3703       8.6350
    3704       8.5752
    3705       8.7098
    3706       8.5761
    3707       8.2098
    3708       8.4505
    3709       8.5653
    3710       8.6548
    3711       8.8203
    3712       8.9069
    3713       9.2620
    3714       8.6964
    3715       8.6755
    3716       9.4540
    3717       8.5991
    3718       8.1181
    3719       8.8306
    3720       9.1087
    3721       8.9113
    3722       8.3735
    3723       8.5788
    3724       8.3540
    3725       8.3843
    3726       8.0363
    3727       8.3688
    3728       7.8223
    3729       8.3093
    3730       8.8466
    3731       8.9608
    3732       9.1296
    3733       8.3413
    3734       8.5407
    3735       8.8628
    3736       9.1038
    3737       8.7510
    3738       9.1706
    3739       7.8930
    3740       8.5038
    3741       8.4323
    3742       8.8087
    3743       8.6175
    3744       8.7256
    3745       8.0462
    3746       8.1972
    3747       8.8797
    3748       8.3194
    3749       8.4970
    3750       8.5453
    3751       8.0817
    3752       8.4007
    3753       8.2800
    3754       8.1494
    3755       8.6935
    3756       8.1266
    3757       7.7810
    3758       8.3431
    3759       7.8661
    3760       8.4114
    3761       8.5524
    3762       8.7436
    3763       9.1898
    3764       8.7718
    3765       9.6112
    3766       8.8803
    3767       8.9749
    3768       8.8732
    3769       8.9660
    3770       8.5128
    3771       8.8840
    3772       8.2639
    3773       9.2898
    3774       9.2804
    3775       9.2416
    3776       8.5358
    3777       9.1525
    3778       8.0797
    3779       8.1347
    3780       7.4719
    3781       8.1354
    3782       8.1062
    3783       7.7429
    3784       7.7938
    3785       8.4059
    3786       7.8260
    3787       7.8551
    3788       8.1393
    3789       7.8773
    3790       8.3257
    3791       7.9551
    3792       8.1713
    3793       8.8767
    3794       8.1593
    3795       7.5372
    3796       8.7531
    3797       7.9121
    3798       7.8089
    3799       7.7420
    3800       8.5621
    3801       8.5769
    3802       8.4855
    3803       8.6157
    3804       8.8056
    3805       8.8364
    3806       8.4610
    3807       8.6273
    3808       8.2185
    3809       8.0832
    3810       8.9259
    3811       8.6969
    3812       8.2783
    3813       8.7570
    3814       9.6095
    3815       8.6456
    3816       8.6527
    3817       7.6099
    3818       8.1047
    3819       8.0700
    3820       8.4771
    3821       8.0525
    3822       8.4354
    3823       7.9003
    3824       8.1919
    3825       8.0037
    3826       8.0076
    3827       7.8618
    3828       8.3264
    3829       7.6565
    3830       8.6181
    3831       8.9846
    3832       9.1242
    3833       9.2018
    3834       8.1897
    3835       8.3197
    3836       8.3494
    3837       8.9144
    3838       9.1172
    3839       8.6002
    3840       8.9770
    3841       9.1103
    3842       9.1552
    3843       9.3061
    3844       8.5871
    3845       8.8356
    3846       8.5260
    3847       9.4401
    3848       8.7442
    3849       9.0378
    3850       9.1644
    3851       9.1932
    3852       9.4957
    3853       9.5316
    3854       9.2620
    3855       9.4883
    3856       8.5563
    3857       8.7283
    3858       8.8876
    3859       8.7581
    3860       8.6563
    3861       8.7665
    3862       8.6312
    3863       8.6290
    3864       8.2753
    3865       8.3991
    3866       8.8693
    3867       8.1203
    3868       8.8856
    3869       8.8334
    3870       8.6773
    3871       8.7008
    3872       8.6923
    3873       8.6982
    3874       9.0792
    3875       9.0128
    3876       8.8623
    3877       9.7626
    3878       9.4132
    3879       8.9076
    3880       9.2817
    3881       9.1411
    3882       9.3131
    3883       8.2381
    3884       8.2959
    3885       8.7715
    3886       8.0802
    3887       8.5331
    3888       8.6139
    3889       8.5298
    3890       8.6941
    3891       8.3024
    3892       8.2186
    3893       7.9588
    3894       8.2041
    3895       8.1961
    3896       8.4222
    3897       8.6628
    3898       8.3859
    3899       8.2627
    3900       8.4285
    3901       7.9771
    3902       7.6146
    3903       7.6140
    3904       8.3488
    3905       7.9028
    3906       8.2300
    3907       8.0884
    3908       8.5423
    3909       8.1128
    3910       8.5170
    3911       8.2490
    3912       7.9517
    3913       9.0686
    3914       8.7689
    3915       8.9155
    3916       9.2546
    3917       9.3147
    3918       9.1648
    3919       8.2720
    3920       8.0913
    3921       8.5389
    3922       7.9325
    3923       8.3548
    3924       8.1252
    3925       8.2552
    3926       8.8655
    3927       8.5749
    3928       8.0925
    3929       7.8767
    3930       8.9333
    3931       8.1805
    3932       8.2493
    3933       8.1460
    3934       8.3166
    3935       8.0588
    3936       8.6411
    3937       8.6287
    3938       8.6594
    3939       9.3408
    3940       9.1743
    3941       9.0284
    3942       8.8460
    3943       7.9923
    3944       8.9089
    3945       8.3020
    3946       8.2968
    3947       8.0845
    3948       8.0782
    3949       7.8321
    3950       8.1558
    3951       7.9205
    3952       8.2556
    3953       8.2562
    3954       7.8498
    3955       8.5543
    3956       8.6747
    3957       8.5887
    3958       8.6388
    3959       8.8986
    3960       9.5033
    3961       8.9094
    3962       8.9901
    3963       9.7924
    3964       9.8329
    3965      10.1058
    3966       9.5199
    3967       9.3431
    3968       9.3133
    3969       8.9055
    3970       9.2335
    3971       9.5949
    3972       9.0943
    3973       9.9067
    3974       9.8354
    3975       9.4223
    3976       8.8969
    3977       9.0915
    3978       9.2614
    3979       9.1587
    3980       8.6767
    3981       9.2490
    3982       9.6936
    3983       9.0348
    3984       8.8855
    3985       8.8263
    3986       8.5474
    3987       8.9667
    3988       9.5566
    3989       9.1905
    3990       9.1815
    3991       8.7049
    3992       9.4686
    3993       9.3574
    3994       8.7200
    3995       8.3549
    3996       9.0545
    3997       9.1049
    3998       9.3083
    3999       9.8426
    4000      10.0926
    4001       9.9796
    4002      10.1770
    4003      10.1288
    4004      11.1215
    4005      10.3782
    4006      10.3084
    4007      10.0755
    4008      10.3751
    4009       9.6120
    4010      10.1563
    4011       9.6560
    4012       8.8374
    4013       9.1970
    4014       9.3209
    4015      10.0907
    4016      10.3319
    4017      10.9301
    4018      10.5394
    4019      10.9583
    4020       9.7845
    4021      10.3977
    4022       9.5771
    4023       9.5076
    4024       9.7491
    4025       9.7425
    4026      10.2377
    4027      10.4920
    4028      10.4661
    4029      10.7267
    4030      10.1087
    4031      10.0941
    4032       9.4233
    4033      10.1424
    4034      10.3468
    4035      10.3136
    4036       9.8383
    4037      10.4490
    4038      10.0268
    4039      10.3345
    4040      10.3676
    4041      11.0307
    4042      11.2962
    4043       9.6677
    4044      10.7038
    4045       9.3454
    4046      10.7614
    4047      10.0100
    4048       9.9561
    4049      10.5153
    4050       9.6315
    4051       9.9949
    4052       9.1061
    4053       9.5731
    4054      10.3366
    4055       9.7043
    4056       9.4120
    4057       9.5695
    4058       9.7841
    4059       9.3410
    4060       9.4213
    4061       9.5292
    4062      10.0721
    4063       9.2336
    4064       8.6923
    4065       9.0929
    4066      10.1708
    4067       9.3457
    4068       9.4487
    4069       9.3943
    4070       9.5580
    4071       9.2872
    4072      10.3261
    4073       8.9650
    4074       9.9866
    4075       9.2157
    4076       9.7799
    4077      10.3757
    4078      10.1342
    4079      10.5077
    4080       9.9079
    4081      10.1275
    4082      10.0107
    4083      10.4655
    4084       9.8285
    4085       9.4388
    4086       9.8579
    4087       9.7589
    4088       9.9959
    4089       9.8551
    4090      10.1572
    4091      10.0132
    4092       9.6843
    4093      10.3143
    4094       9.6654
    4095      10.1361
    4096      10.0163
    4097      10.2488
    4098      10.3036
    4099      10.1010
    4100      10.7273
    4101      10.1371
    4102       9.8542
    4103      10.5088
    4104      10.4946
    4105       9.8139
    4106       9.4436
    4107       9.4339
    4108       9.7517
    4109       9.0023
    4110       9.5322
    4111       9.7416
    4112       9.2113
    4113       9.2977
    4114       9.3425
    4115       9.8560
    4116       9.2293
    4117       9.3245
    4118       9.8190
    4119       8.5219
    4120       8.7314
    4121       8.6565
    4122       8.0699
    4123       8.4776
    4124       8.4746
    4125       8.7273
    4126       8.8224
    4127       8.7001
    4128       8.5421
    4129       8.8606
    4130       8.5748
    4131       8.6359
    4132       8.3549
    4133       8.5096
    4134       8.7279
    4135       8.4861
    4136       8.6361
    4137       9.1881
    4138       8.6839
    4139       8.5853
    4140       8.0878
    4141       8.3549
    4142       8.3417
    4143       8.4271
    4144       8.8915
    4145       9.5845
    4146       9.3639
    4147       9.2938
    4148       9.8522
    4149       8.9516
    4150       9.2543
    4151       9.2579
    4152       9.7172
    4153       9.8353
    4154      10.1747
    4155       9.8298
    4156       9.5008
    4157       9.3578
    4158       9.5773
    4159       9.2080
    4160       8.9102
    4161       8.4969
    4162       8.5788
    4163       8.9781
    4164       8.1802
    4165       8.8669
    4166       8.5434
    4167       8.7497
    4168       8.7513
    4169       9.2706
    4170       8.2377
    4171       9.4434
    4172       8.6285
    4173       8.0552
    4174       8.2592
    4175       7.9949
    4176       8.0853
    4177       8.2541
    4178       7.8586
    4179       8.1380
    4180       7.6841
    4181       8.4604
    4182       8.6017
    4183       8.4392
    4184       8.6858
    4185       8.5347
    4186       8.7725
    4187       8.5197
    4188       8.0977
    4189       8.8089
    4190       8.0120
    4191       8.6668
    4192       8.3615
    4193       8.7347
    4194       9.1689
    4195       8.7575
    4196       9.2342
    4197       9.0114
    4198       8.8911
    4199       9.0188
    4200       9.5781
    4201       8.7669
    4202       9.2189
    4203       9.2591
    4204       8.3247
    4205       9.1801
    4206       9.9855
    4207       8.7372
    4208       8.8284
    4209       8.1969
    4210       8.4519
    4211       8.2743
    4212       8.3652
    4213       8.0876
    4214       8.8674
    4215       7.9579
    4216       8.7273
    4217       7.8193
    4218       8.0303
    4219       8.0726
    4220       8.4643
    4221       8.2451
    4222       8.2529
    4223       7.8744
    4224       8.4833
    4225       7.6124
    4226       8.0660
    4227       8.3309
    4228       7.5244
    4229       7.6319
    4230       8.1236
    4231       6.9228
    4232       7.5768
    4233       7.5918
    4234       7.1063
    4235       6.9610
    4236       7.5689
    4237       7.6260
    4238       7.4406
    4239       7.7396
    4240       7.7147
    4241       7.7646
    4242       7.8040
    4243       8.0018
    4244       8.2605
    4245       7.5232
    4246       7.8204
    4247       8.2340
    4248       8.0079
    4249       7.4639
    4250       8.1806
    4251       7.8520
    4252       7.9832
    4253       8.0772
    4254       8.3293
    4255       7.9721
    4256       7.9279
    4257       8.1857
    4258       7.6945
    4259       7.7734
    4260       7.8162
    4261       7.8694
    4262       7.1305
    4263       7.8192
    4264       7.9561
    4265       7.6462
    4266       8.1833
    4267       8.4598
    4268       8.7830
    4269       9.4713
    4270       9.6067
    4271       9.8694
    4272      10.3149
    4273       9.7692
    4274       9.6958
    4275       9.0726
    4276       9.7373
    4277       9.7427
    4278       9.4963
    4279       9.5330
    4280       9.2278
    4281       9.9029
    4282      10.4143
    4283      10.1665
    4284      10.1510
    4285       9.4698
    4286      10.1725
    4287      10.7228
    4288       9.7048
    4289       9.3782
    4290       9.6799
    4291       9.8087
    4292      10.1786
    4293       9.4876
    4294       9.8657
    4295       9.8669
    4296       9.9929
    4297       9.9625
    4298       9.6951
    4299      10.2482
    4300       9.4295
    4301       9.3129
    4302       9.3546
    4303       9.1139
    4304       9.0831
    4305       8.8415
    4306       9.0511
    4307       9.2899
    4308       9.0454
    4309       9.1308
    4310       9.1750
    4311       9.0610
    4312       9.4780
    4313       9.0200
    4314       9.0337
    4315       9.5017
    4316       8.8484
    4317       9.1398
    4318       8.8235
    4319       9.4396
    4320       9.6481
    4321       8.9990
    4322       7.8263
    4323       8.6745
    4324       9.3274
    4325       9.0061
    4326       8.7020
    4327       8.5500
    4328       9.2152
    4329       9.0681
    4330       8.6727
    4331       9.0134
    4332       9.6128
    4333       9.1526
    4334       8.9612
    4335       8.6959
    4336       8.4633
    4337       7.9810
    4338       8.9496
    4339       8.6410
    4340       8.2995
    4341       8.1170
    4342       9.4675
    4343       8.3778
    4344       8.6444
    4345       8.3547
    4346       8.2754
    4347       8.0561
    4348       8.4984
    4349       8.4387
    4350       8.6218
    4351       8.1317
    4352       8.0596
    4353       8.5200
    4354       8.1487
    4355       9.1813
    4356       9.0407
    4357       8.4435
    4358       8.4234
    4359       8.8029
    4360       9.1053
    4361       9.0406
    4362       9.1133
    4363       8.7244
    4364       8.3748
    4365       8.9778
    4366       9.7410
    4367       8.9672
    4368       8.7283
    4369       8.8770
    4370       8.6591
    4371       8.9928
    4372      10.0595
    4373       9.7907
    4374      10.0157
    4375      10.4385
    4376       9.9330
    4377      10.2583
    4378      10.1656
    4379       9.5577
    4380      10.0839
    4381      10.1238
    4382       9.6249
    4383       9.3802
    4384       9.4189
    4385      10.4565
    4386       9.6837
    4387      10.3849
    4388       9.7497
    4389      10.3748
    4390       9.4409
    4391       9.0017
    4392       9.1992
    4393       8.9695
    4394       8.6556
    4395       8.1607
    4396       8.7114
    4397       8.8253
    4398       8.8960
    4399       8.3346
    4400       9.1866
    4401       8.8775
    4402       8.7991
    4403       8.8245
    4404       8.9774
    4405       8.7436
    4406       8.4000
    4407       8.6282
    4408       8.9835
    4409       8.6965
    4410       9.0312
    4411       8.6669
    4412       9.0471
    4413       9.2046
    4414       9.2792
    4415       8.6436
    4416       8.0846
    4417       8.8419
    4418       9.3874
    4419       8.7502
    4420       8.5604
    4421       8.5541
    4422       9.2810
    4423       9.1599
    4424       9.0594
    4425       8.5399
    4426       8.1441
    4427       8.2878
    4428       8.4134
    4429       9.8479
    4430       9.3723
    4431       9.6687
    4432       9.1490
    4433       9.2673
    4434       8.8817
    4435       9.5570
    4436       8.8801
    4437       8.8655
    4438       8.5028
    4439       8.6397
    4440       8.9756
    4441       9.1630
    4442       8.1574
    4443       8.4253
    4444       7.8539
    4445       8.3014
    4446       9.0191
    4447       9.5260
    4448       9.3403
    4449      10.1607
    4450       9.7831
    4451       9.4020
    4452       9.5353
    4453      10.2431
    4454      10.0626
    4455       9.7874
    4456       9.9113
    4457       9.2087
    4458       9.2260
    4459       9.6051
    4460      10.0680
    4461       9.7875
    4462       9.5225
    4463       9.4461
    4464       9.3468
    4465       8.7843
    4466       9.2636
    4467       8.9743
    4468       9.1252
    4469       8.8531
    4470       8.3388
    4471       8.3678
    4472       8.8432
    4473       9.0854
    4474       8.5192
    4475       9.5208
    4476       8.4937
    4477       9.0903
    4478       9.6485
    4479       9.1954
    4480       8.9221
    4481       9.1702
    4482      10.1044
    4483       9.5488
    4484       9.8200
    4485       9.1094
    4486       9.7488
    4487       9.3663
    4488       9.2490
    4489       9.0430
    4490       9.1309
    4491       9.6940
    4492       9.9109
    4493       9.7102
    4494       9.8258
    4495      10.1533
    4496       9.5453
    4497       9.4041
    4498       9.6172
    4499       9.1357
    4500       8.8329
    4501       8.6370
    4502       8.4363
    4503       8.6216
    4504       8.6845
    4505       8.8223
    4506       8.9209
    4507       8.2879
    4508       8.5615
    4509       8.5886
    4510       9.0608
    4511       9.2632
    4512       9.3876
    4513       9.1287
    4514       9.3807
    4515       9.3850
    4516       8.6452
    4517       9.1101
    4518       9.3455
    4519       8.9463
    4520       9.9273
    4521       8.8217
    4522       9.2478
    4523       9.6887
    4524       9.3126
    4525       9.2689
    4526       9.3307
    4527       9.5328
    4528       9.7957
    4529       9.4917
    4530       9.8137
    4531      10.0061
    4532       9.9058
    4533       9.7797
    4534       8.6390
    4535       8.9619
    4536       9.1941
    4537       9.6767
    4538       8.8648
    4539       8.6148
    4540       8.8331
    4541       8.7998
    4542       8.4249
    4543       8.8720
    4544       8.8499
    4545       9.1828
    4546       9.1156
    4547       9.5162
    4548       9.0021
    4549       8.3419
    4550       8.6518
    4551       8.3371
    4552       8.5595
    4553       8.4705
    4554       9.1433
    4555       8.6151
    4556       8.6597
    4557       8.0803
    4558       8.4465
    4559       9.1130
    4560       8.6080
    4561       8.2281
    4562       7.8711
    4563       8.2913
    4564       8.3548
    4565       8.2588
    4566       8.3118
    4567       8.5220
    4568       8.2886
    4569       8.7177
    4570       8.8453
    4571       8.6756
    4572       8.1391
    4573       8.3154
    4574       8.3879
    4575       7.9985
    4576       9.6763
    4577       8.7943
    4578       9.0844
    4579       9.2011
    4580       8.7493
    4581       9.0977
    4582       9.2355
    4583       9.3308
    4584       9.0679
    4585       9.0628
    4586       8.6243
    4587       9.7499
    4588       9.0530
    4589       9.3782
    4590       9.1658
    4591       9.2561
    4592       9.2406
    4593       9.2461
    4594       8.3112
    4595       8.6298
    4596       9.3997
    4597       9.0210
    4598       8.5924
    4599       8.7732
    4600       8.9313
    4601       8.5370
    4602       9.2811
    4603       9.0272
    4604       8.5191
    4605       8.5747
    4606       8.7292
    4607       8.7539
    4608       8.1588
    4609       8.1550
    4610       8.5916
    4611       9.0082
    4612       9.0295
    4613       8.6529
    4614       9.4797
    4615       9.0778
    4616       8.6582
    4617       9.1714
    4618       8.9386
    4619       8.9325
    4620       8.6983
    4621       8.7436
    4622       7.7010
    4623       7.8884
    4624       8.0374
    4625       8.6705
    4626       8.4621
    4627       8.8402
    4628       8.8596
    4629       8.5094
    4630       8.8635
    4631       8.1435
    4632       8.5684
    4633       8.2629
    4634       8.4248
    4635       8.8831
    4636       7.4415
    4637       8.3070
    4638       8.6896
    4639       8.4402
    4640       8.3269
    4641       8.5870
    4642       8.7123
    4643       8.4459
    4644       8.3263
    4645       8.4322
    4646       8.4847
    4647       8.9242
    4648       8.1798
    4649       7.8458
    4650       8.1727
    4651       8.2779
    4652       8.5752
    4653       8.8254
    4654       9.1675
    4655       8.7004
    4656       8.6551
    4657       8.4502
    4658       8.4653
    4659       8.2995
    4660       8.1956
    4661       8.8951
    4662       9.0586
    4663       8.3144
    4664       8.8089
    4665       8.9639
    4666       9.0624
    4667       9.2699
    4668       9.3334
    4669       9.4190
    4670       9.3659
    4671       9.6438
    4672       9.7480
    4673       8.9802
    4674      10.1296
    4675       9.2790
    4676       9.8594
    4677       9.4368
    4678       9.5404
    4679      10.0425
    4680       9.5203
    4681       9.6342
    4682      10.0812
    4683       9.5990
    4684       9.4603
    4685       9.7691
    4686      10.0200
    4687       9.4831
    4688       9.5733
    4689       9.5437
    4690       9.7784
    4691       9.2736
    4692       9.0805
    4693       9.8845
    4694       9.5232
    4695       9.7049
    4696       9.3294
    4697       9.9167
    4698       9.4447
    4699      10.5272
    4700      10.2206
    4701      10.5480
    4702      10.6067
    4703      10.6161
    4704      10.2312
    4705       9.9780
    4706      10.9994
    4707       9.4548
    4708      10.3993
    4709       9.4912
    4710      10.4561
    4711      10.4074
    4712      10.0883
    4713       9.7379
    4714       9.9463
    4715      10.1748
    4716      10.0627
    4717      10.0220
    4718       9.9852
    4719      10.2230
    4720      10.3060
    4721       9.7824
    4722       9.1673
    4723       9.6554
    4724       9.5438
    4725       9.2578
    4726       9.8304
    4727       9.8962
    4728       9.9585
    4729       9.9155
    4730       9.4178
    4731      10.1094
    4732       9.9268
    4733       9.8613
    4734      10.0612
    4735       9.5642
    4736       9.4786
    4737       9.3843
    4738       9.6511
    4739       9.6858
    4740      10.1700
    4741       9.8213
    4742       9.4421
    4743      10.2448
    4744       9.4567
    4745       9.6438
    4746       9.5796
    4747       9.8927
    4748       9.7440
    4749      10.1904
    4750      10.0775
    4751       9.6530
    4752       9.6629
    4753       9.5127
    4754       9.9361
    4755       8.9640
    4756       9.3665
    4757       8.8450
    4758       9.0049
    4759       8.4956
    4760       8.9372
    4761       8.1514
    4762       8.1834
    4763       7.8476
    4764       7.6645
    4765       7.6258
    4766       7.6124
    4767       7.5185
    4768       8.6005
    4769       7.9175
    4770       8.1779
    4771       7.6045
    4772       8.1714
    4773       8.4412
    4774       8.2392
    4775       7.8906
    4776       8.5475
    4777       7.9587
    4778       8.3811
    4779       9.1116
    4780       9.2979
    4781       8.1775
    4782       8.5477
    4783       8.6315
    4784       8.6163
    4785       8.4371
    4786       8.6212
    4787       8.5916
    4788       8.2973
    4789       8.6025
    4790       8.7612
    4791       8.8356
    4792       8.2440
    4793       8.6087
    4794       9.0260
    4795       8.7753
    4796       8.9568
    4797       8.7047
    4798       8.3057
    4799       8.9043
    4800       9.1786
    4801       8.5445
    4802       8.0138
    4803       8.5734
    4804       8.8928
    4805       8.3551
    4806       8.5584
    4807       8.6121
    4808       8.4170
    4809       8.9661
    4810       9.0975
    4811       7.8110
    4812       8.6432
    4813       7.6442
    4814       8.3873
    4815       8.3402
    4816       8.4656
    4817       8.2135
    4818       8.3042
    4819       8.2396
    4820       8.0888
    4821       8.0931
    4822       8.4545
    4823       8.0940
    4824       8.0883
    4825       8.9562
    4826       8.3556
    4827       8.6202
    4828       9.4743
    4829       8.8203
    4830       8.5492
    4831       8.4321
    4832       8.4827
    4833       8.5238
    4834       8.4622
    4835       8.4470
    4836       7.8136
    4837       7.6772
    4838       7.2651
    4839       7.4834
    4840       7.5399
    4841       7.6770
    4842       7.4383
    4843       7.6079
    4844       8.5148
    4845       8.7892
    4846       8.3959
    4847       8.2628
    4848       8.1259
    4849       7.1811
    4850       7.8393
    4851       7.6565
    4852       7.9976
    4853       8.2826
    4854       9.0462
    4855       8.2430
    4856       7.9667
    4857       8.1537
    4858       8.9696
    4859       8.2872
    4860       8.5347
    4861       8.4152
    4862       7.7267
    4863       7.8913
    4864       7.7094
    4865       7.6333
    4866       7.9134
    4867       8.1574
    4868       7.9505
    4869       6.8028
    4870       7.5057
    4871       7.2817
    4872       7.5966
    4873       7.4709
    4874       8.0703
    4875       7.6084
    4876       8.2881
    4877       7.5309
    4878       7.5772
    4879       7.0936
    4880       7.8570
    4881       7.6580
    4882       7.1621
    4883       6.9043
    4884       7.2198
    4885       7.7597
    4886       7.9010
    4887       8.0497
    4888       7.9062
    4889       8.1013
    4890       8.1022
    4891       8.4211
    4892       8.5725
    4893       8.7659
    4894       8.3425
    4895       8.1621
    4896       8.3425
    4897       7.9090
    4898       7.8831
    4899       7.8575
    4900       8.4625
    4901       7.8252
    4902       7.8741
    4903       8.0960
    4904       8.0416
    4905       8.2400
    4906       7.9493
    4907       8.3386
    4908       7.6446
    4909       8.2912
    4910       8.1930
    4911       8.6014
    4912       7.8022
    4913       8.1149
    4914       7.8789
    4915       8.7723
    4916       7.9666
    4917       7.8229
    4918       8.4144
    4919       7.9447
    4920       7.7562
    4921       8.0422
    4922       7.9461
    4923       8.4209
    4924       8.4494
    4925       8.0286
    4926       8.1089
    4927       8.4099
    4928       8.3668
    4929       8.5236
    4930       7.6740
    4931       8.5395
    4932       8.3155
    4933       8.0654
    4934       7.9191
    4935       8.6101
    4936       7.9512
    4937       8.3901
    4938       7.9734
    4939       8.6603
    4940       8.5759
    4941       8.5188
    4942       8.1282
    4943       8.1694
    4944       8.8049
    4945       9.0943
    4946       8.5206
    4947       8.6262
    4948       8.7571
    4949       8.4708
    4950       7.9813
    4951       8.4992
    4952       8.0759
    4953       7.9449
    4954       7.8857
    4955       7.9778
    4956       8.0783
    4957       7.6009
    4958       7.6534
    4959       7.8656
    4960       8.4221
    4961       8.0999
    4962       8.4001
    4963       8.4547
    4964       8.2880
    4965       8.3099
    4966       8.4475
    4967       8.2793
    4968       8.7030
    4969       8.4371
    4970       9.0037
    4971       8.1320
    4972       8.4056
    4973       8.1718
    4974       8.2447
    4975       8.4125
    4976       8.2136
    4977       7.9747
    4978       7.7348
    4979       8.3720
    4980       8.3897
    4981       8.4317
    4982       8.1382
    4983       8.6490
    4984       8.6402
    4985       8.6305
    4986       8.1438
    4987       8.2865
    4988       8.5503
    4989       8.2849
    4990       8.3375
    4991       8.3297
    4992       8.5178
    4993       7.8685
    4994       8.7626
    4995       8.2244
    4996       8.9176
    4997       8.7958
    4998       8.8546
    4999       8.7622
    5000       9.0121
    5001       8.3888
    5002       8.7552
    5003       8.8908
    5004       8.4164
    5005       8.8410
    5006       8.4757
    5007       8.3844
    5008       8.6564
    5009       8.0967
    5010       8.4091
    5011       8.4858
    5012       7.9586
    5013       8.1966
    5014       8.7573
    5015       8.6236
    5016       8.8084
    5017       8.5351
    5018       8.6988
    5019       8.3295
    5020       8.0880
    5021       8.1937
    5022       8.3561
    5023       8.3105
    5024       8.0173
    5025       7.9482
    5026       8.4875
    5027       8.4825
    5028       8.6448
    5029       8.4182
    5030       7.6992
    5031       8.1933
    5032       7.7638
    5033       7.9588
    5034       8.5717
    5035       8.7957
    5036       8.6431
    5037       8.4564
    5038       8.8063
    5039       8.9591
    5040       9.6106
    5041       8.7330
    5042       8.6757
    5043       8.5916
    5044       8.6360
    5045       8.3878
    5046       8.8048
    5047       9.5490
    5048       9.0003
    5049       9.4452
    5050       8.8695
    5051       8.5796
    5052       9.2424
    5053       8.3751
    5054       9.3875
    5055       8.6527
    5056       9.7866
    5057       9.6236
    5058       9.5717
    5059       9.8321
    5060       9.5724
    5061       9.6588
    5062       9.9168
    5063      10.2300
    5064       9.5987
    5065      10.7720
    5066      10.1063
    5067      10.0930
    5068       9.8028
    5069      10.3194
    5070      10.1118
    5071      10.5116
    5072      10.0712
    5073      10.4080
    5074      10.2481
    5075      10.2801
    5076      10.0773
    5077      10.0748
    5078       9.8674
    5079       9.8714
    5080      10.3344
    5081      10.6320
    5082      10.5782
    5083      10.1175
    5084      10.4843
    5085      10.1966
    5086      10.4015
    5087      10.7178
    5088       9.9029
    5089      10.3340
    5090       9.9755
    5091      10.2093
    5092      10.1669
    5093      10.3822
    5094      10.7461
    5095      10.4707
    5096      10.4602
    5097      10.3263
    5098       9.8215
    5099      10.6265
    5100       9.6840
    5101      10.2910
    5102       9.8642
    5103       9.9225
    5104      10.0976
    5105      10.1698
    5106      10.1302
    5107      10.0905
    5108       9.8660
    5109      10.0055
    5110       9.8187
    5111       9.2619
    5112       9.6276
    5113       9.2333
    5114       9.0847
    5115       8.9605
    5116       8.5805
    5117       9.2640
    5118       9.5209
    5119       9.4820
    5120       9.4323
    5121       9.4375
    5122       9.9193
    5123       9.6281
    5124       9.3472
    5125       9.5081
    5126       9.2542
    5127       8.9283
    5128       9.0082
    5129       8.8542
    5130       9.2242
    5131       8.9249
    5132       9.6447
    5133       9.2886
    5134       9.5338
    5135       9.6342
    5136       9.6309
    5137       9.1389
    5138       9.6702
    5139       9.3435
    5140       9.8036
    5141       9.8934
    5142       9.8983
    5143      10.3145
    5144      10.2466
    5145      10.1090
    5146       9.8594
    5147      10.0339
    5148       9.7365
    5149       9.2557
    5150       9.5466
    5151       9.4936
    5152       9.8536
    5153       9.4691
    5154       9.7931
    5155       9.7755
    5156       8.9440
    5157       8.9182
    5158       8.9243
    5159       9.2780
    5160       9.3147
    5161       8.8517
    5162       9.2066
    5163       8.7173
    5164       9.2420
    5165       9.2982
    5166       8.6381
    5167       8.9367
    5168       8.6587
    5169       8.9139
    5170       8.6850
    5171       8.8454
    5172       9.0548
    5173       9.0105
    5174       8.7868
    5175       9.0839
    5176       8.9774
    5177       8.8886
    5178       8.1510
    5179       8.2900
    5180       8.5585
    5181       8.4987
    5182       8.5343
    5183       9.2903
    5184       8.9051
    5185       8.8031
    5186       8.2506
    5187       8.3625
    5188       9.1497
    5189       9.3245
    5190      10.3232
    5191       9.8472
    5192       9.1029
    5193       9.7959
    5194      10.1771
    5195       9.2723
    5196       9.3782
    5197       9.6343
    5198       9.3986
    5199       9.0863
    5200       9.7543
    5201       9.3382
    5202       9.8777
    5203       9.4785
    5204       9.4710
    5205       9.7963
    5206       9.0827
    5207       9.3776
    5208       8.9763
    5209       9.4249
    5210       9.1352
    5211       9.0969
    5212       9.4640
    5213       9.0828
    5214       9.3429
    5215       8.9291
    5216       9.1938
    5217       9.5083
    5218       8.9837
    5219       9.2560
    5220       9.2570
    5221       8.8865
    5222       8.9903
    5223       9.3386
    5224       9.2772
    5225       9.3482
    5226       9.7497
    5227       9.6454
    5228       9.2773
    5229       9.8952
    5230       9.7961
    5231       9.7130
    5232       9.5226
    5233       9.6994
    5234       9.4694
    5235       9.8564
    5236       9.4062
    5237       9.4838
    5238       9.3890
    5239       9.8723
    5240       9.8278
    5241      10.1916
    5242      10.0090
    5243      10.2940
    5244      10.3241
    5245      10.0222
    5246       9.8076
    5247       9.8370
    5248       9.4777
    5249       9.6297
    5250       9.8435
    5251       9.4611
    5252       9.1667
    5253       9.5573
    5254       8.7038
    5255       9.4812
    5256       9.2639
    5257       9.2981
    5258       9.3182
    5259       9.4649
    5260       9.6867
    5261       9.3224
    5262       9.3820
    5263       8.6947
    5264       9.0495
    5265       9.6300
    5266       8.9464
    5267       9.2785
    5268       9.4495
    5269       8.7624
    5270       9.2477
    5271       9.5090
    5272       9.7129
    5273       9.5053
    5274       9.8263
    5275      10.4761
    5276      10.1903
    5277      10.3148
    5278       9.9521
    5279       9.9829
    5280       9.8858
    5281       9.5283
    5282       9.5457
    5283       9.2478
    5284       8.9760
    5285       9.4181
    5286       9.5028
    5287       9.1519
    5288       9.0386
    5289       9.1296
    5290       9.1590
    5291       9.1150
    5292       8.9656
    5293       8.9110
    5294       9.4879
    5295       9.5548
    5296       9.0071
    5297       9.6046
    5298       9.4633
    5299       9.0439
    5300       8.3341
    5301       9.0037
    5302       9.0458
    5303       9.6719
    5304      10.0319
    5305       9.8808
    5306      10.0375
    5307       9.9747
    5308       9.1079
    5309       8.8859
    5310       9.1382
    5311       8.9525
    5312       9.1473
    5313       9.7501
    5314       9.9686
    5315       9.3646
    5316       9.3342
    5317       9.4318
    5318      10.2007
    5319       9.8971
    5320       9.7358
    5321       9.8515
    5322       9.8979
    5323       9.8953
    5324       9.2501
    5325       8.8479
    5326       9.5092
    5327       9.4327
    5328       9.2516
    5329       9.2720
    5330       9.2156
    5331       8.5197
    5332       8.3030
    5333       8.6777
    5334       9.2267
    5335       8.4652
    5336       8.3034
    5337       8.8745
    5338       8.8602
    5339       8.5192
    5340       8.8023
    5341       9.0989
    5342       8.3545
    5343       8.3369
    5344       8.8039
    5345       8.8266
    5346       8.5355
    5347       8.5450
    5348       9.3548
    5349       9.4021
    5350       9.3370
    5351       9.2058
    5352       8.9788
    5353       9.6149
    5354       9.8103
    5355       9.0582
    5356       9.5002
    5357       9.5710
    5358       8.9467
    5359       9.2597
    5360       9.4168
    5361       8.7719
    5362       9.3118
    5363       9.5640
    5364       9.3722
    5365       9.7075
    5366       9.3957
    5367       9.8703
    5368       9.7734
    5369       9.6004
    5370      10.0002
    5371      10.2619
    5372       9.8256
    5373      10.3269
    5374       9.6919
    5375       9.9425
    5376       9.9454
    5377       9.1862
    5378       9.5622
    5379       9.1748
    5380       9.4194
    5381       9.3126
    5382      10.0190
    5383       9.5540
    5384       9.7743
    5385      10.3367
    5386      10.3948
    5387      10.1128
    5388       9.6316
    5389       9.5575
    5390       9.8055
    5391      10.4989
    5392       9.0675
    5393       9.8328
    5394       9.3926
    5395      10.1040
    5396       9.7552
    5397       9.4523
    5398       9.5526
    5399       9.2924
    5400       9.4135
    5401       8.8059
    5402       8.7427
    5403      10.1233
    5404       9.2978
    5405       9.5051
    5406       9.6111
    5407       9.7583
    5408       9.5691
    5409       9.6282
    5410       9.3793
    5411       9.7787
    5412      10.1771
    5413       9.2698
    5414       9.4284
    5415       9.1231
    5416       9.0507
    5417       9.2335
    5418       9.1390
    5419       8.9105
    5420       8.4180
    5421       8.1150
    5422       7.6140
    5423       8.0883
    5424       7.6706
    5425       7.4758
    5426       7.1432
    5427       8.1705
    5428       8.2032
    5429       7.7594
    5430       8.1280
    5431       8.0058
    5432       7.7743
    5433       8.0412
    5434       8.5048
    5435       8.1601
    5436       7.8778
    5437       8.1316
    5438       8.5468
    5439       8.8247
    5440       8.8107
    5441       8.7902
    5442       8.7018
    5443       8.4672
    5444       8.0278
    5445       7.9694
    5446       7.8181
    5447       7.9237
    5448       8.3296
    5449       8.0464
    5450       8.3759
    5451       7.9948
    5452       7.8617
    5453       8.1094
    5454       8.3106
    5455       8.2190
    5456       8.0481
    5457       8.2530
    5458       8.0922
    5459       8.5778
    5460       8.2806
    5461       8.9310
    5462       8.3861
    5463       8.7522
    5464       8.8355
    5465       8.4444
    5466       8.4225
    5467       8.4245
    5468       8.2528
    5469       8.6482
    5470       8.5113
    5471       8.6000
    5472       8.2253
    5473       8.1841
    5474       8.4837
    5475       8.2679
    5476       8.4802
    5477       8.3695
    5478       8.0170
    5479       8.6877
    5480       8.3466
    5481       8.6477
    5482       7.9551
    5483       8.7373
    5484       9.1071
    5485       8.1704
    5486       8.4028
    5487       7.9455
    5488       8.8572
    5489       8.1558
    5490       8.6267
    5491       8.3130
    5492       8.4648
    5493       8.4138
    5494       8.4407
    5495       7.9118
    5496       8.6308
    5497       7.9646
    5498       7.9360
    5499       8.4002
    5500       7.9863
    5501       9.1712
    5502       8.3924
    5503       8.2354
    5504       9.2762
    5505       8.7678
    5506       9.2317
    5507       8.8055
    5508       8.7200
    5509       8.2581
    5510       8.5383
    5511       8.7646
    5512       8.4691
    5513       8.8171
    5514       8.8373
    5515       8.6730
    5516       8.7100
    5517       8.9830
    5518       8.5963
    5519       9.3539
    5520       9.1209
    5521       8.6623
    5522       9.0297
    5523       8.3245
    5524       8.4365
    5525       8.5481
    5526       8.0573
    5527       8.3831
    5528       8.9248
    5529       8.9283
    5530       8.3555
    5531       9.1002
    5532       8.6837
    5533       8.8165
    5534       9.1391
    5535       8.5724
    5536       8.6155
    5537       8.2233
    5538       8.2559
    5539       8.3597
    5540       8.9147
    5541       8.8643
    5542       8.5786
    5543       9.4596
    5544       9.1277
    5545       9.4901
    5546       8.7459
    5547       8.5126
    5548       8.5825
    5549       8.8043
    5550       8.4052
    5551       8.5313
    5552       9.0347
    5553       9.3596
    5554       9.0142
    5555       8.7564
    5556       9.8828
    5557       8.6692
    5558       9.0840
    5559       8.8523
    5560       9.1894
    5561       9.1903
    5562       9.0796
    5563       8.8516
    5564       8.7917
    5565       8.8897
    5566       8.7372
    5567       9.0095
    5568       7.9772
    5569       8.5156
    5570       8.6328
    5571       8.2453
    5572       7.8368
    5573       7.7983
    5574       8.0139
    5575       7.5255
    5576       7.9305
    5577       8.0263
    5578       7.2950
    5579       7.8145
    5580       7.1778
    5581       7.4609
    5582       7.3775
    5583       6.9057
    5584       7.3900
    5585       6.9939
    5586       7.0540
    5587       7.0946
    5588       7.3140
    5589       8.1685
    5590       7.7633
    5591       8.0223
    5592       7.7750
    5593       7.8078
    5594       7.2816
    5595       7.3699
    5596       7.2174
    5597       7.0520
    5598       6.4343
    5599       7.3167
    5600       7.4228
    5601       6.6429
    5602       7.3077
    5603       7.2246
    5604       7.1776
    5605       6.5196
    5606       7.3709
    5607       7.9575
    5608       7.5349
    5609       6.9565
    5610       7.2206
    5611       7.2773
    5612       7.1888
    5613       7.2368
    5614       7.2829
    5615       7.0524
    5616       7.3935
    5617       7.1025
    5618       7.2711
    5619       6.8144
    5620       7.3815
    5621       6.7461
    5622       7.7657
    5623       7.0136
    5624       7.0272
    5625       7.3872
    5626       7.2636
    5627       7.9248
    5628       7.5824
    5629       7.1274
    5630       7.5381
    5631       7.7567
    5632       7.7789
    5633       7.7527
    5634       7.4070
    5635       6.8307
    5636       7.5988
    5637       7.0825
    5638       7.5078
    5639       6.9239
    5640       6.9570
    5641       7.1455
    5642       7.6606
    5643       7.1825
    5644       7.1372
    5645       7.6961
    5646       7.6207
    5647       7.0360
    5648       6.9867
    5649       6.6924
    5650       7.0411
    5651       6.6694
    5652       6.6411
    5653       7.1598
    5654       6.7789
    5655       7.0875
    5656       6.9536
    5657       6.1674
    5658       6.9414
    5659       6.6005
    5660       6.5311
    5661       6.8224
    5662       6.6870
    5663       7.2763
    5664       6.9078
    5665       7.2282
    5666       7.1903
    5667       7.2658
    5668       7.0090
    5669       7.4035
    5670       6.8872
    5671       6.9221
    5672       7.0276
    5673       6.8921
    5674       7.2287
    5675       6.8368
    5676       7.0960
    5677       6.7985
    5678       6.6856
    5679       6.6192
    5680       7.3179
    5681       6.5687
    5682       6.9660
    5683       7.0408
    5684       7.3054
    5685       7.3218
    5686       7.0519
    5687       6.7446
    5688       7.1397
    5689       7.6956
    5690       7.3800
    5691       6.9434
    5692       7.5403
    5693       7.6281
    5694       7.2637
    5695       7.2963
    5696       7.4182
    5697       7.6349
    5698       7.4140
    5699       7.2878
    5700       7.1943
    5701       6.8134
    5702       7.4155
    5703       7.0877
    5704       6.8611
    5705       7.1872
    5706       6.7186
    5707       7.2551
    5708       6.9656
    5709       7.3447
    5710       7.7586
    5711       7.2821
    5712       7.1141
    5713       7.1958
    5714       7.1845
    5715       7.0207
    5716       7.0773
    5717       6.7944
    5718       7.2575
    5719       6.7151
    5720       7.1004
    5721       6.8347
    5722       6.9669
    5723       6.9268
    5724       6.9419
    5725       6.9166
    5726       6.9524
    5727       6.9361
    5728       6.7154
    5729       6.8176
    5730       7.4372
    5731       6.7010
    5732       7.4303
    5733       6.9874
    5734       6.7737
    5735       6.8182
    5736       6.5057
    5737       6.7091
    5738       7.2388
    5739       6.7968
    5740       7.2184
    5741       7.1425
    5742       7.3281
    5743       7.0215
    5744       7.4856
    5745       7.5289
    5746       7.6488
    5747       7.3506
    5748       7.4757
    5749       7.1174
    5750       6.7287
    5751       7.6198
    5752       6.7786
    5753       7.0925
    5754       6.7151
    5755       7.0495
    5756       6.4240
    5757       7.0330
    5758       7.0546
    5759       7.3698
    5760       7.3589
    5761       7.0323
    5762       7.1677
    5763       6.8296
    5764       7.4076
    5765       6.9098
    5766       7.0941
    5767       6.8178
    5768       7.1962
    5769       7.1721
    5770       7.3423
    5771       7.2897
    5772       7.3557
    5773       7.6347
    5774       7.1617
    5775       7.1800
    5776       7.6013
    5777       7.6982
    5778       7.8429
    5779       7.4878
    5780       7.7484
    5781       7.3841
    5782       7.5538
    5783       7.5830
    5784       7.6571
    5785       7.3358
    5786       7.9826
    5787       7.4653
    5788       7.5531
    5789       7.8227
    5790       7.6707
    5791       7.8451
    5792       7.3862
    5793       7.3236
    5794       7.6247
    5795       7.4114
    5796       7.2052
    5797       7.1926
    5798       7.5638
    5799       7.3432
    5800       7.4341
    5801       7.1641
    5802       7.4875
    5803       7.4649
    5804       7.1368
    5805       7.2831
    5806       7.6381
    5807       6.6799
    5808       7.0122
    5809       7.3453
    5810       7.1848
    5811       7.4633
    5812       7.6182
    5813       7.8777
    5814       7.4009
    5815       6.9262
    5816       7.0550
    5817       7.9936
    5818       7.5503
    5819       8.2083
    5820       7.8618
    5821       7.8327
    5822       7.5804
    5823       7.5805
    5824       7.2591
    5825       7.4005
    5826       7.8390
    5827       7.9574
    5828       8.1806
    5829       7.8361
    5830       8.5703
    5831       8.2117
    5832       7.9617
    5833       7.8336
    5834       8.0772
    5835       8.4886
    5836       8.0879
    5837       8.4284
    5838       8.3846
    5839       8.3532
    5840       7.4491
    5841       7.8094
    5842       7.2831
    5843       8.1532
    5844       7.8988
    5845       7.9881
    5846       8.1962
    5847       7.7674
    5848       6.9525
    5849       6.9462
    5850       6.7973
    5851       7.2877
    5852       6.8846
    5853       8.1842
    5854       8.2789
    5855       7.7265
    5856       7.9605
    5857       7.4212
    5858       8.0974
    5859       7.9952
    5860       8.1629
    5861       7.6529
    5862       7.7990
    5863       8.0120
    5864       8.1131
    5865       8.2839
    5866       8.0125
    5867       7.9054
    5868       8.0889
    5869       7.5673
    5870       7.6523
    5871       7.9207
    5872       7.6609
    5873       7.3758
    5874       8.1188
    5875       7.8940
    5876       8.1954
    5877       7.8578
    5878       8.0807
    5879       8.5007
    5880       8.6517
    5881       8.1361
    5882       8.2851
    5883       8.0486
    5884       8.8180
    5885       7.8532
    5886       8.0511
    5887       8.0626
    5888       8.1377
    5889       8.2560
    5890       8.2591
    5891       8.1299
    5892       8.2420
    5893       8.2136
    5894       7.5542
    5895       7.5860
    5896       7.6533
    5897       7.9712
    5898       8.1328
    5899       8.2488
    5900       8.1727
    5901       7.9318
    5902       8.6943
    5903       8.0634
    5904       8.2543
    5905       8.0950
    5906       8.5375
    5907       8.2548
    5908       8.1906
    5909       8.8451
    5910       8.4519
    5911       8.3809
    5912       8.5369
    5913       8.2889
    5914       8.5986
    5915       7.9922
    5916       8.3523
    5917       8.1338
    5918       8.3504
    5919       8.4457
    5920       8.3663
    5921       8.3646
    5922       8.9047
    5923       8.8591
    5924       9.0787
    5925       8.6534
    5926       8.5541
    5927       8.5028
    5928       8.1631
    5929       7.8597
    5930       7.8631
    5931       8.4477
    5932       7.5913
    5933       8.1389
    5934       8.3641
    5935       8.5353
    5936       8.7071
    5937       9.0527
    5938       8.3937
    5939       8.2008
    5940       8.0672
    5941       7.8915
    5942       8.1344
    5943       8.4607
    5944       8.7618
    5945       8.7859
    5946       8.5210
    5947       9.0392
    5948       9.3625
    5949       8.1529
    5950       8.9290
    5951       8.3693
    5952       8.1378
    5953       8.1622
    5954       8.0607
    5955       8.8947
    5956       8.8842
    5957       9.1447
    5958       8.5525
    5959       9.0929
    5960       8.7910
    5961       9.2541
    5962       9.4733
    5963       9.0381
    5964       9.2045
    5965       7.9517
    5966       8.7092
    5967       8.8519
    5968       8.8113
    5969       9.2212
    5970       8.9591
    5971       9.3291
    5972       8.8994
    5973       9.0256
    5974       8.8055
    5975       9.1765
    5976       9.2396
    5977       9.0909
    5978       8.3150
    5979       8.7436
    5980       9.1623
    5981       8.5339
    5982       8.7878
    5983       8.8154
    5984       8.8248
    5985       8.8748
    5986       8.5475
    5987       9.5683
    5988      10.2990
    5989      10.0932
    5990       9.1077
    5991       8.4875
    5992       9.2031
    5993       9.9601
    5994       9.9842
    5995      10.2357
    5996      10.0986
    5997       9.7532
    5998       9.7796
    5999      10.0808
    6000      10.0573
    6001      10.5215
    6002      10.4812
    6003      10.1581
    6004       9.8491
    6005       9.7057
    6006       9.7207
    6007       9.7042
    6008       9.6799
    6009       9.4799
    6010       9.5663
    6011       9.5468
    6012       9.4915
    6013       9.0356
    6014       9.3656
    6015       9.1334
    6016       9.2526
    6017       9.2993
    6018       9.3234
    6019       9.5397
    6020       9.5614
    6021       9.2415
    6022       9.2858
    6023       9.1266
    6024       9.1070
    6025       9.5637
    6026       9.8661
    6027       9.2871
    6028       9.3097
    6029       9.4517
    6030       8.2764
    6031       9.4573
    6032       9.1223
    6033       8.9830
    6034       8.9100
    6035       9.0845
    6036       8.9502
    6037       9.1781
    6038       8.8295
    6039       9.5935
    6040       8.8369
    6041       8.8194
    6042       9.0054
    6043       9.3374
    6044       8.4232
    6045       8.3700
    6046       8.2571
    6047       8.5082
    6048       8.6305
    6049       8.3745
    6050       8.3063
    6051       8.3046
    6052       8.3814
    6053       8.1958
    6054       8.1821
    6055       8.5518
    6056       8.3899
    6057       8.2075
    6058       8.2071
    6059       8.3051
    6060       8.0485
    6061       8.2554
    6062       8.5782
    6063       8.4247
    6064       8.0762
    6065       8.3880
    6066       8.1156
    6067       8.1474
    6068       8.4277
    6069       8.2365
    6070       8.7820
    6071       8.3207
    6072       8.4044
    6073       8.7062
    6074       8.3839
    6075       9.0177
    6076       9.3163
    6077       8.6998
    6078       8.2093
    6079       8.3827
    6080       8.5449
    6081       8.7104
    6082       8.7666
    6083       8.7670
    6084       8.5817
    6085       8.2072
    6086       8.7662
    6087       8.5415
    6088       8.9913
    6089       8.5729
    6090       9.0279
    6091       8.7345
    6092       7.9998
    6093       8.8604
    6094       8.7829
    6095       8.1110
    6096       8.0845
    6097       8.7957
    6098       8.5100
    6099       7.9388
    6100       8.7015
    6101       8.7301
    6102       8.0072
    6103       8.1177
    6104       7.9012
    6105       8.0268
    6106       8.2852
    6107       8.4591
    6108       8.3915
    6109       7.9638
    6110       7.9851
    6111       8.2212
    6112       7.8054
    6113       8.4949
    6114       8.3274
    6115       8.1986
    6116       8.6027
    6117       8.2730
    6118       8.1571
    6119       8.9332
    6120       8.1109
    6121       8.7992
    6122       8.5272
    6123       8.5097
    6124       9.2957
    6125       9.5595
    6126       8.8745
    6127       8.7317
    6128       8.6434
    6129       8.4286
    6130       8.6702
    6131       7.9568
    6132       8.6132
    6133       8.6992
    6134       9.1347
    6135       8.7802
    6136       8.1430
    6137       8.4400
    6138       8.3181
    6139       8.3720
    6140       8.1417
    6141       8.4341
    6142       7.7021
    6143       9.0603
    6144       8.8445
    6145       8.8275
    6146       8.8916
    6147       8.4348
    6148       7.9681
    6149       8.4187
    6150       8.6814
    6151       9.4316
    6152       9.2530
    6153       8.9643
    6154       8.0551
    6155       8.3527
    6156       8.5252
    6157       8.7763
    6158       8.6883
    6159       9.3309
    6160       9.2705
    6161       9.1816
    6162       9.0421
    6163       8.8808
    6164       8.9711
    6165       8.8742
    6166       8.4140
    6167       8.2760
    6168       7.8765
    6169       8.7686
    6170       8.2626
    6171       8.8954
    6172       9.3263
    6173       9.1328
    6174       9.3238
    6175       9.8464
    6176       9.8529
    6177       9.4401
    6178       9.0406
    6179       9.2026
    6180       9.5854
    6181      10.0314
    6182       9.4918
    6183       8.9042
    6184       8.6411
    6185       8.7859
    6186       8.9017
    6187       9.1233
    6188       8.9475
    6189       8.8618
    6190       8.6975
    6191       8.9256
    6192       8.0087
    6193       8.2011
    6194       8.6480
    6195       8.2083
    6196       8.1840
    6197       8.6204
    6198       8.4506
    6199       8.2786
    6200       8.4213
    6201       8.3700
    6202       8.0534
    6203       7.9795
    6204       8.0282
    6205       7.8912
    6206       7.9554
    6207       7.9372
    6208       8.1368
    6209       8.4989
    6210       8.3362
    6211       8.6725
    6212       8.5330
    6213       8.3608
    6214       7.9575
    6215       8.1782
    6216       7.9757
    6217       8.5046
    6218       8.5330
    6219       8.5318
    6220       8.5954
    6221       8.6430
    6222       9.0486
    6223       8.6332
    6224       8.5583
    6225       8.6964
    6226       8.3194
    6227       8.7063
    6228       8.5809
    6229       8.4577
    6230       8.4303
    6231       8.7198
    6232       8.6793
    6233       8.6962
    6234       8.0681
    6235       8.0051
    6236       7.9726
    6237       7.5657
    6238       8.6084
    6239       7.9100
    6240       7.9408
    6241       7.0862
    6242       7.3530
    6243       7.4986
    6244       7.3811
    6245       7.0083
    6246       7.0273
    6247       6.8069
    6248       7.4488
    6249       7.0114
    6250       6.9005
    6251       6.8530
    6252       6.8884
    6253       7.6096
    6254       7.5155
    6255       7.1544
    6256       7.8074
    6257       8.2048
    6258       7.7633
    6259       7.1755
    6260       7.2491
    6261       7.1070
    6262       6.5520
    6263       6.7589
    6264       7.0519
    6265       7.2898
    6266       7.0098
    6267       7.0058
    6268       6.7539
    6269       6.4066
    6270       7.1106
    6271       7.0396
    6272       6.4906
    6273       6.6961
    6274       6.7956
    6275       7.0343
    6276       6.9420
    6277       7.0606
    6278       6.6248
    6279       6.9130
    6280       6.7634
    6281       7.3479
    6282       7.1908
    6283       7.1504
    6284       6.8320
    6285       7.3792
    6286       6.7006
    6287       7.4476
    6288       7.1282
    6289       7.5305
    6290       7.1255
    6291       7.2346
    6292       7.1106
    6293       7.2405
    6294       7.5017
    6295       7.1211
    6296       7.1849
    6297       6.6725
    6298       7.2506
    6299       6.8658
    6300       7.1606
    6301       7.7234
    6302       7.6101
    6303       7.7647
    6304       7.4955
    6305       6.9803
    6306       7.2031
    6307       7.1058
    6308       7.2462
    6309       7.0307
    6310       7.8329
    6311       7.3381
    6312       7.0319
    6313       7.1993
    6314       7.4062
    6315       6.6829
    6316       7.3154
    6317       7.5864
    6318       6.4271
    6319       6.5247
    6320       7.3656
    6321       7.1742
    6322       7.0877
    6323       6.8672
    6324       7.0688
    6325       7.0271
    6326       7.0976
    6327       7.0114
    6328       7.1912
    6329       7.3332
    6330       7.2535
    6331       7.0633
    6332       7.7063
    6333       8.1476
    6334       8.3299
    6335       8.2783
    6336       8.2270
    6337       7.8036
    6338       7.5918
    6339       7.4795
    6340       7.7311
    6341       7.1002
    6342       7.5113
    6343       7.6062
    6344       8.3978
    6345       8.4921
    6346       7.6732
    6347       7.6731
    6348       8.1900
    6349       8.2760
    6350       8.0296
    6351       8.0783
    6352       7.8642
    6353       7.5890
    6354       7.7931
    6355       8.3904
    6356       9.2274
    6357       8.3065
    6358       8.8129
    6359       7.3333
    6360       8.4517
    6361       8.4403
    6362       8.5212
    6363       8.7115
    6364       8.1689
    6365       8.4065
    6366       8.4548
    6367       8.4660
    6368       8.3370
    6369       8.2823
    6370       7.4455
    6371       7.6131
    6372       7.7068
    6373       7.7876
    6374       8.9954
    6375       8.8169
    6376       8.5100
    6377       9.7553
    6378       9.8134
    6379       8.8522
    6380       9.3427
    6381       9.5161
    6382       9.7665
    6383       9.8023
    6384       9.9065
    6385      10.1191
    6386       9.7869
    6387       9.6189
    6388       9.2110
    6389       9.5003
    6390       9.1395
    6391       9.3064
    6392      10.0934
    6393       9.0293
    6394       9.1626
    6395       9.0443
    6396       8.9375
    6397       8.4950
    6398       9.5695
    6399       9.3057
    6400       8.7243
    6401       9.1047
    6402       9.7383
    6403       8.9889
    6404       9.1334
    6405       9.3268
    6406       9.9870
    6407       9.0490
    6408       9.2587
    6409       9.1564
    6410       9.5016
    6411       9.0989
    6412       8.5267
    6413       8.2586
    6414       8.4957
    6415       8.2469
    6416       9.2197
    6417       8.8785
    6418       8.8051
    6419       8.3375
    6420       7.7880
    6421       8.1668
    6422       8.0649
    6423       8.4419
    6424       8.1026
    6425       8.2787
    6426       7.8415
    6427       6.8944
    6428       7.5852
    6429       6.9958
    6430       6.6769
    6431       7.1539
    6432       7.1725
    6433       6.6849
    6434       6.4217
    6435       6.9925
    6436       7.2557
    6437       6.8126
    6438       6.7101
    6439       6.8689
    6440       6.8177
    6441       6.0764
    6442       6.1613
    6443       6.2610
    6444       6.2480
    6445       5.4309
    6446       5.3152
    6447       5.6354
    6448       5.5053
    6449       6.1015
    6450       6.0678
    6451       5.4505
    6452       4.9872
    6453       5.4883
    6454       6.0450
    6455       6.2489
    6456       6.0909
    6457       6.0345
    6458       5.9891
    6459       5.4441
    6460       5.5222
    6461       5.9641
    6462       5.6537
    6463       6.0158
    6464       6.0642
    6465       6.5322
    6466       5.8904
    6467       5.9133
    6468       5.9152
    6469       6.1709
    6470       5.6739
    6471       5.9211
    6472       5.3111
    6473       6.1734
    6474       6.2945
    6475       6.0093
    6476       5.6635
    6477       6.1218
    6478       6.9920
    6479       6.5709
    6480       6.0844
    6481       6.6294
    6482       6.5039
    6483       6.5921
    6484       6.8773
    6485       6.2996
    6486       6.8146
    6487       6.6708
    6488       6.4224
    6489       6.6835
    6490       6.5072
    6491       6.4093
    6492       6.6662
    6493       6.6898
    6494       6.7904
    6495       6.7843
    6496       6.8801
    6497       6.7254
    6498       6.3618
    6499       6.6199
    6500       6.4354
    6501       6.0767
    6502       6.1888
    6503       6.5454
    6504       6.9207
    6505       6.7530
    6506       6.2236
    6507       5.9827
    6508       7.0287
    6509       6.3224
    6510       6.4679
    6511       6.3947
    6512       6.5775
    6513       6.0901
    6514       6.0985
    6515       6.5251
    6516       6.6753
    6517       6.6610
    6518       6.8579
    6519       6.6389
    6520       6.3793
    6521       7.4385
    6522       6.6326
    6523       6.8917
    6524       6.9736
    6525       7.6270
    6526       6.9669
    6527       7.3983
    6528       6.5837
    6529       6.8417
    6530       6.7061
    6531       5.9212
    6532       6.8088
    6533       7.1504
    6534       7.2964
    6535       6.6380
    6536       7.0629
    6537       7.1090
    6538       7.1293
    6539       7.9126
    6540       7.5553
    6541       7.1509
    6542       7.5165
    6543       7.1644
    6544       7.6901
    6545       7.6425
    6546       7.3013
    6547       7.9837
    6548       8.0528
    6549       7.4721
    6550       7.2282
    6551       7.7872
    6552       8.3543
    6553       8.3258
    6554       7.9573
    6555       7.6812
    6556       8.5430
    6557       7.7296
    6558       7.3008
    6559       6.8863
    6560       6.8727
    6561       6.7036
    6562       7.4693
    6563       7.6556
    6564       6.8291
    6565       7.7403
    6566       7.3268
    6567       7.0972
    6568       6.7324
    6569       6.4377
    6570       7.3574
    6571       7.2343
    6572       6.5817
    6573       6.3411
    6574       6.8984
    6575       6.4901
    6576       5.9682
    6577       6.5041
    6578       7.0277
    6579       6.8391
    6580       7.0657
    6581       8.0550
    6582       7.8460
    6583       7.6061
    6584       7.5151
    6585       6.7787
    6586       6.2676
    6587       6.9502
    6588       6.5654
    6589       7.1089
    6590       7.0819
    6591       7.1328
    6592       7.3783
    6593       7.5849
    6594       7.4727
    6595       7.0255
    6596       6.5727
    6597       6.8799
    6598       7.5205
    6599       6.7497
    6600       6.4893
    6601       6.6412
    6602       6.3610
    6603       6.5701
    6604       6.5252
    6605       5.8690
    6606       6.3108
    6607       5.9582
    6608       5.9806
    6609       6.3152
    6610       6.6155
    6611       6.2498
    6612       6.4429
    6613       6.7840
    6614       6.3684
    6615       6.6977
    6616       7.0812
    6617       6.6389
    6618       6.6925
    6619       7.2372
    6620       7.1489
    6621       7.5252
    6622       7.4156
    6623       6.5380
    6624       7.1829
    6625       6.9403
    6626       7.7615
    6627       7.1839
    6628       7.5325
    6629       7.9166
    6630       7.7139
    6631       8.3569
    6632       7.6149
    6633       7.3436
    6634       7.8920
    6635       7.7059
    6636       7.1183
    6637       7.0543
    6638       7.3797
    6639       7.7342
    6640       7.4696
    6641       7.5111
    6642       7.5023
    6643       7.3430
    6644       7.6172
    6645       7.2537
    6646       7.7098
    6647       7.4083
    6648       8.1726
    6649       7.6116
    6650       7.2968
    6651       8.3430
    6652       8.9413
    6653       7.9978
    6654       7.7797
    6655       7.6578
    6656       8.0453
    6657       7.4199
    6658       7.4443
    6659       7.9944
    6660       7.1089
    6661       7.0869
    6662       7.6470
    6663       7.5385
    6664       7.5175
    6665       7.4397
    6666       7.0740
    6667       7.5131
    6668       7.3418
    6669       7.6063
    6670       6.5333
    6671       7.1058
    6672       7.5091
    6673       7.0096
    6674       7.2269
    6675       7.4279
    6676       6.6121
    6677       7.2570
    6678       6.9875
    6679       7.2897
    6680       7.0623
    6681       7.2353
    6682       7.8048
    6683       7.2514
    6684       7.1485
    6685       6.9316
    6686       7.4927
    6687       7.3887
    6688       7.4313
    6689       7.1632
    6690       6.5421
    6691       6.9521
    6692       7.2038
    6693       6.7946
    6694       6.7069
    6695       6.4757
    6696       6.8593
    6697       6.7267
    6698       6.5475
    6699       7.0330
    6700       7.0810
    6701       6.9691
    6702       6.6435
    6703       7.0270
    6704       6.4872
    6705       7.0684
    6706       6.9046
    6707       6.9523
    6708       7.3857
    6709       7.1817
    6710       6.6080
    6711       7.2558
    6712       7.1442
    6713       7.0962
    6714       7.2110
    6715       7.2058
    6716       6.8772
    6717       7.3620
    6718       7.5219
    6719       7.0805
    6720       7.3259
    6721       7.2130
    6722       6.8491
    6723       6.8164
    6724       7.0158
    6725       7.1074
    6726       6.7834
    6727       6.6889
    6728       7.1644
    6729       6.8234
    6730       7.2866
    6731       6.9927
    6732       6.6500
    6733       6.6430
    6734       7.3264
    6735       7.1167
    6736       6.8991
    6737       6.4556
    6738       6.2914
    6739       6.0754
    6740       6.0837
    6741       6.7619
    6742       6.6347
    6743       6.9103
    6744       7.1048
    6745       6.9331
    6746       6.0828
    6747       6.4913
    6748       6.7254
    6749       7.1330
    6750       6.9960
    6751       7.1226
    6752       6.5145
    6753       6.6420
    6754       6.8524
    6755       6.5461
    6756       7.1834
    6757       7.1308
    6758       6.8671
    6759       6.8506
    6760       7.8896
    6761       7.3572
    6762       6.8863
    6763       7.8929
    6764       7.6982
    6765       7.6946
    6766       7.5711
    6767       7.8313
    6768       6.9226
    6769       7.3849
    6770       7.0962
    6771       7.1755
    6772       6.8025
    6773       7.1460
    6774       6.8891
    6775       6.5646
    6776       6.9268
    6777       6.3423
    6778       7.1373
    6779       7.1551
    6780       6.9725
    6781       6.9447
    6782       7.1172
    6783       6.2943
    6784       7.5028
    6785       6.6146
    6786       6.9617
    6787       6.7578
    6788       7.0068
    6789       7.0705
    6790       6.7286
    6791       6.9654
    6792       6.9327
    6793       6.6744
    6794       6.7020
    6795       6.9897
    6796       6.4864
    6797       7.1374
    6798       6.3639
    6799       6.4648
    6800       7.0055
    6801       6.1873
    6802       6.5174
    6803       6.3068
    6804       6.0782
    6805       7.0925
    6806       6.4920
    6807       6.7728
    6808       7.0372
    6809       7.1735
    6810       6.7706
    6811       7.6997
    6812       7.1276
    6813       6.7035
    6814       6.8574
    6815       6.7945
    6816       6.5945
    6817       7.0937
    6818       6.9672
    6819       6.9141
    6820       6.6916
    6821       6.7484
    6822       6.6517
    6823       6.5132
    6824       6.6939
    6825       6.8024
    6826       6.6966
    6827       6.6975
    6828       6.6921
    6829       7.4437
    6830       6.8755
    6831       6.6694
    6832       7.3447
    6833       6.4655
    6834       6.9240
    6835       7.0018
    6836       6.8389
    6837       6.9465
    6838       7.0225
    6839       7.3518
    6840       6.9622
    6841       7.5185
    6842       7.8490
    6843       7.5456
    6844       8.0334
    6845       7.6806
    6846       7.1080
    6847       8.0505
    6848       7.4725
    6849       7.2402
    6850       6.9226
    6851       6.7347
    6852       7.4883
    6853       7.4061
    6854       6.6610
    6855       7.5207
    6856       6.5199
    6857       7.5494
    6858       7.3781
    6859       7.4955
    6860       7.9413
    6861       7.8149
    6862       7.4424
    6863       7.4399
    6864       7.8824
    6865       8.4031
    6866       7.8999
    6867       7.7525
    6868       7.5655
    6869       7.9770
    6870       8.2983
    6871       8.2538
    6872       7.8578
    6873       7.9517
    6874       7.7670
    6875       7.5066
    6876       7.2152
    6877       7.8742
    6878       8.1012
    6879       8.2529
    6880       8.5388
    6881       9.2235
    6882       8.6425
    6883       8.3239
    6884       8.3733
    6885       8.4808
    6886       8.2592
    6887       8.5752
    6888       8.8725
    6889       9.0089
    6890       9.6988
    6891       8.7142
    6892       8.9042
    6893       8.9245
    6894       9.0008
    6895       8.8032
    6896       8.2845
    6897       8.0246
    6898       8.0126
    6899       8.2977
    6900       8.5152
    6901       8.4982
    6902       7.7221
    6903       8.0390
    6904       8.0029
    6905       8.0819
    6906       8.0162
    6907       7.8997
    6908       7.8739
    6909       7.1691
    6910       7.5883
    6911       7.4212
    6912       6.9101
    6913       7.0629
    6914       7.2981
    6915       8.1107
    6916       8.0452
    6917       8.3184
    6918       7.9970
    6919       8.1385
    6920       8.2506
    6921       8.8608
    6922       8.5027
    6923       8.6259
    6924       9.1105
    6925       8.3400
    6926       9.2348
    6927       8.8011
    6928       9.2886
    6929       8.2977
    6930       8.4918
    6931       8.7373
    6932       8.8475
    6933       8.7222
    6934       8.3496
    6935       8.4221
    6936       8.9858
    6937       9.0019
    6938       8.6501
    6939       8.2602
    6940       8.6672
    6941       8.8840
    6942       8.5627
    6943       9.0139
    6944       8.4478
    6945       8.4117
    6946       8.6742
    6947       8.3228
    6948       8.4777
    6949       8.4211
    6950       8.5913
    6951       7.8470
    6952       7.8598
    6953       7.7898
    6954       8.2375
    6955       7.9938
    6956       8.5841
    6957       8.5262
    6958       8.6654
    6959       8.6718
    6960       8.6640
    6961       9.3636
    6962       8.6391
    6963       8.1728
    6964       8.8098
    6965       8.2733
    6966       7.5919
    6967       7.8472
    6968       7.9114
    6969       8.0947
    6970       7.4389
    6971       7.8118
    6972       7.8074
    6973       7.4457
    6974       7.7048
    6975       8.2420
    6976       8.5558
    6977       8.3089
    6978       7.4386
    6979       7.5843
    6980       8.5287
    6981       8.1590
    6982       8.4854
    6983       7.8870
    6984       8.1913
    6985       8.5205
    6986       8.7586
    6987       8.2406
    6988       8.4204
    6989       8.2846
    6990       8.3147
    6991       8.8042
    6992       8.0926
    6993       8.3513
    6994       8.4291
    6995       8.4233
    6996       8.7201
    6997       8.4550
    6998       7.9819
    6999       7.8606
    7000       8.1215
    7001       7.6710
    7002       7.6750
    7003       7.8510
    7004       8.3643
    7005       8.6333
    7006       7.6624
    7007       7.6959
    7008       7.2766
    7009       7.0710
    7010       7.1509
    7011       7.5040
    7012       7.7467
    7013       8.5322
    7014       8.0086
    7015       6.8585
    7016       6.7089
    7017       6.8106
    7018       6.8971
    7019       7.9408
    7020       7.7728
    7021       7.7622
    7022       7.7438
    7023       7.8626
    7024       7.7656
    7025       7.9464
    7026       7.9300
    7027       7.7912
    7028       7.8245
    7029       7.3584
    7030       7.1686
    7031       7.7141
    7032       7.7755
    7033       7.0248
    7034       7.0896
    7035       6.8843
    7036       7.2756
    7037       7.3384
    7038       6.7524
    7039       7.2522
    7040       7.8936
    7041       7.8442
    7042       6.7697
    7043       7.7934
    7044       7.5859
    7045       7.5551
    7046       7.7040
    7047       8.6672
    7048       7.8702
    7049       7.4868
    7050       8.0837
    7051       8.0638
    7052       7.9793
    7053       6.7623
    7054       8.0438
    7055       7.0777
    7056       8.3123
    7057       7.7029
    7058       7.7929
    7059       7.8642
    7060       8.4064
    7061       8.0626
    7062       7.8845
    7063       7.9675
    7064       8.6254
    7065       8.6013
    7066       7.5968
    7067       8.1878
    7068       7.7840
    7069       7.8374
    7070       8.7345
    7071       8.6915
    7072       8.6807
    7073       8.2231
    7074       8.1531
    7075       7.8719
    7076       9.1241
    7077       8.4841
    7078       8.4178
    7079       8.0533
    7080       7.9262
    7081       7.8632
    7082       7.7963
    7083       7.9088
    7084       7.3297
    7085       7.8231
    7086       7.5147
    7087       7.5432
    7088       8.0017
    7089       7.4166
    7090       7.6253
    7091       7.3846
    7092       7.5948
    7093       7.6996
    7094       8.8373
    7095       8.1298
    7096       7.8921
    7097       8.4647
    7098       8.1390
    7099       7.8004
    7100       7.7187
    7101       8.4264
    7102       8.5057
    7103       7.1469
    7104       7.9446
    7105       8.3238
    7106       8.2789
    7107       7.8669
    7108       8.1128
    7109       7.6308
    7110       7.8786
    7111       7.8550
    7112       7.2859
    7113       7.4092
    7114       6.9337
    7115       7.0769
    7116       6.2681
    7117       6.6424
    7118       6.4114
    7119       6.2387
    7120       5.6431
    7121       5.9137
    7122       6.0234
    7123       6.5398
    7124       6.6461
    7125       6.3152
    7126       6.5437
    7127       6.3546
    7128       6.2237
    7129       6.1104
    7130       6.3003
    7131       6.4125
    7132       7.0420
    7133       6.7393
    7134       6.6669
    7135       6.3018
    7136       6.1670
    7137       6.1371
    7138       6.7399
    7139       6.9670
    7140       6.5221
    7141       6.6805
    7142       6.7312
    7143       6.7115
    7144       6.8472
    7145       6.3326
    7146       6.7531
    7147       6.3233
    7148       7.0765
    7149       6.9601
    7150       7.1061
    7151       6.7831
    7152       6.8525
    7153       6.7311
    7154       7.3798
    7155       6.9457
    7156       6.8559
    7157       7.1685
    7158       8.0776
    7159       7.3194
    7160       7.2025
    7161       7.2949
    7162       6.9959
    7163       7.4484
    7164       7.2809
    7165       7.9516
    7166       7.0969
    7167       7.1431
    7168       6.8531
    7169       6.7361
    7170       6.5242
    7171       7.0370
    7172       7.4295
    7173       7.0659
    7174       7.5944
    7175       7.3180
    7176       7.9235
    7177       7.5611
    7178       7.1261
    7179       6.9820
    7180       7.9036
    7181       7.9366
    7182       7.2775
    7183       6.9356
    7184       6.7911
    7185       6.9634
    7186       6.7592
    7187       6.8015
    7188       6.5557
    7189       6.7213
    7190       6.9828
    7191       6.8560
    7192       6.8230
    7193       7.3954
    7194       6.5294
    7195       6.9108
    7196       7.7023
    7197       6.8039
    7198       6.7816
    7199       6.6251
    7200       7.2144
    7201       6.3118
    7202       6.9243
    7203       6.5760
    7204       6.8976
    7205       6.7946
    7206       6.7229
    7207       7.5183
    7208       7.6796
    7209       7.7449
    7210       7.1171
    7211       7.0007
    7212       7.5326
    7213       7.4701
    7214       6.7791
    7215       7.5689
    7216       7.6875
    7217       6.8316
    7218       7.3478
    7219       7.1416
    7220       7.0185
    7221       7.0885
    7222       6.6346
    7223       7.3840
    7224       7.0771
    7225       6.9102
    7226       6.7022
    7227       6.7838
    7228       6.9276
    7229       6.6141
    7230       7.2982
    7231       6.9691
    7232       6.8214
    7233       6.6803
    7234       6.7788
    7235       6.9908
    7236       7.0577
    7237       7.4753
    7238       6.7145
    7239       7.5306
    7240       7.6613
    7241       7.7863
    7242       7.1446
    7243       7.4095
    7244       7.1327
    7245       6.6101
    7246       7.2545
    7247       6.7824
    7248       6.9852
    7249       6.1473
    7250       6.8845
    7251       6.8475
    7252       6.7272
    7253       6.7562
    7254       6.3971
    7255       6.8145
    7256       6.2173
    7257       6.5477
    7258       6.7759
    7259       6.2796
    7260       6.8082
    7261       6.0278
    7262       6.8579
    7263       6.3704
    7264       6.7811
    7265       6.3504
    7266       7.2512
    7267       6.4214
    7268       6.6459
    7269       7.2526
    7270       6.6464
    7271       6.6689
    7272       7.3136
    7273       7.2935
    7274       5.9916
    7275       6.4613
    7276       6.5311
    7277       6.9446
    7278       6.9079
    7279       7.2055
    7280       6.2782
    7281       6.1650
    7282       6.5265
    7283       6.0583
    7284       6.7470
    7285       6.5358
    7286       6.5129
    7287       6.9909
    7288       6.2031
    7289       6.2110
    7290       6.8150
    7291       6.7893
    7292       6.7220
    7293       6.2138
    7294       6.0186
    7295       6.0264
    7296       6.3143
    7297       6.0780
    7298       5.7678
    7299       5.5800
    7300       6.1929
    7301       5.4995
    7302       6.0536
    7303       5.8471
    7304       6.4058
    7305       6.0765
    7306       6.4393
    7307       6.3206
    7308       5.9713
    7309       5.6458
    7310       6.0406
    7311       6.3639
    7312       6.3208
    7313       6.2456
    7314       6.8597
    7315       7.2790
    7316       6.8272
    7317       6.7956
    7318       6.4891
    7319       6.1403
    7320       5.9633
    7321       6.0513
    7322       6.2020
    7323       6.3691
    7324       5.8932
    7325       5.8045
    7326       6.1131
    7327       5.6892
    7328       5.8798
    7329       6.1633
    7330       6.0736
    7331       6.0515
    7332       6.0968
    7333       6.3962
    7334       6.3903
    7335       6.4256
    7336       6.0117
    7337       5.9661
    7338       5.6259
    7339       5.4475
    7340       5.6821
    7341       5.7602
    7342       5.8475
    7343       5.8465
    7344       5.5256
    7345       5.4524
    7346       6.3811
    7347       6.0813
    7348       6.3448
    7349       7.0649
    7350       6.9948
    7351       6.3114
    7352       6.3482
    7353       5.8295
    7354       6.0399
    7355       6.2272
    7356       6.1890
    7357       6.3871
    7358       5.9332
    7359       5.6739
    7360       6.1398
    7361       5.8895
    7362       6.2686
    7363       6.0528
    7364       5.7306
    7365       5.7992
    7366       5.7488
    7367       4.7613
    7368       5.7793
    7369       5.2377
    7370       6.0330
    7371       5.8133
    7372       5.6222
    7373       5.6466
    7374       5.9220
    7375       5.5690
    7376       6.1491
    7377       5.8904
    7378       5.9352
    7379       6.3750
    7380       6.8321
    7381       6.2527
    7382       6.5029
    7383       6.1989
    7384       6.2009
    7385       6.2226
    7386       6.5162
    7387       6.3205
    7388       6.1116
    7389       5.9205
    7390       5.5650
    7391       6.2339
    7392       6.1087
    7393       5.8951
    7394       6.1033
    7395       5.5933
    7396       5.9348
    7397       6.2735
    7398       5.9035
    7399       5.9551
    7400       6.0204
    7401       5.3447
    7402       5.8823
    7403       5.7443
    7404       5.5904
    7405       5.2485
    7406       5.3101
    7407       6.0796
    7408       5.7803
    7409       5.5252
    7410       5.6195
    7411       5.3748
    7412       5.9449
    7413       5.4516
    7414       6.4798
    7415       6.6639
    7416       6.6102
    7417       5.7376
    7418       6.7200
    7419       6.4136
    7420       5.6279
    7421       6.3816
    7422       6.4935
    7423       6.3140
    7424       6.2987
    7425       6.3358
    7426       6.4597
    7427       6.5301
    7428       6.2664
    7429       6.7563
    7430       6.5678
    7431       6.3568
    7432       5.8885
    7433       5.9331
    7434       5.8183
    7435       6.1376
    7436       6.3155
    7437       5.9938
    7438       6.5085
    7439       6.6399
    7440       6.3425
    7441       6.1984
    7442       5.8903
    7443       6.4871
    7444       6.6366
    7445       6.2653
    7446       6.1780
    7447       6.2878
    7448       6.7426
    7449       6.7836
    7450       7.1229
    7451       7.0746
    7452       6.6536
    7453       6.6585
    7454       6.7231
    7455       6.5479
    7456       6.3608
    7457       6.9813
    7458       7.3633
    7459       5.8262
    7460       6.3776
    7461       6.0397
    7462       6.6516
    7463       6.5110
    7464       6.1605
    7465       7.4845
    7466       6.5378
    7467       6.5782
    7468       7.4128
    7469       7.1355
    7470       7.0115
    7471       6.7035
    7472       6.9878
    7473       6.8674
    7474       6.9142
    7475       6.6651
    7476       6.9886
    7477       6.4815
    7478       6.5486
    7479       7.3576
    7480       6.6704
    7481       7.1726
    7482       7.0321
    7483       6.4075
    7484       6.6109
    7485       6.9763
    7486       6.4541
    7487       6.8678
    7488       6.6746
    7489       7.1159
    7490       6.8324
    7491       7.1429
    7492       7.3159
    7493       7.5566
    7494       7.3544
    7495       7.2425
    7496       7.5447
    7497       7.0914
    7498       7.7418
    7499       7.7704
    7500       7.5819
    7501       7.7351
    7502       7.0298
    7503       7.1232
    7504       7.1710
    7505       6.8239
    7506       7.1061
    7507       6.8463
    7508       6.7593
    7509       6.9016
    7510       7.2625
    7511       6.5037
    7512       6.6340
    7513       7.0938
    7514       6.8254
    7515       6.5476
    7516       6.2734
    7517       6.5500
    7518       6.5955
    7519       6.3852
    7520       7.2886
    7521       6.4175
    7522       7.3997
    7523       6.6800
    7524       6.6744
    7525       6.9542
    7526       6.3942
    7527       6.6009
    7528       7.0063
    7529       7.3825
    7530       7.3306
    7531       6.9473
    7532       7.4355
    7533       6.2275
    7534       7.0769
    7535       6.6090
    7536       6.5927
    7537       6.9274
    7538       6.4702
    7539       6.3799
    7540       6.4156
    7541       6.5913
    7542       6.4273
    7543       5.7803
    7544       6.0558
    7545       6.4110
    7546       5.9546
    7547       6.1874
    7548       6.4383
    7549       6.4846
    7550       6.0218
    7551       6.0390
    7552       6.0044
    7553       6.3829
    7554       6.3691
    7555       6.2912
    7556       6.7563
    7557       6.6210
    7558       7.0905
    7559       6.7670
    7560       6.8370
    7561       6.5201
    7562       6.4994
    7563       6.6844
    7564       6.6580
    7565       7.1411
    7566       6.6469
    7567       6.5653
    7568       6.0547
    7569       6.6526
    7570       6.7939
    7571       6.6374
    7572       6.9203
    7573       6.4343
    7574       7.1674
    7575       6.4249
    7576       6.0665
    7577       6.0191
    7578       6.5157
    7579       6.6509
    7580       6.5448
    7581       6.9627
    7582       6.7422
    7583       6.4687
    7584       6.7922
    7585       7.1106
    7586       6.2456
    7587       6.5942
    7588       6.7341
    7589       6.8446
    7590       7.2070
    7591       7.2523
    7592       7.7740
    7593       7.1952
    7594       6.6751
    7595       6.8133
    7596       6.8985
    7597       6.8236
    7598       7.0050
    7599       7.0812
    7600       6.8371
    7601       6.8329
    7602       6.5646
    7603       6.9890
    7604       6.9419
    7605       6.9175
    7606       7.2098
    7607       7.3190
    7608       7.5701
    7609       7.2808
    7610       7.8317
    7611       7.4108
    7612       7.8046
    7613       7.3227
    7614       7.1025
    7615       7.0662
    7616       6.9372
    7617       7.3341
    7618       6.6485
    7619       7.1481
    7620       7.8404
    7621       7.0318
    7622       6.7153
    7623       7.0088
    7624       7.0606
    7625       6.7092
    7626       6.9510
    7627       6.8191
    7628       7.3884
    7629       7.4028
    7630       7.8521
    7631       8.4053
    7632       8.2152
    7633       8.8258
    7634       8.6149
    7635       8.5477
    7636       8.5020
    7637       8.1183
    7638       8.6878
    7639       8.1737
    7640       8.4792
    7641       8.1753
    7642       8.0519
    7643       7.7817
    7644       7.8901
    7645       8.0717
    7646       8.0031
    7647       8.3926
    7648       7.3699
    7649       7.5636
    7650       7.7731
    7651       8.1851
    7652       7.9422
    7653       8.1605
    7654       8.1751
    7655       7.9765
    7656       7.7870
    7657       8.5368
    7658       7.9481
    7659       8.7911
    7660       8.6382
    7661       8.5551
    7662       8.2494
    7663       8.1945
    7664       8.0981
    7665       7.9488
    7666       7.7162
    7667       8.0305
    7668       7.9542
    7669       7.6609
    7670       7.5808
    7671       7.3165
    7672       7.4234
    7673       7.5578
    7674       7.7272
    7675       7.4384
    7676       7.9537
    7677       7.9854
    7678       8.4260
    7679       7.7489
    7680       7.5654
    7681       7.5699
    7682       7.6453
    7683       7.5823
    7684       7.9817
    7685       8.0432
    7686       7.8019
    7687       8.2309
    7688       7.7684
    7689       7.5201
    7690       7.6212
    7691       7.6515
    7692       8.1007
    7693       7.9270
    7694       8.1080
    7695       8.2313
    7696       7.9217
    7697       8.2833
    7698       8.2122
    7699       8.0173
    7700       8.2780
    7701       7.6678
    7702       8.0353
    7703       7.6314
    7704       8.0598
    7705       7.5511
    7706       7.4789
    7707       7.4758
    7708       7.7193
    7709       7.3374
    7710       7.6999
    7711       7.3453
    7712       7.1855
    7713       7.6010
    7714       8.2260
    7715       8.1793
    7716       7.5238
    7717       7.6915
    7718       8.3900
    7719       8.2929
    7720       7.8371
    7721       8.4690
    7722       8.1280
    7723       7.8581
    7724       8.1401
    7725       7.4834
    7726       7.3784
    7727       7.0771
    7728       7.5946
    7729       7.7060
    7730       8.0735
    7731       7.8282
    7732       7.9340
    7733       7.0122
    7734       7.7035
    7735       6.5322
    7736       8.2432
    7737       7.4819
    7738       7.1949
    7739       7.0768
    7740       7.2987
    7741       7.8578
    7742       7.0075
    7743       8.1134
    7744       6.7849
    7745       6.9055
    7746       7.2415
    7747       7.4925
    7748       7.9665
    7749       7.7955
    7750       8.5860
    7751       7.8529
    7752       7.7728
    7753       7.8333
    7754       8.0179
    7755       7.8575
    7756       7.9786
    7757       7.7022
    7758       8.1632
    7759       8.4141
    7760       7.6593
    7761       7.3203
    7762       7.5329
    7763       7.5175
    7764       8.0635
    7765       7.8054
    7766       7.6759
    7767       7.8230
    7768       7.3755
    7769       7.9817
    7770       6.7992
    7771       7.3750
    7772       7.7190
    7773       7.0421
    7774       6.6904
    7775       7.0789
    7776       7.0666
    7777       7.0494
    7778       7.0617
    7779       7.6295
    7780       6.8440
    7781       7.0073
    7782       7.2712
    7783       6.8093
    7784       7.1419
    7785       6.6547
    7786       6.9275
    7787       6.8655
    7788       6.8836
    7789       7.3471
    7790       7.9970
    7791       7.4189
    7792       6.7816
    7793       7.3747
    7794       7.0516
    7795       7.1260
    7796       6.7890
    7797       7.2650
    7798       7.1880
    7799       6.9087
    7800       7.4739
    7801       6.8946
    7802       5.9996
    7803       6.6835
    7804       7.1325
    7805       7.2876
    7806       6.2631
    7807       6.7634
    7808       6.3982
    7809       6.7487
    7810       7.0586
    7811       7.0215
    7812       6.7742
    7813       6.7026
    7814       7.0129
    7815       7.7717
    7816       8.1373
    7817       7.9897
    7818       7.6266
    7819       8.2518
    7820       7.8616
    7821       7.8883
    7822       8.5606
    7823       8.2035
    7824       8.3030
    7825       8.5015
    7826       7.6910
    7827       8.3260
    7828       8.2426
    7829       8.0408
    7830       8.8431
    7831       8.2806
    7832       8.0879
    7833       7.7730
    7834       7.7992
    7835       7.8834
    7836       8.1421
    7837       8.0070
    7838       8.6667
    7839       8.2883
    7840       8.0920
    7841       8.6631
    7842       8.2218
    7843       8.7377
    7844       7.9391
    7845       8.3668
    7846       8.1226
    7847       8.5875
    7848       8.6612
    7849       8.4188
    7850       8.2687
    7851       7.9270
    7852       8.0465
    7853       7.9901
    7854       7.9135
    7855       8.6544
    7856       8.2717
    7857       8.0668
    7858       8.1292
    7859       7.9301
    7860       7.7026
    7861       8.1503
    7862       8.0322
    7863       8.1229
    7864       8.1611
    7865       8.0869
    7866       7.9632
    7867       7.7931
    7868       8.5914
    7869       8.3406
    7870       7.9552
    7871       8.5223
    7872       7.9722
    7873       8.6355
    7874       8.2319
    7875       8.1182
    7876       8.3279
    7877       8.4783
    7878       8.3065
    7879       8.4099
    7880       8.1433
    7881       8.3128
    7882       7.9580
    7883       8.6406
    7884       8.6867
    7885       8.1187
    7886       8.3990
    7887       8.2721
    7888       8.4027
    7889       7.9954
    7890       8.1719
    7891       8.2681
    7892       8.2371
    7893       8.4894
    7894       8.1297
    7895       7.8374
    7896       7.8032
    7897       8.0790
    7898       8.1742
    7899       7.7358
    7900       7.9731
    7901       8.0946
    7902       8.3134
    7903       8.2675
    7904       8.2314
    7905       8.2622
    7906       7.7692
    7907       7.5895
    7908       7.6275
    7909       8.2799
    7910       7.9579
    7911       8.2453
    7912       8.7200
    7913       8.2810
    7914       7.8206
    7915       8.5677
    7916       8.0918
    7917       8.0971
    7918       8.9133
    7919       9.6021
    7920       8.8149
    7921       9.2654
    7922       9.1619
    7923       8.6778
    7924       9.0949
    7925       8.9469
    7926       9.1757
    7927       9.1011
    7928       9.6200
    7929       9.3443
    7930       9.2198
    7931       9.1594
    7932       8.7423
    7933       8.5393
    7934       9.0462
    7935       8.4142
    7936       8.7360
    7937       9.1286
    7938       8.9688
    7939       8.7310
    7940       9.0702
    7941       8.9537
    7942       8.9322
    7943       9.0876
    7944       8.8715
    7945       9.3695
    7946       9.3628
    7947       8.6575
    7948       8.2584
    7949       8.6118
    7950       7.9543
    7951       8.6921
    7952       8.3980
    7953       8.3506
    7954       8.1216
    7955       8.1174
    7956       9.1545
    7957       8.7102
    7958       8.3296
    7959       8.5222
    7960       8.8910
    7961       9.3678
    7962       8.8071
    7963       9.0777
    7964       9.2043
    7965       9.2742
    7966       9.1565
    7967       8.9084
    7968       8.6199
    7969       8.3267
    7970       8.3286
    7971       8.8393
    7972       8.4630
    7973       8.2499
    7974       8.1703
    7975       8.7056
    7976       8.1519
    7977       7.9800
    7978       7.9317
    7979       8.4493
    7980       8.7381
    7981       7.7304
    7982       6.9596
    7983       7.8169
    7984       8.3397
    7985       7.9639
    7986       7.7087
    7987       7.8336
    7988       7.6449
    7989       7.5900
    7990       7.3737
    7991       6.5241
    7992       6.8589
    7993       6.1334
    7994       6.8438
    7995       7.0167
    7996       6.9266
    7997       7.4180
    7998       6.7725
    7999       7.8128
    8000       7.2426
    8001       7.4046
    8002       7.4161
    8003       7.2337
    8004       8.8720
    8005       8.2997
    8006       7.6228
    8007       6.7582
    8008       6.8681
    8009       7.1479
    8010       6.5171
    8011       7.0328
    8012       6.6798
    8013       6.2568
    8014       6.3783
    8015       7.5525
    8016       7.4563
    8017       7.0902
    8018       6.9877
    8019       6.8951
    8020       6.8976
    8021       7.0747
    8022       6.7361
    8023       7.5087
    8024       7.3650
    8025       7.1505
    8026       7.2039
    8027       6.8671
    8028       7.1146
    8029       6.9116
    8030       6.2661
    8031       6.8823
    8032       6.6483
    8033       6.5503
    8034       6.5179
    8035       6.2446
    8036       6.3842
    8037       6.1333
    8038       5.9780
    8039       6.4036
    8040       6.0143
    8041       5.9368
    8042       6.3763
    8043       6.6314
    8044       6.3773
    8045       6.2360
    8046       6.6630
    8047       6.5248
    8048       6.4571
    8049       6.6711
    8050       6.5149
    8051       7.1783
    8052       6.4797
    8053       6.2189
    8054       6.8549
    8055       6.2764
    8056       6.7110
    8057       6.5269
    8058       6.0009
    8059       6.1319
    8060       6.3517
    8061       6.6793
    8062       6.4231
    8063       6.6961
    8064       6.5647
    8065       6.5411
    8066       6.3423
    8067       6.8663
    8068       6.1547
    8069       6.9589
    8070       7.4693
    8071       6.6590
    8072       7.1940
    8073       7.4990
    8074       7.5961
    8075       7.9105
    8076       8.0433
    8077       7.8859
    8078       6.9584
    8079       7.2094
    8080       6.9235
    8081       6.8132
    8082       6.8518
    8083       6.8973
    8084       6.9433
    8085       6.4009
    8086       6.7098
    8087       6.7322
    8088       6.9176
    8089       7.0528
    8090       6.4457
    8091       5.8691
    8092       6.3045
    8093       6.2101
    8094       6.6974
    8095       6.2793
    8096       5.9343
    8097       6.0604
    8098       6.6149
    8099       6.3604
    8100       6.5480
    8101       5.9653
    8102       6.2217
    8103       6.1781
    8104       6.4868
    8105       6.4101
    8106       6.7927
    8107       6.7216
    8108       6.1956
    8109       6.3813
    8110       6.2477
    8111       6.5299
    8112       6.6050
    8113       6.4389
    8114       6.2773
    8115       6.6349
    8116       6.8201
    8117       6.2149
    8118       6.5383
    8119       6.4070
    8120       6.0241
    8121       6.7589
    8122       7.2363
    8123       6.5043
    8124       6.4555
    8125       6.1047
    8126       6.0073
    8127       6.3450
    8128       6.0345
    8129       6.5591
    8130       6.4662
    8131       6.4324
    8132       6.0692
    8133       5.9030
    8134       6.6853
    8135       6.7094
    8136       6.3015
    8137       6.7818
    8138       6.5492
    8139       6.6133
    8140       6.8743
    8141       6.9225
    8142       6.9825
    8143       7.2636
    8144       6.5914
    8145       6.7307
    8146       6.6879
    8147       6.7144
    8148       7.0069
    8149       6.7058
    8150       7.0381
    8151       6.7405
    8152       6.7700
    8153       7.1029
    8154       6.8965
    8155       7.0269
    8156       6.7864
    8157       7.2923
    8158       7.2474
    8159       7.4541
    8160       6.8933
    8161       6.2902
    8162       6.5178
    8163       7.5376
    8164       6.9762
    8165       6.8231
    8166       6.7267
    8167       6.5111
    8168       6.3587
    8169       6.3230
    8170       7.1280
    8171       5.8402
    8172       6.5869
    8173       5.8644
    8174       6.4208
    8175       6.7175
    8176       6.3357
    8177       6.9111
    8178       6.8572
    8179       6.8277
    8180       6.6254
    8181       7.3580
    8182       6.7887
    8183       6.7333
    8184       6.6534
    8185       6.1359
    8186       6.2879
    8187       6.3622
    8188       6.8408
    8189       6.4550
    8190       6.6152
    8191       6.1785
    8192       6.0047
    8193       5.7714
    8194       6.1250
    8195       6.2325
    8196       6.5595
    8197       6.7825
    8198       6.3683
    8199       6.6866
    8200       6.8028
    8201       6.5473
    8202       6.7801
    8203       6.2892
    8204       6.0751
    8205       6.4316
    8206       6.4656
    8207       6.3159
    8208       6.6648
    8209       6.3799
    8210       6.0172
    8211       5.7772
    8212       5.8856
    8213       6.1359
    8214       5.5272
    8215       5.4795
    8216       6.0370
    8217       6.0730
    8218       6.4899
    8219       6.3272
    8220       5.8206
    8221       5.6755
    8222       6.0672
    8223       5.8235
    8224       6.6067
    8225       6.1226
    8226       6.6316
    8227       6.2418
    8228       6.8422
    8229       7.2091
    8230       6.9127
    8231       7.2100
    8232       6.9895
    8233       7.0971
    8234       6.9432
    8235       6.7977
    8236       7.5366
    8237       7.3516
    8238       7.2196
    8239       6.8873
    8240       7.0774
    8241       7.1941
    8242       6.9301
    8243       6.6701
    8244       7.2982
    8245       7.8952
    8246       7.2352
    8247       7.4725
    8248       6.8255
    8249       7.2971
    8250       6.9428
    8251       7.0368
    8252       7.0432
    8253       6.3340
    8254       6.8304
    8255       6.9714
    8256       6.9166
    8257       7.2902
    8258       6.7705
    8259       6.9007
    8260       6.7272
    8261       6.9072
    8262       7.2809
    8263       7.6019
    8264       6.7963
    8265       7.1267
    8266       6.4578
    8267       6.6528
    8268       5.9730
    8269       6.5309
    8270       6.3870
    8271       6.2102
    8272       6.0493
    8273       6.5522
    8274       6.5178
    8275       5.9526
    8276       5.7569
    8277       6.1065
    8278       5.5570
    8279       6.2119
    8280       6.0217
    8281       6.6029
    8282       5.7507
    8283       5.7485
    8284       6.1935
    8285       6.1483
    8286       6.8484
    8287       6.9164
    8288       6.4111
    8289       6.7923
    8290       6.5400
    8291       5.8919
    8292       6.3819
    8293       6.0901
    8294       6.4449
    8295       5.9678
    8296       6.0796
    8297       6.4076
    8298       6.1253
    8299       6.0405
    8300       5.9556
    8301       6.6381
    8302       6.5908
    8303       6.2082
    8304       6.2650
    8305       6.5219
    8306       5.7802
    8307       6.4973
    8308       6.4802
    8309       5.9791
    8310       6.3640
    8311       6.0967
    8312       6.2202
    8313       6.3707
    8314       6.7170
    8315       6.5117
    8316       7.0708
    8317       7.2921
    8318       7.2669
    8319       6.8237
    8320       6.7707
    8321       6.6389
    8322       6.7621
    8323       7.2583
    8324       6.5521
    8325       6.9636
    8326       7.2637
    8327       7.6042
    8328       7.2627
    8329       7.3253
    8330       6.9044
    8331       7.4009
    8332       7.6525
    8333       7.2153
    8334       6.9722
    8335       6.9402
    8336       7.2612
    8337       7.0411
    8338       6.9299
    8339       7.3310
    8340       6.7967
    8341       6.5429
    8342       6.9348
    8343       7.1752
    8344       6.7806
    8345       7.2196
    8346       7.4071
    8347       7.1861
    8348       6.7885
    8349       7.1284
    8350       6.8064
    8351       7.4764
    8352       6.9924
    8353       7.6097
    8354       7.2271
    8355       7.1023
    8356       6.7359
    8357       6.9268
    8358       6.7309
    8359       6.6274
    8360       6.7051
    8361       6.3790
    8362       6.5315
    8363       7.0119
    8364       6.8000
    8365       7.2836
    8366       7.3246
    8367       7.2417
    8368       7.1636
    8369       7.4045
    8370       7.4003
    8371       7.5916
    8372       6.8905
    8373       7.4521
    8374       6.8243
    8375       6.9549
    8376       7.2861
    8377       7.2595
    8378       7.4186
    8379       6.8840
    8380       6.9405
    8381       7.0203
    8382       7.0621
    8383       6.7826
    8384       6.8338
    8385       7.1736
    8386       6.9066
    8387       6.9456
    8388       6.6929
    8389       7.2605
    8390       7.2555
    8391       7.4309
    8392       6.6446
    8393       7.0936
    8394       6.7169
    8395       5.8024
    8396       6.7678
    8397       6.7346
    8398       6.8030
    8399       6.5074
    8400       6.1860
    8401       6.9573
    8402       6.7304
    8403       6.6317
    8404       6.5443
    8405       6.5652
    8406       6.3122
    8407       6.1371
    8408       6.0653
    8409       6.1451
    8410       5.5468
    8411       6.1808
    8412       6.6868
    8413       6.8824
    8414       7.2224
    8415       6.6446
    8416       6.5562
    8417       6.6475
    8418       6.6771
    8419       6.5710
    8420       6.1722
    8421       6.3635
    8422       6.6290
    8423       6.1276
    8424       6.5184
    8425       6.7780
    8426       6.8135
    8427       7.0317
    8428       6.9085
    8429       6.9142
    8430       7.1693
    8431       6.7618
    8432       6.9783
    8433       6.6392
    8434       6.4225
    8435       6.3696
    8436       6.3429
    8437       6.6230
    8438       6.2314
    8439       6.5231
    8440       6.5673
    8441       5.9140
    8442       6.4079
    8443       6.5971
    8444       6.9774
    8445       6.7565
    8446       6.4577
    8447       6.6575
    8448       6.3308
    8449       6.0769
    8450       6.2109
    8451       6.5089
    8452       6.9217
    8453       6.1132
    8454       6.3420
    8455       7.0050
    8456       6.4971
    8457       6.5149
    8458       5.8468
    8459       6.6266
    8460       6.6307
    8461       6.7048
    8462       6.1732
    8463       6.5138
    8464       6.8320
    8465       6.5636
    8466       6.3002
    8467       6.4400
    8468       6.7588
    8469       6.5746
    8470       6.9189
    8471       6.8333
    8472       6.0619
    8473       6.0954
    8474       6.3984
    8475       6.7649
    8476       6.5623
    8477       7.1529
    8478       6.9317
    8479       7.1792
    8480       7.1090
    8481       7.1939
    8482       7.1712
    8483       7.1433
    8484       7.1316
    8485       7.0810
    8486       6.1555
    8487       6.0703
    8488       6.0192
    8489       6.1092
    8490       6.9472
    8491       6.5985
    8492       6.2256
    8493       5.6030
    8494       5.9588
    8495       5.6553
    8496       5.9333
    8497       6.0171
    8498       6.5688
    8499       6.2446
    8500       7.1030
    8501       7.0064
    8502       6.8328
    8503       7.2300
    8504       7.0191
    8505       7.0671
    8506       7.3605
    8507       7.0272
    8508       7.3891
    8509       7.2699
    8510       6.5545
    8511       7.0691
    8512       6.9817
    8513       7.7469
    8514       7.7611
    8515       7.6163
    8516       7.1375
    8517       7.2142
    8518       7.3547
    8519       7.5794
    8520       6.6987
    8521       7.0217
    8522       7.0363
    8523       6.8130
    8524       6.9476
    8525       5.8578
    8526       7.2090
    8527       6.8286
    8528       6.4722
    8529       6.3579
    8530       6.9048
    8531       6.4383
    8532       6.4789
    8533       6.5096
    8534       6.7390
    8535       6.6709
    8536       6.8635
    8537       6.4731
    8538       6.4471
    8539       6.2615
    8540       6.9626
    8541       6.3433
    8542       6.4974
    8543       6.3193
    8544       6.3195
    8545       6.2630
    8546       6.3797
    8547       6.1429
    8548       6.3398
    8549       6.5731
    8550       5.9618
    8551       6.2942
    8552       5.4777
    8553       5.9740
    8554       6.2698
    8555       6.1277
    8556       6.7777
    8557       6.6565
    8558       7.0818
    8559       6.3788
    8560       6.4519
    8561       6.7332
    8562       6.9702
    8563       7.0853
    8564       6.6168
    8565       6.8409
    8566       6.9459
    8567       7.1510
    8568       7.6281
    8569       7.1784
    8570       7.1504
    8571       6.7764
    8572       6.8404
    8573       7.2638
    8574       7.0023
    8575       7.0188
    8576       7.0982
    8577       7.5346
    8578       7.0487
    8579       7.1903
    8580       6.7995
    8581       7.4544
    8582       6.8282
    8583       7.0046
    8584       6.4939
    8585       7.0974
    8586       6.6399
    8587       6.8155
    8588       6.8433
    8589       6.7907
    8590       5.9860
    8591       6.4518
    8592       6.2476
    8593       6.8530
    8594       6.6352
    8595       7.2914
    8596       6.8512
    8597       6.8423
    8598       7.2041
    8599       7.1027
    8600       6.2043
    8601       6.7973
    8602       7.0138
    8603       6.5480
    8604       7.1794
    8605       6.8180
    8606       6.8571
    8607       7.1269
    8608       6.5372
    8609       6.2324
    8610       6.9700
    8611       6.1521
    8612       6.3366
    8613       6.6552
    8614       6.4441
    8615       6.2117
    8616       6.6340
    8617       6.3825
    8618       6.4004
    8619       5.3889
    8620       6.2026
    8621       6.2667
    8622       5.6564
    8623       6.7654
    8624       6.2570
    8625       7.0717
    8626       6.8898
    8627       6.4394
    8628       6.4940
    8629       6.5107
    8630       6.1872
    8631       6.7173
    8632       6.3079
    8633       6.5887
    8634       6.8570
    8635       6.3243
    8636       6.5568
    8637       7.0333
    8638       7.1201
    8639       6.6597
    8640       7.3687
    8641       6.9858
    8642       6.7787
    8643       6.4500
    8644       6.5423
    8645       6.4086
    8646       6.8721
    8647       6.4784
    8648       7.0415
    8649       6.2836
    8650       6.2640
    8651       6.5535
    8652       6.8849
    8653       6.8493
    8654       7.2540
    8655       6.4353
    8656       6.8751
    8657       6.5117
    8658       7.1653
    8659       6.7118
    8660       6.7374
    8661       6.5748
    8662       6.9771
    8663       6.3565
    8664       6.7956
    8665       6.3302
    8666       6.4434
    8667       7.0095
    8668       6.2216
    8669       6.0861
    8670       6.0080
    8671       6.5670
    8672       6.1977
    8673       6.1377
    8674       6.5956
    8675       6.2199
    8676       6.8614
    8677       6.8367
    8678       7.3928
    8679       7.4854
    8680       6.7161
    8681       6.6025
    8682       7.0536
    8683       7.1117
    8684       6.2612
    8685       6.5262
    8686       6.7603
    8687       6.9666
    8688       7.3857
    8689       6.4867
    8690       5.8928
    8691       6.3096
    8692       6.1817
    8693       6.8717
    8694       6.7415
    8695       6.6703
    8696       6.1801
    8697       6.7634
    8698       6.4565
    8699       6.6270
    8700       6.8975
    8701       6.9865
    8702       6.1312
    8703       6.6595
    8704       6.6549
    8705       6.7237
    8706       6.4370
    8707       7.2871
    8708       6.4572
    8709       7.6466
    8710       6.9927
    8711       7.0665
    8712       7.1263
    8713       7.3418
    8714       7.4165
    8715       8.0149
    8716       7.4794
    8717       7.1286
    8718       6.8655
    8719       7.0013
    8720       7.3134
    8721       6.9457
    8722       7.1342
    8723       6.8382
    8724       6.8950
    8725       7.5682
    8726       7.9917
    8727       7.3055
    8728       7.2320
    8729       7.2795
    8730       7.1251
    8731       7.7077
    8732       7.8009
    8733       7.7996
    8734       8.0976
    8735       8.0804
    8736       7.1933
    8737       7.9488
    8738       8.4975
    8739       7.6231
    8740       7.4083
    8741       7.0074
    8742       6.9072
    8743       6.9553
    8744       7.3409
    8745       7.4874
    8746       6.8830
    8747       6.9478
    8748       7.4977
    8749       8.0248
    8750       7.3338
    8751       7.7292
    8752       7.1303
    8753       7.4113
    8754       7.4879
    8755       7.5633
    8756       7.0853
    8757       7.7938
    8758       7.3001
    8759       7.2358
    8760       7.3127
    8761       7.3210
    8762       7.3488
    8763       7.2905
    8764       7.5689
    8765       7.0858
    8766       7.0552
    8767       7.2436
    8768       7.4673
    8769       7.3102
    8770       7.0735
    8771       6.8913
    8772       6.9612
    8773       6.9070
    8774       7.4457
    8775       7.5725
    8776       7.3734
    8777       7.3461
    8778       7.0722
    8779       7.0162
    8780       7.1179
    8781       7.3130
    8782       7.1954
    8783       7.7613
    8784       6.7025
    8785       7.2550
    8786       6.8374
    8787       7.1998
    8788       7.3488
    8789       7.1348
    8790       7.1532
    8791       7.3905
    8792       7.1136
    8793       5.8017
    8794       6.3932
    8795       6.6818
    8796       7.0506
    8797       6.3353
    8798       7.4121
    8799       6.6867
    8800       7.1788
    8801       7.1376
    8802       6.9028
    8803       6.5870
    8804       6.6527
    8805       6.2655
    8806       6.4643
    8807       6.3745
    8808       6.6070
    8809       6.7482
    8810       7.0178
    8811       6.4060
    8812       6.5423
    8813       6.4093
    8814       6.3915
    8815       6.5168
    8816       6.1565
    8817       6.9233
    8818       6.6752
    8819       6.8877
    8820       6.7563
    8821       6.5939
    8822       6.7320
    8823       6.4717
    8824       6.9898
    8825       6.7331
    8826       6.7180
    8827       6.4467
    8828       7.4964
    8829       6.5602
    8830       6.7108
    8831       6.9436
    8832       6.7416
    8833       7.2977
    8834       6.8624
    8835       7.0003
    8836       6.7984
    8837       6.6928
    8838       6.8985
    8839       6.7545
    8840       6.6126
    8841       6.9187
    8842       6.6749
    8843       7.2898
    8844       6.6807
    8845       6.8232
    8846       7.0363
    8847       7.0376
    8848       6.6722
    8849       6.8213
    8850       7.0791
    8851       6.6165
    8852       7.3521
    8853       7.5648
    8854       7.0239
    8855       6.8412
    8856       7.0128
    8857       6.8088
    8858       6.7940
    8859       6.7928
    8860       6.6261
    8861       7.1614
    8862       6.5672
    8863       6.9314
    8864       7.2603
    8865       6.6582
    8866       7.2149
    8867       6.3402
    8868       6.2873
    8869       6.0635
    8870       6.3980
    8871       6.0199
    8872       5.9319
    8873       6.5481
    8874       6.9733
    8875       6.0260
    8876       6.5825
    8877       6.1568
    8878       6.2603
    8879       6.4408
    8880       5.8711
    8881       6.8858
    8882       6.7371
    8883       6.7280
    8884       6.5122
    8885       6.6185
    8886       6.0753
    8887       6.2357
    8888       6.8296
    8889       6.3335
    8890       6.9968
    8891       6.8468
    8892       6.5762
    8893       6.8933
    8894       6.4979
    8895       6.5868
    8896       7.0002
    8897       7.0329
    8898       6.7260
    8899       7.0430
    8900       7.1436
    8901       6.8118
    8902       6.9164
    8903       6.9903
    8904       6.7276
    8905       6.6973
    8906       6.7464
    8907       6.8403
    8908       6.9937
    8909       6.4678
    8910       6.5767
    8911       7.2346
    8912       7.1347
    8913       6.7078
    8914       6.5930
    8915       6.6950
    8916       6.9633
    8917       6.6040
    8918       6.5253
    8919       6.6873
    8920       7.2568
    8921       7.1779
    8922       6.8140
    8923       6.5461
    8924       6.6496
    8925       6.7644
    8926       6.3355
    8927       6.4680
    8928       6.6179
    8929       6.4841
    8930       6.7191
    8931       6.5462
    8932       7.2407
    8933       6.3752
    8934       6.7106
    8935       6.4602
    8936       6.3082
    8937       6.3843
    8938       6.4187
    8939       6.4947
    8940       6.5257
    8941       6.7445
    8942       6.7439
    8943       6.3787
    8944       6.7117
    8945       6.3989
    8946       6.8894
    8947       6.3341
    8948       6.3824
    8949       5.9821
    8950       6.2259
    8951       6.8570
    8952       6.8372
    8953       6.3932
    8954       6.4911
    8955       6.5574
    8956       6.2899
    8957       6.7679
    8958       6.9721
    8959       7.1310
    8960       6.4947
    8961       6.7565
    8962       7.0506
    8963       6.6859
    8964       7.2514
    8965       6.8023
    8966       6.7810
    8967       6.0078
    8968       6.2245
    8969       5.9850
    8970       6.2840
    8971       6.2263
    8972       6.4826
    8973       5.9974
    8974       6.8623
    8975       6.2923
    8976       7.0269
    8977       7.2809
    8978       7.7073
    8979       7.2334
    8980       6.6652
    8981       6.8738
    8982       6.9736
    8983       6.9276
    8984       6.2900
    8985       6.1594
    8986       6.7525
    8987       6.6896
    8988       6.3087
    8989       6.6450
    8990       6.4992
    8991       6.4451
    8992       6.8001
    8993       7.1764
    8994       6.5219
    8995       7.4569
    8996       7.5595
    8997       6.6321
    8998       6.9417
    8999       6.9722
    9000       7.0082
    9001       6.7702
    9002       6.7581
    9003       6.7729
    9004       6.6429
    9005       6.3056
    9006       6.0590
    9007       6.4458
    9008       6.5317
    9009       5.9894
    9010       6.6349
    9011       6.9232
    9012       6.4690
    9013       6.2788
    9014       5.6678
    9015       6.4720
    9016       6.8707
    9017       6.5223
    9018       6.7388
    9019       6.1250
    9020       6.3400
    9021       6.2466
    9022       6.8885
    9023       6.8457
    9024       6.6533
    9025       7.0163
    9026       6.6452
    9027       6.1371
    9028       6.5305
    9029       6.3435
    9030       6.8529
    9031       6.7268
    9032       7.1075
    9033       6.4235
    9034       7.0901
    9035       6.7380
    9036       6.6960
    9037       6.3047
    9038       6.6415
    9039       6.8632
    9040       6.6018
    9041       6.3211
    9042       6.3336
    9043       5.9719
    9044       6.4195
    9045       6.4135
    9046       6.6608
    9047       6.5787
    9048       6.5102
    9049       6.4989
    9050       6.0425
    9051       5.7114
    9052       6.4465
    9053       6.4970
    9054       7.2216
    9055       7.1296
    9056       7.7021
    9057       7.7288
    9058       8.1526
    9059       8.1566
    9060       8.4068
    9061       8.3146
    9062       8.1169
    9063       7.7267
    9064       8.1271
    9065       8.0774
    9066       8.8815
    9067       8.0814
    9068       8.3271
    9069       8.5036
    9070       8.2500
    9071       7.8341
    9072       8.5618
    9073       7.8819
    9074       8.0606
    9075       7.9347
    9076       8.1956
    9077       8.3470
    9078       8.6689
    9079       8.2427
    9080       8.7992
    9081       9.0623
    9082       8.6760
    9083       8.2168
    9084       8.4913
    9085       8.1759
    9086       8.4084
    9087       8.2131
    9088       8.0503
    9089       8.1665
    9090       8.1384
    9091       8.2426
    9092       8.4746
    9093       8.7363
    9094       8.9969
    9095       8.7345
    9096       8.6899
    9097       8.1381
    9098       8.5062
    9099       6.9955
    9100       7.6269
    9101       7.4061
    9102       7.4474
    9103       7.6616
    9104       7.0972
    9105       6.8657
    9106       6.6788
    9107       7.0005
    9108       7.5981
    9109       7.0082
    9110       7.0156
    9111       6.7512
    9112       6.3131
    9113       6.7600
    9114       6.6883
    9115       7.6725
    9116       7.2451
    9117       7.8557
    9118       6.8438
    9119       7.0259
    9120       7.0851
    9121       7.5071
    9122       7.2419
    9123       7.1627
    9124       7.5883
    9125       6.9782
    9126       6.6734
    9127       6.8507
    9128       7.1681
    9129       6.9920
    9130       7.4516
    9131       7.3438
    9132       7.3063
    9133       6.9849
    9134       6.6007
    9135       6.4219
    9136       6.4999
    9137       6.6407
    9138       6.6020
    9139       7.0569
    9140       6.4776
    9141       6.9087
    9142       6.9072
    9143       7.0871
    9144       6.2814
    9145       6.5758
    9146       6.5443
    9147       6.2936
    9148       6.4622
    9149       6.2010
    9150       6.1394
    9151       6.3396
    9152       6.6826
    9153       6.5919
    9154       6.7270
    9155       6.3063
    9156       6.2386
    9157       6.1439
    9158       6.2376
    9159       6.5080
    9160       6.1273
    9161       6.0912
    9162       6.8797
    9163       6.9175
    9164       6.5341
    9165       6.3660
    9166       6.6077
    9167       6.5057
    9168       6.3938
    9169       7.1423
    9170       6.9240
    9171       7.0296
    9172       7.2816
    9173       6.2763
    9174       5.9689
    9175       6.0775
    9176       6.3098
    9177       6.4561
    9178       7.3400
    9179       6.2934
    9180       6.2334
    9181       6.8119
    9182       6.6159
    9183       6.4737
    9184       6.5202
    9185       6.7298
    9186       6.9101
    9187       6.7372
    9188       6.8694
    9189       6.8203
    9190       6.6962
    9191       6.7064
    9192       6.7602
    9193       6.6307
    9194       6.4819
    9195       6.6974
    9196       6.2467
    9197       5.7336
    9198       6.0107
    9199       6.3030
    9200       5.8587
    9201       6.1347
    9202       6.1420
    9203       5.6972
    9204       6.0647
    9205       6.0533
    9206       5.5101
    9207       5.8431
    9208       5.9172
    9209       6.1787
    9210       6.1349
    9211       6.1618
    9212       6.4036
    9213       6.3531
    9214       6.4431
    9215       6.0062
    9216       6.1839
    9217       6.2571
    9218       6.0062
    9219       5.9131
    9220       5.9277
    9221       6.0875
    9222       6.7853
    9223       7.2990
    9224       7.4472
    9225       6.6070
    9226       6.7095
    9227       6.3629
    9228       6.3185
    9229       6.5447
    9230       6.2923
    9231       6.1146
    9232       5.8597
    9233       6.0568
    9234       6.7323
    9235       6.5362
    9236       6.5755
    9237       6.4820
    9238       6.4909
    9239       6.3667
    9240       5.4527
    9241       5.7033
    9242       6.1565
    9243       6.3749
    9244       5.8061
    9245       6.4578
    9246       6.8321
    9247       6.1988
    9248       7.0062
    9249       7.5204
    9250       7.4076
    9251       6.7788
    9252       6.6221
    9253       6.4920
    9254       7.7242
    9255       7.1047
    9256       7.2482
    9257       8.0366
    9258       7.2917
    9259       7.1814
    9260       7.7987
    9261       6.8201
    9262       7.4593
    9263       6.7956
    9264       6.8319
    9265       6.7863
    9266       6.9196
    9267       7.1201
    9268       7.3433
    9269       8.1036
    9270       7.1605
    9271       7.2064
    9272       6.8237
    9273       6.6151
    9274       7.0259
    9275       7.0346
    9276       7.6352
    9277       7.8009
    9278       7.2835
    9279       7.0219
    9280       6.9217
    9281       7.0123
    9282       6.7311
    9283       6.5704
    9284       6.7226
    9285       6.9209
    9286       7.1086
    9287       6.3619
    9288       6.5275
    9289       7.0507
    9290       6.9119
    9291       6.6982
    9292       6.5239
    9293       6.4178
    9294       6.6768
    9295       6.9541
    9296       6.5610
    9297       6.9141
    9298       6.6438
    9299       6.8694
    9300       7.3175
    9301       7.7521
    9302       6.7147
    9303       7.2013
    9304       6.3240
    9305       7.1236
    9306       6.7289
    9307       6.6100
    9308       6.6260
    9309       6.9754
    9310       6.7571
    9311       7.2315
    9312       6.5559
    9313       6.5386
    9314       6.3679
    9315       6.8274
    9316       6.9958
    9317       6.8795
    9318       7.5460
    9319       7.5802
    9320       7.1030
    9321       6.6385
    9322       7.3757
    9323       7.2321
    9324       7.2405
    9325       7.4124
    9326       7.1858
    9327       6.7852
    9328       6.8859
    9329       6.8941
    9330       6.6548
    9331       6.4470
    9332       7.3383
    9333       6.2898
    9334       6.5179
    9335       6.6846
    9336       6.7600
    9337       6.2831
    9338       6.8330
    9339       6.7613
    9340       6.9266
    9341       6.9226
    9342       6.4052
    9343       6.8227
    9344       7.0479
    9345       7.2225
    9346       6.7715
    9347       6.3927
    9348       6.6676
    9349       6.1159
    9350       6.3725
    9351       6.2374
    9352       7.0363
    9353       6.3680
    9354       6.3666
    9355       6.7124
    9356       6.1502
    9357       6.5119
    9358       6.8235
    9359       6.7283
    9360       6.1427
    9361       6.8951
    9362       7.0399
    9363       6.5587
    9364       6.7884
    9365       6.2127
    9366       6.0572
    9367       6.5235
    9368       6.8159
    9369       7.0005
    9370       6.3930
    9371       6.5667
    9372       6.5132
    9373       6.2018
    9374       6.5341
    9375       6.0488
    9376       5.9686
    9377       6.7319
    9378       6.3039
    9379       6.2136
    9380       6.2693
    9381       6.1010
    9382       6.5217
    9383       5.8746
    9384       6.3982
    9385       5.9096
    9386       6.3977
    9387       6.3929
    9388       6.4483
    9389       6.6626
    9390       6.8573
    9391       7.4923
    9392       7.4406
    9393       7.4030
    9394       7.6270
    9395       7.2881
    9396       7.4017
    9397       7.2607
    9398       7.8045
    9399       7.8556
    9400       7.4718
    9401       7.5988
    9402       6.8239
    9403       6.7697
    9404       6.9168
    9405       7.0107
    9406       7.1523
    9407       6.9402
    9408       5.9461
    9409       6.0406
    9410       6.1778
    9411       5.6682
    9412       6.3475
    9413       6.1708
    9414       6.2789
    9415       5.7321
    9416       5.6729
    9417       6.6850
    9418       5.7518
    9419       6.0213
    9420       6.4558
    9421       6.4060
    9422       6.6430
    9423       6.7304
    9424       6.4958
    9425       7.1988
    9426       6.3849
    9427       6.8605
    9428       6.6379
    9429       6.9689
    9430       6.8069
    9431       6.7514
    9432       6.4705
    9433       6.5303
    9434       7.2745
    9435       6.5805
    9436       6.7929
    9437       6.7066
    9438       6.6849
    9439       7.0418
    9440       6.3776
    9441       6.6939
    9442       6.5359
    9443       6.7422
    9444       7.2377
    9445       6.5478
    9446       6.7188
    9447       7.0188
    9448       6.7375
    9449       6.6408
    9450       6.5813
    9451       6.8887
    9452       6.6873
    9453       7.1935
    9454       6.5726
    9455       7.3181
    9456       7.4170
    9457       7.8223
    9458       8.0154
    9459       7.7919
    9460       7.3984
    9461       7.1237
    9462       7.0920
    9463       7.5014
    9464       7.3527
    9465       6.7867
    9466       7.0089
    9467       6.4855
    9468       7.3014
    9469       7.2205
    9470       7.1528
    9471       6.9403
    9472       6.9089
    9473       6.1324
    9474       6.5392
    9475       6.2999
    9476       6.2646
    9477       6.5004
    9478       6.5749
    9479       6.4618
    9480       7.1154
    9481       7.1619
    9482       8.0422
    9483       7.9141
    9484       7.7080
    9485       7.8012
    9486       7.6522
    9487       7.7289
    9488       7.7742
    9489       7.6738
    9490       6.9584
    9491       7.0107
    9492       6.9353
    9493       7.3558
    9494       7.2342
    9495       6.7015
    9496       7.0977
    9497       7.0028
    9498       6.8007
    9499       7.2011
    9500       6.9667
    9501       7.2336
    9502       7.1046
    9503       7.0982
    9504       7.5565
    9505       6.7370
    9506       6.9808
    9507       7.2031
    9508       6.9015
    9509       7.0436
    9510       7.2995
    9511       6.7407
    9512       6.7249
    9513       6.7961
    9514       6.5637
    9515       6.4855
    9516       6.7468
    9517       6.8644
    9518       6.7066
    9519       6.6524
    9520       6.7670
    9521       6.6404
    9522       6.6843
    9523       7.1418
    9524       7.1913
    9525       7.3994
    9526       7.7678
    9527       7.2283
    9528       8.1090
    9529       7.5112
    9530       7.6877
    9531       7.8109
    9532       8.4863
    9533       7.8227
    9534       8.3391
    9535       7.9041
    9536       8.1528
    9537       7.6362
    9538       7.1024
    9539       7.3973
    9540       7.2502
    9541       7.0165
    9542       6.9997
    9543       7.6575
    9544       7.5995
    9545       6.8647
    9546       7.1270
    9547       7.2872
    9548       7.0204
    9549       7.0795
    9550       6.6267
    9551       6.8446
    9552       7.0451
    9553       6.8567
    9554       7.5047
    9555       7.2163
    9556       7.1233
    9557       6.4433
    9558       7.0841
    9559       6.6532
    9560       7.1431
    9561       6.7597
    9562       6.5496
    9563       7.6084
    9564       6.6350
    9565       7.1495
    9566       7.2547
    9567       7.3190
    9568       6.5556
    9569       7.0182
    9570       6.9303
    9571       6.6289
    9572       7.7500
    9573       6.8966
    9574       7.6854
    9575       7.8995
    9576       7.5161
    9577       7.1387
    9578       6.9177
    9579       7.3479
    9580       7.4458
    9581       7.1183
    9582       6.8414
    9583       7.0991
    9584       7.4495
    9585       8.0584
    9586       7.3951
    9587       7.7300
    9588       7.4450
    9589       7.3516
    9590       7.8143
    9591       7.9565
    9592       7.9354
    9593       8.4252
    9594       8.1858
    9595       8.3552
    9596       7.8063
    9597       7.9943
    9598       8.2281
    9599       7.4617
    9600       7.8310
    9601       7.7286
    9602       8.2392
    9603       7.9384
    9604       8.0778
    9605       7.5378
    9606       7.3419
    9607       7.2680
    9608       7.2694
    9609       7.7176
    9610       8.2168
    9611       8.5904
    9612       8.2367
    9613       8.0093
    9614       8.6783
    9615       8.2390
    9616       7.1851
    9617       7.9309
    9618       8.0852
    9619       8.1099
    9620       7.7965
    9621       8.4785
    9622       8.0616
    9623       8.1069
    9624       8.0093
    9625       8.1384
    9626       7.7421
    9627       8.6169
    9628       8.1435
    9629       8.6361
    9630       7.4637
    9631       7.9580
    9632       7.4638
    9633       7.5689
    9634       7.3769
    9635       8.5390
    9636       9.1910
    9637       9.0593
    9638       8.0981
    9639       7.9606
    9640       7.8504
    9641       7.7292
    9642       7.2841
    9643       7.2303
    9644       7.1571
    9645       7.7492
    9646       7.7512
    9647       8.1046
    9648       7.8918
    9649       7.0330
    9650       7.0983
    9651       7.4589
    9652       6.4423
    9653       7.1296
    9654       7.4183
    9655       7.5209
    9656       7.2869
    9657       7.3631
    9658       7.3062
    9659       7.8033
    9660       7.8628
    9661       8.0149
    9662       7.6449
    9663       6.9174
    9664       7.5705
    9665       7.2117
    9666       7.3250
    9667       6.2585
    9668       7.2378
    9669       7.2830
    9670       6.5611
    9671       7.4960
    9672       7.1085
    9673       6.9596
    9674       6.8201
    9675       7.0801
    9676       7.1356
    9677       6.6714
    9678       7.3177
    9679       6.8193
    9680       7.0300
    9681       7.0200
    9682       7.0346
    9683       7.2575
    9684       7.3588
    9685       6.9234
    9686       6.8172
    9687       6.8821
    9688       6.8744
    9689       6.9728
    9690       5.7333
    9691       6.4806
    9692       6.5742
    9693       6.4120
    9694       6.5833
    9695       6.2439
    9696       6.0886
    9697       6.1441
    9698       6.3274
    9699       6.0082
    9700       6.4117
    9701       6.4752
    9702       6.3379
    9703       6.1820
    9704       6.6401
    9705       6.6739
    9706       6.1396
    9707       6.4675
    9708       6.1995
    9709       6.4916
    9710       6.9628
    9711       7.0019
    9712       7.5743
    9713       7.9837
    9714       7.2645
    9715       7.7413
    9716       7.6246
    9717       7.8461
    9718       7.6730
    9719       7.7457
    9720       7.9296
    9721       8.3667
    9722       7.6940
    9723       6.9082
    9724       6.9178
    9725       7.1521
    9726       6.9752
    9727       7.3664
    9728       6.9463
    9729       7.0681
    9730       7.3471
    9731       7.2477
    9732       7.2013
    9733       7.6207
    9734       7.1069
    9735       7.2843
    9736       7.3079
    9737       7.9342
    9738       7.5238
    9739       7.7809
    9740       7.4557
    9741       7.6841
    9742       7.3524
    9743       7.0030
    9744       7.0055
    9745       6.8602
    9746       7.6347
    9747       7.0250
    9748       6.8356
    9749       7.2155
    9750       7.3698
    9751       6.6810
    9752       7.5994
    9753       6.8174
    9754       6.4664
    9755       7.0585
    9756       7.3656
    9757       7.6411
    9758       7.5092
    9759       7.4774
    9760       7.4194
    9761       7.8139
    9762       7.4650
    9763       8.2602
    9764       7.9589
    9765       8.3155
    9766       6.9884
    9767       7.5008
    9768       7.0545
    9769       7.4907
    9770       7.2279
    9771       7.2242
    9772       7.3158
    9773       7.4103
    9774       7.0134
    9775       7.2930
    9776       6.9700
    9777       7.1514
    9778       7.3308
    9779       6.8310
    9780       7.1210
    9781       6.2827
    9782       7.0246
    9783       6.7114
    9784       7.1784
    9785       7.4697
    9786       7.2774
    9787       7.7372
    9788       7.6514
    9789       7.3890
    9790       7.1751
    9791       7.3383
    9792       7.1145
    9793       7.1469
    9794       6.8751
    9795       7.3633
    9796       7.2565
    9797       7.4923
    9798       7.4960
    9799       7.1722
    9800       7.3454
    9801       6.9961
    9802       7.9725
    9803       7.8430
    9804       7.5990
    9805       8.2958
    9806       7.5569
    9807       8.0532
    9808       7.7075
    9809       7.8731
    9810       7.0693
    9811       8.0860
    9812       8.1951
    9813       7.3833
    9814       7.9759
    9815       7.9102
    9816       6.7003
    9817       7.9953
    9818       7.6971
    9819       7.5410
    9820       7.3212
    9821       7.5195
    9822       7.3409
    9823       7.9166
    9824       7.4626
    9825       7.0648
    9826       7.6569
    9827       7.8812
    9828       7.1747
    9829       7.7137
    9830       7.4170
    9831       7.1336
    9832       7.4250
    9833       7.5304
    9834       7.6400
    9835       7.3849
    9836       7.4313
    9837       7.5713
    9838       7.1499
    9839       7.5467
    9840       7.6398
    9841       7.3864
    9842       7.2703
    9843       7.3935
    9844       7.0309
    9845       7.4687
    9846       6.8480
    9847       7.4397
    9848       7.3186
    9849       7.0586
    9850       7.4032
    9851       7.1657
    9852       6.7181
    9853       7.2731
    9854       7.3166
    9855       6.9455
    9856       5.9852
    9857       6.9768
    9858       7.4205
    9859       6.7610
    9860       7.0466
    9861       6.9465
    9862       6.9648
    9863       7.7166
    9864       7.3107
    9865       7.0972
    9866       7.4083
    9867       6.7371
    9868       6.3406
    9869       6.8220
    9870       7.0444
    9871       6.6638
    9872       7.1585
    9873       7.3416
    9874       7.0610
    9875       7.2460
    9876       7.1422
    9877       6.4702
    9878       6.8702
    9879       6.9545
    9880       6.7923
    9881       7.0328
    9882       7.0211
    9883       7.1435
    9884       6.8756
    9885       6.9316
    9886       7.0455
    9887       6.9328
    9888       7.2418
    9889       6.6512
    9890       6.8454
    9891       6.9937
    9892       7.0656
    9893       7.1050
    9894       7.1929
    9895       6.6900
    9896       6.8049
    9897       6.8519
    9898       6.9168
    9899       6.7752
    9900       6.6538
    9901       6.8809
    9902       6.4718
    9903       6.7637
    9904       6.6317
    9905       6.4800
    9906       6.4971
    9907       6.5416
    9908       7.0445
    9909       6.1317
    9910       6.1562
    9911       6.1506
    9912       6.3470
    9913       6.5141
    9914       6.3469
    9915       6.7037
    9916       6.4775
    9917       6.9224
    9918       6.8880
    9919       6.5101
    9920       6.7242
    9921       7.0464
    9922       7.0199
    9923       7.2685
    9924       7.0893
    9925       7.2122
    9926       6.8383
    9927       6.3391
    9928       6.2630
    9929       5.7110
    9930       6.8126
    9931       6.2866
    9932       6.3653
    9933       6.3923
    9934       6.8631
    9935       6.6963
    9936       7.3118
    9937       6.5411
    9938       7.0019
    9939       6.5928
    9940       6.5811
    9941       6.3065
    9942       6.3801
    9943       6.3858
    9944       6.9202
    9945       6.4827
    9946       6.1173
    9947       6.5742
    9948       6.6868
    9949       6.9255
    9950       7.6730
    9951       6.6257
    9952       7.1977
    9953       7.0974
    9954       6.9161
    9955       6.8989
    9956       7.3387
    9957       6.8872
    9958       7.4957
    9959       8.0541
    9960       7.5734
    9961       7.6671
    9962       8.4605
    9963       7.4048
    9964       7.3211
    9965       7.7665
    9966       6.6964
    9967       7.1699
    9968       7.0508
    9969       7.3893
    9970       6.9029
    9971       8.0387
    9972       7.5957
    9973       7.4877
    9974       7.1525
    9975       8.3960
    9976       8.0374
    9977       8.2250
    9978       8.4967
    9979       8.0898
    9980       8.6381
    9981       8.4351
    9982       8.6654
    9983       8.3679
    9984       9.2380
    9985       8.3537
    9986       8.1283
    9987       8.4971
    9988       8.7414
    9989       8.9455
    9990       7.7616
    9991       7.6651
    9992       7.5917
    9993       7.5241
    9994       7.9290
    9995       8.0257
    9996       7.8939
    9997       7.6436
    9998       7.0098
    9999       7.3722
   10000       7.6661
   10001       8.2759
   10002       8.9672
   10003       8.7702
   10004       8.9332
   10005       9.0402
   10006       9.0290
   10007       8.9714
   10008       9.2616
   10009      10.0666
   10010       9.6448
   10011       9.4847
   10012       8.8457
   10013       9.4751
   10014       8.5778
   10015       8.7991
   10016       9.5708
   10017       9.3744
   10018       9.0690
   10019       8.7817
   10020       8.5938
   10021       8.9173
   10022       9.3146
   10023       9.8695
   10024       8.8396
   10025       9.0793
   10026       8.9930
   10027       9.4579
   10028       9.4685
   10029       9.2446
   10030       8.9406
   10031       8.7163
   10032       8.8323
   10033       8.8110
   10034       8.6885
   10035       8.7901
   10036       8.7696
   10037       9.1390
   10038       8.6123
   10039       9.3201
   10040       8.8087
   10041       8.9544
   10042       8.8242
   10043       8.7719
   10044       9.0772
   10045       8.7055
   10046       8.6894
   10047       8.8890
   10048       8.9602
   10049       8.9919
   10050       8.9253
   10051       8.4206
   10052       9.8301
   10053       9.1020
   10054       8.9391
   10055       8.5277
   10056       9.3353
   10057       9.1326
   10058       8.1805
   10059       9.1051
   10060       8.8232
   10061       8.9989
   10062       8.9486
   10063       8.9267
   10064       9.2938
   10065       8.8590
   10066       8.8138
   10067       9.2752
   10068       8.6866
   10069       8.8855
   10070       8.7537
   10071       9.1856
   10072       8.6734
   10073       8.7097
   10074       8.2688
   10075       7.9864
   10076       8.5435
   10077       7.6160
   10078       8.6418
   10079       8.2762
   10080       7.9358
   10081       8.8124
   10082       8.6143
   10083       8.9576
   10084       8.4923
   10085       8.0622
   10086       8.5157
   10087       8.4230
   10088       8.8073
   10089       9.0338
   10090       8.3063
   10091       8.5908
   10092       8.0629
   10093       8.7071
   10094       8.4461
   10095       8.6026
   10096       8.0792
   10097       8.0837
   10098       7.5587
   10099       8.1333
   10100       8.1436
   10101       8.0549
   10102       8.2492
   10103       8.0463
   10104       8.4224
   10105       8.4318
   10106       8.2400
   10107       8.6096
   10108       8.4964
   10109       8.6177
   10110       8.3543
   10111       8.6266
   10112       8.7659
   10113       9.1339
   10114       8.6331
   10115       8.9483
   10116       8.2261
   10117       8.7822
   10118       8.2550
   10119       8.3592
   10120       8.4872
   10121       8.5716
   10122       8.5856
   10123       9.1492
   10124       8.2503
   10125       8.9732
   10126       9.7455
   10127       9.5337
   10128      10.3198
   10129       9.2298
   10130       9.8643
   10131       9.5944
   10132      10.3601
   10133      10.4157
   10134      10.4476
   10135      10.6538
   10136      10.0049
   10137       9.5037
   10138       9.5926
   10139       9.0381
   10140       9.4395
   10141       9.3933
   10142       9.3664
   10143       9.7680
   10144      10.0585
   10145       9.7255
   10146       9.0424
   10147       9.2469
   10148       9.0225
   10149       8.6610
   10150       8.5290
   10151       8.8378
   10152       8.8429
   10153       8.4153
   10154       8.0574
   10155       8.7734
   10156       8.6606
   10157       8.5785
   10158       8.5351
   10159       8.6704
   10160       9.0532
   10161       9.0404
   10162       9.0456
   10163       8.2240
   10164       8.3955
   10165       8.2372
   10166       7.3981
   10167       8.1989
   10168       8.9389
   10169       8.5811
   10170       8.7932
   10171       8.9153
   10172       8.2310
   10173       8.7995
   10174       8.8073
   10175       8.6760
   10176       8.3851
   10177       8.6638
   10178       8.7837
   10179       8.9819
   10180       9.3021
   10181       9.2311
   10182       8.5630
   10183       8.5875
   10184       8.4402
   10185       8.4393
   10186       8.6043
   10187       8.7120
   10188       9.2470
   10189       8.7634
   10190       8.8324
   10191       8.8831
   10192       8.1577
   10193       8.2740
   10194       8.2049
   10195       8.9864
   10196       8.0265
   10197       8.3030
   10198       8.4547
   10199       8.3910
   10200       8.5077
   10201       8.5405
   10202       9.0794
   10203       8.5983
   10204       8.7858
   10205       8.5169
   10206       8.5594
   10207       8.3984
   10208       8.2715
   10209       8.5527
   10210       9.2583
   10211       9.0392
   10212       8.7701
   10213       9.0048
   10214       8.8695
   10215       9.2989
   10216       9.3631
   10217       8.3414
   10218       8.6833
   10219       8.5835
   10220       9.0208
   10221       9.1165
   10222       9.0788
   10223       8.5521
   10224       8.6937
   10225       8.4427
   10226       8.6033
   10227       8.5497
   10228       8.2851
   10229       8.3802
   10230       8.4373
   10231       7.9800
   10232       8.5537
   10233       8.5850
   10234       8.7066
   10235       9.0544
   10236       8.1882
   10237       8.3834
   10238       8.7341
   10239       8.2660
   10240       8.3103
   10241       8.7456
   10242       8.7856
   10243       9.2004
   10244       8.6357
   10245       8.6074
   10246       8.7482
   10247       9.4620
   10248       8.9289
   10249       8.6357
   10250       9.6342
   10251       9.2510
   10252       9.1229
   10253       9.6690
   10254      10.0255
   10255      10.1265
   10256       9.6580
   10257       9.1189
   10258       8.3718
   10259       9.1054
   10260       9.5028
   10261       9.1241
   10262       8.1148
   10263       9.1866
   10264       8.5173
   10265       9.3542
   10266       8.2361
   10267       9.1767
   10268       8.2158
   10269       8.2567
   10270       8.1935
   10271       8.6986
   10272       8.8803
   10273       8.5083
   10274       8.6600
   10275       8.5601
   10276       8.9842
   10277       8.6464
   10278       8.6785
   10279       9.0917
   10280       8.2238
   10281       8.4495
   10282       8.8012
   10283       8.5209
   10284       8.8061
   10285       8.7539
   10286       9.2990
   10287       8.6864
   10288       8.9073
   10289       8.4410
   10290       8.7160
   10291       8.8270
   10292       8.4772
   10293       8.7871
   10294       8.7761
   10295       8.5666
   10296       8.6492
   10297       8.0582
   10298       7.9712
   10299       8.1404
   10300       8.4212
   10301       8.0735
   10302       8.5745
   10303       7.6192
   10304       7.9204
   10305       8.2936
   10306       8.3312
   10307       8.0651
   10308       8.0205
   10309       7.9616
   10310       7.2046
   10311       7.4252
   10312       7.8527
   10313       7.5638
   10314       7.5931
   10315       7.4002
   10316       7.4353
   10317       8.1167
   10318       7.5494
   10319       7.7236
   10320       7.3159
   10321       8.1593
   10322       8.2217
   10323       8.1644
   10324       8.1067
   10325       7.6921
   10326       8.4627
   10327       8.0549
   10328       8.2172
   10329       8.0443
   10330       8.0430
   10331       8.4153
   10332       7.9117
   10333       8.0656
   10334       7.8016
   10335       7.8792
   10336       8.3537
   10337       8.3012
   10338       8.3154
   10339       8.7339
   10340       8.1264
   10341       8.2316
   10342       7.9483
   10343       8.2600
   10344       8.4678
   10345       8.6084
   10346       8.9467
   10347       8.4223
   10348       8.5660
   10349       8.2965
   10350       8.3860
   10351       8.1065
   10352       7.6119
   10353       7.9325
   10354       7.7757
   10355       8.4127
   10356       7.9025
   10357       7.8710
   10358       7.9234
   10359       7.5870
   10360       8.5044
   10361       8.3992
   10362       7.9704
   10363       8.2437
   10364       8.7044
   10365       8.5174
   10366       8.0197
   10367       8.0198
   10368       8.3118
   10369       8.2627
   10370       7.7530
   10371       8.1806
   10372       8.3096
   10373       8.4990
   10374       8.4563
   10375       8.7503
   10376       8.5043
   10377       8.5023
   10378       8.3120
   10379       7.9888
   10380       7.5781
   10381       8.3808
   10382       7.6314
   10383       8.0978
   10384       8.3941
   10385       7.6083
   10386       8.0309
   10387       7.9554
   10388       8.3103
   10389       8.2242
   10390       8.1560
   10391       8.2476
   10392       7.5856
   10393       7.1780
   10394       6.7506
   10395       6.3793
   10396       6.3313
   10397       6.8139
   10398       7.4067
   10399       6.9984
   10400       7.0672
   10401       6.8360
   10402       7.6601
   10403       7.5736
   10404       7.8201
   10405       7.1159
   10406       7.5394
   10407       7.6939
   10408       7.5192
   10409       7.4398
   10410       7.3251
   10411       8.2801
   10412       7.9197
   10413       7.8532
   10414       8.5711
   10415       8.6606
   10416       8.1194
   10417       8.5171
   10418       8.8194
   10419       8.6384
   10420       8.4730
   10421       8.3958
   10422       8.5873
   10423       8.0253
   10424       7.5367
   10425       8.2728
   10426       7.2698
   10427       8.2120
   10428       8.2252
   10429       8.5730
   10430       8.2950
   10431       8.3567
   10432       8.2058
   10433       8.4237
   10434       8.6721
   10435       8.5829
   10436       8.4614
   10437       8.9893
   10438       7.9454
   10439       8.9691
   10440       9.7514
   10441       8.3932
   10442       9.7293
   10443       9.1044
   10444       9.9886
   10445       9.2460
   10446       8.7119
   10447       8.9158
   10448       8.8550
   10449       8.5421
   10450       9.3437
   10451       9.1658
   10452       9.0710
   10453       9.6123
   10454       9.2322
   10455       8.9111
   10456       9.3337
   10457       8.9801
   10458       9.2299
   10459       8.9391
   10460       9.4011
   10461       9.5384
   10462       9.0843
   10463       8.8444
   10464       8.6753
   10465       8.2833
   10466       8.6010
   10467       8.5229
   10468       8.3392
   10469       8.0078
   10470       7.5824
   10471       7.8819
   10472       7.5743
   10473       8.3245
   10474       8.7263
   10475       8.0205
   10476       8.6624
   10477       8.2034
   10478       8.0228
   10479       8.0638
   10480       8.4177
   10481       8.2185
   10482       8.4319
   10483       8.3027
   10484       7.8903
   10485       7.1056
   10486       7.8840
   10487       7.5629
   10488       8.2035
   10489       8.0203
   10490       7.8353
   10491       7.5313
   10492       7.6311
   10493       7.5124
   10494       8.0559
   10495       8.0151
   10496       8.5005
   10497       8.5049
   10498       8.1263
   10499       8.8927
   10500       8.3269
   10501       8.9732
   10502       9.1264
   10503       9.0528
   10504       8.8853
   10505       8.9218
   10506       8.5392
   10507       8.6935
   10508       9.0802
   10509       8.7103
   10510       8.5941
   10511       9.0566
   10512       8.9657
   10513       9.0521
   10514       9.5710
   10515       9.2947
   10516       8.7132
   10517       9.7848
   10518       9.3943
   10519       9.8935
   10520       9.9424
   10521      10.0959
   10522       9.2717
   10523       9.5716
   10524       9.1914
   10525       9.5240
   10526       8.7975
   10527       9.5706
   10528       8.8267
   10529       8.9299
   10530       9.0317
   10531       9.7284
   10532       8.8852
   10533       9.5416
   10534       9.1106
   10535       9.0919
   10536       8.9434
   10537       8.2542
   10538       8.4811
   10539       9.1992
   10540       9.5569
   10541       8.6065
   10542       8.4048
   10543       7.5250
   10544       7.4560
   10545       6.9482
   10546       7.0290
   10547       7.7399
   10548       7.8018
   10549       7.8336
   10550       7.0438
   10551       6.9163
   10552       7.5875
   10553       7.5066
   10554       8.2970
   10555       8.3675
   10556       8.5578
   10557       9.5760
   10558       8.5891
   10559       9.0952
   10560       8.7438
   10561       8.5152
   10562       8.1921
   10563       9.0228
   10564       8.6986
   10565       8.4372
   10566       8.8198
   10567       8.4863
   10568       8.6142
   10569       8.4064
   10570       8.3436
   10571       8.4458
   10572       8.2859
   10573       8.5171
   10574       8.6044
   10575       8.5229
   10576       9.3506
   10577       8.4041
   10578       8.5011
   10579       9.1489
   10580       8.9214
   10581       8.4177
   10582       7.8385
   10583       8.0162
   10584       8.3954
   10585       7.0205
   10586       7.2470
   10587       7.2058
   10588       7.2123
   10589       7.4271
   10590       7.3574
   10591       7.2563
   10592       7.3821
   10593       7.5708
   10594       7.6422
   10595       7.3725
   10596       7.2450
   10597       7.7416
   10598       7.6683
   10599       7.3558
   10600       7.5688
   10601       8.4515
   10602       7.8942
   10603       8.0159
   10604       7.8723
   10605       7.5321
   10606       7.1910
   10607       6.7839
   10608       6.7085
   10609       6.5100
   10610       6.8237
   10611       6.9903
   10612       7.3661
   10613       6.9566
   10614       7.4714
   10615       7.6650
   10616       7.7348
   10617       8.2687
   10618       7.8887
   10619       7.7625
   10620       8.0493
   10621       8.0894
   10622       8.5161
   10623       7.9605
   10624       8.0082
   10625       8.1091
   10626       7.7515
   10627       7.6535
   10628       8.3903
   10629       7.9405
   10630       8.0849
   10631       8.6026
   10632       8.5542
   10633       7.9281
   10634       8.2220
   10635       8.4101
   10636       8.4492
   10637       8.7400
   10638       8.4266
   10639       8.1752
   10640       7.9752
   10641       8.7382
   10642       7.9969
   10643       8.0359
   10644       8.3851
   10645       8.6746
   10646       8.6524
   10647       8.3019
   10648       8.9685
   10649       8.5487
   10650       8.3848
   10651       8.7121
   10652       8.7505
   10653       8.7422
   10654       8.5804
   10655       8.8429
   10656       8.5509
   10657       8.8618
   10658       8.7103
   10659       8.5109
   10660       8.8145
   10661       8.1352
   10662       8.2295
   10663       8.4351
   10664       9.0661
   10665       7.8033
   10666       7.9998
   10667       8.1632
   10668       7.6813
   10669       8.4896
   10670       8.2143
   10671       8.4619
   10672       8.5646
   10673       7.8787
   10674       8.0802
   10675       8.6513
   10676       8.9200
   10677       8.2218
   10678       8.3581
   10679       8.4060
   10680       8.3995
   10681       8.3721
   10682       8.7718
   10683       8.5123
   10684       8.2537
   10685       8.0667
   10686       8.3429
   10687       8.3712
   10688       8.8202
   10689       8.3141
   10690       8.4228
   10691       8.3811
   10692       8.8048
   10693       8.3918
   10694       7.9512
   10695       8.8335
   10696       8.4442
   10697       8.6058
   10698       9.0109
   10699       8.4231
   10700       8.9275
   10701       9.1535
   10702       8.9144
   10703       8.7164
   10704       8.7678
   10705       8.5587
   10706       9.2241
   10707       8.7397
   10708       9.0948
   10709       8.8075
   10710       8.4544
   10711       8.5468
   10712       8.1852
   10713       8.5769
   10714       8.2662
   10715       7.9737
   10716       7.8670
   10717       7.9620
   10718       7.7579
   10719       7.9525
   10720       7.9278
   10721       8.1480
   10722       8.5806
   10723       8.1793
   10724       8.7129
   10725       8.0019
   10726       8.2505
   10727       7.6015
   10728       8.1049
   10729       7.5993
   10730       8.1904
   10731       8.4974
   10732       8.6807
   10733       8.0953
   10734       8.7782
   10735       8.9653
   10736       8.5073
   10737       8.6356
   10738       8.5875
   10739       8.5188
   10740       8.1198
   10741       8.2955
   10742       8.2419
   10743       8.2467
   10744       8.5499
   10745       8.4019
   10746       8.1409
   10747       7.8488
   10748       8.5345
   10749       8.7463
   10750       8.1160
   10751       8.0402
   10752       9.0748
   10753       8.9782
   10754       9.2320
   10755       9.4928
   10756       9.7619
   10757       9.4008
   10758       9.6344
   10759       9.3004
   10760       8.7391
   10761       8.7932
   10762       9.6264
   10763       9.0973
   10764       9.3036
   10765       8.7367
   10766       8.8310
   10767       9.7440
   10768       9.2417
   10769       9.2808
   10770       9.1561
   10771       8.6253
   10772       9.3695
   10773       8.6006
   10774       8.2610
   10775       9.0422
   10776       9.6777
   10777       9.4197
   10778       8.8591
   10779       8.3335
   10780       9.2513
   10781       9.0789
   10782       9.3135
   10783       9.7187
   10784       8.9506
   10785       8.7181
   10786       8.7150
   10787       8.1427
   10788       8.3610
   10789       8.5811
   10790       9.0618
   10791       8.9736
   10792       8.6672
   10793       8.3564
   10794       8.4561
   10795       8.7201
   10796       8.6590
   10797       9.1958
   10798       8.4987
   10799       8.7415
   10800       9.2070
   10801       8.6830
   10802       9.0271
   10803       8.8240
   10804       8.8565
   10805       9.2116
   10806       9.7776
   10807       8.5918
   10808       8.6930
   10809       8.3141
   10810       8.6243
   10811       8.5490
   10812       8.7019
   10813       8.7525
   10814       9.2854
   10815       8.6919
   10816       9.9241
   10817       8.5537
   10818       9.0776
   10819       8.3337
   10820       8.5593
   10821       8.9607
   10822       8.8258
   10823       9.5049
   10824       9.0608
   10825       9.1016
   10826       9.0990
   10827       9.6121
   10828       8.6104
   10829       8.7928
   10830       8.8120
   10831       8.4769
   10832       8.8558
   10833       8.4544
   10834       8.5822
   10835       8.2637
   10836       9.3306
   10837       8.2589
   10838       8.5460
   10839       7.7637
   10840       8.3674
   10841       8.1818
   10842       8.1516
   10843       8.4946
   10844       8.4661
   10845       8.7299
   10846       8.7305
   10847       8.4779
   10848       8.1401
   10849       7.5063
   10850       6.8582
   10851       7.7554
   10852       7.3439
   10853       6.8813
   10854       8.1805
   10855       7.5268
   10856       8.1271
   10857       8.5256
   10858       8.2883
   10859       8.2148
   10860       8.2708
   10861       7.8532
   10862       7.8315
   10863       8.1388
   10864       8.4404
   10865       8.0651
   10866       8.4821
   10867       8.2361
   10868       7.8945
   10869       8.2292
   10870       8.4072
   10871       8.6759
   10872       8.4094
   10873       8.3692
   10874       8.4444
   10875       8.3825
   10876       8.4898
   10877       8.6664
   10878       8.9832
   10879       8.9590
   10880       8.7273
   10881       8.6741
   10882       8.5459
   10883       8.2117
   10884       8.5474
   10885       7.9979
   10886       8.2851
   10887       8.2180
   10888       8.2468
   10889       8.0877
   10890       7.9413
   10891       7.9469
   10892       7.3156
   10893       8.1938
   10894       8.0269
   10895       7.7773
   10896       7.8473
   10897       8.3798
   10898       7.8686
   10899       7.8691
   10900       8.3433
   10901       8.0736
   10902       7.9492
   10903       7.9241
   10904       7.8244
   10905       7.5818
   10906       7.9995
   10907       7.9776
   10908       8.6386
   10909       7.6361
   10910       7.5760
   10911       8.2002
   10912       8.5476
   10913       8.4547
   10914       8.7204
   10915       8.6719
   10916       7.6184
   10917       7.7699
   10918       8.0292
   10919       8.0520
   10920       7.4262
   10921       8.0205
   10922       8.0900
   10923       7.9244
   10924       7.6565
   10925       8.0543
   10926       8.1026
   10927       7.7800
   10928       8.1716
   10929       8.4179
   10930       8.6895
   10931       8.0826
   10932       8.3413
   10933       8.7749
   10934       8.8940
   10935       7.9113
   10936       7.8812
   10937       8.0628
   10938       8.1822
   10939       8.7431
   10940       7.9517
   10941       8.8772
   10942       8.3559
   10943       8.1507
   10944       9.1672
   10945       8.7883
   10946       9.2859
   10947       9.3816
   10948       9.2647
   10949       9.2266
   10950       9.2045
   10951       9.0562
   10952       8.8743
   10953       8.4793
   10954       8.6407
   10955       7.9161
   10956       8.5335
   10957       8.1055
   10958       8.3478
   10959       8.8257
   10960       8.1409
   10961       8.0499
   10962       8.2869
   10963       8.4481
   10964       8.5880
   10965       8.9617
   10966       8.6154
   10967       8.2452
   10968       8.3068
   10969       8.3721
   10970       8.5860
   10971       8.5024
   10972       8.3096
   10973       8.8459
   10974       9.2918
   10975       9.2087
   10976       8.7935
   10977       9.1577
   10978       8.8122
   10979       8.8380
   10980       9.3099
   10981       9.0119
   10982       9.6322
   10983       9.2893
   10984       9.6973
   10985       9.4964
   10986       9.3057
   10987       9.3228
   10988       9.2743
   10989       9.3980
   10990       8.7713
   10991       9.1621
   10992       8.9207
   10993       9.0080
   10994       9.2286
   10995       8.5010
   10996       8.7403
   10997       9.2524
   10998       9.2090
   10999       8.8605
   11000       9.2916
   11001       9.0078
   11002       8.2749
   11003       9.0389
   11004       9.1931
   11005       8.7374
   11006       8.2860
   11007       8.8283
   11008       8.6511
   11009       8.6797
   11010       9.2820
   11011       8.5237
   11012       8.7071
   11013       8.1126
   11014       8.2258
   11015       8.4131
   11016       8.2609
   11017       9.0686
   11018       8.4691
   11019       9.0840
   11020       8.7617
   11021       8.8729
   11022       8.2190
   11023       8.8725
   11024       8.5437
   11025       8.4530
   11026       8.4780
   11027       8.3069
   11028       8.8578
   11029       8.5558
   11030       8.1640
   11031       8.4821
   11032       8.4500
   11033       8.8783
   11034       8.6448
   11035       9.4273
   11036       9.4409
   11037       9.9013
   11038       9.5605
   11039      10.1292
   11040       9.9013
   11041       9.2329
   11042       8.9322
   11043       9.0032
   11044       8.7829
   11045       8.9946
   11046       8.6181
   11047       8.5406
   11048       8.3716
   11049       9.0388
   11050       8.3232
   11051       9.1057
   11052       8.3442
   11053       9.0160
   11054       8.8468
   11055       8.9603
   11056       8.5507
   11057       8.8029
   11058       8.8361
   11059       8.4788
   11060       8.7088
   11061       8.6330
   11062       8.2013
   11063       8.8794
   11064       8.3480
   11065       8.4626
   11066       9.2182
   11067       8.6071
   11068       8.8377
   11069       9.1143
   11070       9.2960
   11071       9.6548
   11072       9.5985
   11073       9.6028
   11074       9.5395
   11075      10.3653
   11076       9.8754
   11077       9.9652
   11078       9.1373
   11079       9.2822
   11080      10.1770
   11081       8.8445
   11082       8.8129
   11083       9.5457
   11084       9.8265
   11085       9.9773
   11086       9.3474
   11087       9.2822
   11088       9.3747
   11089       9.1989
   11090       8.9834
   11091       8.5788
   11092       9.2100
   11093       9.1296
   11094       9.5139
   11095       9.9156
   11096       9.4414
   11097      10.1841
   11098      10.0855
   11099      10.1633
   11100       9.5290
   11101       9.9670
   11102      10.1033
   11103       9.6998
   11104       9.8853
   11105       9.4373
   11106      10.0465
   11107       9.6735
   11108      10.2071
   11109       9.6285
   11110       8.6994
   11111       9.7748
   11112       9.9787
   11113       9.8713
   11114      10.2528
   11115       9.9231
   11116       9.9109
   11117       9.9875
   11118       9.6770
   11119      10.2850
   11120       9.7113
   11121       8.8252
   11122       8.5249
   11123       9.0857
   11124       8.9650
   11125       9.2923
   11126       9.2716
   11127       8.7338
   11128       8.6513
   11129       8.9048
   11130       8.6622
   11131       8.6584
   11132       8.6275
   11133       9.0308
   11134       9.0388
   11135       8.1380
   11136       8.4413
   11137       8.9470
   11138       9.0403
   11139       9.1213
   11140       8.6350
   11141       8.6367
   11142       8.7101
   11143       8.9256
   11144       9.2861
   11145       9.2282
   11146       9.3372
   11147       9.7525
   11148       9.9720
   11149      10.1829
   11150      10.2567
   11151       9.9510
   11152       9.1153
   11153       9.9517
   11154       9.4445
   11155       9.9175
   11156       9.3078
   11157       9.4017
   11158      10.4036
   11159      10.1894
   11160      10.1877
   11161       9.6811
   11162       9.7620
   11163       9.8589
   11164       9.5729
   11165       8.9567
   11166       7.9986
   11167       8.3711
   11168      10.2005
   11169       9.0925
   11170       8.5479
   11171       8.8780
   11172       8.9914
   11173       8.1572
   11174       8.3681
   11175       8.6199
   11176       8.7350
   11177       8.0789
   11178       9.1317
   11179       8.3861
   11180       8.8918
   11181       9.0644
   11182       8.6147
   11183       8.3694
   11184       8.2965
   11185       8.0157
   11186       8.2976
   11187       8.1725
   11188       7.3780
   11189       8.7801
   11190       8.8299
   11191       9.3939
   11192       8.8722
   11193       9.0846
   11194       9.2254
   11195       8.0568
   11196       8.9359
   11197       8.5424
   11198       8.6309
   11199       8.7176
   11200       8.9912
   11201       8.4920
   11202       8.5972
   11203       8.6172
   11204       8.4755
   11205       7.8988
   11206       8.0536
   11207       8.3587
   11208       7.6254
   11209       8.4442
   11210       8.3291
   11211       8.3096
   11212       8.9545
   11213       7.3856
   11214       7.8835
   11215       7.2772
   11216       7.2324
   11217       7.8563
   11218       7.4698
   11219       6.6295
   11220       8.0552
   11221       8.2314
   11222       8.3861
   11223       8.5012
   11224       8.7328
   11225       8.0419
   11226       7.2421
   11227       7.8620
   11228       7.3992
   11229       8.0538
   11230       7.8861
   11231       8.1423
   11232       8.5432
   11233       6.6084
   11234       7.9400
   11235       7.4551
   11236       7.5356
   11237       7.7163
   11238       7.8428
   11239       8.8212
   11240       8.5831
   11241       8.8617
   11242       8.4924
   11243       8.6492
   11244       8.7458
   11245       8.8269
   11246       8.2084
   11247       7.7136
   11248       8.1504
   11249       8.3901
   11250       8.0571
   11251       7.6255
   11252       7.1462
   11253       8.0574
   11254       7.7652
   11255       8.1913
   11256       7.9683
   11257       8.3317
   11258       9.2423
   11259       8.8965
   11260       9.0914
   11261       9.2885
   11262       9.2282
   11263       9.1231
   11264       8.1464
   11265       8.3844
   11266       8.6369
   11267       8.6062
   11268       8.0597
   11269       8.3984
   11270       8.2928
   11271       8.7227
   11272       8.9847
   11273       9.4799
   11274       8.9104
   11275       9.2962
   11276       9.0396
   11277       8.8439
   11278       8.9968
   11279       9.4888
   11280       8.8322
   11281       8.8941
   11282       8.7319
   11283       9.2543
   11284       9.3204
   11285       8.6780
   11286       9.3765
   11287       8.6815
   11288       8.7577
   11289       8.9169
   11290       8.9584
   11291       9.1033
   11292       9.3710
   11293       8.5957
   11294       8.8533
   11295       8.3611
   11296       9.1189
   11297       8.6085
   11298       8.7927
   11299       8.3133
   11300       8.5164
   11301       8.1364
   11302       8.9075
   11303       8.8384
   11304       8.4706
   11305       8.2575
   11306       8.9541
   11307       8.7827
   11308       8.6685
   11309       9.2414
   11310       9.6818
   11311       8.8602
   11312       8.4934
   11313       9.0404
   11314       9.1165
   11315       9.1010
   11316       9.0947
   11317       9.1673
   11318       9.6906
   11319       9.0225
   11320       9.9175
   11321       8.8960
   11322       8.6397
   11323       8.8636
   11324       8.9700
   11325       8.8564
   11326       9.0060
   11327       8.5780
   11328       8.5160
   11329       8.8532
   11330       8.3046
   11331       8.5571
   11332       8.2660
   11333       8.1225
   11334       8.3848
   11335       8.7560
   11336       8.5971
   11337       8.7485
   11338       9.1303
   11339       8.6636
   11340       9.5172
   11341       9.5958
   11342       9.3705
   11343      10.0031
   11344       9.4854
   11345       9.6018
   11346       9.4660
   11347       8.5221
   11348       8.5537
   11349       8.5553
   11350       8.3818
   11351       8.4548
   11352       8.5694
   11353       8.8278
   11354       8.5823
   11355       8.3443
   11356       8.5313
   11357       7.8364
   11358       7.9667
   11359       8.5287
   11360       8.4071
   11361       8.7183
   11362       8.7680
   11363       8.3414
   11364       8.6994
   11365       8.4903
   11366       8.8347
   11367       8.4243
   11368       8.0845
   11369       8.1717
   11370       8.7161
   11371       8.6956
   11372       8.2029
   11373       8.5430
   11374       8.7798
   11375       8.5491
   11376       8.4758
   11377       8.6104
   11378       8.7885
   11379       8.7032
   11380       8.9680
   11381       8.0825
   11382       8.3720
   11383       8.7859
   11384       8.5231
   11385       8.6281
   11386       8.9577
   11387       7.9892
   11388       8.0396
   11389       8.1137
   11390       8.5164
   11391       8.1916
   11392       7.7230
   11393       8.8693
   11394       8.3753
   11395       8.4737
   11396       8.9078
   11397       8.0126
   11398       8.7415
   11399       8.7326
   11400       9.3206
   11401       8.5529
   11402       8.3432
   11403       8.6068
   11404       8.1458
   11405       8.4707
   11406       8.1553
   11407       8.1624
   11408       8.1731
   11409       7.8847
   11410       7.5838
   11411       7.9107
   11412       6.6380
   11413       7.1320
   11414       6.9829
   11415       7.5525
   11416       7.2807
   11417       6.8135
   11418       7.6328
   11419       6.9902
   11420       7.2912
   11421       6.5979
   11422       6.8093
   11423       6.6413
   11424       6.9173
   11425       6.9149
   11426       6.7395
   11427       6.6452
   11428       6.8769
   11429       7.2760
   11430       6.3536
   11431       7.0845
   11432       6.5780
   11433       6.7620
   11434       7.2751
   11435       7.5449
   11436       7.7948
   11437       7.8248
   11438       7.7593
   11439       8.0786
   11440       8.2431
   11441       7.4710
   11442       7.5999
   11443       7.0530
   11444       6.8044
   11445       7.2197
   11446       8.6229
   11447       7.3890
   11448       7.5233
   11449       7.7710
   11450       8.5747
   11451       8.3660
   11452       8.0735
   11453       8.2232
   11454       7.1895
   11455       7.6526
   11456       7.5915
   11457       7.5981
   11458       7.8636
   11459       8.3352
   11460       7.9991
   11461       8.5647
   11462       8.2376
   11463       7.9294
   11464       8.2562
   11465       7.8104
   11466       7.7636
   11467       8.1809
   11468       7.8661
   11469       8.7926
   11470       8.1177
   11471       8.9539
   11472       8.4790
   11473       8.1609
   11474       8.2326
   11475       7.8609
   11476       7.2647
   11477       7.9031
   11478       8.0055
   11479       7.9277
   11480       7.9917
   11481       8.3777
   11482       8.1829
   11483       8.7874
   11484       8.6910
   11485       8.5449
   11486       9.1116
   11487       8.3912
   11488       8.6327
   11489       8.4000
   11490       8.5078
   11491       8.2719
   11492       7.5616
   11493       7.9296
   11494       8.2587
   11495       8.5592
   11496       8.6791
   11497       8.6733
   11498       8.4775
   11499       8.1257
   11500       8.5362
   11501       9.4031
   11502       8.6632
   11503       8.2172
   11504       8.5603
   11505       8.5742
   11506       8.7440
   11507       8.7828
   11508       8.4365
   11509       8.1813
   11510       8.4053
   11511       8.9244
   11512       8.6936
   11513       8.5692
   11514       8.2166
   11515       7.7204
   11516       7.4881
   11517       7.7360
   11518       8.3216
   11519       8.0413
   11520       8.0882
   11521       7.3152
   11522       8.8162
   11523       8.3784
   11524       8.2082
   11525       8.3241
   11526       7.8331
   11527       8.3616
   11528       7.5886
   11529       7.7257
   11530       8.2553
   11531       8.1349
   11532       8.1258
   11533       8.2802
   11534       8.5986
   11535       8.4247
   11536       8.4332
   11537       8.8032
   11538       8.5136
   11539       8.5824
   11540       8.8302
   11541       8.2872
   11542       8.4973
   11543       8.6198
   11544       8.1578
   11545       8.2807
   11546       7.5516
   11547       7.7811
   11548       7.8290
   11549       7.7801
   11550       7.2054
   11551       7.8101
   11552       7.4152
   11553       7.8675
   11554       7.8110
   11555       8.1097
   11556       7.3372
   11557       7.4602
   11558       7.2638
   11559       7.6802
   11560       8.0589
   11561       7.6997
   11562       7.6219
   11563       7.7810
   11564       7.4768
   11565       7.5077
   11566       7.3293
   11567       7.2973
   11568       7.0586
   11569       7.6640
   11570       7.2294
   11571       7.6259
   11572       7.2336
   11573       7.5589
   11574       7.2809
   11575       8.4312
   11576       8.4346
   11577       7.1637
   11578       8.0123
   11579       7.6786
   11580       7.7622
   11581       7.8615
   11582       8.0210
   11583       7.3261
   11584       7.9964
   11585       7.7405
   11586       8.4953
   11587       7.6994
   11588       7.7546
   11589       7.8964
   11590       7.8795
   11591       7.5741
   11592       7.6911
   11593       8.5332
   11594       8.5592
   11595       8.9284
   11596       8.3175
   11597       8.8210
   11598       9.1576
   11599       7.9742
   11600       8.4783
   11601       8.1873
   11602       8.0649
   11603       7.8734
   11604       8.0333
   11605       8.1707
   11606       8.1732
   11607       8.3480
   11608       8.4411
   11609       8.7272
   11610       8.2205
   11611       7.6930
   11612       7.7039
   11613       6.8878
   11614       7.9923
   11615       7.6780
   11616       7.7713
   11617       7.3969
   11618       7.6934
   11619       7.1948
   11620       7.1261
   11621       6.7804
   11622       7.5304
   11623       7.1147
   11624       7.6286
   11625       7.2559
   11626       7.0362
   11627       7.0461
   11628       7.0738
   11629       6.9133
   11630       7.4867
   11631       7.3190
   11632       7.8088
   11633       8.3310
   11634       7.7909
   11635       7.8024
   11636       8.4389
   11637       8.4227
   11638       8.1487
   11639       8.0754
   11640       7.8577
   11641       7.9793
   11642       8.1863
   11643       8.6312
   11644       8.1518
   11645       8.2587
   11646       8.4577
   11647       8.1812
   11648       8.1124
   11649       8.2886
   11650       9.2459
   11651       9.1470
   11652       9.0789
   11653       9.4434
   11654       9.5357
   11655       9.0586
   11656       9.3186
   11657       9.3706
   11658       9.3469
   11659       9.8345
   11660       9.4799
   11661       9.7043
   11662       9.5736
   11663       8.9322
   11664       8.7363
   11665       7.4335
   11666       7.8139
   11667       7.5313
   11668       7.2081
   11669       7.2440
   11670       7.1067
   11671       8.2769
   11672       7.8332
   11673       7.9453
   11674       7.9358
   11675       7.5973
   11676       8.2413
   11677       7.3845
   11678       7.6060
   11679       7.9825
   11680       7.9258
   11681       7.7832
   11682       7.5224
   11683       7.7652
   11684       8.2011
   11685       7.5839
   11686       7.4789
   11687       7.6135
   11688       7.0629
   11689       7.3971
   11690       7.9359
   11691       7.8717
   11692       8.3263
   11693       8.2165
   11694       8.5080
   11695       7.7170
   11696       8.7288
   11697       9.0574
   11698       7.8712
   11699       8.8563
   11700       8.5296
   11701       8.6149
   11702       8.3644
   11703       9.1582
   11704       8.4545
   11705       8.8248
   11706       8.7735
   11707       8.4471
   11708       8.3883
   11709       8.2788
   11710       8.1700
   11711       8.3628
   11712       8.1484
   11713       8.4668
   11714       8.6558
   11715       8.1372
   11716       7.7166
   11717       6.7814
   11718       6.2508
   11719       7.1835
   11720       6.9224
   11721       7.4915
   11722       7.3512
   11723       7.2038
   11724       6.9134
   11725       7.3779
   11726       6.8907
   11727       6.9377
   11728       6.8765
   11729       7.3924
   11730       7.3894
   11731       7.2007
   11732       6.4544
   11733       7.6874
   11734       7.1383
   11735       7.3892
   11736       7.4636
   11737       7.2305
   11738       7.2692
   11739       7.6272
   11740       7.7970
   11741       7.2926
   11742       6.9562
   11743       6.7823
   11744       7.1561
   11745       6.9854
   11746       6.8380
   11747       7.1921
   11748       7.2954
   11749       7.2214
   11750       7.5842
   11751       7.3874
   11752       7.8693
   11753       7.6021
   11754       8.2480
   11755       8.0982
   11756       8.0861
   11757       7.7994
   11758       8.2943
   11759       7.8798
   11760       7.7614
   11761       8.2613
   11762       7.7354
   11763       7.4884
   11764       8.0621
   11765       8.3748
   11766       8.5392
   11767       7.4394
   11768       7.2848
   11769       7.8453
   11770       7.5204
   11771       8.2030
   11772       7.2599
   11773       7.5736
   11774       7.2830
   11775       7.2957
   11776       7.7170
   11777       7.4778
   11778       7.8978
   11779       7.6232
   11780       7.6815
   11781       7.9096
   11782       7.9112
   11783       7.6611
   11784       8.2971
   11785       8.5961
   11786       8.8621
   11787       8.1598
   11788       7.6230
   11789       7.5087
   11790       7.6082
   11791       7.4711
   11792       7.4967
   11793       7.4933
   11794       7.4676
   11795       7.8267
   11796       7.5560
   11797       7.5204
   11798       7.9354
   11799       7.8213
   11800       7.3999
   11801       8.3875
   11802       9.1947
   11803       8.6431
   11804       8.2942
   11805       8.1172
   11806       8.1000
   11807       8.2636
   11808       8.1468
   11809       8.1065
   11810       8.4030
   11811       8.1626
   11812       8.1450
   11813       8.2245
   11814       7.4116
   11815       7.9797
   11816       8.4415
   11817       8.0941
   11818       8.1561
   11819       8.2931
   11820       9.0131
   11821       9.0057
   11822       8.0131
   11823       8.5983
   11824       9.0385
   11825       8.8849
   11826       8.7628
   11827       8.9307
   11828       8.0641
   11829       8.4152
   11830       8.2842
   11831       8.0221
   11832       8.1279
   11833       8.3397
   11834       8.3046
   11835       8.0105
   11836       9.0094
   11837       8.3735
   11838       8.7593
   11839       8.7551
   11840       9.1712
   11841       8.5977
   11842       9.0469
   11843       8.7978
   11844       8.8237
   11845       9.1351
   11846       8.1614
   11847       8.6779
   11848       8.4290
   11849       8.4241
   11850       9.1289
   11851       9.7000
   11852       8.8288
   11853       8.8394
   11854       8.3553
   11855       8.8920
   11856       8.4875
   11857       8.4060
   11858       8.6936
   11859       8.0140
   11860       8.3611
   11861       8.1480
   11862       7.8914
   11863       8.1555
   11864       8.7518
   11865       8.5127
   11866       8.1751
   11867       8.7601
   11868       9.0260
   11869       8.6512
   11870       8.0378
   11871       9.1006
   11872       8.6822
   11873       9.4041
   11874       9.5011
   11875       8.0581
   11876       8.5127
   11877       8.3580
   11878       8.4826
   11879       8.6838
   11880       7.9635
   11881       7.8395
   11882       8.0777
   11883       8.7842
   11884       8.9122
   11885       7.7804
   11886       8.1633
   11887       8.0205
   11888       7.3627
   11889       7.7109
   11890       7.7732
   11891       8.0939
   11892       8.0699
   11893       8.2434
   11894       8.2407
   11895       7.5781
   11896       8.6310
   11897       9.3501
   11898       9.2725
   11899       9.7651
   11900       9.6040
   11901       9.8282
   11902       9.6682
   11903       9.6107
   11904      10.3077
   11905       9.9041
   11906       9.7625
   11907       9.1710
   11908       8.3939
   11909       8.3931
   11910       9.0285
   11911       8.6410
   11912       8.8829
   11913       8.8885
   11914       8.7658
   11915       8.1766
   11916       8.7997
   11917       8.5726
   11918       8.7459
   11919       8.7073
   11920       8.2716
   11921       8.2933
   11922       8.4883
   11923       8.3314
   11924       7.6995
   11925       7.6870
   11926       8.0398
   11927       7.9918
   11928       8.1994
   11929       8.5843
   11930       8.1776
   11931       8.2936
   11932       8.3809
   11933       8.6769
   11934       8.5911
   11935       9.6673
   11936       8.8360
   11937       8.8005
   11938       8.4089
   11939       8.2008
   11940       8.7010
   11941       8.9223
   11942       8.5349
   11943       8.2715
   11944       7.9721
   11945       7.5590
   11946       7.3255
   11947       7.4486
   11948       7.7467
   11949       7.9182
   11950       8.2066
   11951       7.9595
   11952       7.0485
   11953       8.0976
   11954       7.1344
   11955       7.1748
   11956       7.2443
   11957       7.5309
   11958       7.5679
   11959       7.8575
   11960       7.6779
   11961       7.6333
   11962       7.0287
   11963       7.6387
   11964       8.0297
   11965       7.9949
   11966       7.0300
   11967       7.4096
   11968       8.1827
   11969       7.3586
   11970       7.4466
   11971       7.6873
   11972       7.8736
   11973       8.3705
   11974       7.5623
   11975       8.1545
   11976       7.6441
   11977       7.8940
   11978       7.5777
   11979       7.8291
   11980       8.4891
   11981       7.9925
   11982       8.6387
   11983       7.9714
   11984       7.3695
   11985       6.7606
   11986       8.0560
   11987       7.6150
   11988       7.8176
   11989       7.9675
   11990       7.6328
   11991       8.2486
   11992       8.4865
   11993       8.3516
   11994       8.5975
   11995       8.9194
   11996       9.3827
   11997       8.5468
   11998       9.5992
   11999       8.4493
   12000       9.2300
   12001       9.5338
   12002       9.2603
   12003       9.8119
   12004       9.4151
   12005       9.0034
   12006       8.7303
   12007       8.4880
   12008      10.0746
   12009       8.5447
   12010       9.9893
   12011       9.2529
   12012       8.6629
   12013       8.5968
   12014       9.2103
   12015      10.1765
   12016       9.7586
   12017      10.2039
   12018       9.8877
   12019      10.1005
   12020      10.7084
   12021       9.5868
   12022       9.8540
   12023      10.3455
   12024      10.4503
   12025      10.0960
   12026       9.6891
   12027       9.8169
   12028       9.4446
   12029       9.8257
   12030       9.8459
   12031       9.6837
   12032       9.4369
   12033       9.7514
   12034      10.0455
   12035       9.8528
   12036       9.2318
   12037       9.6348
   12038       9.2535
   12039       9.0448
   12040       9.0003
   12041       8.7561
   12042       8.9539
   12043       8.3733
   12044       8.7176
   12045       8.2609
   12046       9.3309
   12047       9.3294
   12048       8.4662
   12049       8.8318
   12050       8.6680
   12051       8.7712
   12052       8.3320
   12053       8.3853
   12054       8.1625
   12055       8.0202
   12056       8.2100
   12057       8.2314
   12058       8.4500
   12059       8.5740
   12060       8.5757
   12061       8.3985
   12062       8.4148
   12063       8.4304
   12064       9.5277
   12065       8.9851
   12066       8.9406
   12067       8.0488
   12068       8.9413
   12069       8.0619
   12070       8.9049
   12071       9.2109
   12072       8.4370
   12073       9.2720
   12074       8.6579
   12075       8.9507
   12076       8.6994
   12077       8.3932
   12078       8.4999
   12079       8.4366
   12080       7.9911
   12081       8.2521
   12082       8.2783
   12083       8.7222
   12084       8.6592
   12085       9.6921
   12086       9.4462
   12087      10.0303
   12088       9.1690
   12089       9.9384
   12090       9.2416
   12091       9.7498
   12092       9.3661
   12093       9.2540
   12094       9.2104
   12095       9.3554
   12096       9.5862
   12097       9.0538
   12098       9.1653
   12099       8.6926
   12100       8.8136
   12101       8.0178
   12102       7.5656
   12103       7.7210
   12104       8.1438
   12105       7.7887
   12106       8.1080
   12107       7.0925
   12108       6.9828
   12109       6.7483
   12110       6.9724
   12111       7.6339
   12112       7.7278
   12113       7.7079
   12114       7.1996
   12115       7.6166
   12116       8.3380
   12117       8.1581
   12118       7.4775
   12119       7.4714
   12120       8.0435
   12121       8.5124
   12122       8.2553
   12123       8.1758
   12124       7.7581
   12125       8.0209
   12126       8.3508
   12127       8.6336
   12128       8.9874
   12129       8.6964
   12130       9.2008
   12131       8.7262
   12132       7.8709
   12133       7.9551
   12134       8.5448
   12135       7.8883
   12136       7.0490
   12137       8.1074
   12138       7.7775
   12139       7.7115
   12140       7.1115
   12141       6.9012
   12142       6.8971
   12143       7.1695
   12144       7.3385
   12145       6.7533
   12146       6.7363
   12147       7.0881
   12148       7.1135
   12149       7.2032
   12150       7.4758
   12151       7.1083
   12152       6.6913
   12153       7.1567
   12154       7.6799
   12155       6.8822
   12156       7.0677
   12157       6.4775
   12158       6.4871
   12159       6.2732
   12160       7.0046
   12161       7.0355
   12162       6.5598
   12163       6.5971
   12164       6.5320
   12165       6.2121
   12166       7.2966
   12167       6.7572
   12168       7.3728
   12169       7.4085
   12170       6.6774
   12171       6.7847
   12172       7.0530
   12173       6.8239
   12174       7.0958
   12175       6.3262
   12176       6.9057
   12177       6.8038
   12178       7.2649
   12179       7.4204
   12180       7.0709
   12181       7.5078
   12182       7.1219
   12183       7.6611
   12184       6.7259
   12185       7.4459
   12186       6.7019
   12187       7.1073
   12188       6.7152
   12189       7.0246
   12190       6.9020
   12191       6.6724
   12192       6.7760
   12193       7.1489
   12194       7.4413
   12195       7.1798
   12196       6.9030
   12197       7.7503
   12198       7.4740
   12199       7.5476
   12200       8.0215
   12201       7.6472
   12202       7.5503
   12203       7.6445
   12204       7.6278
   12205       7.6357
   12206       8.1348
   12207       7.2232
   12208       7.6886
   12209       7.8934
   12210       7.9498
   12211       7.6803
   12212       7.4366
   12213       7.2662
   12214       7.4174
   12215       7.5625
   12216       7.3966
   12217       7.9823
   12218       7.1128
   12219       8.0509
   12220       7.3051
   12221       8.5468
   12222       7.7229
   12223       7.4424
   12224       8.2539
   12225       7.2445
   12226       7.6524
   12227       6.9147
   12228       7.2740
   12229       7.3416
   12230       7.3204
   12231       7.0649
   12232       7.3403
   12233       6.7073
   12234       7.1399
   12235       6.4529
   12236       6.0350
   12237       5.5788
   12238       5.8396
   12239       6.1409
   12240       5.9708
   12241       6.8427
   12242       6.8059
   12243       6.4674
   12244       6.6218
   12245       6.7493
   12246       6.8772
   12247       7.1701
   12248       7.1597
   12249       7.0743
   12250       6.5905
   12251       6.6914
   12252       7.2854
   12253       6.8099
   12254       7.4585
   12255       7.2316
   12256       6.9242
   12257       7.9278
   12258       8.0083
   12259       7.9989
   12260       7.7150
   12261       7.7080
   12262       7.2160
   12263       7.2142
   12264       7.4272
   12265       7.7223
   12266       8.1146
   12267       7.8653
   12268       7.8576
   12269       7.8993
   12270       7.1851
   12271       7.0731
   12272       7.1880
   12273       7.0757
   12274       7.4739
   12275       7.0780
   12276       8.0198
   12277       7.8759
   12278       8.1197
   12279       8.4190
   12280       7.9140
   12281       8.2247
   12282       7.7765
   12283       8.0222
   12284       7.6928
   12285       7.9441
   12286       7.5117
   12287       7.9004
   12288       8.5319
   12289       8.5730
   12290       8.7733
   12291       8.1897
   12292       9.1046
   12293       9.1238
   12294       8.3295
   12295       8.1619
   12296       8.2045
   12297       8.0861
   12298       7.6066
   12299       7.5661
   12300       7.7740
   12301       7.9929
   12302       7.6435
   12303       7.6370
   12304       7.5365
   12305       7.6599
   12306       7.2609
   12307       8.0703
   12308       8.1929
   12309       7.4751
   12310       8.1042
   12311       7.6537
   12312       8.1636
   12313       7.8234
   12314       8.2451
   12315       7.9462
   12316       8.1387
   12317       8.3501
   12318       7.4675
   12319       7.7243
   12320       7.6279
   12321       7.9985
   12322       8.3186
   12323       8.0032
   12324       8.3967
   12325       8.3242
   12326       8.3636
   12327       8.2605
   12328       8.6400
   12329       8.2680
   12330       8.2742
   12331       8.4537
   12332       8.5838
   12333       8.5035
   12334       8.3816
   12335       8.1746
   12336       8.6422
   12337       8.3074
   12338       8.3010
   12339       7.8207
   12340       7.9878
   12341       8.3221
   12342       8.0837
   12343       8.1116
   12344       8.2923
   12345       8.5784
   12346       8.2693
   12347       8.4754
   12348       8.7297
   12349       8.3448
   12350       8.3248
   12351       7.9539
   12352       8.8556
   12353       7.9871
   12354       7.8122
   12355       8.3488
   12356       8.2568
   12357       8.0523
   12358       8.2600
   12359       8.6326
   12360       8.4100
   12361       8.6153
   12362       8.2786
   12363       8.2660
   12364       8.1730
   12365       8.4536
   12366       8.2347
   12367       7.2473
   12368       8.0196
   12369       8.1273
   12370       8.5226
   12371       8.0568
   12372       8.3142
   12373       8.4634
   12374       8.2178
   12375       8.4682
   12376       7.9955
   12377       8.2695
   12378       8.0171
   12379       8.0274
   12380       8.0389
   12381       8.3956
   12382       8.4682
   12383       8.3562
   12384       7.7543
   12385       7.9250
   12386       8.2254
   12387       8.6660
   12388       8.7889
   12389       8.6220
   12390       8.5085
   12391       8.7887
   12392       8.6170
   12393       8.6998
   12394       8.5740
   12395       8.2376
   12396       8.1927
   12397       8.0277
   12398       8.3278
   12399       8.4788
   12400       9.4312
   12401       8.9071
   12402       8.9347
   12403       8.2194
   12404       8.5182
   12405       8.3515
   12406       8.8370
   12407       8.9763
   12408       8.7445
   12409       8.3317
   12410       8.8213
   12411       8.5921
   12412       8.2171
   12413       8.4519
   12414       8.3811
   12415       8.5922
   12416       8.5564
   12417       8.5669
   12418       8.8596
   12419       8.7718
   12420       8.7602
   12421       8.3453
   12422       8.3205
   12423       8.2267
   12424       8.0108
   12425       8.0709
   12426       8.5713
   12427       8.1326
   12428       7.2222
   12429       7.4538
   12430       7.0027
   12431       6.3958
   12432       7.1542
   12433       7.4017
   12434       6.9838
   12435       7.2079
   12436       7.8109
   12437       7.5369
   12438       8.6205
   12439       8.3017
   12440       8.5513
   12441       8.1368
   12442       8.7247
   12443       8.6968
   12444       8.4764
   12445       8.3236
   12446       8.4676
   12447       8.1023
   12448       7.8708
   12449       8.2284
   12450       7.3993
   12451       8.4614
   12452       7.8962
   12453       8.0304
   12454       8.3344
   12455       8.3215
   12456       8.0950
   12457       8.1874
   12458       7.5496
   12459       7.9816
   12460       7.3249
   12461       7.1745
   12462       8.2311
   12463       7.6561
   12464       6.6581
   12465       7.6291
   12466       7.2855
   12467       7.1827
   12468       7.6647
   12469       7.4862
   12470       7.2985
   12471       7.2461
   12472       6.5951
   12473       6.9150
   12474       7.1081
   12475       6.3323
   12476       6.7290
   12477       7.0890
   12478       6.6641
   12479       6.5799
   12480       6.7385
   12481       6.6400
   12482       6.4843
   12483       6.5886
   12484       6.6573
   12485       6.4307
   12486       6.7938
   12487       6.3097
   12488       6.4357
   12489       6.7245
   12490       6.8908
   12491       6.2102
   12492       6.6704
   12493       6.3837
   12494       6.6698
   12495       6.9255
   12496       7.2346
   12497       6.8749
   12498       7.3643
   12499       6.6391
   12500       7.3639
   12501       6.5942
   12502       7.1155
   12503       6.9102
   12504       6.6315
   12505       7.2737
   12506       6.3314
   12507       6.6232
   12508       6.6307
   12509       6.0515
   12510       7.0863
   12511       7.3313
   12512       7.2678
   12513       7.1223
   12514       6.7740
   12515       7.0628
   12516       7.7427
   12517       7.6407
   12518       7.7504
   12519       7.6179
   12520       7.4079
   12521       7.1729
   12522       7.8373
   12523       7.4699
   12524       7.7203
   12525       6.8985
   12526       6.7500
   12527       6.4800
   12528       6.8182
   12529       6.2295
   12530       6.7263
   12531       6.5909
   12532       6.8720
   12533       6.4940
   12534       6.6640
   12535       6.4127
   12536       7.2076
   12537       6.9716
   12538       6.7739
   12539       7.0193
   12540       6.7401
   12541       6.1331
   12542       6.6825
   12543       6.5493
   12544       6.1871
   12545       7.0947
   12546       7.1540
   12547       6.8238
   12548       7.5474
   12549       6.5823
   12550       6.3819
   12551       6.0772
   12552       6.0179
   12553       6.2015
   12554       7.0111
   12555       6.1637
   12556       6.4047
   12557       6.7101
   12558       6.8718
   12559       7.5500
   12560       7.2262
   12561       6.9909
   12562       6.9131
   12563       7.2430
   12564       7.2509
   12565       6.9379
   12566       6.6143
   12567       7.2819
   12568       6.8907
   12569       7.1278
   12570       7.4031
   12571       6.7730
   12572       6.6976
   12573       6.7521
   12574       7.1190
   12575       6.7417
   12576       7.0136
   12577       6.3577
   12578       6.7367
   12579       6.6369
   12580       6.2943
   12581       6.6478
   12582       6.8435
   12583       6.4726
   12584       7.6592
   12585       6.5123
   12586       6.7131
   12587       6.6168
   12588       6.5923
   12589       7.2999
   12590       6.6076
   12591       6.7972
   12592       6.9024
   12593       6.3675
   12594       6.9862
   12595       6.5737
   12596       6.9123
   12597       7.3157
   12598       7.5109
   12599       7.3534
   12600       7.1125
   12601       7.0059
   12602       7.0761
   12603       7.1860
   12604       6.7538
   12605       7.1231
   12606       7.4915
   12607       7.7565
   12608       7.4614
   12609       7.4079
   12610       7.3913
   12611       6.8391
   12612       7.4238
   12613       7.0335
   12614       7.2080
   12615       7.3205
   12616       7.7648
   12617       8.1047
   12618       7.5987
   12619       7.4863
   12620       7.7507
   12621       8.1082
   12622       7.2218
   12623       7.8586
   12624       8.7868
   12625       8.0179
   12626       8.8728
   12627       8.8956
   12628       8.3120
   12629       8.0818
   12630       7.8638
   12631       8.3162
   12632       8.5424
   12633       8.2861
   12634       8.2571
   12635       8.4968
   12636       8.3018
   12637       8.6452
   12638       8.0114
   12639       7.8150
   12640       8.1860
   12641       7.4016
   12642       8.2941
   12643       8.3772
   12644       8.1602
   12645       8.2699
   12646       8.6856
   12647       8.3890
   12648       8.3685
   12649       8.3511
   12650       8.1346
   12651       8.3760
   12652       8.0163
   12653       8.4099
   12654       8.4067
   12655       7.9519
   12656       8.3019
   12657       8.1894
   12658       8.5054
   12659       7.9771
   12660       8.2031
   12661       8.6458
   12662       8.6821
   12663       8.1910
   12664       8.9959
   12665       8.0411
   12666       7.9314
   12667       8.5795
   12668       8.0464
   12669       8.3920
   12670       7.6187
   12671       8.5868
   12672       8.0773
   12673       7.9512
   12674       8.2373
   12675       8.1091
   12676       7.9605
   12677       7.9157
   12678       7.4422
   12679       7.5886
   12680       7.4826
   12681       7.6421
   12682       7.8266
   12683       7.5765
   12684       7.4394
   12685       7.5270
   12686       7.4468
   12687       7.5483
   12688       7.8764
   12689       7.5134
   12690       7.5388
   12691       7.5890
   12692       7.9810
   12693       8.0706
   12694       8.2590
   12695       7.2040
   12696       7.8710
   12697       7.9036
   12698       7.3499
   12699       7.0876
   12700       7.4753
   12701       7.4062
   12702       7.1811
   12703       6.8640
   12704       6.7798
   12705       6.8960
   12706       7.4674
   12707       7.1388
   12708       7.0963
   12709       6.8677
   12710       7.5989
   12711       6.8136
   12712       7.2118
   12713       7.0780
   12714       6.8756
   12715       8.5561
   12716       8.4831
   12717       8.3896
   12718       8.7707
   12719       8.4215
   12720       8.5693
   12721       8.7617
   12722       7.8769
   12723       8.1678
   12724       8.2179
   12725       8.1626
   12726       7.1234
   12727       7.6373
   12728       7.8014
   12729       7.4902
   12730       7.8104
   12731       7.8979
   12732       7.8168
   12733       7.2636
   12734       7.5904
   12735       8.1598
   12736       8.6090
   12737       8.1906
   12738       8.0828
   12739       8.0943
   12740       8.3130
   12741       7.8639
   12742       7.7095
   12743       8.4356
   12744       8.2822
   12745       7.7445
   12746       7.4411
   12747       8.0612
   12748       8.2959
   12749       8.0391
   12750       8.0670
   12751       8.2861
   12752       8.0321
   12753       8.2363
   12754       7.6612
   12755       7.9519
   12756       8.1007
   12757       7.6325
   12758       7.9611
   12759       8.3392
   12760       7.7022
   12761       8.3115
   12762       8.5206
   12763       8.2703
   12764       8.0824
   12765       8.1609
   12766       8.1712
   12767       7.9742
   12768       8.5108
   12769       7.7975
   12770       8.3218
   12771       8.1418
   12772       8.2257
   12773       8.1962
   12774       8.1974
   12775       8.3477
   12776       8.0894
   12777       7.9467
   12778       8.2358
   12779       7.8878
   12780       8.1399
   12781       7.7605
   12782       7.9894
   12783       7.7342
   12784       8.0881
   12785       8.0975
   12786       8.3815
   12787       8.5967
   12788       8.0126
   12789       8.1044
   12790       7.9510
   12791       8.5805
   12792       8.3803
   12793       7.9152
   12794       7.4713
   12795       8.0130
   12796       8.5652
   12797       8.1685
   12798       8.2090
   12799       8.5222
   12800       8.4205
   12801       8.4176
   12802       7.7471
   12803       8.6093
   12804       8.1732
   12805       8.3720
   12806       8.1685
   12807       8.3345
   12808       7.9427
   12809       8.2796
   12810       8.6513
   12811       8.2756
   12812       8.1422
   12813       7.7408
   12814       8.2439
   12815       7.7618
   12816       7.6862
   12817       8.5169
   12818       8.8171
   12819       8.4225
   12820       8.2362
   12821       8.4848
   12822       7.8693
   12823       8.2049
   12824       8.3350
   12825       7.9035
   12826       8.5180
   12827       8.4203
   12828       7.7876
   12829       7.9457
   12830       8.4809
   12831       7.7644
   12832       8.2542
   12833       8.3199
   12834       8.3711
   12835       8.6636
   12836       8.4699
   12837       8.0131
   12838       8.2057
   12839       7.7058
   12840       8.4140
   12841       7.7145
   12842       7.3544
   12843       7.3614
   12844       7.7223
   12845       7.7619
   12846       7.8424
   12847       7.5010
   12848       7.5699
   12849       7.1824
   12850       7.4857
   12851       7.5264
   12852       7.1966
   12853       7.1937
   12854       7.4341
   12855       7.6812
   12856       7.3680
   12857       6.9907
   12858       6.8477
   12859       6.8339
   12860       6.7556
   12861       6.6568
   12862       7.1831
   12863       6.5179
   12864       6.8236
   12865       7.7927
   12866       6.9288
   12867       6.9776
   12868       6.8047
   12869       6.8044
   12870       7.1071
   12871       6.5567
   12872       6.4730
   12873       6.5666
   12874       7.3098
   12875       7.1893
   12876       6.9885
   12877       6.9755
   12878       7.2224
   12879       6.6724
   12880       6.8178
   12881       6.6883
   12882       7.1218
   12883       6.3537
   12884       6.5693
   12885       6.1817
   12886       6.8180
   12887       7.0101
   12888       7.3549
   12889       7.1448
   12890       7.1658
   12891       7.1353
   12892       6.7707
   12893       6.9239
   12894       6.8838
   12895       6.8663
   12896       7.2383
   12897       7.9960
   12898       7.9398
   12899       7.3685
   12900       6.8798
   12901       7.8318
   12902       7.7416
   12903       7.0588
   12904       6.6355
   12905       6.8981
   12906       7.0098
   12907       7.1612
   12908       7.4244
   12909       7.5508
   12910       7.5489
   12911       7.2392
   12912       6.9961
   12913       7.8286
   12914       7.2931
   12915       7.8668
   12916       7.4539
   12917       7.0259
   12918       7.1393
   12919       6.7993
   12920       7.0093
   12921       6.8945
   12922       6.5565
   12923       6.8464
   12924       6.8462
   12925       6.9547
   12926       7.3962
   12927       7.7113
   12928       7.5407
   12929       7.1191
   12930       7.4693
   12931       7.3815
   12932       7.7448
   12933       8.4422
   12934       7.7063
   12935       7.8067
   12936       7.5846
   12937       7.6491
   12938       8.0609
   12939       7.4137
   12940       6.9140
   12941       7.2633
   12942       7.4586
   12943       7.9734
   12944       7.8392
   12945       8.1463
   12946       7.5773
   12947       8.0282
   12948       7.7401
   12949       7.4233
   12950       7.7337
   12951       7.4141
   12952       7.6732
   12953       8.2146
   12954       8.0706
   12955       8.1278
   12956       7.8693
   12957       7.7984
   12958       7.6467
   12959       7.8937
   12960       8.1719
   12961       7.7437
   12962       8.0139
   12963       8.1645
   12964       7.8886
   12965       8.3013
   12966       8.1372
   12967       8.4088
   12968       7.5808
   12969       8.7960
   12970       7.5874
   12971       7.3300
   12972       8.1263
   12973       7.5764
   12974       7.3980
   12975       7.4179
   12976       7.6345
   12977       7.7973
   12978       8.1284
   12979       7.4893
   12980       7.7371
   12981       7.6562
   12982       7.7908
   12983       7.5076
   12984       7.1558
   12985       7.5096
   12986       7.6211
   12987       7.2061
   12988       7.5816
   12989       8.4339
   12990       8.0625
   12991       8.1346
   12992       7.8123
   12993       7.8950
   12994       7.6257
   12995       7.7294
   12996       7.6248
   12997       8.0465
   12998       7.9111
   12999       8.1773
   13000       7.6452
   13001       7.5230
   13002       7.4845
   13003       7.7310
   13004       7.4270
   13005       8.0813
   13006       7.6445
   13007       7.6262
   13008       7.7758
   13009       7.6396
   13010       8.7401
   13011       8.2746
   13012       7.9966
   13013       8.2432
   13014       7.5611
   13015       7.6833
   13016       7.7461
   13017       7.5544
   13018       7.5704
   13019       7.9412
   13020       8.0755
   13021       7.3704
   13022       7.4693
   13023       7.8272
   13024       7.5369
   13025       7.3863
   13026       8.1268
   13027       7.2976
   13028       6.9543
   13029       7.5248
   13030       6.9076
   13031       7.3584
   13032       6.8738
   13033       7.6100
   13034       7.4957
   13035       7.8467
   13036       8.2329
   13037       7.5127
   13038       7.6827
   13039       7.7125
   13040       7.9516
   13041       7.4647
   13042       7.2116
   13043       7.3823
   13044       7.3486
   13045       7.2839
   13046       7.1446
   13047       7.0036
   13048       7.0968
   13049       7.1426
   13050       7.5730
   13051       7.9001
   13052       8.2745
   13053       7.4237
   13054       7.9673
   13055       8.2333
   13056       7.8180
   13057       8.0457
   13058       8.0256
   13059       7.5833
   13060       6.9331
   13061       7.1812
   13062       6.6404
   13063       6.6621
   13064       6.7474
   13065       7.3262
   13066       7.0102
   13067       7.3842
   13068       6.8974
   13069       7.3624
   13070       7.0179
   13071       7.2734
   13072       6.5906
   13073       7.2377
   13074       6.8451
   13075       7.0765
   13076       7.1712
   13077       6.9379
   13078       7.7417
   13079       6.8812
   13080       7.2461
   13081       7.0293
   13082       7.3887
   13083       7.0534
   13084       7.6314
   13085       7.3032
   13086       6.3285
   13087       7.0953
   13088       7.6093
   13089       7.1570
   13090       6.7998
   13091       7.2032
   13092       6.5028
   13093       6.5153
   13094       5.7850
   13095       5.9146
   13096       6.0164
   13097       6.1069
   13098       6.5379
   13099       5.7597
   13100       6.8060
   13101       5.2212
   13102       5.4938
   13103       5.8676
   13104       6.3402
   13105       6.0887
   13106       5.9546
   13107       6.2303
   13108       6.0193
   13109       5.7865
   13110       6.7461
   13111       7.1367
   13112       7.1773
   13113       6.9523
   13114       7.1415
   13115       7.2483
   13116       7.4245
   13117       7.1635
   13118       8.0331
   13119       7.3096
   13120       7.6177
   13121       7.7080
   13122       7.4427
   13123       8.0229
   13124       7.7758
   13125       7.7941
   13126       7.1448
   13127       7.6961
   13128       8.1030
   13129       7.3048
   13130       6.9371
   13131       7.1516
   13132       7.1275
   13133       7.3090
   13134       6.9584
   13135       7.3739
   13136       7.1355
   13137       7.5301
   13138       7.6414
   13139       7.7754
   13140       7.7258
   13141       7.8762
   13142       7.6677
   13143       7.8988
   13144       8.0106
   13145       8.0028
   13146       8.9542
   13147       8.4664
   13148       8.2258
   13149       8.5916
   13150       8.5355
   13151       8.4862
   13152       7.6539
   13153       8.0068
   13154       7.7480
   13155       7.4930
   13156       8.0914
   13157       8.0212
   13158       7.4745
   13159       8.3451
   13160       8.0712
   13161       8.2662
   13162       9.0397
   13163       9.0397
   13164       8.6236
   13165       8.5697
   13166       7.7174
   13167       8.4147
   13168       8.9464
   13169       8.5005
   13170       8.6650
   13171       9.1588
   13172       8.4194
   13173       8.4332
   13174       8.2797
   13175       7.8070
   13176       8.5766
   13177       7.6738
   13178       7.5850
   13179       7.5857
   13180       8.0570
   13181       7.6180
   13182       7.9030
   13183       8.3096
   13184       8.7291
   13185       8.8355
   13186       8.2222
   13187       8.7421
   13188       8.1077
   13189       8.8010
   13190       8.8649
   13191       9.3637
   13192       9.6919
   13193       9.4441
   13194       9.5350
   13195       8.6644
   13196       8.7965
   13197       8.0664
   13198       8.1281
   13199       7.8224
   13200       8.2840
   13201       8.3987
   13202       8.1800
   13203       8.4299
   13204       7.3235
   13205       7.9604
   13206       7.8650
   13207       7.3664
   13208       7.6519
   13209       7.7790
   13210       7.1873
   13211       7.5107
   13212       7.7745
   13213       7.0302
   13214       7.2470
   13215       7.3629
   13216       7.6025
   13217       7.2885
   13218       7.0602
   13219       7.2282
   13220       7.1254
   13221       7.2195
   13222       7.5071
   13223       7.2512
   13224       7.4823
   13225       7.7357
   13226       7.5121
   13227       7.3828
   13228       6.9616
   13229       7.5647
   13230       7.0361
   13231       7.0918
   13232       7.3622
   13233       7.4196
   13234       8.1972
   13235       7.2737
   13236       7.0408
   13237       7.0828
   13238       7.5563
   13239       7.1113
   13240       7.6143
   13241       8.0426
   13242       8.1788
   13243       7.7491
   13244       7.6197
   13245       7.7460
   13246       8.0431
   13247       8.5152
   13248       8.0680
   13249       7.9105
   13250       8.0964
   13251       7.7440
   13252       7.5885
   13253       7.6760
   13254       8.0606
   13255       7.4574
   13256       7.7209
   13257       7.7683
   13258       8.1166
   13259       8.0107
   13260       8.0663
   13261       7.4315
   13262       7.6550
   13263       7.3155
   13264       7.7554
   13265       7.8377
   13266       8.1048
   13267       7.4834
   13268       7.8206
   13269       7.7273
   13270       7.4512
   13271       7.4417
   13272       7.4873
   13273       8.2194
   13274       8.3184
   13275       7.7482
   13276       7.1797
   13277       7.6433
   13278       8.0377
   13279       7.7460
   13280       7.8437
   13281       8.1960
   13282       7.9992
   13283       8.0408
   13284       8.0692
   13285       8.4501
   13286       7.5903
   13287       7.7195
   13288       7.0058
   13289       7.2755
   13290       7.2070
   13291       7.3134
   13292       7.1448
   13293       7.1420
   13294       7.7586
   13295       7.8582
   13296       8.1721
   13297       7.4522
   13298       8.0729
   13299       7.7284
   13300       7.9606
   13301       7.3483
   13302       7.6059
   13303       7.9537
   13304       8.1631
   13305       6.8995
   13306       6.9383
   13307       6.7432
   13308       7.4929
   13309       7.5361
   13310       8.3671
   13311       8.6216
   13312       8.4764
   13313       8.6032
   13314       8.2117
   13315       9.3591
   13316       9.0733
   13317       9.8629
   13318       9.5322
   13319       8.9663
   13320       9.1312
   13321       8.4966
   13322       7.4278
   13323       7.9930
   13324       8.0619
   13325       8.1165
   13326       7.9945
   13327       8.3537
   13328       8.3068
   13329       8.4882
   13330       8.1852
   13331       7.3742
   13332       7.3023
   13333       8.1059
   13334       7.5484
   13335       7.8597
   13336       7.9378
   13337       7.8813
   13338       7.3178
   13339       8.1033
   13340       7.7743
   13341       7.4110
   13342       7.4664
   13343       7.5172
   13344       7.3179
   13345       7.0389
   13346       6.9588
   13347       7.5127
   13348       6.6983
   13349       6.7668
   13350       7.0552
   13351       6.3823
   13352       6.8005
   13353       7.2642
   13354       7.1503
   13355       7.0642
   13356       6.9355
   13357       6.8625
   13358       6.9996
   13359       7.0522
   13360       6.5988
   13361       6.9313
   13362       7.1101
   13363       6.9939
   13364       7.1189
   13365       7.3280
   13366       7.1351
   13367       6.8560
   13368       6.7159
   13369       7.1898
   13370       6.8388
   13371       6.9142
   13372       7.2069
   13373       6.8018
   13374       7.0817
   13375       7.4267
   13376       7.2744
   13377       7.1942
   13378       7.0103
   13379       6.9355
   13380       7.0476
   13381       7.2023
   13382       6.9334
   13383       6.7019
   13384       7.3483
   13385       7.4976
   13386       7.3064
   13387       7.3363
   13388       7.4269
   13389       7.6308
   13390       7.0416
   13391       7.3567
   13392       6.8040
   13393       7.5529
   13394       7.2531
   13395       7.1021
   13396       7.1479
   13397       7.3995
   13398       7.3021
   13399       7.8897
   13400       7.0149
   13401       7.8827
   13402       7.7919
   13403       8.2943
   13404       8.0990
   13405       7.7959
   13406       7.9715
   13407       8.1433
   13408       7.9367
   13409       8.0862
   13410       7.7051
   13411       7.8362
   13412       8.2877
   13413       7.9356
   13414       8.0819
   13415       8.1123
   13416       8.2610
   13417       7.6865
   13418       8.3105
   13419       7.9121
   13420       7.8690
   13421       7.5363
   13422       8.1373
   13423       7.7642
   13424       8.1018
   13425       7.7072
   13426       8.2674
   13427       7.4753
   13428       6.7196
   13429       7.2835
   13430       7.7512
   13431       6.5896
   13432       7.4857
   13433       7.3826
   13434       7.7283
   13435       7.7450
   13436       7.4001
   13437       6.8076
   13438       6.6549
   13439       6.7613
   13440       7.6733
   13441       6.9047
   13442       6.6861
   13443       6.8374
   13444       6.7967
   13445       6.7679
   13446       6.7298
   13447       7.0679
   13448       7.1263
   13449       6.3773
   13450       6.1107
   13451       6.9095
   13452       6.6610
   13453       6.5296
   13454       6.7711
   13455       6.4478
   13456       6.3190
   13457       6.5253
   13458       6.4923
   13459       7.4869
   13460       7.4881
   13461       7.0122
   13462       7.0439
   13463       6.6904
   13464       7.4266
   13465       7.4063
   13466       6.9711
   13467       7.7336
   13468       7.5324
   13469       7.9631
   13470       8.2093
   13471       8.4217
   13472       8.4432
   13473       8.6048
   13474       8.7765
   13475       8.1170
   13476       7.9338
   13477       8.2427
   13478       8.8282
   13479       7.2270
   13480       7.2918
   13481       7.7922
   13482       7.3084
   13483       8.3549
   13484       7.8923
   13485       8.5475
   13486       8.2158
   13487       8.2804
   13488       8.4691
   13489       8.4806
   13490       8.4196
   13491       8.1669
   13492       7.9054
   13493       8.4435
   13494       7.7350
   13495       8.2363
   13496       7.5146
   13497       8.0857
   13498       7.7034
   13499       7.2412
   13500       7.3732
   13501       6.6945
   13502       6.9962
   13503       7.4172
   13504       7.4467
   13505       7.5066
   13506       7.6379
   13507       6.8532
   13508       7.2737
   13509       7.2676
   13510       7.3182
   13511       7.3822
   13512       7.7187
   13513       7.6646
   13514       7.3890
   13515       7.8268
   13516       7.2509
   13517       7.3705
   13518       7.1046
   13519       7.3431
   13520       7.7271
   13521       7.6338
   13522       7.7763
   13523       8.0634
   13524       8.2696
   13525       7.6216
   13526       7.7753
   13527       7.9479
   13528       8.1509
   13529       7.7941
   13530       7.8937
   13531       7.6338
   13532       8.0162
   13533       7.9799
   13534       7.7430
   13535       7.2931
   13536       7.9382
   13537       6.9374
   13538       7.2083
   13539       7.2247
   13540       7.5517
   13541       7.5769
   13542       7.7262
   13543       7.8498
   13544       7.8108
   13545       7.7620
   13546       7.2056
   13547       7.8768
   13548       8.0285
   13549       8.0752
   13550       8.2081
   13551       8.0452
   13552       7.5515
   13553       7.8776
   13554       7.3824
   13555       7.9062
   13556       7.7774
   13557       7.4641
   13558       7.4344
   13559       8.8466
   13560       8.7379
   13561       8.3374
   13562       8.0717
   13563       8.0685
   13564       7.8570
   13565       7.4721
   13566       7.0384
   13567       7.9305
   13568       8.2899
   13569       7.5150
   13570       7.2889
   13571       7.3979
   13572       8.0548
   13573       7.0434
   13574       7.0308
   13575       7.5242
   13576       7.5397
   13577       7.7321
   13578       7.2000
   13579       7.4755
   13580       7.4575
   13581       8.1195
   13582       7.6068
   13583       7.5106
   13584       6.7179
   13585       6.2771
   13586       6.3219
   13587       6.2944
   13588       6.6198
   13589       6.8042
   13590       5.9909
   13591       6.8730
   13592       6.8931
   13593       5.9046
   13594       6.0884
   13595       6.0270
   13596       6.3326
   13597       6.3666
   13598       6.2835
   13599       5.8409
   13600       6.0222
   13601       5.7356
   13602       6.4313
   13603       6.3815
   13604       6.1861
   13605       6.0517
   13606       6.9429
   13607       6.3491
   13608       6.6631
   13609       6.4836
   13610       6.8555
   13611       7.0277
   13612       7.1503
   13613       6.8341
   13614       7.1944
   13615       7.1083
   13616       6.7178
   13617       7.1476
   13618       6.5652
   13619       6.9521
   13620       6.2471
   13621       6.4933
   13622       7.1696
   13623       6.7697
   13624       6.6290
   13625       6.8940
   13626       6.8645
   13627       7.0583
   13628       6.8623
   13629       6.4424
   13630       6.9947
   13631       6.8210
   13632       6.9879
   13633       6.7936
   13634       7.2519
   13635       6.6104
   13636       6.5176
   13637       6.7546
   13638       6.9541
   13639       7.0990
   13640       7.5717
   13641       7.0911
   13642       6.9998
   13643       7.4036
   13644       7.7497
   13645       7.3317
   13646       7.4989
   13647       7.3556
   13648       7.4336
   13649       7.9856
   13650       8.1430
   13651       8.2405
   13652       8.2047
   13653       8.2014
   13654       7.8771
   13655       8.4445
   13656       8.2970
   13657       8.1366
   13658       7.9198
   13659       8.0081
   13660       8.1038
   13661       8.2998
   13662       8.4694
   13663       8.6129
   13664       8.5510
   13665       8.6667
   13666       8.0769
   13667       9.0614
   13668       8.9389
   13669       8.6454
   13670       8.9101
   13671       8.0037
   13672       7.8935
   13673       7.7055
   13674       7.9766
   13675       8.2051
   13676       7.6042
   13677       7.9336
   13678       7.4428
   13679       7.3370
   13680       7.0661
   13681       7.2127
   13682       7.3366
   13683       6.9685
   13684       7.3185
   13685       7.5391
   13686       7.4161
   13687       7.4590
   13688       7.0682
   13689       7.2602
   13690       7.2925
   13691       7.9283
   13692       7.4836
   13693       7.5506
   13694       7.8476
   13695       8.1374
   13696       7.5867
   13697       7.8366
   13698       7.8550
   13699       7.5778
   13700       7.8447
   13701       7.5526
   13702       7.6699
   13703       8.5491
   13704       7.9003
   13705       7.8705
   13706       8.3126
   13707       8.6401
   13708       8.7934
   13709       9.0594
   13710       9.2392
   13711       8.1987
   13712       8.7242
   13713       8.4183
   13714       8.5320
   13715       9.0324
   13716       9.2542
   13717       8.3567
   13718       8.3700
   13719       9.3195
   13720       8.4863
   13721       8.1623
   13722       7.8823
   13723       8.0761
   13724       8.4799
   13725       7.4610
   13726       7.0349
   13727       7.8177
   13728       7.6083
   13729       7.6681
   13730       8.5066
   13731       8.5951
   13732       8.2226
   13733       8.7854
   13734       8.0420
   13735       8.3410
   13736       7.9614
   13737       8.7834
   13738       8.4257
   13739       8.0580
   13740       7.7234
   13741       7.8504
   13742       7.6870
   13743       7.8164
   13744       7.7074
   13745       7.6554
   13746       8.1702
   13747       7.3968
   13748       7.1693
   13749       7.6988
   13750       7.8388
   13751       7.2298
   13752       7.4545
   13753       7.5161
   13754       8.1037
   13755       7.9366
   13756       7.7246
   13757       7.2229
   13758       7.6178
   13759       7.9183
   13760       7.6723
   13761       7.7329
   13762       7.1648
   13763       7.6918
   13764       8.2089
   13765       8.1615
   13766       7.7649
   13767       7.9243
   13768       8.5223
   13769       8.3611
   13770       9.1355
   13771       8.9625
   13772       8.3690
   13773       8.3530
   13774       8.0386
   13775       8.3745
   13776       8.3666
   13777       7.9363
   13778       8.5598
   13779       8.7071
   13780       8.3612
   13781       8.6708
   13782       9.2122
   13783       7.9514
   13784       8.1229
   13785       7.6264
   13786       7.4152
   13787       8.4585
   13788       8.3273
   13789       8.2654
   13790       8.2835
   13791       8.2993
   13792       8.3693
   13793       7.8017
   13794       7.2989
   13795       7.8411
   13796       7.9505
   13797       8.1285
   13798       7.8085
   13799       7.8575
   13800       7.2244
   13801       7.7594
   13802       7.3016
   13803       6.4114
   13804       6.8463
   13805       6.8190
   13806       6.8148
   13807       6.3985
   13808       6.5947
   13809       6.6312
   13810       6.6513
   13811       6.7526
   13812       6.9565
   13813       6.2937
   13814       6.6785
   13815       6.5795
   13816       6.3027
   13817       6.8326
   13818       6.8277
   13819       6.4249
   13820       6.6476
   13821       6.4131
   13822       6.4329
   13823       7.2559
   13824       6.3894
   13825       6.4465
   13826       7.0250
   13827       6.1952
   13828       6.4459
   13829       6.5692
   13830       7.3773
   13831       6.8921
   13832       6.7860
   13833       6.9607
   13834       7.0825
   13835       7.4042
   13836       6.6504
   13837       7.4252
   13838       6.9869
   13839       6.8983
   13840       6.2220
   13841       6.6615
   13842       6.1484
   13843       6.6908
   13844       6.6591
   13845       6.1866
   13846       6.4710
   13847       6.8659
   13848       7.4427
   13849       7.2001
   13850       7.0282
   13851       6.9717
   13852       6.7338
   13853       7.4074
   13854       7.0937
   13855       7.1022
   13856       7.2962
   13857       7.0050
   13858       7.1454
   13859       6.9557
   13860       7.3441
   13861       7.5067
   13862       7.6355
   13863       7.9386
   13864       8.5596
   13865       7.7994
   13866       7.8522
   13867       7.5365
   13868       7.8335
   13869       7.4733
   13870       7.0371
   13871       7.1587
   13872       7.5736
   13873       7.6634
   13874       7.4279
   13875       7.8805
   13876       7.7999
   13877       7.5375
   13878       7.7820
   13879       7.6646
   13880       7.6663
   13881       7.3701
   13882       8.1358
   13883       8.1345
   13884       7.3558
   13885       7.9330
   13886       7.9033
   13887       7.9844
   13888       8.0902
   13889       7.8473
   13890       7.1516
   13891       7.7237
   13892       8.1220
   13893       8.1058
   13894       8.5896
   13895       8.3440
   13896       7.9692
   13897       7.7672
   13898       8.0768
   13899       8.5097
   13900       8.1010
   13901       7.9720
   13902       7.2565
   13903       7.9553
   13904       8.1432
   13905       7.4147
   13906       7.7383
   13907       7.3509
   13908       7.4152
   13909       7.2986
   13910       7.6167
   13911       7.8787
   13912       7.5130
   13913       7.4794
   13914       7.7466
   13915       7.7705
   13916       8.3363
   13917       7.0601
   13918       7.8267
   13919       7.7982
   13920       8.5777
   13921       7.7289
   13922       8.2233
   13923       8.0957
   13924       8.1269
   13925       7.7192
   13926       8.4209
   13927       7.9871
   13928       7.7931
   13929       7.5024
   13930       7.8999
   13931       7.9973
   13932       7.3031
   13933       7.5172
   13934       7.3950
   13935       7.6794
   13936       7.5303
   13937       7.3621
   13938       7.0030
   13939       7.1988
   13940       6.8367
   13941       6.8791
   13942       6.9977
   13943       7.5233
   13944       7.3573
   13945       7.7204
   13946       7.9270
   13947       8.4010
   13948       7.8261
   13949       7.4091
   13950       7.8047
   13951       7.3754
   13952       7.9802
   13953       7.5770
   13954       7.8309
   13955       8.2371
   13956       7.9364
   13957       7.8931
   13958       7.6803
   13959       7.9740
   13960       7.8307
   13961       7.5533
   13962       7.7820
   13963       7.0719
   13964       7.6504
   13965       7.3672
   13966       7.7299
   13967       7.1461
   13968       6.9036
   13969       6.9565
   13970       7.1456
   13971       7.4913
   13972       7.3375
   13973       8.0264
   13974       6.8371
   13975       7.6742
   13976       7.4265
   13977       7.6261
   13978       7.2759
   13979       7.1407
   13980       7.3564
   13981       6.9526
   13982       7.9525
   13983       6.7162
   13984       6.5691
   13985       6.2405
   13986       6.9731
   13987       6.8958
   13988       6.7966
   13989       6.5313
   13990       7.0845
   13991       6.7123
   13992       7.2473
   13993       6.8651
   13994       7.1401
   13995       7.2486
   13996       7.2114
   13997       7.1745
   13998       6.7703
   13999       7.2116
   14000       7.0349
   14001       7.4985
   14002       7.9175
   14003       7.5688
   14004       7.4264
   14005       7.4409
   14006       7.1294
   14007       7.0347
   14008       7.0719
   14009       6.9684
   14010       7.2512
   14011       6.9776
   14012       7.0045
   14013       6.7566
   14014       6.4099
   14015       5.8834
   14016       6.4005
   14017       6.8944
   14018       7.1402
   14019       6.7008
   14020       7.1751
   14021       7.7469
   14022       8.0798
   14023       8.1736
   14024       7.6486
   14025       7.6064
   14026       7.7759
   14027       7.3406
   14028       7.5057
   14029       7.7183
   14030       7.2026
   14031       6.8145
   14032       7.1015
   14033       7.4296
   14034       7.7236
   14035       8.0797
   14036       7.9073
   14037       7.7970
   14038       7.9546
   14039       8.2457
   14040       7.6725
   14041       7.4672
   14042       7.5779
   14043       8.2399
   14044       7.8120
   14045       7.4041
   14046       7.3889
   14047       7.3051
   14048       6.9327
   14049       7.3558
   14050       7.6022
   14051       7.9109
   14052       7.4498
   14053       7.4892
   14054       7.0082
   14055       7.6679
   14056       7.7907
   14057       7.1767
   14058       7.5161
   14059       7.5978
   14060       7.1301
   14061       7.1568
   14062       7.0591
   14063       6.7698
   14064       6.4767
   14065       6.3691
   14066       7.3660
   14067       7.0682
   14068       6.9526
   14069       7.5011
   14070       7.0126
   14071       6.5861
   14072       7.0462
   14073       7.4591
   14074       7.4744
   14075       7.7083
   14076       8.5038
   14077       8.4792
   14078       7.8813
   14079       7.8221
   14080       7.8856
   14081       8.5341
   14082       7.6483
   14083       8.0928
   14084       7.4497
   14085       7.7676
   14086       7.9740
   14087       7.4993
   14088       7.7468
   14089       7.1094
   14090       6.9248
   14091       6.7534
   14092       7.1776
   14093       6.5985
   14094       7.3417
   14095       7.6107
   14096       7.5667
   14097       7.3479
   14098       7.6778
   14099       7.5150
   14100       7.4915
   14101       7.4735
   14102       6.9783
   14103       7.7173
   14104       7.2516
   14105       7.6533
   14106       7.4474
   14107       7.9347
   14108       7.7844
   14109       8.1439
   14110       7.6388
   14111       7.6369
   14112       8.4720
   14113       8.3462
   14114       8.8029
   14115       8.5516
   14116       8.5475
   14117       7.6570
   14118       8.0737
   14119       8.0856
   14120       8.0997
   14121       7.8739
   14122       7.9233
   14123       7.4256
   14124       8.0295
   14125       7.8719
   14126       7.8789
   14127       7.3943
   14128       7.5414
   14129       7.7057
   14130       8.5426
   14131       8.0369
   14132       8.0468
   14133       7.5676
   14134       7.5053
   14135       8.0686
   14136       7.9712
   14137       8.2514
   14138       7.8859
   14139       8.0996
   14140       8.4613
   14141       8.6730
   14142       8.9865
   14143       8.6079
   14144       7.8141
   14145       7.6519
   14146       7.7809
   14147       7.9091
   14148       8.6621
   14149       8.0539
   14150       8.2934
   14151       7.5210
   14152       8.3414
   14153       8.3327
   14154       8.5667
   14155       8.1076
   14156       9.1388
   14157       8.1693
   14158       8.5189
   14159       8.0625
   14160       7.9800
   14161       8.6280
   14162       8.6334
   14163       7.6475
   14164       7.6926
   14165       7.7160
   14166       7.5528
   14167       7.9277
   14168       8.2990
   14169       7.6682
   14170       7.9673
   14171       7.8758
   14172       8.6351
   14173       7.8786
   14174       8.3167
   14175       8.7822
   14176       8.2888
   14177       8.4487
   14178       8.0890
   14179       7.8723
   14180       8.1390
   14181       8.5149
   14182       8.6488
   14183       8.1484
   14184       8.4233
   14185       8.5568
   14186       8.0037
   14187       8.4979
   14188       8.4198
   14189       8.1129
   14190       8.2981
   14191       8.3061
   14192       8.4229
   14193       8.2875
   14194       8.1379
   14195       8.0348
   14196       8.7096
   14197       9.0269
   14198       8.3937
   14199       8.8153
   14200       8.3257
   14201       8.3769
   14202       8.9167
   14203       8.9267
   14204       8.5398
   14205       8.4981
   14206       8.2223
   14207       8.3388
   14208       8.7271
   14209       9.2276
   14210       8.7183
   14211       9.2994
   14212       9.1308
   14213       9.1850
   14214       7.6319
   14215       8.0766
   14216       8.4840
   14217       8.2461
   14218       7.6872
   14219       7.6774
   14220       7.4856
   14221       7.6104
   14222       7.4472
   14223       7.6260
   14224       7.8558
   14225       8.2126
   14226       8.0184
   14227       7.7325
   14228       7.4685
   14229       7.8082
   14230       7.9627
   14231       7.3911
   14232       7.7268
   14233       7.7458
   14234       7.6374
   14235       8.3320
   14236       8.6084
   14237       7.7840
   14238       8.5471
   14239       7.7176
   14240       7.8567
   14241       7.7763
   14242       8.2754
   14243       7.5105
   14244       8.1272
   14245       8.1778
   14246       8.6921
   14247       8.9732
   14248       8.3641
   14249       8.1148
   14250       8.1460
   14251       8.2683
   14252       7.6149
   14253       7.8965
   14254       7.6701
   14255       7.6850
   14256       8.0447
   14257       8.4361
   14258       8.2248
   14259       8.2707
   14260       8.2301
   14261       7.8322
   14262       9.3893
   14263       8.1344
   14264       8.7442
   14265       7.9042
   14266       8.1992
   14267       7.4814
   14268       7.4103
   14269       7.1423
   14270       7.2554
   14271       8.1839
   14272       8.1447
   14273       8.0165
   14274       8.2915
   14275       8.3927
   14276       8.5716
   14277       9.0032
   14278       8.3339
   14279       8.9838
   14280       9.1449
   14281       8.3520
   14282       7.8055
   14283       8.0727
   14284       7.7556
   14285       8.0690
   14286       8.0849
   14287       8.2635
   14288       7.9408
   14289       8.4868
   14290       8.1115
   14291       7.7339
   14292       7.9006
   14293       7.9228
   14294       7.8023
   14295       8.2211
   14296       8.4511
   14297       7.9206
   14298       8.1294
   14299       7.8980
   14300       8.4632
   14301       8.2656
   14302       7.4751
   14303       7.5562
   14304       7.8852
   14305       7.4117
   14306       8.0845
   14307       7.7458
   14308       7.9635
   14309       7.5818
   14310       7.2286
   14311       7.1409
   14312       7.6653
   14313       7.0891
   14314       7.4680
   14315       7.5625
   14316       7.5658
   14317       8.3399
   14318       8.6250
   14319       8.5882
   14320       8.7669
   14321       9.6572
   14322       9.8192
   14323      10.4993
   14324      10.0959
   14325       9.8464
   14326       9.1795
   14327       9.9162
   14328       9.5278
   14329       9.3154
   14330       8.9811
   14331       8.5186
   14332       8.5282
   14333       9.3568
   14334       9.4599
   14335       9.3307
   14336       8.7651
   14337       8.6868
   14338       8.7671
   14339       8.5751
   14340       9.0971
   14341       8.0662
   14342       8.3911
   14343       8.7139
   14344       9.0547
   14345       9.3156
   14346       9.8717
   14347      10.2164
   14348       9.6831
   14349       9.4927
   14350       9.7232
   14351       9.4018
   14352       9.3622
   14353       9.3814
   14354       9.0534
   14355       8.8234
   14356       8.8416
   14357       8.8661
   14358       8.5039
   14359       8.4959
   14360       8.4423
   14361       8.3414
   14362       9.2287
   14363       8.0562
   14364       9.1885
   14365       8.5968
   14366       8.6961
   14367       8.6056
   14368       7.9926
   14369       9.3502
   14370       9.2571
   14371       8.5636
   14372       9.1074
   14373       8.6948
   14374       8.6758
   14375       9.2132
   14376       9.4727
   14377       8.1919
   14378       8.2405
   14379       8.8262
   14380       9.0917
   14381       8.9578
   14382       9.3681
   14383       9.0516
   14384       8.9024
   14385       8.4552
   14386       8.1781
   14387       8.4154
   14388       8.3181
   14389       8.2251
   14390       7.3019
   14391       8.0667
   14392       7.7861
   14393       7.9591
   14394       8.7806
   14395       8.2556
   14396       8.8703
   14397       9.0177
   14398       8.2211
   14399       9.2907
   14400       8.7045
   14401       8.7423
   14402       9.1265
   14403       8.9058
   14404       8.5342
   14405       7.9767
   14406       8.6906
   14407       8.7401
   14408       8.1364
   14409       8.2826
   14410       8.4345
   14411       8.9480
   14412       8.6884
   14413       9.1588
   14414       8.9060
   14415       8.6933
   14416       8.5563
   14417       8.4505
   14418       8.3071
   14419       8.1195
   14420       8.0956
   14421       8.1579
   14422       7.9430
   14423       7.7852
   14424       8.7309
   14425       8.3412
   14426       8.5033
   14427       8.9195
   14428       8.7063
   14429       8.4348
   14430       8.5930
   14431       8.5868
   14432       8.4020
   14433       8.2237
   14434       8.1913
   14435       9.9339
   14436       9.7233
   14437       9.9145
   14438      10.3359
   14439      10.1193
   14440      10.4495
   14441      10.2082
   14442       9.8686
   14443      10.8831
   14444      10.3621
   14445      10.6474
   14446      10.4168
   14447      10.6668
   14448      10.3622
   14449      10.4290
   14450      10.0443
   14451      10.1945
   14452       9.5480
   14453      10.4316
   14454       9.6141
   14455       9.6549
   14456       9.4720
   14457       8.5280
   14458       9.3272
   14459       9.3183
   14460       8.9583
   14461       8.8271
   14462       9.0904
   14463       9.6012
   14464       9.2884
   14465       9.7189
   14466      10.5034
   14467       9.8559
   14468       9.8173
   14469       9.8351
   14470       9.8152
   14471      10.0110
   14472       9.2351
   14473       9.6035
   14474      10.3217
   14475      10.5434
   14476      10.4632
   14477       9.7182
   14478       9.9894
   14479       9.2399
   14480       9.3975
   14481       9.6995
   14482       9.9313
   14483      10.5375
   14484      10.4550
   14485      10.4888
   14486       9.8225
   14487       9.9273
   14488       9.7525
   14489       9.8714
   14490       9.6589
   14491       9.5021
   14492       9.0334
   14493       8.7200
   14494       9.1310
   14495       9.1173
   14496       9.2337
   14497       9.0487
   14498      10.3393
   14499       9.1464
   14500       8.9405
   14501       9.6605
   14502       9.5458
   14503       9.4712
   14504       9.2782
   14505       9.6078
   14506       9.5501
   14507       9.9148
   14508      10.4147
   14509       9.9384
   14510       9.6453
   14511       9.6913
   14512       9.1352
   14513       9.3110
   14514       9.6891
   14515      10.1631
   14516      10.2255
   14517       9.8411
   14518       9.5189
   14519       9.4834
   14520       9.5937
   14521       9.5781
   14522       9.4290
   14523       9.4394
   14524      10.0022
   14525      10.5693
   14526      10.3135
   14527      10.2400
   14528      10.2566
   14529       9.9120
   14530       9.4040
   14531       9.5118
   14532      10.1936
   14533       9.6768
   14534       9.7200
   14535      10.0426
   14536      10.0134
   14537      10.2659
   14538       9.2088
   14539      10.2446
   14540       9.5825
   14541       9.9961
   14542       8.9741
   14543       9.3283
   14544      10.2961
   14545       9.4472
   14546       9.3071
   14547       8.9105
   14548       8.2355
   14549       8.4936
   14550       8.2511
   14551       8.6002
   14552       8.9656
   14553       8.6358
   14554       8.2280
   14555       8.5771
   14556       8.4525
   14557       9.0757
   14558       8.7875
   14559       8.2723
   14560       8.3288
   14561       8.3029
   14562       8.4623
   14563       8.3856
   14564       8.3062
   14565       8.5828
   14566       8.4102
   14567       8.7356
   14568       8.9934
   14569       8.7334
   14570       8.0101
   14571       8.5512
   14572       8.5293
   14573       8.3781
   14574       8.1928
   14575       8.5519
   14576       8.3705
   14577       8.4016
   14578       8.2401
   14579       8.5789
   14580       8.3839
   14581       8.6602
   14582       8.0659
   14583       8.3227
   14584       8.6377
   14585       8.7463
   14586       8.8163
   14587       8.5919
   14588       8.3047
   14589       8.0851
   14590       8.1980
   14591       8.0956
   14592       8.7813
   14593       8.4713
   14594       8.2521
   14595       6.7598
   14596       7.1880
   14597       7.7368
   14598       7.7184
   14599       7.0147
   14600       7.5435
   14601       6.8284
   14602       7.5977
   14603       7.5236
   14604       7.0905
   14605       7.2020
   14606       6.7404
   14607       7.3270
   14608       7.4845
   14609       7.4809
   14610       7.1525
   14611       8.6006
   14612       7.1758
   14613       7.4138
   14614       7.0840
   14615       7.2391
   14616       7.4521
   14617       7.1123
   14618       6.8175
   14619       7.0911
   14620       7.0902
   14621       6.5844
   14622       6.3231
   14623       6.5289
   14624       6.0758
   14625       6.9360
   14626       7.3589
   14627       7.7418
   14628       7.3794
   14629       7.5306
   14630       7.3801
   14631       6.8674
   14632       7.0367
   14633       6.6934
   14634       7.0229
   14635       6.3306
   14636       7.1788
   14637       6.7567
   14638       6.8790
   14639       7.4989
   14640       7.5923
   14641       7.8288
   14642       7.6926
   14643       7.6953
   14644       7.9571
   14645       7.5751
   14646       7.4778
   14647       7.4109
   14648       7.4456
   14649       7.9787
   14650       8.2170
   14651       8.2127
   14652       7.7685
   14653       8.0450
   14654       7.5255
   14655       7.6933
   14656       7.7711
   14657       7.0688
   14658       8.0226
   14659       7.4280
   14660       7.8742
   14661       8.6852
   14662       7.9549
   14663       8.9345
   14664       8.4241
   14665       8.9762
   14666       8.8718
   14667       8.6334
   14668       9.0237
   14669       9.1376
   14670       9.0333
   14671       8.6964
   14672       8.3804
   14673       8.0784
   14674       7.9827
   14675       7.7316
   14676       8.1034
   14677       8.6638
   14678       8.1008
   14679       7.8702
   14680       7.2520
   14681       7.9904
   14682       7.9895
   14683       8.5320
   14684       8.3340
   14685       7.9752
   14686       8.0988
   14687       8.0091
   14688       7.8704
   14689       7.8876
   14690       8.0314
   14691       7.4722
   14692       7.7624
   14693       8.2961
   14694       8.0196
   14695       8.5862
   14696       8.4224
   14697       8.3522
   14698       8.3631
   14699       8.3728
   14700       8.7950
   14701       8.4739
   14702       8.8052
   14703       8.1199
   14704       8.3747
   14705       8.4280
   14706       8.3091
   14707       8.8319
   14708       8.3424
   14709       8.2820
   14710       7.4890
   14711       7.8696
   14712       7.5071
   14713       8.0220
   14714       7.8270
   14715       7.7925
   14716       7.4841
   14717       7.7590
   14718       8.2576
   14719       8.0283
   14720       8.0614
   14721       8.6941
   14722       8.4763
   14723       8.7559
   14724       7.7471
   14725       8.9689
   14726       8.0740
   14727       8.4591
   14728       8.8571
   14729       8.8418
   14730       8.3996
   14731       8.7753
   14732       7.8320
   14733       8.1999
   14734       8.2826
   14735       7.5945
   14736       8.5390
   14737       8.2458
   14738       8.8275
   14739       8.5527
   14740       8.8607
   14741       9.4814
   14742       9.6607
   14743       8.8219
   14744       9.7327
   14745       9.5998
   14746       8.6519
   14747       9.1470
   14748       8.5288
   14749       8.8861
   14750       8.5838
   14751       8.0474
   14752       8.8260
   14753       8.2717
   14754       9.2051
   14755       9.0969
   14756       8.6682
   14757       8.5626
   14758       8.5683
   14759       8.8584
   14760       9.2212
   14761       9.7042
   14762       9.2158
   14763       8.5912
   14764       8.6305
   14765       8.8756
   14766       8.6366
   14767       8.4764
   14768       8.8321
   14769       8.5008
   14770       8.8092
   14771       9.0859
   14772       9.0371
   14773       8.7120
   14774       8.3447
   14775       9.1471
   14776       8.8154
   14777       8.4866
   14778       8.7589
   14779       8.5286
   14780       8.7079
   14781       8.4334
   14782       8.5498
   14783       8.2929
   14784       7.9095
   14785       8.0619
   14786       8.2070
   14787       8.3512
   14788       8.3351
   14789       8.2879
   14790       9.1935
   14791       8.8795
   14792       8.4544
   14793       8.1623
   14794       9.1466
   14795       8.4371
   14796       8.7392
   14797       8.6525
   14798       8.2918
   14799       8.5658
   14800       8.3913
   14801       8.2243
   14802       8.3369
   14803       8.3291
   14804       8.4973
   14805       8.1904
   14806       8.7620
   14807       8.2338
   14808       7.9700
   14809       7.9061
   14810       7.9541
   14811       7.8293
   14812       7.5333
   14813       7.6215
   14814       7.4974
   14815       7.7421
   14816       7.2353
   14817       7.5761
   14818       7.0022
   14819       7.3967
   14820       8.0629
   14821       7.4140
   14822       6.8247
   14823       7.2046
   14824       7.2630
   14825       7.0553
   14826       6.5425
   14827       7.4168
   14828       7.3862
   14829       7.1232
   14830       6.9595
   14831       6.5172
   14832       7.3662
   14833       7.3126
   14834       7.6113
   14835       7.3818
   14836       7.6287
   14837       7.7255
   14838       7.7125
   14839       7.1005
   14840       7.2095
   14841       7.6836
   14842       7.5029
   14843       7.0059
   14844       7.6473
   14845       7.3179
   14846       7.3824
   14847       7.2929
   14848       7.1271
   14849       7.4573
   14850       6.8362
   14851       6.8057
   14852       7.2317
   14853       7.0262
   14854       7.6813
   14855       7.1921
   14856       6.7263
   14857       7.4467
   14858       7.2486
   14859       7.0146
   14860       7.0899
   14861       6.8280
   14862       5.9477
   14863       6.8221
   14864       5.9480
   14865       6.0616
   14866       5.9106
   14867       6.4292
   14868       6.7601
   14869       6.9371
   14870       7.3340
   14871       6.8485
   14872       7.2528
   14873       7.9313
   14874       7.2996
   14875       7.2683
   14876       7.8867
   14877       8.0364
   14878       7.3983
   14879       7.2916
   14880       6.9424
   14881       7.9517
   14882       7.5891
   14883       7.5281
   14884       7.2171
   14885       7.6594
   14886       7.0840
   14887       7.8926
   14888       8.2011
   14889       7.2290
   14890       7.0713
   14891       6.7404
   14892       7.7405
   14893       7.3050
   14894       7.6207
   14895       7.3127
   14896       7.5641
   14897       7.4589
   14898       8.8526
   14899       7.5662
   14900       7.9955
   14901       8.0203
   14902       7.5050
   14903       7.4457
   14904       7.6241
   14905       7.4942
   14906       8.0052
   14907       7.7485
   14908       8.0167
   14909       6.7043
   14910       7.5209
   14911       7.5290
   14912       7.0617
   14913       8.1125
   14914       8.3663
   14915       7.6618
   14916       7.6873
   14917       8.1494
   14918       7.4341
   14919       7.9931
   14920       7.6431
   14921       8.4956
   14922       8.3879
   14923       7.6312
   14924       8.7153
   14925       8.5874
   14926       8.1348
   14927       8.4013
   14928       8.4603
   14929       7.6049
   14930       7.0155
   14931       7.2621
   14932       7.6560
   14933       7.4993
   14934       7.1248
   14935       7.1169
   14936       7.8120
   14937       7.6354
   14938       8.1084
   14939       6.8126
   14940       7.0936
   14941       7.1457
   14942       7.5980
   14943       7.4500
   14944       7.5762
   14945       7.7383
   14946       7.9264
   14947       7.8030
   14948       7.4862
   14949       7.9615
   14950       7.4410
   14951       7.4305
   14952       7.5533
   14953       7.3556
   14954       7.7598
   14955       8.2408
   14956       7.5660
   14957       7.5848
   14958       6.9819
   14959       7.0761
   14960       6.5976
   14961       7.0652
   14962       7.4167
   14963       7.0555
   14964       7.6303
   14965       7.6877
   14966       7.7545
   14967       7.9791
   14968       7.6524
   14969       8.1941
   14970       8.4572
   14971       7.9908
   14972       7.6632
   14973       7.2822
   14974       6.5473
   14975       7.0372
   14976       6.6795
   14977       7.1215
   14978       7.8403
   14979       7.7741
   14980       7.6131
   14981       8.1738
   14982       7.2642
   14983       7.4216
   14984       6.9355
   14985       7.7143
   14986       7.1476
   14987       7.9659
   14988       6.6817
   14989       7.0856
   14990       6.9151
   14991       6.5567
   14992       7.0761
   14993       6.3945
   14994       7.1451
   14995       6.8191
   14996       6.8195
   14997       6.2493
   14998       6.1618
   14999       6.2919
   15000       5.9589
   15001       6.5849
   15002       5.5777
   15003       5.2279
   15004       5.8219
   15005       5.8928
   15006       5.4589
   15007       5.9346
   15008       6.1306
   15009       6.6723
   15010       6.2349
   15011       6.4031
   15012       6.4629
   15013       6.8792
   15014       6.5813
   15015       6.4098
   15016       6.2934
   15017       6.4739
   15018       6.8556
   15019       7.3063
   15020       6.8048
   15021       7.2909
   15022       7.3620
   15023       7.0700
   15024       6.7674
   15025       7.4494
   15026       7.1593
   15027       7.6302
   15028       7.5604
   15029       7.0853
   15030       6.2237
   15031       7.1084
   15032       6.6308
   15033       7.0904
   15034       6.8946
   15035       6.6776
   15036       6.8700
   15037       7.1045
   15038       7.6698
   15039       7.1663
   15040       7.3766
   15041       7.7190
   15042       8.1763
   15043       7.8333
   15044       8.0243
   15045       7.7865
   15046       8.0339
   15047       7.7461
   15048       7.4529
   15049       7.7489
   15050       7.2452
   15051       8.2265
   15052       7.1094
   15053       7.6521
   15054       7.4435
   15055       7.9044
   15056       7.8798
   15057       7.4826
   15058       7.0894
   15059       7.3106
   15060       7.9375
   15061       7.3862
   15062       7.2350
   15063       6.9658
   15064       7.4625
   15065       6.9050
   15066       7.2276
   15067       7.2565
   15068       7.2361
   15069       7.7783
   15070       7.5979
   15071       7.0818
   15072       6.8152
   15073       7.4938
   15074       7.9102
   15075       7.6105
   15076       7.9088
   15077       7.1307
   15078       7.5964
   15079       7.2931
   15080       7.8171
   15081       7.7910
   15082       7.5975
   15083       7.8092
   15084       7.4805
   15085       7.5158
   15086       7.6551
   15087       8.1259
   15088       8.4451
   15089       8.7271
   15090       8.9519
   15091       8.3075
   15092       8.0346
   15093       7.8813
   15094       7.7911
   15095       8.5061
   15096       8.7793
   15097       8.0205
   15098       8.3965
   15099       7.8516
   15100       7.7840
   15101       7.3558
   15102       7.2368
   15103       7.0383
   15104       8.1740
   15105       8.1716
   15106       8.1862
   15107       7.6712
   15108       8.0132
   15109       7.9367
   15110       8.1381
   15111       8.3345
   15112       8.0519
   15113       8.1328
   15114       7.9503
   15115       7.4075
   15116       7.2888
   15117       7.4037
   15118       7.4600
   15119       6.7781
   15120       7.6087
   15121       6.8032
   15122       6.5744
   15123       7.2336
   15124       7.6364
   15125       7.2183
   15126       6.9189
   15127       7.6423
   15128       6.9101
   15129       7.1418
   15130       7.4418
   15131       6.9239
   15132       6.9368
   15133       6.8412
   15134       7.5252
   15135       6.7870
   15136       7.3703
   15137       6.4966
   15138       7.2152
   15139       7.0382
   15140       6.8167
   15141       6.7071
   15142       8.4001
   15143       7.4006
   15144       7.8161
   15145       7.4482
   15146       7.5235
   15147       6.7490
   15148       6.6375
   15149       7.0693
   15150       7.7814
   15151       7.1068
   15152       6.8847
   15153       6.9727
   15154       6.5375
   15155       6.7239
   15156       6.5929
   15157       6.7046
   15158       6.8445
   15159       7.2677
   15160       6.9838
   15161       6.7857
   15162       6.9245
   15163       6.7628
   15164       6.5721
   15165       6.3090
   15166       6.7042
   15167       6.5847
   15168       7.1525
   15169       7.1875
   15170       7.6245
   15171       7.4941
   15172       7.5791
   15173       7.0517
   15174       7.5843
   15175       6.8981
   15176       7.4711
   15177       7.4034
   15178       7.0732
   15179       7.6745
   15180       7.5867
   15181       7.6818
   15182       7.6881
   15183       7.6255
   15184       6.5842
   15185       6.7920
   15186       6.9281
   15187       7.1324
   15188       7.3350
   15189       7.2713
   15190       7.3782
   15191       6.8307
   15192       7.2252
   15193       7.5843
   15194       7.4279
   15195       8.0222
   15196       7.5156
   15197       7.9554
   15198       8.0919
   15199       7.4959
   15200       7.5873
   15201       8.3033
   15202       7.5237
   15203       7.4944
   15204       7.2952
   15205       7.9939
   15206       7.8458
   15207       7.6563
   15208       7.0696
   15209       7.0056
   15210       7.3797
   15211       7.4386
   15212       7.4748
   15213       7.1903
   15214       7.4912
   15215       7.2803
   15216       7.4784
   15217       7.1206
   15218       6.8230
   15219       7.7426
   15220       7.1073
   15221       6.9152
   15222       7.1090
   15223       7.3994
   15224       7.1398
   15225       7.6949
   15226       7.6776
   15227       7.7170
   15228       6.9240
   15229       6.9418
   15230       6.9520
   15231       6.9547
   15232       6.4500
   15233       7.3158
   15234       6.5967
   15235       6.6172
   15236       6.8499
   15237       6.5411
   15238       6.9018
   15239       7.8019
   15240       6.8234
   15241       7.0256
   15242       6.9452
   15243       7.4820
   15244       6.9506
   15245       6.9959
   15246       7.0262
   15247       7.2654
   15248       6.6333
   15249       6.7673
   15250       6.5798
   15251       6.5924
   15252       6.8863
   15253       6.6250
   15254       6.5537
   15255       6.3676
   15256       6.7786
   15257       7.5419
   15258       6.8333
   15259       7.1571
   15260       6.3964
   15261       6.9665
   15262       6.8898
   15263       7.0893
   15264       7.0694
   15265       7.1126
   15266       7.0143
   15267       6.5106
   15268       6.7372
   15269       6.8087
   15270       6.9015
   15271       7.8813
   15272       7.6560
   15273       7.5512
   15274       7.1763
   15275       7.7767
   15276       7.7469
   15277       7.4415
   15278       6.9422
   15279       6.8549
   15280       7.1054
   15281       7.0990
   15282       7.7074
   15283       6.7327
   15284       6.6848
   15285       6.6864
   15286       6.4622
   15287       7.5406
   15288       7.0892
   15289       7.4766
   15290       7.0024
   15291       7.3966
   15292       6.6421
   15293       7.5967
   15294       6.9538
   15295       6.9807
   15296       6.9186
   15297       6.9719
   15298       7.0280
   15299       7.2306
   15300       7.6429
   15301       7.2616
   15302       6.8849
   15303       7.1713
   15304       7.7436
   15305       7.5847
   15306       8.1537
   15307       7.3398
   15308       7.2548
   15309       7.5471
   15310       6.9525
   15311       7.4053
   15312       7.1160
   15313       7.3691
   15314       7.0025
   15315       8.1649
   15316       7.6339
   15317       8.2599
   15318       7.7556
   15319       7.8752
   15320       7.5968
   15321       7.9129
   15322       7.7058
   15323       7.6359
   15324       8.1861
   15325       7.6963
   15326       7.8089
   15327       7.5654
   15328       8.4088
   15329       8.4427
   15330       7.4239
   15331       7.6893
   15332       7.7583
   15333       8.1431
   15334       8.1777
   15335       8.3276
   15336       7.7110
   15337       8.1906
   15338       8.2282
   15339       7.5988
   15340       7.4315
   15341       7.1970
   15342       8.0606
   15343       7.6347
   15344       7.1956
   15345       7.2992
   15346       7.1846
   15347       7.6148
   15348       7.5853
   15349       7.9568
   15350       7.9755
   15351       7.5155
   15352       7.6585
   15353       6.7784
   15354       7.2654
   15355       7.8163
   15356       7.6486
   15357       7.8142
   15358       8.0858
   15359       7.6809
   15360       7.7819
   15361       7.9957
   15362       7.9990
   15363       8.0161
   15364       8.8701
   15365       8.8529
   15366       8.4877
   15367       8.2900
   15368       7.5586
   15369       8.1831
   15370       7.7140
   15371       7.1063
   15372       7.7779
   15373       7.3310
   15374       7.3444
   15375       7.0291
   15376       7.5781
   15377       7.7560
   15378       7.6475
   15379       7.7787
   15380       7.7576
   15381       7.7402
   15382       7.4873
   15383       7.2959
   15384       7.0163
   15385       7.0863
   15386       6.9129
   15387       7.5433
   15388       7.6273
   15389       7.3406
   15390       7.0436
   15391       6.8931
   15392       7.0280
   15393       6.0517
   15394       6.5154
   15395       6.5745
   15396       7.0216
   15397       6.7255
   15398       7.4110
   15399       6.7399
   15400       7.5511
   15401       7.1014
   15402       7.4547
   15403       7.4992
   15404       7.0817
   15405       7.8051
   15406       7.5530
   15407       8.0875
   15408       7.4166
   15409       7.4750
   15410       7.4475
   15411       7.9046
   15412       7.3030
   15413       7.6677
   15414       7.0924
   15415       7.1309
   15416       7.3074
   15417       7.1045
   15418       6.8929
   15419       6.5971
   15420       6.7540
   15421       7.5311
   15422       6.7245
   15423       6.8382
   15424       6.8716
   15425       6.6759
   15426       7.0737
   15427       7.3371
   15428       7.4773
   15429       7.5198
   15430       7.2719
   15431       7.0999
   15432       6.9729
   15433       6.9245
   15434       7.1321
   15435       7.0545
   15436       7.0677
   15437       7.5076
   15438       7.6527
   15439       7.8203
   15440       7.1078
   15441       6.6081
   15442       7.0313
   15443       6.9543
   15444       6.9807
   15445       7.1226
   15446       6.8972
   15447       7.0230
   15448       7.3559
   15449       6.5527
   15450       7.4310
   15451       6.4196
   15452       6.8397
   15453       7.0456
   15454       6.6897
   15455       6.6110
   15456       6.3398
   15457       6.3365
   15458       6.2686
   15459       6.3290
   15460       6.1921
   15461       6.2469
   15462       6.9921
   15463       6.8438
   15464       6.4536
   15465       6.2575
   15466       6.4215
   15467       6.5788
   15468       7.1257
   15469       6.6239
   15470       6.8277
   15471       6.3386
   15472       6.9584
   15473       7.5087
   15474       7.3394
   15475       6.4409
   15476       6.5158
   15477       6.7603
   15478       7.0022
   15479       6.9564
   15480       6.8324
   15481       6.8823
   15482       6.7145
   15483       7.4136
   15484       7.4292
   15485       7.5555
   15486       7.6893
   15487       7.2604
   15488       6.8985
   15489       7.3161
   15490       7.1862
   15491       7.1217
   15492       6.8423
   15493       7.8839
   15494       6.8367
   15495       7.1358
   15496       7.1990
   15497       7.4018
   15498       6.8637
   15499       7.3148
   15500       6.5598
   15501       6.5313
   15502       7.5183
   15503       7.2065
   15504       7.2017
   15505       7.3270
   15506       6.7798
   15507       6.8054
   15508       7.4693
   15509       6.9062
   15510       7.2185
   15511       7.1545
   15512       7.5246
   15513       7.7598
   15514       7.5673
   15515       7.5010
   15516       7.5829
   15517       7.0015
   15518       7.1936
   15519       7.7526
   15520       7.4527
   15521       7.2284
   15522       7.1704
   15523       7.1933
   15524       7.5058
   15525       7.0801
   15526       7.0483
   15527       6.9947
   15528       7.0527
   15529       7.1206
   15530       7.0887
   15531       7.1709
   15532       7.7866
   15533       7.2750
   15534       7.1196
   15535       7.1140
   15536       7.0678
   15537       7.2435
   15538       7.0373
   15539       6.9161
   15540       6.7019
   15541       6.5970
   15542       6.8024
   15543       6.8989
   15544       7.1353
   15545       7.4110
   15546       7.5271
   15547       6.9900
   15548       5.9221
   15549       6.4522
   15550       6.4880
   15551       6.8023
   15552       6.2466
   15553       6.7534
   15554       6.7004
   15555       7.5340
   15556       7.4356
   15557       7.2568
   15558       7.9346
   15559       7.5792
   15560       7.6207
   15561       7.6432
   15562       7.3830
   15563       7.0297
   15564       7.4918
   15565       7.3113
   15566       6.5300
   15567       6.5582
   15568       6.5038
   15569       6.8724
   15570       6.8103
   15571       7.0136
   15572       7.4860
   15573       7.5520
   15574       7.1712
   15575       7.4330
   15576       7.2603
   15577       7.3464
   15578       6.8713
   15579       7.2691
   15580       7.5627
   15581       7.2527
   15582       7.5632
   15583       7.1662
   15584       7.3368
   15585       6.8584
   15586       7.3859
   15587       7.3483
   15588       7.4341
   15589       7.0583
   15590       6.9791
   15591       6.9473
   15592       7.5358
   15593       7.3301
   15594       7.8781
   15595       7.8032
   15596       7.7928
   15597       7.3328
   15598       7.2776
   15599       7.1232
   15600       7.7175
   15601       7.4544
   15602       7.1132
   15603       7.3546
   15604       7.2803
   15605       8.0248
   15606       7.2807
   15607       7.3122
   15608       8.1440
   15609       7.3160
   15610       7.4671
   15611       7.4782
   15612       6.6502
   15613       8.3675
   15614       7.7193
   15615       7.1398
   15616       7.2022
   15617       7.5146
   15618       7.9353
   15619       7.7459
   15620       7.0233
   15621       6.6225
   15622       7.2122
   15623       7.3638
   15624       6.8892
   15625       7.2191
   15626       7.4228
   15627       7.5614
   15628       7.8632
   15629       7.4759
   15630       7.6260
   15631       7.1731
   15632       7.4543
   15633       6.9274
   15634       8.1908
   15635       7.6866
   15636       7.7962
   15637       7.4826
   15638       7.4707
   15639       7.2597
   15640       7.1746
   15641       7.0914
   15642       7.3357
   15643       7.6117
   15644       7.4125
   15645       7.6907
   15646       7.3718
   15647       7.7590
   15648       6.7376
   15649       6.5917
   15650       6.3264
   15651       6.4392
   15652       6.6799
   15653       6.7949
   15654       7.3103
   15655       7.3790
   15656       7.2734
   15657       6.9519
   15658       6.7007
   15659       6.7669
   15660       7.0183
   15661       6.6433
   15662       6.9230
   15663       6.8335
   15664       6.5204
   15665       6.4826
   15666       7.2303
   15667       6.7628
   15668       7.2695
   15669       7.6838
   15670       7.3985
   15671       7.5513
   15672       6.8731
   15673       6.3331
   15674       6.9354
   15675       7.4669
   15676       7.0411
   15677       7.2100
   15678       7.1029
   15679       7.0602
   15680       7.3247
   15681       7.0261
   15682       7.1090
   15683       6.5061
   15684       7.5482
   15685       6.8346
   15686       7.3420
   15687       7.1902
   15688       7.3465
   15689       7.1856
   15690       7.0516
   15691       7.0344
   15692       7.5308
   15693       7.2475
   15694       7.1244
   15695       7.4654
   15696       7.1878
   15697       7.3056
   15698       6.9389
   15699       7.0635
   15700       7.0404
   15701       6.7950
   15702       7.7410
   15703       7.3363
   15704       7.4020
   15705       6.7786
   15706       6.7045
   15707       6.7677
   15708       6.8848
   15709       6.1962
   15710       6.0414
   15711       6.4546
   15712       6.7890
   15713       7.0447
   15714       7.0090
   15715       7.6167
   15716       6.8947
   15717       6.9667
   15718       7.3310
   15719       7.7366
   15720       7.4916
   15721       7.5323
   15722       7.1380
   15723       7.0468
   15724       7.6750
   15725       7.7308
   15726       7.2801
   15727       7.2354
   15728       6.8901
   15729       7.3152
   15730       6.6886
   15731       6.5159
   15732       7.0710
   15733       7.3676
   15734       6.4533
   15735       7.0633
   15736       6.4399
   15737       6.8333
   15738       6.2764
   15739       6.5614
   15740       6.7849
   15741       6.1190
   15742       6.1551
   15743       6.1801
   15744       6.3640
   15745       6.6981
   15746       6.5626
   15747       7.2763
   15748       6.1669
   15749       6.2417
   15750       6.3740
   15751       6.8118
   15752       6.3684
   15753       6.7229
   15754       6.0129
   15755       6.0777
   15756       6.2928
   15757       7.0583
   15758       6.3828
   15759       7.1834
   15760       7.5034
   15761       7.5546
   15762       6.7194
   15763       6.7325
   15764       6.3748
   15765       6.1931
   15766       6.5590
   15767       6.1565
   15768       6.3793
   15769       6.2712
   15770       5.8953
   15771       6.5782
   15772       6.3562
   15773       6.5951
   15774       5.7391
   15775       5.9073
   15776       6.4466
   15777       6.3605
   15778       6.1490
   15779       6.6698
   15780       7.1720
   15781       6.8810
   15782       6.5553
   15783       6.1222
   15784       6.9656
   15785       6.3191
   15786       6.2533
   15787       6.5752
   15788       6.8593
   15789       7.1149
   15790       6.8499
   15791       6.5717
   15792       6.2763
   15793       6.4980
   15794       6.0397
   15795       5.9367
   15796       6.0035
   15797       6.1119
   15798       5.9338
   15799       5.4130
   15800       6.3268
   15801       5.2331
   15802       5.3560
   15803       5.5038
   15804       6.1173
   15805       5.2134
   15806       5.1734
   15807       5.5157
   15808       5.3421
   15809       5.2916
   15810       4.8987
   15811       5.8972
   15812       6.1689
   15813       5.4063
   15814       5.5995
   15815       5.1044
   15816       5.2917
   15817       4.8373
   15818       5.7517
   15819       5.2339
   15820       5.7950
   15821       5.6305
   15822       5.3186
   15823       5.5488
   15824       5.1403
   15825       4.8712
   15826       4.6142
   15827       4.8103
   15828       5.3925
   15829       5.4036
   15830       4.8769
   15831       5.0507
   15832       5.3482
   15833       5.6191
   15834       5.1132
   15835       6.0855
   15836       5.7515
   15837       5.3117
   15838       5.5535
   15839       6.1181
   15840       6.1854
   15841       5.9279
   15842       6.0288
   15843       5.8126
   15844       5.7653
   15845       5.7650
   15846       5.6384
   15847       5.8490
   15848       6.2334
   15849       5.5896
   15850       5.7973
   15851       6.3292
   15852       6.1396
   15853       6.0061
   15854       5.9506
   15855       5.7997
   15856       5.7195
   15857       5.9953
   15858       6.8237
   15859       6.0550
   15860       6.4450
   15861       6.1306
   15862       6.1820
   15863       5.3436
   15864       6.2515
   15865       5.6099
   15866       6.1642
   15867       6.9548
   15868       6.3614
   15869       7.0419
   15870       7.0072
   15871       7.2448
   15872       6.4434
   15873       6.5007
   15874       6.8018
   15875       7.2336
   15876       6.5925
   15877       6.6200
   15878       6.1887
   15879       6.4668
   15880       6.8216
   15881       7.1269
   15882       6.1727
   15883       5.9956
   15884       6.0018
   15885       5.7607
   15886       6.8861
   15887       6.6599
   15888       6.4740
   15889       6.1966
   15890       6.1611
   15891       6.6185
   15892       6.4790
   15893       6.2011
   15894       6.3105
   15895       6.0301
   15896       5.9929
   15897       6.6560
   15898       6.1950
   15899       6.6062
   15900       6.6749
   15901       6.3969
   15902       6.1781
   15903       6.4454
   15904       6.6560
   15905       6.2078
   15906       6.3218
   15907       6.4633
   15908       6.0906
   15909       6.7564
   15910       6.9048
   15911       6.9683
   15912       6.6414
   15913       6.4677
   15914       6.7035
   15915       6.7034
   15916       6.8412
   15917       6.6839
   15918       7.1132
   15919       6.7998
   15920       7.4952
   15921       7.0301
   15922       6.8134
   15923       6.4634
   15924       6.8978
   15925       7.2850
   15926       6.9199
   15927       6.7141
   15928       7.1731
   15929       6.5608
   15930       7.6355
   15931       7.0294
   15932       6.7090
   15933       7.3846
   15934       7.0003
   15935       6.4713
   15936       6.5910
   15937       6.7707
   15938       6.9991
   15939       6.9721
   15940       7.3884
   15941       6.8314
   15942       7.4584
   15943       7.0682
   15944       7.3100
   15945       7.2141
   15946       7.7750
   15947       7.3778
   15948       7.1378
   15949       7.3313
   15950       7.0333
   15951       7.5011
   15952       6.8816
   15953       7.1442
   15954       7.5336
   15955       7.1931
   15956       7.2280
   15957       7.4530
   15958       7.0540
   15959       7.4088
   15960       7.5077
   15961       7.8954
   15962       7.5567
   15963       7.8469
   15964       7.3055
   15965       7.5289
   15966       7.2447
   15967       7.3899
   15968       7.2977
   15969       7.7910
   15970       8.2385
   15971       7.5917
   15972       7.6506
   15973       7.5426
   15974       7.1770
   15975       7.4354
   15976       6.8243
   15977       7.0178
   15978       7.0218
   15979       7.5814
   15980       7.2559
   15981       7.1348
   15982       7.3790
   15983       7.3419
   15984       7.1670
   15985       7.2497
   15986       7.6632
   15987       7.5145
   15988       7.2441
   15989       7.4495
   15990       7.0125
   15991       6.7252
   15992       6.6444
   15993       6.8518
   15994       6.7810
   15995       6.8304
   15996       6.6578
   15997       7.2697
   15998       6.9163
   15999       6.5966
   16000       6.9678
   16001       6.8270
   16002       7.3212
   16003       7.1059
   16004       7.2149
   16005       7.2561
   16006       7.0498
   16007       7.3179
   16008       6.9605
   16009       7.3191
   16010       7.0854
   16011       7.1457
   16012       7.2510
   16013       6.9293
   16014       7.3382
   16015       6.6088
   16016       7.4492
   16017       7.5569
   16018       6.6333
   16019       7.6148
   16020       6.8845
   16021       7.7990
   16022       7.3485
   16023       7.1653
   16024       7.3047
   16025       7.0274
   16026       6.6139
   16027       7.2717
   16028       6.9027
   16029       7.5162
   16030       7.2415
   16031       7.0788
   16032       6.9304
   16033       6.9639
   16034       6.9185
   16035       6.9442
   16036       6.3092
   16037       6.4570
   16038       6.6979
   16039       6.3902
   16040       6.4445
   16041       6.8049
   16042       6.7736
   16043       6.9020
   16044       6.8390
   16045       6.0804
   16046       5.7743
   16047       7.0326
   16048       6.8097
   16049       6.7000
   16050       6.5508
   16051       6.3516
   16052       6.4496
   16053       6.1087
   16054       6.0553
   16055       5.8242
   16056       6.0378
   16057       5.7113
   16058       6.4263
   16059       6.5193
   16060       6.5024
   16061       6.5792
   16062       6.7939
   16063       7.0476
   16064       7.4423
   16065       7.6038
   16066       7.4122
   16067       7.3944
   16068       6.7661
   16069       7.2017
   16070       7.3143
   16071       6.8455
   16072       6.9477
   16073       7.4716
   16074       7.3432
   16075       6.9075
   16076       6.8061
   16077       7.2273
   16078       6.2828
   16079       6.4655
   16080       6.2021
   16081       6.4463
   16082       6.5869
   16083       6.9168
   16084       6.5408
   16085       6.7668
   16086       6.4037
   16087       6.6670
   16088       6.4436
   16089       6.7335
   16090       5.6855
   16091       6.0871
   16092       5.6217
   16093       5.7918
   16094       5.8774
   16095       5.7385
   16096       5.7089
   16097       5.7575
   16098       5.5428
   16099       5.0659
   16100       5.3524
   16101       5.5881
   16102       5.9014
   16103       5.5327
   16104       5.9849
   16105       6.1348
   16106       6.0961
   16107       6.0209
   16108       5.4196
   16109       5.9968
   16110       5.3824
   16111       6.1952
   16112       5.8841
   16113       5.9423
   16114       6.0191
   16115       5.5398
   16116       5.9963
   16117       5.2675
   16118       5.8192
   16119       5.6725
   16120       5.9426
   16121       5.7465
   16122       5.3559
   16123       5.7794
   16124       5.8928
   16125       6.5074
   16126       6.5520
   16127       6.5221
   16128       6.2665
   16129       6.6710
   16130       5.9010
   16131       6.5012
   16132       6.6980
   16133       5.9592
   16134       6.1908
   16135       6.3064
   16136       5.9181
   16137       6.4023
   16138       5.8980
   16139       5.3082
   16140       6.0902
   16141       6.3077
   16142       6.5294
   16143       6.3669
   16144       6.3209
   16145       6.9590
   16146       6.4999
   16147       7.0237
   16148       6.7687
   16149       6.6234
   16150       6.7125
   16151       6.4663
   16152       6.3379
   16153       6.4277
   16154       6.1154
   16155       6.0181
   16156       6.1315
   16157       6.1689
   16158       6.9300
   16159       6.6093
   16160       6.2609
   16161       6.5125
   16162       6.7126
   16163       6.5888
   16164       6.6952
   16165       6.6010
   16166       6.3562
   16167       5.9018
   16168       6.1497
   16169       6.6598
   16170       5.7131
   16171       6.0882
   16172       6.5492
   16173       6.3885
   16174       5.8726
   16175       5.5965
   16176       6.2594
   16177       5.5700
   16178       5.8899
   16179       5.3735
   16180       5.3856
   16181       5.1162
   16182       5.2598
   16183       5.4590
   16184       5.5573
   16185       5.9210
   16186       5.5988
   16187       6.2827
   16188       6.2031
   16189       5.9083
   16190       6.0279
   16191       5.9202
   16192       6.2095
   16193       6.6394
   16194       6.5596
   16195       6.6679
   16196       6.6751
   16197       6.8639
   16198       6.4049
   16199       5.9767
   16200       6.7918
   16201       6.5772
   16202       6.3978
   16203       5.8019
   16204       6.0904
   16205       5.4376
   16206       5.8956
   16207       6.3872
   16208       6.2464
   16209       6.2187
   16210       6.1511
   16211       6.7246
   16212       6.5803
   16213       6.6431
   16214       6.5776
   16215       6.5593
   16216       6.9715
   16217       6.4582
   16218       6.2425
   16219       6.8036
   16220       6.8090
   16221       6.7230
   16222       6.8634
   16223       6.1741
   16224       5.9099
   16225       6.3858
   16226       5.8017
   16227       6.2892
   16228       6.4781
   16229       5.9422
   16230       5.6046
   16231       5.9433
   16232       6.7774
   16233       6.5966
   16234       6.2748
   16235       6.3300
   16236       6.8270
   16237       6.4853
   16238       6.5969
   16239       6.6444
   16240       6.4847
   16241       6.7222
   16242       6.0243
   16243       5.7822
   16244       6.2958
   16245       6.0165
   16246       6.2685
   16247       6.3945
   16248       6.7800
   16249       6.4530
   16250       6.5859
   16251       6.2287
   16252       6.7768
   16253       7.0128
   16254       6.9375
   16255       6.1867
   16256       6.7465
   16257       5.9737
   16258       6.3815
   16259       5.5726
   16260       6.4158
   16261       6.3433
   16262       5.9618
   16263       6.3459
   16264       6.8414
   16265       6.6575
   16266       6.2401
   16267       6.1797
   16268       6.3085
   16269       6.6913
   16270       5.9255
   16271       5.9197
   16272       6.2913
   16273       6.2798
   16274       6.4866
   16275       6.5153
   16276       6.5431
   16277       6.4245
   16278       7.0795
   16279       7.1451
   16280       6.2399
   16281       6.8641
   16282       6.6864
   16283       6.4510
   16284       7.1045
   16285       6.4063
   16286       6.4899
   16287       6.5790
   16288       6.2429
   16289       6.4111
   16290       6.1458
   16291       6.3745
   16292       6.2621
   16293       6.6591
   16294       6.7411
   16295       6.6062
   16296       6.4375
   16297       6.3723
   16298       7.9758
   16299       6.9233
   16300       7.4028
   16301       6.9766
   16302       6.8930
   16303       6.9011
   16304       6.5155
   16305       7.5442
   16306       7.5289
   16307       7.3216
   16308       7.2935
   16309       7.1278
   16310       7.6645
   16311       7.5885
   16312       7.0854
   16313       7.0906
   16314       7.4908
   16315       7.6770
   16316       6.7659
   16317       6.8266
   16318       7.0562
   16319       6.0265
   16320       6.7356
   16321       6.2943
   16322       6.9214
   16323       6.7316
   16324       6.4511
   16325       6.6811
   16326       6.8294
   16327       6.8365
   16328       7.1377
   16329       6.4860
   16330       6.7320
   16331       6.1362
   16332       6.4645
   16333       6.8776
   16334       6.9105
   16335       7.3538
   16336       7.1169
   16337       7.3089
   16338       7.0630
   16339       7.2387
   16340       7.6413
   16341       7.6310
   16342       6.6142
   16343       6.8351
   16344       7.7776
   16345       7.0399
   16346       6.9924
   16347       6.9076
   16348       6.4301
   16349       6.7064
   16350       6.6134
   16351       6.5582
   16352       6.7791
   16353       6.6284
   16354       6.5433
   16355       6.9734
   16356       7.2998
   16357       6.9131
   16358       6.7752
   16359       6.9539
   16360       7.1491
   16361       7.4063
   16362       7.0004
   16363       6.9430
   16364       6.5592
   16365       7.3301
   16366       7.6137
   16367       7.4389
   16368       7.0866
   16369       7.1377
   16370       7.1498
   16371       7.4083
   16372       7.3142
   16373       7.1538
   16374       7.3417
   16375       7.0106
   16376       7.2141
   16377       7.1573
   16378       7.1715
   16379       6.8737
   16380       6.9613
   16381       6.4821
   16382       6.7582
   16383       6.5254
   16384       6.7129
   16385       6.8388
   16386       6.4962
   16387       6.5156
   16388       6.4911
   16389       6.6620
   16390       7.2070
   16391       6.9323
   16392       7.5566
   16393       7.3036
   16394       8.0653
   16395       7.0468
   16396       7.2388
   16397       7.6865
   16398       7.2028
   16399       7.0959
   16400       6.8378
   16401       6.7984
   16402       6.6762
   16403       7.0782
   16404       7.0582
   16405       7.3563
   16406       7.7318
   16407       6.6882
   16408       7.3531
   16409       6.9327
   16410       6.8606
   16411       6.9377
   16412       6.7672
   16413       6.8738
   16414       6.6339
   16415       6.5413
   16416       6.9166
   16417       7.6547
   16418       6.8600
   16419       6.7771
   16420       6.4476
   16421       7.5844
   16422       7.1018
   16423       7.8853
   16424       7.2238
   16425       6.5923
   16426       7.4607
   16427       7.4469
   16428       6.9564
   16429       6.6176
   16430       6.6060
   16431       6.9632
   16432       6.4813
   16433       6.4894
   16434       6.7998
   16435       7.1663
   16436       6.5658
   16437       7.2741
   16438       6.9255
   16439       6.5774
   16440       6.7451
   16441       6.8407
   16442       6.5678
   16443       6.9560
   16444       6.5272
   16445       6.7437
   16446       6.3539
   16447       6.8695
   16448       6.8511
   16449       6.9375
   16450       7.2143
   16451       7.4808
   16452       7.4751
   16453       7.2945
   16454       7.0166
   16455       6.6941
   16456       7.3427
   16457       7.3448
   16458       7.1000
   16459       6.8197
   16460       7.1741
   16461       7.0205
   16462       7.4677
   16463       7.3695
   16464       7.2318
   16465       6.8362
   16466       7.8624
   16467       7.5350
   16468       8.2708
   16469       8.7851
   16470       8.5259
   16471       8.5385
   16472       7.7358
   16473       8.0958
   16474       8.4593
   16475       8.9749
   16476       7.6930
   16477       8.5184
   16478       8.2395
   16479       8.3577
   16480       8.0118
   16481       7.4080
   16482       7.0880
   16483       7.4269
   16484       7.1587
   16485       7.9340
   16486       7.1622
   16487       7.0245
   16488       7.4860
   16489       7.1764
   16490       7.1940
   16491       6.5018
   16492       7.4890
   16493       7.1067
   16494       6.3320
   16495       7.5123
   16496       6.8461
   16497       6.6835
   16498       7.2874
   16499       7.4124
   16500       6.6442
   16501       7.4697
   16502       7.2637
   16503       7.3335
   16504       7.2620
   16505       7.2103
   16506       7.3738
   16507       7.4456
   16508       8.1451
   16509       6.9841
   16510       7.1897
   16511       7.3134
   16512       7.1706
   16513       7.3625
   16514       7.4405
   16515       7.8739
   16516       7.5736
   16517       6.8731
   16518       7.6079
   16519       7.4208
   16520       7.3509
   16521       7.8636
   16522       7.3420
   16523       7.6265
   16524       7.9787
   16525       8.0028
   16526       7.8054
   16527       7.3687
   16528       7.9718
   16529       7.6517
   16530       7.4693
   16531       7.4306
   16532       7.8865
   16533       7.0533
   16534       6.9373
   16535       7.4423
   16536       7.2720
   16537       8.1949
   16538       7.4067
   16539       7.1129
   16540       7.3249
   16541       7.1484
   16542       7.3847
   16543       6.9342
   16544       7.4375
   16545       7.1307
   16546       7.8367
   16547       7.7366
   16548       7.7503
   16549       6.6180
   16550       6.9914
   16551       6.7873
   16552       6.9957
   16553       6.7662
   16554       7.0451
   16555       6.9723
   16556       7.0193
   16557       6.9503
   16558       6.8437
   16559       6.3971
   16560       6.8011
   16561       6.7553
   16562       6.8210
   16563       6.8096
   16564       7.3587
   16565       7.8615
   16566       7.4365
   16567       6.9758
   16568       7.2084
   16569       6.9853
   16570       7.1524
   16571       7.4709
   16572       7.1623
   16573       7.0871
   16574       6.9895
   16575       7.3805
   16576       6.7974
   16577       7.1208
   16578       7.4081
   16579       7.5045
   16580       7.3028
   16581       7.0869
   16582       8.1322
   16583       7.6752
   16584       7.1902
   16585       7.5984
   16586       7.9914
   16587       8.0352
   16588       8.7030
   16589       8.3229
   16590       8.7585
   16591       8.1623
   16592       8.4393
   16593       7.7227
   16594       8.2278
   16595       8.1666
   16596       7.2509
   16597       7.7225
   16598       7.9618
   16599       7.6060
   16600       7.8002
   16601       7.5452
   16602       7.6645
   16603       7.9493
   16604       7.4578
   16605       7.5279
   16606       6.5637
   16607       7.2528
   16608       6.6403
   16609       6.7796
   16610       6.8056
   16611       6.7239
   16612       7.0682
   16613       7.0839
   16614       7.6061
   16615       7.4111
   16616       6.7587
   16617       7.0634
   16618       7.0524
   16619       7.2089
   16620       7.6165
   16621       7.3208
   16622       6.7743
   16623       6.5361
   16624       6.4016
   16625       7.0778
   16626       7.2761
   16627       6.9693
   16628       7.1544
   16629       6.9259
   16630       6.8122
   16631       6.6590
   16632       6.5964
   16633       6.6748
   16634       6.6606
   16635       6.1281
   16636       6.3368
   16637       5.7959
   16638       5.8920
   16639       6.0670
   16640       6.1773
   16641       6.8451
   16642       6.9924
   16643       6.8365
   16644       7.0238
   16645       6.7913
   16646       6.7882
   16647       7.5313
   16648       6.7865
   16649       6.9061
   16650       6.7327
   16651       7.1035
   16652       7.0752
   16653       6.8627
   16654       6.4701
   16655       6.6745
   16656       7.0423
   16657       7.3868
   16658       7.2187
   16659       6.5368
   16660       7.8542
   16661       7.2354
   16662       6.8836
   16663       6.6028
   16664       7.1045
   16665       6.9342
   16666       6.4899
   16667       6.2675
   16668       6.2226
   16669       6.1513
   16670       6.8265
   16671       7.1888
   16672       6.9774
   16673       7.1900
   16674       6.8152
   16675       6.5314
   16676       6.7703
   16677       6.4339
   16678       6.3886
   16679       6.6241
   16680       6.6571
   16681       6.5788
   16682       6.7288
   16683       6.5561
   16684       6.2917
   16685       6.6009
   16686       6.7204
   16687       6.7035
   16688       6.9020
   16689       7.2344
   16690       7.0713
   16691       6.8341
   16692       7.0422
   16693       7.1219
   16694       7.4811
   16695       6.7839
   16696       6.8754
   16697       6.5830
   16698       6.5854
   16699       6.3042
   16700       6.8921
   16701       7.0311
   16702       7.1330
   16703       6.6080
   16704       7.3415
   16705       6.9430
   16706       7.4128
   16707       6.5187
   16708       7.1411
   16709       6.8975
   16710       8.0942
   16711       8.0069
   16712       7.4785
   16713       6.8834
   16714       7.0388
   16715       6.6942
   16716       6.4690
   16717       6.7565
   16718       6.6835
   16719       6.6302
   16720       6.7386
   16721       7.2415
   16722       6.5406
   16723       6.8994
   16724       6.8589
   16725       7.1453
   16726       6.8266
   16727       6.5478
   16728       6.6832
   16729       7.4201
   16730       7.0148
   16731       6.9319
   16732       6.8273
   16733       6.7000
   16734       7.4208
   16735       7.1705
   16736       7.7054
   16737       6.7835
   16738       6.4941
   16739       7.0108
   16740       7.0247
   16741       6.9248
   16742       6.7961
   16743       7.0831
   16744       7.1166
   16745       7.5054
   16746       7.3399
   16747       7.1948
   16748       7.1165
   16749       7.9091
   16750       7.7878
   16751       7.8393
   16752       7.3483
   16753       7.3156
   16754       6.5202
   16755       7.1685
   16756       6.4040
   16757       6.1895
   16758       6.4227
   16759       6.0603
   16760       6.3555
   16761       6.6080
   16762       6.5966
   16763       5.9998
   16764       6.3010
   16765       6.1539
   16766       7.0493
   16767       6.1880
   16768       6.1327
   16769       6.4412
   16770       6.4648
   16771       6.3883
   16772       6.6791
   16773       6.9350
   16774       6.8652
   16775       7.3847
   16776       7.4709
   16777       7.4047
   16778       6.7477
   16779       7.4127
   16780       6.8643
   16781       7.1295
   16782       6.4913
   16783       6.4538
   16784       6.9357
   16785       6.8991
   16786       6.7864
   16787       7.2440
   16788       7.2577
   16789       6.7989
   16790       7.2437
   16791       6.9948
   16792       7.0807
   16793       7.0709
   16794       7.1741
   16795       6.6052
   16796       6.7115
   16797       6.6169
   16798       6.5309
   16799       7.0157
   16800       7.4028
   16801       6.7313
   16802       7.0254
   16803       7.1028
   16804       7.0234
   16805       7.1935
   16806       6.7023
   16807       7.0123
   16808       7.1377
   16809       6.8105
   16810       6.9315
   16811       6.7595
   16812       6.7007
   16813       7.3194
   16814       6.7651
   16815       6.5095
   16816       6.6639
   16817       7.1246
   16818       6.8612
   16819       6.6215
   16820       6.8376
   16821       6.9230
   16822       6.9263
   16823       6.4039
   16824       6.6991
   16825       7.1177
   16826       7.1271
   16827       7.2409
   16828       7.5860
   16829       7.2151
   16830       7.4172
   16831       7.0619
   16832       7.1416
   16833       7.0598
   16834       7.1858
   16835       7.2910
   16836       8.0624
   16837       7.2443
   16838       7.3746
   16839       7.7973
   16840       6.9758
   16841       7.3881
   16842       7.8651
   16843       7.0759
   16844       7.2141
   16845       7.1825
   16846       7.3940
   16847       6.8147
   16848       7.4173
   16849       6.9536
   16850       7.1212
   16851       7.3271
   16852       7.3531
   16853       6.6770
   16854       6.7833
   16855       7.1490
   16856       7.0593
   16857       7.6760
   16858       7.1400
   16859       8.2243
   16860       8.0008
   16861       7.4861
   16862       7.6112
   16863       7.4326
   16864       7.3595
   16865       6.6799
   16866       6.9384
   16867       6.6668
   16868       6.9187
   16869       6.9761
   16870       7.6636
   16871       7.2785
   16872       7.3904
   16873       7.0891
   16874       6.5758
   16875       6.8789
   16876       7.8851
   16877       7.2080
   16878       6.6746
   16879       6.7982
   16880       7.0382
   16881       7.2627
   16882       7.1911
   16883       7.3960
   16884       7.4594
   16885       7.6206
   16886       6.9813
   16887       7.5780
   16888       7.3027
   16889       7.1577
   16890       7.0332
   16891       7.0214
   16892       6.7020
   16893       6.8230
   16894       6.7748
   16895       6.6243
   16896       6.9192
   16897       6.8283
   16898       6.9834
   16899       6.5409
   16900       7.0349
   16901       6.8077
   16902       7.3352
   16903       7.4381
   16904       7.1931
   16905       7.1897
   16906       6.8959
   16907       6.7967
   16908       6.6389
   16909       7.2490
   16910       7.0104
   16911       6.3733
   16912       6.8179
   16913       6.5745
   16914       7.1141
   16915       7.2446
   16916       7.3899
   16917       6.9750
   16918       6.9409
   16919       6.9944
   16920       7.3328
   16921       6.9869
   16922       7.0960
   16923       6.3331
   16924       6.6319
   16925       6.3547
   16926       7.2254
   16927       6.9470
   16928       5.9787
   16929       6.5440
   16930       6.7874
   16931       6.4097
   16932       5.8318
   16933       6.3771
   16934       6.2144
   16935       6.2165
   16936       6.6456
   16937       6.3692
   16938       6.0479
   16939       6.3429
   16940       6.3825
   16941       6.5264
   16942       7.1686
   16943       6.8081
   16944       5.8516
   16945       6.3035
   16946       6.0023
   16947       6.1837
   16948       6.0503
   16949       5.7298
   16950       6.4940
   16951       5.8152
   16952       6.1778
   16953       6.0235
   16954       6.4714
   16955       6.6206
   16956       6.5434
   16957       5.8901
   16958       6.2204
   16959       6.1045
   16960       5.9622
   16961       5.7637
   16962       6.2480
   16963       6.5071
   16964       5.7182
   16965       6.2010
   16966       5.3655
   16967       5.5325
   16968       5.6471
   16969       5.4640
   16970       5.6469
   16971       5.5556
   16972       5.7600
   16973       6.5560
   16974       6.0512
   16975       6.1676
   16976       6.6687
   16977       6.6619
   16978       5.7397
   16979       6.4017
   16980       5.8244
   16981       5.9245
   16982       6.1660
   16983       6.1317
   16984       6.0329
   16985       6.5152
   16986       6.1600
   16987       6.5500
   16988       6.5416
   16989       6.6691
   16990       7.1050
   16991       7.1169
   16992       6.5615
   16993       7.1300
   16994       7.4686
   16995       7.3162
   16996       6.8732
   16997       7.0729
   16998       6.9047
   16999       6.4592
   17000       7.1710
   17001       6.8924
   17002       6.4962
   17003       6.6120
   17004       6.4895
   17005       6.5953
   17006       6.9188
   17007       6.5932
   17008       6.3419
   17009       6.4342
   17010       6.1803
   17011       6.6816
   17012       6.3835
   17013       6.9262
   17014       6.0509
   17015       6.2045
   17016       6.4034
   17017       6.2250
   17018       6.1486
   17019       6.0137
   17020       6.4915
   17021       6.3538
   17022       6.7098
   17023       6.4890
   17024       6.0849
   17025       6.4946
   17026       5.7314
   17027       6.6261
   17028       5.9237
   17029       6.1530
   17030       6.5609
   17031       6.1332
   17032       6.9711
   17033       6.7439
   17034       6.5721
   17035       7.2100
   17036       7.4313
   17037       7.4197
   17038       7.2995
   17039       7.2571
   17040       7.2054
   17041       6.8488
   17042       6.9688
   17043       7.4208
   17044       7.2292
   17045       7.4935
   17046       7.4830
   17047       7.7882
   17048       7.6915
   17049       7.3829
   17050       7.6692
   17051       7.2247
   17052       6.9299
   17053       7.2208
   17054       6.9456
   17055       6.5234
   17056       6.7244
   17057       7.1886
   17058       7.2646
   17059       7.5849
   17060       7.5222
   17061       6.8088
   17062       7.0355
   17063       6.3921
   17064       6.9836
   17065       6.7841
   17066       6.4530
   17067       7.1238
   17068       6.4457
   17069       6.9758
   17070       7.4409
   17071       7.0417
   17072       7.1770
   17073       7.0190
   17074       7.7011
   17075       6.7556
   17076       7.0950
   17077       7.4991
   17078       7.6956
   17079       7.3019
   17080       8.0850
   17081       7.6217
   17082       7.9855
   17083       7.3690
   17084       7.3322
   17085       7.5664
   17086       7.4641
   17087       7.7569
   17088       7.3931
   17089       8.2608
   17090       7.7756
   17091       8.1227
   17092       7.9545
   17093       8.6091
   17094       8.2021
   17095       7.9737
   17096       7.5483
   17097       7.7312
   17098       7.6134
   17099       7.8741
   17100       8.0470
   17101       7.8767
   17102       7.5499
   17103       7.3379
   17104       7.5860
   17105       7.8430
   17106       7.6870
   17107       7.5230
   17108       7.6887
   17109       7.5658
   17110       7.8066
   17111       8.4671
   17112       8.0144
   17113       8.1084
   17114       7.8774
   17115       8.1179
   17116       8.4427
   17117       8.3063
   17118       8.0724
   17119       7.6719
   17120       8.5824
   17121       8.2594
   17122       8.0728
   17123       8.0033
   17124       8.3819
   17125       8.3076
   17126       8.3110
   17127       8.3267
   17128       7.5462
   17129       7.7581
   17130       7.6605
   17131       7.2378
   17132       7.3131
   17133       7.5035
   17134       6.9618
   17135       7.5764
   17136       7.9417
   17137       7.7153
   17138       7.1805
   17139       6.9857
   17140       7.9035
   17141       7.7360
   17142       7.2940
   17143       7.4064
   17144       7.3364
   17145       7.1428
   17146       7.3591
   17147       6.9108
   17148       6.7309
   17149       6.5807
   17150       6.7706
   17151       7.0470
   17152       7.3144
   17153       7.4840
   17154       6.9704
   17155       7.0284
   17156       7.4803
   17157       7.5870
   17158       7.2915
   17159       6.9663
   17160       7.7701
   17161       7.5882
   17162       7.2387
   17163       7.4153
   17164       6.9107
   17165       6.7553
   17166       6.7265
   17167       6.4246
   17168       6.8823
   17169       6.6683
   17170       6.7853
   17171       6.4665
   17172       7.0132
   17173       6.5286
   17174       6.4528
   17175       6.7385
   17176       6.7742
   17177       6.6244
   17178       6.6635
   17179       6.8620
   17180       6.6290
   17181       6.6915
   17182       6.0355
   17183       6.9366
   17184       7.0460
   17185       6.4866
   17186       6.5041
   17187       6.8261
   17188       7.0108
   17189       6.8634
   17190       6.2940
   17191       6.2900
   17192       6.9188
   17193       6.8773
   17194       7.1454
   17195       6.7436
   17196       6.6234
   17197       6.4409
   17198       5.9736
   17199       5.9428
   17200       5.7347
   17201       5.7357
   17202       5.7820
   17203       5.7146
   17204       5.6979
   17205       5.8715
   17206       5.7162
   17207       5.0564
   17208       5.4067
   17209       5.8146
   17210       5.0954
   17211       5.5463
   17212       5.2832
   17213       5.3433
   17214       5.4679
   17215       6.1249
   17216       5.8269
   17217       5.4669
   17218       6.2588
   17219       5.4749
   17220       5.9687
   17221       5.6842
   17222       5.8786
   17223       5.2830
   17224       5.4314
   17225       5.9552
   17226       6.0058
   17227       6.0599
   17228       6.3040
   17229       6.0191
   17230       5.2554
   17231       6.0526
   17232       6.2181
   17233       6.2402
   17234       6.0520
   17235       6.3682
   17236       6.1415
   17237       6.8352
   17238       6.4306
   17239       6.6297
   17240       6.6813
   17241       6.6700
   17242       6.5114
   17243       5.9011
   17244       6.1276
   17245       5.5901
   17246       6.4177
   17247       6.3150
   17248       6.0062
   17249       6.5042
   17250       6.7780
   17251       6.7164
   17252       6.8820
   17253       6.4734
   17254       6.7576
   17255       6.5129
   17256       6.4638
   17257       6.9109
   17258       6.9025
   17259       6.7657
   17260       6.3335
   17261       6.9122
   17262       7.2544
   17263       6.9799
   17264       6.5763
   17265       6.4243
   17266       6.0686
   17267       6.0424
   17268       5.9928
   17269       6.4049
   17270       6.4917
   17271       6.3721
   17272       6.7714
   17273       6.4175
   17274       6.9188
   17275       6.4009
   17276       6.4513
   17277       6.8914
   17278       6.4364
   17279       6.8077
   17280       6.3423
   17281       5.9245
   17282       6.4009
   17283       6.2603
   17284       6.8957
   17285       6.6572
   17286       7.0244
   17287       6.7895
   17288       7.2416
   17289       6.6433
   17290       6.5317
   17291       6.8654
   17292       6.5073
   17293       6.6250
   17294       6.7803
   17295       6.6778
   17296       7.3876
   17297       6.8156
   17298       6.9779
   17299       6.9969
   17300       7.1908
   17301       7.7484
   17302       7.8011
   17303       7.7345
   17304       7.4440
   17305       7.1745
   17306       7.4054
   17307       7.3879
   17308       6.7896
   17309       6.7690
   17310       7.0000
   17311       6.5344
   17312       6.7988
   17313       6.8834
   17314       7.2233
   17315       7.0957
   17316       6.8497
   17317       6.6787
   17318       6.6658
   17319       7.0035
   17320       7.3148
   17321       7.9645
   17322       7.8102
   17323       7.4988
   17324       7.2571
   17325       8.0007
   17326       7.4288
   17327       7.9498
   17328       7.5954
   17329       7.2899
   17330       7.2465
   17331       6.9754
   17332       6.9373
   17333       6.8930
   17334       6.7115
   17335       6.5976
   17336       6.5988
   17337       7.0296
   17338       6.9447
   17339       6.8873
   17340       6.3596
   17341       6.5053
   17342       6.6624
   17343       6.7455
   17344       7.1196
   17345       6.3680
   17346       6.6962
   17347       6.6532
   17348       6.3877
   17349       5.8561
   17350       6.4449
   17351       6.2105
   17352       6.2416
   17353       6.3115
   17354       5.9049
   17355       5.7843
   17356       5.5688
   17357       5.6345
   17358       5.9874
   17359       5.5126
   17360       5.4747
   17361       6.2491
   17362       5.9562
   17363       6.1075
   17364       7.1102
   17365       6.5697
   17366       6.3413
   17367       6.4396
   17368       6.4819
   17369       6.4834
   17370       6.8144
   17371       6.3116
   17372       6.4244
   17373       6.3491
   17374       6.9314
   17375       7.1700
   17376       6.9971
   17377       6.5266
   17378       6.6240
   17379       6.5846
   17380       6.7242
   17381       7.1335
   17382       6.9110
   17383       6.8538
   17384       6.6076
   17385       7.3592
   17386       7.5226
   17387       7.0033
   17388       6.4531
   17389       6.2173
   17390       6.5221
   17391       5.8981
   17392       6.7081
   17393       6.3021
   17394       6.6442
   17395       6.8095
   17396       6.7992
   17397       6.5500
   17398       6.4563
   17399       6.3896
   17400       6.8668
   17401       7.1270
   17402       6.7135
   17403       6.6913
   17404       6.7001
   17405       6.5820
   17406       6.1731
   17407       6.5056
   17408       7.0069
   17409       6.7258
   17410       6.8004
   17411       7.0340
   17412       6.9837
   17413       7.1050
   17414       6.5524
   17415       6.8155
   17416       6.5297
   17417       6.4376
   17418       6.6862
   17419       6.9274
   17420       6.1725
   17421       6.5273
   17422       7.4494
   17423       6.7383
   17424       7.2102
   17425       6.9943
   17426       6.9060
   17427       6.7226
   17428       6.3234
   17429       6.4016
   17430       6.2409
   17431       6.5746
   17432       6.5083
   17433       6.6245
   17434       6.6798
   17435       6.7793
   17436       6.9382
   17437       6.2729
   17438       6.4139
   17439       6.3429
   17440       5.8460
   17441       5.9087
   17442       6.2702
   17443       5.9274
   17444       5.9175
   17445       5.7478
   17446       5.8545
   17447       6.1178
   17448       6.1632
   17449       6.3003
   17450       6.8988
   17451       6.2643
   17452       6.0950
   17453       6.1559
   17454       5.9585
   17455       6.0097
   17456       5.7384
   17457       6.1868
   17458       6.7061
   17459       6.3021
   17460       6.0801
   17461       6.1466
   17462       5.8684
   17463       6.4293
   17464       6.5065
   17465       6.1106
   17466       5.7064
   17467       6.3878
   17468       5.8626
   17469       5.4567
   17470       5.9400
   17471       6.0164
   17472       6.1978
   17473       5.9599
   17474       5.8968
   17475       6.4950
   17476       5.6751
   17477       6.4237
   17478       5.9981
   17479       7.0004
   17480       5.9996
   17481       6.5670
   17482       5.7938
   17483       6.8617
   17484       6.6154
   17485       6.5759
   17486       6.7869
   17487       6.5060
   17488       6.1466
   17489       5.9271
   17490       6.3295
   17491       6.1745
   17492       5.3842
   17493       6.2422
   17494       6.4433
   17495       6.2939
   17496       6.3146
   17497       5.9963
   17498       5.5378
   17499       5.9610
   17500       5.5281
   17501       5.9086
   17502       6.2452
   17503       6.2237
   17504       6.4307
   17505       6.0739
   17506       6.3579
   17507       5.9495
   17508       6.4764
   17509       6.5960
   17510       6.8645
   17511       6.5361
   17512       6.3343
   17513       6.4157
   17514       7.1463
   17515       7.0179
   17516       7.1385
   17517       7.2902
   17518       6.9836
   17519       6.8213
   17520       6.9309
   17521       6.9175
   17522       6.7067
   17523       6.6035
   17524       6.5177
   17525       5.9887
   17526       6.0012
   17527       6.5743
   17528       6.0564
   17529       5.9969
   17530       5.4488
   17531       5.7386
   17532       6.2223
   17533       6.2597
   17534       5.4642
   17535       6.1958
   17536       6.3783
   17537       5.8696
   17538       6.4738
   17539       6.7091
   17540       6.3957
   17541       6.6234
   17542       6.3686
   17543       5.8963
   17544       5.8512
   17545       6.0230
   17546       5.7831
   17547       5.8034
   17548       6.0975
   17549       5.8358
   17550       5.7172
   17551       5.8981
   17552       6.0048
   17553       6.6910
   17554       5.8818
   17555       6.8764
   17556       6.1584
   17557       6.3653
   17558       6.1117
   17559       5.4973
   17560       6.0558
   17561       5.5632
   17562       5.9962
   17563       5.7173
   17564       5.9364
   17565       5.8241
   17566       5.9179
   17567       6.2688
   17568       6.3051
   17569       5.7650
   17570       6.0290
   17571       6.2627
   17572       6.6114
   17573       6.4015
   17574       7.0463
   17575       7.0354
   17576       6.3572
   17577       6.4901
   17578       7.1780
   17579       6.7062
   17580       6.9322
   17581       6.2830
   17582       7.0472
   17583       6.5570
   17584       6.6759
   17585       6.4457
   17586       6.1561
   17587       6.6274
   17588       6.1550
   17589       6.6048
   17590       6.7161
   17591       6.4657
   17592       6.9445
   17593       6.8260
   17594       6.6623
   17595       7.3146
   17596       6.8781
   17597       6.8203
   17598       6.8701
   17599       7.2881
   17600       7.6574
   17601       7.1116
   17602       6.8495
   17603       6.9719
   17604       7.7698
   17605       7.2086
   17606       6.8378
   17607       7.0361
   17608       7.2099
   17609       6.9162
   17610       6.4462
   17611       6.9598
   17612       6.5239
   17613       6.7949
   17614       7.2141
   17615       6.9806
   17616       6.5090
   17617       7.0072
   17618       7.8765
   17619       7.2793
   17620       7.1977
   17621       6.7826
   17622       7.3203
   17623       7.3733
   17624       7.7351
   17625       7.6216
   17626       7.0434
   17627       7.3837
   17628       7.2524
   17629       7.3146
   17630       7.3425
   17631       8.2315
   17632       7.6937
   17633       7.5055
   17634       7.2933
   17635       8.0298
   17636       7.9785
   17637       7.4954
   17638       7.4496
   17639       7.2286
   17640       7.5702
   17641       7.5033
   17642       7.7764
   17643       7.2358
   17644       7.6665
   17645       7.8835
   17646       7.8972
   17647       7.5970
   17648       7.7700
   17649       7.8146
   17650       7.3007
   17651       7.6995
   17652       7.6973
   17653       8.0053
   17654       7.4198
   17655       7.3398
   17656       7.4521
   17657       6.8376
   17658       6.7463
   17659       7.3285
   17660       7.4234
   17661       7.1514
   17662       7.0450
   17663       7.3127
   17664       7.4541
   17665       6.9558
   17666       6.6692
   17667       6.6191
   17668       7.3678
   17669       7.2964
   17670       7.5314
   17671       7.2516
   17672       7.5042
   17673       7.8185
   17674       7.4698
   17675       7.4861
   17676       7.7033
   17677       8.3795
   17678       7.9406
   17679       7.9699
   17680       7.6757
   17681       7.4631
   17682       7.7317
   17683       7.7816
   17684       8.2764
   17685       8.9399
   17686       8.0705
   17687       7.7476
   17688       7.5655
   17689       7.3993
   17690       7.8799
   17691       7.3995
   17692       7.2880
   17693       7.7677
   17694       7.2622
   17695       6.7557
   17696       7.2709
   17697       7.1797
   17698       7.4166
   17699       7.5157
   17700       6.9454
   17701       7.0973
   17702       7.3971
   17703       6.9849
   17704       6.8353
   17705       7.0897
   17706       7.1363
   17707       6.6602
   17708       7.0857
   17709       6.7779
   17710       7.2871
   17711       6.9299
   17712       7.2913
   17713       7.4779
   17714       7.4872
   17715       7.6022
   17716       7.0669
   17717       6.9903
   17718       7.1479
   17719       6.7007
   17720       6.2975
   17721       6.4737
   17722       5.9968
   17723       6.1826
   17724       7.0214
   17725       6.4145
   17726       6.2303
   17727       5.5901
   17728       5.9395
   17729       6.3696
   17730       5.7364
   17731       6.2837
   17732       6.4057
   17733       6.1990
   17734       6.4553
   17735       6.3341
   17736       6.3779
   17737       5.7230
   17738       6.5604
   17739       6.5893
   17740       6.8279
   17741       6.6796
   17742       6.7686
   17743       7.0522
   17744       6.7347
   17745       6.6839
   17746       6.7209
   17747       6.8993
   17748       6.3728
   17749       7.3704
   17750       6.9651
   17751       6.5636
   17752       6.7900
   17753       7.0723
   17754       6.7220
   17755       6.2764
   17756       7.0178
   17757       6.9069
   17758       6.7075
   17759       7.3042
   17760       7.5390
   17761       7.4982
   17762       6.9393
   17763       7.1995
   17764       6.5328
   17765       6.9104
   17766       7.5828
   17767       7.1832
   17768       6.7038
   17769       6.8266
   17770       6.7782
   17771       7.5133
   17772       7.0799
   17773       7.1253
   17774       7.0928
   17775       7.5494
   17776       7.8698
   17777       7.3964
   17778       7.2837
   17779       7.5745
   17780       7.6825
   17781       7.3860
   17782       7.2500
   17783       8.1392
   17784       7.4862
   17785       7.5985
   17786       6.9509
   17787       6.7491
   17788       7.3488
   17789       7.2673
   17790       7.2066
   17791       6.6841
   17792       7.7651
   17793       7.6101
   17794       7.5579
   17795       7.2730
   17796       7.2290
   17797       7.7131
   17798       7.3410
   17799       7.7776
   17800       7.0550
   17801       7.1058
   17802       6.8056
   17803       7.2507
   17804       7.1794
   17805       6.9336
   17806       6.7956
   17807       7.0834
   17808       7.4382
   17809       7.1885
   17810       7.0832
   17811       6.9946
   17812       7.1162
   17813       7.2883
   17814       7.5624
   17815       6.9466
   17816       6.9319
   17817       7.3220
   17818       7.2866
   17819       7.4135
   17820       7.5283
   17821       6.8936
   17822       7.4266
   17823       7.0534
   17824       7.3847
   17825       7.1545
   17826       7.4309
   17827       7.1145
   17828       7.1461
   17829       7.2977
   17830       7.3508
   17831       7.3012
   17832       7.5556
   17833       7.2046
   17834       7.8319
   17835       6.7628
   17836       7.5806
   17837       7.4783
   17838       7.8278
   17839       7.3293
   17840       7.1475
   17841       6.8482
   17842       7.0574
   17843       7.1651
   17844       6.3569
   17845       6.9471
   17846       6.7240
   17847       7.1961
   17848       6.8105
   17849       6.8439
   17850       6.6767
   17851       6.9019
   17852       6.4033
   17853       6.4317
   17854       6.6694
   17855       7.0124
   17856       6.4402
   17857       6.6890
   17858       6.6186
   17859       6.7502
   17860       6.3605
   17861       6.3874
   17862       6.5051
   17863       6.2269
   17864       6.5017
   17865       6.4283
   17866       6.4751
   17867       6.2723
   17868       6.2751
   17869       6.0157
   17870       6.3759
   17871       6.2387
   17872       6.3438
   17873       6.7650
   17874       7.2034
   17875       6.5300
   17876       6.1789
   17877       6.5009
   17878       6.2501
   17879       6.4917
   17880       6.7110
   17881       6.7527
   17882       6.7408
   17883       7.0191
   17884       6.8432
   17885       6.7914
   17886       6.4400
   17887       6.3791
   17888       7.1271
   17889       7.0634
   17890       7.0940
   17891       7.1125
   17892       7.2003
   17893       6.9188
   17894       6.6155
   17895       7.0694
   17896       7.0263
   17897       7.3880
   17898       7.0879
   17899       7.0984
   17900       6.5938
   17901       7.0652
   17902       7.3373
   17903       7.1022
   17904       7.0500
   17905       7.7427
   17906       7.4672
   17907       7.7161
   17908       8.3051
   17909       8.0606
   17910       7.7653
   17911       7.6067
   17912       8.0519
   17913       7.8742
   17914       7.3008
   17915       7.1722
   17916       7.4198
   17917       7.1073
   17918       7.0413
   17919       7.7905
   17920       7.7137
   17921       7.8818
   17922       7.8627
   17923       7.6828
   17924       7.6409
   17925       7.6646
   17926       7.2137
   17927       7.5796
   17928       7.0136
   17929       7.1884
   17930       7.6199
   17931       7.1903
   17932       7.5395
   17933       7.0203
   17934       7.4157
   17935       6.8835
   17936       7.3990
   17937       7.2370
   17938       7.2600
   17939       7.4235
   17940       7.6906
   17941       7.3385
   17942       6.9976
   17943       6.9413
   17944       6.9616
   17945       7.1964
   17946       7.1307
   17947       7.1155
   17948       6.6665
   17949       7.2908
   17950       7.4534
   17951       7.0196
   17952       7.2588
   17953       7.2933
   17954       7.3323
   17955       7.0854
   17956       7.1857
   17957       6.8959
   17958       7.0555
   17959       6.9628
   17960       6.8446
   17961       6.5296
   17962       6.2007
   17963       6.3079
   17964       6.6068
   17965       6.2655
   17966       6.6254
   17967       7.3289
   17968       7.0487
   17969       7.6328
   17970       7.6905
   17971       7.0797
   17972       7.2891
   17973       6.5551
   17974       6.6580
   17975       7.1489
   17976       7.2318
   17977       7.1802
   17978       7.1852
   17979       7.1818
   17980       7.1828
   17981       6.4961
   17982       6.2984
   17983       6.2689
   17984       6.0453
   17985       6.4304
   17986       6.3494
   17987       6.5305
   17988       6.2083
   17989       6.6290
   17990       6.8319
   17991       7.4171
   17992       6.4541
   17993       7.1008
   17994       6.4443
   17995       6.5236
   17996       6.5970
   17997       6.5829
   17998       6.6334
   17999       6.5059
   18000       6.8849
   18001       6.2672
   18002       6.3940
   18003       6.7646
   18004       7.1084
   18005       6.9285
   18006       7.0352
   18007       6.4765
   18008       7.0918
   18009       7.0614
   18010       6.9316
   18011       6.9973
   18012       7.1378
   18013       7.4078
   18014       7.6708
   18015       7.1604
   18016       6.6358
   18017       6.5838
   18018       6.3896
   18019       6.5284
   18020       6.1382
   18021       6.0414
   18022       6.3579
   18023       5.9755
   18024       6.2801
   18025       6.3654
   18026       6.4936
   18027       5.7693
   18028       5.9104
   18029       6.3254
   18030       5.8502
   18031       6.3107
   18032       5.7441
   18033       5.7247
   18034       5.8958
   18035       5.9685
   18036       5.4881
   18037       5.8870
   18038       6.1733
   18039       5.4422
   18040       5.5018
   18041       5.7584
   18042       6.0189
   18043       5.6526
   18044       6.3002
   18045       5.7367
   18046       5.1589
   18047       6.1711
   18048       5.6817
   18049       5.6558
   18050       5.7967
   18051       5.8642
   18052       5.6780
   18053       6.3664
   18054       6.2935
   18055       5.8118
   18056       6.2396
   18057       6.2861
   18058       6.6290
   18059       6.2728
   18060       6.3009
   18061       5.9722
   18062       6.0061
   18063       5.9490
   18064       5.9499
   18065       6.2709
   18066       6.4429
   18067       6.0141
   18068       6.1273
   18069       6.0617
   18070       5.8638
   18071       5.4579
   18072       5.6774
   18073       5.4966
   18074       5.9041
   18075       5.1397
   18076       5.8279
   18077       5.7547
   18078       5.2903
   18079       5.4071
   18080       5.3319
   18081       5.5931
   18082       5.1261
   18083       5.9260
   18084       5.6008
   18085       5.8206
   18086       5.7416
   18087       5.6508
   18088       6.1042
   18089       5.5660
   18090       5.1726
   18091       6.0502
   18092       5.5154
   18093       6.0212
   18094       5.5590
   18095       5.6701
   18096       5.6760
   18097       5.2958
   18098       5.1416
   18099       5.8598
   18100       5.1021
   18101       5.7190
   18102       5.2553
   18103       5.4425
   18104       5.9680
   18105       5.7951
   18106       6.2852
   18107       5.6136
   18108       6.0358
   18109       5.8822
   18110       5.5640
   18111       6.1942
   18112       6.4912
   18113       5.9965
   18114       6.2557
   18115       6.0833
   18116       6.4254
   18117       5.7275
   18118       6.2919
   18119       6.3992
   18120       5.7512
   18121       6.9239
   18122       6.4694
   18123       6.7211
   18124       6.3124
   18125       6.6786
   18126       6.7336
   18127       6.6740
   18128       6.4624
   18129       6.4033
   18130       7.2379
   18131       7.3219
   18132       7.0484
   18133       7.0416
   18134       7.4666
   18135       7.3738
   18136       7.3532
   18137       7.6257
   18138       7.3190
   18139       6.9850
   18140       7.0521
   18141       6.7164
   18142       6.7682
   18143       6.3985
   18144       6.3052
   18145       6.6632
   18146       7.0297
   18147       7.0443
   18148       6.1701
   18149       6.7387
   18150       6.6336
   18151       7.4676
   18152       6.9586
   18153       7.1320
   18154       7.6512
   18155       7.4495
   18156       7.8957
   18157       7.7521
   18158       7.4669
   18159       7.6482
   18160       7.4323
   18161       8.1760
   18162       7.6226
   18163       8.3873
   18164       8.2690
   18165       8.1825
   18166       8.1868
   18167       7.4663
   18168       7.1813
   18169       7.4611
   18170       6.7243
   18171       6.6609
   18172       7.5655
   18173       7.0321
   18174       7.2552
   18175       7.2391
   18176       7.4229
   18177       6.9019
   18178       7.5467
   18179       7.4524
   18180       7.5364
[truncated: 6,640,041 more chars]
