# Supplementary material for: Non-degradative Ubiquitination of Protein Kinases
Source: PLoS Comput Biol. 2016 Jun 2;12(6):e1004898. doi: 10.1371/journal.pcbi.1004898 (PMC4890936; doi:10.1371/journal.pcbi.1004898)
Supplement: S7 Dataset — The distance between the ZAP-70 F349 Cα atom and the D379 Cβ atom at each picosecond in the simulations is printed in Angstroms. Data from each of the 32 10-ns simulations is combined into one file. (BZ2) [file pcbi.1004898.s017.bz2 › pcbi.1004898.s017]

#Frame      Dis_00000
       1      21.2901
       2      20.5381
       3      20.9450
       4      20.1507
       5      20.2917
       6      20.4389
       7      20.7759
       8      20.4927
       9      20.9519
      10      19.7471
      11      20.0085
      12      19.6652
      13      19.9637
      14      19.1650
      15      19.6555
      16      19.5495
      17      19.7234
      18      19.9393
      19      20.6184
      20      20.4649
      21      20.5059
      22      20.7522
      23      19.8193
      24      20.4656
      25      20.5120
      26      20.5118
      27      20.3641
      28      19.9664
      29      20.7111
      30      21.4986
      31      20.9770
      32      20.8402
      33      20.5723
      34      20.1047
      35      20.6612
      36      20.9406
      37      20.6529
      38      19.8311
      39      20.5348
      40      20.4662
      41      20.0792
      42      20.3363
      43      19.7123
      44      20.9158
      45      20.1694
      46      20.9363
      47      21.2431
      48      20.7111
      49      20.2131
      50      20.3743
      51      20.1299
      52      19.7236
      53      19.5664
      54      19.5655
      55      19.6635
      56      19.2966
      57      19.8665
      58      20.9863
      59      20.5291
      60      21.1144
      61      20.8157
      62      20.5281
      63      21.2553
      64      20.6896
      65      20.6377
      66      20.8212
      67      20.3539
      68      20.9011
      69      20.5318
      70      20.7781
      71      19.7263
      72      20.0426
      73      20.3436
      74      21.2561
      75      20.5543
      76      20.8962
      77      19.7941
      78      20.1935
      79      20.6978
      80      20.4172
      81      20.9928
      82      20.6425
      83      19.9688
      84      20.6940
      85      20.9168
      86      21.0257
      87      20.0990
      88      20.6910
      89      20.6454
      90      19.8728
      91      20.2189
      92      18.9516
      93      20.0961
      94      19.9656
      95      20.0114
      96      20.4396
      97      20.5201
      98      19.8515
      99      19.9359
     100      20.4346
     101      20.5875
     102      20.8701
     103      20.2917
     104      20.9572
     105      20.7750
     106      20.3571
     107      19.6000
     108      19.9506
     109      18.9189
     110      19.4182
     111      19.5564
     112      20.0310
     113      20.5196
     114      19.9860
     115      20.7674
     116      20.8227
     117      20.1929
     118      21.2928
     119      21.2252
     120      20.6668
     121      20.6877
     122      20.2233
     123      21.0438
     124      20.7460
     125      21.2047
     126      21.3063
     127      20.4919
     128      20.1723
     129      19.9587
     130      20.8599
     131      20.9954
     132      20.1362
     133      20.7509
     134      21.1579
     135      20.8732
     136      20.6039
     137      20.4487
     138      20.5937
     139      20.8683
     140      20.4927
     141      20.6219
     142      20.5113
     143      20.6369
     144      20.1615
     145      20.4189
     146      20.0753
     147      19.9985
     148      19.3932
     149      19.4253
     150      19.7347
     151      20.2361
     152      19.9614
     153      20.6322
     154      20.1602
     155      19.9082
     156      19.8967
     157      19.4283
     158      19.9930
     159      19.3694
     160      20.0442
     161      19.1025
     162      19.8426
     163      19.6362
     164      20.0638
     165      20.2758
     166      20.6510
     167      19.3828
     168      19.4598
     169      19.3383
     170      18.6817
     171      19.3316
     172      18.7029
     173      18.5763
     174      18.6871
     175      18.9129
     176      19.3617
     177      19.0969
     178      19.2637
     179      18.5409
     180      18.6200
     181      19.1169
     182      19.2480
     183      18.0769
     184      19.6640
     185      18.9302
     186      19.6543
     187      19.3219
     188      18.9256
     189      19.3716
     190      18.9343
     191      18.7694
     192      19.2937
     193      18.8764
     194      19.1103
     195      18.7525
     196      19.3686
     197      20.0148
     198      19.8997
     199      19.6332
     200      19.1151
     201      19.3707
     202      20.4809
     203      19.8253
     204      20.2313
     205      19.0805
     206      19.0891
     207      18.7241
     208      18.9525
     209      18.9032
     210      18.6867
     211      18.9203
     212      19.4107
     213      19.1713
     214      19.4346
     215      19.3180
     216      19.7644
     217      19.5798
     218      19.7925
     219      19.3957
     220      19.2968
     221      19.4249
     222      19.3816
     223      19.1949
     224      19.6402
     225      19.2337
     226      19.6103
     227      20.2994
     228      20.1151
     229      19.7545
     230      20.3578
     231      19.7784
     232      19.3681
     233      20.4730
     234      19.8006
     235      20.0413
     236      20.1946
     237      20.1736
     238      20.5839
     239      20.3481
     240      20.5729
     241      21.6483
     242      21.7555
     243      21.7864
     244      21.3157
     245      21.5729
     246      21.1437
     247      22.1514
     248      21.5852
     249      22.3697
     250      21.5743
     251      21.7091
     252      21.2924
     253      21.6783
     254      21.1770
     255      20.7054
     256      20.9687
     257      20.5799
     258      20.8005
     259      19.7515
     260      20.7986
     261      20.1557
     262      20.9223
     263      20.9913
     264      20.8090
     265      20.3077
     266      20.5057
     267      20.2861
     268      20.4360
     269      20.9791
     270      21.1008
     271      20.8967
     272      21.7594
     273      20.9919
     274      21.0510
     275      20.8357
     276      21.9189
     277      21.7789
     278      21.3183
     279      21.5233
     280      20.7679
     281      21.2546
     282      21.8891
     283      21.9023
     284      22.1838
     285      22.2300
     286      21.6232
     287      22.2373
     288      21.7672
     289      21.7045
     290      21.7082
     291      21.0184
     292      21.4551
     293      21.0987
     294      22.2667
     295      21.6228
     296      22.1508
     297      22.0476
     298      21.9521
     299      21.5916
     300      22.3894
     301      21.4948
     302      22.3172
     303      21.8949
     304      21.7295
     305      21.5487
     306      21.8325
     307      22.2808
     308      21.6560
     309      21.2960
     310      22.2451
     311      21.8045
     312      21.2991
     313      22.0756
     314      21.9141
     315      22.1441
     316      21.7671
     317      21.4965
     318      21.3539
     319      21.6362
     320      21.2812
     321      21.7177
     322      22.2304
     323      21.8393
     324      22.1937
     325      22.2668
     326      21.5897
     327      21.7744
     328      22.3008
     329      21.7666
     330      22.6216
     331      22.1586
     332      22.8348
     333      21.9708
     334      22.7201
     335      22.6287
     336      22.1727
     337      22.6571
     338      22.4216
     339      22.7697
     340      22.6374
     341      22.1369
     342      22.6599
     343      21.6163
     344      21.4898
     345      22.6658
     346      21.6450
     347      21.6127
     348      21.5534
     349      22.1533
     350      21.0944
     351      21.9967
     352      21.7531
     353      21.3270
     354      21.7833
     355      21.2225
     356      21.6962
     357      21.6994
     358      21.3945
     359      20.6823
     360      20.6099
     361      20.4891
     362      20.6653
     363      20.9633
     364      20.6237
     365      21.2722
     366      21.3835
     367      20.2015
     368      20.3291
     369      20.4759
     370      20.8170
     371      20.4593
     372      20.0400
     373      20.4063
     374      20.5737
     375      21.0839
     376      21.7605
     377      21.1919
     378      21.3380
     379      21.5170
     380      21.8444
     381      21.6801
     382      21.4091
     383      21.5152
     384      21.6178
     385      21.6221
     386      22.4131
     387      22.2350
     388      22.2772
     389      21.3148
     390      21.2600
     391      21.0502
     392      21.1817
     393      21.3122
     394      21.1495
     395      22.0022
     396      20.7831
     397      20.5618
     398      21.4840
     399      20.4698
     400      21.2723
     401      20.7402
     402      20.6085
     403      20.5107
     404      20.1514
     405      20.6312
     406      20.1124
     407      20.1885
     408      20.4083
     409      20.3891
     410      20.9233
     411      20.3819
     412      21.5614
     413      21.5762
     414      21.0681
     415      20.9362
     416      20.7159
     417      20.8686
     418      21.3379
     419      20.7451
     420      20.8465
     421      21.0500
     422      21.0880
     423      20.8937
     424      20.8734
     425      20.6884
     426      21.3482
     427      21.4836
     428      21.1305
     429      21.1985
     430      21.1157
     431      20.1966
     432      21.2406
     433      20.0395
     434      21.1608
     435      21.2155
     436      21.0894
     437      20.9798
     438      21.5602
     439      21.6637
     440      21.6222
     441      21.1818
     442      20.8886
     443      21.9285
     444      20.8598
     445      21.3050
     446      21.5787
     447      21.6193
     448      21.3482
     449      21.8844
     450      20.9736
     451      21.1906
     452      21.6136
     453      21.8376
     454      21.1753
     455      20.9537
     456      21.4177
     457      21.6347
     458      21.4518
     459      21.5392
     460      21.8174
     461      21.3471
     462      21.5104
     463      21.4304
     464      21.1121
     465      21.5927
     466      21.1333
     467      22.0627
     468      22.0775
     469      21.6529
     470      21.4802
     471      21.1191
     472      21.6525
     473      21.5563
     474      21.7417
     475      22.3156
     476      22.1036
     477      21.8740
     478      22.0345
     479      21.8976
     480      21.6212
     481      21.8926
     482      21.6726
     483      22.1065
     484      22.6670
     485      21.7890
     486      22.2824
     487      22.3999
     488      22.5115
     489      22.2713
     490      22.2267
     491      21.6452
     492      21.9497
     493      22.3307
     494      22.8388
     495      22.4220
     496      22.3497
     497      22.5081
     498      22.5278
     499      22.2155
     500      21.6157
     501      22.8412
     502      22.9119
     503      23.0755
     504      22.8148
     505      22.1345
     506      21.8484
     507      21.8694
     508      22.0978
     509      22.0143
     510      22.5124
     511      22.4119
     512      22.6045
     513      21.6213
     514      21.8474
     515      22.1654
     516      21.4779
     517      21.1368
     518      21.5617
     519      20.7479
     520      20.4798
     521      20.8622
     522      21.5938
     523      21.5316
     524      21.4760
     525      22.1871
     526      21.8548
     527      22.1715
     528      21.7404
     529      21.8677
     530      22.2930
     531      22.2037
     532      21.4332
     533      21.9389
     534      21.6004
     535      21.9541
     536      21.3032
     537      21.8071
     538      21.7402
     539      21.9396
     540      21.9259
     541      21.3421
     542      21.9288
     543      21.6668
     544      22.5388
     545      22.8262
     546      22.6016
     547      22.4225
     548      21.9721
     549      21.3035
     550      21.7793
     551      21.7170
     552      21.5748
     553      21.6334
     554      21.4835
     555      21.6622
     556      21.4222
     557      22.1485
     558      22.1376
     559      21.7974
     560      21.4298
     561      21.6244
     562      21.3720
     563      21.8234
     564      21.5800
     565      21.8346
     566      21.4760
     567      21.4442
     568      22.0102
     569      21.2760
     570      21.6870
     571      21.5808
     572      21.5449
     573      21.7098
     574      21.1531
     575      21.3319
     576      21.1519
     577      21.2958
     578      21.2418
     579      20.7595
     580      20.9692
     581      20.3651
     582      20.5347
     583      20.6078
     584      21.1541
     585      20.8396
     586      20.3811
     587      20.7649
     588      20.5626
     589      21.2034
     590      20.5018
     591      20.3638
     592      19.7172
     593      19.8383
     594      20.8451
     595      20.4515
     596      20.8922
     597      20.7817
     598      19.6594
     599      20.1309
     600      20.5725
     601      19.9778
     602      20.7088
     603      20.6688
     604      20.8829
     605      20.6776
     606      19.7059
     607      20.2034
     608      20.3956
     609      19.0182
     610      19.6432
     611      20.4277
     612      20.6810
     613      20.3817
     614      20.2913
     615      20.0805
     616      20.5256
     617      19.6970
     618      20.3009
     619      21.1518
     620      21.2746
     621      20.8616
     622      20.5693
     623      20.0943
     624      21.0615
     625      19.9709
     626      20.5820
     627      20.2863
     628      21.3342
     629      20.7326
     630      21.0725
     631      20.5794
     632      19.8867
     633      20.2599
     634      20.7509
     635      20.7018
     636      20.8539
     637      20.5133
     638      20.1562
     639      21.0069
     640      20.8239
     641      20.5894
     642      21.5583
     643      20.8776
     644      20.8454
     645      20.9286
     646      21.0820
     647      21.0936
     648      21.1608
     649      20.6915
     650      21.2086
     651      21.2588
     652      20.1061
     653      20.8021
     654      20.8768
     655      20.7447
     656      19.7884
     657      20.1949
     658      19.9269
     659      19.9465
     660      20.6002
     661      20.8152
     662      20.3168
     663      20.8204
     664      19.5620
     665      19.7262
     666      19.3284
     667      19.9844
     668      19.5285
     669      19.3818
     670      19.7608
     671      19.2273
     672      19.6986
     673      19.6741
     674      19.2532
     675      19.7511
     676      20.1822
     677      19.6114
     678      19.7264
     679      19.6754
     680      20.3569
     681      20.2612
     682      21.0968
     683      21.3212
     684      21.1489
     685      21.7020
     686      20.7826
     687      21.0165
     688      20.3656
     689      20.3379
     690      20.8108
     691      21.3215
     692      21.2323
     693      21.1267
     694      21.1599
     695      21.2336
     696      20.3599
     697      20.6544
     698      20.9931
     699      20.5837
     700      20.8446
     701      21.6334
     702      20.8369
     703      20.4976
     704      20.9862
     705      21.1110
     706      21.2249
     707      21.1062
     708      20.5717
     709      21.1018
     710      21.2588
     711      21.5615
     712      20.9262
     713      20.7683
     714      21.6375
     715      21.8617
     716      22.1227
     717      21.7490
     718      21.8931
     719      22.1896
     720      22.4456
     721      22.4936
     722      21.5010
     723      21.3786
     724      21.3447
     725      22.3532
     726      21.9798
     727      22.1978
     728      22.3799
     729      21.1634
     730      21.5133
     731      20.7688
     732      20.4931
     733      20.5614
     734      20.2269
     735      19.9336
     736      20.2627
     737      20.4621
     738      20.8948
     739      21.4864
     740      20.7681
     741      20.6830
     742      20.2037
     743      21.0535
     744      20.8113
     745      21.2985
     746      22.0829
     747      21.8630
     748      22.6373
     749      21.4926
     750      21.5177
     751      21.7473
     752      22.8412
     753      21.6557
     754      22.1143
     755      21.7237
     756      20.9550
     757      21.0809
     758      21.7210
     759      21.8988
     760      21.8186
     761      21.1224
     762      21.9823
     763      21.6290
     764      22.5943
     765      21.7149
     766      21.8850
     767      22.1279
     768      21.6773
     769      21.4480
     770      21.9312
     771      21.9469
     772      21.7309
     773      21.4094
     774      21.5462
     775      21.5638
     776      20.9606
     777      20.9072
     778      21.2861
     779      20.7747
     780      19.9645
     781      20.4252
     782      20.8230
     783      21.0973
     784      20.5165
     785      20.4255
     786      20.4153
     787      21.2930
     788      21.2160
     789      21.7071
     790      21.7026
     791      21.1328
     792      20.4633
     793      20.4885
     794      20.1129
     795      20.7118
     796      21.1687
     797      20.7128
     798      20.5755
     799      20.7598
     800      20.5507
     801      20.3852
     802      20.2376
     803      20.1877
     804      21.7720
     805      20.3533
     806      20.0157
     807      19.9690
     808      20.9414
     809      20.1635
     810      20.6513
     811      19.9109
     812      20.7748
     813      20.7514
     814      21.6357
     815      21.1277
     816      20.3435
     817      20.5595
     818      21.2610
     819      20.0000
     820      20.6945
     821      20.0613
     822      20.4423
     823      20.1372
     824      19.7015
     825      20.0284
     826      20.7070
     827      20.1765
     828      20.4579
     829      20.6994
     830      20.7644
     831      19.8747
     832      20.6095
     833      20.7699
     834      20.1069
     835      19.9993
     836      19.6611
     837      19.8710
     838      19.1026
     839      19.2587
     840      19.5309
     841      19.2690
     842      19.8256
     843      19.6546
     844      19.1425
     845      19.4682
     846      19.6492
     847      19.3784
     848      19.9632
     849      20.1170
     850      19.6081
     851      19.6359
     852      20.1922
     853      19.7448
     854      20.0687
     855      20.2618
     856      20.4078
     857      20.0704
     858      20.0829
     859      20.5657
     860      21.1901
     861      20.6251
     862      20.0874
     863      21.1944
     864      21.9741
     865      20.7285
     866      20.8527
     867      21.5418
     868      21.2502
     869      21.4191
     870      21.1403
     871      21.1952
     872      20.7137
     873      21.5773
     874      22.0319
     875      21.4691
     876      21.2140
     877      21.7129
     878      21.3597
     879      21.5857
     880      21.2684
     881      21.7319
     882      20.6681
     883      21.6279
     884      20.7633
     885      21.4315
     886      20.9502
     887      21.5589
     888      21.1601
     889      20.8743
     890      20.7593
     891      21.0725
     892      21.6261
     893      21.4954
     894      21.2527
     895      20.9400
     896      20.9768
     897      20.7306
     898      20.9921
     899      20.5577
     900      20.5424
     901      21.3433
     902      20.0248
     903      20.7144
     904      19.9218
     905      20.0225
     906      20.0419
     907      19.5354
     908      19.9717
     909      20.2875
     910      20.9473
     911      20.4338
     912      20.6752
     913      20.8050
     914      20.6388
     915      20.8477
     916      21.6384
     917      20.9638
     918      20.6831
     919      20.1450
     920      21.2574
     921      20.1454
     922      20.3576
     923      20.0330
     924      20.2985
     925      21.1220
     926      20.1111
     927      20.1860
     928      19.9021
     929      19.9834
     930      19.8855
     931      19.4524
     932      19.7224
     933      19.4191
     934      19.1931
     935      18.8840
     936      18.6263
     937      19.4965
     938      19.1146
     939      19.6780
     940      18.9910
     941      19.6872
     942      19.4462
     943      19.8052
     944      20.0638
     945      19.5361
     946      19.8550
     947      19.5355
     948      19.6139
     949      19.4134
     950      19.1479
     951      19.8553
     952      20.5206
     953      20.3129
     954      19.5844
     955      20.3123
     956      20.3836
     957      20.7834
     958      19.7804
     959      20.1720
     960      20.0175
     961      20.7124
     962      20.0140
     963      20.6019
     964      19.7910
     965      19.6860
     966      19.3629
     967      19.6050
     968      19.9453
     969      19.5771
     970      19.7738
     971      18.9678
     972      19.4061
     973      19.3416
     974      19.6635
     975      20.0840
     976      19.3550
     977      18.7265
     978      19.5298
     979      19.1120
     980      18.9857
     981      18.6850
     982      19.3248
     983      19.4469
     984      18.9227
     985      18.9637
     986      19.4553
     987      19.4878
     988      19.8952
     989      19.8732
     990      19.7599
     991      19.9015
     992      19.1205
     993      18.9294
     994      19.4426
     995      19.1357
     996      19.8202
     997      19.7064
     998      20.2378
     999      19.4054
    1000      19.4839
    1001      20.3507
    1002      20.3202
    1003      20.8925
    1004      19.7882
    1005      20.4038
    1006      20.1599
    1007      19.5169
    1008      19.8858
    1009      20.5300
    1010      21.2862
    1011      20.6655
    1012      20.7080
    1013      21.1706
    1014      21.4261
    1015      21.2008
    1016      20.2769
    1017      20.2983
    1018      20.5491
    1019      20.0592
    1020      20.2017
    1021      20.5036
    1022      20.9185
    1023      20.9765
    1024      20.2510
    1025      19.9466
    1026      20.2613
    1027      20.0313
    1028      20.3871
    1029      20.3015
    1030      19.8987
    1031      19.7075
    1032      19.9356
    1033      20.2930
    1034      20.1333
    1035      20.1548
    1036      21.4945
    1037      21.1533
    1038      20.4634
    1039      20.9498
    1040      21.0662
    1041      21.1695
    1042      21.8510
    1043      22.3648
    1044      22.5087
    1045      22.6487
    1046      21.4832
    1047      22.3386
    1048      21.3392
    1049      21.1596
    1050      21.2317
    1051      20.5421
    1052      21.1793
    1053      20.9743
    1054      21.0235
    1055      20.2962
    1056      20.9351
    1057      20.4394
    1058      19.7192
    1059      19.6247
    1060      20.0406
    1061      19.0095
    1062      19.2097
    1063      19.1449
    1064      18.7019
    1065      18.9616
    1066      19.3372
    1067      18.1955
    1068      18.4678
    1069      19.0064
    1070      18.7493
    1071      18.7310
    1072      18.9085
    1073      19.0343
    1074      19.3197
    1075      19.6496
    1076      20.0388
    1077      19.3402
    1078      19.7624
    1079      19.7504
    1080      19.0408
    1081      18.9444
    1082      19.4691
    1083      19.4421
    1084      19.8320
    1085      20.3808
    1086      19.3521
    1087      19.7731
    1088      19.6327
    1089      19.2856
    1090      19.6110
    1091      19.2362
    1092      19.3469
    1093      19.0503
    1094      19.9714
    1095      19.3062
    1096      20.1666
    1097      20.0337
    1098      20.9221
    1099      20.2469
    1100      19.9473
    1101      19.9783
    1102      19.7733
    1103      20.1229
    1104      20.2569
    1105      19.6821
    1106      20.1410
    1107      20.3708
    1108      21.3105
    1109      20.2252
    1110      19.5173
    1111      20.2861
    1112      20.5818
    1113      20.6682
    1114      20.9111
    1115      21.8372
    1116      21.8952
    1117      21.6061
    1118      21.3081
    1119      21.4338
    1120      21.5938
    1121      20.8283
    1122      21.0886
    1123      21.9072
    1124      21.8183
    1125      21.4111
    1126      21.7474
    1127      21.0590
    1128      21.1075
    1129      20.9705
    1130      21.1224
    1131      20.5618
    1132      20.5063
    1133      20.3683
    1134      20.1068
    1135      20.2452
    1136      19.7157
    1137      20.3647
    1138      20.7709
    1139      20.2031
    1140      20.5011
    1141      20.1893
    1142      20.1510
    1143      20.6656
    1144      21.4085
    1145      21.3599
    1146      21.1120
    1147      21.8536
    1148      21.0327
    1149      20.3720
    1150      20.5432
    1151      20.5816
    1152      19.7342
    1153      19.9496
    1154      19.4190
    1155      20.5062
    1156      21.2441
    1157      21.5221
    1158      20.9195
    1159      20.7579
    1160      20.6527
    1161      21.0611
    1162      21.0298
    1163      21.3878
    1164      21.7030
    1165      21.9733
    1166      22.2597
    1167      21.2235
    1168      21.0625
    1169      21.1849
    1170      21.4747
    1171      21.3809
    1172      21.4232
    1173      21.4042
    1174      21.1843
    1175      21.3872
    1176      21.8081
    1177      22.4173
    1178      22.4472
    1179      21.5580
    1180      21.8161
    1181      22.2351
    1182      22.1017
    1183      22.3505
    1184      21.6744
    1185      22.1395
    1186      21.7117
    1187      21.6242
    1188      21.4629
    1189      21.4272
    1190      21.6008
    1191      21.6578
    1192      21.6837
    1193      21.8305
    1194      21.9757
    1195      21.6530
    1196      21.6988
    1197      21.2251
    1198      21.5953
    1199      20.4682
    1200      20.3121
    1201      20.3357
    1202      21.1711
    1203      20.1520
    1204      20.7379
    1205      20.8402
    1206      20.3105
    1207      20.6654
    1208      20.1635
    1209      20.5149
    1210      19.8765
    1211      20.4288
    1212      20.6820
    1213      20.2127
    1214      20.1345
    1215      20.7344
    1216      20.7017
    1217      20.1403
    1218      20.1829
    1219      20.4281
    1220      20.0852
    1221      20.1822
    1222      19.3608
    1223      20.4582
    1224      20.1878
    1225      20.7413
    1226      19.7884
    1227      20.8793
    1228      21.2184
    1229      21.3594
    1230      20.8998
    1231      20.7921
    1232      20.5509
    1233      20.6077
    1234      20.5053
    1235      20.8806
    1236      21.0848
    1237      21.1645
    1238      20.3629
    1239      20.9731
    1240      20.8315
    1241      21.0381
    1242      20.5910
    1243      21.1384
    1244      20.6221
    1245      20.8441
    1246      21.1247
    1247      20.8038
    1248      20.0792
    1249      20.8560
    1250      19.9865
    1251      20.4437
    1252      19.9126
    1253      20.3456
    1254      19.3613
    1255      20.3661
    1256      19.5018
    1257      19.9996
    1258      20.5339
    1259      20.5776
    1260      20.0253
    1261      20.2440
    1262      20.3887
    1263      20.6293
    1264      20.0503
    1265      21.0712
    1266      20.9629
    1267      21.2366
    1268      21.1989
    1269      21.2652
    1270      21.1296
    1271      20.3422
    1272      21.2002
    1273      20.5841
    1274      19.8125
    1275      20.3749
    1276      21.2156
    1277      20.1522
    1278      20.6412
    1279      19.9522
    1280      19.9022
    1281      20.0956
    1282      20.8737
    1283      19.7836
    1284      20.4836
    1285      20.4686
    1286      20.1529
    1287      19.8194
    1288      20.4225
    1289      20.8116
    1290      20.9487
    1291      20.8552
    1292      20.6050
    1293      20.6473
    1294      20.0402
    1295      21.8403
    1296      21.1647
    1297      20.9367
    1298      20.5453
    1299      20.6268
    1300      21.2047
    1301      21.6548
    1302      21.7266
    1303      21.3722
    1304      20.8715
    1305      21.0696
    1306      20.9194
    1307      20.7912
    1308      20.3227
    1309      20.3620
    1310      21.0030
    1311      21.6738
    1312      20.5418
    1313      20.7851
    1314      20.2909
    1315      20.6382
    1316      20.3358
    1317      20.2793
    1318      20.0364
    1319      20.3900
    1320      20.0584
    1321      20.6412
    1322      20.8660
    1323      20.5282
    1324      20.3218
    1325      20.6914
    1326      20.7887
    1327      20.7172
    1328      20.3193
    1329      20.5921
    1330      20.5106
    1331      20.6794
    1332      21.1210
    1333      21.2202
    1334      20.1495
    1335      19.6740
    1336      21.6101
    1337      20.7580
    1338      20.3088
    1339      20.3869
    1340      20.3545
    1341      19.9262
    1342      20.4890
    1343      20.4110
    1344      20.0435
    1345      20.4550
    1346      20.2189
    1347      20.5811
    1348      21.1213
    1349      20.8429
    1350      20.5657
    1351      20.4920
    1352      21.3858
    1353      20.6046
    1354      20.4908
    1355      20.8761
    1356      20.1585
    1357      21.0484
    1358      20.9382
    1359      21.1942
    1360      20.3881
    1361      20.7523
    1362      20.6878
    1363      21.4010
    1364      21.7309
    1365      22.4270
    1366      21.2795
    1367      22.5097
    1368      21.8636
    1369      21.2817
    1370      21.1908
    1371      22.1773
    1372      21.4503
    1373      21.6341
    1374      21.5482
    1375      21.7592
    1376      21.9218
    1377      21.6198
    1378      21.4861
    1379      22.0896
    1380      21.8316
    1381      21.7472
    1382      21.4002
    1383      21.8031
    1384      20.8589
    1385      21.2373
    1386      21.0167
    1387      20.8236
    1388      20.7650
    1389      21.0779
    1390      21.1615
    1391      21.1052
    1392      21.2174
    1393      20.4217
    1394      21.8416
    1395      21.1456
    1396      21.8437
    1397      21.5542
    1398      22.5448
    1399      22.4094
    1400      21.9032
    1401      22.0257
    1402      21.6765
    1403      21.3239
    1404      21.2551
    1405      22.1442
    1406      22.1699
    1407      22.1865
    1408      21.4861
    1409      21.7551
    1410      21.1124
    1411      20.8675
    1412      21.3608
    1413      20.6547
    1414      21.6118
    1415      20.2668
    1416      21.5082
    1417      20.9882
    1418      21.3878
    1419      20.7235
    1420      21.0123
    1421      20.6917
    1422      20.7376
    1423      20.9349
    1424      21.3897
    1425      20.4961
    1426      21.0548
    1427      20.6410
    1428      20.3839
    1429      20.7195
    1430      20.3506
    1431      20.5211
    1432      20.4076
    1433      19.4487
    1434      19.7782
    1435      20.2343
    1436      20.1889
    1437      19.8190
    1438      20.5005
    1439      20.2230
    1440      20.1134
    1441      19.7619
    1442      20.4120
    1443      19.7255
    1444      19.8217
    1445      20.1083
    1446      19.9866
    1447      20.7185
    1448      20.4130
    1449      20.2084
    1450      21.1083
    1451      20.2365
    1452      20.4430
    1453      20.4901
    1454      20.5509
    1455      20.7566
    1456      20.7924
    1457      21.2587
    1458      21.7316
    1459      20.6639
    1460      20.7113
    1461      20.2824
    1462      20.5880
    1463      20.6893
    1464      20.8291
    1465      20.4470
    1466      19.9900
    1467      20.4750
    1468      20.1771
    1469      20.4878
    1470      20.0741
    1471      19.7358
    1472      19.6043
    1473      20.0043
    1474      20.0478
    1475      19.6119
    1476      19.6081
    1477      19.7578
    1478      19.7894
    1479      19.7613
    1480      20.1944
    1481      20.0239
    1482      19.3398
    1483      19.4459
    1484      19.5365
    1485      19.5991
    1486      19.8938
    1487      20.4098
    1488      20.0781
    1489      19.9540
    1490      19.5802
    1491      19.9435
    1492      20.0846
    1493      19.0979
    1494      20.3074
    1495      20.7946
    1496      20.3723
    1497      20.3408
    1498      20.9362
    1499      20.3192
    1500      19.2628
    1501      20.4079
    1502      20.6968
    1503      20.5304
    1504      20.9873
    1505      20.2213
    1506      19.9490
    1507      20.3599
    1508      19.8547
    1509      20.1898
    1510      19.9150
    1511      20.4022
    1512      19.5842
    1513      19.9559
    1514      20.5421
    1515      19.9418
    1516      20.5192
    1517      20.4063
    1518      19.7811
    1519      19.9609
    1520      20.6650
    1521      20.1504
    1522      20.0690
    1523      20.6721
    1524      20.2866
    1525      20.2228
    1526      20.2982
    1527      19.7059
    1528      19.6267
    1529      20.4359
    1530      20.5710
    1531      19.6957
    1532      20.1008
    1533      20.1268
    1534      20.3236
    1535      20.7961
    1536      20.7325
    1537      20.6870
    1538      20.2871
    1539      20.3732
    1540      21.1356
    1541      20.6214
    1542      20.7391
    1543      20.6074
    1544      20.0412
    1545      21.0939
    1546      19.9317
    1547      21.0552
    1548      20.2188
    1549      20.2122
    1550      20.4614
    1551      20.6780
    1552      20.6750
    1553      20.7893
    1554      20.3046
    1555      20.5058
    1556      20.6263
    1557      20.2874
    1558      20.5011
    1559      20.5032
    1560      20.3527
    1561      20.9893
    1562      21.0877
    1563      21.0878
    1564      21.0182
    1565      21.2532
    1566      20.7359
    1567      20.8816
    1568      21.8589
    1569      21.2006
    1570      21.4173
    1571      20.8265
    1572      20.8502
    1573      21.2157
    1574      20.7973
    1575      20.8559
    1576      21.0408
    1577      21.5004
    1578      20.8451
    1579      20.7735
    1580      21.0307
    1581      20.7422
    1582      20.6789
    1583      20.3778
    1584      20.1504
    1585      19.8583
    1586      20.3255
    1587      20.1265
    1588      20.2576
    1589      19.3711
    1590      20.3205
    1591      20.2552
    1592      19.9790
    1593      20.9128
    1594      19.7311
    1595      20.2005
    1596      20.2968
    1597      19.9561
    1598      19.1476
    1599      19.5474
    1600      20.1027
    1601      19.9213
    1602      19.7377
    1603      20.3159
    1604      19.3318
    1605      19.8227
    1606      19.5030
    1607      19.5954
    1608      18.8208
    1609      19.2635
    1610      18.9401
    1611      18.8996
    1612      19.3662
    1613      19.4505
    1614      19.1163
    1615      19.1251
    1616      19.3322
    1617      19.1222
    1618      19.3995
    1619      19.1806
    1620      19.7176
    1621      19.4134
    1622      19.1382
    1623      19.3997
    1624      18.6826
    1625      19.4895
    1626      18.7429
    1627      19.1166
    1628      19.7313
    1629      19.8033
    1630      19.9061
    1631      20.3258
    1632      20.0444
    1633      20.6199
    1634      20.1680
    1635      20.0429
    1636      18.8064
    1637      19.6805
    1638      20.4104
    1639      19.8551
    1640      19.5037
    1641      20.0584
    1642      20.7621
    1643      20.2663
    1644      19.8091
    1645      19.4977
    1646      19.8076
    1647      20.7396
    1648      20.0031
    1649      20.0443
    1650      19.8000
    1651      19.4371
    1652      20.3496
    1653      20.4492
    1654      19.7018
    1655      20.4586
    1656      20.5073
    1657      20.5540
    1658      20.3801
    1659      20.6804
    1660      20.4300
    1661      20.6825
    1662      21.4768
    1663      21.1114
    1664      20.6675
    1665      20.1177
    1666      20.5841
    1667      21.2966
    1668      20.0418
    1669      20.7149
    1670      20.4374
    1671      20.6266
    1672      20.8759
    1673      21.4282
    1674      21.0288
    1675      21.1637
    1676      20.8176
    1677      20.5147
    1678      20.8742
    1679      20.3900
    1680      20.6369
    1681      20.0994
    1682      19.8874
    1683      19.7621
    1684      19.5729
    1685      19.7360
    1686      19.4909
    1687      19.1608
    1688      19.6698
    1689      19.1011
    1690      19.7125
    1691      20.1765
    1692      19.4654
    1693      20.2885
    1694      19.8261
    1695      19.9922
    1696      19.7567
    1697      19.8733
    1698      19.5094
    1699      19.6151
    1700      20.1155
    1701      20.4878
    1702      20.8024
    1703      20.4290
    1704      20.8032
    1705      20.2689
    1706      20.7707
    1707      20.4824
    1708      20.9447
    1709      20.3560
    1710      20.4651
    1711      20.1809
    1712      19.9616
    1713      19.6112
    1714      20.0601
    1715      20.0153
    1716      19.9256
    1717      19.8158
    1718      19.7795
    1719      20.3085
    1720      19.9081
    1721      20.1426
    1722      19.9985
    1723      20.7891
    1724      20.1902
    1725      20.9161
    1726      19.8603
    1727      20.0596
    1728      19.7556
    1729      19.4152
    1730      20.0840
    1731      19.4146
    1732      20.1856
    1733      19.8813
    1734      19.0649
    1735      19.7263
    1736      20.0588
    1737      20.6467
    1738      19.9748
    1739      20.7394
    1740      20.2091
    1741      20.6787
    1742      20.1848
    1743      20.0460
    1744      20.6037
    1745      20.5554
    1746      20.0932
    1747      20.0531
    1748      20.0899
    1749      20.1016
    1750      20.6433
    1751      20.1410
    1752      20.1843
    1753      19.8253
    1754      20.1007
    1755      21.0559
    1756      21.0852
    1757      21.0549
    1758      20.9503
    1759      20.3651
    1760      21.5960
    1761      21.6365
    1762      21.4015
    1763      21.0716
    1764      21.0086
    1765      20.5169
    1766      20.4771
    1767      20.6299
    1768      19.8351
    1769      19.9899
    1770      20.1590
    1771      19.9874
    1772      19.8890
    1773      20.7579
    1774      20.9431
    1775      19.9777
    1776      20.4813
    1777      20.2663
    1778      20.1540
    1779      19.5526
    1780      19.7493
    1781      20.3134
    1782      19.6241
    1783      20.2304
    1784      19.7498
    1785      19.7418
    1786      19.7683
    1787      19.8632
    1788      19.9633
    1789      19.8377
    1790      19.9841
    1791      18.8464
    1792      19.4157
    1793      19.5898
    1794      19.3127
    1795      19.4750
    1796      19.3535
    1797      19.0560
    1798      19.6439
    1799      20.0296
    1800      19.5996
    1801      19.9760
    1802      20.1536
    1803      19.6724
    1804      19.7410
    1805      20.1842
    1806      20.0141
    1807      19.5107
    1808      20.0814
    1809      20.1463
    1810      19.9239
    1811      19.7310
    1812      19.7139
    1813      19.5961
    1814      20.0130
    1815      19.7765
    1816      19.3133
    1817      20.1010
    1818      19.8365
    1819      21.0132
    1820      20.1288
    1821      19.5175
    1822      19.5954
    1823      19.7172
    1824      19.7174
    1825      19.0622
    1826      19.0398
    1827      19.8166
    1828      19.5053
    1829      19.8940
    1830      19.8102
    1831      19.7693
    1832      20.1795
    1833      19.7177
    1834      20.2182
    1835      19.9285
    1836      20.6229
    1837      19.7041
    1838      19.6470
    1839      19.7000
    1840      19.2322
    1841      20.0998
    1842      20.2562
    1843      20.0582
    1844      20.2987
    1845      19.6475
    1846      20.6726
    1847      20.7177
    1848      20.4385
    1849      20.7977
    1850      20.6699
    1851      20.0723
    1852      21.2683
    1853      20.2475
    1854      21.3409
    1855      21.4158
    1856      21.1307
    1857      21.1742
    1858      21.0398
    1859      21.0029
    1860      21.3847
    1861      20.8564
    1862      21.3203
    1863      21.5139
    1864      21.1227
    1865      20.8838
    1866      20.5358
    1867      20.5832
    1868      21.1110
    1869      21.3805
    1870      21.7905
    1871      20.7023
    1872      20.7996
    1873      21.2402
    1874      21.8737
    1875      21.0604
    1876      20.4468
    1877      21.0361
    1878      21.0521
    1879      20.4541
    1880      20.4648
    1881      20.2569
    1882      20.8767
    1883      20.9667
    1884      21.3412
    1885      21.3426
    1886      21.3963
    1887      21.1668
    1888      20.2663
    1889      20.7140
    1890      21.3963
    1891      20.4610
    1892      20.7895
    1893      20.8278
    1894      20.3280
    1895      20.7917
    1896      20.8790
    1897      21.0331
    1898      20.8263
    1899      21.1791
    1900      20.8293
    1901      21.3722
    1902      21.5437
    1903      21.3130
    1904      21.1405
    1905      21.0395
    1906      21.7817
    1907      21.7950
    1908      21.8963
    1909      20.9923
    1910      21.3832
    1911      21.6285
    1912      21.9365
    1913      22.0473
    1914      22.6008
    1915      22.2081
    1916      21.9911
    1917      21.8348
    1918      21.7423
    1919      21.9527
    1920      22.1462
    1921      21.4305
    1922      21.2610
    1923      21.3059
    1924      20.9618
    1925      21.6572
    1926      21.5075
    1927      20.7465
    1928      21.4219
    1929      21.8234
    1930      20.8550
    1931      20.9723
    1932      20.4276
    1933      21.1269
    1934      20.6967
    1935      20.7564
    1936      21.0071
    1937      20.9011
    1938      20.6953
    1939      20.4282
    1940      20.6691
    1941      20.1517
    1942      20.1323
    1943      20.2224
    1944      19.8593
    1945      19.8034
    1946      19.6762
    1947      19.7400
    1948      19.7748
    1949      20.5225
    1950      20.6156
    1951      20.8754
    1952      20.9412
    1953      20.8148
    1954      21.2215
    1955      21.2832
    1956      21.0609
    1957      20.4653
    1958      20.4390
    1959      20.6957
    1960      19.8035
    1961      19.8659
    1962      19.4171
    1963      20.1937
    1964      20.4104
    1965      19.4033
    1966      20.0857
    1967      20.4140
    1968      20.0547
    1969      19.5187
    1970      19.5254
    1971      19.6018
    1972      19.9613
    1973      19.6515
    1974      20.5234
    1975      20.3854
    1976      20.5106
    1977      21.0394
    1978      20.7551
    1979      21.0233
    1980      21.3309
    1981      20.3204
    1982      20.3890
    1983      21.3357
    1984      21.9213
    1985      21.4115
    1986      21.0927
    1987      21.3957
    1988      20.9168
    1989      22.0877
    1990      20.8310
    1991      21.5938
    1992      21.2644
    1993      20.4226
    1994      20.5567
    1995      20.6514
    1996      20.3875
    1997      19.6928
    1998      20.2608
    1999      19.9696
    2000      20.1183
    2001      20.4582
    2002      19.9275
    2003      19.8558
    2004      19.2176
    2005      20.4109
    2006      20.0164
    2007      20.1432
    2008      20.7052
    2009      20.8107
    2010      20.7953
    2011      20.4256
    2012      21.3285
    2013      20.7178
    2014      20.1427
    2015      20.2754
    2016      20.4958
    2017      20.1804
    2018      20.7206
    2019      21.1809
    2020      20.1710
    2021      20.2309
    2022      21.2036
    2023      21.4759
    2024      21.2249
    2025      21.6033
    2026      21.1370
    2027      22.0121
    2028      21.3435
    2029      20.6125
    2030      21.4943
    2031      21.2047
    2032      21.3791
    2033      20.6500
    2034      20.9123
    2035      20.7726
    2036      20.9806
    2037      20.5252
    2038      20.8987
    2039      20.7785
    2040      21.7813
    2041      21.0443
    2042      21.4615
    2043      21.5271
    2044      21.6696
    2045      21.8670
    2046      21.0476
    2047      21.0529
    2048      21.4061
    2049      21.4937
    2050      21.4153
    2051      21.2934
    2052      20.7141
    2053      21.1940
    2054      20.6004
    2055      21.0062
    2056      21.8127
    2057      21.2169
    2058      21.0737
    2059      20.7208
    2060      20.5102
    2061      20.6296
    2062      20.4623
    2063      20.5234
    2064      20.9622
    2065      21.1800
    2066      20.6916
    2067      20.8218
    2068      21.2018
    2069      20.6567
    2070      21.2907
    2071      21.3717
    2072      21.1862
    2073      21.3581
    2074      22.1321
    2075      21.4524
    2076      21.5580
    2077      21.5934
    2078      21.0645
    2079      20.7105
    2080      20.6776
    2081      20.5581
    2082      20.8314
    2083      20.5918
    2084      19.8217
    2085      20.1076
    2086      20.4951
    2087      20.7146
    2088      20.8151
    2089      20.5774
    2090      20.3262
    2091      20.5675
    2092      19.8292
    2093      20.7222
    2094      20.1056
    2095      19.5563
    2096      20.0898
    2097      20.5240
    2098      20.8084
    2099      21.1688
    2100      19.7538
    2101      20.4684
    2102      21.1299
    2103      21.7200
    2104      21.3410
    2105      21.8143
    2106      21.4577
    2107      20.5890
    2108      21.0930
    2109      20.6092
    2110      20.7777
    2111      20.7758
    2112      20.8876
    2113      20.6436
    2114      21.2275
    2115      20.8698
    2116      20.1360
    2117      21.8125
    2118      21.4603
    2119      21.2831
    2120      21.1317
    2121      21.3705
    2122      21.4518
    2123      21.2415
    2124      20.8711
    2125      20.2871
    2126      20.5015
    2127      20.7993
    2128      19.7055
    2129      21.2410
    2130      20.7640
    2131      20.4785
    2132      20.7424
    2133      21.3141
    2134      20.6687
    2135      20.7744
    2136      20.2672
    2137      20.5869
    2138      20.4095
    2139      20.7479
    2140      20.7688
    2141      21.7881
    2142      21.4009
    2143      20.9194
    2144      20.4999
    2145      21.6894
    2146      20.4622
    2147      22.0492
    2148      21.7145
    2149      21.8593
    2150      21.9297
    2151      21.2769
    2152      21.8144
    2153      21.5480
    2154      21.1028
    2155      21.1489
    2156      21.5058
    2157      21.5846
    2158      21.7646
    2159      21.8721
    2160      20.4324
    2161      21.2775
    2162      21.5124
    2163      21.2133
    2164      21.5810
    2165      21.4457
    2166      21.1744
    2167      21.6195
    2168      22.2656
    2169      21.3459
    2170      21.3156
    2171      21.3093
    2172      21.1627
    2173      21.7446
    2174      21.5383
    2175      21.3768
    2176      22.0168
    2177      21.5883
    2178      21.9196
    2179      21.3569
    2180      21.3856
    2181      21.5955
    2182      22.0187
    2183      22.0869
    2184      22.0330
    2185      21.2836
    2186      20.9205
    2187      21.4936
    2188      20.0761
    2189      20.5003
    2190      21.3900
    2191      21.8766
    2192      21.7037
    2193      22.2309
    2194      21.5519
    2195      21.5291
    2196      21.4071
    2197      21.3886
    2198      21.2598
    2199      21.3513
    2200      21.6976
    2201      21.4369
    2202      21.4662
    2203      20.9701
    2204      21.1825
    2205      21.9052
    2206      21.6774
    2207      21.8345
    2208      21.7449
    2209      21.2734
    2210      21.8656
    2211      22.2575
    2212      21.7725
    2213      21.8351
    2214      21.9309
    2215      21.7020
    2216      21.6371
    2217      22.9565
    2218      21.6031
    2219      21.7172
    2220      21.7492
    2221      22.5592
    2222      22.5117
    2223      22.0838
    2224      21.8726
    2225      21.8155
    2226      22.0800
    2227      21.6515
    2228      21.2353
    2229      21.5195
    2230      21.2227
    2231      22.5801
    2232      22.0603
    2233      21.2830
    2234      20.3162
    2235      20.9304
    2236      21.3276
    2237      21.4891
    2238      21.7753
    2239      21.7267
    2240      21.3347
    2241      21.5531
    2242      21.4251
    2243      21.3670
    2244      20.9418
    2245      21.6453
    2246      20.7583
    2247      21.1411
    2248      20.6209
    2249      21.8178
    2250      21.4474
    2251      22.5412
    2252      21.5850
    2253      21.4796
    2254      22.2272
    2255      22.0064
    2256      21.9122
    2257      21.8791
    2258      22.2573
    2259      22.5238
    2260      21.9280
    2261      21.9792
    2262      22.6093
    2263      22.3057
    2264      22.1854
    2265      22.5359
    2266      22.2802
    2267      21.6279
    2268      22.0031
    2269      21.6151
    2270      21.6520
    2271      21.0414
    2272      20.9313
    2273      20.6537
    2274      21.7627
    2275      21.8714
    2276      21.9487
    2277      21.4880
    2278      21.8191
    2279      21.5697
    2280      22.1366
    2281      22.1176
    2282      21.9012
    2283      22.4502
    2284      22.2203
    2285      22.5098
    2286      22.4743
    2287      22.6871
    2288      23.0969
    2289      22.7185
    2290      21.8166
    2291      22.8190
    2292      21.8620
    2293      22.0625
    2294      21.7434
    2295      21.7551
    2296      22.6787
    2297      22.2413
    2298      21.9067
    2299      22.4711
    2300      22.0011
    2301      22.3841
    2302      22.4150
    2303      22.3046
    2304      22.1495
    2305      21.9832
    2306      21.7714
    2307      22.1862
    2308      21.7987
    2309      21.1812
    2310      21.9933
    2311      21.3046
    2312      21.5567
    2313      22.1591
    2314      21.7779
    2315      21.9114
    2316      22.2877
    2317      21.9580
    2318      22.0933
    2319      22.4909
    2320      22.3454
    2321      21.7459
    2322      21.6387
    2323      21.8418
    2324      22.6420
    2325      22.5311
    2326      23.6921
    2327      22.4345
    2328      22.1396
    2329      22.0546
    2330      22.0263
    2331      22.4688
    2332      22.0990
    2333      21.8694
    2334      21.9972
    2335      21.8177
    2336      21.8513
    2337      22.4730
    2338      22.1427
    2339      21.8298
    2340      22.1845
    2341      21.3331
    2342      22.3110
    2343      21.7120
    2344      22.0132
    2345      21.6696
    2346      21.5059
    2347      21.0985
    2348      20.7081
    2349      21.0993
    2350      21.4772
    2351      21.8547
    2352      21.9562
    2353      22.5222
    2354      21.5602
    2355      21.1132
    2356      20.8526
    2357      21.8721
    2358      21.2901
    2359      21.4330
    2360      20.5155
    2361      21.1002
    2362      21.3547
    2363      21.5446
    2364      21.6888
    2365      22.1599
    2366      21.3078
    2367      21.5680
    2368      21.5911
    2369      21.9412
    2370      21.8379
    2371      22.2102
    2372      21.8835
    2373      21.5491
    2374      21.8290
    2375      21.4204
    2376      20.9289
    2377      21.1510
    2378      21.3910
    2379      21.3953
    2380      22.1255
    2381      21.4001
    2382      22.0475
    2383      20.9892
    2384      21.7546
    2385      21.9575
    2386      22.3133
    2387      21.4433
    2388      21.5779
    2389      21.8437
    2390      21.7619
    2391      21.3896
    2392      20.7727
    2393      21.6569
    2394      21.0322
    2395      21.1150
    2396      20.4136
    2397      21.1404
    2398      21.1482
    2399      21.7158
    2400      21.4410
    2401      20.7057
    2402      21.4974
    2403      21.3494
    2404      21.0383
    2405      21.1116
    2406      21.3014
    2407      20.8304
    2408      21.6769
    2409      20.8727
    2410      21.0832
    2411      21.1652
    2412      21.7377
    2413      20.9874
    2414      20.6569
    2415      21.2728
    2416      21.3937
    2417      21.4242
    2418      21.1368
    2419      21.7384
    2420      22.0447
    2421      20.9696
    2422      21.8188
    2423      21.9185
    2424      21.8220
    2425      21.8482
    2426      21.7003
    2427      21.3333
    2428      21.0917
    2429      21.3227
    2430      21.4356
    2431      21.7608
    2432      21.3576
    2433      21.0219
    2434      21.4464
    2435      21.1193
    2436      21.0101
    2437      20.9530
    2438      20.8128
    2439      20.7560
    2440      20.3876
    2441      21.2397
    2442      21.1464
    2443      21.3189
    2444      21.6610
    2445      21.3047
    2446      21.4237
    2447      20.5860
    2448      21.1220
    2449      21.8087
    2450      22.2730
    2451      21.3365
    2452      22.0243
    2453      21.5332
    2454      20.9811
    2455      21.4479
    2456      20.9379
    2457      21.9514
    2458      21.3455
    2459      20.6767
    2460      21.6103
    2461      21.6983
    2462      20.8718
    2463      21.1309
    2464      21.4759
    2465      21.7274
    2466      21.3110
    2467      21.3793
    2468      21.4573
    2469      20.7856
    2470      20.9940
    2471      21.8592
    2472      22.0271
    2473      21.9762
    2474      21.5056
    2475      22.0354
    2476      21.4664
    2477      21.5698
    2478      21.4686
    2479      21.5939
    2480      21.8335
    2481      21.5516
    2482      21.3262
    2483      21.7274
    2484      21.4580
    2485      21.5021
    2486      21.6495
    2487      21.3568
    2488      21.4384
    2489      21.9843
    2490      22.2183
    2491      21.8057
    2492      21.6035
    2493      21.6460
    2494      21.6485
    2495      21.8497
    2496      21.7896
    2497      21.7144
    2498      22.0001
    2499      21.4087
    2500      21.5168
    2501      20.7837
    2502      20.7396
    2503      20.3550
    2504      20.8935
    2505      21.1210
    2506      21.3093
    2507      21.3806
    2508      21.0264
    2509      21.6817
    2510      21.0121
    2511      20.8301
    2512      20.2688
    2513      19.9137
    2514      20.3850
    2515      20.1000
    2516      20.8283
    2517      21.1760
    2518      20.4858
    2519      20.3558
    2520      20.7465
    2521      20.6405
    2522      20.9851
    2523      20.9806
    2524      21.1093
    2525      21.0944
    2526      21.2999
    2527      20.4803
    2528      20.9555
    2529      21.3106
    2530      20.6529
    2531      21.8413
    2532      22.1208
    2533      22.3769
    2534      21.8346
    2535      21.7529
    2536      21.5519
    2537      20.8044
    2538      21.3523
    2539      20.9852
    2540      20.8106
    2541      21.0656
    2542      21.4173
    2543      21.8055
    2544      20.9022
    2545      21.3292
    2546      21.7182
    2547      21.8709
    2548      21.9924
    2549      21.9650
    2550      21.1968
    2551      21.7518
    2552      21.7730
    2553      21.2869
    2554      20.8149
    2555      21.1124
    2556      20.9981
    2557      21.2808
    2558      21.5217
    2559      21.0102
    2560      21.2864
    2561      21.5115
    2562      21.7755
    2563      21.8367
    2564      20.7988
    2565      20.8980
    2566      20.9429
    2567      20.8466
    2568      21.0805
    2569      20.5505
    2570      20.2666
    2571      20.1706
    2572      21.7747
    2573      21.6451
    2574      21.5977
    2575      20.7126
    2576      20.8019
    2577      21.9412
    2578      21.2622
    2579      20.9402
    2580      21.2532
    2581      20.9834
    2582      20.7608
    2583      20.4044
    2584      20.7131
    2585      20.4149
    2586      20.0232
    2587      20.0400
    2588      20.6001
    2589      20.2179
    2590      20.0475
    2591      19.3466
    2592      19.7707
    2593      19.3697
    2594      20.1767
    2595      20.4273
    2596      21.2624
    2597      21.0415
    2598      20.2558
    2599      20.3397
    2600      21.0228
    2601      21.4694
    2602      20.9548
    2603      21.7009
    2604      22.5221
    2605      21.5941
    2606      21.6922
    2607      20.8881
    2608      20.8056
    2609      20.6080
    2610      20.2567
    2611      19.8100
    2612      20.5256
    2613      21.4692
    2614      19.9097
    2615      19.7205
    2616      20.2690
    2617      20.5909
    2618      20.2773
    2619      20.5609
    2620      20.1570
    2621      20.1178
    2622      20.0684
    2623      19.5920
    2624      19.5993
    2625      19.4481
    2626      19.4516
    2627      19.2660
    2628      20.1452
    2629      19.7206
    2630      18.8212
    2631      19.5385
    2632      19.2249
    2633      19.7676
    2634      19.8834
    2635      20.2473
    2636      20.8550
    2637      20.9788
    2638      21.5704
    2639      21.0198
    2640      19.9830
    2641      20.1202
    2642      20.0433
    2643      20.1488
    2644      20.0187
    2645      21.2443
    2646      20.7816
    2647      20.6595
    2648      20.9157
    2649      20.7593
    2650      21.1383
    2651      21.5487
    2652      20.4613
    2653      21.1410
    2654      20.8981
    2655      20.8355
    2656      21.3633
    2657      21.7210
    2658      21.9925
    2659      21.3059
    2660      21.3371
    2661      20.9275
    2662      20.8840
    2663      22.0100
    2664      20.3254
    2665      21.3046
    2666      21.1655
    2667      21.3069
    2668      20.5570
    2669      20.9592
    2670      20.8110
    2671      20.4591
    2672      20.8086
    2673      19.7573
    2674      19.9991
    2675      20.7555
    2676      20.4530
    2677      20.7946
    2678      21.2623
    2679      20.7261
    2680      22.1691
    2681      21.6195
    2682      22.1903
    2683      21.0352
    2684      20.8956
    2685      21.2977
    2686      21.5117
    2687      20.5282
    2688      20.2782
    2689      20.2514
    2690      20.5516
    2691      20.5644
    2692      20.8237
    2693      20.1103
    2694      19.8589
    2695      21.1468
    2696      19.6515
    2697      20.6936
    2698      19.8346
    2699      21.4179
    2700      20.7921
    2701      21.0923
    2702      21.2445
    2703      21.5220
    2704      20.5336
    2705      20.3297
    2706      19.7860
    2707      20.8025
    2708      20.9019
    2709      20.1959
    2710      20.5769
    2711      20.6546
    2712      20.7143
    2713      21.0164
    2714      22.0383
    2715      21.7202
    2716      21.7508
    2717      21.1015
    2718      21.3699
    2719      20.5188
    2720      21.5587
    2721      21.2982
    2722      21.3082
    2723      20.8595
    2724      20.5319
    2725      21.1339
    2726      21.1428
    2727      21.1457
    2728      20.8792
    2729      20.0819
    2730      20.3680
    2731      20.6197
    2732      20.5585
    2733      20.0374
    2734      20.7737
    2735      20.6437
    2736      20.8685
    2737      21.4766
    2738      20.5904
    2739      20.9541
    2740      20.8931
    2741      20.4304
    2742      20.7243
    2743      20.4701
    2744      20.5122
    2745      20.0123
    2746      20.1234
    2747      19.8787
    2748      19.0269
    2749      19.8495
    2750      20.3581
    2751      20.5405
    2752      20.3109
    2753      20.0124
    2754      19.7528
    2755      20.1014
    2756      19.9017
    2757      20.0890
    2758      20.5968
    2759      20.3728
    2760      19.9486
    2761      20.3338
    2762      20.4026
    2763      19.6700
    2764      19.5759
    2765      20.1313
    2766      19.4766
    2767      19.9121
    2768      20.1991
    2769      19.2677
    2770      18.9853
    2771      19.5415
    2772      19.7290
    2773      20.1901
    2774      19.2804
    2775      19.1748
    2776      18.6676
    2777      19.4615
    2778      19.2068
    2779      19.5486
    2780      19.5010
    2781      19.7748
    2782      20.3894
    2783      19.9600
    2784      20.0367
    2785      20.2527
    2786      20.2321
    2787      19.4194
    2788      19.3974
    2789      19.3022
    2790      19.6750
    2791      19.4333
    2792      20.2465
    2793      20.6583
    2794      20.8250
    2795      20.3514
    2796      20.3593
    2797      19.9775
    2798      20.4252
    2799      19.7068
    2800      19.3015
    2801      19.5876
    2802      19.5175
    2803      19.3788
    2804      19.5081
    2805      19.3270
    2806      19.7714
    2807      19.3986
    2808      19.4787
    2809      19.9248
    2810      20.3874
    2811      20.3551
    2812      19.9359
    2813      19.9989
    2814      19.7312
    2815      19.6546
    2816      19.7637
    2817      19.8699
    2818      19.8916
    2819      20.5057
    2820      19.6284
    2821      20.4049
    2822      20.0885
    2823      20.2369
    2824      20.6052
    2825      19.8705
    2826      20.3616
    2827      20.3731
    2828      19.8478
    2829      19.7792
    2830      20.2211
    2831      19.5756
    2832      20.0984
    2833      20.0625
    2834      20.3481
    2835      19.9893
    2836      19.6329
    2837      19.3125
    2838      19.0399
    2839      19.9372
    2840      19.9278
    2841      20.1304
    2842      19.8138
    2843      20.2694
    2844      20.6433
    2845      19.7306
    2846      19.5461
    2847      19.2602
    2848      19.5086
    2849      19.7972
    2850      19.6287
    2851      19.2455
    2852      19.3479
    2853      19.7105
    2854      19.9698
    2855      19.1999
    2856      19.0986
    2857      18.8832
    2858      18.8585
    2859      19.6784
    2860      18.5481
    2861      19.1303
    2862      19.2677
    2863      18.4007
    2864      18.6396
    2865      19.1599
    2866      19.6227
    2867      19.2120
    2868      19.5217
    2869      19.0352
    2870      18.9313
    2871      18.9364
    2872      18.9815
    2873      19.0525
    2874      18.5292
    2875      18.7913
    2876      18.6154
    2877      18.8095
    2878      20.0630
    2879      19.8195
    2880      19.3749
    2881      19.8269
    2882      19.2763
    2883      18.6481
    2884      19.2038
    2885      18.9100
    2886      18.7448
    2887      19.8991
    2888      20.4755
    2889      20.7150
    2890      20.9269
    2891      20.5395
    2892      20.1156
    2893      21.2732
    2894      21.2985
    2895      20.6355
    2896      20.8819
    2897      20.7663
    2898      20.9127
    2899      20.8288
    2900      20.2674
    2901      19.6620
    2902      19.4046
    2903      19.5083
    2904      20.3830
    2905      20.8953
    2906      21.0848
    2907      20.7133
    2908      20.7010
    2909      20.6331
    2910      20.6416
    2911      21.1369
    2912      20.8036
    2913      20.7143
    2914      19.9353
    2915      20.2206
    2916      20.7658
    2917      20.0939
    2918      20.0786
    2919      19.9219
    2920      20.4652
    2921      20.5209
    2922      20.3989
    2923      20.9882
    2924      20.6985
    2925      20.6274
    2926      20.2835
    2927      20.4781
    2928      20.9865
    2929      21.2280
    2930      21.2970
    2931      21.3358
    2932      21.0060
    2933      20.7425
    2934      21.0883
    2935      20.1505
    2936      19.7134
    2937      20.5775
    2938      21.2424
    2939      20.9898
    2940      20.6335
    2941      21.0881
    2942      20.6281
    2943      21.5556
    2944      20.7855
    2945      21.3712
    2946      20.9015
    2947      19.7389
    2948      20.2058
    2949      19.3630
    2950      19.9240
    2951      19.6047
    2952      19.6305
    2953      20.1215
    2954      20.1428
    2955      20.4866
    2956      20.3543
    2957      20.5141
    2958      20.7371
    2959      20.5320
    2960      19.5385
    2961      19.6872
    2962      19.7508
    2963      20.1093
    2964      19.2025
    2965      19.4917
    2966      19.7373
    2967      19.1278
    2968      20.0133
    2969      19.4638
    2970      19.1960
    2971      19.4688
    2972      19.8870
    2973      19.4025
    2974      19.2012
    2975      19.8461
    2976      19.6686
    2977      20.1497
    2978      20.0994
    2979      19.6772
    2980      19.7152
    2981      19.6788
    2982      18.6897
    2983      18.8026
    2984      19.3063
    2985      19.4358
    2986      18.7815
    2987      20.0598
    2988      20.3784
    2989      19.8922
    2990      19.8934
    2991      20.1412
    2992      20.2864
    2993      19.2162
    2994      19.3980
    2995      19.4631
    2996      20.2910
    2997      19.4628
    2998      19.6232
    2999      19.2189
    3000      19.5309
    3001      19.2296
    3002      18.6452
    3003      18.6702
    3004      19.5586
    3005      19.1777
    3006      19.3386
    3007      18.9818
    3008      19.7671
    3009      19.6023
    3010      20.1582
    3011      19.2702
    3012      19.0822
    3013      19.1177
    3014      19.3053
    3015      19.6649
    3016      19.5949
    3017      20.0981
    3018      21.1082
    3019      20.4764
    3020      20.2859
    3021      19.8910
    3022      20.7039
    3023      20.8108
    3024      20.3403
    3025      21.2981
    3026      20.4658
    3027      21.1713
    3028      20.2968
    3029      20.7517
    3030      20.7299
    3031      20.7843
    3032      21.0730
    3033      20.6512
    3034      21.1892
    3035      21.2382
    3036      21.2108
    3037      20.4556
    3038      20.2972
    3039      20.9959
    3040      20.2269
    3041      19.6856
    3042      20.5065
    3043      20.8843
    3044      21.1604
    3045      20.4489
    3046      20.5283
    3047      20.1083
    3048      19.9548
    3049      21.0162
    3050      19.9816
    3051      20.0613
    3052      20.0037
    3053      19.9003
    3054      20.0839
    3055      19.0955
    3056      19.3139
    3057      18.8834
    3058      18.0934
    3059      19.0774
    3060      19.7883
    3061      19.7696
    3062      20.6352
    3063      19.6156
    3064      19.8943
    3065      19.5865
    3066      19.0812
    3067      19.1960
    3068      19.3154
    3069      19.0371
    3070      18.8308
    3071      19.0618
    3072      19.1064
    3073      19.6433
    3074      18.9722
    3075      18.9431
    3076      18.9013
    3077      19.1727
    3078      19.2314
    3079      18.9672
    3080      19.4905
    3081      19.5498
    3082      19.8865
    3083      18.7453
    3084      19.3532
    3085      19.2773
    3086      19.9055
    3087      19.7154
    3088      20.1982
    3089      19.8726
    3090      20.1885
    3091      20.2684
    3092      19.8009
    3093      19.6549
    3094      20.9149
    3095      20.6798
    3096      20.6259
    3097      19.9294
    3098      20.5376
    3099      20.1525
    3100      20.5218
    3101      20.6546
    3102      21.2212
    3103      20.1046
    3104      20.0682
    3105      20.0593
    3106      20.1368
    3107      20.2691
    3108      20.1159
    3109      20.4282
    3110      20.9931
    3111      20.7515
    3112      20.4016
    3113      20.4230
    3114      20.5781
    3115      20.5681
    3116      22.2399
    3117      21.6014
    3118      21.4731
    3119      21.7996
    3120      21.5242
    3121      21.3652
    3122      21.0117
    3123      22.3912
    3124      21.3058
    3125      22.8257
    3126      22.0655
    3127      21.7628
    3128      21.9689
    3129      22.1767
    3130      21.5006
    3131      22.2903
    3132      21.1856
    3133      22.6496
    3134      21.7400
    3135      21.1026
    3136      20.9937
    3137      21.1837
    3138      20.2931
    3139      21.4669
    3140      20.9216
    3141      21.4666
    3142      21.5985
    3143      21.3783
    3144      21.8950
    3145      21.5604
    3146      22.6893
    3147      21.0725
    3148      20.9802
    3149      21.9017
    3150      22.0403
    3151      22.1291
    3152      22.3439
    3153      22.3577
    3154      21.7878
    3155      21.9606
    3156      22.7604
    3157      22.2934
    3158      21.2888
    3159      22.3793
    3160      21.5309
    3161      21.6451
    3162      21.9878
    3163      21.5442
    3164      21.7428
    3165      21.9657
    3166      21.9208
    3167      21.6453
    3168      21.8578
    3169      21.0030
    3170      21.7139
    3171      21.3542
    3172      21.1548
    3173      20.9833
    3174      20.7919
    3175      21.3570
    3176      20.2466
    3177      21.0006
    3178      21.4865
    3179      20.2250
    3180      21.2707
    3181      21.3202
    3182      21.2540
    3183      20.9474
    3184      20.7368
    3185      21.5870
    3186      21.3749
    3187      20.5538
    3188      20.9590
    3189      20.6030
    3190      20.5399
    3191      20.6411
    3192      21.0595
    3193      20.6042
    3194      20.1398
    3195      20.9621
    3196      20.8933
    3197      20.8869
    3198      20.1700
    3199      20.5081
    3200      20.9627
    3201      21.2782
    3202      21.2829
    3203      21.2498
    3204      20.8648
    3205      21.8310
    3206      21.5191
    3207      21.8075
    3208      20.2742
    3209      20.7376
    3210      20.7983
    3211      21.2754
    3212      21.4945
    3213      20.9718
    3214      21.0600
    3215      21.1394
    3216      21.2841
    3217      20.5754
    3218      20.7317
    3219      21.2592
    3220      21.6058
    3221      20.9434
    3222      20.7353
    3223      20.7349
    3224      20.8067
    3225      20.7529
    3226      20.4341
    3227      20.2099
    3228      20.2107
    3229      20.5792
    3230      19.6918
    3231      20.1210
    3232      20.3616
    3233      20.5811
    3234      19.6416
    3235      21.3630
    3236      21.0839
    3237      21.8536
    3238      21.9705
    3239      21.4022
    3240      21.7308
    3241      21.4733
    3242      21.4738
    3243      21.5095
    3244      21.1746
    3245      20.6192
    3246      20.8947
    3247      20.7523
    3248      20.8013
    3249      20.8345
    3250      21.2904
    3251      20.5266
    3252      20.4389
    3253      20.5440
    3254      20.7213
    3255      20.9110
    3256      21.0805
    3257      21.0576
    3258      21.0895
    3259      20.8154
    3260      21.4856
    3261      21.1016
    3262      21.6078
    3263      21.2227
    3264      21.3780
    3265      21.1989
    3266      21.4922
    3267      20.8669
    3268      20.8801
    3269      20.8899
    3270      20.3924
    3271      21.4420
    3272      20.7480
    3273      21.5415
    3274      20.9407
    3275      21.3176
    3276      20.3576
    3277      20.8892
    3278      21.3327
    3279      20.9817
    3280      20.7037
    3281      20.8898
    3282      21.5711
    3283      21.2912
    3284      21.0533
    3285      21.1541
    3286      20.3562
    3287      20.6546
    3288      21.0766
    3289      20.8478
    3290      20.4527
    3291      21.3289
    3292      20.2114
    3293      20.3523
    3294      20.3367
    3295      20.7794
    3296      20.6381
    3297      20.8571
    3298      20.8296
    3299      20.5033
    3300      20.6369
    3301      20.8931
    3302      21.4737
    3303      21.2405
    3304      20.6421
    3305      20.8112
    3306      21.0572
    3307      20.3529
    3308      21.2325
    3309      20.3446
    3310      20.7488
    3311      21.5679
    3312      20.6809
    3313      20.8924
    3314      21.1907
    3315      20.8877
    3316      20.9905
    3317      20.4953
    3318      20.8644
    3319      20.5843
    3320      20.3096
    3321      20.4783
    3322      21.0521
    3323      20.7683
    3324      21.0414
    3325      20.6699
    3326      20.6258
    3327      20.9259
    3328      21.2842
    3329      20.8612
    3330      21.1319
    3331      21.6309
    3332      20.7542
    3333      21.0410
    3334      20.9246
    3335      20.9795
    3336      20.5681
    3337      20.8057
    3338      21.5096
    3339      20.4363
    3340      20.9695
    3341      20.5170
    3342      20.8614
    3343      20.9370
    3344      20.6860
    3345      20.5369
    3346      20.1381
    3347      20.3303
    3348      20.7726
    3349      20.5907
    3350      20.2770
    3351      21.0679
    3352      20.5318
    3353      20.5378
    3354      20.3938
    3355      20.8406
    3356      20.1436
    3357      21.2035
    3358      21.4145
    3359      21.4277
    3360      21.0802
    3361      21.2260
    3362      21.1397
    3363      21.1116
    3364      21.1360
    3365      20.8966
    3366      21.6478
    3367      21.0467
    3368      21.3123
    3369      20.9363
    3370      20.3820
    3371      19.9817
    3372      20.1926
    3373      20.3773
    3374      20.3335
    3375      20.3095
    3376      19.9646
    3377      20.4057
    3378      19.9142
    3379      21.0702
    3380      20.5435
    3381      21.6170
    3382      21.8027
    3383      21.0954
    3384      20.8706
    3385      21.3822
    3386      21.3044
    3387      22.0857
    3388      22.1686
    3389      21.7812
    3390      22.1031
    3391      21.1965
    3392      20.7985
    3393      20.4773
    3394      19.9455
    3395      20.3567
    3396      19.9707
    3397      19.6299
    3398      20.1417
    3399      20.5349
    3400      20.4619
    3401      20.3771
    3402      19.8437
    3403      19.8214
    3404      19.4294
    3405      19.7551
    3406      19.2004
    3407      19.4095
    3408      19.7173
    3409      19.5593
    3410      19.0808
    3411      19.6699
    3412      20.1254
    3413      20.0587
    3414      19.1589
    3415      20.0956
    3416      19.6715
    3417      19.5026
    3418      20.3272
    3419      19.8021
    3420      20.2391
    3421      20.5200
    3422      20.4141
    3423      20.6294
    3424      20.9005
    3425      21.0892
    3426      21.2847
    3427      20.6411
    3428      20.5817
    3429      20.8741
    3430      20.6541
    3431      20.3207
    3432      20.5275
    3433      20.6775
    3434      21.2602
    3435      20.7218
    3436      20.5307
    3437      20.6964
    3438      20.9936
    3439      20.9305
    3440      21.5656
    3441      20.6837
    3442      20.5927
    3443      20.8407
    3444      20.2992
    3445      20.4118
    3446      20.5152
    3447      20.8133
    3448      20.9412
    3449      20.1125
    3450      20.6838
    3451      20.3973
    3452      20.3330
    3453      19.5926
    3454      19.8181
    3455      20.6917
    3456      21.1384
    3457      20.7271
    3458      20.7725
    3459      20.7652
    3460      21.3126
    3461      20.8608
    3462      21.4581
    3463      21.2784
    3464      21.6686
    3465      21.9219
    3466      22.2442
    3467      21.4925
    3468      21.3011
    3469      20.6892
    3470      21.3266
    3471      21.5978
    3472      21.9324
    3473      20.4455
    3474      19.8056
    3475      19.9899
    3476      20.3248
    3477      19.9557
    3478      20.4400
    3479      19.8110
    3480      20.3935
    3481      20.8046
    3482      20.7373
    3483      19.8650
    3484      21.1265
    3485      20.1760
    3486      19.9160
    3487      20.3421
    3488      20.1825
    3489      20.4512
    3490      20.4666
    3491      20.9852
    3492      20.8009
    3493      20.5913
    3494      20.3595
    3495      20.0846
    3496      20.3662
    3497      20.2599
    3498      20.0229
    3499      20.1480
    3500      19.9452
    3501      19.6535
    3502      20.8065
    3503      20.9742
    3504      20.3388
    3505      20.3297
    3506      19.7635
    3507      20.4037
    3508      20.8998
    3509      21.4505
    3510      20.7348
    3511      20.8292
    3512      20.5146
    3513      20.6323
    3514      21.1655
    3515      20.4630
    3516      20.5151
    3517      20.9586
    3518      21.1356
    3519      20.7806
    3520      20.6626
    3521      20.4693
    3522      21.1155
    3523      21.4664
    3524      20.5475
    3525      20.2184
    3526      20.0765
    3527      20.1957
    3528      19.9440
    3529      20.0405
    3530      19.9808
    3531      19.4592
    3532      19.8047
    3533      20.1927
    3534      20.2383
    3535      20.3602
    3536      19.7981
    3537      20.0235
    3538      19.7897
    3539      20.4362
    3540      20.3619
    3541      21.1029
    3542      21.0344
    3543      20.7393
    3544      19.6061
    3545      20.4626
    3546      20.9649
    3547      19.9977
    3548      20.2135
    3549      19.0821
    3550      19.3836
    3551      20.3341
    3552      19.7896
    3553      20.9721
    3554      20.0186
    3555      20.6465
    3556      20.9694
    3557      19.8083
    3558      20.4788
    3559      19.7930
    3560      20.6875
    3561      19.8441
    3562      20.5570
    3563      20.1757
    3564      20.8802
    3565      21.1195
    3566      21.2956
    3567      20.9986
    3568      20.9209
    3569      20.7910
    3570      20.6708
    3571      20.7734
    3572      19.8656
    3573      20.2012
    3574      20.7640
    3575      19.8777
    3576      20.5654
    3577      19.9996
    3578      20.1726
    3579      20.2712
    3580      20.5851
    3581      20.6409
    3582      21.1395
    3583      20.1749
    3584      20.0244
    3585      20.6314
    3586      20.0346
    3587      20.6442
    3588      20.9063
    3589      20.2265
    3590      19.7009
    3591      20.1226
    3592      20.0598
    3593      19.0510
    3594      19.6320
    3595      18.6896
    3596      19.6450
    3597      19.4032
    3598      18.6736
    3599      19.4620
    3600      18.9303
    3601      19.2455
    3602      19.4652
    3603      18.7386
    3604      18.8894
    3605      19.3340
    3606      19.0661
    3607      19.2299
    3608      18.8070
    3609      19.7144
    3610      19.2308
    3611      19.1845
    3612      18.4321
    3613      18.9448
    3614      18.7930
    3615      19.0925
    3616      18.8762
    3617      18.8711
    3618      19.1832
    3619      19.1460
    3620      19.0085
    3621      19.3439
    3622      19.4710
    3623      19.3208
    3624      18.9430
    3625      19.3871
    3626      19.5397
    3627      19.1851
    3628      18.8087
    3629      19.2240
    3630      18.9640
    3631      19.0088
    3632      19.0912
    3633      19.8151
    3634      19.6162
    3635      19.6663
    3636      19.3668
    3637      19.7685
    3638      19.3599
    3639      19.2188
    3640      18.8010
    3641      19.2702
    3642      20.2228
    3643      19.1360
    3644      19.9176
    3645      19.2136
    3646      19.0239
    3647      18.7158
    3648      20.1268
    3649      18.7125
    3650      18.6985
    3651      18.8896
    3652      19.2667
    3653      19.6042
    3654      19.9389
    3655      20.6275
    3656      20.8667
    3657      20.1640
    3658      20.6298
    3659      21.2894
    3660      20.6315
    3661      21.2264
    3662      20.9260
    3663      20.3365
    3664      21.1435
    3665      20.1580
    3666      20.0087
    3667      19.6968
    3668      18.7478
    3669      19.4740
    3670      19.3938
    3671      19.2646
    3672      19.6978
    3673      18.5385
    3674      19.5530
    3675      18.9831
    3676      18.8886
    3677      19.4600
    3678      18.8170
    3679      19.2792
    3680      19.7261
    3681      19.6163
    3682      19.5321
    3683      19.5702
    3684      19.6570
    3685      19.2966
    3686      18.9358
    3687      19.5792
    3688      20.7589
    3689      20.4101
    3690      19.8271
    3691      20.4980
    3692      20.1352
    3693      20.7900
    3694      20.4527
    3695      20.0613
    3696      19.8462
    3697      20.1556
    3698      20.2259
    3699      19.7514
    3700      19.3598
    3701      20.4016
    3702      20.6190
    3703      20.2811
    3704      19.8865
    3705      19.7030
    3706      19.8757
    3707      19.9333
    3708      20.2573
    3709      19.7673
    3710      20.6245
    3711      21.1395
    3712      20.4487
    3713      20.3966
    3714      20.1827
    3715      20.6312
    3716      19.9592
    3717      19.6696
    3718      20.1625
    3719      19.8904
    3720      20.4045
    3721      19.8797
    3722      20.2613
    3723      20.0181
    3724      19.5881
    3725      20.5968
    3726      19.6846
    3727      20.0293
    3728      20.0999
    3729      20.0169
    3730      19.4759
    3731      20.2532
    3732      20.0173
    3733      19.9521
    3734      19.4236
    3735      19.5116
    3736      20.1061
    3737      21.0513
    3738      20.6265
    3739      20.5492
    3740      20.1336
    3741      19.6084
    3742      20.5377
    3743      20.1737
    3744      19.8905
    3745      20.2925
    3746      20.1724
    3747      20.9386
    3748      21.6998
    3749      21.6127
    3750      20.6002
    3751      20.0024
    3752      20.2280
    3753      20.2093
    3754      21.0962
    3755      21.0808
    3756      20.5907
    3757      19.7340
    3758      19.7034
    3759      19.0678
    3760      20.2079
    3761      19.6761
    3762      19.7171
    3763      20.0723
    3764      19.6396
    3765      20.1633
    3766      19.6908
    3767      20.0740
    3768      19.9925
    3769      20.0380
    3770      19.8384
    3771      20.7823
    3772      21.0006
    3773      20.5055
    3774      20.4012
    3775      20.4096
    3776      20.8592
    3777      20.3467
    3778      21.3302
    3779      21.2944
    3780      21.0608
    3781      21.4537
    3782      21.2689
    3783      21.1970
    3784      21.4917
    3785      20.6630
    3786      20.2364
    3787      21.3270
    3788      21.6761
    3789      20.0867
    3790      20.3501
    3791      20.4485
    3792      19.6474
    3793      20.0423
    3794      20.6010
    3795      19.7839
    3796      20.3180
    3797      19.5695
    3798      19.6868
    3799      19.5937
    3800      20.1968
    3801      20.1448
    3802      20.3076
    3803      19.8483
    3804      19.3925
    3805      20.5169
    3806      20.4509
    3807      19.7399
    3808      19.5027
    3809      20.2543
    3810      20.4089
    3811      20.2897
    3812      20.8029
    3813      20.6156
    3814      20.6184
    3815      21.4401
    3816      20.6309
    3817      21.1833
    3818      20.7096
    3819      20.8868
    3820      20.9427
    3821      20.6215
    3822      20.6957
    3823      21.0021
    3824      20.4825
    3825      20.0352
    3826      19.1332
    3827      20.1416
    3828      20.1766
    3829      20.3680
    3830      20.4436
    3831      20.3473
    3832      20.9907
    3833      21.2962
    3834      20.8362
    3835      20.8399
    3836      20.9803
    3837      19.8571
    3838      20.1632
    3839      19.8278
    3840      20.1978
    3841      20.7975
    3842      20.7949
    3843      20.2639
    3844      20.4785
    3845      20.6823
    3846      20.9506
    3847      19.9150
    3848      19.7925
    3849      20.2788
    3850      20.8414
    3851      20.8523
    3852      20.5881
    3853      21.2756
    3854      20.8201
    3855      20.3539
    3856      19.9379
    3857      20.1279
    3858      19.8932
    3859      20.0468
    3860      19.9937
    3861      20.9235
    3862      21.0471
    3863      20.8448
    3864      19.8472
    3865      20.0070
    3866      20.9706
    3867      20.8414
    3868      20.3699
    3869      20.4846
    3870      19.7259
    3871      19.3721
    3872      19.5406
    3873      20.2653
    3874      19.6016
    3875      19.6080
    3876      19.7057
    3877      19.7572
    3878      19.3831
    3879      19.7974
    3880      19.1336
    3881      18.9466
    3882      19.5593
    3883      19.8752
    3884      19.7652
    3885      19.3280
    3886      19.6675
    3887      19.3751
    3888      19.2717
    3889      19.9212
    3890      18.7988
    3891      20.1989
    3892      20.2677
    3893      19.9548
    3894      19.1994
    3895      19.8370
    3896      19.3543
    3897      19.6318
    3898      19.7240
    3899      19.5359
    3900      19.0609
    3901      19.2285
    3902      19.2561
    3903      19.0951
    3904      19.7661
    3905      19.6494
    3906      19.6922
    3907      20.5735
    3908      20.2125
    3909      20.1784
    3910      19.7281
    3911      19.3801
    3912      20.3537
    3913      19.6903
    3914      20.3915
    3915      19.2396
    3916      20.1552
    3917      20.5166
    3918      20.3900
    3919      19.9897
    3920      19.8686
    3921      20.0422
    3922      20.2704
    3923      19.8941
    3924      19.8431
    3925      19.5904
    3926      20.0358
    3927      19.6192
    3928      20.2389
    3929      18.9496
    3930      20.2887
    3931      20.1017
    3932      20.2823
    3933      20.6500
    3934      20.9722
    3935      20.5244
    3936      20.1125
    3937      20.6355
    3938      19.9271
    3939      20.4689
    3940      20.0558
    3941      20.3557
    3942      19.7198
    3943      20.6454
    3944      20.0834
    3945      20.1601
    3946      20.8414
    3947      20.1271
    3948      21.1250
    3949      20.9252
    3950      21.5278
    3951      21.4983
    3952      21.1213
    3953      21.7270
    3954      21.1094
    3955      21.5123
    3956      20.6110
    3957      20.7593
    3958      20.7573
    3959      21.1038
    3960      20.4912
    3961      21.1636
    3962      20.1508
    3963      21.2784
    3964      20.4797
    3965      20.8916
    3966      20.0220
    3967      20.5779
    3968      20.7974
    3969      20.7089
    3970      21.2172
    3971      21.1339
    3972      21.2872
    3973      20.4858
    3974      20.3320
    3975      20.0088
    3976      20.6345
    3977      20.3943
    3978      20.1918
    3979      20.6238
    3980      20.3781
    3981      19.8983
    3982      18.9283
    3983      19.8911
    3984      20.0111
    3985      20.1305
    3986      20.0940
    3987      19.3221
    3988      19.3967
    3989      19.0666
    3990      19.7593
    3991      19.1770
    3992      19.1003
    3993      19.0711
    3994      19.5842
    3995      19.5910
    3996      19.3886
    3997      19.7752
    3998      19.6545
    3999      19.4804
    4000      19.3033
    4001      19.5569
    4002      19.5567
    4003      18.9540
    4004      19.6570
    4005      19.7091
    4006      19.4908
    4007      20.0438
    4008      20.2766
    4009      19.7335
    4010      20.3270
    4011      20.4328
    4012      20.3222
    4013      19.3384
    4014      19.7259
    4015      19.0633
    4016      18.4510
    4017      19.1326
    4018      18.4161
    4019      19.0489
    4020      19.2661
    4021      19.7431
    4022      19.7409
    4023      19.3740
    4024      19.1761
    4025      19.2534
    4026      19.6277
    4027      19.7395
    4028      19.9153
    4029      20.0452
    4030      20.2552
    4031      20.4340
    4032      19.9734
    4033      19.6386
    4034      19.0920
    4035      19.8585
    4036      20.5605
    4037      20.2743
    4038      20.0477
    4039      19.5465
    4040      18.8397
    4041      18.6781
    4042      19.1912
    4043      19.0191
    4044      18.8307
    4045      19.0818
    4046      19.8360
    4047      19.7083
    4048      19.9844
    4049      20.2448
    4050      20.3945
    4051      20.5635
    4052      20.4364
    4053      20.0386
    4054      20.3390
    4055      19.3469
    4056      20.7817
    4057      21.5073
    4058      21.0750
    4059      21.1901
    4060      20.5352
    4061      19.5158
    4062      20.4435
    4063      20.2408
    4064      20.9102
    4065      21.0550
    4066      20.4942
    4067      20.7925
    4068      20.4241
    4069      20.4111
    4070      20.1187
    4071      19.9279
    4072      20.1757
    4073      20.2886
    4074      20.0760
    4075      19.4981
    4076      19.9279
    4077      19.6040
    4078      19.1649
    4079      19.1042
    4080      19.0183
    4081      19.2806
    4082      19.5917
    4083      20.0854
    4084      19.4029
    4085      19.8179
    4086      19.1028
    4087      19.3969
    4088      20.2124
    4089      20.0776
    4090      19.9062
    4091      20.0777
    4092      19.3381
    4093      19.3599
    4094      19.0128
    4095      19.1528
    4096      18.9687
    4097      18.8596
    4098      18.8717
    4099      18.7966
    4100      19.0359
    4101      19.0623
    4102      18.1931
    4103      19.1789
    4104      19.1896
    4105      19.0433
    4106      18.8659
    4107      18.7025
    4108      19.0901
    4109      20.2234
    4110      19.6875
    4111      20.5405
    4112      19.7567
    4113      19.9316
    4114      19.8058
    4115      19.8826
    4116      20.4589
    4117      19.6668
    4118      19.6788
    4119      20.3151
    4120      20.3640
    4121      20.4211
    4122      21.4457
    4123      20.5409
    4124      19.9095
    4125      20.2262
    4126      19.7661
    4127      19.9201
    4128      19.8907
    4129      19.4905
    4130      19.0683
    4131      20.6423
    4132      19.7687
    4133      20.5924
    4134      20.2956
    4135      19.8300
    4136      21.1048
    4137      20.2780
    4138      20.2793
    4139      20.1727
    4140      19.7852
    4141      20.2638
    4142      20.4473
    4143      20.7070
    4144      20.5084
    4145      21.3308
    4146      21.1929
    4147      21.0099
    4148      21.0218
    4149      21.7277
    4150      21.1663
    4151      21.0177
    4152      21.0326
    4153      20.7284
    4154      20.8602
    4155      20.7051
    4156      20.6505
    4157      20.4200
    4158      21.1632
    4159      20.4398
    4160      20.9129
    4161      20.0025
    4162      20.3065
    4163      21.1616
    4164      20.9328
    4165      20.7055
    4166      20.3215
    4167      20.2230
    4168      21.1601
    4169      20.7688
    4170      20.4852
    4171      21.9124
    4172      21.3807
    4173      22.2536
    4174      21.4580
    4175      21.3661
    4176      20.8379
    4177      21.0159
    4178      21.8483
    4179      21.6551
    4180      22.2153
    4181      21.5131
    4182      20.3249
    4183      21.3561
    4184      21.4574
    4185      21.4754
    4186      21.1027
    4187      21.1790
    4188      21.9957
    4189      20.9798
    4190      21.0875
    4191      20.6473
    4192      21.2055
    4193      21.1376
    4194      20.8050
    4195      21.0878
    4196      21.4154
    4197      20.8591
    4198      21.4613
    4199      20.9401
    4200      20.2947
    4201      21.0332
    4202      20.4863
    4203      19.8438
    4204      19.9855
    4205      20.1003
    4206      20.3586
    4207      21.0098
    4208      21.4823
    4209      20.0231
    4210      20.0978
    4211      21.1482
    4212      21.6075
    4213      20.6382
    4214      21.6673
    4215      20.7389
    4216      20.9760
    4217      20.4618
    4218      21.1349
    4219      21.0069
    4220      20.8833
    4221      20.9580
    4222      20.9300
    4223      20.6649
    4224      20.7903
    4225      21.2825
    4226      20.7556
    4227      21.2435
    4228      21.4848
    4229      21.2501
    4230      21.8197
    4231      21.0630
    4232      21.0597
    4233      21.7961
    4234      21.8644
    4235      21.5607
    4236      22.1393
    4237      21.6389
    4238      20.7148
    4239      21.1586
    4240      20.6398
    4241      20.8032
    4242      20.6121
    4243      20.9166
    4244      21.2810
    4245      20.9578
    4246      21.4437
    4247      21.2036
    4248      21.0535
    4249      21.5918
    4250      21.3532
    4251      21.8836
    4252      21.0748
    4253      22.1245
    4254      21.4427
    4255      21.3992
    4256      21.8596
    4257      21.3244
    4258      22.2277
    4259      21.3754
    4260      20.8507
    4261      21.1093
    4262      21.7135
    4263      21.7710
    4264      21.5903
    4265      21.5791
    4266      20.9274
    4267      20.1942
    4268      21.3435
    4269      20.9526
    4270      20.3916
    4271      21.5450
    4272      21.4590
    4273      21.4167
    4274      21.5247
    4275      21.1089
    4276      21.3499
    4277      21.2032
    4278      21.1736
    4279      20.8316
    4280      20.9913
    4281      20.6639
    4282      20.7595
    4283      21.4041
    4284      21.4746
    4285      21.0332
    4286      21.1552
    4287      20.8877
    4288      21.0295
    4289      20.8087
    4290      20.8904
    4291      20.8645
    4292      20.6260
    4293      20.8018
    4294      20.4539
    4295      20.5831
    4296      21.5291
    4297      21.1836
    4298      21.3871
    4299      22.0272
    4300      21.1776
    4301      21.3969
    4302      21.3060
    4303      21.7665
    4304      21.4327
    4305      21.3682
    4306      21.2037
    4307      21.3859
    4308      20.7090
    4309      20.7396
    4310      20.9095
    4311      21.7833
    4312      20.9727
    4313      21.8214
    4314      20.9395
    4315      20.9035
    4316      21.1582
    4317      21.7881
    4318      21.3775
    4319      21.2727
    4320      21.6415
    4321      22.3727
    4322      21.9458
    4323      21.8843
    4324      21.9281
    4325      21.6636
    4326      21.0306
    4327      21.3967
    4328      21.7774
    4329      21.5386
    4330      21.4800
    4331      21.3451
    4332      21.6453
    4333      21.4190
    4334      22.0032
    4335      21.3009
    4336      21.3415
    4337      21.8092
    4338      21.5304
    4339      21.4210
    4340      21.8657
    4341      21.3193
    4342      21.0399
    4343      21.9661
    4344      21.0092
    4345      20.8154
    4346      21.5667
    4347      20.8666
    4348      21.0195
    4349      21.3778
    4350      20.2465
    4351      19.7406
    4352      19.1672
    4353      18.8402
    4354      20.2117
    4355      19.3883
    4356      19.9527
    4357      20.3141
    4358      19.8854
    4359      20.3051
    4360      20.4150
    4361      20.7126
    4362      20.8419
    4363      20.1091
    4364      19.9504
    4365      20.0907
    4366      20.1229
    4367      20.9437
    4368      20.3845
    4369      19.7848
    4370      20.1739
    4371      21.0020
    4372      20.1560
    4373      20.4660
    4374      20.6419
    4375      21.0135
    4376      20.5509
    4377      19.9102
    4378      20.2538
    4379      21.1514
    4380      21.2918
    4381      20.8116
    4382      21.0246
    4383      20.9157
    4384      21.0951
    4385      21.6434
    4386      21.1874
    4387      21.4831
    4388      21.9191
    4389      22.9077
    4390      22.1230
    4391      21.8987
    4392      21.7845
    4393      21.4835
    4394      20.8659
    4395      21.4327
    4396      21.4402
    4397      21.7618
    4398      21.0372
    4399      21.6186
    4400      21.6360
    4401      21.3568
    4402      21.4331
    4403      21.6446
    4404      22.4403
    4405      21.9930
    4406      21.5763
    4407      21.3765
    4408      22.4470
    4409      21.6491
    4410      22.1808
    4411      22.0319
    4412      21.4024
    4413      21.0743
    4414      21.2730
    4415      22.1481
    4416      21.8957
    4417      22.2778
    4418      22.4901
    4419      21.9281
    4420      22.1259
    4421      22.2814
    4422      21.8639
    4423      21.7006
    4424      21.3726
    4425      21.1642
    4426      21.2612
    4427      22.3013
    4428      21.0301
    4429      20.5948
    4430      21.2270
    4431      21.5729
    4432      20.7978
    4433      21.6287
    4434      21.8026
    4435      20.9388
    4436      20.3564
    4437      21.5520
    4438      21.9970
    4439      21.5082
    4440      23.2354
    4441      22.8541
    4442      22.5488
    4443      22.4252
    4444      21.6616
    4445      21.5754
    4446      22.1299
    4447      22.0348
    4448      22.0972
    4449      22.4370
    4450      22.2143
    4451      21.6803
    4452      22.0270
    4453      21.0742
    4454      22.0681
    4455      21.3557
    4456      22.1934
    4457      21.8920
    4458      22.2221
    4459      21.8571
    4460      22.6016
    4461      21.9686
    4462      22.1206
    4463      22.3391
    4464      22.4440
    4465      21.6790
    4466      22.0800
    4467      22.1370
    4468      21.5187
    4469      21.6030
    4470      21.3683
    4471      21.5037
    4472      22.2600
    4473      21.9153
    4474      21.9002
    4475      22.1439
    4476      21.0711
    4477      21.8293
    4478      21.8176
    4479      21.2222
    4480      21.2194
    4481      21.2066
    4482      21.4142
    4483      21.1109
    4484      21.4704
    4485      20.5559
    4486      20.8158
    4487      21.0093
    4488      21.0837
    4489      21.0902
    4490      20.4750
    4491      20.3939
    4492      19.8844
    4493      20.3629
    4494      20.7364
    4495      20.6025
    4496      20.4811
    4497      20.7134
    4498      20.5162
    4499      20.6534
    4500      20.7150
    4501      20.7257
    4502      21.1754
    4503      21.1054
    4504      21.5424
    4505      20.2988
    4506      20.6107
    4507      21.4062
    4508      20.9580
    4509      20.0827
    4510      20.1663
    4511      20.3129
    4512      19.8925
    4513      19.9879
    4514      20.5370
    4515      20.3869
    4516      20.1414
    4517      20.1999
    4518      20.6188
    4519      20.6832
    4520      20.3796
    4521      20.9314
    4522      20.9844
    4523      20.9919
    4524      21.2731
    4525      20.7876
    4526      21.7663
    4527      21.8111
    4528      20.7563
    4529      21.3599
    4530      20.8525
    4531      20.6329
    4532      21.1794
    4533      21.4373
    4534      20.4986
    4535      20.5193
    4536      19.7180
    4537      20.5327
    4538      19.7732
    4539      20.9161
    4540      20.1439
    4541      20.2312
    4542      20.2996
    4543      20.3180
    4544      19.9248
    4545      20.8368
    4546      20.8260
    4547      20.6088
    4548      20.9171
    4549      21.0658
    4550      21.4689
    4551      20.2827
    4552      19.8589
    4553      20.3143
    4554      18.9722
    4555      19.9148
    4556      19.6027
    4557      19.5902
    4558      19.9632
    4559      20.3965
    4560      20.7645
    4561      20.8374
    4562      20.5413
    4563      20.5810
    4564      20.4229
    4565      20.5449
    4566      20.5954
    4567      20.6601
    4568      20.3566
    4569      20.4767
    4570      20.4167
    4571      20.0291
    4572      20.0282
    4573      20.2521
    4574      20.0521
    4575      20.2177
    4576      19.3914
    4577      19.9340
    4578      19.2988
    4579      19.8124
    4580      20.4453
    4581      19.7074
    4582      20.6663
    4583      19.7970
    4584      20.3870
    4585      19.0212
    4586      20.2743
    4587      19.8529
    4588      20.1985
    4589      19.9150
    4590      20.4268
    4591      21.1262
    4592      20.2441
    4593      19.8565
    4594      20.1447
    4595      20.8173
    4596      20.1030
    4597      20.5287
    4598      19.9657
    4599      19.9261
    4600      20.2471
    4601      20.7147
    4602      20.3894
    4603      19.9221
    4604      20.1615
    4605      20.1355
    4606      20.7132
    4607      21.0376
    4608      20.9268
    4609      20.6689
    4610      20.7006
    4611      20.2452
    4612      19.8178
    4613      20.0670
    4614      20.2865
    4615      20.3476
    4616      20.2090
    4617      20.3064
    4618      20.0992
    4619      19.5303
    4620      19.7192
    4621      19.3180
    4622      20.0835
    4623      20.2132
    4624      20.0825
    4625      20.3813
    4626      19.9618
    4627      20.3592
    4628      20.0429
    4629      19.9108
    4630      20.3108
    4631      20.1454
    4632      20.4701
    4633      19.4930
    4634      19.6492
    4635      19.4835
    4636      20.2468
    4637      19.6523
    4638      19.2076
    4639      19.7517
    4640      19.6641
    4641      19.5839
    4642      20.0011
    4643      20.3473
    4644      19.7400
    4645      19.6502
    4646      19.6590
    4647      19.8305
    4648      19.9205
    4649      20.4787
    4650      20.8366
    4651      20.3808
    4652      20.5392
    4653      20.2255
    4654      20.2815
    4655      20.2443
    4656      20.1495
    4657      20.2446
    4658      20.8023
    4659      20.0942
    4660      20.4044
    4661      19.9848
    4662      20.4472
    4663      20.2209
    4664      20.5061
    4665      20.8495
    4666      20.8417
    4667      20.8084
    4668      20.6113
    4669      20.8927
    4670      21.2772
    4671      20.9837
    4672      20.5186
    4673      19.9869
    4674      21.2035
    4675      21.3520
    4676      20.8813
    4677      20.8764
    4678      21.0071
    4679      20.6043
    4680      21.1066
    4681      20.7662
    4682      20.3182
    4683      20.9191
    4684      21.1504
    4685      20.6539
    4686      21.2171
    4687      20.7963
    4688      21.4124
    4689      19.8270
    4690      20.0011
    4691      20.3610
    4692      20.0736
    4693      20.7879
    4694      21.3110
    4695      20.9859
    4696      20.6757
    4697      20.4764
    4698      19.9515
    4699      20.3575
    4700      20.1618
    4701      19.8567
    4702      20.1377
    4703      19.5578
    4704      20.2302
    4705      19.8489
    4706      19.2834
    4707      19.3985
    4708      19.9847
    4709      19.0007
    4710      19.3693
    4711      19.2467
    4712      19.6434
    4713      19.1926
    4714      18.7688
    4715      19.1765
    4716      19.4049
    4717      19.3971
    4718      19.0481
    4719      19.9405
    4720      19.1487
    4721      19.3026
    4722      18.5232
    4723      19.1666
    4724      19.1471
    4725      19.2529
    4726      19.2340
    4727      19.1623
    4728      19.4445
    4729      19.7867
    4730      19.6111
    4731      19.1481
    4732      18.8974
    4733      19.7663
    4734      20.2216
    4735      20.0381
    4736      19.9802
    4737      19.6315
    4738      19.6446
    4739      19.8937
    4740      19.6517
    4741      18.8326
    4742      19.6308
    4743      19.0046
    4744      19.0477
    4745      18.8294
    4746      19.2332
    4747      18.9076
    4748      19.5449
    4749      19.2348
    4750      18.4190
    4751      19.9167
    4752      19.2109
    4753      18.6497
    4754      18.5275
    4755      18.9119
    4756      19.3636
    4757      19.2199
    4758      19.1834
    4759      19.0259
    4760      19.0984
    4761      19.2079
    4762      19.2960
    4763      19.1610
    4764      19.5603
    4765      19.6463
    4766      19.5097
    4767      18.5804
    4768      19.4318
    4769      19.1303
    4770      18.9646
    4771      19.2856
    4772      18.9569
    4773      19.4110
    4774      19.7990
    4775      18.8347
    4776      19.3591
    4777      19.2971
    4778      18.8638
    4779      18.6590
    4780      19.5786
    4781      18.8235
    4782      19.1299
    4783      18.9563
    4784      18.7631
    4785      18.7990
    4786      19.4520
    4787      19.6157
    4788      19.4602
    4789      19.2180
    4790      19.7234
    4791      19.8033
    4792      19.4328
    4793      19.9282
    4794      19.4659
    4795      19.6183
    4796      20.1313
    4797      19.8371
    4798      19.9419
    4799      20.1515
    4800      19.5739
    4801      19.5248
    4802      19.2933
    4803      19.2444
    4804      19.1506
    4805      18.4604
    4806      18.9167
    4807      19.1493
    4808      19.0127
    4809      19.7656
    4810      20.1574
    4811      19.2597
    4812      19.7720
    4813      19.8549
    4814      19.4707
    4815      19.6825
    4816      19.6798
    4817      18.9141
    4818      19.2314
    4819      18.5370
    4820      19.0703
    4821      19.2650
    4822      19.7248
    4823      18.9535
    4824      19.8748
    4825      19.5830
    4826      20.2017
    4827      20.3156
    4828      19.8741
    4829      19.6400
    4830      19.5114
    4831      20.2518
    4832      19.4724
    4833      20.1351
    4834      18.9550
    4835      19.6054
    4836      19.1933
    4837      18.9919
    4838      19.8230
    4839      19.6790
    4840      19.1192
    4841      20.5278
    4842      20.0167
    4843      20.2085
    4844      19.5971
    4845      20.0265
    4846      19.2939
    4847      19.4287
    4848      18.6830
    4849      19.0595
    4850      18.8091
    4851      18.9048
    4852      19.2273
    4853      18.9021
    4854      19.0889
    4855      19.4657
    4856      18.8634
    4857      18.9904
    4858      19.0551
    4859      18.8870
    4860      18.8509
    4861      19.6672
    4862      19.4461
    4863      19.1529
    4864      19.9500
    4865      19.2675
    4866      19.1696
    4867      19.8377
    4868      20.1139
    4869      19.7173
    4870      19.9409
    4871      19.7498
    4872      19.8534
    4873      19.3540
    4874      19.7823
    4875      19.0989
    4876      20.2947
    4877      20.2918
    4878      20.6071
    4879      19.6926
    4880      19.6052
    4881      18.9257
    4882      19.4472
    4883      19.0892
    4884      19.1187
    4885      18.6254
    4886      18.5213
    4887      19.2591
    4888      19.6398
    4889      19.9094
    4890      19.7110
    4891      20.2344
    4892      19.6560
    4893      18.9998
    4894      19.5026
    4895      19.9015
    4896      19.9542
    4897      19.4946
    4898      20.2682
    4899      19.8989
    4900      19.6283
    4901      20.0969
    4902      19.5981
    4903      19.7263
    4904      19.0692
    4905      20.0610
    4906      20.7407
    4907      20.5325
    4908      20.0744
    4909      19.9861
    4910      19.4731
    4911      20.3861
    4912      19.8928
    4913      19.2850
    4914      19.5026
    4915      20.0141
    4916      19.6741
    4917      20.7077
    4918      20.4388
    4919      19.1790
    4920      19.9598
    4921      19.8915
    4922      19.5656
    4923      20.0995
    4924      19.8037
    4925      19.5503
    4926      20.1432
    4927      20.5987
    4928      19.8883
    4929      20.3705
    4930      21.0121
    4931      20.2365
    4932      19.0657
    4933      19.9202
    4934      20.4398
    4935      20.2109
    4936      20.8697
    4937      19.8918
    4938      19.5328
    4939      20.0612
    4940      19.8124
    4941      20.4145
    4942      20.6466
    4943      20.7654
    4944      20.0013
    4945      19.5512
    4946      20.4699
    4947      20.2871
    4948      20.0798
    4949      21.1471
    4950      20.2838
    4951      19.9813
    4952      20.8842
    4953      20.7511
    4954      20.5126
    4955      20.3961
    4956      20.1761
    4957      20.3744
    4958      19.9042
    4959      20.1868
    4960      20.5148
    4961      20.1548
    4962      20.1751
    4963      20.6998
    4964      21.3926
    4965      20.9771
    4966      20.5303
    4967      20.9757
    4968      21.0795
    4969      21.0356
    4970      20.8238
    4971      20.5108
    4972      20.6017
    4973      20.6548
    4974      21.5994
    4975      20.7982
    4976      20.5284
    4977      21.0566
    4978      21.4922
    4979      21.6057
    4980      21.4248
    4981      22.4339
    4982      22.4240
    4983      21.8297
    4984      21.4344
    4985      21.5828
    4986      21.5532
    4987      21.7883
    4988      22.1656
    4989      21.2657
    4990      21.2356
    4991      20.6243
    4992      20.8574
    4993      21.0735
    4994      21.1151
    4995      21.3153
    4996      20.8353
    4997      21.0593
    4998      21.2238
    4999      20.7205
    5000      20.7431
    5001      21.2867
    5002      20.5845
    5003      20.5053
    5004      20.5395
    5005      20.8408
    5006      21.3737
    5007      21.2409
    5008      20.7581
    5009      20.6801
    5010      21.2488
    5011      21.8910
    5012      21.2231
    5013      21.0519
    5014      20.9594
    5015      20.5976
    5016      20.4366
    5017      21.4838
    5018      20.9830
    5019      20.9746
    5020      20.9817
    5021      20.5914
    5022      20.4963
    5023      20.1865
    5024      20.8633
    5025      19.9712
    5026      20.7338
    5027      19.9443
    5028      19.9651
    5029      20.5205
    5030      21.2697
    5031      20.5133
    5032      20.5624
    5033      20.5155
    5034      20.6295
    5035      20.7955
    5036      20.1870
    5037      19.8906
    5038      20.5192
    5039      20.7941
    5040      21.6651
    5041      21.0352
    5042      21.6758
    5043      21.4741
    5044      20.6523
    5045      21.0168
    5046      21.3773
    5047      21.4835
    5048      20.5828
    5049      21.2575
    5050      20.3089
    5051      20.2398
    5052      20.3071
    5053      21.0478
    5054      21.2637
    5055      20.7276
    5056      20.5193
    5057      20.3669
    5058      20.5947
    5059      20.2226
    5060      19.9697
    5061      19.2618
    5062      19.5528
    5063      19.8718
    5064      19.9167
    5065      20.2218
    5066      21.3803
    5067      21.0890
    5068      20.6920
    5069      21.3524
    5070      20.3518
    5071      20.9263
    5072      20.7806
    5073      21.0947
    5074      21.9363
    5075      20.6538
    5076      20.4544
    5077      20.2597
    5078      20.5931
    5079      20.8890
    5080      20.5014
    5081      20.1613
    5082      19.9547
    5083      19.8104
    5084      19.7041
    5085      19.8717
    5086      19.9592
    5087      20.3169
    5088      20.5147
    5089      20.2668
    5090      19.6313
    5091      20.0570
    5092      20.3784
    5093      19.9655
    5094      20.1057
    5095      20.1785
    5096      20.0973
    5097      20.4971
    5098      20.0199
    5099      20.7131
    5100      20.3101
    5101      20.8419
    5102      20.7240
    5103      20.9470
    5104      20.5954
    5105      21.0142
    5106      21.0248
    5107      20.8549
    5108      20.6044
    5109      20.5141
    5110      21.7594
    5111      20.7551
    5112      21.1999
    5113      21.1372
    5114      21.6277
    5115      21.3818
    5116      20.9317
    5117      21.3108
    5118      21.6691
    5119      21.3012
    5120      21.4083
    5121      21.0501
    5122      20.9954
    5123      20.5965
    5124      20.8587
    5125      20.6616
    5126      20.7874
    5127      21.0378
    5128      21.2564
    5129      20.7878
    5130      20.8019
    5131      20.7629
    5132      20.7881
    5133      20.9195
    5134      21.1178
    5135      20.7656
    5136      20.5582
    5137      21.0210
    5138      20.9678
    5139      20.6858
    5140      20.4741
    5141      20.6403
    5142      20.7403
    5143      20.1349
    5144      20.2002
    5145      20.4720
    5146      20.3704
    5147      21.1082
    5148      20.2614
    5149      20.2432
    5150      20.6373
    5151      20.3855
    5152      20.0717
    5153      20.4145
    5154      20.0961
    5155      19.7308
    5156      20.0733
    5157      19.8669
    5158      20.4143
    5159      20.1143
    5160      20.7310
    5161      20.7470
    5162      20.6936
    5163      20.3555
    5164      20.5967
    5165      20.8524
    5166      20.5447
    5167      19.6354
    5168      20.6331
    5169      20.4377
    5170      20.4733
    5171      20.0248
    5172      20.5622
    5173      20.1621
    5174      20.5157
    5175      20.0831
    5176      20.2095
    5177      20.3686
    5178      20.2357
    5179      19.9828
    5180      20.4465
    5181      20.0116
    5182      20.5704
    5183      20.7683
    5184      20.4940
    5185      20.5990
    5186      20.6376
    5187      20.5098
    5188      19.9635
    5189      20.6352
    5190      20.1697
    5191      20.1034
    5192      19.3853
    5193      19.7683
    5194      19.3911
    5195      19.6305
    5196      19.5105
    5197      19.8878
    5198      19.6928
    5199      19.8567
    5200      19.7572
    5201      19.9765
    5202      20.8022
    5203      20.2163
    5204      20.1917
    5205      20.1301
    5206      21.1409
    5207      20.0299
    5208      20.5342
    5209      19.8904
    5210      20.1396
    5211      20.3019
    5212      19.7090
    5213      20.2340
    5214      19.7007
    5215      19.8043
    5216      19.7611
    5217      19.6468
    5218      19.6002
    5219      19.3938
    5220      19.8305
    5221      19.0114
    5222      18.9291
    5223      19.1757
    5224      19.0393
    5225      19.7200
    5226      19.4874
    5227      19.5647
    5228      19.2142
    5229      19.1869
    5230      19.5710
    5231      19.6856
    5232      19.3059
    5233      20.1699
    5234      20.0359
    5235      20.0647
    5236      19.1229
    5237      19.5370
    5238      20.5514
    5239      20.2152
    5240      20.1349
    5241      20.2330
    5242      19.8294
    5243      20.4248
    5244      20.6029
    5245      19.9967
    5246      19.3952
    5247      19.8251
    5248      19.5588
    5249      19.6529
    5250      20.0856
    5251      20.3486
    5252      20.2943
    5253      20.1181
    5254      20.1275
    5255      19.9326
    5256      19.7967
    5257      19.3799
    5258      19.6477
    5259      19.9018
    5260      19.8623
    5261      20.2035
    5262      19.8721
    5263      20.6008
    5264      20.6147
    5265      19.8205
    5266      20.4551
    5267      20.4175
    5268      20.2395
    5269      19.8166
    5270      19.1719
    5271      19.4187
    5272      20.2141
    5273      20.6971
    5274      19.6673
    5275      19.7434
    5276      20.1154
    5277      19.8654
    5278      19.9919
    5279      20.3844
    5280      20.1281
    5281      20.1440
    5282      20.0939
    5283      20.1705
    5284      20.3632
    5285      20.2571
    5286      20.8026
    5287      20.5887
    5288      20.6871
    5289      20.7904
    5290      20.5221
    5291      20.1247
    5292      20.6329
    5293      20.3325
    5294      20.0103
    5295      20.2792
    5296      20.3906
    5297      20.1334
    5298      19.6375
    5299      19.9003
    5300      19.8230
    5301      19.5752
    5302      20.1990
    5303      19.8871
    5304      19.9888
    5305      19.9677
    5306      20.1226
    5307      20.0503
    5308      20.3262
    5309      19.8988
    5310      19.5794
    5311      19.5567
    5312      20.1217
    5313      19.0727
    5314      19.2732
    5315      18.9139
    5316      19.0101
    5317      19.2671
    5318      19.2383
    5319      19.6506
    5320      18.9626
    5321      18.8368
    5322      19.1649
    5323      19.1133
    5324      19.1748
    5325      19.9496
    5326      20.9568
    5327      19.7145
    5328      20.4424
    5329      20.6687
    5330      20.6974
    5331      20.7991
    5332      20.7141
    5333      20.3982
    5334      21.3518
    5335      19.8946
    5336      20.2215
    5337      20.2664
    5338      19.8024
    5339      20.0367
    5340      20.7213
    5341      20.1095
    5342      20.5935
    5343      20.3257
    5344      20.6418
    5345      19.7751
    5346      19.7061
    5347      20.5211
    5348      19.5584
    5349      18.9814
    5350      20.0451
    5351      19.8869
    5352      19.6474
    5353      19.7877
    5354      19.6728
    5355      19.2950
    5356      19.4747
    5357      19.0814
    5358      20.3876
    5359      20.2192
    5360      19.9593
    5361      19.5838
    5362      19.4689
    5363      19.5668
    5364      19.3694
    5365      19.8014
    5366      20.1575
    5367      18.8770
    5368      18.8445
    5369      18.8267
    5370      19.1232
    5371      20.0219
    5372      19.4065
    5373      19.4250
    5374      19.4754
    5375      19.9522
    5376      19.2924
    5377      19.0457
    5378      19.0558
    5379      18.8746
    5380      18.8855
    5381      18.5945
    5382      18.7146
    5383      18.8472
    5384      18.5911
    5385      19.0235
    5386      18.9864
    5387      19.4740
    5388      19.3308
    5389      19.6033
    5390      19.6858
    5391      19.8249
    5392      19.5250
    5393      19.3078
    5394      19.2465
    5395      19.2721
    5396      18.5239
    5397      19.1599
    5398      18.6061
    5399      19.0277
    5400      19.5094
    5401      19.0139
    5402      19.2922
    5403      18.9617
    5404      19.4062
    5405      19.3711
    5406      19.5391
    5407      19.6273
    5408      19.4049
    5409      19.3458
    5410      19.3579
    5411      18.9417
    5412      18.6526
    5413      18.8685
    5414      19.1360
    5415      19.3632
    5416      18.7591
    5417      19.3259
    5418      19.6357
    5419      18.7473
    5420      18.5029
    5421      19.5368
    5422      19.0273
    5423      19.9444
    5424      19.4644
    5425      19.9930
    5426      19.1925
    5427      19.3852
    5428      19.9354
    5429      19.8434
    5430      20.3074
    5431      20.5548
    5432      20.2722
    5433      20.0628
    5434      19.3796
    5435      19.7254
    5436      20.0308
    5437      19.6356
    5438      20.1605
    5439      19.7363
    5440      19.5198
    5441      19.4503
    5442      19.0238
    5443      19.3091
    5444      19.4749
    5445      19.8221
    5446      19.9480
    5447      19.1525
    5448      19.2322
    5449      19.6829
    5450      19.3290
    5451      19.6077
    5452      18.6145
    5453      18.9412
    5454      19.8198
    5455      18.8465
    5456      18.9158
    5457      19.0511
    5458      19.2626
    5459      19.0308
    5460      18.9911
    5461      19.1011
    5462      19.6121
    5463      19.4644
    5464      19.4659
    5465      19.7277
    5466      20.4177
    5467      19.1019
    5468      19.2226
    5469      19.5972
    5470      20.1911
    5471      20.3992
    5472      19.7610
    5473      19.1394
    5474      19.2678
    5475      19.3370
    5476      19.7909
    5477      19.6476
    5478      19.7545
    5479      19.3761
    5480      18.8406
    5481      19.6552
    5482      20.1675
    5483      19.6625
    5484      18.8141
    5485      20.2338
    5486      20.0827
    5487      19.6637
    5488      20.1775
    5489      20.5534
    5490      20.7491
    5491      19.8845
    5492      19.7320
    5493      19.9711
    5494      19.7208
    5495      19.8694
    5496      20.0760
    5497      19.7319
    5498      20.4732
    5499      20.0974
    5500      19.7592
    5501      19.4115
    5502      19.5746
    5503      19.2722
    5504      19.4431
    5505      19.6230
    5506      19.2485
    5507      18.4734
    5508      19.2986
    5509      18.5401
    5510      18.4228
    5511      19.0535
    5512      19.3761
    5513      19.0128
    5514      19.9920
    5515      19.7166
    5516      19.6971
    5517      19.5472
    5518      19.0369
    5519      19.1900
    5520      18.6860
    5521      18.1780
    5522      19.0327
    5523      18.4472
    5524      19.3172
    5525      19.2731
    5526      19.6917
    5527      19.0508
    5528      18.6004
    5529      18.7289
    5530      18.7096
    5531      18.7115
    5532      19.3277
    5533      19.1153
    5534      18.9820
    5535      18.6983
    5536      18.9591
    5537      18.7782
    5538      18.4677
    5539      18.6399
    5540      18.2355
    5541      18.6356
    5542      18.5207
    5543      19.3930
    5544      18.9512
    5545      19.2893
    5546      19.2096
    5547      19.5542
    5548      19.0100
    5549      18.2932
    5550      18.0223
    5551      18.1728
    5552      18.5461
    5553      18.1811
    5554      19.2607
    5555      18.4922
    5556      18.8819
    5557      18.1910
    5558      18.5297
    5559      19.2469
    5560      18.5297
    5561      18.5617
    5562      18.6896
    5563      18.1804
    5564      17.8353
    5565      18.3156
    5566      18.5542
    5567      19.5559
    5568      19.7754
    5569      19.3605
    5570      18.9205
    5571      19.8056
    5572      19.3111
    5573      19.4669
    5574      18.9639
    5575      18.4800
    5576      18.7653
    5577      18.6659
    5578      19.0061
    5579      18.2907
    5580      18.7955
    5581      18.9289
    5582      18.9651
    5583      18.9192
    5584      18.6709
    5585      18.0460
    5586      18.1608
    5587      18.7484
    5588      18.7887
    5589      18.7175
    5590      18.6536
    5591      18.6324
    5592      18.7358
    5593      18.4504
    5594      18.2855
    5595      18.0886
    5596      17.8291
    5597      18.2292
    5598      17.9777
    5599      17.4695
    5600      17.8529
    5601      18.2621
    5602      17.8025
    5603      18.5031
    5604      18.0802
    5605      17.9511
    5606      17.9812
    5607      17.4640
    5608      17.3751
    5609      18.2866
    5610      17.2924
    5611      17.8166
    5612      18.5303
    5613      18.0515
    5614      17.8999
    5615      18.0605
    5616      18.5992
    5617      18.3686
    5618      18.1887
    5619      18.7357
    5620      18.3067
    5621      18.0124
    5622      17.6939
    5623      17.8745
    5624      17.4438
    5625      17.6361
    5626      18.0646
    5627      18.0935
    5628      18.3134
    5629      17.9208
    5630      17.6862
    5631      17.9117
    5632      17.9647
    5633      17.8744
    5634      17.8545
    5635      17.5320
    5636      17.1012
    5637      17.6460
    5638      17.4871
    5639      18.8293
    5640      18.8630
    5641      18.5122
    5642      18.3090
    5643      18.0970
    5644      18.5478
    5645      18.1496
    5646      17.8244
    5647      17.9316
    5648      18.3724
    5649      18.7865
    5650      18.5770
    5651      18.4790
    5652      18.8094
    5653      18.2017
    5654      18.0330
    5655      18.2295
    5656      17.3620
    5657      17.1642
    5658      17.9966
    5659      17.9334
    5660      17.3104
    5661      17.8289
    5662      18.3388
    5663      17.6048
    5664      18.1177
    5665      17.9565
    5666      17.4084
    5667      17.6605
    5668      17.5413
    5669      17.9635
    5670      17.5386
    5671      17.3646
    5672      17.8910
    5673      18.1752
    5674      18.3506
    5675      18.4338
    5676      18.6194
    5677      18.1991
    5678      18.7790
    5679      18.1958
    5680      18.5491
    5681      19.4569
    5682      18.6823
    5683      18.3746
    5684      18.8184
    5685      18.5220
    5686      18.9151
    5687      18.3294
    5688      18.9853
    5689      18.8823
    5690      19.1177
    5691      19.3522
    5692      19.3080
    5693      20.2188
    5694      19.7516
    5695      19.3503
    5696      20.2213
    5697      20.8595
    5698      20.3343
    5699      19.6761
    5700      19.6557
    5701      19.2324
    5702      20.2641
    5703      19.1899
    5704      18.2227
    5705      18.2626
    5706      18.9079
    5707      19.0978
    5708      19.1054
    5709      19.0297
    5710      19.4278
    5711      19.0804
    5712      19.2334
    5713      18.6432
    5714      18.5313
    5715      18.2021
    5716      19.2775
    5717      19.5599
    5718      19.1832
    5719      19.2420
    5720      19.5102
    5721      19.4968
    5722      19.3869
    5723      19.4266
    5724      18.7950
    5725      19.2684
    5726      18.9298
    5727      19.2406
    5728      19.2171
    5729      18.6680
    5730      18.8329
    5731      17.8820
    5732      18.5186
    5733      18.9024
    5734      19.7417
    5735      18.5524
    5736      19.0247
    5737      18.7429
    5738      19.5881
    5739      18.8038
    5740      19.0908
    5741      19.1317
    5742      19.4690
    5743      20.1054
    5744      19.7764
    5745      19.5211
    5746      19.5983
    5747      20.0130
    5748      19.8383
    5749      19.8220
    5750      19.8972
    5751      19.8962
    5752      20.0303
    5753      19.6509
    5754      20.1218
    5755      20.1216
    5756      20.1500
    5757      20.5364
    5758      20.0749
    5759      20.1611
    5760      19.9839
    5761      19.2292
    5762      19.2512
    5763      19.2455
    5764      19.7356
    5765      19.8104
    5766      19.8115
    5767      19.8970
    5768      20.1579
    5769      19.7837
    5770      19.7741
    5771      19.2394
    5772      19.7559
    5773      20.2842
    5774      20.2528
    5775      19.6120
    5776      20.1434
    5777      20.8741
    5778      20.0903
    5779      20.0407
    5780      19.5036
    5781      19.8653
    5782      20.0672
    5783      19.9602
    5784      20.4729
    5785      20.4928
    5786      20.2110
    5787      20.4157
    5788      20.0319
    5789      20.0316
    5790      19.7540
    5791      20.1780
    5792      20.3048
    5793      19.7934
    5794      20.1991
    5795      20.0999
    5796      19.6896
    5797      19.6207
    5798      19.6118
    5799      19.6830
    5800      18.7834
    5801      20.0522
    5802      20.4218
    5803      20.1304
    5804      20.0119
    5805      20.6175
    5806      20.3603
    5807      20.1980
    5808      19.4097
    5809      19.7545
    5810      20.0631
    5811      19.8302
    5812      19.1887
    5813      19.9892
    5814      20.6461
    5815      20.5280
    5816      19.9305
    5817      21.1637
    5818      20.2743
    5819      20.2997
    5820      20.7359
    5821      19.9829
    5822      20.1661
    5823      19.6566
    5824      20.0381
    5825      20.3283
    5826      20.5213
    5827      20.0517
    5828      20.4137
    5829      20.0476
    5830      19.5751
    5831      19.9732
    5832      19.8011
    5833      19.6888
    5834      19.3718
    5835      19.9630
    5836      19.8054
    5837      19.7042
    5838      19.9922
    5839      19.2285
    5840      19.0577
    5841      19.7095
    5842      19.2768
    5843      19.6081
    5844      19.3657
    5845      19.7125
    5846      19.7703
    5847      19.4037
    5848      19.6664
    5849      19.6059
    5850      19.8090
    5851      19.3212
    5852      19.4369
    5853      19.3984
    5854      19.4694
    5855      19.0966
    5856      18.7630
    5857      19.6309
    5858      18.3093
    5859      19.5898
    5860      19.1306
    5861      18.8660
    5862      19.3642
    5863      18.8077
    5864      19.1255
    5865      18.6483
    5866      19.1285
    5867      18.6347
    5868      18.9276
    5869      19.3779
    5870      18.7841
    5871      18.9524
    5872      18.9786
    5873      18.4557
    5874      18.5931
    5875      19.2591
    5876      18.9730
    5877      18.5582
    5878      19.0498
    5879      18.2102
    5880      18.5512
    5881      18.8220
    5882      18.9847
    5883      18.9223
    5884      18.9014
    5885      18.6264
    5886      18.7681
    5887      18.2703
    5888      18.9080
    5889      18.5292
    5890      19.5195
    5891      19.1118
    5892      18.7378
    5893      18.0867
    5894      18.6001
    5895      18.8341
    5896      19.3412
    5897      18.4448
    5898      19.0478
    5899      18.3235
    5900      18.6232
    5901      18.4127
    5902      18.2012
    5903      17.6158
    5904      18.0743
    5905      18.1493
    5906      19.1797
    5907      19.2344
    5908      19.0058
    5909      19.4704
    5910      19.9593
    5911      19.1233
    5912      19.2864
    5913      19.5591
    5914      19.2075
    5915      20.1901
    5916      19.4056
    5917      19.6775
    5918      18.9744
    5919      18.8056
    5920      18.3986
    5921      18.5523
    5922      18.3809
    5923      18.5825
    5924      18.6813
    5925      18.9781
    5926      19.7545
    5927      19.5235
    5928      19.4779
    5929      19.4291
    5930      19.5100
    5931      19.8155
    5932      20.0852
    5933      20.5295
    5934      20.3030
    5935      20.1750
    5936      20.7243
    5937      20.0501
    5938      20.0183
    5939      20.1933
    5940      20.0928
    5941      20.3865
    5942      19.9774
    5943      19.9452
    5944      20.4252
    5945      21.0136
    5946      20.1473
    5947      21.0495
    5948      20.2214
    5949      20.5075
    5950      20.0479
    5951      20.3091
    5952      20.1843
    5953      19.0636
    5954      19.2820
    5955      19.6928
    5956      19.5442
    5957      19.6270
    5958      19.5217
    5959      19.7201
    5960      19.4927
    5961      19.9522
    5962      19.1374
    5963      19.4161
    5964      19.7843
    5965      19.2707
    5966      18.5621
    5967      18.9269
    5968      19.0948
    5969      19.0075
    5970      19.2551
    5971      20.3703
    5972      19.2093
    5973      19.3955
    5974      19.4866
    5975      19.0677
    5976      19.0740
    5977      18.8264
    5978      19.0258
    5979      18.7660
    5980      18.5145
    5981      18.9811
    5982      18.4533
    5983      19.0647
    5984      18.9182
    5985      18.0582
    5986      18.6319
    5987      18.9642
    5988      19.0475
    5989      19.6435
    5990      19.4289
    5991      19.7187
    5992      19.6790
    5993      19.5741
    5994      19.5511
    5995      19.5672
    5996      19.0042
    5997      18.6583
    5998      18.2611
    5999      18.0845
    6000      18.8206
    6001      17.9804
    6002      18.5721
    6003      18.3596
    6004      18.5622
    6005      17.8733
    6006      17.3156
    6007      17.7218
    6008      18.4549
    6009      18.4011
    6010      17.2988
    6011      17.8170
    6012      18.2983
    6013      17.4453
    6014      18.1977
    6015      18.0416
    6016      17.8841
    6017      17.7091
    6018      18.5984
    6019      18.2556
    6020      17.7933
    6021      17.7152
    6022      18.0783
    6023      17.4422
    6024      17.3308
    6025      17.8242
    6026      18.4006
    6027      18.2916
    6028      18.4663
    6029      18.7446
    6030      18.5156
    6031      18.8093
    6032      18.9183
    6033      18.4613
    6034      18.2789
    6035      18.2420
    6036      18.6263
    6037      18.0524
    6038      18.2779
    6039      17.8454
    6040      18.0728
    6041      17.5540
    6042      17.8107
    6043      17.5141
    6044      17.9433
    6045      17.3696
    6046      17.9996
    6047      17.5686
    6048      18.6086
    6049      18.5885
    6050      18.0953
    6051      17.9963
    6052      18.2634
    6053      18.6258
    6054      18.4125
    6055      18.6126
    6056      18.1316
    6057      17.9778
    6058      17.6620
    6059      18.2482
    6060      18.1750
    6061      17.7676
    6062      17.5298
    6063      18.0598
    6064      18.1273
    6065      17.7767
    6066      18.0794
    6067      18.1582
    6068      17.4674
    6069      17.9970
    6070      18.0413
    6071      18.5884
    6072      18.4567
    6073      19.1703
    6074      18.5529
    6075      18.6384
    6076      19.1474
    6077      18.8899
    6078      19.2387
    6079      18.7457
    6080      18.7539
    6081      18.8023
    6082      18.3983
    6083      18.6508
    6084      18.1937
    6085      18.6395
    6086      19.3420
    6087      18.4292
    6088      18.6731
    6089      18.0314
    6090      19.0096
    6091      18.9083
    6092      19.2084
    6093      19.3223
    6094      18.5238
    6095      19.1202
    6096      19.1189
    6097      19.1942
    6098      17.5739
    6099      17.8434
    6100      18.6579
    6101      18.9537
    6102      19.1806
    6103      19.5009
    6104      18.8311
    6105      19.3744
    6106      19.6479
    6107      19.3819
    6108      19.1428
    6109      19.7120
    6110      19.2198
    6111      19.2661
    6112      19.3854
    6113      19.3086
    6114      18.8882
    6115      18.6249
    6116      18.9060
    6117      18.2042
    6118      19.1821
    6119      18.7727
    6120      19.1434
    6121      18.7007
    6122      18.9371
    6123      19.1770
    6124      19.4238
    6125      19.9634
    6126      18.7445
    6127      19.2412
    6128      19.0931
    6129      18.4570
    6130      18.7403
    6131      19.4339
    6132      18.8580
    6133      19.7523
    6134      19.7037
    6135      19.0741
    6136      18.5613
    6137      19.5586
    6138      19.0758
    6139      19.7963
    6140      19.8994
    6141      19.7598
    6142      19.3055
    6143      19.1217
    6144      19.5440
    6145      18.7205
    6146      19.3372
    6147      18.7246
    6148      19.2257
    6149      19.3538
    6150      19.0795
    6151      19.2890
    6152      19.5388
    6153      19.6533
    6154      20.2488
    6155      20.0530
    6156      19.6107
    6157      20.0661
    6158      19.4604
    6159      19.7532
    6160      18.7271
    6161      19.0672
    6162      20.2000
    6163      19.5418
    6164      19.4211
    6165      19.0404
    6166      18.9651
    6167      19.7501
    6168      19.6876
    6169      19.3629
    6170      19.7355
    6171      19.0862
    6172      18.6731
    6173      19.0091
    6174      19.6330
    6175      18.6987
    6176      18.6772
    6177      19.0985
    6178      19.1243
    6179      18.3607
    6180      18.3352
    6181      18.2381
    6182      19.3987
    6183      18.9642
    6184      19.7562
    6185      18.5943
    6186      19.0404
    6187      18.7231
    6188      18.9457
    6189      18.2188
    6190      18.2638
    6191      19.0968
    6192      18.9156
    6193      18.6467
    6194      19.9366
    6195      19.7075
    6196      19.0972
    6197      19.0807
    6198      18.6780
    6199      19.1581
    6200      18.6171
    6201      19.2870
    6202      19.3361
    6203      19.2377
    6204      19.0154
    6205      17.8283
    6206      18.4892
    6207      18.0940
    6208      18.6941
    6209      18.8725
    6210      18.5367
    6211      18.6502
    6212      18.2330
    6213      18.2771
    6214      17.6892
    6215      18.4328
    6216      18.5395
    6217      17.9441
    6218      18.3671
    6219      18.3751
    6220      18.3911
    6221      18.3941
    6222      19.0607
    6223      18.7737
    6224      19.1246
    6225      18.6421
    6226      19.1208
    6227      18.9461
    6228      19.0090
    6229      18.7638
    6230      18.7859
    6231      19.0997
    6232      19.4819
    6233      18.6494
    6234      19.0737
    6235      18.8955
    6236      18.4316
    6237      18.7336
    6238      18.6857
    6239      19.0051
    6240      19.0197
    6241      18.7179
    6242      18.0288
    6243      18.0738
    6244      18.3123
    6245      18.1824
    6246      17.7622
    6247      18.2388
    6248      17.8776
    6249      18.2451
    6250      17.5030
    6251      17.8669
    6252      17.5814
    6253      18.5710
    6254      17.5393
    6255      18.2910
    6256      17.9816
    6257      18.3775
    6258      17.9641
    6259      18.1396
    6260      18.1578
    6261      17.9434
    6262      18.2422
    6263      18.4501
    6264      18.1029
    6265      18.0893
    6266      17.8124
    6267      18.2734
    6268      18.3741
    6269      17.7372
    6270      17.3578
    6271      18.4391
    6272      18.5293
    6273      17.9705
    6274      18.7479
    6275      18.1067
    6276      18.3725
    6277      18.2739
    6278      17.8715
    6279      17.7112
    6280      18.4508
    6281      18.4283
    6282      18.5591
    6283      17.9617
    6284      17.8805
    6285      17.6961
    6286      18.1235
    6287      18.8306
    6288      18.2817
    6289      18.3630
    6290      18.6148
    6291      18.8581
    6292      18.0427
    6293      18.7659
    6294      18.4803
    6295      18.7453
    6296      18.3622
    6297      18.3120
    6298      18.3181
    6299      18.9992
    6300      19.1861
    6301      18.7142
    6302      18.5710
    6303      18.7837
    6304      19.2748
    6305      19.3240
    6306      18.8294
    6307      19.3966
    6308      18.6397
    6309      19.3834
    6310      18.5986
    6311      18.5899
    6312      18.9610
    6313      19.6056
    6314      19.6896
    6315      18.3588
    6316      18.6802
    6317      18.7534
    6318      18.7431
    6319      18.7911
    6320      18.6864
    6321      19.2625
    6322      19.3428
    6323      18.6640
    6324      19.5779
    6325      19.5243
    6326      19.3784
    6327      19.2475
    6328      18.4923
    6329      19.9556
    6330      18.9996
    6331      18.2049
    6332      19.1211
    6333      18.6622
    6334      19.5424
    6335      19.2892
    6336      19.3340
    6337      19.1431
    6338      19.9189
    6339      19.7261
    6340      19.0362
    6341      18.6912
    6342      18.6873
    6343      18.3887
    6344      19.1029
    6345      18.5946
    6346      18.4811
    6347      18.4287
    6348      17.9845
    6349      17.9372
    6350      18.2181
    6351      17.9374
    6352      17.9564
    6353      17.5118
    6354      17.3294
    6355      17.9243
    6356      17.5097
    6357      18.1502
    6358      18.7733
    6359      17.8029
    6360      17.6769
    6361      18.0066
    6362      18.3892
    6363      18.3025
    6364      18.8152
    6365      18.5423
    6366      18.5075
    6367      19.6534
    6368      19.4032
    6369      18.4041
    6370      18.5556
    6371      18.8921
    6372      17.9275
    6373      17.8878
    6374      17.7091
    6375      17.3863
    6376      17.4097
    6377      17.7089
    6378      17.7346
    6379      18.0177
    6380      18.1659
    6381      18.0451
    6382      18.2123
    6383      18.3029
    6384      18.2446
    6385      18.4987
    6386      18.0726
    6387      18.1852
    6388      18.4578
    6389      19.0960
    6390      18.6439
    6391      18.9461
    6392      18.3642
    6393      17.6820
    6394      18.1531
    6395      17.8212
    6396      18.5338
    6397      17.3407
    6398      17.3716
    6399      17.5802
    6400      17.3222
    6401      17.3448
    6402      17.5072
    6403      17.1687
    6404      17.8576
    6405      17.4997
    6406      17.2361
    6407      17.2629
    6408      17.3727
    6409      17.1317
    6410      17.0879
    6411      17.2161
    6412      17.6663
    6413      17.5331
    6414      17.0889
    6415      17.5253
    6416      17.1369
    6417      16.8941
    6418      16.1846
    6419      16.4696
    6420      15.7283
    6421      15.7701
    6422      16.3865
    6423      16.6159
    6424      16.8425
    6425      17.0699
    6426      16.0182
    6427      16.0697
    6428      16.7365
    6429      17.0724
    6430      16.0329
    6431      16.4638
    6432      16.1393
    6433      16.3457
    6434      16.8179
    6435      17.5067
    6436      17.2304
    6437      17.9559
    6438      17.2715
    6439      16.5850
    6440      17.2634
    6441      16.8333
    6442      16.4384
    6443      17.5050
    6444      16.7236
    6445      16.9670
    6446      17.0026
    6447      16.2686
    6448      16.5043
    6449      16.1974
    6450      15.9853
    6451      15.8308
    6452      15.6580
    6453      16.3751
    6454      15.9054
    6455      16.3079
    6456      15.8688
    6457      16.3673
    6458      15.6567
    6459      16.1855
    6460      15.8653
    6461      15.5837
    6462      15.4752
    6463      15.7394
    6464      15.3416
    6465      15.9174
    6466      15.5608
    6467      16.1339
    6468      15.6252
    6469      16.4040
    6470      16.2022
    6471      16.5923
    6472      16.4436
    6473      16.1388
    6474      16.6323
    6475      16.5069
    6476      16.6696
    6477      16.5506
    6478      15.6469
    6479      16.0103
    6480      16.2235
    6481      15.9689
    6482      15.3995
    6483      15.7136
    6484      15.5668
    6485      16.0273
    6486      15.6982
    6487      16.0432
    6488      15.3698
    6489      15.0963
    6490      15.0806
    6491      15.2844
    6492      16.6429
    6493      16.4757
    6494      15.8155
    6495      15.7824
    6496      15.2964
    6497      15.8592
    6498      15.5156
    6499      16.3475
    6500      15.5196
    6501      15.6403
    6502      15.1228
    6503      16.4930
    6504      16.4850
    6505      17.1358
    6506      16.5937
    6507      16.2618
    6508      15.6975
    6509      16.3969
    6510      16.2582
    6511      15.9267
    6512      16.2386
    6513      17.0037
    6514      16.4872
    6515      16.4165
    6516      15.8261
    6517      15.6923
    6518      15.6537
    6519      15.4101
    6520      15.8734
    6521      15.1949
    6522      15.2316
    6523      15.9634
    6524      15.6317
    6525      15.2006
    6526      15.4710
    6527      15.9832
    6528      15.3620
    6529      16.1973
    6530      15.7064
    6531      15.8889
    6532      15.2314
    6533      15.9714
    6534      16.0566
    6535      15.6150
    6536      15.0164
    6537      14.9485
    6538      14.9195
    6539      15.3908
    6540      15.8308
    6541      15.5527
    6542      16.0581
    6543      15.7656
    6544      15.9650
    6545      15.6856
    6546      16.4468
    6547      15.9983
    6548      15.5609
    6549      15.7882
    6550      15.4947
    6551      15.6536
    6552      15.6942
    6553      15.8364
    6554      15.6998
    6555      15.5689
    6556      15.7074
    6557      15.9909
    6558      16.1687
    6559      15.3785
    6560      15.9943
    6561      16.1138
    6562      16.1258
    6563      15.5782
    6564      15.4430
    6565      16.1533
    6566      15.6137
    6567      15.9129
    6568      15.4449
    6569      15.8141
    6570      16.1367
    6571      16.6922
    6572      16.4921
    6573      16.9027
    6574      16.4620
    6575      16.9748
    6576      17.1301
    6577      17.3938
    6578      17.5125
    6579      16.7056
    6580      18.2432
    6581      17.5620
    6582      17.3625
    6583      16.6630
    6584      16.7770
    6585      16.9089
    6586      16.6026
    6587      16.7755
    6588      17.3541
    6589      17.2750
    6590      16.2482
    6591      16.1835
    6592      16.5414
    6593      17.4831
    6594      16.8993
    6595      17.4851
    6596      17.5213
    6597      17.6096
    6598      17.9604
    6599      17.1642
    6600      17.6570
    6601      17.2905
    6602      17.2816
    6603      17.0102
    6604      17.2715
    6605      16.8221
    6606      17.8613
    6607      17.9066
    6608      18.3473
    6609      17.6967
    6610      17.2382
    6611      17.9193
    6612      17.9395
    6613      18.6095
    6614      17.5325
    6615      17.8465
    6616      17.2864
    6617      17.4573
    6618      17.3244
    6619      16.6698
    6620      17.4947
    6621      16.7638
    6622      17.1486
    6623      18.1896
    6624      17.7117
    6625      17.8548
    6626      17.4541
    6627      17.9524
    6628      18.1486
    6629      17.7728
    6630      17.8217
    6631      18.2334
    6632      17.7254
    6633      16.9823
    6634      17.8854
    6635      19.2219
    6636      18.8673
    6637      17.8184
    6638      17.9918
    6639      17.9062
    6640      18.4421
    6641      17.4981
    6642      17.7137
    6643      17.6958
    6644      17.1268
    6645      16.8410
    6646      17.8993
    6647      17.5311
    6648      17.1192
    6649      17.3771
    6650      17.4587
    6651      17.1171
    6652      17.1098
    6653      17.9621
    6654      18.0557
    6655      17.5756
    6656      17.5605
    6657      16.6734
    6658      17.4671
    6659      17.8570
    6660      17.4352
    6661      16.9244
    6662      17.1084
    6663      17.1042
    6664      16.8933
    6665      17.0875
    6666      17.5308
    6667      17.8604
    6668      17.3294
    6669      17.6843
    6670      17.8551
    6671      17.4761
    6672      17.6446
    6673      17.8851
    6674      17.8688
    6675      17.9162
    6676      17.4657
    6677      17.8883
    6678      17.9043
    6679      18.4448
    6680      18.3448
    6681      18.2074
    6682      17.4256
    6683      17.7222
    6684      18.0464
    6685      17.6852
    6686      17.8541
    6687      17.4741
    6688      18.1534
    6689      17.6391
    6690      17.2634
    6691      17.1263
    6692      18.3304
    6693      17.1949
    6694      17.2418
    6695      17.4809
    6696      17.6571
    6697      17.3913
    6698      18.2071
    6699      17.7320
    6700      18.5014
    6701      17.5695
    6702      17.9448
    6703      17.9163
    6704      18.2513
    6705      17.2167
    6706      18.0252
    6707      18.3148
    6708      17.7025
    6709      18.5898
    6710      18.8311
    6711      19.2401
    6712      18.6708
    6713      18.5644
    6714      18.5790
    6715      18.7975
    6716      18.2260
    6717      18.6191
    6718      18.4490
    6719      19.5574
    6720      18.1941
    6721      18.0437
    6722      18.1906
    6723      18.4288
    6724      17.4567
    6725      18.1144
    6726      18.4350
    6727      18.2130
    6728      18.4512
    6729      17.9631
    6730      18.2457
    6731      17.7401
    6732      18.1249
    6733      17.6169
    6734      18.2172
    6735      18.2526
    6736      18.4101
    6737      17.9509
    6738      17.9883
    6739      18.2435
    6740      18.7116
    6741      18.3966
    6742      18.7838
    6743      18.7059
    6744      18.0185
    6745      18.4878
    6746      18.4060
    6747      18.8235
    6748      18.1817
    6749      18.6637
    6750      19.3199
    6751      19.3615
    6752      19.1638
    6753      18.3249
    6754      19.2301
    6755      19.4525
    6756      19.0585
    6757      19.0360
    6758      18.7119
    6759      18.9591
    6760      18.8195
    6761      18.8952
    6762      19.4459
    6763      19.5264
    6764      19.9238
    6765      19.6795
    6766      19.0870
    6767      19.0508
    6768      18.8256
    6769      18.3727
    6770      18.8962
    6771      18.4838
    6772      17.9100
    6773      18.4445
    6774      18.7488
    6775      18.8162
    6776      18.4364
    6777      18.4902
    6778      18.4380
    6779      18.6586
    6780      19.0950
    6781      18.7447
    6782      19.0493
    6783      19.0286
    6784      19.1796
    6785      18.6659
    6786      18.1607
    6787      18.0229
    6788      19.3373
    6789      19.2256
    6790      19.0007
    6791      18.6279
    6792      19.0730
    6793      18.6721
    6794      18.4577
    6795      18.7838
    6796      18.3188
    6797      19.1459
    6798      18.6035
    6799      18.3819
    6800      19.0141
    6801      18.2093
    6802      19.2055
    6803      18.4558
    6804      18.8211
    6805      19.0257
    6806      19.3100
    6807      18.4039
    6808      18.9452
    6809      18.8103
    6810      18.6449
    6811      19.0835
    6812      18.4686
    6813      18.8715
    6814      18.3547
    6815      18.5216
    6816      18.3729
    6817      18.3823
    6818      18.1002
    6819      18.5757
    6820      18.5199
    6821      18.3641
    6822      18.5022
    6823      18.7112
    6824      18.3861
    6825      18.7777
    6826      19.1164
    6827      18.8164
    6828      17.6198
    6829      18.2179
    6830      17.7354
    6831      17.4542
    6832      17.5617
    6833      18.1486
    6834      17.7762
    6835      17.5146
    6836      17.5974
    6837      17.7849
    6838      17.8070
    6839      17.7229
    6840      17.2884
    6841      17.6239
    6842      17.5666
    6843      17.1478
    6844      17.3161
    6845      18.6415
    6846      18.2666
    6847      18.2922
    6848      18.0364
    6849      18.0659
    6850      17.3986
    6851      17.9722
    6852      18.3660
    6853      18.1552
    6854      18.5607
    6855      18.7661
    6856      18.8091
    6857      17.8465
    6858      17.9244
    6859      17.9155
    6860      17.7014
    6861      17.9560
    6862      18.2270
    6863      18.3978
    6864      18.5000
    6865      17.8350
    6866      18.0671
    6867      17.7356
    6868      17.7834
    6869      17.6915
    6870      17.7958
    6871      18.1306
    6872      18.3595
    6873      18.8196
    6874      18.2759
    6875      17.7217
    6876      17.9179
    6877      18.8907
    6878      17.9183
    6879      18.1713
    6880      18.4658
    6881      17.8585
    6882      18.0641
    6883      18.1408
    6884      17.5033
    6885      17.8598
    6886      18.1102
    6887      17.9098
    6888      17.6908
    6889      17.6562
    6890      18.3278
    6891      16.9485
    6892      16.8409
    6893      16.6915
    6894      16.7718
    6895      17.4085
    6896      17.5767
    6897      17.1923
    6898      17.5199
    6899      16.9148
    6900      17.0551
    6901      17.7799
    6902      18.0033
    6903      17.2872
    6904      17.3456
    6905      17.1995
    6906      17.1139
    6907      17.1469
    6908      17.1341
    6909      17.5922
    6910      17.7529
    6911      17.9004
    6912      17.5322
    6913      17.4162
    6914      16.8551
    6915      17.4158
    6916      17.3559
    6917      16.5033
    6918      17.3442
    6919      17.5854
    6920      18.1146
    6921      17.3709
    6922      17.2127
    6923      17.0573
    6924      17.9882
    6925      17.4511
    6926      16.7168
    6927      17.0888
    6928      17.1790
    6929      17.4283
    6930      16.8565
    6931      17.1101
    6932      17.1683
    6933      16.7036
    6934      16.6552
    6935      16.5881
    6936      16.8167
    6937      17.0037
    6938      16.2734
    6939      16.8540
    6940      16.2191
    6941      17.5886
    6942      17.2509
    6943      16.7794
    6944      16.0831
    6945      16.6819
    6946      16.8149
    6947      16.3387
    6948      17.0670
    6949      17.1129
    6950      16.8206
    6951      16.4578
    6952      17.1427
    6953      16.8062
    6954      16.7352
    6955      17.1257
    6956      16.9966
    6957      16.7017
    6958      16.6284
    6959      16.6718
    6960      15.9647
    6961      16.5128
    6962      16.7374
    6963      16.9107
    6964      16.7960
    6965      16.3435
    6966      16.9544
    6967      16.7627
    6968      16.7707
    6969      17.0174
    6970      16.9440
    6971      16.2608
    6972      16.8795
    6973      16.9203
    6974      16.9224
    6975      17.5300
    6976      17.4238
    6977      17.6284
    6978      17.1633
    6979      17.6196
    6980      17.0735
    6981      17.4794
    6982      17.0599
    6983      17.2263
    6984      16.2194
    6985      16.7667
    6986      16.5597
    6987      16.6659
    6988      16.4821
    6989      15.6262
    6990      16.3362
    6991      15.9790
    6992      16.3262
    6993      15.8858
    6994      16.2593
    6995      16.2269
    6996      16.7126
    6997      16.5849
    6998      16.2938
    6999      16.5380
    7000      16.0984
    7001      16.2282
    7002      16.5641
    7003      15.9766
    7004      16.2536
    7005      16.0657
    7006      15.7321
    7007      16.1435
    7008      15.5868
    7009      16.1732
    7010      16.4268
    7011      16.1542
    7012      16.4382
    7013      16.4661
    7014      15.9566
    7015      16.3895
    7016      17.1374
    7017      17.6290
    7018      16.6255
    7019      17.3546
    7020      16.7689
    7021      16.0890
    7022      16.2126
    7023      15.6953
    7024      15.3089
    7025      15.4563
    7026      15.8592
    7027      15.7485
    7028      15.5231
    7029      16.9192
    7030      16.5913
    7031      17.2629
    7032      16.9430
    7033      16.3470
    7034      15.9966
    7035      16.6663
    7036      16.1445
    7037      16.4432
    7038      16.6166
    7039      16.9089
    7040      15.3352
    7041      15.6584
    7042      15.7921
    7043      16.3026
    7044      16.1663
    7045      16.1581
    7046      16.9581
    7047      16.3922
    7048      15.6107
    7049      16.4873
    7050      16.2431
    7051      16.6274
    7052      16.8400
    7053      16.5532
    7054      17.2307
    7055      17.5394
    7056      16.4062
    7057      16.5304
    7058      17.5517
    7059      18.2371
    7060      17.4968
    7061      17.8643
    7062      17.8860
    7063      17.8152
    7064      18.2914
    7065      17.8484
    7066      18.1815
    7067      18.5665
    7068      17.8453
    7069      17.8181
    7070      17.8379
    7071      17.8010
    7072      18.5772
    7073      17.6147
    7074      17.4192
    7075      17.7043
    7076      17.7078
    7077      18.0997
    7078      17.5512
    7079      16.4568
    7080      15.9680
    7081      16.2570
    7082      16.6461
    7083      16.6935
    7084      17.5574
    7085      16.9686
    7086      17.6013
    7087      18.2323
    7088      17.3548
    7089      17.3342
    7090      16.9242
    7091      17.1149
    7092      17.2242
    7093      17.6627
    7094      17.4523
    7095      17.7645
    7096      16.7523
    7097      17.0369
    7098      17.0143
    7099      17.3683
    7100      17.1207
    7101      17.0559
    7102      17.2826
    7103      17.5260
    7104      17.7235
    7105      17.3389
    7106      18.0153
    7107      17.4531
    7108      17.4839
    7109      17.6885
    7110      18.0274
    7111      19.3488
    7112      18.7214
    7113      18.7593
    7114      18.8194
    7115      19.0188
    7116      18.9227
    7117      18.3555
    7118      19.1896
    7119      19.7219
    7120      19.4302
    7121      19.2493
    7122      18.9733
    7123      19.0653
    7124      18.2967
    7125      19.1015
    7126      19.0408
    7127      18.3914
    7128      18.3488
    7129      18.8993
    7130      18.2819
    7131      17.9037
    7132      17.8664
    7133      18.6754
    7134      17.6185
    7135      18.2985
    7136      18.5983
    7137      17.8733
    7138      18.0561
    7139      17.7341
    7140      18.3311
    7141      18.5066
    7142      18.6893
    7143      18.5659
    7144      18.8988
    7145      18.0756
    7146      18.6412
    7147      18.3423
    7148      18.7138
    7149      19.1134
    7150      17.7745
    7151      18.5333
    7152      18.9485
    7153      18.4525
    7154      18.7075
    7155      18.3686
    7156      19.1095
    7157      19.4448
    7158      19.0397
    7159      18.6335
    7160      18.8511
    7161      19.3180
    7162      19.2435
    7163      18.8567
    7164      18.5309
    7165      18.9215
    7166      18.6281
    7167      19.4018
    7168      18.4960
    7169      18.7135
    7170      18.6972
    7171      18.8456
    7172      19.4535
    7173      18.9676
    7174      19.1784
    7175      18.2437
    7176      18.7443
    7177      18.3702
    7178      18.2193
    7179      17.8991
    7180      17.5687
    7181      18.3824
    7182      18.5175
    7183      19.3999
    7184      19.1129
    7185      19.2423
    7186      19.2024
    7187      19.4709
    7188      19.6085
    7189      18.8540
    7190      19.3455
    7191      19.4931
    7192      19.0880
    7193      19.4298
    7194      19.4639
    7195      19.7847
    7196      19.6227
    7197      19.3698
    7198      19.5572
    7199      18.8408
    7200      19.4484
    7201      19.2933
    7202      18.8107
    7203      18.7796
    7204      18.9975
    7205      18.8325
    7206      18.3323
    7207      19.5846
    7208      18.7064
    7209      19.0963
    7210      18.7519
    7211      19.4080
    7212      19.0977
    7213      18.7695
    7214      19.3262
    7215      18.9174
    7216      18.4540
    7217      18.3527
    7218      18.3057
    7219      18.0980
    7220      18.0244
    7221      18.5260
    7222      17.7150
    7223      18.6211
    7224      18.0852
    7225      18.2429
    7226      18.6633
    7227      17.8417
    7228      17.9574
    7229      18.1630
    7230      18.3163
    7231      18.0813
    7232      17.4573
    7233      17.8664
    7234      18.0136
    7235      18.2430
    7236      18.4990
    7237      18.1487
    7238      17.9449
    7239      18.7781
    7240      18.6216
    7241      18.0686
    7242      17.9211
    7243      18.3630
    7244      18.3461
    7245      18.5924
    7246      18.9319
    7247      17.4459
    7248      18.3260
    7249      18.0558
    7250      18.5453
    7251      18.2163
    7252      18.8164
    7253      18.2449
    7254      17.9258
    7255      18.1209
    7256      18.6197
    7257      18.5872
    7258      18.0326
    7259      18.8555
    7260      18.2100
    7261      17.2848
    7262      18.0259
    7263      18.5201
    7264      17.6091
    7265      17.5532
    7266      18.7552
    7267      18.8390
    7268      19.3536
    7269      18.6500
    7270      17.7712
    7271      18.4537
    7272      18.2687
    7273      17.9809
    7274      18.2162
    7275      17.3066
    7276      17.4021
    7277      18.2873
    7278      18.2815
    7279      18.0879
    7280      19.1126
    7281      17.3125
    7282      18.1031
    7283      17.3054
    7284      18.0681
    7285      17.7636
    7286      17.9144
    7287      18.3128
    7288      17.7650
    7289      17.8722
    7290      17.6187
    7291      17.1966
    7292      17.7530
    7293      17.3812
    7294      18.1164
    7295      18.2441
    7296      18.0541
    7297      18.4610
    7298      18.4698
    7299      18.0593
    7300      18.7194
    7301      18.1890
    7302      18.3053
    7303      18.3937
    7304      18.0687
    7305      17.6500
    7306      18.7448
    7307      18.6570
    7308      18.4215
    7309      18.2954
    7310      18.0427
    7311      18.4780
    7312      18.5985
    7313      18.1850
    7314      18.0192
    7315      17.6052
    7316      17.6732
    7317      17.9849
    7318      17.8540
    7319      18.2433
    7320      17.9966
    7321      17.9243
    7322      18.5129
    7323      17.7621
    7324      17.4417
    7325      17.5438
    7326      18.1366
    7327      18.0525
    7328      18.2942
    7329      18.4864
    7330      19.2467
    7331      17.2183
    7332      17.8332
    7333      17.8647
    7334      18.0534
    7335      18.2713
    7336      18.2917
    7337      18.1338
    7338      17.2837
    7339      17.7291
    7340      17.4511
    7341      17.3928
    7342      18.5204
    7343      17.7873
    7344      18.0487
    7345      17.7708
    7346      18.8109
    7347      17.4067
    7348      19.0595
    7349      18.3725
    7350      18.0200
    7351      18.3900
    7352      18.8064
    7353      18.7206
    7354      17.8723
    7355      19.0607
    7356      18.4458
    7357      18.2695
    7358      18.3349
    7359      18.5369
    7360      17.8005
    7361      17.8267
    7362      18.0031
    7363      17.6036
    7364      16.8748
    7365      17.9222
    7366      16.9903
    7367      17.5011
    7368      16.3329
    7369      17.0770
    7370      17.5038
    7371      18.0011
    7372      18.0658
    7373      18.0749
    7374      17.6606
    7375      18.4136
    7376      18.0450
    7377      18.1007
    7378      17.7018
    7379      18.0917
    7380      18.0987
    7381      18.4659
    7382      18.6761
    7383      18.8104
    7384      18.3743
    7385      19.0593
    7386      17.9251
    7387      17.5113
    7388      17.1552
    7389      17.5927
    7390      18.1186
    7391      18.1167
    7392      17.7693
    7393      18.4311
    7394      18.8575
    7395      18.1186
    7396      18.7658
    7397      18.0395
    7398      17.8003
    7399      18.1342
    7400      18.4275
    7401      18.6874
    7402      18.2965
    7403      18.3348
    7404      17.4780
    7405      18.2671
    7406      18.1634
    7407      17.8443
    7408      17.7013
    7409      17.9114
    7410      17.6654
    7411      17.8204
    7412      18.1601
    7413      16.9852
    7414      17.0976
    7415      16.5190
    7416      16.8749
    7417      17.1012
    7418      17.5710
    7419      17.9001
    7420      18.4493
    7421      18.0792
    7422      17.5301
    7423      18.0861
    7424      17.4943
    7425      17.4345
    7426      18.2793
    7427      18.1606
    7428      17.9856
    7429      17.9282
    7430      18.1173
    7431      18.2125
    7432      17.8824
    7433      18.1161
    7434      17.7344
    7435      17.8436
    7436      17.1565
    7437      17.5343
    7438      17.5646
    7439      16.9809
    7440      16.8806
    7441      17.4152
    7442      17.6318
    7443      18.2002
    7444      18.4392
    7445      17.6056
    7446      17.6487
    7447      17.5578
    7448      17.4316
    7449      17.8144
    7450      17.1124
    7451      17.5796
    7452      17.6506
    7453      17.8341
    7454      17.3728
    7455      17.3083
    7456      17.3782
    7457      17.6597
    7458      17.7089
    7459      17.7528
    7460      17.7621
    7461      18.1955
    7462      18.2374
    7463      18.4163
    7464      18.0586
    7465      17.2319
    7466      17.8151
    7467      17.2707
    7468      18.1140
    7469      17.8962
    7470      17.9079
    7471      18.0744
    7472      17.5560
    7473      17.8444
    7474      17.1559
    7475      17.4068
    7476      16.7004
    7477      17.1859
    7478      17.2346
    7479      17.0149
    7480      17.2306
    7481      16.7764
    7482      17.4077
    7483      17.4369
    7484      16.8683
    7485      16.8247
    7486      17.6505
    7487      17.6806
    7488      17.5963
    7489      17.5335
    7490      17.5296
    7491      17.0236
    7492      17.3238
    7493      17.3541
    7494      17.9115
    7495      18.2580
    7496      17.4272
    7497      18.0448
    7498      18.2018
    7499      18.4866
    7500      17.7551
    7501      18.5075
    7502      18.8129
    7503      17.2166
    7504      18.2322
    7505      17.7282
    7506      17.3888
    7507      17.3376
    7508      18.1623
    7509      18.0248
    7510      18.0579
    7511      18.7358
    7512      18.9182
    7513      18.7575
    7514      19.1989
    7515      18.8689
    7516      19.6123
    7517      19.1265
    7518      18.2988
    7519      19.4848
    7520      19.2981
    7521      18.9181
    7522      18.5891
    7523      19.0070
    7524      18.8895
    7525      17.8612
    7526      18.9505
    7527      18.2369
    7528      19.0761
    7529      18.3801
    7530      18.5743
    7531      18.4938
    7532      18.4965
    7533      18.1761
    7534      18.8956
    7535      18.7221
    7536      19.0087
    7537      18.8743
    7538      18.8989
    7539      19.5298
    7540      18.7891
    7541      18.6632
    7542      18.6091
    7543      18.9937
    7544      19.1593
    7545      19.6476
    7546      19.2518
    7547      19.5972
    7548      19.5278
    7549      19.3195
    7550      18.9933
    7551      19.0848
    7552      19.4422
    7553      19.3086
    7554      19.6444
    7555      18.9941
    7556      19.8499
    7557      19.4414
    7558      19.4028
    7559      19.4818
    7560      19.4500
    7561      19.3691
    7562      19.4763
    7563      19.8489
    7564      20.1350
    7565      20.0485
    7566      19.8707
    7567      19.5533
    7568      19.6955
    7569      19.6610
    7570      19.5776
    7571      19.4378
    7572      19.2806
    7573      19.2673
    7574      19.3215
    7575      19.1249
    7576      18.8088
    7577      19.6120
    7578      19.7397
    7579      19.4653
    7580      19.1746
    7581      19.7240
    7582      19.3299
    7583      19.8092
    7584      19.5588
    7585      19.4979
    7586      19.3224
    7587      19.1727
    7588      19.8474
    7589      18.6562
    7590      18.9225
    7591      18.4429
    7592      18.4135
    7593      18.9759
    7594      18.5318
    7595      18.7626
    7596      18.5115
    7597      18.2874
    7598      18.3305
    7599      18.5252
    7600      18.2296
    7601      18.5148
    7602      18.2762
    7603      18.5767
    7604      18.8657
    7605      19.2795
    7606      18.8111
    7607      18.9547
    7608      18.4990
    7609      18.5961
    7610      18.4281
    7611      18.5297
    7612      18.8925
    7613      17.9638
    7614      19.4282
    7615      18.3117
    7616      18.1652
    7617      18.4081
    7618      17.7405
    7619      17.6913
    7620      17.6273
    7621      18.0918
    7622      18.6496
    7623      18.4795
    7624      18.0528
    7625      17.6359
    7626      18.8288
    7627      18.7456
    7628      19.1042
    7629      19.0302
    7630      17.3870
    7631      18.3911
    7632      18.8200
    7633      18.2924
    7634      18.5422
    7635      18.3630
    7636      17.9014
    7637      17.6194
    7638      17.6608
    7639      18.3519
    7640      18.1654
    7641      17.7982
    7642      18.0795
    7643      18.4278
    7644      18.7618
    7645      18.5216
    7646      18.5590
    7647      18.4610
    7648      18.2377
    7649      19.0169
    7650      18.5372
    7651      18.3637
    7652      18.5226
    7653      17.6339
    7654      18.3526
    7655      19.0046
    7656      19.0001
    7657      18.0456
    7658      18.1276
    7659      18.8032
    7660      18.4711
    7661      18.2239
    7662      18.5759
    7663      18.5953
    7664      19.1419
    7665      19.3745
    7666      19.1904
    7667      19.7189
    7668      19.7441
    7669      19.6938
    7670      18.1743
    7671      19.0077
    7672      18.7108
    7673      19.4846
    7674      19.3228
    7675      19.0558
    7676      19.3752
    7677      18.7144
    7678      19.3577
    7679      19.5328
    7680      19.2359
    7681      18.3443
    7682      18.9225
    7683      19.3996
    7684      19.2029
    7685      19.0612
    7686      18.9168
    7687      19.1602
    7688      19.6307
    7689      19.3254
    7690      19.6883
    7691      18.7468
    7692      18.6470
    7693      19.3615
    7694      19.6773
    7695      19.0187
    7696      18.2774
    7697      19.3018
    7698      19.7586
    7699      18.8417
    7700      19.2676
    7701      18.8333
    7702      18.6991
    7703      18.6810
    7704      19.0287
    7705      19.0966
    7706      18.9705
    7707      19.2040
    7708      18.3445
    7709      19.0723
    7710      19.0653
    7711      19.4135
    7712      19.1309
    7713      19.0202
    7714      18.9000
    7715      19.4198
    7716      18.8859
    7717      19.3198
    7718      19.4787
    7719      18.9060
    7720      19.1132
    7721      19.4773
    7722      19.3880
    7723      19.2994
    7724      19.2005
    7725      19.3177
    7726      19.5754
    7727      19.2094
    7728      19.4207
    7729      18.9957
    7730      19.3484
    7731      20.0554
    7732      19.3701
    7733      18.5749
    7734      18.4827
    7735      18.2574
    7736      18.0637
    7737      18.8389
    7738      19.0914
    7739      19.5930
    7740      19.0109
    7741      18.7134
    7742      18.3537
    7743      18.9785
    7744      18.5818
    7745      18.9308
    7746      18.7092
    7747      18.2943
    7748      19.6250
    7749      19.3509
    7750      20.1153
    7751      19.6260
    7752      19.3869
    7753      19.4741
    7754      19.0700
    7755      19.5120
    7756      19.8832
    7757      19.5508
    7758      19.4668
    7759      19.6690
    7760      19.4623
    7761      19.3351
    7762      19.1129
    7763      19.8938
    7764      19.4271
    7765      19.6553
    7766      19.6515
    7767      20.1242
    7768      19.7889
    7769      19.9132
    7770      19.8621
    7771      19.7427
    7772      18.9075
    7773      19.1407
    7774      19.5441
    7775      20.1060
    7776      19.5608
    7777      19.8838
    7778      19.8499
    7779      19.9347
    7780      19.8854
    7781      19.5286
    7782      19.1597
    7783      20.4962
    7784      20.6826
    7785      19.7516
    7786      19.5161
    7787      20.4112
    7788      20.1982
    7789      20.5152
    7790      19.6411
    7791      19.5456
    7792      19.0044
    7793      19.9243
    7794      19.9152
    7795      19.8402
    7796      19.3898
    7797      19.5819
    7798      20.4581
    7799      19.9402
    7800      20.2549
    7801      19.4468
    7802      18.8384
    7803      19.3823
    7804      20.0929
    7805      20.3842
    7806      19.7446
    7807      19.8629
    7808      19.9992
    7809      20.3561
    7810      19.3983
    7811      19.4849
    7812      18.6483
    7813      18.8506
    7814      19.8087
    7815      18.9841
    7816      19.1666
    7817      19.4700
    7818      19.1919
    7819      18.8694
    7820      19.3482
    7821      19.1215
    7822      20.0434
    7823      19.5430
    7824      19.1481
    7825      19.7604
    7826      19.8229
    7827      20.4253
    7828      20.1030
    7829      19.2106
    7830      19.2794
    7831      19.5756
    7832      18.9087
    7833      19.0832
    7834      19.1800
    7835      19.3231
    7836      19.8791
    7837      20.0680
    7838      18.8828
    7839      18.9928
    7840      19.1836
    7841      19.4234
    7842      18.8954
    7843      19.4226
    7844      19.5352
    7845      18.7813
    7846      18.9505
    7847      18.9456
    7848      19.5194
    7849      19.5261
    7850      19.4284
    7851      19.4905
    7852      19.4911
    7853      18.6738
    7854      18.9220
    7855      18.7591
    7856      19.6445
    7857      19.7146
    7858      19.3855
    7859      19.1984
    7860      19.4200
    7861      18.8657
    7862      19.2546
    7863      19.3830
    7864      19.0388
    7865      18.5177
    7866      18.7136
    7867      18.4801
    7868      19.1534
    7869      19.0617
    7870      19.4122
    7871      19.4858
    7872      19.2700
    7873      18.4673
    7874      19.3434
    7875      20.1566
    7876      20.3003
    7877      20.0806
    7878      20.3383
    7879      19.9949
    7880      19.7738
    7881      20.5446
    7882      19.4620
    7883      19.4476
    7884      19.4446
    7885      19.5739
    7886      19.3956
    7887      19.1469
    7888      18.7406
    7889      18.7964
    7890      18.8380
    7891      18.6509
    7892      17.7374
    7893      18.4835
    7894      18.3867
    7895      19.1022
    7896      18.7719
    7897      18.7926
    7898      19.2750
    7899      18.7749
    7900      18.3846
    7901      18.3483
    7902      18.5763
    7903      19.3564
    7904      19.4815
    7905      19.3683
    7906      19.4810
    7907      19.3299
    7908      19.6425
    7909      19.5300
    7910      19.5543
    7911      19.5659
    7912      19.4156
    7913      19.1452
    7914      19.3557
    7915      19.0538
    7916      20.2577
    7917      19.7017
    7918      19.5444
    7919      19.4342
    7920      19.4260
    7921      19.3737
    7922      20.1764
    7923      19.5180
    7924      20.2532
    7925      19.9358
    7926      20.3498
    7927      20.2250
    7928      20.3188
    7929      21.0542
    7930      20.3833
    7931      20.7412
    7932      19.8334
    7933      20.4458
    7934      20.3795
    7935      20.5022
    7936      19.7886
    7937      20.4565
    7938      21.1168
    7939      20.5616
    7940      20.4837
    7941      21.0688
    7942      20.6558
    7943      20.5015
    7944      20.2169
    7945      20.4700
    7946      19.9769
    7947      20.2083
    7948      20.6488
    7949      20.3978
    7950      19.6584
    7951      19.5321
    7952      19.3607
    7953      19.9784
    7954      19.9210
    7955      19.5977
    7956      20.1867
    7957      19.6691
    7958      19.4068
    7959      19.5652
    7960      19.2539
    7961      19.9317
    7962      19.1551
    7963      19.2949
    7964      19.7223
    7965      18.8734
    7966      19.7290
    7967      19.1179
    7968      19.3279
    7969      19.0947
    7970      19.5693
    7971      19.2957
    7972      19.2195
    7973      19.2793
    7974      19.0155
    7975      19.6458
    7976      19.6311
    7977      19.6830
    7978      19.5407
    7979      19.5166
    7980      20.3981
    7981      19.7062
    7982      19.7875
    7983      19.5564
    7984      19.4522
    7985      19.8152
    7986      19.4576
    7987      19.7253
    7988      20.2975
    7989      20.4418
    7990      19.5683
    7991      19.2976
    7992      20.1343
    7993      19.3890
    7994      19.0779
    7995      20.3162
    7996      20.1535
    7997      19.6816
    7998      20.1729
    7999      20.3178
    8000      20.9458
    8001      20.6560
    8002      20.2702
    8003      19.9195
    8004      19.1746
    8005      18.8070
    8006      19.2704
    8007      18.8268
    8008      19.1573
    8009      19.8199
    8010      19.6788
    8011      19.6218
    8012      19.6371
    8013      19.8554
    8014      20.6644
    8015      19.6392
    8016      18.4481
    8017      18.9385
    8018      18.8644
    8019      18.5952
    8020      19.0065
    8021      18.3700
    8022      18.8609
    8023      18.9393
    8024      18.7407
    8025      18.2806
    8026      18.0068
    8027      18.2842
    8028      18.0086
    8029      18.3802
    8030      18.7586
    8031      18.7789
    8032      18.4273
    8033      18.5410
    8034      19.3998
    8035      19.6551
    8036      18.8523
    8037      19.3754
    8038      19.7409
    8039      18.7793
    8040      19.4864
    8041      19.5589
    8042      18.8829
    8043      19.4923
    8044      20.6861
    8045      20.0353
    8046      20.4170
    8047      19.7168
    8048      20.4193
    8049      19.7741
    8050      19.3453
    8051      19.6922
    8052      18.9648
    8053      19.1658
    8054      19.4899
    8055      19.4137
    8056      19.0377
    8057      19.7476
    8058      20.0852
    8059      19.4130
    8060      19.4030
    8061      20.2968
    8062      19.8755
    8063      18.9421
    8064      19.0657
    8065      19.3814
    8066      20.0963
    8067      19.5653
    8068      20.0953
    8069      20.2450
    8070      19.6618
    8071      19.7015
    8072      19.5419
    8073      19.9819
    8074      19.8032
    8075      19.5862
    8076      20.1627
    8077      19.9133
    8078      19.8334
    8079      20.3839
    8080      19.2282
    8081      19.6403
    8082      19.8525
    8083      19.6386
    8084      20.2022
    8085      20.1443
    8086      18.8479
    8087      19.2839
    8088      18.7494
    8089      19.7165
    8090      19.4527
    8091      19.3882
    8092      18.8827
    8093      19.6001
    8094      19.6715
    8095      19.4229
    8096      19.9106
    8097      19.3410
    8098      19.1981
    8099      19.1715
    8100      19.3856
    8101      18.7413
    8102      19.3328
    8103      19.8944
    8104      19.3258
    8105      18.4763
    8106      19.9732
    8107      19.7231
    8108      20.1184
    8109      20.0446
    8110      19.0333
    8111      19.5381
    8112      19.1456
    8113      19.5928
    8114      19.8343
    8115      20.0925
    8116      19.8874
    8117      20.0762
    8118      20.6542
    8119      20.3270
    8120      19.6176
    8121      19.9736
    8122      19.7277
    8123      19.8408
    8124      20.4222
    8125      20.7630
    8126      20.6426
    8127      20.9660
    8128      20.5490
    8129      20.7638
    8130      20.2310
    8131      20.9114
    8132      20.1730
    8133      19.6680
    8134      20.0221
    8135      19.7366
    8136      20.3730
    8137      19.5027
    8138      19.6832
    8139      19.9649
    8140      20.2140
    8141      19.8035
    8142      20.1974
    8143      19.9943
    8144      19.7472
    8145      20.1440
    8146      19.3788
    8147      19.7248
    8148      19.4842
    8149      19.9639
    8150      20.8693
    8151      20.9109
    8152      21.2197
    8153      20.2586
    8154      21.5186
    8155      20.5517
    8156      20.0559
    8157      20.6781
    8158      20.3260
    8159      20.8139
    8160      21.0631
    8161      21.0324
    8162      21.1534
    8163      21.0270
    8164      20.9009
    8165      20.5606
    8166      20.8200
    8167      20.5605
    8168      21.1520
    8169      20.7375
    8170      20.7902
    8171      20.6734
    8172      20.9333
    8173      20.4510
    8174      21.4431
    8175      20.3570
    8176      20.6661
    8177      20.8611
    8178      18.8366
    8179      18.9317
    8180      18.3545
    8181      18.4038
    8182      19.8646
    8183      19.2962
    8184      20.3258
    8185      20.4852
    8186      20.7037
    8187      20.1411
    8188      21.0529
    8189      21.2134
    8190      20.5361
    8191      20.7084
    8192      21.3188
    8193      20.6945
    8194      20.7537
    8195      20.0829
    8196      20.4029
    8197      21.1262
    8198      21.0878
    8199      20.5257
    8200      20.5751
    8201      20.5589
    8202      20.3065
    8203      19.8671
    8204      20.1460
    8205      19.7865
    8206      20.9465
    8207      19.7650
    8208      19.7749
    8209      19.6155
    8210      19.6514
    8211      19.9311
    8212      20.0224
    8213      20.1669
    8214      19.4333
    8215      20.1135
    8216      19.8546
    8217      19.5656
    8218      19.8381
    8219      20.2040
    8220      20.4309
    8221      21.0726
    8222      20.4615
    8223      20.7699
    8224      20.1897
    8225      20.1449
    8226      20.4289
    8227      21.0845
    8228      20.5078
    8229      20.4438
    8230      20.4854
    8231      20.4766
    8232      20.0338
    8233      20.0497
    8234      20.1495
    8235      20.1418
    8236      19.8081
    8237      20.3475
    8238      20.5693
    8239      20.0774
    8240      19.6618
    8241      20.3798
    8242      20.7457
    8243      19.4736
    8244      19.4141
    8245      19.3282
    8246      19.8536
    8247      19.8977
    8248      19.9001
    8249      20.0992
    8250      20.1155
    8251      20.1341
    8252      20.7420
    8253      20.6337
    8254      20.5966
    8255      20.9501
    8256      21.4057
    8257      21.0754
    8258      21.0377
    8259      21.2441
    8260      21.1700
    8261      20.2475
    8262      20.6022
    8263      20.3397
    8264      21.4184
    8265      20.4478
    8266      19.6417
    8267      20.0603
    8268      20.2800
    8269      20.7773
    8270      20.3410
    8271      20.7949
    8272      20.4752
    8273      20.5806
    8274      20.4832
    8275      20.7851
    8276      20.8774
    8277      20.4157
    8278      20.3142
    8279      20.3317
    8280      19.9096
    8281      19.9982
    8282      20.0437
    8283      19.9002
    8284      20.4105
    8285      19.4662
    8286      19.6460
    8287      19.5828
    8288      19.6889
    8289      20.4473
    8290      20.4451
    8291      19.9821
    8292      19.9059
    8293      19.9759
    8294      19.7087
    8295      20.2908
    8296      21.3221
    8297      21.2320
    8298      21.4517
    8299      21.0328
    8300      20.7854
    8301      21.5013
    8302      21.7468
    8303      21.8544
    8304      21.3698
    8305      21.9125
    8306      21.6532
    8307      21.9821
    8308      22.1777
    8309      22.1790
    8310      21.6685
    8311      21.4317
    8312      21.4367
    8313      22.3728
    8314      21.1905
    8315      21.7054
    8316      21.3120
    8317      20.4317
    8318      20.8207
    8319      20.7781
    8320      21.4080
    8321      21.5796
    8322      20.8486
    8323      21.6703
    8324      21.7430
    8325      20.8038
    8326      20.7834
    8327      21.3061
    8328      21.0350
    8329      21.6222
    8330      20.8108
    8331      21.5119
    8332      21.6027
    8333      21.1050
    8334      21.0635
    8335      21.2356
    8336      20.8891
    8337      21.1902
    8338      21.3487
    8339      20.7990
    8340      20.8554
    8341      20.9268
    8342      21.0841
    8343      21.0611
    8344      20.5606
    8345      20.6708
    8346      20.6848
    8347      20.7524
    8348      21.4157
    8349      20.9446
    8350      20.7744
    8351      20.3858
    8352      21.0144
    8353      21.3457
    8354      21.7066
    8355      21.5649
    8356      20.6652
    8357      20.7417
    8358      20.3664
    8359      20.4542
    8360      20.6320
    8361      21.1080
    8362      20.8019
    8363      20.9679
    8364      20.7296
    8365      21.4254
    8366      21.6651
    8367      21.1368
    8368      20.8512
    8369      21.7232
    8370      21.1126
    8371      21.5586
    8372      21.1567
    8373      21.1995
    8374      20.8927
    8375      21.3042
    8376      20.6019
    8377      20.5946
    8378      21.7792
    8379      21.4786
    8380      21.3713
    8381      21.6524
    8382      22.0619
    8383      22.2447
    8384      21.2010
    8385      21.4541
    8386      21.1583
    8387      20.8290
    8388      21.1264
    8389      21.3316
    8390      20.7483
    8391      20.7572
    8392      22.0662
    8393      21.5422
    8394      21.5127
    8395      21.5300
    8396      21.9271
    8397      21.8025
    8398      21.1188
    8399      21.5674
    8400      22.1560
    8401      22.4352
    8402      22.8504
    8403      22.5910
    8404      22.3823
    8405      22.2276
    8406      21.7671
    8407      21.9849
    8408      21.4261
    8409      21.6877
    8410      21.7491
    8411      21.5816
    8412      21.3791
    8413      22.2140
    8414      22.2113
    8415      22.5897
    8416      21.5767
    8417      22.1092
    8418      21.4327
    8419      21.2339
    8420      22.2332
    8421      22.1521
    8422      21.8069
    8423      22.8446
    8424      22.4707
    8425      22.9063
    8426      23.5186
    8427      22.4065
    8428      23.0446
    8429      22.4764
    8430      22.8589
    8431      22.7366
    8432      22.8457
    8433      22.3351
    8434      22.2941
    8435      22.3199
    8436      21.9074
    8437      22.2467
    8438      22.7205
    8439      22.2564
    8440      22.5467
    8441      22.3820
    8442      22.5210
    8443      22.2174
    8444      22.0331
    8445      21.8335
    8446      21.7758
    8447      22.5124
    8448      22.0364
    8449      21.7902
    8450      22.1703
    8451      22.2066
    8452      22.3301
    8453      22.1086
    8454      22.0940
    8455      22.6790
    8456      22.0031
    8457      23.3042
    8458      22.6133
    8459      22.3750
    8460      22.9825
    8461      22.9073
    8462      22.6561
    8463      22.8525
    8464      22.6046
    8465      22.3046
    8466      22.5400
    8467      22.7397
    8468      23.0428
    8469      22.5412
    8470      22.6960
    8471      22.8921
    8472      22.4652
    8473      22.9901
    8474      22.4084
    8475      22.9252
    8476      23.2605
    8477      23.3174
    8478      23.4283
    8479      23.1508
    8480      22.8907
    8481      22.8930
    8482      22.4509
    8483      21.9318
    8484      21.8357
    8485      22.0946
    8486      21.9277
    8487      22.2563
    8488      21.3014
    8489      22.1582
    8490      22.7501
    8491      22.8648
    8492      22.2954
    8493      22.6903
    8494      22.6214
    8495      22.3399
    8496      21.7783
    8497      21.8501
    8498      22.4503
    8499      22.7952
    8500      22.5882
    8501      22.3153
    8502      22.2068
    8503      22.9085
    8504      22.0222
    8505      21.9357
    8506      21.1890
    8507      20.9543
    8508      21.0224
    8509      21.4995
    8510      21.8826
    8511      21.9730
    8512      22.2401
    8513      21.9375
    8514      21.9712
    8515      21.4902
    8516      21.8973
    8517      22.0695
    8518      22.3102
    8519      22.8953
    8520      21.8479
    8521      22.1895
    8522      22.4132
    8523      21.9580
    8524      22.7179
    8525      22.2744
    8526      22.4640
    8527      22.2939
    8528      21.9325
    8529      22.0188
    8530      21.3575
    8531      21.5852
    8532      20.9014
    8533      20.9478
    8534      21.3168
    8535      21.2911
    8536      21.6548
    8537      21.7976
    8538      22.4013
    8539      21.7016
    8540      21.8677
    8541      21.9578
    8542      21.9201
    8543      21.6571
    8544      21.7970
    8545      22.4356
    8546      22.3498
    8547      22.3830
    8548      22.0231
    8549      21.8339
    8550      21.6967
    8551      21.8627
    8552      21.3351
    8553      21.4269
    8554      20.6259
    8555      20.1913
    8556      21.3147
    8557      21.0155
    8558      20.8900
    8559      20.5086
    8560      20.4371
    8561      20.4255
    8562      20.6693
    8563      20.8159
    8564      20.7674
    8565      21.0987
    8566      20.5102
    8567      21.7148
    8568      21.7454
    8569      21.5182
    8570      21.5041
    8571      21.7756
    8572      21.6680
    8573      21.1747
    8574      21.4901
    8575      20.6588
    8576      20.5019
    8577      20.1221
    8578      20.2079
    8579      19.8387
    8580      19.8702
    8581      20.2569
    8582      20.6350
    8583      20.4014
    8584      20.8335
    8585      20.4458
    8586      20.9541
    8587      19.8771
    8588      20.0092
    8589      20.6378
    8590      20.1146
    8591      19.7756
    8592      19.5506
    8593      20.1587
    8594      19.8308
    8595      19.9066
    8596      20.3309
    8597      20.2991
    8598      20.7476
    8599      20.6760
    8600      21.1209
    8601      20.3783
    8602      20.8147
    8603      20.3613
    8604      20.1586
    8605      20.5542
    8606      19.5624
    8607      20.1783
    8608      19.7819
    8609      20.2685
    8610      20.2304
    8611      20.2647
    8612      20.4583
    8613      20.6622
    8614      21.0232
    8615      20.1651
    8616      20.4751
    8617      20.7127
    8618      19.9506
    8619      20.2941
    8620      19.7539
    8621      19.9958
    8622      19.8175
    8623      19.3134
    8624      19.5620
    8625      19.4888
    8626      19.9822
    8627      18.8693
    8628      19.3892
    8629      19.7623
    8630      19.0586
    8631      19.5447
    8632      19.6473
    8633      19.6826
    8634      20.7255
    8635      20.2256
    8636      20.7325
    8637      20.4550
    8638      20.5220
    8639      19.9224
    8640      20.2153
    8641      20.7866
    8642      20.5418
    8643      20.6554
    8644      20.5484
    8645      20.6908
    8646      20.9253
    8647      21.1462
    8648      20.6985
    8649      20.9241
    8650      21.3352
    8651      20.5760
    8652      20.5543
    8653      20.4334
    8654      19.9592
    8655      19.5476
    8656      20.0156
    8657      20.0361
    8658      20.6007
    8659      19.5453
    8660      18.9800
    8661      19.1442
    8662      18.9618
    8663      19.7047
    8664      19.1760
    8665      19.3362
    8666      19.6142
    8667      19.6442
    8668      19.0211
    8669      18.6650
    8670      19.3811
    8671      20.0138
    8672      18.9229
    8673      19.9049
    8674      19.6725
    8675      19.9968
    8676      20.5373
    8677      20.1527
    8678      19.9983
    8679      20.5230
    8680      20.1177
    8681      19.7564
    8682      20.1191
    8683      20.6155
    8684      20.3418
    8685      19.9015
    8686      20.3235
    8687      20.5414
    8688      21.1565
    8689      19.9391
    8690      19.4323
    8691      19.9715
    8692      20.3494
    8693      19.8886
    8694      20.0603
    8695      20.0467
    8696      19.8301
    8697      20.6490
    8698      19.8454
    8699      19.8684
    8700      20.8778
    8701      21.7939
    8702      21.7581
    8703      21.5410
    8704      21.4373
    8705      21.3734
    8706      21.4318
    8707      21.8394
    8708      21.9293
    8709      21.9313
    8710      22.7619
    8711      21.9297
    8712      22.1921
    8713      22.1612
    8714      21.2834
    8715      21.0596
    8716      21.3290
    8717      21.1367
    8718      21.3396
    8719      21.4947
    8720      20.9118
    8721      21.2900
    8722      20.5040
    8723      20.2278
    8724      21.1114
    8725      20.9075
    8726      20.0390
    8727      20.4043
    8728      20.1282
    8729      19.6035
    8730      19.9828
    8731      19.8133
    8732      19.9526
    8733      20.0728
    8734      19.5642
    8735      19.5340
    8736      19.6113
    8737      19.5600
    8738      19.2780
    8739      20.0531
    8740      20.3381
    8741      19.7546
    8742      19.7567
    8743      20.2026
    8744      19.5479
    8745      19.6572
    8746      19.5672
    8747      19.5505
    8748      19.5815
    8749      20.4400
    8750      20.4071
    8751      19.8421
    8752      20.4569
    8753      20.7016
    8754      21.1052
    8755      21.4439
    8756      21.0473
    8757      20.8601
    8758      21.8108
    8759      20.8466
    8760      21.2282
    8761      21.6559
    8762      21.4995
    8763      21.8954
    8764      21.6106
    8765      20.8957
    8766      21.1145
    8767      21.4085
    8768      21.5321
    8769      21.7407
    8770      21.3441
    8771      21.0174
    8772      21.3630
    8773      21.7592
    8774      21.3871
    8775      21.6483
    8776      21.7171
    8777      21.7219
    8778      20.8123
    8779      21.1752
    8780      20.8932
    8781      21.5162
    8782      21.0747
    8783      20.7640
    8784      20.9046
    8785      21.6721
    8786      21.0596
    8787      21.4166
    8788      21.4568
    8789      21.2678
    8790      21.0547
    8791      21.0142
    8792      21.8699
    8793      21.8192
    8794      21.6689
    8795      22.1566
    8796      22.3625
    8797      21.6697
    8798      21.6521
    8799      21.5528
    8800      21.6893
    8801      22.5168
    8802      22.3778
    8803      22.5382
    8804      22.2151
    8805      22.0378
    8806      21.7298
    8807      22.4614
    8808      22.2290
    8809      22.9906
    8810      22.1042
    8811      22.9951
    8812      22.4620
    8813      21.8836
    8814      21.8799
    8815      22.1192
    8816      22.0469
    8817      21.7934
    8818      22.5558
    8819      22.3888
    8820      21.8544
    8821      21.6118
    8822      20.6822
    8823      21.6835
    8824      22.3472
    8825      22.4934
    8826      21.5582
    8827      22.1049
    8828      21.8361
    8829      22.3142
    8830      21.6809
    8831      21.5647
    8832      21.0461
    8833      21.4946
    8834      21.3209
    8835      21.3636
    8836      21.9594
    8837      21.4357
    8838      22.0820
    8839      21.8889
    8840      22.2914
    8841      21.8591
    8842      21.7798
    8843      20.8150
    8844      20.8825
    8845      20.5734
    8846      22.3236
    8847      21.2928
    8848      21.3416
    8849      21.2287
    8850      21.2705
    8851      21.4693
    8852      21.0884
    8853      20.8691
    8854      21.7296
    8855      20.1988
    8856      20.7302
    8857      20.3523
    8858      20.2840
    8859      20.9633
    8860      20.4953
    8861      21.1215
    8862      20.6088
    8863      21.4937
    8864      20.5577
    8865      20.8570
    8866      20.1076
    8867      20.5691
    8868      21.0370
    8869      20.1870
    8870      20.5435
    8871      20.2828
    8872      19.9935
    8873      20.1313
    8874      20.7223
    8875      20.9062
    8876      20.0902
    8877      19.9778
    8878      20.2579
    8879      19.9127
    8880      19.9393
    8881      20.5039
    8882      20.5439
    8883      20.8915
    8884      19.4595
    8885      20.5638
    8886      20.2611
    8887      21.2518
    8888      21.0586
    8889      20.8709
    8890      20.9539
    8891      20.9786
    8892      21.2040
    8893      21.5988
    8894      21.6435
    8895      20.3726
    8896      20.8937
    8897      21.0455
    8898      21.6022
    8899      20.9967
    8900      21.2627
    8901      20.7171
    8902      21.3354
    8903      21.2568
    8904      21.8174
    8905      21.2063
    8906      20.7778
    8907      21.3137
    8908      21.5647
    8909      20.3440
    8910      20.9914
    8911      21.2593
    8912      21.2305
    8913      21.6956
    8914      21.1999
    8915      21.4106
    8916      21.4116
    8917      21.3592
    8918      21.5142
    8919      20.6310
    8920      21.4966
    8921      20.9146
    8922      21.2818
    8923      20.9808
    8924      20.8699
    8925      20.8811
    8926      21.4170
    8927      20.9838
    8928      21.1332
    8929      20.8572
    8930      21.4907
    8931      21.9526
    8932      20.4883
    8933      20.8305
    8934      21.1096
    8935      20.6643
    8936      20.7718
    8937      20.7296
    8938      21.1730
    8939      21.0097
    8940      21.4323
    8941      21.7918
    8942      21.5105
    8943      21.3026
    8944      20.9299
    8945      20.4855
    8946      21.4299
    8947      21.2401
    8948      22.0455
    8949      21.6222
    8950      21.0668
    8951      20.8451
    8952      21.6404
    8953      21.5498
    8954      21.3914
    8955      21.8348
    8956      21.8932
    8957      21.8991
    8958      21.4226
    8959      21.6892
    8960      22.0706
    8961      21.0903
    8962      21.4826
    8963      20.6384
    8964      21.5945
    8965      21.0458
    8966      20.6499
    8967      20.9666
    8968      20.8512
    8969      20.0988
    8970      20.8671
    8971      20.2814
    8972      20.8200
    8973      20.2441
    8974      20.4676
    8975      19.9551
    8976      19.8744
    8977      20.5787
    8978      20.1895
    8979      20.1021
    8980      19.9591
    8981      20.0776
    8982      20.0362
    8983      19.6249
    8984      20.4184
    8985      19.8090
    8986      19.6526
    8987      20.1253
    8988      19.9594
    8989      19.8923
    8990      20.2288
    8991      20.2977
    8992      20.4554
    8993      21.0256
    8994      21.3283
    8995      21.4355
    8996      21.2411
    8997      20.6863
    8998      20.1648
    8999      21.2895
    9000      21.3304
    9001      21.5721
    9002      21.3711
    9003      21.1039
    9004      21.0374
    9005      20.3428
    9006      21.7607
    9007      20.8325
    9008      20.9593
    9009      20.5325
    9010      21.0471
    9011      20.5994
    9012      20.2548
    9013      21.0323
    9014      21.5216
    9015      21.2520
    9016      20.9775
    9017      21.5160
    9018      20.9166
    9019      22.0901
    9020      21.4613
    9021      21.0688
    9022      20.8553
    9023      21.3903
    9024      21.4850
    9025      21.8018
    9026      21.7246
    9027      21.4029
    9028      21.6703
    9029      21.4246
    9030      21.3768
    9031      21.9937
    9032      22.6647
    9033      22.3733
    9034      22.3386
    9035      21.9224
    9036      22.1227
    9037      21.3373
    9038      22.1135
    9039      21.5831
    9040      22.7531
    9041      22.7256
    9042      22.7287
    9043      22.8388
    9044      22.3590
    9045      22.4804
    9046      21.8482
    9047      21.5647
    9048      21.5849
    9049      21.6834
    9050      22.3035
    9051      21.8134
    9052      21.6450
    9053      21.6718
    9054      21.7888
    9055      21.6845
    9056      21.9738
    9057      21.9889
    9058      22.3472
    9059      22.0006
    9060      22.0786
    9061      22.3313
    9062      21.3408
    9063      22.3010
    9064      22.2086
    9065      21.8594
    9066      22.3452
    9067      22.6909
    9068      22.5583
    9069      22.3323
    9070      22.0592
    9071      22.6334
    9072      22.7523
    9073      22.3083
    9074      22.1945
    9075      22.1593
    9076      22.0877
    9077      21.6081
    9078      21.4644
    9079      22.0844
    9080      22.2953
    9081      21.9267
    9082      22.3161
    9083      22.7770
    9084      22.2529
    9085      21.8560
    9086      21.9213
    9087      22.2995
    9088      21.7378
    9089      21.1465
    9090      21.1182
    9091      21.2116
    9092      21.2745
    9093      20.0754
    9094      20.7881
    9095      20.6288
    9096      19.8316
    9097      21.0564
    9098      21.2048
    9099      21.1849
    9100      21.4310
    9101      20.7441
    9102      21.5684
    9103      20.9618
    9104      21.4107
    9105      21.3747
    9106      20.8717
    9107      21.6687
    9108      21.8645
    9109      21.6426
    9110      21.7701
    9111      21.4692
    9112      21.1391
    9113      21.4015
    9114      21.0601
    9115      21.8442
    9116      20.9290
    9117      21.6144
    9118      21.9454
    9119      21.5947
    9120      21.6913
    9121      21.5961
    9122      21.4009
    9123      22.1620
    9124      21.6063
    9125      21.2116
    9126      20.7947
    9127      20.4368
    9128      21.7164
    9129      20.8574
    9130      21.1660
    9131      20.9220
    9132      21.0964
    9133      21.1478
    9134      22.1228
    9135      21.7437
    9136      20.9885
    9137      21.0126
    9138      20.9721
    9139      20.5212
    9140      21.0347
    9141      21.2395
    9142      20.7849
    9143      21.0948
    9144      21.9753
    9145      22.2039
    9146      21.6956
    9147      21.7861
    9148      22.3794
    9149      21.8804
    9150      22.4699
    9151      22.3273
    9152      21.8976
    9153      22.1931
    9154      22.4876
    9155      21.9649
    9156      21.9363
    9157      21.9972
    9158      22.2599
    9159      21.2392
    9160      21.4504
    9161      21.7748
    9162      21.5323
    9163      22.0026
    9164      21.5607
    9165      21.6313
    9166      21.4165
    9167      20.7896
    9168      20.7981
    9169      20.5941
    9170      21.6680
    9171      20.9509
    9172      21.6600
    9173      20.6214
    9174      20.7513
    9175      20.7776
    9176      21.2111
    9177      20.3246
    9178      20.0089
    9179      20.3481
    9180      20.4721
    9181      19.8196
    9182      19.8513
    9183      19.9452
    9184      20.4418
    9185      20.1409
    9186      20.3855
    9187      20.0472
    9188      20.4717
    9189      19.6684
    9190      20.6841
    9191      20.0958
    9192      20.4301
    9193      19.6830
    9194      20.6323
    9195      20.2252
    9196      20.2031
    9197      19.5650
    9198      20.1622
    9199      20.7186
    9200      20.4016
    9201      19.9782
    9202      20.0579
    9203      19.6422
    9204      19.5675
    9205      20.3746
    9206      19.7538
    9207      19.7870
    9208      19.3307
    9209      20.1124
    9210      19.8212
    9211      19.5683
    9212      19.7843
    9213      19.5902
    9214      19.5371
    9215      19.2807
    9216      20.0716
    9217      20.1042
    9218      19.7570
    9219      20.1550
    9220      19.5642
    9221      19.9627
    9222      20.3760
    9223      20.2933
    9224      20.5379
    9225      20.2312
    9226      20.3263
    9227      20.2813
    9228      20.4340
    9229      19.7461
    9230      20.3892
    9231      20.4567
    9232      19.3243
    9233      19.8346
    9234      18.8346
    9235      18.9369
    9236      18.4292
    9237      18.6796
    9238      19.2967
    9239      20.0976
    9240      19.5336
    9241      20.0972
    9242      20.0441
    9243      20.1574
    9244      20.1388
    9245      19.6881
    9246      20.3455
    9247      20.2236
    9248      20.0176
    9249      20.3990
    9250      20.6276
    9251      20.0890
    9252      20.6619
    9253      20.5258
    9254      20.1883
    9255      20.6254
    9256      20.7874
    9257      20.9296
    9258      20.5157
    9259      20.6527
    9260      20.4615
    9261      21.3449
    9262      20.2359
    9263      21.0280
    9264      20.7258
    9265      21.0940
    9266      21.3256
    9267      20.8971
    9268      20.2558
    9269      20.1144
    9270      20.2364
    9271      21.0449
    9272      21.6543
    9273      20.8575
    9274      20.5954
    9275      20.6974
    9276      20.5068
    9277      21.1556
    9278      20.1953
    9279      21.1858
    9280      20.6196
    9281      21.3901
    9282      20.4700
    9283      21.5971
    9284      20.2368
    9285      20.9495
    9286      20.5435
    9287      21.4015
    9288      20.8444
    9289      19.9867
    9290      21.3094
    9291      20.4684
    9292      20.0702
    9293      20.4675
    9294      20.4411
    9295      20.5762
    9296      20.8976
    9297      21.0632
    9298      20.5681
    9299      20.1672
    9300      20.4460
    9301      19.7658
    9302      19.3802
    9303      19.6071
    9304      20.1905
    9305      20.3531
    9306      20.4141
    9307      20.5096
    9308      20.8736
    9309      20.5945
    9310      20.7700
    9311      20.0152
    9312      20.0635
    9313      19.9688
    9314      20.1159
    9315      20.6364
    9316      20.6557
    9317      20.6454
    9318      20.5828
    9319      20.6062
    9320      20.0739
    9321      20.3680
    9322      20.9594
    9323      20.8050
    9324      20.8227
    9325      20.9916
    9326      21.0833
    9327      20.6207
    9328      20.7640
    9329      20.2238
    9330      19.9343
    9331      20.0465
    9332      20.4795
    9333      20.1064
    9334      19.7526
    9335      19.9650
    9336      20.0357
    9337      19.4894
    9338      19.8064
    9339      19.9505
    9340      20.0944
    9341      20.3378
    9342      20.5064
    9343      19.7503
    9344      20.1528
    9345      20.0850
    9346      20.4110
    9347      20.3246
    9348      20.5447
    9349      20.6816
    9350      20.4377
    9351      20.5818
    9352      19.6500
    9353      19.9471
    9354      19.6773
    9355      20.3260
    9356      20.2094
    9357      20.4448
    9358      19.5904
    9359      19.8661
    9360      20.6971
    9361      20.3267
    9362      20.6901
    9363      20.9925
    9364      20.2516
    9365      19.9901
    9366      20.4823
    9367      20.1930
    9368      20.6093
    9369      20.3303
    9370      20.7891
    9371      20.3073
    9372      20.2357
    9373      19.8790
    9374      20.0544
    9375      20.2575
    9376      19.9134
    9377      20.7025
    9378      20.4660
    9379      20.3571
    9380      20.1487
    9381      19.5278
    9382      19.7410
    9383      20.0242
    9384      20.2026
    9385      19.5106
    9386      20.5022
    9387      20.1567
    9388      19.6671
    9389      20.1623
    9390      20.5234
    9391      20.0015
    9392      20.1147
    9393      20.2082
    9394      20.5458
    9395      19.7824
    9396      19.5038
    9397      19.7573
    9398      19.7153
    9399      19.8419
    9400      19.1024
    9401      19.5421
    9402      19.8864
    9403      19.7585
    9404      20.9458
    9405      20.0936
    9406      20.5036
    9407      20.6405
    9408      20.4133
    9409      21.4972
    9410      21.0171
    9411      20.4981
    9412      21.4261
    9413      21.0720
    9414      20.5400
    9415      20.5867
    9416      20.5228
    9417      20.9128
    9418      21.2951
    9419      20.9280
    9420      21.0801
    9421      20.5261
    9422      20.6643
    9423      20.4148
    9424      20.5921
    9425      19.9377
    9426      19.8546
    9427      19.9202
    9428      20.2029
    9429      20.4981
    9430      20.0044
    9431      20.0195
    9432      19.5477
    9433      19.8304
    9434      19.5257
    9435      19.5710
    9436      19.3071
    9437      19.0638
    9438      19.3815
    9439      18.8886
    9440      19.6992
    9441      19.0725
    9442      20.2087
    9443      19.7906
    9444      19.2855
    9445      19.5438
    9446      19.0316
    9447      19.2453
    9448      20.3225
    9449      19.6377
    9450      19.7450
    9451      19.2890
    9452      19.6522
    9453      19.7692
    9454      18.7059
    9455      18.5302
    9456      18.8087
    9457      18.7695
    9458      20.4293
    9459      19.6780
    9460      19.8081
    9461      19.3114
    9462      19.8987
    9463      19.9325
    9464      20.3578
    9465      19.9928
    9466      19.5365
    9467      18.8518
    9468      20.0246
    9469      19.5572
    9470      20.2755
    9471      19.6225
    9472      20.1153
    9473      19.8752
    9474      19.5382
    9475      20.0007
    9476      20.3122
    9477      19.8429
    9478      20.2247
    9479      19.8484
    9480      19.8092
    9481      19.8546
    9482      19.5757
    9483      19.4824
    9484      19.7492
    9485      19.9607
    9486      21.1768
    9487      20.6828
    9488      20.6598
    9489      20.4714
    9490      20.6427
    9491      20.7814
    9492      20.7533
    9493      20.3961
    9494      21.0624
    9495      21.1190
    9496      20.6778
    9497      20.2644
    9498      21.1316
    9499      20.7989
    9500      21.1100
    9501      21.6254
    9502      21.5416
    9503      21.3470
    9504      21.4770
    9505      21.3158
    9506      20.8053
    9507      21.0930
    9508      21.7703
    9509      21.9669
    9510      20.7154
    9511      20.6107
    9512      20.2310
    9513      20.3941
    9514      20.2202
    9515      21.1693
    9516      20.8064
    9517      21.0924
    9518      21.8306
    9519      20.8955
    9520      20.9889
    9521      20.9491
    9522      20.5963
    9523      20.5065
    9524      21.1086
    9525      20.8482
    9526      20.8801
    9527      21.3450
    9528      21.1126
    9529      21.6167
    9530      20.9242
    9531      21.2019
    9532      21.3002
    9533      21.4407
    9534      21.6847
    9535      20.6828
    9536      21.5211
    9537      21.2135
    9538      21.2040
    9539      21.3399
    9540      20.8995
    9541      20.5873
    9542      20.5521
    9543      20.9336
    9544      20.8436
    9545      21.0687
    9546      20.9881
    9547      21.5221
    9548      21.1135
    9549      21.5698
    9550      21.2771
    9551      21.0152
    9552      21.4802
    9553      21.0742
    9554      20.5691
    9555      21.2434
    9556      21.2701
    9557      21.8105
    9558      21.6955
    9559      21.4964
    9560      21.7189
    9561      20.6280
    9562      21.2949
    9563      21.3515
    9564      21.1921
    9565      21.0726
    9566      20.8424
    9567      20.7983
    9568      21.0409
    9569      21.3470
    9570      22.0952
    9571      21.2973
    9572      21.7873
    9573      21.4663
    9574      21.7511
    9575      21.5527
    9576      21.5081
    9577      21.7393
    9578      21.1813
    9579      21.4927
    9580      21.2903
    9581      20.9147
    9582      20.8026
    9583      20.6182
    9584      20.8621
    9585      21.0735
    9586      20.9701
    9587      19.7887
    9588      20.3676
    9589      21.0005
    9590      20.4446
    9591      20.4496
    9592      19.7546
    9593      20.2593
    9594      20.4485
    9595      20.9163
    9596      21.5380
    9597      21.4800
    9598      21.6504
    9599      22.1211
    9600      21.7317
    9601      21.4217
    9602      21.4515
    9603      21.2493
    9604      21.5807
    9605      21.6473
    9606      21.6999
    9607      22.1361
    9608      21.9848
    9609      22.1882
    9610      22.2054
    9611      21.8688
    9612      21.7400
    9613      21.7940
    9614      22.2167
    9615      22.0269
    9616      21.5286
    9617      21.2741
    9618      21.7487
    9619      21.1858
    9620      21.2218
    9621      20.9218
    9622      21.3130
    9623      21.6264
    9624      20.8654
    9625      20.6336
    9626      20.7620
    9627      20.5300
    9628      20.6758
    9629      20.4961
    9630      20.8992
    9631      20.3940
    9632      20.6880
    9633      21.0018
    9634      20.5179
    9635      20.9643
    9636      20.7238
    9637      20.6409
    9638      20.0717
    9639      19.8628
    9640      19.8415
    9641      20.5115
    9642      19.8737
    9643      20.3434
    9644      20.6792
    9645      20.5480
    9646      20.1654
    9647      20.6678
    9648      19.9219
    9649      20.6523
    9650      20.6016
    9651      20.7174
    9652      20.5887
    9653      20.7170
    9654      20.1140
    9655      20.1593
    9656      20.2428
    9657      20.1586
    9658      20.7726
    9659      21.0155
    9660      20.3961
    9661      20.4931
    9662      20.4162
    9663      20.3132
    9664      20.2903
    9665      20.4171
    9666      20.0104
    9667      20.2490
    9668      20.6601
    9669      20.1834
    9670      20.4508
    9671      20.4469
    9672      20.0129
    9673      20.1449
    9674      20.1782
    9675      20.4171
    9676      20.3298
    9677      20.4482
    9678      20.0910
    9679      20.9077
    9680      20.2639
    9681      20.6732
    9682      20.3290
    9683      20.4800
    9684      19.7180
    9685      19.5498
    9686      19.8888
    9687      19.7560
    9688      20.9574
    9689      19.4634
    9690      20.1949
    9691      19.7762
    9692      19.8472
    9693      20.4754
    9694      20.2276
    9695      20.9475
    9696      20.5888
    9697      20.8014
    9698      20.6362
    9699      20.7689
    9700      20.7581
    9701      20.1527
    9702      19.8756
    9703      20.0960
    9704      20.7964
    9705      19.8282
    9706      20.8090
    9707      20.2898
    9708      20.3309
    9709      20.7372
    9710      19.9938
    9711      20.7118
    9712      20.7194
    9713      19.8958
    9714      20.1168
    9715      20.0767
    9716      20.3324
    9717      20.0529
    9718      20.8852
    9719      21.0724
    9720      20.6861
    9721      21.0806
    9722      21.2107
    9723      20.1931
    9724      20.8280
    9725      20.5424
    9726      20.5248
    9727      20.7327
    9728      20.6835
    9729      20.2104
    9730      20.0646
    9731      20.5457
    9732      20.4435
    9733      20.3232
    9734      20.3058
    9735      20.3179
    9736      20.6171
    9737      20.3663
    9738      20.3933
    9739      20.3473
    9740      20.5673
    9741      20.2300
    9742      20.2281
    9743      19.9309
    9744      20.5712
    9745      20.8193
    9746      20.1375
    9747      20.3351
    9748      20.6805
    9749      20.3508
    9750      20.3313
    9751      20.4791
    9752      20.2557
    9753      19.7594
    9754      19.1844
    9755      20.0181
    9756      19.8833
    9757      19.3055
    9758      19.5334
    9759      20.0810
    9760      19.4354
    9761      20.1838
    9762      20.2689
    9763      20.4778
    9764      20.4286
    9765      20.1849
    9766      20.2513
    9767      19.8746
    9768      20.6155
    9769      20.6137
    9770      19.9462
    9771      20.0612
    9772      19.8545
    9773      19.8003
    9774      19.9870
    9775      20.1927
    9776      20.2088
    9777      20.2481
    9778      20.5388
    9779      20.3290
    9780      20.1311
    9781      20.6256
    9782      20.0189
    9783      20.5447
    9784      20.4699
    9785      20.2918
    9786      20.3531
    9787      20.0020
    9788      20.2360
    9789      20.1567
    9790      19.8498
    9791      20.9134
    9792      20.1606
    9793      19.9360
    9794      20.5474
    9795      20.2679
    9796      20.7819
    9797      20.2794
    9798      20.2571
    9799      19.8966
    9800      20.5233
    9801      19.8044
    9802      20.1756
    9803      20.4279
    9804      20.1439
    9805      19.9782
    9806      20.6511
    9807      20.9949
    9808      19.8227
    9809      20.6317
    9810      20.5940
    9811      20.4143
    9812      21.0379
    9813      20.9119
    9814      21.0346
    9815      20.9770
    9816      20.7810
    9817      21.3319
    9818      20.8797
    9819      20.7667
    9820      20.7473
    9821      20.6338
    9822      21.0983
    9823      20.4660
    9824      20.7225
    9825      20.2441
    9826      20.7744
    9827      20.1168
    9828      20.5673
    9829      20.3311
    9830      20.2313
    9831      20.4657
    9832      20.1422
    9833      20.2503
    9834      20.6621
    9835      19.9999
    9836      20.4293
    9837      20.2869
    9838      19.8336
    9839      20.0780
    9840      19.8827
    9841      20.1136
    9842      20.2695
    9843      20.7004
    9844      20.7242
    9845      20.4960
    9846      20.2769
    9847      20.3184
    9848      20.2430
    9849      20.8393
    9850      20.0460
    9851      20.4641
    9852      20.9170
    9853      20.0778
    9854      20.5545
    9855      20.8508
    9856      20.1628
    9857      20.4851
    9858      21.1860
    9859      21.3173
    9860      21.1963
    9861      20.5088
    9862      20.7276
    9863      20.6811
    9864      20.5900
    9865      20.1250
    9866      20.1690
    9867      20.3424
    9868      20.2154
    9869      20.3610
    9870      20.0208
    9871      20.5724
    9872      19.5349
    9873      20.3223
    9874      20.3247
    9875      19.6307
    9876      20.4665
    9877      20.0041
    9878      19.4251
    9879      19.9026
    9880      20.3682
    9881      21.0278
    9882      20.1280
    9883      20.6033
    9884      20.4706
    9885      19.8387
    9886      20.1333
    9887      20.5699
    9888      21.1348
    9889      20.9170
    9890      20.6712
    9891      20.1282
    9892      19.6621
    9893      20.1694
    9894      19.5917
    9895      20.0395
    9896      20.3427
    9897      20.3566
    9898      20.5955
    9899      20.3189
    9900      20.6588
    9901      21.0085
    9902      20.4131
    9903      20.5656
    9904      20.2368
    9905      20.6126
    9906      20.3438
    9907      20.7291
    9908      20.9626
    9909      20.7304
    9910      21.4044
    9911      20.1788
    9912      19.9925
    9913      20.4631
    9914      20.9674
    9915      20.4592
    9916      20.1306
    9917      20.6947
    9918      20.7907
    9919      20.6617
    9920      21.0402
    9921      21.0920
    9922      20.2454
    9923      21.0455
    9924      20.7830
    9925      20.1302
    9926      20.3223
    9927      20.1347
    9928      20.7917
    9929      20.9968
    9930      21.4083
    9931      21.0328
    9932      21.1394
    9933      20.8092
    9934      20.1209
    9935      20.5575
    9936      21.1049
    9937      21.0144
    9938      20.4816
    9939      21.1485
    9940      20.9704
    9941      20.8407
    9942      20.6978
    9943      20.7458
    9944      20.1845
    9945      20.0531
    9946      20.5530
    9947      21.2487
    9948      20.7999
    9949      21.1256
    9950      20.1049
    9951      20.2027
    9952      19.5350
    9953      19.9959
    9954      19.3265
    9955      19.0255
    9956      20.4480
    9957      19.6420
    9958      20.1965
    9959      20.4462
    9960      20.4109
    9961      20.2102
    9962      20.5839
    9963      19.8941
    9964      20.3141
    9965      19.8098
    9966      19.7722
    9967      20.1689
    9968      20.6787
    9969      21.0533
    9970      20.0226
    9971      20.4308
    9972      20.6512
    9973      20.9477
    9974      20.5569
    9975      20.4907
    9976      20.0860
    9977      20.1070
    9978      19.7797
    9979      19.4901
    9980      19.6748
    9981      20.4753
    9982      20.5558
    9983      20.0785
    9984      20.2561
    9985      20.3899
    9986      20.3962
    9987      19.9562
    9988      19.3464
    9989      19.1534
    9990      19.0001
    9991      20.1309
    9992      20.2990
    9993      20.4378
    9994      20.6517
    9995      21.0016
    9996      20.2377
    9997      19.4081
    9998      19.4539
    9999      19.8078
   10000      20.0113
   10001      16.9265
   10002      16.7982
   10003      16.5740
   10004      16.8715
   10005      16.3204
   10006      16.6146
   10007      16.6085
   10008      16.8553
   10009      16.5896
   10010      16.3898
   10011      15.9833
   10012      16.5753
   10013      16.2144
   10014      16.6068
   10015      16.3424
   10016      15.6158
   10017      16.4154
   10018      16.5137
   10019      16.6956
   10020      17.1901
   10021      16.8578
   10022      16.4663
   10023      16.6069
   10024      16.4816
   10025      16.7242
   10026      16.5559
   10027      16.1800
   10028      16.2757
   10029      16.3328
   10030      16.2738
   10031      15.8019
   10032      15.6993
   10033      16.3635
   10034      16.0910
   10035      15.5123
   10036      15.9823
   10037      16.2062
   10038      15.8611
   10039      15.6699
   10040      15.3893
   10041      16.7637
   10042      15.8356
   10043      15.8664
   10044      16.1117
   10045      16.1715
   10046      15.8158
   10047      16.0648
   10048      16.3371
   10049      15.7918
   10050      15.6843
   10051      15.4067
   10052      15.5956
   10053      15.4951
   10054      16.0042
   10055      15.8302
   10056      16.3126
   10057      16.0991
   10058      16.1392
   10059      15.5006
   10060      15.5040
   10061      16.0601
   10062      15.8573
   10063      15.9261
   10064      15.8453
   10065      15.6658
   10066      15.6630
   10067      15.7132
   10068      16.0599
   10069      16.0092
   10070      15.7097
   10071      16.3413
   10072      16.2545
   10073      16.3346
   10074      15.8889
   10075      15.9750
   10076      16.3772
   10077      15.6669
   10078      16.2165
   10079      15.5683
   10080      16.1974
   10081      16.0753
   10082      16.6430
   10083      16.0992
   10084      16.1143
   10085      15.5673
   10086      15.8027
   10087      15.7996
   10088      15.6086
   10089      16.5750
   10090      16.1089
   10091      16.0949
   10092      16.1407
   10093      15.8458
   10094      15.8706
   10095      16.2532
   10096      16.0559
   10097      16.0166
   10098      15.7402
   10099      15.9400
   10100      15.8330
   10101      15.3734
   10102      15.7307
   10103      15.8062
   10104      15.7565
   10105      16.0160
   10106      15.8436
   10107      15.2403
   10108      16.0574
   10109      15.7674
   10110      15.7840
   10111      16.2966
   10112      15.9443
   10113      16.6039
   10114      15.4674
   10115      16.2014
   10116      15.8714
   10117      16.2937
   10118      16.2353
   10119      16.1099
   10120      16.3590
   10121      15.8122
   10122      16.1822
   10123      15.9006
   10124      15.7370
   10125      16.3206
   10126      16.2120
   10127      16.3866
   10128      15.9003
   10129      15.9904
   10130      15.3094
   10131      15.7777
   10132      15.7011
   10133      15.3199
   10134      15.7366
   10135      16.4656
   10136      16.2465
   10137      16.2156
   10138      16.4933
   10139      16.1050
   10140      16.3547
   10141      15.4408
   10142      15.9303
   10143      16.3335
   10144      17.0360
   10145      16.3500
   10146      16.1111
   10147      16.3596
   10148      16.1700
   10149      16.6618
   10150      16.7696
   10151      15.9149
   10152      16.8463
   10153      16.5367
   10154      16.4547
   10155      16.3395
   10156      16.2811
   10157      16.0693
   10158      16.4554
   10159      16.4394
   10160      16.0637
   10161      16.6519
   10162      16.3651
   10163      16.5178
   10164      16.6044
   10165      15.9332
   10166      17.3259
   10167      16.6267
   10168      17.1518
   10169      16.8280
   10170      16.5667
   10171      15.6802
   10172      16.1963
   10173      15.9120
   10174      15.9860
   10175      16.1925
   10176      15.7367
   10177      15.4021
   10178      15.9389
   10179      15.3507
   10180      15.6485
   10181      15.2886
   10182      15.6783
   10183      15.3219
   10184      15.9123
   10185      15.9543
   10186      15.6757
   10187      15.5571
   10188      15.4414
   10189      15.7364
   10190      15.4092
   10191      15.3620
   10192      15.7671
   10193      15.5148
   10194      15.2811
   10195      15.1902
   10196      15.1176
   10197      14.7124
   10198      14.9368
   10199      14.8746
   10200      15.1121
   10201      15.3546
   10202      15.6542
   10203      15.7166
   10204      15.2997
   10205      14.9732
   10206      15.1841
   10207      15.7767
   10208      15.4857
   10209      16.2957
   10210      15.1787
   10211      15.6273
   10212      15.3369
   10213      15.0415
   10214      14.7340
   10215      15.4208
   10216      14.7955
   10217      14.6405
   10218      14.9421
   10219      14.7457
   10220      14.7618
   10221      14.6470
   10222      15.0412
   10223      14.7043
   10224      15.4857
   10225      14.7204
   10226      15.0417
   10227      15.1268
   10228      14.8174
   10229      14.8563
   10230      15.3420
   10231      15.1781
   10232      14.5034
   10233      14.3486
   10234      14.8324
   10235      14.7585
   10236      15.0525
   10237      14.1610
   10238      14.6362
   10239      14.5245
   10240      14.5943
   10241      14.6162
   10242      15.7585
   10243      15.3850
   10244      15.1064
   10245      15.1871
   10246      15.2558
   10247      15.7098
   10248      14.7430
   10249      15.7741
   10250      15.7325
   10251      14.9140
   10252      14.8160
   10253      15.5533
   10254      14.7011
   10255      15.7076
   10256      15.2198
   10257      15.0666
   10258      15.5570
   10259      15.7949
   10260      15.4647
   10261      16.0124
   10262      15.0793
   10263      15.9585
   10264      15.8491
   10265      15.5940
   10266      15.7425
   10267      14.9003
   10268      15.5612
   10269      15.1714
   10270      15.3455
   10271      15.4593
   10272      15.4064
   10273      16.5026
   10274      15.9255
   10275      15.7806
   10276      16.3251
   10277      15.2405
   10278      15.5839
   10279      15.9551
   10280      14.9480
   10281      16.0873
   10282      15.7972
   10283      15.5192
   10284      15.5634
   10285      16.2005
   10286      15.3705
   10287      15.9577
   10288      16.1946
   10289      16.0130
   10290      16.0620
   10291      15.4639
   10292      15.3909
   10293      15.4468
   10294      16.3340
   10295      16.1322
   10296      15.7496
   10297      15.3802
   10298      15.9509
   10299      15.4507
   10300      15.5906
   10301      16.1454
   10302      16.0496
   10303      15.7655
   10304      15.5660
   10305      16.1162
   10306      16.4868
   10307      16.3202
   10308      15.9933
   10309      15.9943
   10310      15.8124
   10311      15.8594
   10312      16.2622
   10313      15.2426
   10314      16.2579
   10315      16.3087
   10316      15.4604
   10317      15.9637
   10318      15.7022
   10319      14.7615
   10320      15.1611
   10321      15.2770
   10322      15.0930
   10323      15.2226
   10324      15.2398
   10325      15.1864
   10326      14.9623
   10327      15.4481
   10328      14.7656
   10329      14.8605
   10330      15.9390
   10331      15.3736
   10332      16.0072
   10333      16.3494
   10334      15.4583
   10335      15.7363
   10336      16.0503
   10337      16.6168
   10338      16.2288
   10339      16.2439
   10340      15.5703
   10341      15.8301
   10342      16.2460
   10343      16.2871
   10344      16.7226
   10345      17.2395
   10346      16.7780
   10347      16.4844
   10348      16.5926
   10349      16.2112
   10350      16.2401
   10351      16.5748
   10352      15.6746
   10353      15.4969
   10354      15.8205
   10355      15.8102
   10356      15.2682
   10357      15.2067
   10358      15.6874
   10359      15.5494
   10360      16.1341
   10361      16.0282
   10362      15.1045
   10363      15.7149
   10364      15.3221
   10365      14.7253
   10366      15.7505
   10367      15.9203
   10368      15.7810
   10369      15.4634
   10370      16.3872
   10371      16.1758
   10372      15.7568
   10373      15.8399
   10374      15.2914
   10375      16.0337
   10376      15.6280
   10377      16.1861
   10378      15.6269
   10379      15.7309
   10380      15.8915
   10381      16.0234
   10382      16.0773
   10383      15.2516
   10384      15.1709
   10385      14.7966
   10386      14.6843
   10387      14.5050
   10388      14.6602
   10389      15.7509
   10390      14.8852
   10391      15.5017
   10392      15.3235
   10393      15.3155
   10394      15.3638
   10395      15.2043
   10396      15.7416
   10397      15.8612
   10398      15.2442
   10399      15.6680
   10400      15.1975
   10401      14.9842
   10402      15.5759
   10403      14.9544
   10404      15.2866
   10405      15.1935
   10406      15.5403
   10407      15.1956
   10408      15.8157
   10409      15.6605
   10410      15.9237
   10411      16.0393
   10412      15.6478
   10413      16.0430
   10414      16.7458
   10415      15.8441
   10416      16.2105
   10417      16.1278
   10418      16.3178
   10419      16.3431
   10420      15.9297
   10421      15.4419
   10422      15.0648
   10423      15.6323
   10424      15.1592
   10425      15.3676
   10426      15.4361
   10427      15.3146
   10428      16.0361
   10429      15.7142
   10430      15.2087
   10431      15.1294
   10432      15.5520
   10433      15.8716
   10434      15.8922
   10435      15.9834
   10436      15.3899
   10437      15.4613
   10438      15.5967
   10439      15.0448
   10440      15.3498
   10441      15.3227
   10442      14.5512
   10443      14.7819
   10444      14.5791
   10445      15.2993
   10446      15.6067
   10447      15.4915
   10448      15.8683
   10449      15.4679
   10450      16.0408
   10451      16.2558
   10452      16.0853
   10453      16.2359
   10454      15.6193
   10455      15.6590
   10456      15.2909
   10457      15.8639
   10458      16.4289
   10459      15.5561
   10460      15.3826
   10461      15.2521
   10462      15.5005
   10463      15.5821
   10464      16.1634
   10465      16.0533
   10466      15.8100
   10467      15.5427
   10468      15.7385
   10469      15.8002
   10470      16.1716
   10471      16.0822
   10472      16.6682
   10473      16.0652
   10474      16.1774
   10475      16.7980
   10476      16.1258
   10477      15.9233
   10478      16.1782
   10479      16.3323
   10480      16.9799
   10481      17.0621
   10482      16.3257
   10483      16.6647
   10484      17.3085
   10485      17.3576
   10486      16.7324
   10487      16.0702
   10488      17.0145
   10489      16.1834
   10490      16.7423
   10491      16.4019
   10492      16.1340
   10493      16.2288
   10494      17.1715
   10495      16.2172
   10496      16.0792
   10497      16.4585
   10498      16.1668
   10499      16.0341
   10500      15.8832
   10501      15.8284
   10502      15.9982
   10503      15.6818
   10504      15.7609
   10505      15.4975
   10506      15.5477
   10507      16.0712
   10508      15.8217
   10509      15.3455
   10510      15.1772
   10511      15.8819
   10512      15.9339
   10513      15.7710
   10514      15.7835
   10515      15.6875
   10516      15.7209
   10517      16.3396
   10518      16.6207
   10519      16.0634
   10520      15.9509
   10521      16.4701
   10522      16.3992
   10523      16.1919
   10524      16.2537
   10525      16.2795
   10526      16.4924
   10527      15.9106
   10528      16.4651
   10529      16.4842
   10530      16.5927
   10531      16.2935
   10532      16.7093
   10533      16.7064
   10534      16.2343
   10535      16.5710
   10536      16.7885
   10537      16.6408
   10538      16.5441
   10539      16.4248
   10540      16.2801
   10541      16.8351
   10542      16.4357
   10543      16.8859
   10544      16.5391
   10545      16.4173
   10546      16.4992
   10547      16.4091
   10548      16.4583
   10549      16.2066
   10550      16.7239
   10551      15.6704
   10552      16.6100
   10553      15.9758
   10554      16.1329
   10555      16.2698
   10556      14.9882
   10557      15.7096
   10558      16.2913
   10559      16.1694
   10560      16.9355
   10561      16.3723
   10562      16.8269
   10563      15.9947
   10564      15.8951
   10565      16.0312
   10566      15.9152
   10567      15.6082
   10568      16.0030
   10569      15.6615
   10570      15.7533
   10571      15.9357
   10572      16.4308
   10573      17.1080
   10574      17.1418
   10575      17.4466
   10576      16.6235
   10577      16.4914
   10578      16.7727
   10579      16.7107
   10580      16.8263
   10581      16.4229
   10582      15.9580
   10583      16.9463
   10584      15.8233
   10585      16.5633
   10586      16.2197
   10587      15.7521
   10588      16.2961
   10589      16.3444
   10590      15.9204
   10591      16.5211
   10592      16.2117
   10593      16.1939
   10594      16.7813
   10595      15.8405
   10596      16.2773
   10597      16.5731
   10598      16.0958
   10599      16.6081
   10600      16.2125
   10601      16.5140
   10602      15.9778
   10603      15.8475
   10604      15.6708
   10605      15.8640
   10606      15.8169
   10607      16.1808
   10608      15.4459
   10609      16.0514
   10610      15.2464
   10611      14.9094
   10612      15.1887
   10613      16.3843
   10614      14.7460
   10615      15.7828
   10616      15.9232
   10617      15.1144
   10618      15.1709
   10619      15.0433
   10620      15.9190
   10621      15.0968
   10622      15.9108
   10623      15.9213
   10624      16.5827
   10625      16.1558
   10626      16.3318
   10627      15.9026
   10628      15.3800
   10629      15.4696
   10630      16.0124
   10631      15.7162
   10632      15.8579
   10633      16.2078
   10634      15.6984
   10635      16.0387
   10636      16.3180
   10637      16.0761
   10638      15.9231
   10639      15.9814
   10640      15.0994
   10641      15.1705
   10642      15.6176
   10643      16.1404
   10644      15.5840
   10645      15.7554
   10646      15.7797
   10647      15.7156
   10648      15.2306
   10649      15.7882
   10650      16.6398
   10651      15.9199
   10652      16.3448
   10653      16.9169
   10654      16.2056
   10655      15.9590
   10656      15.6479
   10657      15.4251
   10658      15.6943
   10659      15.9488
   10660      16.1287
   10661      16.0103
   10662      16.2416
   10663      15.8459
   10664      16.2068
   10665      15.8160
   10666      15.7647
   10667      15.7779
   10668      15.6954
   10669      16.6062
   10670      15.7719
   10671      15.9785
   10672      15.8598
   10673      15.9296
   10674      16.6721
   10675      16.3291
   10676      16.4161
   10677      15.8518
   10678      16.1135
   10679      16.3445
   10680      15.4029
   10681      16.3864
   10682      15.9704
   10683      15.7012
   10684      16.1017
   10685      16.2030
   10686      16.1581
   10687      16.2732
   10688      16.0849
   10689      15.7486
   10690      15.8788
   10691      16.3802
   10692      15.6664
   10693      16.2506
   10694      15.8679
   10695      15.9036
   10696      15.4061
   10697      16.0822
   10698      16.0832
   10699      15.8855
   10700      15.8655
   10701      15.5909
   10702      15.4788
   10703      15.5014
   10704      15.5751
   10705      15.6735
   10706      15.4864
   10707      15.8272
   10708      15.2459
   10709      15.1323
   10710      15.4231
   10711      15.7672
   10712      16.2414
   10713      15.7933
   10714      15.6059
   10715      15.4351
   10716      15.8479
   10717      15.0907
   10718      15.4806
   10719      15.7100
   10720      15.8228
   10721      15.1881
   10722      15.8137
   10723      16.5237
   10724      16.8931
   10725      16.2439
   10726      16.7110
   10727      16.9339
   10728      16.2110
   10729      16.4370
   10730      16.1709
   10731      15.4482
   10732      16.7467
   10733      16.6311
   10734      16.1464
   10735      17.1582
   10736      17.3019
   10737      16.8166
   10738      17.7216
   10739      17.1515
   10740      17.4053
   10741      16.4477
   10742      16.8609
   10743      16.2292
   10744      15.6185
   10745      16.5426
   10746      16.4175
   10747      16.7129
   10748      16.5290
   10749      16.1483
   10750      15.6974
   10751      15.7189
   10752      16.1318
   10753      15.8888
   10754      16.1644
   10755      15.1626
   10756      14.8862
   10757      15.7899
   10758      15.4399
   10759      15.2234
   10760      15.6675
   10761      15.0120
   10762      15.5821
   10763      14.9600
   10764      15.5828
   10765      15.2423
   10766      15.0864
   10767      15.4288
   10768      15.7513
   10769      15.7838
   10770      16.2274
   10771      15.2409
   10772      16.2611
   10773      15.7671
   10774      15.7265
   10775      16.0317
   10776      16.0189
   10777      16.2345
   10778      16.1258
   10779      15.8488
   10780      16.3473
   10781      15.5111
   10782      15.7844
   10783      15.2056
   10784      15.2222
   10785      15.4016
   10786      16.7766
   10787      16.2281
   10788      16.2584
   10789      15.8804
   10790      16.5101
   10791      16.6486
   10792      15.7917
   10793      16.0489
   10794      15.9727
   10795      15.8211
   10796      15.8253
   10797      15.7971
   10798      15.9775
   10799      15.7012
   10800      15.6921
   10801      15.5218
   10802      15.8009
   10803      15.6866
   10804      15.4291
   10805      15.2193
   10806      15.7034
   10807      15.5924
   10808      15.8731
   10809      15.4387
   10810      15.3795
   10811      15.5231
   10812      16.1737
   10813      15.7978
   10814      15.5252
   10815      15.7488
   10816      15.5429
   10817      15.2412
   10818      15.0908
   10819      15.0271
   10820      15.1216
   10821      14.4933
   10822      14.6831
   10823      14.2045
   10824      14.6131
   10825      15.1025
   10826      15.3341
   10827      14.8808
   10828      14.3610
   10829      14.5638
   10830      15.1182
   10831      15.4235
   10832      14.8489
   10833      14.5262
   10834      14.6100
   10835      14.9271
   10836      15.6446
   10837      14.9851
   10838      15.5936
   10839      15.2326
   10840      15.4161
   10841      15.4708
   10842      14.8759
   10843      15.0948
   10844      14.7313
   10845      14.7491
   10846      14.5372
   10847      15.0330
   10848      15.6203
   10849      14.9795
   10850      14.4733
   10851      14.7362
   10852      14.9356
   10853      14.4037
   10854      15.1107
   10855      14.0626
   10856      13.7899
   10857      14.2078
   10858      14.5822
   10859      14.8560
   10860      14.4192
   10861      15.2774
   10862      15.8243
   10863      15.5782
   10864      15.7914
   10865      15.6874
   10866      15.3273
   10867      15.4322
   10868      15.5297
   10869      16.0225
   10870      15.4921
   10871      15.7829
   10872      15.7448
   10873      16.0131
   10874      15.8542
   10875      15.8234
   10876      15.7215
   10877      15.0545
   10878      15.5253
   10879      14.9130
   10880      15.7317
   10881      15.8148
   10882      15.3982
   10883      15.0991
   10884      15.2420
   10885      15.0241
   10886      15.3606
   10887      14.6248
   10888      15.2646
   10889      14.5332
   10890      15.2641
   10891      15.9575
   10892      15.3925
   10893      15.4113
   10894      15.2406
   10895      16.0222
   10896      16.1382
   10897      15.9228
   10898      15.6980
   10899      15.3018
   10900      15.4958
   10901      15.5134
   10902      16.0453
   10903      16.5499
   10904      16.1512
   10905      15.7340
   10906      16.4170
   10907      16.1193
   10908      16.3501
   10909      15.8390
   10910      15.7790
   10911      15.9022
   10912      16.7201
   10913      16.2883
   10914      16.6046
   10915      16.4165
   10916      16.5945
   10917      16.3782
   10918      16.7730
   10919      16.7302
   10920      16.4662
   10921      15.5859
   10922      15.9480
   10923      16.0072
   10924      16.3467
   10925      16.4955
   10926      16.6157
   10927      17.3414
   10928      16.3686
   10929      16.7274
   10930      16.9505
   10931      16.1517
   10932      16.4251
   10933      16.9893
   10934      16.1359
   10935      15.6721
   10936      16.3347
   10937      16.0232
   10938      16.1097
   10939      15.7302
   10940      15.7097
   10941      15.3680
   10942      15.5718
   10943      15.2269
   10944      16.5322
   10945      16.0836
   10946      16.2676
   10947      16.5890
   10948      15.7130
   10949      16.1567
   10950      17.4468
   10951      16.7299
   10952      16.6732
   10953      16.0535
   10954      15.7638
   10955      16.3641
   10956      15.9303
   10957      16.2900
   10958      16.1648
   10959      16.4068
   10960      16.3067
   10961      16.2157
   10962      16.4661
   10963      16.2998
   10964      16.4689
   10965      16.1076
   10966      16.0330
   10967      17.2474
   10968      16.0277
   10969      16.2061
   10970      16.3160
   10971      17.3300
   10972      16.7330
   10973      17.0223
   10974      16.8266
   10975      17.1888
   10976      16.2490
   10977      16.1657
   10978      16.2722
   10979      16.0102
   10980      16.2803
   10981      15.6373
   10982      15.5797
   10983      16.0226
   10984      16.0205
   10985      15.8448
   10986      16.5105
   10987      16.4494
   10988      16.1976
   10989      16.5958
   10990      16.5984
   10991      16.7768
   10992      16.2166
   10993      16.4643
   10994      16.3077
   10995      16.4966
   10996      16.4450
   10997      16.8205
   10998      16.4526
   10999      15.8054
   11000      15.4974
   11001      16.6590
   11002      16.1104
   11003      16.7716
   11004      16.4977
   11005      16.8658
   11006      16.5450
   11007      16.6215
   11008      16.4575
   11009      16.6152
   11010      16.8350
   11011      16.8646
   11012      16.2138
   11013      16.1880
   11014      16.6231
   11015      15.8286
   11016      16.4072
   11017      16.0425
   11018      16.0282
   11019      16.0464
   11020      15.9267
   11021      15.8618
   11022      16.7813
   11023      16.5338
   11024      16.0115
   11025      16.3107
   11026      15.6503
   11027      15.7171
   11028      16.2233
   11029      15.6035
   11030      15.8055
   11031      15.5957
   11032      15.7174
   11033      15.7824
   11034      14.9770
   11035      15.1383
   11036      15.7714
   11037      15.7412
   11038      15.0656
   11039      15.3328
   11040      15.3030
   11041      15.8668
   11042      15.4172
   11043      15.0930
   11044      15.6946
   11045      15.7872
   11046      15.0914
   11047      15.2997
   11048      14.9902
   11049      15.7559
   11050      15.4370
   11051      15.4213
   11052      15.7403
   11053      15.3418
   11054      15.1930
   11055      15.3040
   11056      15.6992
   11057      15.6376
   11058      16.1375
   11059      15.9078
   11060      15.7261
   11061      15.7771
   11062      16.4862
   11063      16.8403
   11064      16.3339
   11065      16.7093
   11066      16.2834
   11067      16.0080
   11068      16.4128
   11069      16.1361
   11070      16.2234
   11071      16.3406
   11072      16.4441
   11073      17.3497
   11074      16.6740
   11075      16.9205
   11076      16.6195
   11077      16.4409
   11078      16.5663
   11079      16.2018
   11080      16.4153
   11081      16.5075
   11082      16.9611
   11083      16.5369
   11084      17.3648
   11085      16.5478
   11086      17.2597
   11087      17.5620
   11088      16.4252
   11089      16.5467
   11090      16.6601
   11091      17.0944
   11092      16.9593
   11093      17.0041
   11094      16.5024
   11095      16.4337
   11096      16.5890
   11097      16.5873
   11098      16.5126
   11099      16.3452
   11100      16.4212
   11101      16.6152
   11102      15.9112
   11103      15.9271
   11104      15.9170
   11105      15.6739
   11106      16.0887
   11107      15.9863
   11108      15.4622
   11109      15.5931
   11110      16.0657
   11111      16.0825
   11112      16.2040
   11113      16.2766
   11114      16.1173
   11115      16.3808
   11116      15.8868
   11117      16.1154
   11118      16.1671
   11119      15.8492
   11120      16.1717
   11121      16.3744
   11122      17.2200
   11123      16.3264
   11124      15.8631
   11125      16.3041
   11126      16.0188
   11127      16.1983
   11128      15.6885
   11129      15.8155
   11130      16.2342
   11131      15.9943
   11132      15.5118
   11133      15.6823
   11134      15.4842
   11135      15.5117
   11136      15.6767
   11137      16.5186
   11138      16.0872
   11139      15.6467
   11140      16.1776
   11141      15.8349
   11142      15.2925
   11143      15.6021
   11144      15.2684
   11145      15.8112
   11146      14.7841
   11147      16.0646
   11148      16.5141
   11149      16.4476
   11150      15.9583
   11151      16.3356
   11152      15.8588
   11153      16.2506
   11154      16.1051
   11155      16.5259
   11156      16.1569
   11157      16.7147
   11158      16.4529
   11159      16.3117
   11160      16.6829
   11161      16.7418
   11162      16.3443
   11163      16.8116
   11164      17.0135
   11165      17.2281
   11166      16.8737
   11167      16.6788
   11168      17.2586
   11169      16.7958
   11170      17.1227
   11171      16.9141
   11172      16.9382
   11173      17.0595
   11174      16.9313
   11175      16.7923
   11176      17.1634
   11177      17.4651
   11178      17.5112
   11179      17.8204
   11180      17.7803
   11181      17.4657
   11182      17.0159
   11183      17.2347
   11184      17.5057
   11185      16.9062
   11186      16.9518
   11187      16.8877
   11188      16.9925
   11189      16.9726
   11190      17.2048
   11191      16.6252
   11192      16.6395
   11193      16.4539
   11194      16.5954
   11195      16.4249
   11196      16.5887
   11197      17.5152
   11198      16.3817
   11199      16.7004
   11200      17.5472
   11201      17.0426
   11202      17.3372
   11203      18.3502
   11204      17.5983
   11205      17.9623
   11206      17.1941
   11207      16.8297
   11208      17.2811
   11209      16.8820
   11210      16.1168
   11211      16.4220
   11212      17.1814
   11213      16.4823
   11214      16.9404
   11215      17.3301
   11216      17.5206
   11217      17.6753
   11218      17.1265
   11219      17.6103
   11220      16.8809
   11221      16.5569
   11222      16.6685
   11223      16.4046
   11224      17.1192
   11225      16.6652
   11226      16.4019
   11227      16.0860
   11228      15.9593
   11229      16.1321
   11230      16.5491
   11231      16.3674
   11232      15.6828
   11233      16.2196
   11234      16.8131
   11235      16.4824
   11236      16.0149
   11237      15.9197
   11238      15.7644
   11239      15.7167
   11240      16.2478
   11241      16.1810
   11242      16.4863
   11243      16.8865
   11244      16.0822
   11245      16.5849
   11246      16.7610
   11247      16.3650
   11248      16.3050
   11249      16.6010
   11250      16.6986
   11251      16.1903
   11252      17.0362
   11253      16.6087
   11254      16.8457
   11255      16.8207
   11256      16.7630
   11257      16.9106
   11258      16.5988
   11259      16.1225
   11260      16.5315
   11261      16.3553
   11262      16.7214
   11263      16.3092
   11264      16.9136
   11265      16.3979
   11266      16.3365
   11267      16.6986
   11268      16.4562
   11269      17.1200
   11270      17.1671
   11271      16.5638
   11272      17.6757
   11273      17.0311
   11274      16.7747
   11275      16.4044
   11276      16.1545
   11277      16.6262
   11278      16.9072
   11279      16.6236
   11280      17.2752
   11281      17.2490
   11282      16.0103
   11283      17.7027
   11284      17.0120
   11285      16.8482
   11286      17.2239
   11287      17.5052
   11288      16.6288
   11289      16.9118
   11290      16.6682
   11291      17.6270
   11292      17.1875
   11293      17.2692
   11294      16.9161
   11295      16.7127
   11296      16.9525
   11297      17.2044
   11298      17.4144
   11299      16.7416
   11300      16.8931
   11301      17.4530
   11302      17.0036
   11303      17.2631
   11304      17.2190
   11305      17.3945
   11306      17.3826
   11307      17.0433
   11308      17.1853
   11309      17.0443
   11310      16.9629
   11311      17.4264
   11312      17.7412
   11313      17.2720
   11314      17.1709
   11315      16.4659
   11316      17.0787
   11317      17.1770
   11318      17.1955
   11319      17.2690
   11320      17.2782
   11321      17.1882
   11322      16.5070
   11323      17.0243
   11324      17.1751
   11325      16.9357
   11326      17.0144
   11327      16.7657
   11328      16.4078
   11329      16.6261
   11330      17.0399
   11331      17.0684
   11332      17.5825
   11333      17.5962
   11334      17.3132
   11335      17.2245
   11336      17.1920
   11337      17.6449
   11338      17.7274
   11339      16.6684
   11340      17.5438
   11341      17.3462
   11342      17.5061
   11343      17.6012
   11344      17.4639
   11345      17.4524
   11346      16.6410
   11347      16.9493
   11348      16.9477
   11349      16.9570
   11350      16.8742
   11351      16.8319
   11352      17.2103
   11353      17.1666
   11354      17.4808
   11355      17.2446
   11356      16.5074
   11357      16.6441
   11358      17.1042
   11359      16.4541
   11360      16.6698
   11361      16.7194
   11362      17.2366
   11363      17.5105
   11364      17.4418
   11365      17.1963
   11366      17.6498
   11367      17.7585
   11368      17.4261
   11369      16.6729
   11370      17.1412
   11371      16.5652
   11372      17.0585
   11373      16.6540
   11374      17.0621
   11375      17.6683
   11376      17.4072
   11377      17.9499
   11378      17.1117
   11379      17.0488
   11380      17.9448
   11381      17.1295
   11382      17.8684
   11383      17.7825
   11384      18.0919
   11385      17.7560
   11386      17.6940
   11387      17.4937
   11388      17.6943
   11389      17.4004
   11390      17.1445
   11391      16.8991
   11392      17.8510
   11393      16.9086
   11394      16.8660
   11395      16.6474
   11396      16.8970
   11397      17.1105
   11398      17.5340
   11399      16.4742
   11400      17.1391
   11401      17.0376
   11402      17.0062
   11403      17.1058
   11404      17.1893
   11405      16.4626
   11406      16.7947
   11407      16.4481
   11408      16.6165
   11409      16.4134
   11410      17.1757
   11411      17.4188
   11412      17.9822
   11413      17.9350
   11414      18.2761
   11415      17.9399
   11416      18.5633
   11417      17.7989
   11418      17.8026
   11419      18.0885
   11420      18.2590
   11421      18.1843
   11422      17.7040
   11423      17.5134
   11424      17.2788
   11425      17.4796
   11426      17.3273
   11427      17.2791
   11428      17.9480
   11429      17.2273
   11430      17.1644
   11431      17.3313
   11432      17.8373
   11433      17.7506
   11434      16.9383
   11435      17.7358
   11436      17.5832
   11437      17.6115
   11438      17.6422
   11439      17.6441
   11440      17.5941
   11441      17.7218
   11442      17.4779
   11443      17.2888
   11444      17.3481
   11445      17.4854
   11446      16.9275
   11447      17.2835
   11448      17.3609
   11449      17.8050
   11450      17.0360
   11451      17.6788
   11452      16.9022
   11453      17.2664
   11454      17.7353
   11455      18.0883
   11456      17.7403
   11457      17.7478
   11458      17.5736
   11459      17.7140
   11460      17.4954
   11461      18.0358
   11462      17.4055
   11463      17.2078
   11464      17.6258
   11465      17.4169
   11466      18.0551
   11467      17.9874
   11468      18.2292
   11469      17.8170
   11470      17.6830
   11471      17.8842
   11472      18.2547
   11473      17.8439
   11474      18.1809
   11475      17.7437
   11476      17.1290
   11477      17.9992
   11478      17.6413
   11479      17.5901
   11480      17.0762
   11481      17.1772
   11482      17.6867
   11483      17.8182
   11484      18.0077
   11485      17.4393
   11486      17.4558
   11487      17.3566
   11488      17.5230
   11489      17.2070
   11490      16.8210
   11491      16.6115
   11492      16.7306
   11493      16.7324
   11494      16.8372
   11495      16.5885
   11496      16.9276
   11497      16.5904
   11498      16.4319
   11499      17.1403
   11500      16.4968
   11501      16.4085
   11502      16.7927
   11503      16.1695
   11504      16.2746
   11505      17.1436
   11506      17.6081
   11507      17.1316
   11508      16.0393
   11509      16.5687
   11510      16.6525
   11511      16.2972
   11512      16.0004
   11513      16.3419
   11514      16.5319
   11515      15.7336
   11516      15.5101
   11517      16.4380
   11518      15.5669
   11519      16.2208
   11520      15.7010
   11521      16.4663
   11522      16.5329
   11523      15.8306
   11524      16.3185
   11525      15.6809
   11526      16.5641
   11527      16.1350
   11528      16.3042
   11529      16.0990
   11530      16.9091
   11531      16.7720
   11532      16.2967
   11533      16.9858
   11534      16.4804
   11535      16.8516
   11536      16.8282
   11537      16.3710
   11538      16.9657
   11539      16.3101
   11540      16.8627
   11541      17.1422
   11542      16.8300
   11543      17.6162
   11544      16.7404
   11545      17.2514
   11546      17.0185
   11547      16.7087
   11548      17.1330
   11549      17.0699
   11550      17.0052
   11551      17.0942
   11552      16.8028
   11553      16.9715
   11554      17.4575
   11555      17.0381
   11556      17.4211
   11557      17.1233
   11558      16.6843
   11559      17.1539
   11560      16.8576
   11561      16.9714
   11562      16.9376
   11563      16.7824
   11564      16.8147
   11565      16.5082
   11566      16.6312
   11567      17.2327
   11568      17.7134
   11569      17.4917
   11570      17.1980
   11571      17.4297
   11572      17.2734
   11573      17.1345
   11574      17.2483
   11575      16.8543
   11576      16.6539
   11577      16.5149
   11578      16.7993
   11579      16.8010
   11580      16.2868
   11581      16.1853
   11582      16.1147
   11583      16.2746
   11584      15.5875
   11585      15.8373
   11586      15.9502
   11587      15.9427
   11588      16.1351
   11589      16.5277
   11590      15.8888
   11591      16.4091
   11592      15.9393
   11593      16.1094
   11594      16.4010
   11595      16.4042
   11596      16.3830
   11597      15.8942
   11598      15.7695
   11599      15.8740
   11600      15.6034
   11601      16.0944
   11602      16.0721
   11603      15.8580
   11604      15.9485
   11605      16.1540
   11606      15.7351
   11607      15.4922
   11608      16.5604
   11609      16.6966
   11610      16.1125
   11611      16.5413
   11612      15.9659
   11613      15.6756
   11614      16.3590
   11615      15.9649
   11616      16.2888
   11617      16.3876
   11618      16.6011
   11619      15.7928
   11620      16.0773
   11621      16.4702
   11622      15.9263
   11623      16.6935
   11624      15.9382
   11625      16.5964
   11626      16.0600
   11627      15.6213
   11628      16.1823
   11629      16.6699
   11630      16.4022
   11631      16.4183
   11632      16.7964
   11633      16.9973
   11634      16.7335
   11635      16.7501
   11636      17.1241
   11637      16.6851
   11638      16.9891
   11639      16.9076
   11640      16.7890
   11641      16.6962
   11642      16.8361
   11643      16.4929
   11644      17.0817
   11645      16.6333
   11646      16.8152
   11647      16.6688
   11648      15.9090
   11649      16.6993
   11650      16.6949
   11651      16.5853
   11652      16.2469
   11653      16.9212
   11654      17.3263
   11655      17.1684
   11656      17.0064
   11657      17.2263
   11658      16.8883
   11659      17.2075
   11660      16.7256
   11661      16.6572
   11662      16.7796
   11663      16.9118
   11664      16.4019
   11665      16.3882
   11666      16.8060
   11667      17.2611
   11668      16.7248
   11669      16.6521
   11670      16.9753
   11671      17.1692
   11672      17.3452
   11673      17.4019
   11674      16.4457
   11675      16.5842
   11676      16.6922
   11677      17.6163
   11678      17.2564
   11679      17.4281
   11680      17.3725
   11681      17.5109
   11682      17.1098
   11683      16.8816
   11684      17.1794
   11685      17.5596
   11686      16.9724
   11687      16.9548
   11688      16.4977
   11689      16.8335
   11690      16.7676
   11691      16.5911
   11692      16.0167
   11693      16.1147
   11694      16.9347
   11695      16.1801
   11696      15.7335
   11697      16.4020
   11698      16.5840
   11699      17.1163
   11700      16.4606
   11701      16.6047
   11702      16.5319
   11703      16.8808
   11704      16.5846
   11705      16.4431
   11706      16.7673
   11707      16.1327
   11708      16.5438
   11709      16.8098
   11710      16.7824
   11711      17.2979
   11712      16.8034
   11713      16.8178
   11714      16.2276
   11715      16.4891
   11716      15.9491
   11717      16.2247
   11718      15.9673
   11719      15.6761
   11720      15.7294
   11721      15.7090
   11722      15.5293
   11723      15.9730
   11724      15.9904
   11725      15.5383
   11726      15.6226
   11727      15.3628
   11728      15.9434
   11729      15.7922
   11730      15.7302
   11731      16.1300
   11732      16.3611
   11733      15.9072
   11734      16.9058
   11735      16.1548
   11736      16.2766
   11737      16.0709
   11738      16.4496
   11739      16.4899
   11740      17.1467
   11741      16.0947
   11742      16.9718
   11743      16.5872
   11744      16.5334
   11745      17.0405
   11746      16.6906
   11747      16.4754
   11748      16.4354
   11749      16.7874
   11750      16.4431
   11751      16.9404
   11752      16.1264
   11753      16.6468
   11754      16.5668
   11755      16.7719
   11756      16.7894
   11757      16.4058
   11758      16.4958
   11759      16.5155
   11760      16.6643
   11761      17.3729
   11762      16.8532
   11763      17.0895
   11764      16.9030
   11765      17.0474
   11766      16.7955
   11767      16.9214
   11768      16.5361
   11769      16.5735
   11770      17.0371
   11771      16.6701
   11772      17.1079
   11773      17.5222
   11774      16.5378
   11775      17.4657
   11776      17.2165
   11777      16.9889
   11778      17.2489
   11779      16.7018
   11780      16.8815
   11781      16.0387
   11782      16.4957
   11783      16.2879
   11784      16.1541
   11785      15.9208
   11786      16.0790
   11787      15.8080
   11788      16.1053
   11789      16.2291
   11790      16.5666
   11791      16.8200
   11792      16.3053
   11793      16.1659
   11794      16.8262
   11795      16.8775
   11796      16.6286
   11797      16.4851
   11798      16.5890
   11799      16.9104
   11800      16.6452
   11801      16.4634
   11802      16.3484
   11803      16.8544
   11804      16.6336
   11805      16.4390
   11806      15.8043
   11807      16.1883
   11808      16.2105
   11809      16.6234
   11810      16.3808
   11811      16.5307
   11812      16.5400
   11813      16.5864
   11814      16.9251
   11815      16.5336
   11816      16.5432
   11817      16.7316
   11818      16.8807
   11819      16.9228
   11820      17.3564
   11821      16.8862
   11822      16.8678
   11823      16.9219
   11824      16.1960
   11825      16.2665
   11826      16.4574
   11827      16.4886
   11828      16.0590
   11829      16.7111
   11830      16.7481
   11831      16.2577
   11832      16.4889
   11833      16.5031
   11834      15.8193
   11835      16.1437
   11836      15.7542
   11837      15.6632
   11838      16.2158
   11839      15.8200
   11840      16.3196
   11841      15.8449
   11842      16.2613
   11843      15.8139
   11844      16.1772
   11845      16.4226
   11846      16.0797
   11847      16.4994
   11848      16.2850
   11849      16.4573
   11850      16.9775
   11851      16.4754
   11852      16.8273
   11853      16.8436
   11854      16.4972
   11855      17.0263
   11856      17.5790
   11857      16.8645
   11858      17.4767
   11859      16.4219
   11860      17.0912
   11861      17.2327
   11862      17.0247
   11863      16.9475
   11864      17.0739
   11865      17.0461
   11866      16.3135
   11867      16.1193
   11868      16.5772
   11869      16.4887
   11870      16.2460
   11871      16.1156
   11872      16.7183
   11873      17.1866
   11874      16.5583
   11875      16.1260
   11876      16.2139
   11877      16.4360
   11878      15.8775
   11879      15.7891
   11880      16.7103
   11881      16.1572
   11882      15.9333
   11883      16.2568
   11884      16.3278
   11885      16.1226
   11886      16.3316
   11887      17.2207
   11888      16.6861
   11889      15.8821
   11890      16.0736
   11891      16.8039
   11892      17.4047
   11893      16.6007
   11894      17.0994
   11895      17.0403
   11896      17.1802
   11897      17.4415
   11898      16.7875
   11899      16.9356
   11900      17.0578
   11901      16.7557
   11902      16.9619
   11903      16.8500
   11904      16.8544
   11905      17.0130
   11906      16.9500
   11907      16.4215
   11908      16.0704
   11909      16.5672
   11910      16.5633
   11911      16.8266
   11912      16.4042
   11913      16.1540
   11914      16.3655
   11915      16.2213
   11916      16.0110
   11917      16.5502
   11918      16.9727
   11919      16.5024
   11920      16.4993
   11921      16.8230
   11922      16.9472
   11923      16.8952
   11924      16.0642
   11925      16.8778
   11926      16.5505
   11927      17.2350
   11928      17.0480
   11929      17.2211
   11930      16.9155
   11931      17.1486
   11932      17.0978
   11933      17.6537
   11934      16.7067
   11935      16.9522
   11936      17.1419
   11937      17.3712
   11938      17.9216
   11939      17.9269
   11940      17.3814
   11941      17.3616
   11942      17.4357
   11943      17.5036
   11944      16.9721
   11945      17.5478
   11946      17.0878
   11947      17.5588
   11948      17.3448
   11949      16.5909
   11950      17.2348
   11951      17.6377
   11952      16.7952
   11953      17.0019
   11954      17.6274
   11955      16.9323
   11956      16.8523
   11957      16.3437
   11958      16.8294
   11959      17.2774
   11960      17.2079
   11961      16.7657
   11962      16.9147
   11963      17.4052
   11964      17.2891
   11965      17.3113
   11966      16.9190
   11967      17.3364
   11968      17.0681
   11969      17.6974
   11970      17.4810
   11971      17.2256
   11972      16.9744
   11973      17.2214
   11974      16.8147
   11975      17.1715
   11976      16.5100
   11977      16.8724
   11978      16.9094
   11979      17.2022
   11980      17.2090
   11981      17.0331
   11982      17.3775
   11983      17.4140
   11984      17.2568
   11985      17.8215
   11986      17.2742
   11987      17.4697
   11988      17.1911
   11989      17.0080
   11990      17.1645
   11991      17.3590
   11992      17.3275
   11993      17.6594
   11994      16.8872
   11995      17.2108
   11996      17.5594
   11997      17.9608
   11998      17.5682
   11999      16.9432
   12000      17.3010
   12001      17.3686
   12002      16.7945
   12003      16.9000
   12004      17.6782
   12005      16.9063
   12006      17.4410
   12007      17.5291
   12008      17.3773
   12009      16.9731
   12010      16.5472
   12011      16.9096
   12012      17.7341
   12013      17.4731
   12014      17.4079
   12015      16.7042
   12016      16.7618
   12017      16.5691
   12018      16.1864
   12019      16.5545
   12020      16.0150
   12021      15.7581
   12022      16.0262
   12023      16.1043
   12024      16.3169
   12025      16.7117
   12026      16.5814
   12027      16.4539
   12028      16.7617
   12029      16.5948
   12030      16.3380
   12031      16.6356
   12032      16.6867
   12033      16.3344
   12034      16.5968
   12035      16.5603
   12036      17.5091
   12037      16.7352
   12038      16.1516
   12039      16.6036
   12040      16.8812
   12041      17.3328
   12042      17.2534
   12043      16.7919
   12044      17.4505
   12045      17.5262
   12046      17.4138
   12047      16.6871
   12048      18.0308
   12049      17.1051
   12050      17.1064
   12051      17.0882
   12052      17.2521
   12053      16.9398
   12054      16.2641
   12055      17.0777
   12056      16.6757
   12057      17.2771
   12058      16.8595
   12059      16.6821
   12060      16.9701
   12061      16.6157
   12062      17.1369
   12063      16.7473
   12064      17.0376
   12065      17.0016
   12066      17.2750
   12067      17.5219
   12068      16.8541
   12069      16.7701
   12070      16.5918
   12071      17.4445
   12072      17.8614
   12073      17.2836
   12074      16.9505
   12075      17.1051
   12076      16.8740
   12077      16.3827
   12078      17.0350
   12079      16.6664
   12080      17.1778
   12081      17.2930
   12082      16.5594
   12083      16.5461
   12084      16.8372
   12085      16.8892
   12086      16.9650
   12087      17.1767
   12088      16.6608
   12089      16.4874
   12090      16.1884
   12091      16.3449
   12092      16.7449
   12093      16.3931
   12094      16.5668
   12095      17.2524
   12096      16.8772
   12097      17.1610
   12098      17.7948
   12099      16.7511
   12100      16.4439
   12101      16.6887
   12102      16.6453
   12103      17.0939
   12104      16.9847
   12105      16.4794
   12106      16.7645
   12107      16.6439
   12108      17.0656
   12109      16.7661
   12110      15.7412
   12111      16.1117
   12112      16.3404
   12113      16.4104
   12114      17.1291
   12115      16.9607
   12116      16.9140
   12117      17.1184
   12118      17.6481
   12119      16.9721
   12120      16.8675
   12121      16.4475
   12122      17.0107
   12123      16.3255
   12124      16.4678
   12125      16.1653
   12126      16.3713
   12127      16.1060
   12128      16.2930
   12129      16.5675
   12130      17.0722
   12131      16.3574
   12132      15.6407
   12133      16.3240
   12134      16.8271
   12135      17.6278
   12136      17.6874
   12137      17.5403
   12138      17.3354
   12139      17.3020
   12140      17.1674
   12141      17.0054
   12142      17.3770
   12143      16.8416
   12144      17.5391
   12145      16.8776
   12146      17.2293
   12147      17.0529
   12148      17.1234
   12149      16.4672
   12150      17.1642
   12151      16.8367
   12152      16.7756
   12153      16.3773
   12154      16.4023
   12155      16.3063
   12156      15.9836
   12157      16.1542
   12158      15.9617
   12159      16.6957
   12160      16.7947
   12161      16.4230
   12162      16.6037
   12163      16.2283
   12164      15.8398
   12165      16.0667
   12166      16.6449
   12167      16.0731
   12168      16.6514
   12169      16.0457
   12170      16.7817
   12171      16.6771
   12172      16.8124
   12173      16.1100
   12174      16.4292
   12175      16.4205
   12176      16.7980
   12177      16.4011
   12178      16.0787
   12179      15.8717
   12180      15.6119
   12181      15.9974
   12182      15.5200
   12183      15.9535
   12184      15.3317
   12185      16.4911
   12186      16.1031
   12187      15.7361
   12188      16.1171
   12189      15.5996
   12190      15.1478
   12191      15.4741
   12192      16.1461
   12193      16.1206
   12194      15.4376
   12195      15.9046
   12196      15.8404
   12197      15.5224
   12198      16.0197
   12199      15.7678
   12200      15.3302
   12201      15.2552
   12202      15.5653
   12203      15.4936
   12204      14.4126
   12205      15.5023
   12206      15.7926
   12207      15.4323
   12208      14.5031
   12209      15.2822
   12210      15.4232
   12211      15.8235
   12212      15.5150
   12213      16.3290
   12214      16.0695
   12215      16.0017
   12216      16.3010
   12217      16.2220
   12218      16.3795
   12219      16.0854
   12220      16.0017
   12221      16.2021
   12222      16.0399
   12223      16.0666
   12224      16.8753
   12225      16.6554
   12226      16.2808
   12227      16.2380
   12228      16.0626
   12229      15.8168
   12230      15.8332
   12231      15.8788
   12232      16.4932
   12233      15.9109
   12234      15.5891
   12235      15.4692
   12236      15.6472
   12237      15.2995
   12238      15.4558
   12239      16.0716
   12240      16.0126
   12241      15.6639
   12242      15.6110
   12243      15.2889
   12244      16.1009
   12245      15.6573
   12246      15.4633
   12247      15.9820
   12248      15.3734
   12249      15.4520
   12250      15.2544
   12251      15.8503
   12252      15.4033
   12253      15.3645
   12254      15.1128
   12255      14.7395
   12256      15.2103
   12257      15.1018
   12258      14.6177
   12259      14.9024
   12260      14.7624
   12261      14.1425
   12262      15.2297
   12263      15.1138
   12264      14.8248
   12265      14.9133
   12266      15.8609
   12267      15.5251
   12268      15.2670
   12269      15.5198
   12270      14.8802
   12271      15.7347
   12272      16.0100
   12273      16.3824
   12274      15.5747
   12275      15.8415
   12276      15.2160
   12277      15.9042
   12278      15.7621
   12279      15.8877
   12280      15.6167
   12281      15.8627
   12282      15.8776
   12283      15.6329
   12284      15.5335
   12285      15.3551
   12286      14.7700
   12287      15.2259
   12288      15.8073
   12289      14.4405
   12290      15.4152
   12291      15.3993
   12292      15.1773
   12293      15.2609
   12294      14.6440
   12295      14.7129
   12296      15.4680
   12297      15.3058
   12298      15.3883
   12299      15.1935
   12300      15.6645
   12301      15.4178
   12302      15.5277
   12303      15.1537
   12304      14.8587
   12305      15.3534
   12306      15.4822
   12307      15.2484
   12308      15.3796
   12309      15.4260
   12310      15.5926
   12311      14.7515
   12312      15.6240
   12313      15.3716
   12314      15.3773
   12315      15.1809
   12316      15.4813
   12317      15.8650
   12318      15.4438
   12319      16.0744
   12320      15.8007
   12321      15.3680
   12322      15.0575
   12323      15.2293
   12324      14.9186
   12325      14.9639
   12326      15.0178
   12327      15.3308
   12328      14.9646
   12329      15.6753
   12330      15.0723
   12331      15.3914
   12332      15.1000
   12333      15.3467
   12334      15.2850
   12335      15.0958
   12336      15.7077
   12337      15.2560
   12338      15.2043
   12339      15.5940
   12340      15.1669
   12341      16.0968
   12342      15.0900
   12343      15.6230
   12344      15.8533
   12345      16.2736
   12346      16.2857
   12347      15.5899
   12348      15.9263
   12349      16.0347
   12350      15.8095
   12351      16.0175
   12352      15.5308
   12353      15.4466
   12354      15.0253
   12355      14.5756
   12356      14.9968
   12357      14.7428
   12358      15.5082
   12359      15.3383
   12360      15.3161
   12361      14.9940
   12362      15.1278
   12363      15.4558
   12364      15.3635
   12365      14.9464
   12366      15.2512
   12367      15.1350
   12368      15.3418
   12369      15.7171
   12370      15.3822
   12371      15.4131
   12372      15.6739
   12373      16.1911
   12374      15.2283
   12375      15.7848
   12376      15.8750
   12377      15.8258
   12378      16.1371
   12379      15.4257
   12380      15.7348
   12381      15.4231
   12382      15.9487
   12383      15.0658
   12384      15.6911
   12385      15.8438
   12386      15.0966
   12387      14.9961
   12388      15.5613
   12389      15.4239
   12390      14.9804
   12391      15.4833
   12392      15.3265
   12393      15.2767
   12394      15.3807
   12395      15.8211
   12396      15.7885
   12397      15.3127
   12398      15.1790
   12399      14.6938
   12400      14.9701
   12401      15.0087
   12402      15.3826
   12403      15.0458
   12404      15.5678
   12405      15.7880
   12406      15.7077
   12407      15.7514
   12408      16.3576
   12409      16.1831
   12410      15.3233
   12411      15.7122
   12412      15.4873
   12413      16.1379
   12414      16.2741
   12415      15.8522
   12416      15.7094
   12417      15.3974
   12418      15.6220
   12419      15.5440
   12420      15.8307
   12421      15.3473
   12422      15.0233
   12423      15.6701
   12424      15.6886
   12425      15.8475
   12426      15.6077
   12427      16.7854
   12428      16.0181
   12429      15.3073
   12430      14.9620
   12431      16.0495
   12432      15.3211
   12433      15.3291
   12434      14.9546
   12435      15.4270
   12436      15.2068
   12437      15.5455
   12438      15.6810
   12439      15.3798
   12440      15.7541
   12441      15.3048
   12442      15.4365
   12443      15.3829
   12444      14.8457
   12445      15.5758
   12446      15.4353
   12447      15.8914
   12448      14.8632
   12449      14.6862
   12450      15.0855
   12451      15.1928
   12452      15.1205
   12453      15.4571
   12454      15.5008
   12455      14.8208
   12456      15.4393
   12457      14.3621
   12458      14.8726
   12459      14.3666
   12460      14.7800
   12461      14.7178
   12462      14.9287
   12463      15.0794
   12464      15.0624
   12465      14.8847
   12466      15.8093
   12467      15.9145
   12468      15.5226
   12469      15.1080
   12470      15.0592
   12471      15.4647
   12472      15.6563
   12473      16.3332
   12474      15.6893
   12475      15.7316
   12476      15.1457
   12477      14.8885
   12478      15.1681
   12479      15.0773
   12480      15.2285
   12481      14.7559
   12482      15.0151
   12483      15.4647
   12484      14.8590
   12485      15.0484
   12486      15.6194
   12487      15.6507
   12488      14.7762
   12489      15.1642
   12490      15.2416
   12491      15.1581
   12492      15.5762
   12493      15.5686
   12494      15.4952
   12495      15.0736
   12496      16.1708
   12497      15.7636
   12498      15.5705
   12499      15.4517
   12500      15.5329
   12501      15.5487
   12502      15.4321
   12503      15.6147
   12504      15.6820
   12505      15.9212
   12506      15.4559
   12507      15.5925
   12508      15.8329
   12509      15.9311
   12510      15.5502
   12511      16.1177
   12512      15.8853
   12513      15.8089
   12514      15.7088
   12515      15.7092
   12516      14.9988
   12517      15.8686
   12518      15.3848
   12519      15.7990
   12520      15.8632
   12521      15.5293
   12522      15.4405
   12523      15.7827
   12524      15.2223
   12525      15.1132
   12526      14.4888
   12527      15.6340
   12528      15.4170
   12529      15.6175
   12530      15.1967
   12531      15.5275
   12532      15.2455
   12533      14.8628
   12534      14.9976
   12535      15.3138
   12536      14.9673
   12537      15.0570
   12538      15.2775
   12539      14.8305
   12540      14.8690
   12541      14.9539
   12542      14.5232
   12543      14.9993
   12544      15.3486
   12545      15.9842
   12546      15.8546
   12547      15.5091
   12548      15.6368
   12549      16.0141
   12550      15.9604
   12551      14.7674
   12552      15.6810
   12553      15.4142
   12554      15.9685
   12555      15.7628
   12556      16.0889
   12557      15.9024
   12558      15.6522
   12559      14.9526
   12560      15.3829
   12561      15.8289
   12562      15.1290
   12563      15.7425
   12564      15.9030
   12565      15.7695
   12566      15.5473
   12567      15.8552
   12568      15.6031
   12569      15.5225
   12570      14.8406
   12571      15.3874
   12572      15.2883
   12573      15.5586
   12574      15.6579
   12575      16.4761
   12576      16.2707
   12577      16.2513
   12578      15.8626
   12579      15.5292
   12580      15.3831
   12581      15.4120
   12582      15.8872
   12583      14.7444
   12584      15.8505
   12585      15.2140
   12586      15.1733
   12587      15.4488
   12588      15.5592
   12589      15.1639
   12590      14.9837
   12591      14.7421
   12592      15.3568
   12593      15.3175
   12594      15.4557
   12595      15.0679
   12596      15.4119
   12597      15.8392
   12598      15.5454
   12599      15.3654
   12600      15.8139
   12601      15.2906
   12602      15.3596
   12603      15.7565
   12604      15.9851
   12605      15.1809
   12606      15.4829
   12607      15.7050
   12608      15.2027
   12609      16.0152
   12610      15.8638
   12611      15.8930
   12612      15.8164
   12613      15.3690
   12614      15.7125
   12615      15.3751
   12616      15.7377
   12617      16.3478
   12618      16.2938
   12619      16.4671
   12620      16.4847
   12621      16.3464
   12622      16.1876
   12623      15.9321
   12624      16.5483
   12625      16.7257
   12626      16.0221
   12627      16.7389
   12628      16.3652
   12629      16.0342
   12630      15.6009
   12631      15.6100
   12632      16.3761
   12633      16.0578
   12634      16.0096
   12635      16.0841
   12636      16.0377
   12637      15.6950
   12638      15.6328
   12639      15.5724
   12640      15.6848
   12641      16.0501
   12642      15.5571
   12643      14.9533
   12644      15.9620
   12645      16.0523
   12646      16.0229
   12647      15.3101
   12648      15.2723
   12649      15.1074
   12650      15.3487
   12651      15.3945
   12652      15.4172
   12653      15.3246
   12654      15.5552
   12655      15.3730
   12656      15.5422
   12657      15.1863
   12658      15.5784
   12659      15.6587
   12660      15.4112
   12661      15.0603
   12662      15.1353
   12663      15.7938
   12664      15.3162
   12665      15.5503
   12666      15.3510
   12667      15.8233
   12668      15.9530
   12669      15.1417
   12670      16.3109
   12671      15.7000
   12672      15.8723
   12673      15.5195
   12674      15.8040
   12675      15.7304
   12676      15.8496
   12677      16.0103
   12678      16.0779
   12679      15.7566
   12680      15.3140
   12681      15.4859
   12682      15.8511
   12683      15.7090
   12684      15.3448
   12685      15.2951
   12686      15.5138
   12687      15.0906
   12688      15.1678
   12689      15.8540
   12690      14.7543
   12691      15.5669
   12692      15.2303
   12693      15.8900
   12694      15.7338
   12695      15.2866
   12696      15.4655
   12697      16.0139
   12698      15.6529
   12699      15.6727
   12700      15.6007
   12701      15.5956
   12702      15.0273
   12703      15.2634
   12704      15.2040
   12705      14.8768
   12706      14.9672
   12707      15.1113
   12708      15.1909
   12709      14.9399
   12710      15.1034
   12711      14.8872
   12712      14.8650
   12713      14.8444
   12714      15.5577
   12715      15.2194
   12716      15.3727
   12717      14.8635
   12718      15.3150
   12719      15.2505
   12720      15.4145
   12721      15.2931
   12722      15.6618
   12723      15.7077
   12724      15.0828
   12725      15.9455
   12726      15.4222
   12727      15.2329
   12728      15.7322
   12729      16.0522
   12730      15.7247
   12731      15.7717
   12732      15.9345
   12733      15.8292
   12734      15.8107
   12735      15.3435
   12736      15.5853
   12737      15.2657
   12738      15.3157
   12739      15.2834
   12740      15.9704
   12741      15.5250
   12742      15.7541
   12743      15.4286
   12744      15.2053
   12745      15.2559
   12746      15.5925
   12747      15.8530
   12748      15.9340
   12749      15.9903
   12750      16.4519
   12751      16.6541
   12752      16.4874
   12753      16.1371
   12754      15.3608
   12755      15.4740
   12756      15.4609
   12757      15.2006
   12758      15.2397
   12759      15.3628
   12760      15.5074
   12761      15.6151
   12762      16.3844
   12763      15.6916
   12764      15.7103
   12765      15.5080
   12766      16.0055
   12767      15.7887
   12768      15.5105
   12769      16.2434
   12770      16.2390
   12771      17.0014
   12772      15.7689
   12773      16.0040
   12774      15.8520
   12775      16.3233
   12776      15.8741
   12777      15.5088
   12778      16.1534
   12779      15.8787
   12780      15.3252
   12781      14.9562
   12782      15.5477
   12783      14.9693
   12784      15.4504
   12785      15.6613
   12786      15.3434
   12787      15.1025
   12788      15.1388
   12789      14.7994
   12790      15.9412
   12791      15.5376
   12792      15.6567
   12793      15.5633
   12794      16.3660
   12795      15.9250
   12796      15.5066
   12797      16.0866
   12798      15.9934
   12799      15.7226
   12800      15.5441
   12801      15.8222
   12802      15.8776
   12803      15.5852
   12804      16.1047
   12805      15.7107
   12806      15.7529
   12807      15.0408
   12808      15.7606
   12809      15.7702
   12810      15.5526
   12811      15.6169
   12812      15.4890
   12813      16.0473
   12814      15.6758
   12815      15.8336
   12816      15.4192
   12817      16.0451
   12818      15.6370
   12819      15.3030
   12820      15.2792
   12821      15.2238
   12822      15.7671
   12823      14.7628
   12824      15.0180
   12825      15.7399
   12826      15.3504
   12827      15.6016
   12828      15.5817
   12829      15.7333
   12830      15.9293
   12831      15.4762
   12832      16.2257
   12833      15.1116
   12834      16.0226
   12835      16.1162
   12836      15.6961
   12837      15.9578
   12838      15.7906
   12839      15.3557
   12840      15.9434
   12841      15.8219
   12842      15.6545
   12843      15.5863
   12844      15.5766
   12845      15.3025
   12846      15.6742
   12847      15.6549
   12848      15.5020
   12849      15.8700
   12850      15.8514
   12851      15.6114
   12852      16.3206
   12853      16.2113
   12854      15.6518
   12855      14.8892
   12856      16.0221
   12857      15.9886
   12858      15.8996
   12859      15.5976
   12860      15.8129
   12861      15.7283
   12862      15.5854
   12863      15.1845
   12864      15.4205
   12865      15.3943
   12866      15.3208
   12867      14.5741
   12868      15.4701
   12869      15.9445
   12870      16.0119
   12871      15.9790
   12872      16.6890
   12873      16.1209
   12874      15.4962
   12875      15.4358
   12876      15.8588
   12877      16.1265
   12878      15.4691
   12879      15.4245
   12880      15.6550
   12881      15.7199
   12882      16.0201
   12883      15.9925
   12884      16.2299
   12885      16.1108
   12886      16.1216
   12887      15.9229
   12888      15.8225
   12889      15.9747
   12890      15.9335
   12891      16.1670
   12892      16.0107
   12893      15.6811
   12894      16.1925
   12895      16.1394
   12896      15.8837
   12897      16.3738
   12898      15.8033
   12899      15.9507
   12900      16.1250
   12901      16.2040
   12902      15.9951
   12903      15.9007
   12904      15.5184
   12905      16.2726
   12906      16.1665
   12907      15.3576
   12908      15.9845
   12909      15.9130
   12910      16.0116
   12911      15.5062
   12912      15.4941
   12913      15.6895
   12914      15.9269
   12915      15.5725
   12916      15.4751
   12917      15.5072
   12918      14.4747
   12919      15.8830
   12920      15.7462
   12921      15.5126
   12922      14.5704
   12923      14.5075
   12924      14.9497
   12925      15.5813
   12926      15.4368
   12927      15.1182
   12928      14.9398
   12929      15.6044
   12930      15.4516
   12931      15.7548
   12932      15.4768
   12933      15.8167
   12934      16.0357
   12935      15.7784
   12936      16.3542
   12937      15.8285
   12938      16.2157
   12939      16.0549
   12940      15.8417
   12941      15.3783
   12942      15.9286
   12943      15.6120
   12944      15.6389
   12945      15.8496
   12946      15.5183
   12947      15.7755
   12948      15.5854
   12949      15.7214
   12950      16.2977
   12951      16.3387
   12952      16.3882
   12953      15.2297
   12954      15.9898
   12955      15.3904
   12956      15.1291
   12957      15.7976
   12958      15.5037
   12959      15.6055
   12960      16.0338
   12961      16.4158
   12962      15.6033
   12963      15.9606
   12964      15.7436
   12965      15.8293
   12966      16.1954
   12967      15.7196
   12968      14.9816
   12969      16.2654
   12970      16.4744
   12971      16.2443
   12972      16.5208
   12973      15.7530
   12974      16.1775
   12975      15.6969
   12976      16.2884
   12977      15.8519
   12978      15.5214
   12979      15.1341
   12980      15.3042
   12981      15.3625
   12982      15.6373
   12983      15.9018
   12984      15.1221
   12985      14.7599
   12986      15.2114
   12987      15.4439
   12988      15.7904
   12989      16.1020
   12990      15.9125
   12991      16.5167
   12992      16.1136
   12993      16.5986
   12994      15.5917
   12995      15.8959
   12996      15.4782
   12997      16.2994
   12998      16.3552
   12999      15.8544
   13000      16.4358
   13001      16.3502
   13002      16.3864
   13003      16.3178
   13004      16.1775
   13005      16.1009
   13006      15.8420
   13007      16.1483
   13008      16.2513
   13009      16.2057
   13010      15.8738
   13011      16.2599
   13012      16.3322
   13013      15.5123
   13014      15.7024
   13015      15.9695
   13016      15.6733
   13017      15.7600
   13018      15.8475
   13019      15.5123
   13020      16.0203
   13021      16.2215
   13022      16.3625
   13023      16.7194
   13024      16.8171
   13025      16.3818
   13026      16.5176
   13027      16.7236
   13028      16.8041
   13029      16.6444
   13030      17.1531
   13031      16.9531
   13032      17.1764
   13033      16.4815
   13034      16.3988
   13035      16.5476
   13036      16.1975
   13037      16.1317
   13038      16.3548
   13039      16.1526
   13040      16.8671
   13041      16.7788
   13042      16.7078
   13043      16.4463
   13044      17.0994
   13045      16.8213
   13046      17.3450
   13047      16.7019
   13048      16.8732
   13049      17.0879
   13050      16.8797
   13051      17.5510
   13052      17.0824
   13053      17.1442
   13054      17.2100
   13055      16.3052
   13056      16.2033
   13057      16.6744
   13058      17.0005
   13059      17.0065
   13060      16.2140
   13061      16.0325
   13062      15.8300
   13063      16.0234
   13064      16.5796
   13065      16.3338
   13066      16.0889
   13067      16.6229
   13068      15.8985
   13069      16.0530
   13070      16.3211
   13071      16.5422
   13072      15.8136
   13073      16.1458
   13074      16.1009
   13075      16.7110
   13076      15.8018
   13077      15.5692
   13078      15.5135
   13079      15.7342
   13080      15.8746
   13081      15.6563
   13082      16.0884
   13083      15.9424
   13084      15.5886
   13085      16.3820
   13086      16.5622
   13087      16.0392
   13088      16.4590
   13089      16.6784
   13090      16.9453
   13091      16.0904
   13092      16.3760
   13093      16.0488
   13094      17.0594
   13095      17.0472
   13096      17.1609
   13097      17.5807
   13098      18.0235
   13099      17.1976
   13100      16.9260
   13101      17.4406
   13102      17.7828
   13103      17.8644
   13104      17.0707
   13105      16.9945
   13106      17.3035
   13107      17.1123
   13108      17.8056
   13109      17.7637
   13110      17.1088
   13111      17.5739
   13112      17.4817
   13113      17.0505
   13114      16.9523
   13115      17.6418
   13116      17.8813
   13117      18.1182
   13118      17.2310
   13119      17.0524
   13120      17.6341
   13121      17.3685
   13122      17.2468
   13123      17.1485
   13124      17.6272
   13125      16.6460
   13126      17.7275
   13127      17.2913
   13128      17.1537
   13129      17.3358
   13130      16.6902
   13131      18.1558
   13132      17.1405
   13133      17.5161
   13134      17.3922
   13135      17.0437
   13136      17.9183
   13137      17.3320
   13138      17.6711
   13139      17.1253
   13140      17.6073
   13141      17.5495
   13142      17.8168
   13143      17.3331
   13144      17.2391
   13145      17.3375
   13146      17.3370
   13147      17.6489
   13148      17.2006
   13149      17.4778
   13150      17.7645
   13151      18.1221
   13152      17.6119
   13153      18.1554
   13154      17.7939
   13155      17.8799
   13156      18.3632
   13157      17.2901
   13158      17.4889
   13159      18.1497
   13160      17.4212
   13161      17.8944
   13162      17.4267
   13163      18.1667
   13164      17.5856
   13165      17.4444
   13166      17.3087
   13167      17.6743
   13168      16.8083
   13169      16.9630
   13170      17.2268
   13171      17.4556
   13172      17.5001
   13173      16.7756
   13174      16.4312
   13175      16.7452
   13176      16.9148
   13177      16.7071
   13178      17.3043
   13179      17.2275
   13180      16.8810
   13181      16.5267
   13182      16.5008
   13183      16.4133
   13184      15.7784
   13185      16.1587
   13186      16.3278
   13187      16.6253
   13188      17.2680
   13189      17.2266
   13190      15.7236
   13191      17.3672
   13192      16.1625
   13193      16.8078
   13194      16.7801
   13195      16.9709
   13196      16.9778
   13197      16.4495
   13198      17.2701
   13199      16.7010
   13200      17.1322
   13201      16.9360
   13202      16.6249
   13203      17.0765
   13204      16.9461
   13205      17.0933
   13206      17.2156
   13207      16.8489
   13208      17.0628
   13209      16.9426
   13210      16.5037
   13211      17.0568
   13212      17.1476
   13213      17.2787
   13214      17.3187
   13215      17.1301
   13216      17.3506
   13217      17.2651
   13218      17.4422
   13219      17.6403
   13220      16.5271
   13221      16.7603
   13222      16.9624
   13223      17.3994
   13224      16.5054
   13225      17.2127
   13226      16.5534
   13227      16.4729
   13228      16.7317
   13229      16.7811
   13230      16.7218
   13231      16.6788
   13232      16.1044
   13233      17.0746
   13234      17.3444
   13235      17.0136
   13236      17.1916
   13237      17.7397
   13238      17.6432
   13239      17.7903
   13240      16.9459
   13241      16.9341
   13242      16.7903
   13243      17.0532
   13244      17.2224
   13245      17.0171
   13246      16.9934
   13247      17.5474
   13248      17.3819
   13249      17.6925
   13250      16.4010
   13251      17.4488
   13252      17.3338
   13253      17.3389
   13254      17.0959
   13255      16.9756
   13256      16.9066
   13257      17.6347
   13258      17.5159
   13259      17.4685
   13260      17.5782
   13261      17.6636
   13262      17.4201
   13263      17.8211
   13264      17.7834
   13265      17.5392
   13266      16.7187
   13267      17.3210
   13268      17.4456
   13269      16.8860
   13270      17.2605
   13271      17.2184
   13272      16.9806
   13273      17.0552
   13274      16.7039
   13275      16.9916
   13276      17.2614
   13277      16.8590
   13278      16.5329
   13279      16.9683
   13280      16.3589
   13281      16.4853
   13282      17.3119
   13283      16.6860
   13284      17.0672
   13285      16.8633
   13286      16.8038
   13287      16.9432
   13288      17.4574
   13289      16.2149
   13290      17.3749
   13291      16.5480
   13292      17.1824
   13293      16.4817
   13294      17.3123
   13295      16.5625
   13296      16.6580
   13297      17.1749
   13298      16.3837
   13299      17.4382
   13300      16.5635
   13301      17.1833
   13302      16.7288
   13303      16.4597
   13304      16.7015
   13305      16.7162
   13306      17.2574
   13307      16.5581
   13308      16.9329
   13309      16.9754
   13310      16.9458
   13311      17.0921
   13312      17.3424
   13313      17.5814
   13314      17.0381
   13315      16.9524
   13316      16.4991
   13317      16.2740
   13318      16.5842
   13319      15.6597
   13320      15.8298
   13321      16.0724
   13322      15.5052
   13323      15.8560
   13324      15.2512
   13325      16.1784
   13326      16.0103
   13327      15.9371
   13328      15.0626
   13329      15.7948
   13330      15.7201
   13331      16.4906
   13332      16.1994
   13333      16.3061
   13334      15.6999
   13335      16.7340
   13336      15.5309
   13337      16.2547
   13338      16.7175
   13339      16.6439
   13340      16.2138
   13341      16.3613
   13342      16.5739
   13343      17.1005
   13344      17.0861
   13345      17.3675
   13346      16.3562
   13347      16.6821
   13348      16.8174
   13349      16.4842
   13350      16.8219
   13351      16.2695
   13352      16.2118
   13353      16.6774
   13354      16.1878
   13355      16.3367
   13356      16.5451
   13357      16.1607
   13358      15.9992
   13359      16.1341
   13360      16.5756
   13361      16.7905
   13362      16.9980
   13363      16.7194
   13364      17.3014
   13365      17.3920
   13366      17.1634
   13367      17.5999
   13368      17.5983
   13369      16.7765
   13370      17.3702
   13371      16.8549
   13372      17.2460
   13373      16.9341
   13374      16.9916
   13375      16.9203
   13376      17.1783
   13377      17.8013
   13378      16.8760
   13379      16.3323
   13380      15.9674
   13381      16.1671
   13382      17.2038
   13383      16.8180
   13384      16.9486
   13385      17.2056
   13386      17.1207
   13387      17.5998
   13388      16.7606
   13389      16.9599
   13390      16.8597
   13391      17.0879
   13392      17.4209
   13393      16.7190
   13394      16.5423
   13395      16.7700
   13396      17.5186
   13397      17.3018
   13398      17.4374
   13399      17.1800
   13400      17.4875
   13401      17.1293
   13402      17.5012
   13403      17.7779
   13404      17.6376
   13405      17.6448
   13406      16.8435
   13407      16.8846
   13408      16.9172
   13409      16.4535
   13410      16.7369
   13411      16.6003
   13412      16.9445
   13413      17.0317
   13414      17.4105
   13415      17.4137
   13416      17.0179
   13417      17.3049
   13418      17.3996
   13419      17.2541
   13420      16.9335
   13421      16.5090
   13422      16.7972
   13423      17.3516
   13424      17.6190
   13425      16.8187
   13426      16.6677
   13427      16.9812
   13428      16.8511
   13429      17.1337
   13430      16.7909
   13431      17.2784
   13432      17.3148
   13433      16.5706
   13434      17.0122
   13435      16.8748
   13436      16.8909
   13437      17.1865
   13438      17.2021
   13439      17.0281
   13440      16.8468
   13441      17.0958
   13442      17.0734
   13443      16.6433
   13444      17.2916
   13445      17.1170
   13446      17.3905
   13447      17.3819
   13448      17.7059
   13449      17.2601
   13450      17.5420
   13451      17.5727
   13452      17.0163
   13453      17.1179
   13454      17.2073
   13455      17.4515
   13456      17.6427
   13457      17.1064
   13458      17.1839
   13459      17.1704
   13460      17.4719
   13461      16.8956
   13462      17.5666
   13463      17.2225
   13464      17.6540
   13465      16.8552
   13466      16.0858
   13467      16.9693
   13468      16.4436
   13469      16.0736
   13470      16.5772
   13471      16.8145
   13472      16.9148
   13473      16.3559
   13474      16.0645
   13475      15.9847
   13476      16.0004
   13477      16.4655
   13478      16.7630
   13479      16.7474
   13480      16.5549
   13481      16.3710
   13482      16.4149
   13483      16.3712
   13484      16.5129
   13485      16.8735
   13486      16.6949
   13487      17.1643
   13488      17.5332
   13489      17.5178
   13490      18.1296
   13491      17.5988
   13492      18.0486
   13493      17.4989
   13494      17.5862
   13495      17.8980
   13496      18.0137
   13497      17.3727
   13498      17.9371
   13499      17.5517
   13500      17.5278
   13501      17.7511
   13502      16.8996
   13503      17.0547
   13504      17.4679
   13505      17.9315
   13506      16.5826
   13507      17.6819
   13508      17.5661
   13509      16.8959
   13510      17.6159
   13511      17.7771
   13512      17.9934
   13513      17.5608
   13514      17.1603
   13515      17.5806
   13516      16.9203
   13517      17.6985
   13518      17.7292
   13519      18.0140
   13520      17.7088
   13521      17.6638
   13522      17.8402
   13523      17.8492
   13524      17.3946
   13525      16.8991
   13526      17.0516
   13527      17.1720
   13528      17.0941
   13529      16.7908
   13530      16.9165
   13531      16.4170
   13532      16.9622
   13533      17.0202
   13534      17.6964
   13535      17.3246
   13536      17.8291
   13537      18.1690
   13538      17.1692
   13539      17.7007
   13540      17.4285
   13541      18.0413
   13542      17.6581
   13543      17.6367
   13544      17.5833
   13545      17.0679
   13546      16.5811
   13547      17.0483
   13548      16.5149
   13549      16.2363
   13550      16.7129
   13551      16.1685
   13552      16.5556
   13553      16.7619
   13554      16.5531
   13555      16.4763
   13556      16.6099
   13557      16.3710
   13558      16.3897
   13559      16.8539
   13560      16.4472
   13561      16.0923
   13562      16.6907
   13563      16.5229
   13564      16.6886
   13565      16.7912
   13566      16.8756
   13567      16.9284
   13568      17.2361
   13569      17.0036
   13570      16.3456
   13571      16.4644
   13572      16.6257
   13573      16.7118
   13574      16.4038
   13575      16.2193
   13576      15.9344
   13577      15.9682
   13578      16.1445
   13579      15.3266
   13580      16.0195
   13581      15.8264
   13582      16.1024
   13583      16.8401
   13584      16.7582
   13585      16.8099
   13586      16.3010
   13587      16.5784
   13588      16.4566
   13589      16.2187
   13590      16.4609
   13591      16.1910
   13592      15.8187
   13593      16.1229
   13594      17.0532
   13595      16.2787
   13596      15.7520
   13597      16.5694
   13598      16.4921
   13599      16.8540
   13600      16.6704
   13601      16.7966
   13602      16.3428
   13603      16.3778
   13604      16.6547
   13605      16.3927
   13606      16.0048
   13607      16.4900
   13608      17.2329
   13609      16.4043
   13610      16.7632
   13611      16.3377
   13612      16.5311
   13613      16.9118
   13614      17.8678
   13615      17.2989
   13616      16.6675
   13617      16.7723
   13618      17.2369
   13619      17.1583
   13620      16.1693
   13621      16.1814
   13622      16.6706
   13623      16.7469
   13624      16.6549
   13625      17.0660
   13626      16.9123
   13627      17.5343
   13628      17.3421
   13629      17.4170
   13630      17.8787
   13631      17.0752
   13632      17.5632
   13633      17.9075
   13634      17.3610
   13635      17.8491
   13636      17.4008
   13637      17.0859
   13638      16.7588
   13639      16.6538
   13640      17.1880
   13641      16.7669
   13642      16.8577
   13643      17.2141
   13644      16.9927
   13645      16.8661
   13646      17.3818
   13647      17.0783
   13648      17.0364
   13649      16.8620
   13650      16.8859
   13651      16.6958
   13652      17.4834
   13653      16.7429
   13654      16.5909
   13655      16.1923
   13656      16.8621
   13657      16.4947
   13658      16.5700
   13659      16.7974
   13660      16.3084
   13661      16.9365
   13662      16.9517
   13663      16.7535
   13664      16.6546
   13665      16.5928
   13666      16.9402
   13667      16.4801
   13668      17.0248
   13669      17.1999
   13670      17.1543
   13671      17.3904
   13672      17.4193
   13673      17.0266
   13674      17.2371
   13675      17.2176
   13676      16.7187
   13677      16.3260
   13678      16.3024
   13679      16.3572
   13680      16.4110
   13681      16.4491
   13682      16.2209
   13683      16.8956
   13684      16.6340
   13685      17.2792
   13686      17.2086
   13687      16.5758
   13688      16.5351
   13689      16.7881
   13690      17.0747
   13691      17.2440
   13692      17.7700
   13693      17.9051
   13694      17.3835
   13695      18.3178
   13696      17.3577
   13697      17.1505
   13698      17.5034
   13699      17.7073
   13700      17.7464
   13701      17.5173
   13702      17.6430
   13703      17.2072
   13704      17.0186
   13705      16.8806
   13706      17.4400
   13707      18.1256
   13708      17.4363
   13709      17.8467
   13710      17.3708
   13711      17.5468
   13712      17.5822
   13713      18.0022
   13714      18.0386
   13715      17.7457
   13716      17.3014
   13717      18.0447
   13718      18.2347
   13719      17.4988
   13720      17.7624
   13721      17.9116
   13722      18.1048
   13723      18.0502
   13724      18.0335
   13725      17.6852
   13726      17.5126
   13727      17.9235
   13728      18.0199
   13729      18.0610
   13730      18.5788
   13731      18.5745
   13732      18.2233
   13733      18.5305
   13734      18.1451
   13735      17.9298
   13736      18.2449
   13737      17.8724
   13738      18.3221
   13739      17.9052
   13740      17.8708
   13741      17.2614
   13742      17.8304
   13743      17.5036
   13744      17.6389
   13745      17.3828
   13746      17.9182
   13747      18.0007
   13748      18.0640
   13749      18.1058
   13750      17.6763
   13751      18.2795
   13752      18.0349
   13753      18.2388
   13754      17.3213
   13755      17.2244
   13756      18.2255
   13757      17.2640
   13758      17.6529
   13759      17.2517
   13760      17.9009
   13761      17.9774
   13762      17.8509
   13763      17.3850
   13764      17.0169
   13765      16.4067
   13766      17.3130
   13767      17.2621
   13768      16.8699
   13769      16.9432
   13770      16.7263
   13771      17.1647
   13772      17.3731
   13773      16.7180
   13774      16.8971
   13775      17.0896
   13776      16.9354
   13777      15.9319
   13778      16.3083
   13779      17.1319
   13780      16.8474
   13781      17.7302
   13782      16.3625
   13783      16.9516
   13784      17.0630
   13785      17.1815
   13786      16.4103
   13787      16.7608
   13788      16.6263
   13789      16.7468
   13790      16.9953
   13791      16.7189
   13792      16.6201
   13793      17.1507
   13794      16.9124
   13795      17.5865
   13796      17.2719
   13797      16.9045
   13798      17.0624
   13799      16.9848
   13800      16.9169
   13801      17.0274
   13802      16.4313
   13803      16.7866
   13804      16.5114
   13805      16.5717
   13806      16.3551
   13807      16.4856
   13808      16.7750
   13809      16.7706
   13810      16.6835
   13811      16.9009
   13812      17.0376
   13813      16.8969
   13814      16.5003
   13815      16.5017
   13816      16.7710
   13817      16.7041
   13818      16.9475
   13819      17.5314
   13820      16.6236
   13821      17.2606
   13822      16.8497
   13823      16.9672
   13824      16.6508
   13825      17.2353
   13826      17.0786
   13827      16.8853
   13828      16.5616
   13829      16.0036
   13830      16.5938
   13831      16.3868
   13832      16.4101
   13833      16.4097
   13834      16.5255
   13835      16.5138
   13836      16.8672
   13837      17.1301
   13838      16.8524
   13839      16.7664
   13840      17.1375
   13841      16.7193
   13842      17.1562
   13843      17.0604
   13844      16.7923
   13845      16.7157
   13846      17.3678
   13847      16.7392
   13848      16.6021
   13849      16.4270
   13850      16.1808
   13851      16.7530
   13852      16.9457
   13853      16.7524
   13854      16.3571
   13855      16.9433
   13856      16.8154
   13857      16.6182
   13858      17.2056
   13859      16.2042
   13860      16.1468
   13861      16.3639
   13862      16.6381
   13863      16.0519
   13864      16.1282
   13865      16.0266
   13866      15.7861
   13867      16.2888
   13868      16.5017
   13869      16.9886
   13870      16.9882
   13871      16.5695
   13872      16.4191
   13873      15.7460
   13874      16.5984
   13875      16.7596
   13876      16.7257
   13877      16.6970
   13878      16.2092
   13879      17.2134
   13880      16.6187
   13881      16.6475
   13882      16.2750
   13883      16.3679
   13884      16.6399
   13885      16.4860
   13886      16.1257
   13887      15.7479
   13888      16.3293
   13889      17.2695
   13890      16.6819
   13891      16.7578
   13892      16.7469
   13893      17.1691
   13894      16.5745
   13895      16.7066
   13896      16.7657
   13897      16.7338
   13898      16.2321
   13899      16.1531
   13900      16.3140
   13901      16.0728
   13902      16.6323
   13903      15.9889
   13904      16.2689
   13905      16.0687
   13906      15.9898
   13907      16.0220
   13908      16.4673
   13909      17.4161
   13910      16.9875
   13911      17.2693
   13912      16.6274
   13913      16.6638
   13914      16.4156
   13915      16.7325
   13916      16.8582
   13917      16.9789
   13918      16.9630
   13919      17.1940
   13920      15.9500
   13921      16.6103
   13922      16.6645
   13923      17.1151
   13924      17.3851
   13925      18.1704
   13926      17.4993
   13927      17.3903
   13928      17.6904
   13929      17.5861
   13930      18.1936
   13931      17.6054
   13932      17.0511
   13933      17.9072
   13934      18.1580
   13935      18.0412
   13936      17.7686
   13937      18.1889
   13938      17.4048
   13939      17.4486
   13940      17.5905
   13941      16.7903
   13942      16.6796
   13943      17.3346
   13944      16.4976
   13945      16.9516
   13946      16.0958
   13947      16.5523
   13948      16.3022
   13949      16.6927
   13950      16.3118
   13951      17.3074
   13952      16.5672
   13953      16.9934
   13954      16.4734
   13955      16.3267
   13956      16.5940
   13957      16.5243
   13958      16.6078
   13959      17.1703
   13960      16.9622
   13961      16.9807
   13962      17.0352
   13963      17.1671
   13964      16.8233
   13965      16.4721
   13966      16.2883
   13967      16.8832
   13968      17.3640
   13969      16.9265
   13970      17.2433
   13971      16.9046
   13972      16.7126
   13973      16.6610
   13974      16.8125
   13975      17.1049
   13976      16.8371
   13977      16.8762
   13978      16.9785
   13979      16.8817
   13980      16.9346
   13981      17.0008
   13982      16.5878
   13983      16.8280
   13984      16.5598
   13985      16.7552
   13986      17.4102
   13987      16.9554
   13988      16.0761
   13989      16.5923
   13990      16.5722
   13991      16.3293
   13992      16.8742
   13993      16.1582
   13994      16.4495
   13995      16.5696
   13996      16.4994
   13997      16.6691
   13998      17.0341
   13999      17.0562
   14000      16.6052
   14001      17.1427
   14002      16.3121
   14003      16.5094
   14004      16.3533
   14005      16.5836
   14006      16.9050
   14007      16.9713
   14008      16.4132
   14009      16.8163
   14010      16.5443
   14011      17.2157
   14012      17.0394
   14013      16.6156
   14014      17.5132
   14015      16.9753
   14016      17.1222
   14017      17.4115
   14018      17.0237
   14019      17.0929
   14020      16.9926
   14021      16.2059
   14022      16.4177
   14023      16.6989
   14024      17.2617
   14025      16.5652
   14026      16.2756
   14027      16.6868
   14028      16.6704
   14029      17.1870
   14030      16.1367
   14031      16.7771
   14032      17.7994
   14033      16.7051
   14034      16.3774
   14035      16.4077
   14036      16.0875
   14037      16.3440
   14038      16.5430
   14039      16.8102
   14040      16.7706
   14041      16.5213
   14042      16.6482
   14043      16.3638
   14044      17.0202
   14045      16.8237
   14046      16.8924
   14047      16.5391
   14048      17.0954
   14049      17.1262
   14050      17.1430
   14051      16.9628
   14052      17.0608
   14053      17.0730
   14054      16.9783
   14055      17.7471
   14056      17.2349
   14057      17.6009
   14058      17.5126
   14059      16.8027
   14060      16.8026
   14061      16.9549
   14062      16.3671
   14063      17.0306
   14064      16.9564
   14065      17.2067
   14066      17.3697
   14067      16.8337
   14068      17.0679
   14069      16.8372
   14070      16.9582
   14071      17.4870
   14072      16.9747
   14073      17.0114
   14074      17.2164
   14075      16.1852
   14076      16.8945
   14077      16.8796
   14078      16.7863
   14079      17.0273
   14080      17.4419
   14081      16.4642
   14082      16.8040
   14083      16.0383
   14084      17.2834
   14085      17.2411
   14086      16.8747
   14087      16.9015
   14088      16.9041
   14089      16.2617
   14090      16.5404
   14091      16.6541
   14092      16.6963
   14093      17.0455
   14094      17.1489
   14095      17.1348
   14096      16.7480
   14097      16.9067
   14098      16.4288
   14099      16.2681
   14100      16.4867
   14101      17.0243
   14102      16.5811
   14103      16.4876
   14104      16.2625
   14105      16.7531
   14106      16.8200
   14107      16.6069
   14108      16.7247
   14109      16.9758
   14110      16.6996
   14111      16.7057
   14112      16.5818
   14113      16.5233
   14114      16.9100
   14115      16.9418
   14116      16.9259
   14117      16.3180
   14118      16.1400
   14119      16.5242
   14120      16.0369
   14121      16.4815
   14122      16.8906
   14123      17.5759
   14124      17.3630
   14125      17.1708
   14126      17.3152
   14127      16.9963
   14128      16.9918
   14129      16.6850
   14130      16.4504
   14131      16.5293
   14132      16.1897
   14133      16.5852
   14134      16.7771
   14135      16.6403
   14136      16.4463
   14137      16.5269
   14138      16.2065
   14139      16.3260
   14140      17.0319
   14141      16.3311
   14142      16.6537
   14143      16.4775
   14144      16.3156
   14145      16.3726
   14146      16.5406
   14147      16.6784
   14148      16.6723
   14149      16.5326
   14150      16.6618
   14151      16.7069
   14152      16.7925
   14153      17.2360
   14154      17.5569
   14155      16.8116
   14156      16.8062
   14157      16.4732
   14158      16.7124
   14159      16.5305
   14160      16.1915
   14161      16.6153
   14162      16.6119
   14163      16.1688
   14164      16.0754
   14165      16.1546
   14166      16.0190
   14167      16.1425
   14168      16.3648
   14169      16.5576
   14170      16.9456
   14171      16.9080
   14172      16.9332
   14173      16.7052
   14174      16.1432
   14175      15.7756
   14176      16.5146
   14177      16.5514
   14178      16.4785
   14179      16.2371
   14180      16.8688
   14181      16.8181
   14182      16.3176
   14183      16.6363
   14184      16.3518
   14185      16.4541
   14186      16.0820
   14187      17.0376
   14188      16.2172
   14189      16.6920
   14190      17.2232
   14191      17.4292
   14192      16.6638
   14193      16.6538
   14194      16.4441
   14195      17.3451
   14196      16.9652
   14197      16.7067
   14198      16.8050
   14199      16.2674
   14200      17.1495
   14201      16.8006
   14202      17.4529
   14203      17.2759
   14204      16.7598
   14205      16.6059
   14206      17.0570
   14207      17.4378
   14208      17.9438
   14209      17.1044
   14210      17.4907
   14211      17.2904
   14212      17.3606
   14213      17.3974
   14214      16.8366
   14215      17.3541
   14216      16.8386
   14217      16.9575
   14218      16.7990
   14219      16.5860
   14220      16.5962
   14221      16.7758
   14222      17.3043
   14223      17.1720
   14224      16.9797
   14225      17.1882
   14226      17.7787
   14227      17.3877
   14228      17.0902
   14229      17.0280
   14230      17.2840
   14231      17.0076
   14232      16.6984
   14233      16.7801
   14234      16.6776
   14235      17.0551
   14236      16.8287
   14237      16.9224
   14238      16.9545
   14239      16.5634
   14240      17.0150
   14241      16.8404
   14242      16.6387
   14243      17.1144
   14244      16.8416
   14245      16.5626
   14246      16.2933
   14247      16.6327
   14248      17.2391
   14249      17.5858
   14250      17.4227
   14251      16.6505
   14252      17.1128
   14253      16.3428
   14254      16.5129
   14255      16.7686
   14256      16.4258
   14257      16.5571
   14258      16.6647
   14259      16.7103
   14260      16.2052
   14261      16.1628
   14262      15.5057
   14263      15.4446
   14264      16.5410
   14265      16.5090
   14266      16.6033
   14267      16.1657
   14268      16.5534
   14269      16.1763
   14270      16.2312
   14271      16.3913
   14272      16.7518
   14273      16.8716
   14274      16.7340
   14275      17.3469
   14276      16.2473
   14277      17.4294
   14278      17.0941
   14279      16.9886
   14280      16.8616
   14281      16.4381
   14282      16.3671
   14283      16.3891
   14284      16.3189
   14285      16.5423
   14286      16.4392
   14287      16.3924
   14288      16.1846
   14289      16.6993
   14290      16.1837
   14291      15.7285
   14292      16.1918
   14293      16.6302
   14294      16.0046
   14295      16.4923
   14296      16.2996
   14297      16.5466
   14298      16.7166
   14299      16.5941
   14300      17.0563
   14301      16.3466
   14302      16.4818
   14303      16.4580
   14304      16.4184
   14305      16.7883
   14306      17.0241
   14307      16.6574
   14308      16.1041
   14309      17.1495
   14310      16.7115
   14311      16.5621
   14312      17.0157
   14313      16.8019
   14314      16.7032
   14315      16.2065
   14316      16.5239
   14317      16.2110
   14318      16.6106
   14319      16.4945
   14320      16.5388
   14321      16.3872
   14322      17.0339
   14323      16.8986
   14324      16.5583
   14325      15.7492
   14326      16.0957
   14327      16.2383
   14328      16.5341
   14329      16.4755
   14330      16.5140
   14331      16.5520
   14332      16.4206
   14333      16.9643
   14334      16.9191
   14335      17.4690
   14336      17.6129
   14337      17.4743
   14338      17.9330
   14339      17.4720
   14340      17.1943
   14341      17.8102
   14342      17.0775
   14343      17.1731
   14344      17.1803
   14345      17.2155
   14346      17.0949
   14347      17.7429
   14348      17.4212
   14349      16.6453
   14350      16.6250
   14351      16.7682
   14352      16.4150
   14353      16.5599
   14354      15.7585
   14355      16.0479
   14356      16.9828
   14357      16.7844
   14358      16.4598
   14359      16.4541
   14360      17.3794
   14361      17.1758
   14362      16.6024
   14363      16.2119
   14364      16.4733
   14365      16.2266
   14366      16.7976
   14367      16.8263
   14368      16.5315
   14369      16.4946
   14370      16.5525
   14371      16.9029
   14372      16.3221
   14373      17.3932
   14374      17.2678
   14375      16.9108
   14376      16.6249
   14377      16.3512
   14378      16.3900
   14379      16.2333
   14380      16.7815
   14381      16.6655
   14382      17.2855
   14383      17.6303
   14384      17.0927
   14385      16.7041
   14386      17.2435
   14387      16.2074
   14388      16.0576
   14389      16.3839
   14390      16.9225
   14391      16.8181
   14392      17.3310
   14393      16.3980
   14394      16.6489
   14395      16.6430
   14396      17.1047
   14397      17.0536
   14398      17.5635
   14399      16.9076
   14400      16.7915
   14401      16.7720
   14402      16.9773
   14403      17.3638
   14404      16.7861
   14405      16.3740
   14406      16.9327
   14407      16.5163
   14408      16.8940
   14409      16.5249
   14410      16.9690
   14411      16.8618
   14412      17.3341
   14413      16.4437
   14414      16.9298
   14415      16.7454
   14416      16.8342
   14417      16.6071
   14418      16.7429
   14419      17.5698
   14420      16.8746
   14421      17.2224
   14422      17.5304
   14423      17.4861
   14424      17.3946
   14425      17.0897
   14426      16.6400
   14427      16.9535
   14428      16.5992
   14429      16.8152
   14430      17.0599
   14431      16.4837
   14432      16.6578
   14433      17.1381
   14434      17.2690
   14435      17.3192
   14436      17.4835
   14437      17.3569
   14438      17.0106
   14439      17.1923
   14440      16.8851
   14441      16.6752
   14442      17.0016
   14443      16.9972
   14444      16.4836
   14445      16.4743
   14446      16.8803
   14447      16.7481
   14448      17.1376
   14449      17.3988
   14450      16.6920
   14451      16.7692
   14452      16.7841
   14453      16.8459
   14454      16.2146
   14455      16.1132
   14456      16.1627
   14457      16.2498
   14458      16.2511
   14459      16.6224
   14460      16.7695
   14461      16.6927
   14462      17.0840
   14463      17.1369
   14464      16.6934
   14465      17.1364
   14466      17.2334
   14467      16.9263
   14468      16.7798
   14469      16.9802
   14470      15.9652
   14471      16.7285
   14472      16.6938
   14473      16.9833
   14474      16.7014
   14475      17.0765
   14476      16.4457
   14477      17.8790
   14478      17.5039
   14479      17.1732
   14480      16.9069
   14481      16.9939
   14482      17.3080
   14483      17.4745
   14484      17.6755
   14485      17.3095
   14486      16.7813
   14487      17.1498
   14488      16.5704
   14489      17.0168
   14490      16.6333
   14491      16.3193
   14492      17.2614
   14493      16.7681
   14494      16.4303
   14495      17.2247
   14496      16.5309
   14497      17.1051
   14498      17.1065
   14499      17.0877
   14500      17.1800
   14501      16.3439
   14502      16.7298
   14503      16.9538
   14504      17.1929
   14505      17.8410
   14506      16.9412
   14507      17.4644
   14508      16.5992
   14509      17.2774
   14510      17.2011
   14511      16.6381
   14512      17.5434
   14513      17.6831
   14514      16.8138
   14515      16.5817
   14516      16.3292
   14517      16.5214
   14518      16.8706
   14519      16.2891
   14520      16.4132
   14521      16.3846
   14522      16.6973
   14523      16.8030
   14524      16.7823
   14525      16.6969
   14526      16.9931
   14527      16.7111
   14528      17.3735
   14529      16.6440
   14530      16.6492
   14531      16.6035
   14532      16.5601
   14533      16.7316
   14534      16.2466
   14535      16.7429
   14536      16.8768
   14537      16.7259
   14538      16.4551
   14539      16.7198
   14540      16.4957
   14541      16.8815
   14542      16.6285
   14543      16.1864
   14544      16.1195
   14545      16.3999
   14546      16.2110
   14547      16.1141
   14548      15.7936
   14549      16.4976
   14550      17.1237
   14551      17.0347
   14552      17.2166
   14553      17.0514
   14554      17.4511
   14555      17.0999
   14556      17.8726
   14557      17.4750
   14558      17.6396
   14559      17.3918
   14560      17.4966
   14561      17.1203
   14562      16.7663
   14563      16.9710
   14564      17.7580
   14565      17.4864
   14566      17.4992
   14567      17.3021
   14568      17.3106
   14569      17.2292
   14570      16.9196
   14571      16.9058
   14572      17.2504
   14573      17.1179
   14574      17.0216
   14575      17.4226
   14576      16.0259
   14577      16.2644
   14578      16.6581
   14579      15.8677
   14580      16.7955
   14581      16.4215
   14582      16.6855
   14583      16.8048
   14584      16.7965
   14585      17.1165
   14586      16.3182
   14587      16.8347
   14588      16.5672
   14589      17.4712
   14590      17.4655
   14591      17.9233
   14592      17.1881
   14593      17.1220
   14594      17.5270
   14595      17.4358
   14596      17.7482
   14597      17.2540
   14598      17.4398
   14599      17.2225
   14600      17.4629
   14601      17.1298
   14602      17.3608
   14603      17.1820
   14604      17.4865
   14605      16.9349
   14606      17.1741
   14607      16.7133
   14608      16.6720
   14609      16.5187
   14610      17.2156
   14611      17.3171
   14612      17.4932
   14613      17.3924
   14614      17.6255
   14615      17.4114
   14616      16.8042
   14617      16.8774
   14618      16.9614
   14619      16.8107
   14620      17.0104
   14621      17.1877
   14622      16.5075
   14623      16.9707
   14624      17.1435
   14625      17.4114
   14626      16.7479
   14627      17.4016
   14628      17.2156
   14629      17.2501
   14630      17.6936
   14631      17.8386
   14632      17.7782
   14633      17.6528
   14634      17.5549
   14635      17.6616
   14636      17.6856
   14637      17.0805
   14638      18.3778
   14639      17.5226
   14640      18.4246
   14641      17.7665
   14642      17.4598
   14643      17.7246
   14644      17.8812
   14645      17.7130
   14646      18.0914
   14647      17.6548
   14648      17.8920
   14649      17.6128
   14650      17.5067
   14651      17.6019
   14652      17.0400
   14653      16.5725
   14654      16.8257
   14655      16.1897
   14656      16.6128
   14657      16.2295
   14658      17.1622
   14659      16.8205
   14660      16.6576
   14661      16.9310
   14662      16.4963
   14663      17.0996
   14664      16.9491
   14665      17.9199
   14666      16.9917
   14667      17.1962
   14668      17.2417
   14669      17.2808
   14670      17.4628
   14671      17.9309
   14672      17.3598
   14673      17.3401
   14674      17.8018
   14675      17.0715
   14676      17.1688
   14677      17.2025
   14678      17.4793
   14679      17.2901
   14680      17.0971
   14681      16.9072
   14682      17.1081
   14683      17.7491
   14684      17.5799
   14685      17.7409
   14686      17.1151
   14687      17.4834
   14688      17.8301
   14689      17.3889
   14690      17.2816
   14691      17.4290
   14692      17.7311
   14693      17.1659
   14694      17.1701
   14695      17.3424
   14696      17.7369
   14697      16.9027
   14698      17.6094
   14699      17.1941
   14700      17.3687
   14701      17.0390
   14702      17.5306
   14703      17.6388
   14704      16.8573
   14705      16.6735
   14706      16.4611
   14707      15.7249
   14708      16.5522
   14709      16.6578
   14710      16.8542
   14711      16.9101
   14712      16.9540
   14713      17.7448
   14714      17.5448
   14715      17.4181
   14716      17.5402
   14717      17.3774
   14718      17.2688
   14719      18.2699
   14720      18.1745
   14721      18.3165
   14722      17.8468
   14723      17.8688
   14724      17.4559
   14725      17.4035
   14726      17.5888
   14727      17.3867
   14728      17.7266
   14729      17.3961
   14730      17.9813
   14731      17.9879
   14732      18.0215
   14733      17.5325
   14734      17.8100
   14735      17.6045
   14736      17.2891
   14737      17.6909
   14738      17.2146
   14739      17.0617
   14740      17.9083
   14741      17.4041
   14742      17.3530
   14743      17.0442
   14744      16.8108
   14745      17.5843
   14746      17.3648
   14747      17.4133
   14748      17.4122
   14749      17.3156
   14750      17.6434
   14751      18.0454
   14752      17.5588
   14753      18.0415
   14754      17.9483
   14755      17.8447
   14756      17.5942
   14757      16.8829
   14758      17.0717
   14759      17.1197
   14760      16.4538
   14761      16.8999
   14762      17.6424
   14763      17.4544
   14764      17.7921
   14765      17.6933
   14766      17.4681
   14767      17.8354
   14768      17.7721
   14769      18.9554
   14770      17.8550
   14771      18.1930
   14772      17.9904
   14773      17.4586
   14774      17.3172
   14775      18.3100
   14776      18.1019
   14777      17.4044
   14778      17.7741
   14779      17.2078
   14780      17.2456
   14781      17.4143
   14782      17.2853
   14783      17.5473
   14784      17.1571
   14785      17.0969
   14786      17.2853
   14787      17.0732
   14788      17.1247
   14789      17.1410
   14790      16.7312
   14791      17.6263
   14792      17.1605
   14793      17.6189
   14794      17.3471
   14795      18.1695
   14796      17.5447
   14797      17.7322
   14798      17.6884
   14799      18.3388
   14800      17.7899
   14801      17.7225
   14802      17.5114
   14803      18.2221
   14804      17.8677
   14805      17.9527
   14806      17.9470
   14807      17.5525
   14808      18.4709
   14809      18.3144
   14810      17.7394
   14811      17.9649
   14812      17.5133
   14813      17.3265
   14814      17.6653
   14815      17.3020
   14816      17.9070
   14817      17.4247
   14818      17.8126
   14819      17.4991
   14820      17.0462
   14821      16.8759
   14822      17.3490
   14823      17.3085
   14824      16.8893
   14825      17.4916
   14826      17.2106
   14827      16.7029
   14828      17.7939
   14829      17.1792
   14830      16.8006
   14831      16.7701
   14832      17.7746
   14833      16.9921
   14834      17.4012
   14835      17.7709
   14836      17.0434
   14837      17.4415
   14838      17.3263
   14839      17.3821
   14840      17.5189
   14841      17.6600
   14842      17.7514
   14843      18.3550
   14844      17.5305
   14845      17.7100
   14846      17.5350
   14847      17.8025
   14848      17.3590
   14849      17.9866
   14850      17.5449
   14851      17.7865
   14852      18.0627
   14853      17.9664
   14854      17.9330
   14855      18.1014
   14856      17.6009
   14857      17.3969
   14858      17.0350
   14859      17.0072
   14860      16.9582
   14861      17.7574
   14862      17.1638
   14863      17.7716
   14864      17.2357
   14865      17.3691
   14866      17.7236
   14867      17.4485
   14868      17.6874
   14869      17.6491
   14870      17.3955
   14871      17.6182
   14872      17.6167
   14873      17.3291
   14874      17.1958
   14875      17.0179
   14876      17.0263
   14877      17.1441
   14878      17.1522
   14879      17.0815
   14880      17.8936
   14881      16.9835
   14882      17.4904
   14883      17.7170
   14884      17.3153
   14885      17.6819
   14886      17.6158
   14887      17.7164
   14888      17.8653
   14889      17.2561
   14890      17.7040
   14891      17.6780
   14892      17.2906
   14893      17.8785
   14894      17.4361
   14895      17.0217
   14896      17.3101
   14897      17.6916
   14898      17.5293
   14899      17.9750
   14900      17.8202
   14901      17.6401
   14902      17.3624
   14903      16.9255
   14904      17.3737
   14905      17.3882
   14906      16.4035
   14907      17.2017
   14908      17.3359
   14909      17.1341
   14910      16.9767
   14911      17.1261
   14912      17.3457
   14913      16.6643
   14914      16.7875
   14915      17.3460
   14916      17.2772
   14917      16.8080
   14918      17.1773
   14919      17.5175
   14920      16.9464
   14921      17.2785
   14922      17.3841
   14923      16.7234
   14924      17.3663
   14925      16.9945
   14926      16.8097
   14927      17.4967
   14928      17.7715
   14929      17.6481
   14930      17.9712
   14931      17.2815
   14932      17.6080
   14933      17.4168
   14934      16.7847
   14935      17.3773
   14936      17.2588
   14937      17.2831
   14938      17.9237
   14939      18.1456
   14940      17.5652
   14941      17.6457
   14942      17.8293
   14943      17.6512
   14944      18.0422
   14945      17.9539
   14946      17.7057
   14947      17.9013
   14948      18.1239
   14949      18.3918
   14950      18.2503
   14951      18.5276
   14952      18.7729
   14953      18.9374
   14954      18.3334
   14955      18.7689
   14956      17.8750
   14957      18.3345
   14958      18.7269
   14959      17.8079
   14960      17.8923
   14961      18.4575
   14962      18.3779
   14963      17.9568
   14964      18.5436
   14965      18.0909
   14966      17.4605
   14967      18.4575
   14968      18.1473
   14969      17.8423
   14970      18.1512
   14971      18.1842
   14972      17.6557
   14973      17.5394
   14974      17.7293
   14975      17.2210
   14976      17.3998
   14977      17.6944
   14978      17.0716
   14979      17.5822
   14980      17.8018
   14981      17.0954
   14982      17.9603
   14983      17.6021
   14984      17.2679
   14985      17.2283
   14986      17.4355
   14987      17.2691
   14988      17.3770
   14989      17.8641
   14990      17.9594
   14991      16.6778
   14992      17.9149
   14993      17.5939
   14994      17.6879
   14995      18.0594
   14996      17.7378
   14997      17.3971
   14998      17.9224
   14999      16.8636
   15000      17.9380
   15001      17.2502
   15002      16.9308
   15003      17.1137
   15004      17.4869
   15005      18.3961
   15006      17.7241
   15007      18.3199
   15008      18.0329
   15009      18.1213
   15010      17.5435
   15011      18.2177
   15012      17.9532
   15013      17.5608
   15014      18.0133
   15015      18.2994
   15016      17.9057
   15017      18.3215
   15018      17.8869
   15019      18.2680
   15020      17.6786
   15021      18.2509
   15022      17.6746
   15023      18.2501
   15024      17.7057
   15025      17.8712
   15026      17.9405
   15027      18.0641
   15028      17.0726
   15029      17.9551
   15030      17.6610
   15031      17.8981
   15032      18.2459
   15033      18.0774
   15034      17.7840
   15035      17.8677
   15036      17.9990
   15037      18.4800
   15038      18.0446
   15039      18.5510
   15040      18.4594
   15041      18.9631
   15042      18.4718
   15043      18.6984
   15044      18.2097
   15045      19.0740
   15046      18.5044
   15047      18.7904
   15048      19.1275
   15049      18.6776
   15050      18.3294
   15051      18.1766
   15052      18.3758
   15053      18.8251
   15054      18.2926
   15055      18.8711
   15056      18.7232
   15057      18.9161
   15058      18.9907
   15059      18.6580
   15060      18.4924
   15061      18.6613
   15062      18.8116
   15063      18.8234
   15064      18.6216
   15065      18.3496
   15066      18.3279
   15067      18.7065
   15068      18.8429
   15069      18.8749
   15070      18.6382
   15071      18.9079
   15072      18.8543
   15073      19.3452
   15074      18.8082
   15075      18.1368
   15076      18.5644
   15077      18.9190
   15078      19.3928
   15079      18.9533
   15080      19.2030
   15081      18.5325
   15082      18.8782
   15083      18.4475
   15084      17.8296
   15085      19.0936
   15086      18.8515
   15087      19.2504
   15088      18.4161
   15089      19.0568
   15090      18.5774
   15091      18.9272
   15092      18.6305
   15093      18.6479
   15094      18.8007
   15095      18.7398
   15096      18.4052
   15097      18.6936
   15098      18.6640
   15099      18.6174
   15100      18.4906
   15101      19.0820
   15102      18.5180
   15103      18.9976
   15104      18.7897
   15105      18.8786
   15106      18.7530
   15107      18.3018
   15108      18.0327
   15109      19.0101
   15110      18.5490
   15111      19.4156
   15112      19.2638
   15113      19.8132
   15114      19.3377
   15115      19.0856
   15116      19.7469
   15117      19.3100
   15118      19.4715
   15119      19.2994
   15120      19.7190
   15121      19.7497
   15122      19.5692
   15123      19.4310
   15124      20.0458
   15125      19.7227
   15126      19.2935
   15127      19.0513
   15128      19.0481
   15129      19.4750
   15130      18.5558
   15131      18.6689
   15132      18.8637
   15133      18.7325
   15134      18.6599
   15135      17.5962
   15136      18.4973
   15137      18.4667
   15138      18.4717
   15139      18.7552
   15140      19.4891
   15141      18.5647
   15142      19.0885
   15143      18.0268
   15144      18.8308
   15145      18.9795
   15146      18.5010
   15147      18.9074
   15148      18.9068
   15149      19.0681
   15150      18.4172
   15151      18.3871
   15152      18.9237
   15153      18.8239
   15154      19.0433
   15155      18.5802
   15156      18.6953
   15157      18.8811
   15158      18.8817
   15159      19.3919
   15160      19.9099
   15161      19.9593
   15162      19.4815
   15163      19.8830
   15164      20.3124
   15165      20.0573
   15166      20.3259
   15167      19.3455
   15168      19.3563
   15169      18.3260
   15170      18.9962
   15171      19.6878
   15172      19.0500
   15173      19.0635
   15174      19.4656
   15175      18.6684
   15176      18.7889
   15177      19.6336
   15178      19.3812
   15179      18.7340
   15180      18.5709
   15181      18.8163
   15182      18.8959
   15183      19.4685
   15184      19.2846
   15185      19.1743
   15186      19.6598
   15187      19.1837
   15188      18.8319
   15189      18.8925
   15190      19.6422
   15191      19.8638
   15192      18.2724
   15193      18.9241
   15194      18.7673
   15195      18.8258
   15196      18.7010
   15197      19.1160
   15198      18.7469
   15199      18.4586
   15200      19.3574
   15201      19.0020
   15202      18.6965
   15203      18.5191
   15204      18.7537
   15205      18.5704
   15206      19.1708
   15207      18.5107
   15208      18.4436
   15209      18.3403
   15210      18.6457
   15211      18.4900
   15212      18.9184
   15213      18.4349
   15214      19.5293
   15215      18.8944
   15216      19.0260
   15217      18.6985
   15218      19.3898
   15219      18.9473
   15220      18.3065
   15221      19.0254
   15222      18.5241
   15223      18.8755
   15224      18.5898
   15225      19.0783
   15226      18.6625
   15227      18.9920
   15228      19.0531
   15229      18.6311
   15230      18.4915
   15231      18.9063
   15232      19.1312
   15233      19.1148
   15234      19.3964
   15235      19.2472
   15236      19.2956
   15237      18.7588
   15238      19.2203
   15239      18.7021
   15240      18.6384
   15241      18.8744
   15242      18.8753
   15243      18.0736
   15244      17.8356
   15245      17.9596
   15246      18.4483
   15247      17.8486
   15248      18.2712
   15249      18.2306
   15250      18.4305
   15251      18.2063
   15252      18.5551
   15253      18.7338
   15254      18.9038
   15255      18.2337
   15256      18.3236
   15257      18.1221
   15258      18.2988
   15259      18.4695
   15260      18.5419
   15261      18.6017
   15262      18.3775
   15263      18.2636
   15264      18.1394
   15265      17.7760
   15266      18.1653
   15267      18.1718
   15268      18.6797
   15269      18.1605
   15270      17.8675
   15271      18.1589
   15272      18.5908
   15273      18.1823
   15274      18.4845
   15275      18.6881
   15276      19.1261
   15277      18.8542
   15278      18.9280
   15279      18.8071
   15280      18.4788
   15281      18.6648
   15282      18.6372
   15283      19.0184
   15284      18.4330
   15285      18.6779
   15286      19.0247
   15287      18.5961
   15288      18.5642
   15289      18.6157
   15290      18.6142
   15291      18.4369
   15292      18.5682
   15293      18.8282
   15294      18.7621
   15295      18.4700
   15296      18.7693
   15297      18.7521
   15298      18.6278
   15299      18.5116
   15300      18.7168
   15301      17.9923
   15302      18.5925
   15303      18.5209
   15304      18.6184
   15305      18.6152
   15306      18.3933
   15307      18.9906
   15308      18.9916
   15309      19.0529
   15310      18.1738
   15311      19.3332
   15312      18.8940
   15313      19.3774
   15314      18.8740
   15315      18.6448
   15316      18.3121
   15317      18.8648
   15318      18.9127
   15319      19.2933
   15320      18.4701
   15321      18.1683
   15322      18.7010
   15323      18.6569
   15324      18.3266
   15325      18.6578
   15326      18.1657
   15327      17.8722
   15328      18.0597
   15329      17.9412
   15330      18.3304
   15331      17.3338
   15332      17.8262
   15333      17.5171
   15334      17.7887
   15335      17.7678
   15336      17.9722
   15337      17.8358
   15338      18.3777
   15339      18.0615
   15340      17.5242
   15341      18.3495
   15342      17.8958
   15343      17.7055
   15344      18.2704
   15345      18.1213
   15346      17.9366
   15347      17.9590
   15348      17.7438
   15349      18.0725
   15350      17.8300
   15351      17.4157
   15352      18.1045
   15353      17.6672
   15354      18.8373
   15355      18.5216
   15356      18.4292
   15357      18.2402
   15358      18.0349
   15359      17.8808
   15360      18.1889
   15361      17.9425
   15362      17.9522
   15363      17.8040
   15364      16.9261
   15365      17.3423
   15366      17.9852
   15367      17.1770
   15368      17.6484
   15369      18.0864
   15370      16.8134
   15371      17.3884
   15372      17.0332
   15373      17.5305
   15374      18.2036
   15375      18.3197
   15376      18.1770
   15377      18.3288
   15378      18.7443
   15379      18.6572
   15380      18.9960
   15381      18.2587
   15382      19.0040
   15383      18.3941
   15384      18.9179
   15385      18.4367
   15386      18.8669
   15387      18.9043
   15388      18.8962
   15389      18.5454
   15390      18.2802
   15391      18.0811
   15392      18.3182
   15393      18.5558
   15394      18.2186
   15395      17.7989
   15396      17.9454
   15397      18.0848
   15398      18.4335
   15399      18.1930
   15400      18.1862
   15401      18.1840
   15402      18.1165
   15403      18.0835
   15404      17.6267
   15405      17.7533
   15406      17.0358
   15407      17.5141
   15408      17.6157
   15409      17.3049
   15410      17.7510
   15411      17.2990
   15412      17.4554
   15413      17.6951
   15414      18.1459
   15415      18.2586
   15416      17.7036
   15417      18.0706
   15418      18.2607
   15419      18.1935
   15420      18.4380
   15421      17.5808
   15422      17.4214
   15423      18.1706
   15424      18.1236
   15425      18.1396
   15426      18.2295
   15427      18.1518
   15428      17.8142
   15429      17.6469
   15430      17.8012
   15431      17.8739
   15432      18.3711
   15433      18.3006
   15434      18.5699
   15435      18.1321
   15436      17.9157
   15437      18.5461
   15438      18.1406
   15439      18.3582
   15440      18.3585
   15441      18.2652
   15442      18.3595
   15443      17.9970
   15444      18.7931
   15445      18.2579
   15446      17.7628
   15447      18.0260
   15448      17.6151
   15449      17.5384
   15450      17.6944
   15451      18.1058
   15452      17.8374
   15453      18.0235
   15454      18.1043
   15455      18.2744
   15456      17.8447
   15457      17.5749
   15458      18.2557
   15459      17.8312
   15460      17.0528
   15461      18.2091
   15462      17.8957
   15463      17.9226
   15464      18.1331
   15465      18.3505
   15466      17.6092
   15467      17.8597
   15468      18.1393
   15469      18.3099
   15470      17.7404
   15471      17.6286
   15472      18.1270
   15473      17.8666
   15474      18.1859
   15475      17.5923
   15476      18.2090
   15477      18.0851
   15478      18.3834
   15479      18.3130
   15480      17.7532
   15481      18.0935
   15482      18.4541
   15483      18.6080
   15484      18.8424
   15485      18.4814
   15486      18.3070
   15487      18.1614
   15488      18.3438
   15489      18.0303
   15490      17.4389
   15491      17.7978
   15492      18.1469
   15493      17.5970
   15494      17.9813
   15495      18.2624
   15496      17.4494
   15497      17.8092
   15498      17.2275
   15499      17.5142
   15500      16.9766
   15501      17.3968
   15502      17.3046
   15503      17.2782
   15504      17.6065
   15505      17.6609
   15506      18.0076
   15507      17.9268
   15508      18.1497
   15509      18.3237
   15510      17.6814
   15511      17.9444
   15512      17.6574
   15513      18.1638
   15514      17.8847
   15515      17.6623
   15516      17.7810
   15517      17.4140
   15518      18.3707
   15519      17.6776
   15520      17.8140
   15521      17.9276
   15522      18.2472
   15523      17.3318
   15524      17.9734
   15525      17.8719
   15526      18.0505
   15527      17.9263
   15528      18.3653
   15529      18.1870
   15530      18.3524
   15531      17.7951
   15532      17.9059
   15533      18.3999
   15534      17.5580
   15535      17.9343
   15536      18.3616
   15537      17.3000
   15538      18.2655
   15539      18.3215
   15540      18.0972
   15541      17.5998
   15542      18.0140
   15543      17.5390
   15544      17.7252
   15545      17.6199
   15546      18.0075
   15547      17.4804
   15548      17.9352
   15549      18.1770
   15550      18.0057
   15551      18.1780
   15552      17.6872
   15553      18.1613
   15554      18.2479
   15555      17.9469
   15556      17.9811
   15557      17.6500
   15558      18.4339
   15559      17.9349
   15560      17.8587
   15561      18.0525
   15562      18.4938
   15563      18.0457
   15564      18.1909
   15565      18.6552
   15566      19.1944
   15567      17.7878
   15568      17.8447
   15569      18.7663
   15570      17.7726
   15571      17.9676
   15572      18.4049
   15573      18.2590
   15574      17.7617
   15575      18.2354
   15576      18.2218
   15577      18.4131
   15578      17.9685
   15579      19.0121
   15580      18.8465
   15581      18.6937
   15582      19.0831
   15583      18.8096
   15584      18.0525
   15585      18.5269
   15586      18.3750
   15587      18.5965
   15588      18.4529
   15589      18.7882
   15590      18.2638
   15591      18.7698
   15592      18.5908
   15593      18.7819
   15594      18.2825
   15595      18.5126
   15596      18.0843
   15597      18.2586
   15598      18.4013
   15599      17.6289
   15600      18.4585
   15601      17.7714
   15602      18.2715
   15603      18.5547
   15604      18.3893
   15605      18.2236
   15606      18.8944
   15607      18.5171
   15608      19.2446
   15609      18.9347
   15610      18.2706
   15611      18.8831
   15612      18.5598
   15613      18.5257
   15614      18.7853
   15615      18.7092
   15616      18.6407
   15617      18.6649
   15618      18.9005
   15619      18.7225
   15620      18.4040
   15621      18.8599
   15622      18.9804
   15623      18.7323
   15624      18.5774
   15625      18.5504
   15626      19.4009
   15627      19.3654
   15628      18.9496
   15629      19.1890
   15630      18.3421
   15631      19.1535
   15632      18.8190
   15633      18.9868
   15634      18.7107
   15635      18.5110
   15636      18.5255
   15637      18.9590
   15638      19.1537
   15639      18.9990
   15640      19.2124
   15641      19.0763
   15642      19.2791
   15643      19.3704
   15644      18.6348
   15645      19.0866
   15646      19.2275
   15647      19.0865
   15648      19.5979
   15649      18.9760
   15650      19.0834
   15651      18.7135
   15652      19.1557
   15653      18.7375
   15654      18.5816
   15655      18.6822
   15656      18.8021
   15657      19.0956
   15658      18.4638
   15659      18.8286
   15660      18.5268
   15661      18.7513
   15662      18.6981
   15663      18.7061
   15664      18.2858
   15665      18.0140
   15666      17.8671
   15667      18.6978
   15668      19.0156
   15669      18.0989
   15670      19.0986
   15671      18.7704
   15672      18.4972
   15673      19.0231
   15674      18.4319
   15675      18.7114
   15676      18.6430
   15677      18.2616
   15678      18.1534
   15679      18.1819
   15680      18.0546
   15681      17.6682
   15682      18.1239
   15683      18.7201
   15684      18.3021
   15685      18.4328
   15686      18.6651
   15687      17.8817
   15688      18.1630
   15689      18.8561
   15690      18.6257
   15691      17.9641
   15692      18.6261
   15693      18.0119
   15694      18.4147
   15695      18.9853
   15696      18.5981
   15697      18.5266
   15698      18.9239
   15699      18.4096
   15700      18.3197
   15701      18.8918
   15702      18.5554
   15703      19.0172
   15704      18.2785
   15705      18.6578
   15706      18.7243
   15707      18.6268
   15708      18.1974
   15709      18.6870
   15710      18.2594
   15711      18.3265
   15712      18.3108
   15713      18.1196
   15714      18.5883
   15715      18.0705
   15716      18.6334
   15717      18.7021
   15718      18.5711
   15719      18.7961
   15720      19.1686
   15721      19.4394
   15722      19.4697
   15723      18.4032
   15724      19.4837
   15725      18.8008
   15726      18.6702
   15727      18.5665
   15728      18.9559
   15729      18.8169
   15730      18.9929
   15731      18.0510
   15732      18.1420
   15733      18.6777
   15734      18.6000
   15735      18.4164
   15736      18.8163
   15737      17.6514
   15738      17.7792
   15739      17.7625
   15740      17.8296
   15741      18.1031
   15742      17.8088
   15743      17.8822
   15744      18.0084
   15745      18.0098
   15746      18.1023
   15747      17.8136
   15748      17.4929
   15749      17.9657
   15750      17.9867
   15751      18.2091
   15752      18.3879
   15753      18.0987
   15754      18.1792
   15755      18.3141
   15756      18.3679
   15757      18.4170
   15758      18.2019
   15759      18.3169
   15760      18.2009
   15761      18.6307
   15762      19.1068
   15763      18.7379
   15764      18.6954
   15765      18.6523
   15766      18.5536
   15767      18.4281
   15768      18.2690
   15769      18.9820
   15770      18.4627
   15771      18.2557
   15772      18.4788
   15773      18.7699
   15774      18.3921
   15775      18.8781
   15776      17.9028
   15777      18.2911
   15778      18.7690
   15779      18.4855
   15780      18.1032
   15781      18.6914
   15782      18.8227
   15783      18.9217
   15784      18.5904
   15785      18.2723
   15786      18.1555
   15787      18.8501
   15788      18.6159
   15789      19.0813
   15790      18.6681
   15791      18.7997
   15792      19.3742
   15793      19.0736
   15794      18.8645
   15795      18.8255
   15796      18.8400
   15797      18.4584
   15798      18.6836
   15799      18.2431
   15800      18.1800
   15801      18.4532
   15802      19.1522
   15803      18.3784
   15804      18.8407
   15805      18.8516
   15806      18.9937
   15807      18.5678
   15808      18.4479
   15809      18.9161
   15810      18.7863
   15811      18.6181
   15812      19.0103
   15813      18.4666
   15814      18.5388
   15815      17.8747
   15816      18.9209
   15817      18.8153
   15818      18.4304
   15819      17.9305
   15820      17.8775
   15821      17.9803
   15822      18.3235
   15823      18.4580
   15824      18.3476
   15825      17.8481
   15826      17.7367
   15827      18.1352
   15828      18.5248
   15829      18.2557
   15830      18.0991
   15831      17.9008
   15832      18.3210
   15833      18.4411
   15834      18.4950
   15835      18.1822
   15836      18.9327
   15837      18.8918
   15838      18.8783
   15839      18.9587
   15840      18.5144
   15841      18.9606
   15842      18.7608
   15843      18.5634
   15844      18.4250
   15845      18.7814
   15846      18.6757
   15847      18.9616
   15848      18.9102
   15849      18.5763
   15850      18.9787
   15851      18.2507
   15852      18.7478
   15853      18.5160
   15854      18.5595
   15855      17.9546
   15856      18.2245
   15857      18.4119
   15858      17.9579
   15859      18.2248
   15860      17.6564
   15861      17.9131
   15862      17.9681
   15863      17.8251
   15864      17.8716
   15865      17.3455
   15866      16.9495
   15867      17.8000
   15868      18.0206
   15869      18.5834
   15870      17.5661
   15871      17.9650
   15872      18.1645
   15873      17.7870
   15874      17.6672
   15875      18.0494
   15876      17.6584
   15877      18.4985
   15878      18.3068
   15879      18.3687
   15880      18.1959
   15881      18.3946
   15882      18.1598
   15883      18.4483
   15884      18.4299
   15885      19.0825
   15886      18.2309
   15887      18.4356
   15888      17.9688
   15889      18.5638
   15890      17.8402
   15891      17.6284
   15892      18.3058
   15893      17.8888
   15894      17.9927
   15895      17.7129
   15896      18.0354
   15897      17.9151
   15898      18.6300
   15899      18.3691
   15900      18.0403
   15901      18.4276
   15902      18.6889
   15903      18.3827
   15904      18.1788
   15905      18.7794
   15906      18.7728
   15907      18.8394
   15908      18.1834
   15909      18.7885
   15910      18.4885
   15911      18.1463
   15912      18.6796
   15913      17.9215
   15914      18.2886
   15915      18.7978
   15916      18.4397
   15917      18.5103
   15918      18.1892
   15919      18.3848
   15920      18.4610
   15921      18.2389
   15922      17.7119
   15923      18.4159
   15924      18.4783
   15925      18.1711
   15926      17.7676
   15927      17.6761
   15928      17.3726
   15929      17.7952
   15930      18.2727
   15931      18.0907
   15932      17.3675
   15933      17.9869
   15934      18.2432
   15935      18.0318
   15936      18.4761
   15937      17.7697
   15938      18.0506
   15939      17.3794
   15940      18.0104
   15941      17.9585
   15942      18.1669
   15943      18.3147
   15944      17.9315
   15945      17.7607
   15946      17.9105
   15947      17.8508
   15948      17.7834
   15949      18.0805
   15950      18.3836
   15951      17.7765
   15952      18.2136
   15953      18.2515
   15954      18.2371
   15955      18.0899
   15956      18.0531
   15957      17.8168
   15958      18.0679
   15959      17.8357
   15960      18.0904
   15961      17.6849
   15962      17.5588
   15963      18.1489
   15964      18.0441
   15965      17.9791
   15966      18.0141
   15967      18.7104
   15968      17.9811
   15969      18.1529
   15970      18.3538
   15971      17.8889
   15972      18.3847
   15973      18.0945
   15974      18.2671
   15975      18.2851
   15976      17.8572
   15977      18.1055
   15978      17.9314
   15979      18.1367
   15980      18.3618
   15981      18.3032
   15982      17.6339
   15983      18.1367
   15984      18.7279
   15985      18.5400
   15986      18.0079
   15987      18.3035
   15988      18.1612
   15989      18.0515
   15990      17.9785
   15991      18.1121
   15992      17.9936
   15993      17.5556
   15994      18.2575
   15995      18.2211
   15996      17.9046
   15997      17.6198
   15998      18.4229
   15999      18.6302
   16000      18.5502
   16001      18.4250
   16002      18.1998
   16003      18.4634
   16004      17.4529
   16005      17.7054
   16006      17.7202
   16007      17.4133
   16008      17.7525
   16009      17.8980
   16010      17.6622
   16011      17.9825
   16012      17.9949
   16013      18.2620
   16014      18.5383
   16015      17.7793
   16016      17.9164
   16017      17.3499
   16018      17.9403
   16019      17.4316
   16020      18.0813
   16021      18.1884
   16022      18.5167
   16023      17.7635
   16024      17.6850
   16025      17.7109
   16026      18.0722
   16027      18.1074
   16028      18.3607
   16029      18.4578
   16030      17.6075
   16031      17.9563
   16032      17.7623
   16033      17.8290
   16034      17.8629
   16035      17.5655
   16036      17.5944
   16037      17.6277
   16038      17.8699
   16039      17.6304
   16040      17.6691
   16041      17.5198
   16042      17.6999
   16043      17.2249
   16044      17.1737
   16045      17.9564
   16046      16.8874
   16047      17.3309
   16048      17.4534
   16049      17.7794
   16050      17.7708
   16051      16.9174
   16052      17.3632
   16053      17.5842
   16054      17.5290
   16055      17.0730
   16056      17.6314
   16057      17.8972
   16058      17.2914
   16059      16.8999
   16060      17.4667
   16061      17.4899
   16062      17.5402
   16063      16.9405
   16064      17.4345
   16065      17.2579
   16066      16.8800
   16067      17.2771
   16068      17.1950
   16069      16.2161
   16070      16.8167
   16071      17.1952
   16072      17.2205
   16073      17.2272
   16074      17.0672
   16075      17.3418
   16076      17.8220
   16077      17.5392
   16078      17.3415
   16079      17.0416
   16080      17.6314
   16081      17.5903
   16082      17.0739
   16083      17.4353
   16084      17.1536
   16085      17.4888
   16086      17.2330
   16087      17.3411
   16088      17.1471
   16089      17.1519
   16090      16.9942
   16091      16.6361
   16092      17.1814
   16093      17.8686
   16094      17.8264
   16095      18.0264
   16096      17.6122
   16097      17.5678
   16098      17.0792
   16099      16.7647
   16100      16.4841
   16101      16.4096
   16102      16.2217
   16103      16.2645
   16104      17.0034
   16105      16.6253
   16106      17.0488
   16107      17.4935
   16108      16.7749
   16109      16.8698
   16110      16.7935
   16111      16.4464
   16112      16.9266
   16113      16.4198
   16114      16.8493
   16115      16.7691
   16116      16.7447
   16117      16.5839
   16118      16.6943
   16119      16.3751
   16120      16.6294
   16121      16.5133
   16122      16.7908
   16123      16.2344
   16124      16.7102
   16125      16.2076
   16126      16.4207
   16127      16.6201
   16128      16.2374
   16129      16.9373
   16130      16.8591
   16131      16.3055
   16132      15.9424
   16133      17.1522
   16134      16.7535
   16135      16.9389
   16136      16.3886
   16137      16.9008
   16138      16.9386
   16139      16.6878
   16140      16.7732
   16141      16.9810
   16142      16.9136
   16143      16.7141
   16144      16.8811
   16145      16.3121
   16146      16.7537
   16147      16.7130
   16148      16.9412
   16149      17.0005
   16150      17.9416
   16151      18.2091
   16152      17.5848
   16153      17.9513
   16154      17.7360
   16155      17.7894
   16156      18.2373
   16157      17.6788
   16158      18.2415
   16159      17.5024
   16160      17.7466
   16161      17.5555
   16162      17.5663
   16163      17.2487
   16164      17.3837
   16165      17.1619
   16166      16.9645
   16167      17.2504
   16168      16.8734
   16169      17.0451
   16170      16.7817
   16171      16.8084
   16172      16.7825
   16173      16.5993
   16174      16.5242
   16175      16.8327
   16176      16.6688
   16177      16.7610
   16178      17.3816
   16179      17.0890
   16180      16.9340
   16181      17.1219
   16182      17.2388
   16183      17.5128
   16184      17.4778
   16185      17.7376
   16186      17.3153
   16187      17.5571
   16188      16.9323
   16189      17.5871
   16190      17.4616
   16191      17.3108
   16192      17.5679
   16193      17.4088
   16194      16.9440
   16195      17.1734
   16196      17.4448
   16197      17.4114
   16198      17.1440
   16199      17.5528
   16200      16.7783
   16201      17.0929
   16202      16.9260
   16203      16.8865
   16204      16.9579
   16205      16.9568
   16206      16.9648
   16207      16.8204
   16208      16.5685
   16209      16.8912
   16210      16.6790
   16211      15.9603
   16212      16.2242
   16213      16.7241
   16214      16.3435
   16215      16.7332
   16216      16.5544
   16217      16.6347
   16218      17.4459
   16219      16.5736
   16220      16.6790
   16221      17.2186
   16222      17.0326
   16223      16.2345
   16224      16.8860
   16225      16.7840
   16226      16.5158
   16227      16.9312
   16228      16.8084
   16229      16.3786
   16230      16.8582
   16231      17.1792
   16232      16.4534
   16233      16.9996
   16234      16.3405
   16235      17.2490
   16236      17.3246
   16237      16.8208
   16238      16.4314
   16239      15.9422
   16240      17.3942
   16241      17.1744
   16242      16.9469
   16243      17.0667
   16244      17.0660
   16245      17.5215
   16246      17.6399
   16247      16.8962
   16248      16.7337
   16249      16.7218
   16250      16.8837
   16251      16.7181
   16252      16.3203
   16253      16.2715
   16254      16.0752
   16255      16.4559
   16256      16.8830
   16257      16.6813
   16258      16.6133
   16259      16.6580
   16260      16.9766
   16261      16.7465
   16262      17.0764
   16263      16.5926
   16264      17.3749
   16265      17.2822
   16266      16.9240
   16267      17.8826
   16268      17.5731
   16269      17.5834
   16270      17.1623
   16271      17.6828
   16272      16.8043
   16273      17.0881
   16274      17.5997
   16275      17.3907
   16276      17.3559
   16277      17.3610
   16278      17.3491
   16279      17.4601
   16280      17.5038
   16281      17.8247
   16282      17.9752
   16283      18.0513
   16284      18.2025
   16285      18.4676
   16286      17.7417
   16287      17.5312
   16288      17.7404
   16289      17.6059
   16290      18.0129
   16291      17.1250
   16292      17.1588
   16293      17.5327
   16294      17.0666
   16295      17.4127
   16296      17.1328
   16297      17.4226
   16298      17.7557
   16299      17.1486
   16300      17.8886
   16301      17.9813
   16302      17.9815
   16303      17.9164
   16304      17.9214
   16305      17.5778
   16306      17.4280
   16307      17.6342
   16308      17.4664
   16309      18.1084
   16310      17.0209
   16311      17.2128
   16312      17.2068
   16313      17.1541
   16314      17.5079
   16315      17.9318
   16316      17.9008
   16317      17.5404
   16318      18.1638
   16319      18.3340
   16320      18.0433
   16321      17.6928
   16322      17.8663
   16323      17.1176
   16324      17.6621
   16325      17.3775
   16326      17.5547
   16327      17.0935
   16328      17.6375
   16329      17.3595
   16330      17.7581
   16331      18.1102
   16332      17.4684
   16333      17.8235
   16334      17.0139
   16335      17.8093
   16336      18.0744
   16337      17.7635
   16338      18.0716
   16339      17.7587
   16340      17.6961
   16341      17.2025
   16342      17.1193
   16343      17.0944
   16344      17.2545
   16345      17.6201
   16346      17.0807
   16347      17.2938
   16348      16.8623
   16349      17.7072
   16350      17.3275
   16351      17.2520
   16352      17.5674
   16353      16.8463
   16354      16.8015
   16355      16.9397
   16356      16.4948
   16357      16.8842
   16358      16.7743
   16359      16.4832
   16360      16.6675
   16361      16.6461
   16362      17.1978
   16363      17.2663
   16364      17.2341
   16365      17.3601
   16366      17.2314
   16367      16.9042
   16368      17.2832
   16369      17.1793
   16370      17.3936
   16371      17.4340
   16372      16.7591
   16373      16.5689
   16374      16.9101
   16375      16.7384
   16376      16.7528
   16377      17.8154
   16378      17.0542
   16379      17.7982
   16380      17.6025
   16381      17.9609
   16382      17.8389
   16383      17.6661
   16384      18.1308
   16385      17.7411
   16386      17.7406
   16387      17.7888
   16388      18.0519
   16389      17.9406
   16390      17.3910
   16391      18.2248
   16392      17.6404
   16393      17.9790
   16394      17.9576
   16395      18.4463
   16396      18.0748
   16397      17.9464
   16398      17.2499
   16399      17.6515
   16400      18.0287
   16401      17.9654
   16402      17.4330
   16403      17.4433
   16404      17.2067
   16405      16.9849
   16406      17.6027
   16407      17.6552
   16408      17.5973
   16409      17.4075
   16410      17.1566
   16411      17.7416
   16412      17.3103
   16413      17.6688
   16414      17.1122
   16415      17.9805
   16416      17.3646
   16417      17.7650
   16418      18.0036
   16419      17.5369
   16420      17.6916
   16421      17.7958
   16422      17.1040
   16423      17.0509
   16424      17.3255
   16425      17.1609
   16426      17.8251
   16427      17.6795
   16428      17.6491
   16429      17.8084
   16430      17.4237
   16431      17.4707
   16432      17.0504
   16433      17.3703
   16434      17.3815
   16435      18.0193
   16436      18.4280
   16437      18.6552
   16438      18.0460
   16439      18.2463
   16440      17.9412
   16441      17.5297
   16442      18.2177
   16443      18.0805
   16444      17.9999
   16445      17.6346
   16446      18.1215
   16447      17.4769
   16448      17.7133
   16449      17.8138
   16450      17.9030
   16451      17.8055
   16452      17.2090
   16453      17.5916
   16454      17.6688
   16455      17.9194
   16456      17.1551
   16457      17.5200
   16458      17.5754
   16459      17.5524
   16460      18.0045
   16461      17.7527
   16462      17.5134
   16463      17.1298
   16464      17.0320
   16465      17.2915
   16466      16.7866
   16467      16.5653
   16468      16.5498
   16469      16.9533
   16470      16.5661
   16471      16.4862
   16472      16.9380
   16473      16.3925
   16474      17.3047
   16475      16.4177
   16476      17.0424
   16477      16.9200
   16478      17.1365
   16479      16.3395
   16480      16.6508
   16481      16.8788
   16482      16.5926
   16483      16.9926
   16484      16.6284
   16485      16.6600
   16486      16.9207
   16487      16.8530
   16488      16.9397
   16489      16.8017
   16490      16.7597
   16491      16.8176
   16492      16.8054
   16493      17.0399
   16494      16.7864
   16495      16.8341
   16496      16.7487
   16497      17.0040
   16498      16.8828
   16499      17.6179
   16500      16.8562
   16501      17.1675
   16502      17.1998
   16503      17.1351
   16504      16.9962
   16505      17.0957
   16506      17.0507
   16507      16.9296
   16508      17.0617
   16509      16.6843
   16510      16.8317
   16511      16.7322
   16512      16.8630
   16513      16.4854
   16514      17.0481
   16515      17.3200
   16516      17.5427
   16517      17.3617
   16518      16.8575
   16519      16.1647
   16520      16.8636
   16521      16.5737
   16522      16.5733
   16523      16.7720
   16524      16.8324
   16525      16.7306
   16526      16.4569
   16527      16.6151
   16528      17.0095
   16529      16.9718
   16530      17.5677
   16531      16.6216
   16532      16.7123
   16533      17.2773
   16534      17.2748
   16535      16.7308
   16536      16.9307
   16537      16.7268
   16538      17.0608
   16539      17.3278
   16540      16.8251
   16541      16.2797
   16542      16.8191
   16543      17.1595
   16544      16.5121
   16545      17.0606
   16546      17.0491
   16547      16.2337
   16548      16.7438
   16549      16.8013
   16550      16.3999
   16551      17.0513
   16552      16.6930
   16553      17.0442
   16554      16.7952
   16555      16.7230
   16556      16.4450
   16557      16.3407
   16558      16.8712
   16559      16.5533
   16560      17.3893
   16561      16.9371
   16562      16.3663
   16563      16.6920
   16564      16.7960
   16565      16.7403
   16566      16.8227
   16567      17.6577
   16568      17.2378
   16569      17.3266
   16570      17.0887
   16571      16.8485
   16572      16.6546
   16573      16.9948
   16574      17.1832
   16575      17.1126
   16576      16.7108
   16577      16.8432
   16578      16.5579
   16579      16.6868
   16580      17.3641
   16581      17.1923
   16582      17.3332
   16583      17.1444
   16584      16.9647
   16585      17.7808
   16586      17.7772
   16587      17.7636
   16588      16.6158
   16589      16.7313
   16590      17.1490
   16591      16.9581
   16592      16.8037
   16593      16.9676
   16594      17.0154
   16595      17.2605
   16596      17.8230
   16597      17.1238
   16598      17.1477
   16599      17.1434
   16600      17.3028
   16601      17.5005
   16602      17.1435
   16603      17.0016
   16604      17.8137
   16605      17.3531
   16606      17.6575
   16607      17.3741
   16608      17.2196
   16609      17.1710
   16610      16.9368
   16611      17.0097
   16612      17.3259
   16613      17.1721
   16614      17.1786
   16615      17.4367
   16616      17.0905
   16617      17.5594
   16618      17.8030
   16619      17.2544
   16620      17.1094
   16621      16.9354
   16622      17.0742
   16623      16.4818
   16624      17.3978
   16625      16.4163
   16626      16.3933
   16627      17.0822
   16628      17.6329
   16629      17.4689
   16630      17.1927
   16631      16.9911
   16632      17.2114
   16633      16.9116
   16634      16.9365
   16635      16.6176
   16636      16.8419
   16637      17.0748
   16638      16.5843
   16639      16.5942
   16640      17.4584
   16641      17.1693
   16642      16.7842
   16643      16.5416
   16644      17.4450
   16645      16.6781
   16646      17.3496
   16647      16.8613
   16648      17.2912
   16649      16.8967
   16650      16.8517
   16651      17.3599
   16652      17.1624
   16653      17.1879
   16654      16.9937
   16655      17.5460
   16656      17.3863
   16657      17.5209
   16658      17.1744
   16659      17.4806
   16660      17.3768
   16661      17.5097
   16662      17.5126
   16663      17.7196
   16664      17.6596
   16665      17.3219
   16666      17.6504
   16667      17.8349
   16668      17.9228
   16669      17.3553
   16670      17.2791
   16671      17.5832
   16672      17.2612
   16673      17.0744
   16674      17.7546
   16675      17.3499
   16676      17.3423
   16677      17.1966
   16678      17.1981
   16679      17.3728
   16680      17.7463
   16681      17.0101
   16682      17.0266
   16683      17.2888
   16684      17.7996
   16685      17.1462
   16686      17.6003
   16687      17.2538
   16688      17.2764
   16689      17.0633
   16690      17.4025
   16691      16.9601
   16692      17.5464
   16693      17.1677
   16694      17.2183
   16695      17.2808
   16696      17.2805
   16697      17.1355
   16698      17.3925
   16699      17.1407
   16700      17.4420
   16701      17.0659
   16702      17.7150
   16703      16.7162
   16704      16.6677
   16705      17.1986
   16706      17.4534
   16707      16.6560
   16708      17.1334
   16709      16.3003
   16710      16.3833
   16711      16.8742
   16712      17.0366
   16713      16.9435
   16714      16.0955
   16715      16.1785
   16716      16.3853
   16717      16.5767
   16718      16.4106
   16719      16.3989
   16720      16.8750
   16721      16.6641
   16722      16.4353
   16723      16.8000
   16724      16.8172
   16725      16.8614
   16726      16.9333
   16727      16.8506
   16728      16.3695
   16729      16.8420
   16730      16.5121
   16731      16.8092
   16732      16.7553
   16733      16.8379
   16734      17.5488
   16735      17.5346
   16736      16.7936
   16737      17.1001
   16738      17.1217
   16739      17.0890
   16740      17.1260
   16741      17.0828
   16742      17.5595
   16743      16.4966
   16744      17.3151
   16745      17.8959
   16746      17.5482
   16747      17.4737
   16748      17.2469
   16749      17.0757
   16750      17.8829
   16751      17.0505
   16752      17.6131
   16753      17.1492
   16754      17.4637
   16755      17.2180
   16756      17.3505
   16757      16.9593
   16758      16.9484
   16759      17.2654
   16760      17.0283
   16761      16.8150
   16762      17.1147
   16763      16.7349
   16764      16.6361
   16765      16.8822
   16766      16.6513
   16767      16.5282
   16768      16.7164
   16769      17.2635
   16770      17.2783
   16771      17.3016
   16772      16.8683
   16773      16.8716
   16774      16.6782
   16775      16.6483
   16776      17.1057
   16777      16.8480
   16778      17.1898
   16779      17.1208
   16780      16.7646
   16781      17.1847
   16782      17.2563
   16783      17.1005
   16784      17.1002
   16785      17.1557
   16786      16.9533
   16787      16.7385
   16788      17.3898
   16789      17.3583
   16790      17.4099
   16791      17.0337
   16792      17.6898
   16793      16.4209
   16794      16.4853
   16795      16.4643
   16796      16.7997
   16797      17.4776
   16798      17.2064
   16799      17.3028
   16800      17.6283
   16801      17.2209
   16802      17.7678
   16803      17.0206
   16804      17.3982
   16805      17.7550
   16806      17.3885
   16807      17.4478
   16808      17.2712
   16809      17.3486
   16810      17.5566
   16811      17.6274
   16812      17.2384
   16813      17.2309
   16814      16.7209
   16815      17.4332
   16816      16.7553
   16817      17.1341
   16818      17.2348
   16819      17.5179
   16820      16.8839
   16821      16.8900
   16822      17.5210
   16823      16.9397
   16824      16.9865
   16825      17.0754
   16826      16.9613
   16827      17.1171
   16828      16.5891
   16829      17.1818
   16830      16.6937
   16831      17.5829
   16832      16.8160
   16833      16.6619
   16834      16.9444
   16835      17.7582
   16836      16.9744
   16837      17.0302
   16838      17.0031
   16839      16.8999
   16840      16.8049
   16841      16.5752
   16842      16.6677
   16843      16.9853
   16844      17.2030
   16845      17.1950
   16846      17.5533
   16847      17.6633
   16848      17.2491
   16849      17.2073
   16850      17.7828
   16851      16.9703
   16852      17.5737
   16853      17.1065
   16854      16.8969
   16855      17.6037
   16856      16.7848
   16857      17.0686
   16858      17.0706
   16859      17.0679
   16860      17.1327
   16861      17.3771
   16862      16.7150
   16863      16.9184
   16864      17.5438
   16865      16.8168
   16866      17.0640
   16867      17.0307
   16868      17.2389
   16869      17.6955
   16870      17.2542
   16871      17.1322
   16872      17.6289
   16873      17.1131
   16874      16.9559
   16875      16.7225
   16876      17.4810
   16877      17.5606
   16878      17.0378
   16879      16.6682
   16880      17.0678
   16881      17.7849
   16882      17.5622
   16883      17.3756
   16884      16.9966
   16885      16.8791
   16886      16.8493
   16887      16.5117
   16888      16.9768
   16889      17.1223
   16890      17.2727
   16891      17.2908
   16892      16.8392
   16893      17.1661
   16894      17.5186
   16895      17.2891
   16896      16.9881
   16897      16.8068
   16898      16.9553
   16899      17.0121
   16900      16.2327
   16901      16.8781
   16902      17.4322
   16903      17.3194
   16904      17.1070
   16905      17.1380
   16906      17.1988
   16907      17.6823
   16908      17.6863
   16909      17.6104
   16910      17.7464
   16911      17.4358
   16912      17.0891
   16913      17.3515
   16914      17.1942
   16915      18.0146
   16916      17.1885
   16917      17.1084
   16918      18.0823
   16919      17.4871
   16920      17.2078
   16921      17.2644
   16922      17.3878
   16923      17.3890
   16924      17.0821
   16925      17.1352
   16926      16.6757
   16927      17.3706
   16928      17.1494
   16929      16.7070
   16930      17.1805
   16931      16.9774
   16932      17.6262
   16933      16.9604
   16934      17.1513
   16935      16.8213
   16936      17.1466
   16937      17.6577
   16938      17.1177
   16939      17.1609
   16940      17.6036
   16941      17.0690
   16942      16.6930
   16943      16.6643
   16944      17.1336
   16945      16.9642
   16946      16.7744
   16947      16.8528
   16948      17.0190
   16949      17.2083
   16950      17.1913
   16951      17.4471
   16952      17.0945
   16953      16.9081
   16954      17.2693
   16955      16.5037
   16956      16.3860
   16957      16.8610
   16958      17.1409
   16959      17.1496
   16960      17.3204
   16961      17.6156
   16962      17.2661
   16963      17.4132
   16964      17.2376
   16965      17.5984
   16966      17.4573
   16967      17.5439
   16968      17.3908
   16969      17.1295
   16970      17.2681
   16971      17.4050
   16972      17.7587
   16973      17.2989
   16974      17.7386
   16975      17.1935
   16976      16.9276
   16977      16.9062
   16978      16.4139
   16979      17.1028
   16980      17.0103
   16981      17.1797
   16982      16.9969
   16983      17.1372
   16984      16.9802
   16985      17.1423
   16986      17.2567
   16987      17.1900
   16988      17.4902
   16989      17.3624
   16990      17.5546
   16991      17.9529
   16992      18.1070
   16993      17.8518
   16994      18.2759
   16995      17.4125
   16996      17.2314
   16997      17.0942
   16998      17.9510
   16999      17.5402
   17000      17.6785
   17001      17.2736
   17002      17.2261
   17003      17.2977
   17004      17.5822
   17005      16.8118
   17006      17.6021
   17007      16.8988
   17008      17.3536
   17009      17.1146
   17010      17.8162
   17011      17.3267
   17012      17.6473
   17013      17.6963
   17014      17.9586
   17015      17.9616
   17016      17.5780
   17017      17.3802
   17018      17.2783
   17019      17.1378
   17020      17.1801
   17021      17.7832
   17022      18.0433
   17023      17.8925
   17024      17.4271
   17025      17.9554
   17026      17.2956
   17027      17.4835
   17028      17.4579
   17029      17.5669
   17030      17.5540
   17031      16.8805
   17032      16.8010
   17033      17.0200
   17034      16.7755
   17035      17.1286
   17036      16.5822
   17037      17.5940
   17038      17.5478
   17039      17.2297
   17040      17.4456
   17041      17.1125
   17042      17.6562
   17043      16.8585
   17044      17.8365
   17045      17.9744
   17046      17.4932
   17047      18.0398
   17048      17.7410
   17049      17.5006
   17050      17.2731
   17051      16.9765
   17052      16.9388
   17053      17.1911
   17054      17.1644
   17055      17.1367
   17056      17.1375
   17057      17.1134
   17058      16.8602
   17059      16.6630
   17060      16.7927
   17061      16.7431
   17062      17.0527
   17063      16.6164
   17064      17.3246
   17065      16.8725
   17066      16.6674
   17067      17.1621
   17068      17.5305
   17069      17.4248
   17070      17.4419
   17071      17.5782
   17072      17.8465
   17073      17.3319
   17074      17.2011
   17075      17.1591
   17076      17.4520
   17077      17.0152
   17078      16.7288
   17079      17.0045
   17080      16.8570
   17081      17.0865
   17082      16.8932
   17083      17.1229
   17084      16.6048
   17085      17.0137
   17086      16.6491
   17087      17.0952
   17088      17.0414
   17089      17.3409
   17090      17.3106
   17091      17.3352
   17092      17.3878
   17093      16.7259
   17094      17.1791
   17095      17.7158
   17096      17.1982
   17097      17.5438
   17098      16.8047
   17099      16.7247
   17100      17.1513
   17101      17.1603
   17102      17.1081
   17103      17.0834
   17104      16.9627
   17105      16.2975
   17106      16.5678
   17107      16.7684
   17108      17.1835
   17109      17.6176
   17110      17.6057
   17111      18.0538
   17112      17.4911
   17113      17.3497
   17114      17.4284
   17115      17.3787
   17116      16.9200
   17117      17.4606
   17118      17.5370
   17119      17.0368
   17120      17.0641
   17121      17.3519
   17122      17.2574
   17123      17.3442
   17124      17.1374
   17125      16.7972
   17126      17.2290
   17127      17.1064
   17128      17.1508
   17129      17.5600
   17130      17.6017
   17131      17.6674
   17132      17.4450
   17133      17.7815
   17134      17.1866
   17135      17.0848
   17136      17.2811
   17137      17.5405
   17138      17.1990
   17139      17.3239
   17140      17.4365
   17141      17.4730
   17142      17.5227
   17143      17.1177
   17144      16.9447
   17145      16.5225
   17146      17.4885
   17147      16.8878
   17148      17.2362
   17149      18.1312
   17150      17.0133
   17151      17.5382
   17152      17.4514
   17153      17.5350
   17154      17.3995
   17155      17.2123
   17156      17.2013
   17157      17.1964
   17158      17.0288
   17159      16.9884
   17160      17.6312
   17161      17.4700
   17162      16.9788
   17163      17.5860
   17164      17.2020
   17165      17.4452
   17166      17.1975
   17167      18.0869
   17168      16.5359
   17169      17.5495
   17170      17.0895
   17171      17.2597
   17172      17.6766
   17173      17.6647
   17174      17.4755
   17175      17.6226
   17176      17.0610
   17177      17.3625
   17178      17.4970
   17179      17.4583
   17180      17.0350
   17181      16.9830
   17182      17.0149
   17183      17.0401
   17184      16.6094
   17185      17.4172
   17186      17.1671
   17187      17.3986
   17188      16.7197
   17189      17.0958
   17190      16.7800
   17191      16.9212
   17192      16.8764
   17193      16.6754
   17194      16.8249
   17195      17.0733
   17196      16.6011
   17197      16.6567
   17198      16.7442
   17199      16.6864
   17200      16.8364
   17201      16.6670
   17202      16.5131
   17203      17.2462
   17204      17.0167
   17205      17.0018
   17206      17.3840
   17207      17.1712
   17208      16.8405
   17209      16.8295
   17210      16.8769
   17211      16.5501
   17212      16.7978
   17213      16.6058
   17214      16.9257
   17215      16.7239
   17216      16.7409
   17217      17.2340
   17218      17.4325
   17219      17.5134
   17220      17.4405
   17221      17.1114
   17222      17.2356
   17223      17.4511
   17224      17.2927
   17225      17.2916
   17226      17.0035
   17227      17.1619
   17228      17.6148
   17229      16.7915
   17230      17.1671
   17231      16.7935
   17232      16.7066
   17233      16.5005
   17234      16.9762
   17235      17.4329
   17236      16.9278
   17237      17.2628
   17238      16.4614
   17239      16.8724
   17240      16.8439
   17241      16.6824
   17242      17.1306
   17243      16.9327
   17244      16.6499
   17245      17.6085
   17246      17.7623
   17247      17.3071
   17248      16.6955
   17249      17.2409
   17250      17.7112
   17251      17.5997
   17252      17.3008
   17253      17.2274
   17254      17.6024
   17255      17.7990
   17256      17.2589
   17257      17.3379
   17258      16.8993
   17259      16.3803
   17260      16.5495
   17261      16.7421
   17262      17.0303
   17263      16.3249
   17264      16.1644
   17265      16.4437
   17266      16.2113
   17267      16.4569
   17268      17.0667
   17269      16.5111
   17270      16.6364
   17271      16.7275
   17272      16.6873
   17273      16.7548
   17274      16.5063
   17275      16.3755
   17276      17.1453
   17277      16.9136
   17278      17.4906
   17279      17.2723
   17280      17.5711
   17281      17.6523
   17282      17.2925
   17283      16.7799
   17284      16.9423
   17285      17.1584
   17286      17.6410
   17287      16.7962
   17288      16.9153
   17289      17.2192
   17290      16.9935
   17291      16.7461
   17292      16.4449
   17293      16.9222
   17294      16.9302
   17295      16.8756
   17296      16.8306
   17297      16.6652
   17298      16.8141
   17299      16.7932
   17300      16.9260
   17301      16.3150
   17302      16.6485
   17303      16.8494
   17304      16.8951
   17305      16.9204
   17306      17.1214
   17307      17.7865
   17308      17.0149
   17309      16.8238
   17310      16.5165
   17311      17.0294
   17312      16.8687
   17313      17.1897
   17314      16.6578
   17315      17.1016
   17316      17.0245
   17317      17.0751
   17318      17.1534
   17319      17.0747
   17320      17.3766
   17321      16.9246
   17322      16.9688
   17323      17.5629
   17324      17.5557
   17325      17.3449
   17326      16.6516
   17327      16.9174
   17328      16.6637
   17329      16.7214
   17330      16.9401
   17331      16.9745
   17332      16.8709
   17333      17.3536
   17334      17.7017
   17335      16.9414
   17336      16.8237
   17337      16.7309
   17338      17.3242
   17339      17.4587
   17340      17.4709
   17341      17.7990
   17342      16.8153
   17343      16.5999
   17344      16.6123
   17345      17.0575
   17346      16.9553
   17347      17.2748
   17348      16.8784
   17349      17.9830
   17350      17.2697
   17351      16.5829
   17352      16.6804
   17353      16.9134
   17354      17.4658
   17355      16.7790
   17356      17.1459
   17357      16.9596
   17358      16.9370
   17359      16.7436
   17360      17.1099
   17361      17.2622
   17362      16.6626
   17363      16.9401
   17364      16.9138
   17365      16.7665
   17366      16.9352
   17367      16.5520
   17368      17.1150
   17369      16.8220
   17370      16.4702
   17371      16.6159
   17372      16.3674
   17373      16.8520
   17374      16.8526
   17375      16.8453
   17376      17.3849
   17377      16.7780
   17378      16.4753
   17379      17.0221
   17380      16.9244
   17381      16.5751
   17382      16.7669
   17383      17.2915
   17384      16.9135
   17385      16.7888
   17386      15.8437
   17387      16.4917
   17388      16.1142
   17389      16.3890
   17390      16.1819
   17391      16.6684
   17392      17.0170
   17393      16.6219
   17394      16.4372
   17395      17.0081
   17396      16.4024
   17397      16.7830
   17398      16.8738
   17399      16.4629
   17400      17.2120
   17401      17.2212
   17402      17.5557
   17403      17.3105
   17404      16.8932
   17405      18.0725
   17406      17.5547
   17407      17.5412
   17408      17.6701
   17409      17.2396
   17410      17.1150
   17411      16.7495
   17412      17.5665
   17413      17.0853
   17414      16.3517
   17415      17.0545
   17416      16.6601
   17417      17.2932
   17418      16.8275
   17419      17.4734
   17420      16.5816
   17421      17.1975
   17422      16.5918
   17423      16.6457
   17424      16.9586
   17425      16.8400
   17426      17.2296
   17427      16.7144
   17428      16.3456
   17429      17.1861
   17430      17.1423
   17431      16.9583
   17432      17.0670
   17433      17.3449
   17434      16.7867
   17435      16.7838
   17436      16.5851
   17437      16.6845
   17438      16.6530
   17439      16.0780
   17440      16.1422
   17441      16.3114
   17442      16.1598
   17443      16.7231
   17444      16.8712
   17445      16.0938
   17446      16.3916
   17447      16.5770
   17448      16.3145
   17449      16.8929
   17450      16.7187
   17451      16.4141
   17452      16.6212
   17453      16.5569
   17454      16.4971
   17455      16.4839
   17456      17.3414
   17457      16.8003
   17458      16.5751
   17459      16.3427
   17460      16.1736
   17461      16.7443
   17462      16.5163
   17463      16.3945
   17464      16.8667
   17465      16.5931
   17466      16.6623
   17467      17.3010
   17468      16.6309
   17469      16.9916
   17470      17.1630
   17471      17.3840
   17472      17.2256
   17473      16.9595
   17474      17.0901
   17475      17.2692
   17476      18.1837
   17477      17.6356
   17478      17.0363
   17479      17.4755
   17480      16.8392
   17481      17.8629
   17482      18.0253
   17483      17.5641
   17484      16.8535
   17485      17.5503
   17486      17.6488
   17487      17.6178
   17488      17.1681
   17489      17.6874
   17490      17.9014
   17491      18.0391
   17492      17.7873
   17493      17.8214
   17494      17.9691
   17495      17.8680
   17496      17.8540
   17497      17.9494
   17498      17.6263
   17499      18.3433
   17500      17.8291
   17501      17.9279
   17502      17.2606
   17503      18.0849
   17504      17.3319
   17505      17.3607
   17506      17.5664
   17507      17.9461
   17508      18.0232
   17509      18.3443
   17510      17.9312
   17511      17.9907
   17512      18.2380
   17513      18.0342
   17514      18.5651
   17515      18.2928
   17516      18.1164
   17517      18.1883
   17518      18.1241
   17519      18.3127
   17520      18.2736
   17521      17.8666
   17522      18.1248
   17523      17.9608
   17524      18.3279
   17525      17.9916
   17526      17.9011
   17527      17.6565
   17528      17.3732
   17529      17.6195
   17530      17.3439
   17531      17.4000
   17532      16.9405
   17533      17.5131
   17534      16.9369
   17535      16.8990
   17536      16.9987
   17537      17.2534
   17538      17.0224
   17539      17.4558
   17540      18.1195
   17541      17.4907
   17542      17.1864
   17543      16.9800
   17544      17.4400
   17545      17.3794
   17546      17.4590
   17547      17.8088
   17548      17.7669
   17549      17.3378
   17550      17.6578
   17551      17.3490
   17552      17.3601
   17553      17.7079
   17554      17.1907
   17555      17.3506
   17556      17.4087
   17557      17.2770
   17558      17.2349
   17559      17.2995
   17560      17.4958
   17561      17.5640
   17562      17.7274
   17563      17.5335
   17564      17.4314
   17565      17.3104
   17566      17.7945
   17567      17.4059
   17568      17.0634
   17569      17.0922
   17570      17.9547
   17571      17.2960
   17572      17.0473
   17573      17.1476
   17574      17.2751
   17575      17.4360
   17576      16.8882
   17577      17.3715
   17578      17.3891
   17579      17.6538
   17580      17.6337
   17581      17.5321
   17582      17.1407
   17583      17.3494
   17584      17.3202
   17585      17.2073
   17586      16.9161
   17587      16.9819
   17588      17.2284
   17589      17.3359
   17590      18.0617
   17591      18.2219
   17592      17.8495
   17593      17.9799
   17594      17.9530
   17595      18.6698
   17596      18.0933
   17597      18.0686
   17598      18.3158
   17599      17.8443
   17600      18.2259
   17601      18.0907
   17602      17.7316
   17603      17.7065
   17604      17.8506
   17605      18.2542
   17606      18.0322
   17607      17.7880
   17608      18.4533
   17609      18.2478
   17610      17.3203
   17611      17.7534
   17612      17.7124
   17613      18.0347
   17614      18.0518
   17615      17.5981
   17616      17.9279
   17617      18.4339
   17618      18.3546
   17619      18.0140
   17620      18.1659
   17621      17.9941
   17622      18.1772
   17623      17.8529
   17624      17.6608
   17625      18.0672
   17626      18.5916
   17627      18.2255
   17628      18.5091
   17629      17.6841
   17630      17.4172
   17631      17.9134
   17632      18.5304
   17633      18.1546
   17634      17.9672
   17635      17.8264
   17636      17.9314
   17637      17.8385
   17638      18.2144
   17639      18.6870
   17640      18.0173
   17641      18.3398
   17642      17.7585
   17643      17.8007
   17644      17.8059
   17645      17.8249
   17646      17.5803
   17647      18.7053
   17648      18.2247
   17649      18.3458
   17650      17.7788
   17651      18.6781
   17652      18.3822
   17653      18.3453
   17654      19.0348
   17655      18.0225
   17656      18.4491
   17657      18.6718
   17658      18.2928
   17659      18.4383
   17660      19.2266
   17661      19.3527
   17662      18.3007
   17663      17.6380
   17664      17.9233
   17665      18.2189
   17666      18.1070
   17667      17.7097
   17668      17.3940
   17669      17.0050
   17670      17.9696
   17671      17.9773
   17672      17.2893
   17673      18.1669
   17674      18.2188
   17675      18.3638
   17676      17.7644
   17677      18.5210
   17678      18.3428
   17679      17.9645
   17680      18.2160
   17681      17.3741
   17682      17.3658
   17683      17.2852
   17684      17.8172
   17685      17.0564
   17686      17.2325
   17687      17.7395
   17688      17.8337
   17689      17.2584
   17690      17.4942
   17691      17.6032
   17692      17.9110
   17693      17.4632
   17694      17.3044
   17695      17.2997
   17696      17.2532
   17697      17.4809
   17698      17.9374
   17699      17.9196
   17700      17.6697
   17701      17.9454
   17702      18.0150
   17703      17.7619
   17704      18.3511
   17705      17.8226
   17706      17.9113
   17707      17.9619
   17708      18.1026
   17709      18.2013
   17710      17.6295
   17711      18.0673
   17712      17.6412
   17713      17.7412
   17714      17.7526
   17715      18.4945
   17716      18.4715
   17717      18.8312
   17718      18.0323
   17719      18.4799
   17720      18.7777
   17721      18.5002
   17722      18.7088
   17723      18.3833
   17724      18.7332
   17725      18.2710
   17726      18.5423
   17727      18.4781
   17728      18.7668
   17729      18.7086
   17730      18.0321
   17731      18.1843
   17732      18.1639
   17733      18.1909
   17734      18.3824
   17735      17.4641
   17736      18.0452
   17737      17.6748
   17738      18.4890
   17739      17.4456
   17740      17.2988
   17741      18.1289
   17742      17.5732
   17743      17.9233
   17744      17.6186
   17745      18.0467
   17746      17.7270
   17747      17.2542
   17748      17.8832
   17749      18.2239
   17750      18.5302
   17751      18.7779
   17752      18.4207
   17753      18.0604
   17754      18.6037
   17755      18.3179
   17756      17.5053
   17757      18.0070
   17758      18.0910
   17759      16.9634
   17760      17.8330
   17761      17.5539
   17762      17.4324
   17763      17.0825
   17764      16.9452
   17765      17.1824
   17766      16.7371
   17767      16.6887
   17768      17.3033
   17769      16.9332
   17770      16.3426
   17771      17.1767
   17772      17.2470
   17773      16.8689
   17774      17.4728
   17775      17.7744
   17776      17.4749
   17777      16.7298
   17778      17.2918
   17779      16.9171
   17780      16.4144
   17781      17.1343
   17782      16.9130
   17783      17.5544
   17784      17.3653
   17785      17.3817
   17786      17.3135
   17787      17.6316
   17788      17.8672
   17789      17.8974
   17790      16.7718
   17791      17.3990
   17792      17.1392
   17793      16.7856
   17794      16.6608
   17795      16.1615
   17796      17.1480
   17797      16.9617
   17798      16.8075
   17799      16.8284
   17800      16.5409
   17801      17.2512
   17802      16.7535
   17803      17.2128
   17804      16.9921
   17805      17.5835
   17806      17.2715
   17807      17.4487
   17808      17.0160
   17809      16.5292
   17810      17.0222
   17811      16.7488
   17812      17.0262
   17813      17.0904
   17814      16.7884
   17815      16.8027
   17816      16.3518
   17817      16.6688
   17818      16.9821
   17819      16.8574
   17820      17.4081
   17821      16.8474
   17822      17.2732
   17823      17.4691
   17824      17.7609
   17825      17.7677
   17826      16.7691
   17827      17.1888
   17828      17.2977
   17829      17.3310
   17830      16.9933
   17831      16.7903
   17832      16.9083
   17833      17.2691
   17834      16.8207
   17835      17.3028
   17836      18.0523
   17837      16.9887
   17838      16.5658
   17839      17.3879
   17840      16.6632
   17841      17.2523
   17842      17.3368
   17843      17.8500
   17844      17.3752
   17845      17.3939
   17846      17.5919
   17847      17.2079
   17848      17.3312
   17849      17.5583
   17850      16.9284
   17851      17.3911
   17852      17.9566
   17853      17.5939
   17854      17.5910
   17855      17.3812
   17856      17.6779
   17857      17.0022
   17858      17.3152
   17859      16.8980
   17860      16.8588
   17861      17.2174
   17862      17.0633
   17863      17.6717
   17864      17.4084
   17865      17.1095
   17866      17.2217
   17867      17.1825
   17868      17.5632
   17869      16.7874
   17870      16.9698
   17871      17.2211
   17872      16.7959
   17873      16.8888
   17874      17.3081
   17875      17.2057
   17876      17.9539
   17877      17.7301
   17878      17.0309
   17879      17.0976
   17880      17.5553
   17881      17.1081
   17882      16.6789
   17883      17.0093
   17884      17.2716
   17885      17.4343
   17886      17.7854
   17887      17.6623
   17888      17.2953
   17889      17.9767
   17890      17.4846
   17891      18.1344
   17892      18.1096
   17893      17.4250
   17894      17.7014
   17895      17.8297
   17896      17.7672
   17897      17.7418
   17898      18.1376
   17899      17.6097
   17900      17.6377
   17901      17.5640
   17902      17.2294
   17903      17.0221
   17904      17.6534
   17905      17.0996
   17906      17.1733
   17907      17.3652
   17908      16.8014
   17909      17.4809
   17910      17.6299
   17911      17.5064
   17912      17.0873
   17913      17.7271
   17914      16.7454
   17915      17.1339
   17916      16.4490
   17917      16.8853
   17918      17.2549
   17919      16.9802
   17920      17.0277
   17921      16.6751
   17922      16.6050
   17923      16.7565
   17924      17.7307
   17925      17.5839
   17926      17.0247
   17927      17.5795
   17928      17.9464
   17929      17.8619
   17930      17.5909
   17931      17.2514
   17932      17.2718
   17933      16.6832
   17934      17.0613
   17935      16.3803
   17936      17.0469
   17937      16.9274
   17938      16.7972
   17939      17.6620
   17940      17.1638
   17941      17.0877
   17942      16.9245
   17943      17.0954
   17944      16.5701
   17945      16.6562
   17946      16.1851
   17947      17.0851
   17948      17.1898
   17949      16.5397
   17950      16.7651
   17951      17.4775
   17952      17.1002
   17953      16.9528
   17954      17.0287
   17955      16.5537
   17956      16.9104
   17957      16.5045
   17958      16.3923
   17959      16.4321
   17960      16.6312
   17961      16.7603
   17962      16.4097
   17963      16.6993
   17964      16.6524
   17965      16.3266
   17966      16.5511
   17967      17.2651
   17968      17.1477
   17969      17.0707
   17970      16.6978
   17971      16.8357
   17972      16.6804
   17973      17.3182
   17974      16.5850
   17975      17.1179
   17976      16.9932
   17977      16.3818
   17978      16.6563
   17979      16.8002
   17980      16.6816
   17981      16.4619
   17982      16.8288
   17983      16.6863
   17984      16.8451
   17985      16.7571
   17986      16.7061
   17987      17.0460
   17988      16.9711
   17989      16.8905
   17990      16.3111
   17991      17.2190
   17992      17.5701
   17993      16.6692
   17994      16.4383
   17995      16.3038
   17996      16.5878
   17997      16.5035
   17998      16.6849
   17999      16.7751
   18000      16.6040
   18001      17.3789
   18002      16.4316
   18003      16.9326
   18004      16.8191
   18005      16.8895
   18006      16.5947
   18007      16.6271
   18008      16.3193
   18009      17.1139
   18010      16.8650
   18011      17.4267
   18012      17.3168
   18013      16.8773
   18014      16.7187
   18015      17.2494
   18016      16.8426
   18017      16.9556
   18018      16.9201
   18019      17.0470
   18020      17.1139
   18021      17.5071
   18022      17.0026
   18023      17.5596
   18024      16.7488
   18025      16.7706
   18026      17.1691
   18027      16.3758
   18028      17.1148
   18029      16.9133
   18030      16.5909
   18031      16.6653
   18032      16.7437
   18033      16.7418
   18034      16.9770
   18035      16.4644
   18036      16.2934
   18037      16.4368
   18038      16.2054
   18039      16.0859
   18040      16.6431
   18041      16.0725
   18042      16.3604
   18043      16.6897
   18044      16.2540
   18045      16.6504
   18046      16.5283
   18047      17.2465
   18048      16.7686
   18049      16.7532
   18050      16.5739
   18051      16.3874
   18052      16.3616
   18053      16.1310
   18054      16.4507
   18055      16.1049
   18056      16.0718
   18057      16.6483
   18058      16.8127
   18059      16.4938
   18060      16.1432
   18061      16.1307
   18062      16.3867
   18063      16.3189
   18064      16.5612
   18065      16.5093
   18066      16.6933
   18067      16.5821
   18068      16.6452
   18069      16.4034
   18070      16.6922
   18071      16.4739
   18072      16.7954
   18073      16.3237
   18074      16.5711
   18075      16.3301
   18076      16.3842
   18077      16.7988
   18078      16.3403
   18079      16.6193
   18080      16.1103
   18081      16.4406
   18082      16.6089
   18083      16.9685
   18084      16.9904
   18085      16.2038
   18086      16.3485
   18087      17.1321
   18088      16.5836
   18089      16.6316
   18090      16.6431
   18091      16.6297
   18092      17.0684
   18093      16.3409
   18094      16.6186
   18095      17.0729
   18096      16.3837
   18097      16.7974
   18098      16.8788
   18099      16.3854
   18100      16.8016
   18101      16.6296
   18102      16.8909
   18103      16.3693
   18104      16.3069
   18105      16.4725
   18106      16.8549
   18107      16.6196
   18108      16.7479
   18109      16.8241
   18110      16.9127
   18111      16.9894
   18112      16.8551
   18113      16.8925
   18114      17.2279
   18115      16.9317
   18116      17.2139
   18117      17.1490
   18118      16.6911
   18119      16.9474
   18120      17.1525
   18121      16.8220
   18122      17.1922
   18123      16.8369
   18124      16.9350
   18125      17.4135
   18126      16.8274
   18127      16.7236
   18128      16.6188
   18129      16.5459
   18130      17.0213
   18131      16.5198
   18132      16.8045
   18133      16.8817
   18134      16.5375
   18135      16.6824
   18136      16.5070
   18137      17.0821
   18138      16.9697
   18139      17.8907
   18140      16.9145
   18141      17.6678
   18142      17.3082
   18143      17.6596
   18144      17.4829
   18145      17.0243
   18146      17.0230
   18147      17.1586
   18148      17.6939
   18149      17.3467
   18150      16.9727
   18151      17.2930
   18152      17.1816
   18153      17.8363
   18154      17.0734
   18155      16.7355
   18156      16.6496
   18157      17.2754
   18158      16.5699
   18159      16.4996
   18160      16.7807
   18161      17.1913
   18162      17.6086
   18163      17.0265
   18164      16.7010
   18165      16.6492
   18166      16.8633
   18167      16.9602
   18168      16.8330
   18169      16.9712
   18170      16.7691
   18171      16.9959
   18172      17.5960
   18173      17.2193
   18174      17.2726
   18175      17.9489
   18176      17.6194
   18177      17.6770
   18178      17.2899
   18179      17.1477
   18180      17.3585
[truncated: 6,640,041 more chars]
