# Supplementary material for: Non-degradative Ubiquitination of Protein Kinases
Source: PLoS Comput Biol. 2016 Jun 2;12(6):e1004898. doi: 10.1371/journal.pcbi.1004898 (PMC4890936; doi:10.1371/journal.pcbi.1004898)
Supplement: S8 Dataset — The distance between the ZAP-70 F349 Cα atom and the D379 Cβ atom at each picosecond in the simulations is printed in Angstroms. Data from each of the 32 10-ns simulations is combined into one file. (BZ2) [file pcbi.1004898.s018.bz2 › pcbi.1004898.s018]

#Frame      Dis_00000
       1       8.6337
       2       8.5594
       3       8.2436
       4       8.1522
       5       8.3051
       6       8.5527
       7       8.1996
       8       8.1979
       9       8.1168
      10       7.9912
      11       8.1333
      12       7.8664
      13       7.7402
      14       7.9050
      15       8.4073
      16       8.1700
      17       8.1281
      18       7.9930
      19       8.4401
      20       8.4754
      21       8.7229
      22       7.9541
      23       8.1377
      24       8.2477
      25       7.7344
      26       7.9986
      27       7.2600
      28       8.2538
      29       7.8390
      30       7.8348
      31       8.1472
      32       8.1098
      33       8.0276
      34       8.1445
      35       8.2381
      36       8.0829
      37       8.1857
      38       8.0909
      39       8.1950
      40       7.8142
      41       8.2194
      42       7.9366
      43       7.5350
      44       8.1176
      45       8.0247
      46       7.7533
      47       8.1374
      48       7.7841
      49       8.2695
      50       7.9233
      51       8.1113
      52       8.3201
      53       7.6925
      54       8.0646
      55       8.1991
      56       7.6971
      57       8.0636
      58       8.0397
      59       8.0830
      60       8.5600
      61       8.1012
      62       8.8951
      63       8.3933
      64       8.3342
      65       8.8478
      66       8.3974
      67       8.4788
      68       8.4334
      69       8.5214
      70       8.2433
      71       8.6485
      72       8.6149
      73       7.8671
      74       8.0234
      75       7.5322
      76       7.9610
      77       7.9176
      78       7.8846
      79       7.8545
      80       7.7152
      81       8.4191
      82       7.8868
      83       7.8446
      84       8.2683
      85       7.9847
      86       8.7123
      87       8.0746
      88       8.0303
      89       7.8839
      90       8.0507
      91       8.1823
      92       8.6750
      93       8.4774
      94       7.9334
      95       8.3935
      96       7.9845
      97       8.0019
      98       8.2567
      99       8.3428
     100       8.0601
     101       8.4386
     102       7.9656
     103       8.1338
     104       8.0444
     105       8.3131
     106       8.2783
     107       8.0792
     108       8.2001
     109       8.1160
     110       7.8718
     111       8.4527
     112       8.1378
     113       7.9643
     114       7.6619
     115       7.7151
     116       7.8506
     117       8.3776
     118       7.9496
     119       8.3586
     120       8.1511
     121       8.3640
     122       8.5286
     123       8.4310
     124       8.2868
     125       8.5562
     126       8.4561
     127       8.8119
     128       8.4938
     129       8.2745
     130       8.4985
     131       8.4838
     132       7.8422
     133       8.2952
     134       8.1098
     135       8.6447
     136       8.7539
     137       8.9428
     138       8.6597
     139       8.3263
     140       8.5492
     141       8.1025
     142       8.1530
     143       8.1781
     144       8.5157
     145       8.1161
     146       8.2060
     147       8.1513
     148       8.0294
     149       8.1318
     150       7.4913
     151       7.7360
     152       7.3458
     153       7.6978
     154       8.2964
     155       7.6355
     156       7.9315
     157       8.0077
     158       7.9345
     159       7.7610
     160       7.5310
     161       8.2257
     162       8.1747
     163       7.6540
     164       8.0244
     165       8.2478
     166       7.7831
     167       7.9229
     168       7.7207
     169       8.0682
     170       8.0888
     171       8.1875
     172       8.0485
     173       7.9076
     174       8.1182
     175       8.0821
     176       8.1631
     177       8.2538
     178       7.9009
     179       7.8284
     180       8.2427
     181       8.1783
     182       7.7798
     183       8.3721
     184       8.3852
     185       8.0260
     186       8.2958
     187       8.1340
     188       7.9577
     189       7.9835
     190       8.4447
     191       8.6265
     192       8.5581
     193       8.1336
     194       8.1672
     195       7.6873
     196       8.0841
     197       7.8384
     198       7.9952
     199       7.7013
     200       8.4267
     201       7.8584
     202       8.2996
     203       8.1867
     204       8.0589
     205       8.1524
     206       7.9627
     207       8.0151
     208       7.8600
     209       7.9337
     210       8.0088
     211       8.3288
     212       8.4555
     213       7.8812
     214       8.0427
     215       8.6450
     216       8.5989
     217       7.7715
     218       8.2384
     219       8.4761
     220       7.7078
     221       8.1463
     222       8.1325
     223       8.2712
     224       8.1052
     225       8.0225
     226       8.4153
     227       8.5611
     228       8.0312
     229       8.3491
     230       8.0046
     231       7.9083
     232       8.4129
     233       8.0953
     234       8.2322
     235       8.5680
     236       8.1606
     237       8.2924
     238       7.9184
     239       7.4484
     240       8.0060
     241       7.6913
     242       8.0293
     243       7.9694
     244       8.0108
     245       7.8871
     246       8.3371
     247       8.1713
     248       8.3286
     249       8.5144
     250       8.0151
     251       8.4829
     252       8.6878
     253       8.3502
     254       8.2302
     255       7.9347
     256       8.5217
     257       8.2037
     258       9.2144
     259       8.5646
     260       8.0423
     261       8.6483
     262       8.5529
     263       8.7281
     264       8.1961
     265       8.4725
     266       8.6895
     267       7.7152
     268       7.7834
     269       8.0945
     270       7.6793
     271       8.2622
     272       7.8447
     273       8.0312
     274       8.2154
     275       8.0902
     276       7.7053
     277       7.9677
     278       7.4828
     279       7.3899
     280       7.5818
     281       8.0684
     282       7.5045
     283       7.6793
     284       8.0492
     285       8.1646
     286       8.1065
     287       7.8492
     288       7.8094
     289       7.4899
     290       7.5296
     291       7.8320
     292       7.9579
     293       7.7091
     294       8.3079
     295       7.9829
     296       8.4951
     297       7.9027
     298       8.3633
     299       8.7089
     300       8.0022
     301       8.1852
     302       8.3958
     303       8.2992
     304       8.6589
     305       8.0594
     306       8.4339
     307       8.2796
     308       8.0051
     309       8.2596
     310       8.1006
     311       8.2046
     312       8.1611
     313       8.0341
     314       8.1393
     315       8.1190
     316       8.2257
     317       8.3837
     318       7.9506
     319       8.6867
     320       8.5142
     321       8.5330
     322       8.7164
     323       8.7404
     324       9.3949
     325       8.5261
     326       9.2979
     327       8.7185
     328       8.5312
     329       8.6468
     330       8.5810
     331       9.1653
     332       8.5488
     333       8.1625
     334       8.5774
     335       8.5855
     336       8.5237
     337       8.8311
     338       8.7545
     339       8.3656
     340       8.4403
     341       8.3831
     342       7.5958
     343       7.7232
     344       8.0539
     345       8.2367
     346       8.6946
     347       8.2989
     348       8.4099
     349       7.9263
     350       8.3417
     351       8.4084
     352       8.6618
     353       7.9054
     354       8.4094
     355       7.8572
     356       8.4890
     357       8.5126
     358       8.0503
     359       8.1258
     360       8.4235
     361       8.0776
     362       8.0930
     363       8.0642
     364       7.9894
     365       7.6924
     366       7.6920
     367       8.0020
     368       7.9262
     369       8.2500
     370       7.8828
     371       8.2407
     372       7.6827
     373       8.6167
     374       8.4739
     375       8.3025
     376       8.0925
     377       8.0272
     378       7.7926
     379       8.5372
     380       8.2141
     381       8.8179
     382       8.8527
     383       8.4797
     384       8.5643
     385       8.7866
     386       8.5234
     387       8.7631
     388       8.5427
     389       8.5834
     390       8.4141
     391       8.4207
     392       8.0054
     393       8.1409
     394       7.2629
     395       7.2708
     396       7.1675
     397       7.9447
     398       7.7457
     399       7.4732
     400       7.5486
     401       6.7967
     402       7.1720
     403       7.4710
     404       6.8900
     405       7.2164
     406       6.9964
     407       7.2278
     408       7.5009
     409       7.5985
     410       7.3246
     411       6.9918
     412       6.5882
     413       6.6983
     414       6.6028
     415       7.0427
     416       6.8855
     417       7.3167
     418       6.8942
     419       6.9500
     420       7.1927
     421       6.9180
     422       6.9738
     423       6.6860
     424       6.6037
     425       6.3591
     426       6.6048
     427       6.8828
     428       7.1253
     429       6.8772
     430       6.6829
     431       6.8010
     432       7.0069
     433       6.6344
     434       6.6190
     435       6.6523
     436       7.3377
     437       6.8518
     438       7.2001
     439       7.0991
     440       7.2061
     441       7.3446
     442       7.0789
     443       6.9706
     444       7.3672
     445       7.2273
     446       7.5696
     447       7.6530
     448       7.1545
     449       6.6334
     450       6.7974
     451       7.1908
     452       7.2554
     453       7.0262
     454       7.2011
     455       6.9308
     456       6.6233
     457       6.6309
     458       6.6978
     459       6.7118
     460       6.6302
     461       7.2472
     462       7.4551
     463       6.8931
     464       6.8755
     465       7.2735
     466       7.7534
     467       6.4446
     468       6.9882
     469       7.1506
     470       7.6997
     471       7.0903
     472       6.2289
     473       6.9619
     474       7.2122
     475       6.8111
     476       6.8720
     477       6.8410
     478       7.6123
     479       6.1486
     480       6.8570
     481       6.5376
     482       7.1735
     483       7.4857
     484       7.5313
     485       7.6294
     486       7.5354
     487       7.1705
     488       7.6809
     489       7.8967
     490       7.7492
     491       7.2656
     492       6.8574
     493       7.2110
     494       7.7265
     495       7.7141
     496       8.0550
     497       7.5272
     498       7.3218
     499       7.8878
     500       8.2321
     501       7.4349
     502       7.9787
     503       7.8449
     504       7.3220
     505       7.6565
     506       7.4945
     507       7.9645
     508       7.5809
     509       7.6526
     510       7.6771
     511       7.4205
     512       7.6010
     513       7.4901
     514       7.9636
     515       7.4335
     516       7.6157
     517       7.5566
     518       7.3604
     519       7.3728
     520       7.4913
     521       7.6942
     522       7.7940
     523       7.4269
     524       6.7456
     525       6.4781
     526       6.8737
     527       6.7786
     528       6.9325
     529       6.9832
     530       7.0969
     531       6.9001
     532       6.1888
     533       6.8428
     534       6.0960
     535       5.8117
     536       5.5655
     537       5.8512
     538       5.9423
     539       5.7730
     540       6.0137
     541       6.1242
     542       6.1210
     543       6.4435
     544       6.2900
     545       6.1156
     546       5.7867
     547       6.3467
     548       5.4517
     549       5.7045
     550       5.6892
     551       6.0861
     552       6.5476
     553       6.0439
     554       5.9587
     555       6.3057
     556       6.9447
     557       6.3019
     558       6.9036
     559       5.4298
     560       5.9035
     561       5.7572
     562       6.0630
     563       6.0773
     564       6.2100
     565       5.8118
     566       6.4097
     567       6.2738
     568       6.4673
     569       6.6132
     570       6.4269
     571       6.7943
     572       6.2623
     573       5.9552
     574       6.0241
     575       5.7599
     576       6.4745
     577       6.2772
     578       6.4415
     579       6.3585
     580       6.7276
     581       6.1326
     582       6.2620
     583       6.5315
     584       6.0864
     585       6.4140
     586       6.0786
     587       6.0166
     588       6.3697
     589       6.3885
     590       6.2627
     591       6.3394
     592       5.9693
     593       6.2243
     594       6.6714
     595       6.3905
     596       6.4100
     597       6.1307
     598       6.1583
     599       6.1368
     600       6.7022
     601       6.3226
     602       6.1856
     603       6.6251
     604       6.1814
     605       6.8971
     606       7.1974
     607       6.4564
     608       6.2293
     609       6.1294
     610       5.6063
     611       6.5191
     612       6.0876
     613       6.3561
     614       5.9788
     615       6.0177
     616       6.0226
     617       6.2952
     618       7.4058
     619       7.0072
     620       6.6344
     621       5.9029
     622       5.5650
     623       5.6238
     624       6.2486
     625       6.1204
     626       6.3475
     627       6.6316
     628       6.2944
     629       5.7167
     630       5.6165
     631       5.9356
     632       5.8590
     633       6.2997
     634       5.9227
     635       6.5606
     636       6.1891
     637       6.2991
     638       6.1678
     639       6.1708
     640       6.1667
     641       6.2220
     642       6.9436
     643       6.5432
     644       5.8712
     645       6.6257
     646       6.4499
     647       6.5362
     648       6.7287
     649       6.4395
     650       6.4832
     651       6.0949
     652       6.3302
     653       5.7915
     654       6.2464
     655       6.0981
     656       6.0666
     657       5.8643
     658       5.8440
     659       5.9909
     660       6.3584
     661       5.8837
     662       5.9801
     663       6.0879
     664       6.1773
     665       5.7064
     666       6.1646
     667       6.1999
     668       6.2480
     669       6.3095
     670       5.9332
     671       6.0140
     672       5.9166
     673       6.8169
     674       5.9938
     675       5.9632
     676       6.1507
     677       5.6019
     678       6.4595
     679       6.2342
     680       6.2837
     681       5.9706
     682       6.2299
     683       6.3073
     684       6.3912
     685       5.9324
     686       5.4863
     687       5.9894
     688       5.8946
     689       6.2462
     690       6.3557
     691       6.0892
     692       5.5369
     693       6.1473
     694       6.7076
     695       6.7065
     696       6.6168
     697       5.8362
     698       6.2237
     699       6.4422
     700       6.4369
     701       6.0885
     702       6.0011
     703       6.2399
     704       6.1455
     705       5.8825
     706       5.6424
     707       5.5594
     708       5.8116
     709       5.7550
     710       6.2013
     711       6.0083
     712       6.0745
     713       5.9351
     714       6.4473
     715       5.9852
     716       6.7308
     717       6.3699
     718       6.5416
     719       6.1713
     720       6.1961
     721       6.0280
     722       6.5282
     723       6.9197
     724       6.7613
     725       6.6930
     726       6.7243
     727       6.1969
     728       7.0950
     729       6.3462
     730       6.9329
     731       6.6524
     732       6.8471
     733       6.4034
     734       6.4509
     735       6.3661
     736       5.8416
     737       6.2786
     738       6.2672
     739       6.8229
     740       6.6775
     741       6.0588
     742       5.7893
     743       6.2776
     744       6.5463
     745       6.4657
     746       6.5343
     747       6.6896
     748       5.8454
     749       6.1070
     750       6.2792
     751       6.5469
     752       6.2736
     753       5.8489
     754       5.3584
     755       6.3674
     756       6.1650
     757       7.3225
     758       6.5827
     759       6.4173
     760       6.6591
     761       6.6642
     762       7.0901
     763       6.5851
     764       7.4773
     765       7.6276
     766       7.2416
     767       7.3880
     768       7.3755
     769       7.5180
     770       6.9207
     771       7.5376
     772       7.4996
     773       7.6246
     774       8.0119
     775       7.4786
     776       7.5035
     777       7.8526
     778       8.3925
     779       7.9758
     780       8.5270
     781       7.7360
     782       8.0756
     783       7.9248
     784       8.0807
     785       8.0686
     786       7.7119
     787       7.8590
     788       8.2723
     789       7.6016
     790       7.3632
     791       7.6521
     792       7.7348
     793       8.0979
     794       8.3216
     795       7.8809
     796       7.6894
     797       7.7077
     798       7.6850
     799       7.6579
     800       7.7060
     801       8.1015
     802       7.6104
     803       7.7049
     804       7.7353
     805       7.6579
     806       8.0419
     807       8.1847
     808       8.5156
     809       8.8865
     810       7.9818
     811       8.1871
     812       7.7999
     813       7.6043
     814       7.8250
     815       7.9545
     816       7.4236
     817       8.2629
     818       8.4467
     819       8.0703
     820       8.2507
     821       8.1332
     822       8.5004
     823       8.1988
     824       8.0764
     825       7.8979
     826       8.1882
     827       8.0881
     828       8.2270
     829       8.3689
     830       8.7563
     831       7.8386
     832       7.7045
     833       8.2500
     834       8.3516
     835       7.9899
     836       8.1763
     837       7.8155
     838       7.8568
     839       8.0159
     840       7.7646
     841       7.8455
     842       7.8772
     843       7.7615
     844       7.6366
     845       7.5609
     846       7.8396
     847       7.7361
     848       7.4578
     849       7.6354
     850       7.7905
     851       7.7942
     852       8.1380
     853       7.8065
     854       7.5821
     855       7.5459
     856       7.8912
     857       7.8870
     858       8.1855
     859       8.1902
     860       7.9151
     861       7.3373
     862       7.4677
     863       7.0440
     864       7.5558
     865       7.2285
     866       7.4520
     867       7.5137
     868       7.8342
     869       7.8908
     870       7.5050
     871       7.6075
     872       7.4767
     873       7.6555
     874       7.7760
     875       7.6520
     876       7.9596
     877       7.9110
     878       7.6121
     879       7.8743
     880       7.7345
     881       8.0240
     882       7.8227
     883       7.9192
     884       7.8896
     885       7.9699
     886       7.6588
     887       7.4075
     888       7.7716
     889       7.4495
     890       7.5424
     891       7.9533
     892       7.2639
     893       7.4075
     894       7.4085
     895       8.0131
     896       7.9554
     897       7.7309
     898       7.9046
     899       7.8020
     900       7.8662
     901       7.4191
     902       7.7561
     903       7.5204
     904       7.8987
     905       7.8215
     906       7.6712
     907       7.4115
     908       8.6876
     909       8.3950
     910       8.9234
     911       9.0084
     912       8.4203
     913       8.4108
     914       8.8699
     915       8.5094
     916       8.1777
     917       8.3075
     918       8.9739
     919       8.5283
     920       9.1493
     921       9.1163
     922       9.3540
     923       9.2813
     924       9.2613
     925       9.4401
     926       8.1576
     927       9.2460
     928       9.1039
     929       9.2649
     930       9.9838
     931       9.3090
     932       9.8734
     933       9.3305
     934       8.7765
     935       9.2261
     936       9.2994
     937       9.0032
     938       9.0241
     939       9.3369
     940       8.8527
     941       8.9377
     942       8.9390
     943       8.9932
     944       9.2067
     945       9.1047
     946       8.9027
     947       9.4137
     948       9.3905
     949       8.7961
     950       9.3891
     951       9.1618
     952       9.1191
     953       9.3382
     954       9.7075
     955       9.5370
     956       9.2940
     957       9.2181
     958       9.3353
     959       9.3971
     960       9.5539
     961       9.2676
     962       8.7068
     963       8.7645
     964       8.7564
     965       8.9355
     966       9.8890
     967       9.2151
     968       8.9257
     969       8.6350
     970       8.8427
     971       9.1257
     972       8.9859
     973       8.7287
     974       9.7718
     975       9.5098
     976       9.5177
     977      10.1205
     978      10.1068
     979       9.3822
     980       9.7282
     981       9.1932
     982       9.2427
     983       9.3760
     984       9.4357
     985       9.0567
     986       8.9593
     987       9.2614
     988       9.0579
     989       9.1085
     990       9.0965
     991       9.3268
     992       8.8891
     993       8.9932
     994       8.7210
     995       8.5407
     996       9.4242
     997       9.1209
     998       8.7549
     999       9.1796
    1000       9.0263
    1001       9.5450
    1002       9.5770
    1003      10.0286
    1004      10.1091
    1005       9.9428
    1006       9.9185
    1007       9.4761
    1008       9.7001
    1009       9.6754
    1010       9.9056
    1011       9.4045
    1012       9.6946
    1013       9.8664
    1014      10.2007
    1015       9.4542
    1016       9.1146
    1017       9.3856
    1018       9.4744
    1019       8.8581
    1020       9.2196
    1021       9.0954
    1022       8.8944
    1023       8.7949
    1024       9.0680
    1025       9.0025
    1026       9.2589
    1027       9.0802
    1028       9.1956
    1029       9.0523
    1030       8.8886
    1031       9.0308
    1032       8.8906
    1033       8.7406
    1034       9.1712
    1035       9.0019
    1036       9.0623
    1037       9.4047
    1038       9.0051
    1039       9.1412
    1040       8.9490
    1041       9.2666
    1042       9.3267
    1043       8.8813
    1044       8.7957
    1045       9.4129
    1046       8.6635
    1047       9.2348
    1048       9.4264
    1049       9.8014
    1050       9.6283
    1051      10.0878
    1052       9.3503
    1053      10.0794
    1054       9.6527
    1055       9.3478
    1056       9.5381
    1057       8.9690
    1058       9.1993
    1059       9.1460
    1060       8.9836
    1061       8.6157
    1062       9.8162
    1063       9.0544
    1064       8.7691
    1065       8.9982
    1066       9.0432
    1067       8.6824
    1068       8.7589
    1069       9.3544
    1070       8.6543
    1071       8.9257
    1072       8.7733
    1073       7.9107
    1074       9.1779
    1075       8.4908
    1076       9.1809
    1077       8.1491
    1078       8.3465
    1079       8.5716
    1080       8.4315
    1081       9.1939
    1082       8.9581
    1083       8.8044
    1084       9.0968
    1085       8.3595
    1086       8.7091
    1087       8.8675
    1088       8.9472
    1089       9.1108
    1090       9.1982
    1091       9.6834
    1092       8.9045
    1093       9.9997
    1094       9.3340
    1095       9.3484
    1096       8.4839
    1097       8.8615
    1098       8.6257
    1099       8.2288
    1100       8.5856
    1101       8.1919
    1102       8.3555
    1103       8.5489
    1104       8.8784
    1105       8.8988
    1106       8.8321
    1107       9.2963
    1108       8.9036
    1109       9.0428
    1110       9.2975
    1111       9.1362
    1112       9.0683
    1113       8.8537
    1114       8.9986
    1115       8.9672
    1116       8.6443
    1117       8.5070
    1118       8.5643
    1119       9.0302
    1120       8.8134
    1121       8.8287
    1122       8.7576
    1123       8.8170
    1124       8.9033
    1125       8.7848
    1126       8.9866
    1127       9.2006
    1128       8.8328
    1129       8.9251
    1130       9.1930
    1131       8.9670
    1132       9.5355
    1133       8.8306
    1134       9.2677
    1135       9.2403
    1136       8.7167
    1137       9.1939
    1138       9.2043
    1139       8.7170
    1140       8.5558
    1141       8.8325
    1142       8.6531
    1143       8.9998
    1144       9.0938
    1145       9.1611
    1146       8.8543
    1147       8.7528
    1148       8.8886
    1149       8.6400
    1150       8.8919
    1151       8.6822
    1152       9.2801
    1153       9.5184
    1154       8.9372
    1155       9.1783
    1156       9.6457
    1157       8.8588
    1158       9.0656
    1159       9.3389
    1160       8.7869
    1161       8.8040
    1162       8.9563
    1163       9.2432
    1164       8.8156
    1165       9.1928
    1166       9.2095
    1167       8.6464
    1168       9.0735
    1169       8.7343
    1170       8.7180
    1171       8.4078
    1172       8.8912
    1173       8.6496
    1174       9.1848
    1175       8.6693
    1176       8.8152
    1177       9.1550
    1178       8.8786
    1179       8.3431
    1180       9.0579
    1181       8.5671
    1182       8.9186
    1183       9.1611
    1184       8.8208
    1185       8.6584
    1186       8.7708
    1187       9.1538
    1188       9.0853
    1189       9.2897
    1190       8.7495
    1191       9.1955
    1192       8.9837
    1193       8.5802
    1194       9.5420
    1195       8.6781
    1196       8.5074
    1197       8.7599
    1198       8.8616
    1199       8.8596
    1200       9.0654
    1201       9.3000
    1202       9.4284
    1203       9.2215
    1204       9.0019
    1205       8.9600
    1206       9.5031
    1207       9.4351
    1208       9.5768
    1209       9.7602
    1210       9.3761
    1211       9.3634
    1212       9.2911
    1213       9.0325
    1214       9.2389
    1215       9.7609
    1216       9.2864
    1217       9.1027
    1218       9.2097
    1219       9.3408
    1220       9.8503
    1221       9.6671
    1222      10.1420
    1223       9.7368
    1224       9.7543
    1225      10.3033
    1226       9.6830
    1227       9.9176
    1228       9.6747
    1229       9.2942
    1230       9.8286
    1231       9.1830
    1232       9.5535
    1233       9.3734
    1234       9.2286
    1235       9.5203
    1236       9.3662
    1237       9.5557
    1238       9.2992
    1239       9.5715
    1240       9.2251
    1241       9.5837
    1242       9.4949
    1243       9.7091
    1244       9.4781
    1245       9.8283
    1246      10.0503
    1247       9.8430
    1248      10.0527
    1249       9.6200
    1250       9.5034
    1251       9.8720
    1252       9.8062
    1253       9.6003
    1254       9.1876
    1255       9.4922
    1256       9.2108
    1257       9.0368
    1258       9.5745
    1259       9.1839
    1260       9.1924
    1261       8.9688
    1262       9.2158
    1263       9.0579
    1264       9.7031
    1265       9.6486
    1266       9.2418
    1267       9.5620
    1268       9.4001
    1269       9.4406
    1270       9.5226
    1271       9.0376
    1272       9.2381
    1273       8.9017
    1274       9.1575
    1275       9.4511
    1276       9.5532
    1277       9.5918
    1278       9.6330
    1279       8.9676
    1280       9.4370
    1281       9.5781
    1282       9.0466
    1283       9.0602
    1284       9.2840
    1285       8.9460
    1286       8.8682
    1287       9.1265
    1288       9.2228
    1289       9.1630
    1290       9.7891
    1291       9.1423
    1292       8.6047
    1293       8.6528
    1294       8.3567
    1295       9.0729
    1296       9.3376
    1297       9.2319
    1298       9.4086
    1299       9.0931
    1300       9.2856
    1301       9.4749
    1302       9.2077
    1303       9.7939
    1304       9.6679
    1305       9.7211
    1306       9.3474
    1307       9.7925
    1308       9.3478
    1309       9.8220
    1310       9.3186
    1311       9.1950
    1312       9.5316
    1313       9.3911
    1314       9.0510
    1315       9.4470
    1316       9.1133
    1317       9.3378
    1318       9.2959
    1319       9.9135
    1320       9.5703
    1321       9.4161
    1322       9.4032
    1323       9.1114
    1324       9.0141
    1325       9.0786
    1326       9.4535
    1327       9.2087
    1328       9.9345
    1329       9.7908
    1330       9.5832
    1331       9.5237
    1332       9.6829
    1333       9.3407
    1334       9.7007
    1335      10.2085
    1336       9.6503
    1337       9.7666
    1338       9.7231
    1339       9.4337
    1340       9.1187
    1341       9.2226
    1342       9.4883
    1343       9.0241
    1344       8.9871
    1345       9.0633
    1346       9.1870
    1347       9.3205
    1348       9.6868
    1349       9.1704
    1350       8.7060
    1351       9.2379
    1352       9.8702
    1353       9.9110
    1354       8.7489
    1355       8.7804
    1356       8.2583
    1357       8.5365
    1358       9.0138
    1359       8.9064
    1360       8.4613
    1361       9.3284
    1362       8.2933
    1363       8.8511
    1364       9.1085
    1365       8.9214
    1366       8.7364
    1367       8.5112
    1368       9.1011
    1369       8.3222
    1370       8.5797
    1371       8.5375
    1372       8.7815
    1373       8.6197
    1374       8.7094
    1375       9.3923
    1376       8.6233
    1377       9.1662
    1378       8.7260
    1379       8.9154
    1380       8.8507
    1381       8.9857
    1382       8.8058
    1383       9.7685
    1384       9.1991
    1385       9.8237
    1386       9.3891
    1387       9.7020
    1388       9.5393
    1389       9.7948
    1390       9.8134
    1391       9.2918
    1392       9.0380
    1393       9.4066
    1394       9.5818
    1395       9.0796
    1396       9.4313
    1397       9.5709
    1398       9.5682
    1399       9.6119
    1400       9.2674
    1401       9.0348
    1402       9.5151
    1403       9.0050
    1404       9.1163
    1405       9.1003
    1406       9.8508
    1407       9.2562
    1408       9.5828
    1409       9.5969
    1410       9.2663
    1411       9.3318
    1412       9.4682
    1413       9.6645
    1414       9.4379
    1415       8.9842
    1416       9.3706
    1417       9.3857
    1418       9.9354
    1419       9.3010
    1420       9.8988
    1421       9.8311
    1422       9.9992
    1423       9.8919
    1424       9.6357
    1425       9.8788
    1426       9.2757
    1427       9.3327
    1428       9.8597
    1429       9.7771
    1430       9.3852
    1431       9.7822
    1432       9.4865
    1433       9.5661
    1434       9.4011
    1435      10.1910
    1436       9.4689
    1437       9.4195
    1438       9.3313
    1439       9.3000
    1440       8.8901
    1441       8.8354
    1442       8.8760
    1443       8.5902
    1444       8.5321
    1445       9.4230
    1446       8.6520
    1447       8.9037
    1448       8.9544
    1449       8.5776
    1450       8.7881
    1451       8.7129
    1452       8.7523
    1453       8.4356
    1454       9.3402
    1455       9.2077
    1456       9.1017
    1457       8.8561
    1458       8.9857
    1459       9.0630
    1460       9.0251
    1461       8.3745
    1462       9.1634
    1463       8.9559
    1464       8.7255
    1465       9.2770
    1466       9.2822
    1467       9.2516
    1468       8.7086
    1469       8.7265
    1470       8.9361
    1471       8.8304
    1472       9.2849
    1473       9.5041
    1474      10.0397
    1475       9.3208
    1476       9.1777
    1477       9.3480
    1478       9.4631
    1479       9.4787
    1480       9.3915
    1481       9.2748
    1482       8.8735
    1483       9.1073
    1484       9.0781
    1485       9.1800
    1486       8.8338
    1487       9.8932
    1488       9.1106
    1489       9.2535
    1490       9.3257
    1491       9.2325
    1492       8.9508
    1493       9.3071
    1494       9.0943
    1495       8.8938
    1496       9.2848
    1497       9.2028
    1498       8.8516
    1499       8.5697
    1500       8.8092
    1501       7.7459
    1502       8.5684
    1503       8.4653
    1504       8.7451
    1505       9.3191
    1506       9.0824
    1507       8.8585
    1508       8.5147
    1509       8.6653
    1510       8.9228
    1511       8.2932
    1512       9.1839
    1513       8.7967
    1514       8.3657
    1515       8.5934
    1516       8.7551
    1517       8.7758
    1518       8.7849
    1519       8.4342
    1520       8.9883
    1521       8.9869
    1522       9.4574
    1523       8.8035
    1524       8.9535
    1525       8.6416
    1526       8.4226
    1527       8.7556
    1528       8.5998
    1529       8.6250
    1530       8.4427
    1531       8.1525
    1532       8.4449
    1533       8.2051
    1534       8.5634
    1535       8.1510
    1536       8.6158
    1537       8.8602
    1538       8.2171
    1539       9.2251
    1540       9.1000
    1541       9.0102
    1542       9.5039
    1543       8.7535
    1544       9.0552
    1545       8.9464
    1546       9.2767
    1547       9.3888
    1548       8.4734
    1549       8.8346
    1550       8.1538
    1551       7.7731
    1552       8.7053
    1553       8.4622
    1554       8.5934
    1555       8.5023
    1556       8.7816
    1557       8.8756
    1558       8.9090
    1559       8.5842
    1560       8.5399
    1561       8.8166
    1562       9.1111
    1563       9.1859
    1564       8.4361
    1565       9.1836
    1566       8.8959
    1567       8.8633
    1568       8.6662
    1569       8.2491
    1570       8.9988
    1571       8.5898
    1572       8.5234
    1573       8.5188
    1574       8.3951
    1575       8.8925
    1576       8.7980
    1577       8.1277
    1578       8.5787
    1579       8.6044
    1580       8.7999
    1581       8.5096
    1582       8.3363
    1583       8.8541
    1584       8.6406
    1585       8.9519
    1586       8.5117
    1587       8.2557
    1588       8.1261
    1589       8.7018
    1590       8.7784
    1591       9.2463
    1592       9.0153
    1593       9.1692
    1594       8.6899
    1595       8.8646
    1596       8.1933
    1597       8.9733
    1598       8.8179
    1599       8.7358
    1600       8.6336
    1601       8.7803
    1602       8.8634
    1603       9.2645
    1604       8.8416
    1605       8.6129
    1606       9.3381
    1607       8.9992
    1608       9.3708
    1609       9.5559
    1610       9.1384
    1611       8.7017
    1612       8.8982
    1613       9.1606
    1614       8.9262
    1615       8.5518
    1616       8.5504
    1617       8.4451
    1618       8.3859
    1619       8.9869
    1620       8.4907
    1621       8.1575
    1622       8.6969
    1623       8.3448
    1624       7.7042
    1625       8.6454
    1626       7.7741
    1627       8.2459
    1628       7.8165
    1629       7.7935
    1630       7.3510
    1631       7.9430
    1632       8.0059
    1633       7.3691
    1634       7.9047
    1635       7.9360
    1636       7.9663
    1637       8.1487
    1638       7.9643
    1639       7.9590
    1640       7.5231
    1641       8.3872
    1642       8.4053
    1643       7.6186
    1644       7.9810
    1645       8.0644
    1646       7.8900
    1647       7.8350
    1648       7.9457
    1649       7.4462
    1650       7.7680
    1651       7.6737
    1652       7.7460
    1653       7.8603
    1654       7.7950
    1655       8.0191
    1656       7.7651
    1657       7.9104
    1658       8.0891
    1659       8.1185
    1660       8.3121
    1661       8.1389
    1662       7.7891
    1663       8.2263
    1664       8.2641
    1665       7.8509
    1666       7.4084
    1667       7.2450
    1668       7.3663
    1669       7.4957
    1670       7.6077
    1671       8.0325
    1672       7.4363
    1673       7.9709
    1674       8.2531
    1675       8.1274
    1676       8.2142
    1677       7.7309
    1678       8.5812
    1679       7.9094
    1680       8.9613
    1681       8.5335
    1682       8.3401
    1683       9.1497
    1684       8.6401
    1685       9.4225
    1686       8.6273
    1687       8.6518
    1688       9.1827
    1689       9.1102
    1690       8.8844
    1691       9.1259
    1692       9.4290
    1693       9.1401
    1694       8.9059
    1695       9.4588
    1696       9.3470
    1697       9.0392
    1698       9.0303
    1699       8.4080
    1700       8.2983
    1701       9.3144
    1702       8.6368
    1703       8.6166
    1704       8.7781
    1705       8.4733
    1706       8.6143
    1707       8.6081
    1708       8.7027
    1709       7.9726
    1710       8.6728
    1711       8.7133
    1712       8.8934
    1713       8.5637
    1714       9.2538
    1715       9.1303
    1716       9.0954
    1717       8.5643
    1718       8.5919
    1719       8.7534
    1720       8.5976
    1721       8.5229
    1722       8.7406
    1723       9.0020
    1724       8.4570
    1725       8.4246
    1726       9.0126
    1727       8.7327
    1728       8.9721
    1729       8.7395
    1730       8.9124
    1731       8.7407
    1732       9.4958
    1733       9.3099
    1734       8.9327
    1735       8.8135
    1736       8.4297
    1737       8.5665
    1738       8.7140
    1739       8.5483
    1740       8.8499
    1741       8.6700
    1742       9.2636
    1743       8.8345
    1744       8.5921
    1745       8.8756
    1746       9.1450
    1747       8.7489
    1748       8.7369
    1749       8.8850
    1750       8.4743
    1751       8.5417
    1752       8.8511
    1753       8.6272
    1754       8.4814
    1755       8.9599
    1756       9.0047
    1757       9.1868
    1758       9.0704
    1759       8.7112
    1760       8.7066
    1761       8.5923
    1762       8.6468
    1763       8.6849
    1764       8.6201
    1765       8.5632
    1766       8.1169
    1767       8.2693
    1768       8.4171
    1769       7.9968
    1770       8.2383
    1771       8.2274
    1772       8.3152
    1773       8.2940
    1774       8.8371
    1775       7.7676
    1776       8.5190
    1777       8.6182
    1778       8.2432
    1779       8.4715
    1780       7.9334
    1781       8.0106
    1782       8.4431
    1783       7.3903
    1784       8.0093
    1785       8.0305
    1786       7.2947
    1787       7.9653
    1788       8.4943
    1789       7.6367
    1790       7.2996
    1791       7.8185
    1792       7.9702
    1793       7.9991
    1794       8.5290
    1795       8.3470
    1796       8.5073
    1797       7.8193
    1798       7.7894
    1799       8.2978
    1800       8.0551
    1801       8.0180
    1802       7.7346
    1803       8.0252
    1804       7.9502
    1805       8.0400
    1806       8.6145
    1807       8.4222
    1808       8.2772
    1809       8.1359
    1810       9.0442
    1811       7.7481
    1812       8.1097
    1813       7.6326
    1814       8.1312
    1815       8.5889
    1816       8.5357
    1817       8.7742
    1818       8.5312
    1819       8.9468
    1820       9.3757
    1821       9.1794
    1822       9.4021
    1823       9.0247
    1824       8.6104
    1825       8.8954
    1826       8.4891
    1827       8.7514
    1828       9.1875
    1829       8.7714
    1830       8.7152
    1831       8.6642
    1832       8.9481
    1833       8.8691
    1834       8.5600
    1835       8.7577
    1836       8.3766
    1837       8.4951
    1838       9.3601
    1839       9.1174
    1840       9.2774
    1841       7.9632
    1842       8.1514
    1843       8.3597
    1844       8.2937
    1845       8.6237
    1846       8.3717
    1847       8.5932
    1848       8.9605
    1849       8.9297
    1850       8.8478
    1851       9.2561
    1852       8.8490
    1853       9.3759
    1854       8.8558
    1855       9.0726
    1856       8.7542
    1857       8.9200
    1858       9.2990
    1859       9.7066
    1860       9.1029
    1861       8.8906
    1862       8.6193
    1863       9.1618
    1864       9.0996
    1865       8.9778
    1866       9.0300
    1867       8.8037
    1868       9.0188
    1869       9.1885
    1870       8.3150
    1871       8.6961
    1872       8.9567
    1873       9.4564
    1874       8.8665
    1875       8.9464
    1876       9.1264
    1877       9.0701
    1878       8.8988
    1879       8.2383
    1880       8.3148
    1881       8.7784
    1882       9.1029
    1883       9.2241
    1884       8.3694
    1885       9.0617
    1886       8.9982
    1887       9.2038
    1888       9.3613
    1889       8.6491
    1890       9.2478
    1891       8.7716
    1892       8.7900
    1893       9.0139
    1894       8.7630
    1895       9.0481
    1896       9.0101
    1897       9.1462
    1898       8.6867
    1899       8.8304
    1900       8.5471
    1901       8.8318
    1902       8.1190
    1903       9.0981
    1904       8.6016
    1905       8.1103
    1906       8.9072
    1907       8.8385
    1908       8.2067
    1909       8.1207
    1910       8.7313
    1911       7.8032
    1912       8.5974
    1913       8.6393
    1914       8.8073
    1915       8.8787
    1916       9.1008
    1917       8.6969
    1918       8.9477
    1919       8.6207
    1920       8.8052
    1921       8.3803
    1922       9.3536
    1923       8.2223
    1924       8.8551
    1925       8.3017
    1926       8.9235
    1927       8.8998
    1928       8.4206
    1929       8.9238
    1930       9.2606
    1931       9.0676
    1932       8.7755
    1933       9.0546
    1934       9.1519
    1935       8.6729
    1936       9.0988
    1937       8.9637
    1938       8.6726
    1939       9.1505
    1940       8.4638
    1941       9.1804
    1942       9.1286
    1943       8.4647
    1944       8.6405
    1945       8.6173
    1946       8.6215
    1947       8.5296
    1948       8.4498
    1949       8.4854
    1950       8.4673
    1951       8.4938
    1952       8.6468
    1953       8.6585
    1954       8.4736
    1955       7.3173
    1956       7.6178
    1957       7.7817
    1958       7.8026
    1959       7.1413
    1960       7.6311
    1961       7.9143
    1962       8.5987
    1963       8.4145
    1964       7.9894
    1965       7.9968
    1966       8.4905
    1967       8.3807
    1968       8.2371
    1969       8.2635
    1970       7.9318
    1971       8.8597
    1972       8.5947
    1973       8.4566
    1974       8.6364
    1975       8.0373
    1976       8.0637
    1977       8.4393
    1978       8.7113
    1979       7.8320
    1980       8.4451
    1981       8.4627
    1982       8.4590
    1983       9.1113
    1984       9.0206
    1985       8.7186
    1986       9.0081
    1987       8.6755
    1988       8.4465
    1989       9.3021
    1990       8.4731
    1991       8.9687
    1992       8.5963
    1993       8.7637
    1994       8.2546
    1995       8.5752
    1996       9.0832
    1997       8.2484
    1998       8.6784
    1999       8.4472
    2000       8.9959
    2001       8.8830
    2002       8.8575
    2003       9.0840
    2004       8.2943
    2005       8.5797
    2006       8.9241
    2007       8.8504
    2008       8.9432
    2009       8.8207
    2010       8.4967
    2011       8.8522
    2012       9.2018
    2013       8.7783
    2014       8.1851
    2015       8.4614
    2016       8.7197
    2017       8.6772
    2018       8.4269
    2019       8.2861
    2020       9.2537
    2021       8.8094
    2022       9.0398
    2023       8.7552
    2024       8.8752
    2025       9.1836
    2026       9.1029
    2027       9.0438
    2028       9.1600
    2029       8.5155
    2030       8.5230
    2031       8.5709
    2032       9.0908
    2033       7.7813
    2034       9.5114
    2035       8.0722
    2036       7.7710
    2037       8.5369
    2038       8.7171
    2039       8.6532
    2040       8.3308
    2041       8.7776
    2042       8.6786
    2043       8.6434
    2044       8.4916
    2045       8.9749
    2046       8.7138
    2047       8.4314
    2048       8.6913
    2049       8.4745
    2050       8.6210
    2051       8.6137
    2052       7.8080
    2053       8.4587
    2054       8.9177
    2055       8.9942
    2056       9.1356
    2057       9.2154
    2058       9.0768
    2059       9.6588
    2060       9.2370
    2061       9.5624
    2062       9.2867
    2063       9.0944
    2064       8.3097
    2065       8.6449
    2066       8.7723
    2067       9.1259
    2068       9.5180
    2069       9.3809
    2070       9.8134
    2071       9.3397
    2072       8.8129
    2073       9.0341
    2074       9.7365
    2075       9.8737
    2076       9.7080
    2077       9.4390
    2078       9.3280
    2079       9.6051
    2080       8.5024
    2081       9.4433
    2082       9.7104
    2083       8.7187
    2084       9.2366
    2085       9.2302
    2086       9.7816
    2087       9.6890
    2088       9.6120
    2089       9.0665
    2090       9.3819
    2091       8.9103
    2092       9.0253
    2093       9.5408
    2094       8.9442
    2095       9.3106
    2096       9.3349
    2097       8.5655
    2098       9.1034
    2099       9.2310
    2100       9.4326
    2101       9.3608
    2102       9.6144
    2103       9.6734
    2104       9.5963
    2105       8.8405
    2106       9.0463
    2107       9.6111
    2108       9.4497
    2109       9.2337
    2110       9.2530
    2111       9.1418
    2112       8.5774
    2113       9.3191
    2114       9.0271
    2115       9.2883
    2116       9.0209
    2117       9.5172
    2118       8.8272
    2119       9.0430
    2120       8.8478
    2121       8.9649
    2122       9.3011
    2123       8.7721
    2124       9.0719
    2125       9.4483
    2126       8.9407
    2127       9.0638
    2128       8.5992
    2129       9.3188
    2130       8.7507
    2131       8.7693
    2132       8.8123
    2133       8.6877
    2134       8.6218
    2135       9.1906
    2136       9.1155
    2137       9.1646
    2138       9.5660
    2139       8.7087
    2140       9.2707
    2141       8.9309
    2142       8.4595
    2143       9.0081
    2144       8.5172
    2145       8.5144
    2146       8.3302
    2147       7.7969
    2148       7.9193
    2149       7.9522
    2150       8.5365
    2151       8.3857
    2152       8.5145
    2153       8.9986
    2154       8.0384
    2155       8.6765
    2156       8.2047
    2157       8.2012
    2158       8.3104
    2159       8.0659
    2160       7.6567
    2161       7.6738
    2162       7.9384
    2163       7.3841
    2164       7.8118
    2165       7.8094
    2166       7.9959
    2167       8.0628
    2168       8.1179
    2169       7.9903
    2170       8.1372
    2171       7.9299
    2172       8.1853
    2173       8.1926
    2174       8.4226
    2175       8.1145
    2176       7.8643
    2177       8.4501
    2178       8.0093
    2179       8.0684
    2180       8.1186
    2181       7.8397
    2182       8.5174
    2183       7.9298
    2184       7.6302
    2185       7.7393
    2186       8.5847
    2187       8.3799
    2188       7.9695
    2189       8.2710
    2190       8.6340
    2191       8.3190
    2192       8.3962
    2193       8.2548
    2194       8.0121
    2195       8.1957
    2196       7.9279
    2197       7.6903
    2198       7.7747
    2199       8.3618
    2200       8.0971
    2201       7.7949
    2202       7.5221
    2203       7.7640
    2204       7.4674
    2205       8.1684
    2206       7.8838
    2207       8.3083
    2208       8.8598
    2209       8.4104
    2210       8.4373
    2211       8.8708
    2212       8.4784
    2213       8.6811
    2214       7.9196
    2215       8.2919
    2216       7.7061
    2217       8.0972
    2218       8.0768
    2219       7.8884
    2220       8.3518
    2221       7.6993
    2222       7.9381
    2223       7.8637
    2224       7.7985
    2225       7.7753
    2226       7.7603
    2227       8.1628
    2228       8.2805
    2229       7.9029
    2230       8.3059
    2231       8.0686
    2232       8.1789
    2233       8.9143
    2234       8.4662
    2235       8.8173
    2236       7.8917
    2237       9.0729
    2238       8.0693
    2239       8.3397
    2240       8.0641
    2241       8.7785
    2242       8.4070
    2243       8.2644
    2244       8.0303
    2245       7.9901
    2246       7.6838
    2247       8.5720
    2248       8.6618
    2249       8.2418
    2250       8.1430
    2251       8.3718
    2252       7.9649
    2253       8.1097
    2254       8.5798
    2255       8.0239
    2256       7.6357
    2257       7.8943
    2258       8.0319
    2259       8.1850
    2260       8.3188
    2261       8.5603
    2262       8.6360
    2263       8.5235
    2264       8.6752
    2265       7.9591
    2266       7.7893
    2267       8.1707
    2268       7.7810
    2269       8.5936
    2270       8.4016
    2271       8.1028
    2272       8.3305
    2273       9.1167
    2274       8.2857
    2275       8.7927
    2276       8.9530
    2277       8.5990
    2278       9.1922
    2279       8.7901
    2280       8.5194
    2281       8.2863
    2282       8.7400
    2283       8.4290
    2284       9.0966
    2285       9.0572
    2286       8.3446
    2287       8.1078
    2288       7.6084
    2289       7.9028
    2290       7.6572
    2291       7.5413
    2292       7.4904
    2293       7.7777
    2294       7.6074
    2295       7.8373
    2296       7.5329
    2297       7.4932
    2298       8.1513
    2299       7.7939
    2300       7.8887
    2301       7.6919
    2302       7.8036
    2303       7.2977
    2304       7.8944
    2305       7.4013
    2306       7.3571
    2307       7.5446
    2308       7.6262
    2309       7.7291
    2310       8.1044
    2311       8.2413
    2312       8.0634
    2313       8.4122
    2314       8.4507
    2315       8.7310
    2316       8.6031
    2317       8.6829
    2318       8.4227
    2319       8.4476
    2320       8.4782
    2321       7.9686
    2322       8.4529
    2323       8.1494
    2324       8.4153
    2325       8.3853
    2326       8.7328
    2327       8.4907
    2328       8.5547
    2329       7.7968
    2330       8.1184
    2331       8.3518
    2332       7.9448
    2333       8.7229
    2334       8.0909
    2335       7.5751
    2336       7.6123
    2337       7.8430
    2338       7.6437
    2339       7.8720
    2340       7.8203
    2341       7.6958
    2342       7.4386
    2343       7.8130
    2344       7.5825
    2345       7.6493
    2346       7.5411
    2347       8.1090
    2348       8.0955
    2349       7.9081
    2350       7.9532
    2351       7.6629
    2352       7.4011
    2353       7.6451
    2354       8.1145
    2355       7.9985
    2356       7.7781
    2357       8.7785
    2358       8.1023
    2359       7.6023
    2360       7.9517
    2361       7.4760
    2362       7.6962
    2363       8.4108
    2364       8.0909
    2365       8.0517
    2366       7.2881
    2367       7.9925
    2368       7.4467
    2369       7.9225
    2370       7.9581
    2371       8.0075
    2372       8.0529
    2373       8.0638
    2374       7.6943
    2375       8.2128
    2376       7.6756
    2377       8.0006
    2378       7.3163
    2379       7.3396
    2380       7.4304
    2381       7.7933
    2382       8.1598
    2383       7.8224
    2384       7.2576
    2385       7.8943
    2386       7.8003
    2387       8.0344
    2388       7.8155
    2389       7.7902
    2390       7.5208
    2391       7.3489
    2392       7.5890
    2393       7.8336
    2394       7.9472
    2395       7.7440
    2396       7.9026
    2397       7.5047
    2398       7.9453
    2399       7.5503
    2400       7.7494
    2401       8.0849
    2402       7.3977
    2403       7.6464
    2404       7.7971
    2405       7.8672
    2406       7.8214
    2407       7.8805
    2408       7.7849
    2409       7.8814
    2410       7.9097
    2411       8.2113
    2412       7.5622
    2413       8.1004
    2414       7.7905
    2415       8.1515
    2416       7.7880
    2417       8.1995
    2418       8.3056
    2419       7.7889
    2420       7.8002
    2421       7.6243
    2422       8.2655
    2423       7.9533
    2424       7.6071
    2425       7.7312
    2426       7.8280
    2427       7.9357
    2428       7.9130
    2429       7.6984
    2430       7.4845
    2431       7.9967
    2432       7.5995
    2433       8.0260
    2434       7.9108
    2435       8.4651
    2436       8.0575
    2437       8.0129
    2438       7.4525
    2439       8.0854
    2440       7.3194
    2441       7.6546
    2442       7.4036
    2443       7.7243
    2444       7.3656
    2445       7.8488
    2446       7.6938
    2447       7.9835
    2448       8.3079
    2449       7.4329
    2450       7.5813
    2451       7.9430
    2452       7.8998
    2453       7.7522
    2454       8.0550
    2455       7.9618
    2456       7.4436
    2457       7.8457
    2458       7.8111
    2459       7.9441
    2460       7.8397
    2461       8.2595
    2462       8.0107
    2463       8.0152
    2464       8.3080
    2465       7.5557
    2466       7.7488
    2467       7.7507
    2468       7.6336
    2469       7.9579
    2470       7.8673
    2471       7.7549
    2472       7.9079
    2473       7.6767
    2474       7.2526
    2475       7.8055
    2476       7.4908
    2477       7.8681
    2478       7.4025
    2479       7.9644
    2480       7.8265
    2481       7.8718
    2482       7.9479
    2483       8.1300
    2484       7.7376
    2485       8.0635
    2486       8.1163
    2487       7.6920
    2488       7.8967
    2489       8.2334
    2490       8.6435
    2491       7.8536
    2492       8.0082
    2493       7.9726
    2494       7.6979
    2495       7.7523
    2496       7.8672
    2497       7.6312
    2498       7.7654
    2499       8.0362
    2500       7.6919
    2501       7.9410
    2502       7.7141
    2503       7.6544
    2504       7.7262
    2505       7.8391
    2506       8.0938
    2507       7.3576
    2508       7.6120
    2509       7.4205
    2510       7.0434
    2511       7.2846
    2512       7.8356
    2513       7.2085
    2514       7.2310
    2515       7.2023
    2516       7.2634
    2517       7.3874
    2518       7.2480
    2519       7.4030
    2520       6.9431
    2521       7.1269
    2522       7.3288
    2523       7.8028
    2524       7.5554
    2525       7.8238
    2526       7.3599
    2527       7.5485
    2528       7.5407
    2529       7.3559
    2530       6.8149
    2531       7.4901
    2532       8.3088
    2533       7.4831
    2534       7.4525
    2535       7.7088
    2536       7.9442
    2537       7.9181
    2538       7.5314
    2539       7.6003
    2540       7.1898
    2541       7.7508
    2542       6.8786
    2543       7.7957
    2544       7.6657
    2545       7.2097
    2546       6.6456
    2547       6.8804
    2548       7.6321
    2549       7.1424
    2550       7.4865
    2551       7.1706
    2552       7.0510
    2553       7.5929
    2554       7.1352
    2555       7.3495
    2556       6.6183
    2557       7.0481
    2558       7.0994
    2559       6.5108
    2560       6.8740
    2561       7.0245
    2562       7.0753
    2563       6.9028
    2564       6.9892
    2565       7.1009
    2566       6.8898
    2567       7.0719
    2568       6.5833
    2569       6.7165
    2570       6.7545
    2571       6.3628
    2572       6.2753
    2573       7.0532
    2574       6.2056
    2575       6.8290
    2576       6.7698
    2577       6.6999
    2578       7.1730
    2579       6.7172
    2580       6.6314
    2581       6.8468
    2582       6.9465
    2583       7.6261
    2584       6.9970
    2585       6.9225
    2586       7.4278
    2587       6.7618
    2588       6.4452
    2589       6.8578
    2590       6.3133
    2591       6.7313
    2592       6.4612
    2593       6.2220
    2594       6.8092
    2595       6.8913
    2596       6.6328
    2597       6.6492
    2598       6.1552
    2599       6.6311
    2600       6.5500
    2601       6.5054
    2602       7.2719
    2603       6.9564
    2604       6.8950
    2605       6.7582
    2606       6.8121
    2607       6.6343
    2608       6.7237
    2609       6.8296
    2610       6.4292
    2611       6.2083
    2612       6.1245
    2613       6.1685
    2614       6.1161
    2615       6.2874
    2616       5.8522
    2617       6.4439
    2618       6.2136
    2619       5.9026
    2620       6.2720
    2621       6.2481
    2622       6.1964
    2623       6.5445
    2624       6.2268
    2625       6.6901
    2626       6.6582
    2627       6.5750
    2628       6.3032
    2629       6.2719
    2630       6.6603
    2631       6.4885
    2632       6.4787
    2633       6.4290
    2634       6.8615
    2635       6.5540
    2636       6.5048
    2637       6.2205
    2638       6.5344
    2639       6.1463
    2640       6.2754
    2641       6.1295
    2642       6.1200
    2643       6.3037
    2644       6.6596
    2645       6.9595
    2646       7.0692
    2647       7.0540
    2648       6.8468
    2649       8.0917
    2650       6.4871
    2651       6.9967
    2652       6.4232
    2653       7.0934
    2654       6.8645
    2655       7.2591
    2656       7.0831
    2657       6.7455
    2658       7.0400
    2659       7.6404
    2660       7.3501
    2661       7.6793
    2662       7.7438
    2663       7.7353
    2664       7.3823
    2665       7.5447
    2666       7.4555
    2667       7.7998
    2668       7.5351
    2669       7.4651
    2670       7.5786
    2671       7.1144
    2672       7.6255
    2673       7.3557
    2674       7.1417
    2675       8.0092
    2676       7.2459
    2677       7.2989
    2678       7.0901
    2679       7.2422
    2680       7.2159
    2681       7.2727
    2682       7.3861
    2683       7.0338
    2684       7.2224
    2685       7.3154
    2686       7.0409
    2687       6.9821
    2688       7.4269
    2689       7.5926
    2690       7.8584
    2691       7.4070
    2692       7.3285
    2693       7.3556
    2694       7.8943
    2695       7.4122
    2696       7.0868
    2697       7.5211
    2698       7.3645
    2699       7.1488
    2700       7.0733
    2701       7.4036
    2702       7.2491
    2703       7.4119
    2704       7.5274
    2705       7.6226
    2706       7.5263
    2707       7.3684
    2708       7.3285
    2709       7.5061
    2710       7.1852
    2711       7.1255
    2712       7.2608
    2713       7.4105
    2714       7.4946
    2715       7.7153
    2716       7.0959
    2717       7.5125
    2718       7.7414
    2719       7.2976
    2720       7.7227
    2721       7.6805
    2722       7.5318
    2723       6.9072
    2724       7.5170
    2725       7.2340
    2726       7.0832
    2727       7.1949
    2728       7.6389
    2729       7.4963
    2730       6.8297
    2731       7.3446
    2732       7.2129
    2733       7.7369
    2734       7.2550
    2735       7.5400
    2736       7.7416
    2737       7.5635
    2738       7.3005
    2739       7.4422
    2740       6.8253
    2741       7.5133
    2742       7.3156
    2743       7.3197
    2744       6.8828
    2745       6.8724
    2746       7.1831
    2747       7.1461
    2748       6.9504
    2749       7.3550
    2750       6.5513
    2751       6.7295
    2752       7.3684
    2753       7.1757
    2754       7.2510
    2755       7.8280
    2756       7.6884
    2757       7.6068
    2758       8.1097
    2759       7.8638
    2760       7.8325
    2761       7.6443
    2762       6.9017
    2763       7.7146
    2764       7.6798
    2765       7.6064
    2766       7.4004
    2767       7.4990
    2768       7.7051
    2769       7.5703
    2770       7.3875
    2771       7.6571
    2772       7.7788
    2773       7.2022
    2774       7.2957
    2775       7.3193
    2776       7.4277
    2777       7.6741
    2778       7.9165
    2779       8.1171
    2780       7.4660
    2781       7.9056
    2782       7.4433
    2783       7.8874
    2784       8.1130
    2785       8.0088
    2786       7.6918
    2787       7.7761
    2788       7.7617
    2789       7.7287
    2790       7.6924
    2791       7.8391
    2792       7.9786
    2793       7.4618
    2794       7.7338
    2795       7.3930
    2796       7.4765
    2797       7.8066
    2798       7.7245
    2799       7.4566
    2800       7.5485
    2801       7.6689
    2802       8.2169
    2803       8.0915
    2804       8.5258
    2805       8.6162
    2806       8.3303
    2807       8.6753
    2808       8.2402
    2809       8.0569
    2810       8.2621
    2811       8.3266
    2812       8.1927
    2813       8.0878
    2814       8.1042
    2815       8.1019
    2816       7.6783
    2817       8.7126
    2818       8.2303
    2819       7.7781
    2820       7.7274
    2821       7.9299
    2822       8.3235
    2823       8.0700
    2824       8.1984
    2825       8.2656
    2826       7.6902
    2827       7.8692
    2828       8.2664
    2829       7.9841
    2830       8.1192
    2831       8.4811
    2832       8.0993
    2833       7.7560
    2834       8.2015
    2835       7.8152
    2836       8.3591
    2837       8.2420
    2838       7.9667
    2839       7.9231
    2840       7.8766
    2841       8.4239
    2842       8.4882
    2843       8.1373
    2844       7.5914
    2845       8.4421
    2846       8.2041
    2847       8.4987
    2848       8.4240
    2849       7.7831
    2850       8.4956
    2851       8.5311
    2852       8.0287
    2853       8.0777
    2854       7.8657
    2855       8.4967
    2856       7.5871
    2857       8.5666
    2858       7.4036
    2859       7.8036
    2860       8.1443
    2861       8.4025
    2862       7.7414
    2863       8.3974
    2864       7.4685
    2865       8.1918
    2866       7.8225
    2867       7.6879
    2868       7.3188
    2869       7.6454
    2870       7.5035
    2871       7.4298
    2872       8.2004
    2873       7.8128
    2874       7.5716
    2875       8.1147
    2876       8.3520
    2877       7.7192
    2878       7.9248
    2879       8.3072
    2880       8.0284
    2881       7.7971
    2882       7.9154
    2883       7.4388
    2884       7.8820
    2885       7.9559
    2886       7.8518
    2887       8.2284
    2888       7.7051
    2889       8.4926
    2890       8.1072
    2891       9.1693
    2892       8.9265
    2893       8.5310
    2894       8.6944
    2895       8.2143
    2896       7.1032
    2897       7.2634
    2898       7.5326
    2899       7.3922
    2900       8.1861
    2901       7.5970
    2902       7.1845
    2903       7.1931
    2904       7.0686
    2905       7.3524
    2906       7.5247
    2907       7.4284
    2908       7.4627
    2909       7.2829
    2910       7.0842
    2911       7.0422
    2912       7.5930
    2913       7.3994
    2914       7.5856
    2915       7.7052
    2916       7.3216
    2917       7.6049
    2918       7.6227
    2919       7.0772
    2920       7.8631
    2921       7.8171
    2922       7.4853
    2923       7.7585
    2924       7.3259
    2925       7.5619
    2926       7.5533
    2927       7.6202
    2928       8.0098
    2929       8.2350
    2930       7.6404
    2931       7.9676
    2932       7.8678
    2933       7.9217
    2934       7.7333
    2935       7.7344
    2936       7.7069
    2937       7.8036
    2938       7.9810
    2939       7.9572
    2940       7.5695
    2941       7.6360
    2942       7.9237
    2943       7.1436
    2944       7.2943
    2945       7.6707
    2946       7.5274
    2947       7.5445
    2948       7.9290
    2949       7.9707
    2950       7.4081
    2951       7.3004
    2952       7.1534
    2953       7.7435
    2954       7.6183
    2955       7.5853
    2956       8.0939
    2957       7.6292
    2958       7.7241
    2959       8.2137
    2960       7.9598
    2961       8.2230
    2962       8.1950
    2963       8.5193
    2964       7.8704
    2965       7.7478
    2966       7.3830
    2967       7.9396
    2968       7.5243
    2969       7.8463
    2970       7.7221
    2971       7.7343
    2972       7.6285
    2973       7.9178
    2974       7.6127
    2975       7.4991
    2976       7.0318
    2977       7.2400
    2978       7.4732
    2979       7.4916
    2980       7.2894
    2981       7.7671
    2982       7.8234
    2983       8.0759
    2984       8.1376
    2985       7.6606
    2986       8.1920
    2987       8.5835
    2988       8.1743
    2989       8.9738
    2990       8.5009
    2991       8.5465
    2992       9.3710
    2993       8.2320
    2994       9.0329
    2995       8.4208
    2996       8.1499
    2997       8.0309
    2998       8.5124
    2999       7.4156
    3000       7.5320
    3001       7.8584
    3002       7.9042
    3003       7.6464
    3004       7.7870
    3005       7.3437
    3006       8.0658
    3007       7.5897
    3008       7.3436
    3009       7.5477
    3010       7.6331
    3011       7.1893
    3012       7.0688
    3013       7.7877
    3014       7.3745
    3015       7.7080
    3016       7.9071
    3017       8.1459
    3018       8.0061
    3019       8.1317
    3020       8.4106
    3021       8.0611
    3022       8.3908
    3023       8.9324
    3024       8.7923
    3025       8.2672
    3026       8.2258
    3027       7.9638
    3028       8.0652
    3029       7.4939
    3030       7.7941
    3031       7.3759
    3032       7.6956
    3033       7.7130
    3034       8.3111
    3035       7.9360
    3036       8.1424
    3037       7.4118
    3038       7.7454
    3039       7.7438
    3040       7.6693
    3041       7.7130
    3042       7.8617
    3043       8.2662
    3044       7.6934
    3045       7.6294
    3046       7.3812
    3047       7.4392
    3048       7.4754
    3049       7.7300
    3050       8.1712
    3051       7.9950
    3052       8.0494
    3053       8.0491
    3054       7.8913
    3055       8.2018
    3056       7.9678
    3057       7.6592
    3058       7.7836
    3059       8.4383
    3060       8.2806
    3061       8.6017
    3062       7.7781
    3063       7.8387
    3064       8.6727
    3065       8.3653
    3066       7.8909
    3067       8.4444
    3068       8.9167
    3069       8.4877
    3070       7.9375
    3071       8.2581
    3072       7.7877
    3073       7.6840
    3074       8.4747
    3075       7.7779
    3076       8.0101
    3077       8.1458
    3078       8.2228
    3079       7.4749
    3080       7.6649
    3081       7.9537
    3082       7.8355
    3083       8.3661
    3084       8.1857
    3085       8.9714
    3086       8.0061
    3087       8.9334
    3088       8.4080
    3089       9.0402
    3090       8.7788
    3091       8.6802
    3092       8.8517
    3093       8.7881
    3094       8.1847
    3095       7.8996
    3096       8.2075
    3097       8.0692
    3098       7.8855
    3099       8.0321
    3100       7.6653
    3101       8.1410
    3102       8.1910
    3103       7.9740
    3104       8.5273
    3105       7.9678
    3106       8.3775
    3107       8.4762
    3108       9.0373
    3109       9.2855
    3110       8.8562
    3111       9.1339
    3112       8.9180
    3113       8.6070
    3114       8.8471
    3115       8.3546
    3116       8.8847
    3117       8.3646
    3118       8.2129
    3119       8.0890
    3120       8.6968
    3121       7.8503
    3122       8.2896
    3123       8.2445
    3124       8.0355
    3125       8.3669
    3126       7.8600
    3127       7.9628
    3128       8.5983
    3129       8.0710
    3130       8.1836
    3131       8.1716
    3132       8.4641
    3133       8.1013
    3134       9.2955
    3135       8.7755
    3136       8.9682
    3137       8.7936
    3138       9.0754
    3139       9.4267
    3140       9.2651
    3141       9.0660
    3142       8.6865
    3143       8.8680
    3144       9.2749
    3145       8.9956
    3146       8.7156
    3147       8.3183
    3148       9.1601
    3149       8.4494
    3150       8.3672
    3151       8.5935
    3152       8.4915
    3153       8.7760
    3154       8.3930
    3155       8.7376
    3156       8.7291
    3157       8.2677
    3158       7.8601
    3159       8.4725
    3160       8.7337
    3161       8.1595
    3162       8.0351
    3163       8.3176
    3164       8.4589
    3165       8.2441
    3166       8.7712
    3167       8.0992
    3168       8.4223
    3169       7.9673
    3170       8.7142
    3171       8.8343
    3172       9.1542
    3173       8.6728
    3174       8.6219
    3175       8.5945
    3176       8.7707
    3177       8.4341
    3178       8.3313
    3179       8.2943
    3180       8.0728
    3181       8.7294
    3182       8.4456
    3183       8.5222
    3184       8.7578
    3185       9.1019
    3186       8.6535
    3187       8.6413
    3188       8.9734
    3189       8.9578
    3190       9.0340
    3191       8.4211
    3192       8.5299
    3193       8.1264
    3194       8.5454
    3195       8.1616
    3196       8.3233
    3197       8.4115
    3198       8.4743
    3199       8.7351
    3200       8.8265
    3201       8.9531
    3202       9.4322
    3203       9.2841
    3204       9.4578
    3205       9.1900
    3206       9.5301
    3207       9.1701
    3208       8.8279
    3209       9.0780
    3210       9.1025
    3211       9.3851
    3212       9.4588
    3213       9.5037
    3214       9.3886
    3215       9.7430
    3216       9.9462
    3217       9.4726
    3218       9.4247
    3219       9.3518
    3220       9.5020
    3221       8.7811
    3222       8.8302
    3223       8.8353
    3224       8.7474
    3225       8.6001
    3226       8.7697
    3227       8.5291
    3228       8.9512
    3229       8.5901
    3230       8.8612
    3231       8.8494
    3232       8.1389
    3233       8.5835
    3234       8.2687
    3235       8.4294
    3236       8.4291
    3237       8.9916
    3238       8.6740
    3239       8.4221
    3240       8.2879
    3241       8.6417
    3242       8.6293
    3243       8.1893
    3244       8.5173
    3245       9.0002
    3246       8.5939
    3247       8.6360
    3248       8.0992
    3249       8.0566
    3250       8.1160
    3251       8.3069
    3252       8.3473
    3253       9.2334
    3254       9.7471
    3255       8.7934
    3256       9.0279
    3257      10.0280
    3258       9.8541
    3259       8.7842
    3260       9.6341
    3261       9.1512
    3262       9.4035
    3263       9.0151
    3264       9.4543
    3265       8.9319
    3266       9.2064
    3267       9.8391
    3268       9.5001
    3269       9.4857
    3270       8.7591
    3271       8.9980
    3272       9.1159
    3273       8.8421
    3274       8.6710
    3275       8.7433
    3276       8.3034
    3277       9.0680
    3278       8.7606
    3279       8.8834
    3280       8.8599
    3281       8.4361
    3282       7.9766
    3283       8.2015
    3284       8.6306
    3285       8.7220
    3286       8.2654
    3287       8.7156
    3288       8.9832
    3289       9.1081
    3290       9.1484
    3291       8.8969
    3292       9.0608
    3293       8.5726
    3294       8.7531
    3295       9.2315
    3296       8.7574
    3297       9.1758
    3298       9.0266
    3299       9.4868
    3300       9.5545
    3301       9.2084
    3302       9.1913
    3303       9.1665
    3304       8.6857
    3305       8.8758
    3306       9.0968
    3307       8.6686
    3308       9.3680
    3309       9.0712
    3310       9.8418
    3311       8.7255
    3312       9.3661
    3313       8.8562
    3314       8.9090
    3315       8.3674
    3316       8.8570
    3317       8.7666
    3318       8.8346
    3319       9.2059
    3320       9.1611
    3321       8.6433
    3322       8.6302
    3323       8.5495
    3324       8.3582
    3325       8.4802
    3326       8.9215
    3327       8.2430
    3328       8.5551
    3329       8.2575
    3330       8.7037
    3331       8.1152
    3332       8.4879
    3333       8.2244
    3334       8.1123
    3335       8.0813
    3336       8.7445
    3337       9.4662
    3338       8.8648
    3339       8.8977
    3340       8.5231
    3341       8.9897
    3342       8.6084
    3343       8.5293
    3344       8.5504
    3345       9.3783
    3346       8.6491
    3347       9.0750
    3348       9.1610
    3349       8.9598
    3350       9.1717
    3351       8.7738
    3352       8.9248
    3353       9.1169
    3354       9.0368
    3355       9.1997
    3356       9.6379
    3357       8.9055
    3358       8.9701
    3359       8.5673
    3360       8.6469
    3361       8.6118
    3362       8.2984
    3363       9.2027
    3364       8.3912
    3365       8.0251
    3366       8.1041
    3367       8.5092
    3368       8.2040
    3369       8.8764
    3370       9.2485
    3371       9.1239
    3372       9.3556
    3373       9.1315
    3374       9.1237
    3375       8.6406
    3376       8.9845
    3377       9.5303
    3378       9.1069
    3379       9.3870
    3380       8.7286
    3381       9.3740
    3382       8.6890
    3383       8.9741
    3384       9.0863
    3385       8.1824
    3386       8.8697
    3387       8.7053
    3388       8.5770
    3389       8.6913
    3390       7.9444
    3391       8.2175
    3392       8.7583
    3393       7.9754
    3394       7.8048
    3395       8.2913
    3396       8.6812
    3397       8.4101
    3398       8.8762
    3399       8.7974
    3400       8.9248
    3401       8.5713
    3402       8.7948
    3403       8.0906
    3404       8.0211
    3405       8.1202
    3406       7.9498
    3407       8.3391
    3408       8.5708
    3409       8.6281
    3410       8.5136
    3411       8.3387
    3412       8.4030
    3413       8.2511
    3414       9.2423
    3415       8.9721
    3416       8.9962
    3417       8.8450
    3418       9.3530
    3419       9.4682
    3420       9.2178
    3421       9.2184
    3422       9.2827
    3423       9.1315
    3424       9.1705
    3425       9.2833
    3426       9.4816
    3427       9.1057
    3428       8.7371
    3429       9.4479
    3430       9.0615
    3431       8.9699
    3432       8.8504
    3433       9.8297
    3434       8.6241
    3435      10.3479
    3436       9.7215
    3437       8.4763
    3438       8.7904
    3439       8.4860
    3440       8.6238
    3441       8.3611
    3442       7.8208
    3443       8.4926
    3444       8.3107
    3445       7.8001
    3446       7.5547
    3447       7.4528
    3448       7.8378
    3449       7.9026
    3450       8.0846
    3451       8.3105
    3452       8.1754
    3453       7.5757
    3454       7.5796
    3455       7.9299
    3456       8.4630
    3457       8.6490
    3458       8.3228
    3459       8.6374
    3460       8.5394
    3461       8.1171
    3462       8.1710
    3463       7.8032
    3464       8.0357
    3465       7.9152
    3466       8.2931
    3467       8.1770
    3468       8.4767
    3469       8.5629
    3470       8.0478
    3471       8.0263
    3472       8.4933
    3473       7.5412
    3474       7.5704
    3475       8.3937
    3476       8.7431
    3477       8.9721
    3478       8.8411
    3479       9.7263
    3480       9.3652
    3481       8.5499
    3482       9.0564
    3483       9.1337
    3484       8.6916
    3485       8.8046
    3486       8.5738
    3487       9.3325
    3488       8.9423
    3489       9.2641
    3490       9.4868
    3491       9.2631
    3492       9.3651
    3493       9.4767
    3494       9.7192
    3495       8.6751
    3496       8.5341
    3497       8.6320
    3498       8.3957
    3499       8.7655
    3500       8.9318
    3501       9.0237
    3502       8.8587
    3503       8.9524
    3504       8.9167
    3505       8.7125
    3506       8.2942
    3507       8.4513
    3508       8.5074
    3509       8.4509
    3510       8.9935
    3511       8.9362
    3512       8.6662
    3513       8.7257
    3514       9.6187
    3515       8.7511
    3516       8.9076
    3517       8.9123
    3518       8.6487
    3519       8.8518
    3520       9.8781
    3521       8.9496
    3522       8.3293
    3523       8.9128
    3524       9.1872
    3525       9.1984
    3526       9.1410
    3527       9.1278
    3528       9.2841
    3529       8.9110
    3530       8.9856
    3531       9.2300
    3532       8.9982
    3533       8.2206
    3534       9.3584
    3535       8.3551
    3536       8.2238
    3537       8.3383
    3538       8.6011
    3539       8.2412
    3540       8.4938
    3541       8.1492
    3542       9.2328
    3543       8.3130
    3544       8.2089
    3545       8.6384
    3546       8.4201
    3547       8.5660
    3548       8.6347
    3549       8.9045
    3550       8.8873
    3551       9.3108
    3552       9.3900
    3553       9.3094
    3554       9.2905
    3555       9.4606
    3556       8.6526
    3557       9.2928
    3558       9.5167
    3559       8.7124
    3560       9.7995
    3561       9.3861
    3562       9.2598
    3563       9.6805
    3564       9.1848
    3565       9.5106
    3566       9.1730
    3567       8.9675
    3568       8.1537
    3569       8.7074
    3570       8.9155
    3571       9.0900
    3572       8.9420
    3573       8.4816
    3574       9.3094
    3575       8.6916
    3576       8.9963
    3577       9.0147
    3578       9.2348
    3579       9.3274
    3580       9.3501
    3581       9.0914
    3582       8.8606
    3583       8.5160
    3584       8.7313
    3585       8.2306
    3586       9.2391
    3587       9.1083
    3588       8.9483
    3589       8.9404
    3590       8.3410
    3591       8.5750
    3592       8.8717
    3593       8.6524
    3594       8.1890
    3595       8.1510
    3596       7.7344
    3597       8.2684
    3598       8.3477
    3599       8.2645
    3600       8.3107
    3601       8.8235
    3602       9.3744
    3603       8.8197
    3604       8.5818
    3605       9.4553
    3606       9.1201
    3607       8.9170
    3608       8.5691
    3609       8.2971
    3610       8.8083
    3611       8.9935
    3612       8.9313
    3613       8.9844
    3614       8.2653
    3615       8.1862
    3616       9.2359
    3617       8.7099
    3618       8.7736
    3619       9.1327
    3620       8.8694
    3621       8.3347
    3622       8.6888
    3623       9.1235
    3624       8.9561
    3625       9.4728
    3626       8.8405
    3627       8.5687
    3628       9.1441
    3629       8.4370
    3630       8.8402
    3631       8.4552
    3632       8.4682
    3633       8.5656
    3634       8.5830
    3635       8.8855
    3636       8.4324
    3637       8.8920
    3638       8.9602
    3639       8.7659
    3640       8.8135
    3641       8.7858
    3642       8.5914
    3643       8.0129
    3644       8.7762
    3645       8.6731
    3646       8.3514
    3647       8.8343
    3648       8.3973
    3649       9.2464
    3650       8.9416
    3651       9.2424
    3652       9.2783
    3653       9.9883
    3654      10.4016
    3655      10.0561
    3656       9.9487
    3657       9.8857
    3658      10.0098
    3659       9.7528
    3660      10.0542
    3661       9.7914
    3662      10.0808
    3663      10.1075
    3664       9.8346
    3665       9.2043
    3666       9.7551
    3667       9.3392
    3668       9.7139
    3669       9.5684
    3670       9.4916
    3671       9.5958
    3672       9.8376
    3673       9.6106
    3674       9.1280
    3675       9.2172
    3676       9.9311
    3677      10.0963
    3678      10.3875
    3679      10.7657
    3680      10.2019
    3681      10.5525
    3682      10.4317
    3683       9.6757
    3684       8.9087
    3685       9.6505
    3686       9.6597
    3687       9.7668
    3688       8.8547
    3689       8.6262
    3690       8.9265
    3691       9.2050
    3692       8.8429
    3693       8.7465
    3694       9.3566
    3695       9.1195
    3696       8.7017
    3697       8.7560
    3698       9.0863
    3699       8.4473
    3700       8.3345
    3701       8.1088
    3702       7.8050
    3703       8.0527
    3704       8.6461
    3705       7.9897
    3706       8.5366
    3707       8.4908
    3708       8.2671
    3709       8.5869
    3710       8.7508
    3711       8.3484
    3712       8.8162
    3713       8.3946
    3714       8.1248
    3715       8.3632
    3716       8.5171
    3717       8.4698
    3718       8.3539
    3719       8.8176
    3720       8.2577
    3721       8.9795
    3722       9.2763
    3723       9.4492
    3724       9.0409
    3725       9.5998
    3726       9.5692
    3727       9.1561
    3728       8.6977
    3729       8.9028
    3730       8.6078
    3731       9.6271
    3732       9.9946
    3733       8.6757
    3734       9.0018
    3735       7.7164
    3736       8.9792
    3737       8.6079
    3738       9.4422
    3739       9.3441
    3740       9.4857
    3741       8.8354
    3742       9.1108
    3743       9.5254
    3744       9.0363
    3745       9.0238
    3746       9.0384
    3747       9.2292
    3748       9.6135
    3749       8.9561
    3750       9.9635
    3751       9.4946
    3752       9.6943
    3753       9.1792
    3754       8.9517
    3755       8.3975
    3756       9.0652
    3757       8.3821
    3758       9.0589
    3759       8.7212
    3760       9.5094
    3761       9.1351
    3762       8.6633
    3763       9.4565
    3764       9.6115
    3765       9.1989
    3766       8.8331
    3767       8.8899
    3768       8.4965
    3769       8.9722
    3770       8.5417
    3771       8.1034
    3772       8.9458
    3773       8.9198
    3774       9.3544
    3775       8.4561
    3776       9.1281
    3777       9.1390
    3778       9.1573
    3779       8.6941
    3780       8.4959
    3781       8.5595
    3782       8.7733
    3783       9.5353
    3784       9.4435
    3785       9.0367
    3786       9.5010
    3787       8.9086
    3788       9.5805
    3789       9.2786
    3790       9.2809
    3791      10.1889
    3792       9.3042
    3793       8.8882
    3794       9.0430
    3795       9.0556
    3796       8.3359
    3797       9.1906
    3798       8.6924
    3799       9.5427
    3800       9.5568
    3801       8.8030
    3802       9.2431
    3803       9.7954
    3804       9.1235
    3805       9.8605
    3806       9.6465
    3807      10.1085
    3808       8.9884
    3809       8.6126
    3810       8.7891
    3811       9.5693
    3812       9.4277
    3813       9.3406
    3814       8.9007
    3815       8.4555
    3816       8.2686
    3817       7.9764
    3818       8.2956
    3819       8.1621
    3820       8.3775
    3821       9.2517
    3822       9.1034
    3823       8.6725
    3824       8.6145
    3825       8.9344
    3826       8.7933
    3827       9.5212
    3828       9.3623
    3829       8.8759
    3830       9.3626
    3831       8.6205
    3832       8.4988
    3833       8.9350
    3834       8.9498
    3835       8.3004
    3836       8.9005
    3837       8.4109
    3838       8.7326
    3839       8.7970
    3840       8.5104
    3841       7.9253
    3842       8.3411
    3843       7.5122
    3844       7.8467
    3845       8.3428
    3846       8.6786
    3847       8.5632
    3848       9.0875
    3849       8.5304
    3850       8.2955
    3851       8.4088
    3852       8.5061
    3853       9.3520
    3854       8.8445
    3855       8.4006
    3856       9.2977
    3857       8.7597
    3858       8.6621
    3859       8.9337
    3860       8.7288
    3861       9.1966
    3862       8.3700
    3863       8.2205
    3864       9.0213
    3865       8.4356
    3866       8.4415
    3867       9.2877
    3868       9.3775
    3869       8.7606
    3870       8.3652
    3871       8.0191
    3872       8.0911
    3873       8.3648
    3874       8.3365
    3875       7.9927
    3876       8.3302
    3877       8.5679
    3878       8.4865
    3879       8.2575
    3880       8.3432
    3881       8.4320
    3882       8.0978
    3883       7.8770
    3884       8.6200
    3885       8.5171
    3886       8.2378
    3887       7.7298
    3888       7.7872
    3889       7.7278
    3890       7.8759
    3891       7.5643
    3892       8.4693
    3893       8.1762
    3894       8.3129
    3895       8.9072
    3896       9.0093
    3897       8.5368
    3898       9.4352
    3899       7.9045
    3900       8.6313
    3901       8.4518
    3902       8.7026
    3903       9.1935
    3904       8.9572
    3905       8.9565
    3906       9.0443
    3907       8.6694
    3908       8.9128
    3909       9.0164
    3910       8.4234
    3911       8.0418
    3912       8.2582
    3913       8.9494
    3914       9.0670
    3915       8.4224
    3916       9.0089
    3917       8.9438
    3918       8.3521
    3919       8.4666
    3920       9.4083
    3921       9.2910
    3922       9.0180
    3923       9.3885
    3924       9.3720
    3925       9.4707
    3926       9.0665
    3927       8.9550
    3928       9.2018
    3929       9.2619
    3930       9.5162
    3931       8.9663
    3932       8.9604
    3933       9.3755
    3934       9.1932
    3935       8.7580
    3936       9.0161
    3937       8.1119
    3938       8.2564
    3939       7.8469
    3940       8.8410
    3941       8.6704
    3942       8.6944
    3943       8.5606
    3944       8.0683
    3945       8.7667
    3946       9.3876
    3947       8.8197
    3948       8.7954
    3949       8.3380
    3950       8.4889
    3951       8.1988
    3952       7.6999
    3953       7.9124
    3954       7.8851
    3955       7.8260
    3956       6.8780
    3957       7.7455
    3958       8.1619
    3959       7.5499
    3960       8.3014
    3961       8.1142
    3962       7.9973
    3963       8.0637
    3964       8.0659
    3965       8.3881
    3966       7.6454
    3967       8.1807
    3968       7.7587
    3969       7.6353
    3970       7.5031
    3971       7.5937
    3972       8.6317
    3973       8.7278
    3974       8.3016
    3975       8.0757
    3976       8.3440
    3977       8.7511
    3978       8.4035
    3979       8.9089
    3980       9.1812
    3981       9.0776
    3982       9.1495
    3983       8.8814
    3984       9.2044
    3985       9.3813
    3986       8.9391
    3987       8.4454
    3988       8.9903
    3989       8.2769
    3990       9.0582
    3991       9.3680
    3992       9.1717
    3993       8.1934
    3994       8.3828
    3995       8.9188
    3996       8.7610
    3997       9.1727
    3998       8.0929
    3999       8.5916
    4000       9.2387
    4001       9.8363
    4002       8.1070
    4003       8.2206
    4004       8.4481
    4005       8.1545
    4006       9.0111
    4007       8.4352
    4008       8.5394
    4009       8.2476
    4010       8.4721
    4011       8.4308
    4012       8.9015
    4013       8.3151
    4014       9.2541
    4015       8.6785
    4016       9.0404
    4017       8.2998
    4018       9.2124
    4019       8.7314
    4020       8.8726
    4021       8.3871
    4022       8.6032
    4023       8.7242
    4024       8.8883
    4025       9.0569
    4026       8.8307
    4027       7.8678
    4028       8.1000
    4029       8.6416
    4030       8.4411
    4031       8.3932
    4032       7.9825
    4033       8.1987
    4034       8.6248
    4035       9.1640
    4036       8.9121
    4037       8.4470
    4038       9.1782
    4039       8.5639
    4040       8.9625
    4041       8.6670
    4042       8.5953
    4043       8.5354
    4044       8.4759
    4045       8.4934
    4046       8.9182
    4047       8.4612
    4048       8.0764
    4049       8.4222
    4050       7.5433
    4051       8.4846
    4052       8.1352
    4053       8.6053
    4054       8.6522
    4055       8.1094
    4056       8.8399
    4057       8.8151
    4058       8.7852
    4059       9.3177
    4060       8.6677
    4061       8.1484
    4062       8.5708
    4063       8.9547
    4064       8.6783
    4065       8.7046
    4066       8.1688
    4067       8.2716
    4068       8.4770
    4069       8.1981
    4070       8.7416
    4071       7.6232
    4072       8.0315
    4073       8.0921
    4074       7.9723
    4075       7.9401
    4076       8.0294
    4077       8.4960
    4078       8.4920
    4079       8.4811
    4080       8.4366
    4081       8.6274
    4082       7.7223
    4083       9.0139
    4084       8.5009
    4085       8.1685
    4086       8.0697
    4087       8.2307
    4088       8.2333
    4089       8.1123
    4090       8.0293
    4091       8.2402
    4092       7.5648
    4093       8.2911
    4094       9.0183
    4095       8.8551
    4096       9.0593
    4097       8.5114
    4098       8.3633
    4099       8.2912
    4100       8.1714
    4101       7.8369
    4102       7.9368
    4103       8.0671
    4104       8.1949
    4105       8.5417
    4106       8.8274
    4107       9.4559
    4108       9.3833
    4109       9.2148
    4110       8.9898
    4111       9.6366
    4112       9.1194
    4113       8.9693
    4114       9.4422
    4115       9.0965
    4116       9.4810
    4117       8.8463
    4118       9.1072
    4119       8.7733
    4120       8.4621
    4121       8.6097
    4122       8.2894
    4123       8.9945
    4124       8.9989
    4125       8.5786
    4126       8.6952
    4127       8.5620
    4128       8.8912
    4129       9.1853
    4130       9.8653
    4131       9.7963
    4132       9.3854
    4133       9.0359
    4134       8.9310
    4135       8.2254
    4136       8.6312
    4137       8.3936
    4138       8.4391
    4139       8.8367
    4140       8.3712
    4141       8.0445
    4142       8.3213
    4143       8.3471
    4144       9.6435
    4145       9.1826
    4146       9.2874
    4147       8.6161
    4148       9.1320
    4149       8.5011
    4150       9.3833
    4151       8.5267
    4152       8.6331
    4153       8.5153
    4154       9.0566
    4155       9.3830
    4156       8.6883
    4157       8.2040
    4158       9.0062
    4159       8.4980
    4160       8.1422
    4161       8.4780
    4162       8.2963
    4163       8.6201
    4164       8.3379
    4165       7.9872
    4166       7.8547
    4167       8.2331
    4168       8.9487
    4169       8.3061
    4170       8.8653
    4171       8.2717
    4172       8.6887
    4173       8.7533
    4174       8.9366
    4175       8.9943
    4176       8.6995
    4177       8.6759
    4178       9.2505
    4179       8.7667
    4180       8.8229
    4181       8.2032
    4182       8.3552
    4183       8.3070
    4184       8.3488
    4185       8.0545
    4186       8.0611
    4187       8.8220
    4188       8.7718
    4189       9.2053
    4190       8.6370
    4191       8.6877
    4192       8.1486
    4193       8.2582
    4194       8.6131
    4195       8.5318
    4196       8.6802
    4197       8.8361
    4198       8.7292
    4199       8.4043
    4200       8.6326
    4201       8.3433
    4202       8.6970
    4203       8.3661
    4204       8.0275
    4205       8.5533
    4206       7.9493
    4207       8.3384
    4208       8.0224
    4209       7.6662
    4210       8.0012
    4211       8.4827
    4212       8.2224
    4213       7.7864
    4214       8.1007
    4215       8.2738
    4216       8.0782
    4217       8.7316
    4218       8.0739
    4219       9.3037
    4220       8.7015
    4221       8.2955
    4222       8.2357
    4223       8.0723
    4224       8.6564
    4225       8.5358
    4226       8.5789
    4227       8.6795
    4228       8.2925
    4229       8.4432
    4230       8.7385
    4231       8.5562
    4232       8.4481
    4233       8.8362
    4234       8.3499
    4235       8.0186
    4236       8.3013
    4237       8.2158
    4238       8.1790
    4239       8.2683
    4240       7.4596
    4241       7.8154
    4242       7.5819
    4243       7.8886
    4244       8.4336
    4245       8.4879
    4246       8.6924
    4247       8.3593
    4248       8.6168
    4249       9.4129
    4250       9.0627
    4251       9.3715
    4252       8.6416
    4253       9.1889
    4254       8.2837
    4255       9.3679
    4256       8.7881
    4257       8.5192
    4258       8.8256
    4259       8.2463
    4260       8.9187
    4261       8.9372
    4262       8.7526
    4263       9.2683
    4264       8.7568
    4265       9.4327
    4266       8.5532
    4267       9.1461
    4268       8.8098
    4269       9.2936
    4270       9.1422
    4271       8.4139
    4272       8.5363
    4273       8.2896
    4274       9.2183
    4275       9.2722
    4276       9.1652
    4277       9.2751
    4278       9.2884
    4279       9.3678
    4280       9.4925
    4281       9.3274
    4282       8.8890
    4283       8.8676
    4284       9.2060
    4285       8.9120
    4286      10.0343
    4287       9.6736
    4288       9.4916
    4289       9.3456
    4290       9.1798
    4291       8.9049
    4292       9.3531
    4293       9.7183
    4294       8.8022
    4295       9.1002
    4296       9.4498
    4297       8.9242
    4298       9.4582
    4299       9.1793
    4300       9.3898
    4301       8.9847
    4302       9.0250
    4303       9.8380
    4304       9.1665
    4305       8.7750
    4306       9.2734
    4307       8.7910
    4308       9.2504
    4309       9.1668
    4310       9.4400
    4311       9.1491
    4312       8.8896
    4313       9.2179
    4314       8.4361
    4315       9.2324
    4316       8.9659
    4317       9.0867
    4318       8.6387
    4319       9.6489
    4320       9.7022
    4321       9.4366
    4322       9.9031
    4323       9.5494
    4324       9.2016
    4325       9.6621
    4326       8.9169
    4327       9.4942
    4328       9.3731
    4329       9.3798
    4330       9.4431
    4331       8.7161
    4332       9.0517
    4333       9.2503
    4334       9.0977
    4335       9.1541
    4336       8.8616
    4337       9.6926
    4338       8.9314
    4339       9.2091
    4340       9.3993
    4341       9.3637
    4342       9.7404
    4343       9.4156
    4344       8.8922
    4345       9.3515
    4346       9.4225
    4347       9.6525
    4348       9.5019
    4349       9.4286
    4350       9.1677
    4351       9.1592
    4352       9.6554
    4353       9.9098
    4354       9.5330
    4355       9.2103
    4356       9.2101
    4357       8.9020
    4358       9.4971
    4359       8.9216
    4360       8.6102
    4361       9.0394
    4362       9.2298
    4363       9.2667
    4364       8.9293
    4365       8.6999
    4366       8.9959
    4367       8.7352
    4368       8.3477
    4369       9.0870
    4370       9.3439
    4371       9.0799
    4372       8.8228
    4373       8.3391
    4374       8.4788
    4375       8.2639
    4376       8.7537
    4377       9.3176
    4378       9.0589
    4379       9.1670
    4380       9.2098
    4381       8.6290
    4382       8.9990
    4383       8.3338
    4384       9.5082
    4385       9.6179
    4386       9.2066
    4387       9.1153
    4388       9.2328
    4389       9.0272
    4390       9.5307
    4391       9.1559
    4392       9.1493
    4393       8.7379
    4394       8.7248
    4395       8.6473
    4396       9.4134
    4397       9.3631
    4398       9.0174
    4399       8.3110
    4400       8.3577
    4401       8.0793
    4402       8.9198
    4403       8.0919
    4404       8.8779
    4405       8.8685
    4406       8.6603
    4407       8.0485
    4408       8.4514
    4409       8.6087
    4410       8.9134
    4411       9.0152
    4412       8.4745
    4413       8.8346
    4414       8.5581
    4415       9.1164
    4416       8.9912
    4417       9.2011
    4418       8.6691
    4419       8.8896
    4420       9.2486
    4421       8.4286
    4422       8.5136
    4423       8.5635
    4424       8.7273
    4425       8.6156
    4426       8.6839
    4427       9.1980
    4428       8.2809
    4429       8.1595
    4430       7.9289
    4431       8.4878
    4432       7.8808
    4433       7.6203
    4434       7.3897
    4435       7.7011
    4436       7.6423
    4437       7.9202
    4438       7.9658
    4439       7.9592
    4440       8.0068
    4441       7.7483
    4442       7.5077
    4443       7.5093
    4444       7.4010
    4445       7.6019
    4446       8.3470
    4447       7.7622
    4448       7.5367
    4449       7.9432
    4450       7.8308
    4451       7.9081
    4452       7.5115
    4453       7.7524
    4454       7.8822
    4455       7.8162
    4456       7.9208
    4457       8.1109
    4458       8.8770
    4459       7.9810
    4460       8.5843
    4461       8.5672
    4462       8.7410
    4463       8.4627
    4464       8.6824
    4465       8.8555
    4466       8.9735
    4467       9.1217
    4468       8.5633
    4469       8.8117
    4470       9.2132
    4471       8.9543
    4472       9.2354
    4473       9.4474
    4474       8.7625
    4475       7.5870
    4476       8.2594
    4477       8.2818
    4478       9.0136
    4479       7.6755
    4480       7.1888
    4481       7.8000
    4482       7.3951
    4483       7.7308
    4484       8.0742
    4485       7.7673
    4486       8.3921
    4487       7.9066
    4488       8.1030
    4489       8.5619
    4490       8.4439
    4491       8.2483
    4492       8.5352
    4493       8.7179
    4494       8.2124
    4495       7.7482
    4496       7.8144
    4497       7.6017
    4498       7.8856
    4499       8.6067
    4500       8.3049
    4501       8.2646
    4502       7.7290
    4503       8.6439
    4504       7.3675
    4505       8.0394
    4506       7.5808
    4507       7.5134
    4508       7.5709
    4509       7.8418
    4510       7.9786
    4511       8.8584
    4512       8.6451
    4513       8.9687
    4514       8.8246
    4515       8.6424
    4516       9.2016
    4517       8.9524
    4518       8.6617
    4519       8.5845
    4520       8.7644
    4521       8.3616
    4522       8.6548
    4523       8.0917
    4524       8.6533
    4525       8.5277
    4526       9.5678
    4527       9.4272
    4528      10.0081
    4529       9.4771
    4530       9.4017
    4531       9.3204
    4532       8.7126
    4533       8.8008
    4534       9.1391
    4535       9.5279
    4536       9.6073
    4537       9.2650
    4538       8.7667
    4539       9.5252
    4540       9.2619
    4541       9.2292
    4542       9.3014
    4543       9.7574
    4544       9.4857
    4545       9.8969
    4546       9.5959
    4547       9.2023
    4548       9.3596
    4549       9.5071
    4550       9.6358
    4551       9.5828
    4552       8.8693
    4553       9.3136
    4554       9.3233
    4555       9.8711
    4556       8.9984
    4557       8.7754
    4558       8.9686
    4559       8.5687
    4560       8.8480
    4561       8.9506
    4562       9.0391
    4563       9.5785
    4564       9.3734
    4565       9.4907
    4566       9.4420
    4567       9.4911
    4568       9.4290
    4569       8.2376
    4570       8.3630
    4571       7.9532
    4572       8.5518
    4573       8.9553
    4574       9.4959
    4575       9.4410
    4576       8.9952
    4577       8.9537
    4578       9.3241
    4579       9.1046
    4580       9.3580
    4581       9.1496
    4582       9.2133
    4583       9.5057
    4584       9.4382
    4585       8.8798
    4586       8.9826
    4587       9.1267
    4588       9.4659
    4589       9.5494
    4590       9.6502
    4591       9.6568
    4592       9.1649
    4593       9.2434
    4594      10.1369
    4595       9.9314
    4596       9.7360
    4597       9.2365
    4598       9.3076
    4599       9.4494
    4600       9.2474
    4601       9.5846
    4602       9.6115
    4603       9.4737
    4604       8.6375
    4605       8.8116
    4606       8.6230
    4607       9.1041
    4608       9.9939
    4609       8.1747
    4610       8.8687
    4611       9.1489
    4612       8.8195
    4613       8.3176
    4614       8.7048
    4615       9.4413
    4616       8.8621
    4617       9.1728
    4618       9.0596
    4619       9.1965
    4620       9.0552
    4621       8.8092
    4622       8.9517
    4623       8.4940
    4624       8.6063
    4625       8.3957
    4626       8.4300
    4627       9.2273
    4628       9.3621
    4629       9.3361
    4630       8.8071
    4631       9.2212
    4632       9.3323
    4633       9.4354
    4634       8.7989
    4635       9.0212
    4636       8.8378
    4637       9.1217
    4638       9.0336
    4639       9.2386
    4640       9.3296
    4641       9.3228
    4642       9.5877
    4643       9.0514
    4644       9.2823
    4645       9.0245
    4646       9.2798
    4647       8.7743
    4648       9.2501
    4649       8.9127
    4650       9.3472
    4651       9.9407
    4652       9.3748
    4653       9.9353
    4654       9.7528
    4655       9.5299
    4656       9.5021
    4657       9.5843
    4658       9.6477
    4659       9.4362
    4660       9.8306
    4661       9.2692
    4662       9.8899
    4663       9.4413
    4664       9.4586
    4665       9.5528
    4666       8.6532
    4667       8.4313
    4668       9.0679
    4669       9.0970
    4670       9.0059
    4671       8.9430
    4672       8.7298
    4673       8.5529
    4674       9.1188
    4675       9.3633
    4676       8.1318
    4677       8.1621
    4678       8.3646
    4679       8.7487
    4680       7.8153
    4681       8.0074
    4682       8.0810
    4683       8.0023
    4684       7.6226
    4685       8.2299
    4686       7.9395
    4687       7.8812
    4688       8.0910
    4689       7.6607
    4690       7.4931
    4691       7.7496
    4692       8.0399
    4693       8.1411
    4694       9.0922
    4695       8.3900
    4696       8.8588
    4697       9.2487
    4698       8.5409
    4699       9.6298
    4700       9.3844
    4701       9.0852
    4702       9.1090
    4703       9.5787
    4704       9.3484
    4705       9.0091
    4706       8.7914
    4707       8.8577
    4708       8.6021
    4709       9.2587
    4710       9.2816
    4711       8.9690
    4712       9.2732
    4713       9.5088
    4714       9.3178
    4715       8.4319
    4716       8.8204
    4717       8.9054
    4718       9.5031
    4719       9.4632
    4720       8.9488
    4721       9.6939
    4722       9.4653
    4723       9.2895
    4724       9.4096
    4725       9.3715
    4726       9.4414
    4727       9.5081
    4728       9.3606
    4729       8.7032
    4730       9.3700
    4731       9.3413
    4732       8.8378
    4733       9.3457
    4734       9.7847
    4735       9.5962
    4736       9.1245
    4737       9.2915
    4738       9.5464
    4739       8.9810
    4740       8.9506
    4741       8.8698
    4742       9.5125
    4743       9.2058
    4744       8.7932
    4745       9.1042
    4746       8.7407
    4747       9.2320
    4748       8.7093
    4749       8.9632
    4750       9.0083
    4751       8.9542
    4752       9.2247
    4753       8.6093
    4754       9.0423
    4755       8.8542
    4756       9.2980
    4757       9.2065
    4758       9.2757
    4759       8.4739
    4760       9.1919
    4761       9.4188
    4762       8.8811
    4763       9.8330
    4764       9.5223
    4765       9.3083
    4766       9.1862
    4767       9.0490
    4768       8.2649
    4769       8.1912
    4770       8.4788
    4771       8.5729
    4772       8.6116
    4773       8.9837
    4774       8.5697
    4775       9.0356
    4776       8.4706
    4777       8.7004
    4778       8.4516
    4779       8.4338
    4780       8.9283
    4781       8.7236
    4782       8.0135
    4783       8.0256
    4784       8.3225
    4785       8.0254
    4786       7.8443
    4787       7.8503
    4788       8.1079
    4789       8.3151
    4790       8.4529
    4791       8.6393
    4792       8.9173
    4793       8.1947
    4794       8.5297
    4795       8.4610
    4796       8.2261
    4797       8.3945
    4798       8.3524
    4799       8.0162
    4800       7.7451
    4801       7.4838
    4802       7.2529
    4803       7.5028
    4804       7.4782
    4805       8.0089
    4806       8.0153
    4807       7.6615
    4808       8.0902
    4809       7.7191
    4810       7.7703
    4811       8.4298
    4812       8.0283
    4813       8.4402
    4814       8.1280
    4815       8.5203
    4816       8.9588
    4817       9.0378
    4818       8.7348
    4819       9.2294
    4820       9.1424
    4821       9.2777
    4822       9.5207
    4823       8.9960
    4824       9.1252
    4825       9.5606
    4826       8.8682
    4827       9.3152
    4828       9.1648
    4829       9.2749
    4830       9.7389
    4831       9.2992
    4832       9.3313
    4833       8.8933
    4834       8.9054
    4835       8.6730
    4836       8.7275
    4837       8.7065
    4838       9.4841
    4839       9.0101
    4840       9.4402
    4841       9.0794
    4842       9.0509
    4843       8.8219
    4844       9.1700
    4845       9.2683
    4846       9.3782
    4847       8.0540
    4848       9.0587
    4849       8.3787
    4850       8.8207
    4851       9.1481
    4852       9.2955
    4853       9.5392
    4854       8.9460
    4855       8.8169
    4856       8.8683
    4857       9.1929
    4858       9.2761
    4859       9.7088
    4860       9.0805
    4861       9.1549
    4862       9.3699
    4863       9.5570
    4864       9.3629
    4865       9.5230
    4866       9.0311
    4867       8.6875
    4868       8.9449
    4869       9.6752
    4870       9.7688
    4871       8.7680
    4872       9.0264
    4873       8.9838
    4874       8.6556
    4875       8.7322
    4876       8.3276
    4877       8.7213
    4878       9.3326
    4879       9.3949
    4880       8.6468
    4881       9.5675
    4882       8.5815
    4883       9.4081
    4884       9.0087
    4885       8.8770
    4886       9.3240
    4887       9.3866
    4888       9.1180
    4889       8.6260
    4890       8.7100
    4891       8.5027
    4892       9.1108
    4893       9.0472
    4894       9.2688
    4895       9.7563
    4896       8.8027
    4897       8.9466
    4898       9.3066
    4899       9.4028
    4900       9.8960
    4901       8.9193
    4902       8.6371
    4903       8.9641
    4904       9.6912
    4905       9.5153
    4906       9.2736
    4907       9.6630
    4908       9.9082
    4909      11.0441
    4910      10.2895
    4911      10.1906
    4912      10.2519
    4913       9.8110
    4914      10.1792
    4915       9.5397
    4916       9.7365
    4917       9.7116
    4918       9.8661
    4919       9.7326
    4920       9.9258
    4921       9.2725
    4922       9.6987
    4923       9.6202
    4924       9.2354
    4925       9.1496
    4926       9.6058
    4927       9.2882
    4928       9.7269
    4929       9.3621
    4930       9.6001
    4931       9.7817
    4932      10.1152
    4933       9.8055
    4934       9.7246
    4935       9.9989
    4936       9.2935
    4937      10.4721
    4938      10.0025
    4939       9.6966
    4940       9.8595
    4941       9.5362
    4942      10.0871
    4943       9.8269
    4944       9.5519
    4945       9.7381
    4946       9.5530
    4947       9.5269
    4948       9.6327
    4949       9.5347
    4950      10.0480
    4951       9.4219
    4952       9.7395
    4953       9.6258
    4954       9.5074
    4955       9.4214
    4956      10.3876
    4957      10.3427
    4958      10.4782
    4959       9.5321
    4960       9.7388
    4961       9.7818
    4962       9.7864
    4963       9.1361
    4964       9.5658
    4965       9.3422
    4966       9.3908
    4967       9.1085
    4968       9.2952
    4969       9.6756
    4970       9.5744
    4971       8.9252
    4972       8.7261
    4973       9.8982
    4974       9.0875
    4975       8.9445
    4976       9.9334
    4977       9.0060
    4978       9.7271
    4979       8.8946
    4980       9.5396
    4981       9.4511
    4982       9.3823
    4983       9.6026
    4984       9.3304
    4985       9.5544
    4986       9.4525
    4987       9.2098
    4988       9.0738
    4989       9.2498
    4990       9.7844
    4991       8.5845
    4992       9.0318
    4993       9.1456
    4994       9.0319
    4995       9.0556
    4996       8.5784
    4997       8.3046
    4998       9.9275
    4999       9.1114
    5000       9.3006
    5001       9.3351
    5002      10.2967
    5003       9.4270
    5004       9.3094
    5005       8.9426
    5006       8.9758
    5007       8.9229
    5008       9.5349
    5009       9.1192
    5010       9.1773
    5011       9.5128
    5012       9.0326
    5013       9.3207
    5014       9.3561
    5015       8.7933
    5016       9.4332
    5017       9.0238
    5018       8.8861
    5019       9.3098
    5020       9.5062
    5021       8.9979
    5022       9.0477
    5023       9.3005
    5024       9.4011
    5025       9.0510
    5026       9.0818
    5027       8.7237
    5028       8.7957
    5029       9.1461
    5030       8.9641
    5031       9.0476
    5032       9.1378
    5033       9.2597
    5034       8.8814
    5035       9.2529
    5036       8.9056
    5037       8.8216
    5038       8.5774
    5039       9.2707
    5040       8.8918
    5041       8.7717
    5042       8.8749
    5043       8.8649
    5044       9.1119
    5045       8.8235
    5046       8.8517
    5047       9.3459
    5048       8.8957
    5049       9.4175
    5050       9.5496
    5051       9.7432
    5052       9.1043
    5053       9.1750
    5054       9.2564
    5055       9.0697
    5056       9.3624
    5057       8.9811
    5058       9.1062
    5059       8.2047
    5060       8.6858
    5061       9.0904
    5062       8.8625
    5063       8.9795
    5064       9.6305
    5065       9.6769
    5066       9.3050
    5067       9.3344
    5068       9.4757
    5069       8.9756
    5070       9.0323
    5071       8.4708
    5072       8.9929
    5073       8.5718
    5074       9.2118
    5075       9.1457
    5076       9.2367
    5077       8.9497
    5078       8.4988
    5079       9.0095
    5080       9.0106
    5081       8.8997
    5082       9.2770
    5083       9.2338
    5084       9.1847
    5085       8.9681
    5086       9.1249
    5087       8.8472
    5088       8.9757
    5089       9.3570
    5090       8.8157
    5091       9.3624
    5092       8.3746
    5093       9.3859
    5094       9.1096
    5095       9.5553
    5096       8.9277
    5097       9.2304
    5098       9.5873
    5099       8.1831
    5100       8.9494
    5101       9.0793
    5102       8.7147
    5103       8.1694
    5104       8.4473
    5105       8.9402
    5106       8.9029
    5107       9.7356
    5108       8.8892
    5109       9.2589
    5110       9.2975
    5111       8.6939
    5112       8.9757
    5113       9.2939
    5114       9.8801
    5115       8.9270
    5116       9.0956
    5117       9.1512
    5118       9.4618
    5119       8.8882
    5120       8.9535
    5121       8.9212
    5122       8.8857
    5123       9.3699
    5124       9.0280
    5125       9.2622
    5126       9.4867
    5127       9.5711
    5128       9.5569
    5129       9.0881
    5130       8.4691
    5131       8.2905
    5132       8.2932
    5133       8.3655
    5134       9.0104
    5135       8.9656
    5136       8.9034
    5137       8.7892
    5138       8.6243
    5139       9.0280
    5140       8.5328
    5141       9.2089
    5142       9.0645
    5143       8.7658
    5144       8.5267
    5145       8.6711
    5146       8.8430
    5147       8.9383
    5148       9.2482
    5149       9.2099
    5150       9.3255
    5151       8.8733
    5152       8.7969
    5153       9.1917
    5154       9.3242
    5155       9.9009
    5156       9.2247
    5157       9.6581
    5158       8.9731
    5159       9.2878
    5160      10.0006
    5161       8.5472
    5162       8.5832
    5163       9.4786
    5164       8.9932
    5165       9.1889
    5166       9.4295
    5167       9.3084
    5168       9.5353
    5169       9.2885
    5170       8.9055
    5171       9.2704
    5172       9.5394
    5173       9.4632
    5174       9.2595
    5175       9.0898
    5176       8.6672
    5177       9.1539
    5178       9.2712
    5179       9.3820
    5180       9.0572
    5181       9.5784
    5182       9.1004
    5183       8.9303
    5184       8.9413
    5185       9.4066
    5186       9.5933
    5187       9.0653
    5188       9.2719
    5189       9.2655
    5190       9.0807
    5191       9.3826
    5192       9.3126
    5193       9.6460
    5194       8.7172
    5195      10.1827
    5196       9.5597
    5197       9.6945
    5198       8.9377
    5199       9.0757
    5200       8.9128
    5201       9.7807
    5202       8.9829
    5203       9.2409
    5204       8.9685
    5205       9.1776
    5206       9.1132
    5207       9.0161
    5208       9.2278
    5209       8.5051
    5210       9.4820
    5211       9.2277
    5212       9.2071
    5213       9.3909
    5214       9.5485
    5215       9.9389
    5216       9.1200
    5217       9.0329
    5218       8.9999
    5219       9.5310
    5220       9.0904
    5221       9.4001
    5222       8.8667
    5223       8.7826
    5224       9.2092
    5225       9.5521
    5226       9.9115
    5227       9.4930
    5228       9.4384
    5229       9.1946
    5230       9.3207
    5231       9.2569
    5232       8.7306
    5233       9.2950
    5234       9.3230
    5235       9.0438
    5236       8.9485
    5237       8.6615
    5238       8.8701
    5239       8.5517
    5240       8.3642
    5241       8.2642
    5242       8.5813
    5243       8.5235
    5244       8.4555
    5245       8.6235
    5246       8.3158
    5247       8.6576
    5248       9.0402
    5249       8.6047
    5250       9.0448
    5251       8.4550
    5252       8.0680
    5253       7.8102
    5254       8.5791
    5255       8.1844
    5256       8.3414
    5257       8.3697
    5258       7.9972
    5259       8.4005
    5260       8.4355
    5261       8.6722
    5262       8.8632
    5263       8.2856
    5264       8.2700
    5265       8.3122
    5266       8.0167
    5267       8.6708
    5268       8.7065
    5269       8.6103
    5270       9.0608
    5271       9.3471
    5272       9.2132
    5273       8.7935
    5274       9.1797
    5275       8.4221
    5276       8.9902
    5277       8.7879
    5278       9.5306
    5279       8.8302
    5280       8.8150
    5281       8.8385
    5282       8.7854
    5283       9.0713
    5284       9.6117
    5285       9.3906
    5286       9.2368
    5287       8.9052
    5288       9.2743
    5289       9.6496
    5290       9.5282
    5291       9.3870
    5292       9.7340
    5293       9.3962
    5294       9.3976
    5295       9.5831
    5296       9.9022
    5297       9.5176
    5298       9.3075
    5299       9.7162
    5300       9.5351
    5301       9.1927
    5302       9.3482
    5303       8.9766
    5304       9.4751
    5305       9.3941
    5306       9.3411
    5307       9.2509
    5308      10.0842
    5309       9.1353
    5310       9.3977
    5311       9.6080
    5312       9.5819
    5313       9.4957
    5314       9.1894
    5315       9.3079
    5316       9.2211
    5317       9.5546
    5318       9.5766
    5319       9.7987
    5320       9.4995
    5321       9.0036
    5322       9.8320
    5323       9.1593
    5324      10.1514
    5325       9.7663
    5326      10.2042
    5327      10.0998
    5328      10.1824
    5329      10.0929
    5330      10.4678
    5331       9.9252
    5332       9.7968
    5333       9.7121
    5334      10.1536
    5335       9.8926
    5336       9.5417
    5337       9.7713
    5338       9.5747
    5339       9.6753
    5340       9.2598
    5341       9.4418
    5342       9.1649
    5343       9.2302
    5344       9.1325
    5345       9.7408
    5346       9.3739
    5347       9.9803
    5348      10.0888
    5349       9.5144
    5350       9.8093
    5351       9.2391
    5352       9.4826
    5353       9.1772
    5354       9.3839
    5355       9.0405
    5356       9.3459
    5357       9.1721
    5358       9.5002
    5359       9.3459
    5360       9.1633
    5361       9.5923
    5362       9.9550
    5363       9.6902
    5364       9.0715
    5365       9.2722
    5366       9.2858
    5367       9.3414
    5368       9.0894
    5369       9.1894
    5370       9.2571
    5371       9.0926
    5372      10.0437
    5373       9.6823
    5374       8.9640
    5375       8.9872
    5376       8.5947
    5377       9.2131
    5378       9.0448
    5379       8.6103
    5380       9.6130
    5381       9.4593
    5382       9.5853
    5383       9.5544
    5384       9.4952
    5385       8.7002
    5386       9.0737
    5387       9.5338
    5388       9.2451
    5389       9.2334
    5390       9.5260
    5391       9.4044
    5392       9.3153
    5393       9.6969
    5394       9.8272
    5395       9.2662
    5396       8.9000
    5397       8.7784
    5398       9.4777
    5399       9.2964
    5400       9.6887
    5401       9.7681
    5402       9.4353
    5403       9.5036
    5404       9.3477
    5405       9.3339
    5406      10.0925
    5407      10.2605
    5408       9.6333
    5409       9.6574
    5410       9.7537
    5411       9.8213
    5412       9.5069
    5413      10.6239
    5414       9.0750
    5415       9.4261
    5416       9.6103
    5417       9.4885
    5418       9.6012
    5419       9.6916
    5420       9.5069
    5421       9.1167
    5422       9.5864
    5423       9.3618
    5424       9.4284
    5425       9.3199
    5426       9.7013
    5427       9.3023
    5428       9.7982
    5429       9.9158
    5430       9.9643
    5431       9.2495
    5432       9.5869
    5433       9.2963
    5434      10.0186
    5435       9.8037
    5436       9.8121
    5437       9.4445
    5438       9.1141
    5439       9.5132
    5440       9.3501
    5441       9.2920
    5442       9.6309
    5443       9.0883
    5444       9.0523
    5445       8.8771
    5446      10.2728
    5447       9.8685
    5448       9.8783
    5449       9.7836
    5450       9.9210
    5451       9.7428
    5452       9.6466
    5453       9.9863
    5454       9.1394
    5455       9.3457
    5456       9.4529
    5457       9.8044
    5458       9.3975
    5459       9.2638
    5460       9.4758
    5461       9.4264
    5462       9.3017
    5463      10.1334
    5464       9.9812
    5465       9.1571
    5466       8.5122
    5467       9.3034
    5468       9.3239
    5469       8.7882
    5470       9.1061
    5471       9.3142
    5472       9.9647
    5473       9.1599
    5474       9.2302
    5475       9.2831
    5476       9.9401
    5477       9.9054
    5478       9.5626
    5479       9.3410
    5480       9.7739
    5481       9.0615
    5482       9.0968
    5483       9.1357
    5484       9.4332
    5485       9.3919
    5486       9.7270
    5487       9.9337
    5488       8.7933
    5489       8.5270
    5490       9.3265
    5491       8.6164
    5492       9.5275
    5493       9.6489
    5494       9.4501
    5495       8.9929
    5496       8.4377
    5497       8.9250
    5498       8.7090
    5499       8.7318
    5500       8.9250
    5501       9.7575
    5502       8.9954
    5503       9.4276
    5504       9.0864
    5505       9.1627
    5506       8.8633
    5507       9.0531
    5508       9.1859
    5509       9.2087
    5510       9.0779
    5511       9.6876
    5512       9.0286
    5513       9.2823
    5514       8.9111
    5515       9.5952
    5516       9.3991
    5517       9.2954
    5518       9.5713
    5519       9.1183
    5520       9.0621
    5521       9.4980
    5522       8.8348
    5523       9.2323
    5524       9.6970
    5525       9.3849
    5526       9.2202
    5527       9.0334
    5528       8.9543
    5529       9.2799
    5530       8.7300
    5531       9.2602
    5532       9.2719
    5533       9.0678
    5534       9.1384
    5535       8.8302
    5536       9.2601
    5537       9.3526
    5538       9.1440
    5539       9.3327
    5540       9.1839
    5541       9.0040
    5542       9.2752
    5543       9.2619
    5544       9.0060
    5545       8.4569
    5546       9.5103
    5547       9.0076
    5548       9.3300
    5549       9.4636
    5550       8.9352
    5551       9.3192
    5552       9.1096
    5553       9.0042
    5554       9.1415
    5555       8.6348
    5556       9.0355
    5557       8.9631
    5558       8.8407
    5559       9.4442
    5560       9.5047
    5561       9.1052
    5562       9.1838
    5563       8.9720
    5564       8.4423
    5565       8.7733
    5566       8.4557
    5567       8.8975
    5568       8.7182
    5569       8.7186
    5570       9.0167
    5571       9.5162
    5572       9.4256
    5573       9.6100
    5574       8.9237
    5575       9.4035
    5576       9.3998
    5577       9.2821
    5578       9.6013
    5579       9.3399
    5580       8.8610
    5581       9.3440
    5582       9.7687
    5583       8.8728
    5584       9.6998
    5585       9.3980
    5586       9.8260
    5587       9.5601
    5588       9.3427
    5589       9.0814
    5590       9.3114
    5591       9.1552
    5592       9.1209
    5593       9.1184
    5594       9.4694
    5595       9.1049
    5596       9.6911
    5597       9.8187
    5598      10.1194
    5599       9.8059
    5600       9.3444
    5601       9.6109
    5602       9.5509
    5603       9.4188
    5604       9.9145
    5605       9.9723
    5606       9.4037
    5607       9.0731
    5608       9.3911
    5609       9.6957
    5610       9.2292
    5611       9.7517
    5612       9.2722
    5613       9.6057
    5614       9.5683
    5615       9.5449
    5616       8.9936
    5617      10.0666
    5618       9.8163
    5619       9.6389
    5620       9.4863
    5621       9.3998
    5622       9.2867
    5623       9.3400
    5624       9.0893
    5625       9.9056
    5626       9.6545
    5627       9.1141
    5628       9.0812
    5629       9.3217
    5630       9.4566
    5631       9.1287
    5632       9.5434
    5633       9.2795
    5634       9.3977
    5635       9.6116
    5636       9.6980
    5637       9.2378
    5638       9.6006
    5639       8.9396
    5640       9.5413
    5641       9.7690
    5642       9.2195
    5643       9.4216
    5644       9.3049
    5645       9.2211
    5646       8.7544
    5647       8.7135
    5648       9.4286
    5649       8.8327
    5650       8.9652
    5651       9.1212
    5652       8.9192
    5653       8.9695
    5654       9.4066
    5655       9.1547
    5656       8.9806
    5657       9.5955
    5658       9.4039
    5659       9.6097
    5660       9.1130
    5661       8.9164
    5662       8.9601
    5663       9.5641
    5664       9.4633
    5665       9.5336
    5666       8.8848
    5667       9.7478
    5668       9.2693
    5669       9.0815
    5670       9.2623
    5671       9.2370
    5672       9.0515
    5673       9.3739
    5674       9.1053
    5675       9.1916
    5676       8.9305
    5677       8.4844
    5678       8.9175
    5679       8.7497
    5680       9.1471
    5681       9.3255
    5682       9.2213
    5683       9.0787
    5684       8.9180
    5685       9.0850
    5686       9.4624
    5687       9.2205
    5688       9.2041
    5689       9.5905
    5690       8.8846
    5691       9.2413
    5692       9.4624
    5693       9.2617
    5694       9.4662
    5695       9.2437
    5696       9.2242
    5697       8.8213
    5698       8.4856
    5699       9.3548
    5700       9.0028
    5701       9.2563
    5702       8.6013
    5703       8.1009
    5704       8.9443
    5705       8.6292
    5706       8.6163
    5707       8.3286
    5708       9.3188
    5709       8.7237
    5710       8.8771
    5711      10.0784
    5712       9.4180
    5713       8.9079
    5714       9.4655
    5715       9.3300
    5716       9.2031
    5717       8.5358
    5718       8.6567
    5719       8.9104
    5720       9.5604
    5721       9.4161
    5722       9.0257
    5723       9.0468
    5724       8.8012
    5725       8.5394
    5726       9.0204
    5727       8.7603
    5728       9.3523
    5729       9.3773
    5730       9.4731
    5731       9.6833
    5732       9.4739
    5733       8.8984
    5734       9.0021
    5735       8.7279
    5736       8.5788
    5737       8.9377
    5738       9.3354
    5739       8.2896
    5740       9.0616
    5741       8.5687
    5742       9.0700
    5743       9.0920
    5744       8.9660
    5745       9.3413
    5746       8.7896
    5747       8.8887
    5748       8.7478
    5749       9.1608
    5750       9.4118
    5751       8.7750
    5752       8.3251
    5753       8.4378
    5754       8.8724
    5755       8.8140
    5756       8.3325
    5757       8.7186
    5758       9.2376
    5759       9.2357
    5760       9.8525
    5761       9.4673
    5762       8.9102
    5763       8.8943
    5764       8.6749
    5765       8.3882
    5766       9.0441
    5767       8.8474
    5768       9.0657
    5769       9.5841
    5770       8.9486
    5771       8.8205
    5772       9.0908
    5773       8.9282
    5774       9.1012
    5775       8.8460
    5776       8.7474
    5777       8.6652
    5778       9.0475
    5779       9.1049
    5780       8.7717
    5781       9.0418
    5782       9.0356
    5783       9.2243
    5784       9.2947
    5785       8.3893
    5786       9.1365
    5787       9.6194
    5788       9.1864
    5789       9.7677
    5790       9.0437
    5791       8.9856
    5792       8.2517
    5793       8.3850
    5794       8.7315
    5795       8.9354
    5796       8.7770
    5797       9.0679
    5798       8.9139
    5799       8.5355
    5800       8.8706
    5801       8.8431
    5802       8.9145
    5803       8.6829
    5804       7.8811
    5805       8.1532
    5806       8.3886
    5807       7.8384
    5808       8.5166
    5809       8.6500
    5810       9.0413
    5811       8.6842
    5812       9.0424
    5813       8.5836
    5814       9.3060
    5815       9.0872
    5816       8.0726
    5817       8.0116
    5818       9.0406
    5819       8.6360
    5820       8.3218
    5821       8.8290
    5822       9.0569
    5823       9.0071
    5824       8.7948
    5825       8.8932
    5826       8.9741
    5827       9.2369
    5828       9.2956
    5829       8.4381
    5830       8.9437
    5831       8.8305
    5832       9.1167
    5833       9.4712
    5834       9.5718
    5835       8.6752
    5836      10.1268
    5837       8.4591
    5838       9.8136
    5839       9.0546
    5840      10.1007
    5841       9.3289
    5842       9.0061
    5843       9.3016
    5844       9.1646
    5845       8.8423
    5846       9.6741
    5847       8.9369
    5848       9.2472
    5849       9.1519
    5850       9.9347
    5851       9.1422
    5852       9.4708
    5853       9.4961
    5854       9.5809
    5855       9.0688
    5856       9.0824
    5857       8.5938
    5858       9.7278
    5859      10.1042
    5860       9.5283
    5861       8.6089
    5862       9.3530
    5863       8.8816
    5864       9.8291
    5865       8.7766
    5866       9.6718
    5867       9.2898
    5868       8.9773
    5869       9.5235
    5870       9.3060
    5871       9.5239
    5872       8.9042
    5873       9.3264
    5874       9.5350
    5875       9.6085
    5876       9.1458
    5877       9.0306
    5878       8.7428
    5879       8.9324
    5880       9.3163
    5881       8.9143
    5882       9.1153
    5883       9.5503
    5884       9.7115
    5885       9.1535
    5886       8.9957
    5887       9.2500
    5888       9.4632
    5889       9.5596
    5890       9.6282
    5891       9.5261
    5892       9.6614
    5893       9.5398
    5894      10.1857
    5895       9.8921
    5896       9.8125
    5897       9.5949
    5898      10.1254
    5899       9.7348
    5900      10.1852
    5901       9.7583
    5902      10.2400
    5903       9.1495
    5904       9.3591
    5905       9.5229
    5906       9.4649
    5907       9.1153
    5908       8.9933
    5909       8.7418
    5910       8.4920
    5911       8.9363
    5912       8.7014
    5913       8.2443
    5914       9.7187
    5915       8.5731
    5916       9.7957
    5917       9.0321
    5918       8.8664
    5919       8.9500
    5920       9.1508
    5921       9.3897
    5922       9.8082
    5923       9.4799
    5924       9.0837
    5925       9.1065
    5926       9.2069
    5927       9.4930
    5928       8.8469
    5929       9.4107
    5930       9.4523
    5931       9.0710
    5932       8.6106
    5933       9.2390
    5934       9.5838
    5935       9.0288
    5936       8.9086
    5937       9.2454
    5938       9.0654
    5939       8.8837
    5940       8.9273
    5941       8.8515
    5942       9.0127
    5943       8.6787
    5944       8.6134
    5945       8.8454
    5946       8.7304
    5947       8.7961
    5948       9.1950
    5949       9.3015
    5950       8.7211
    5951       9.3163
    5952       9.0861
    5953       8.6577
    5954       8.8900
    5955       9.3539
    5956       9.2141
    5957       9.5099
    5958       9.1638
    5959       9.5065
    5960      10.1254
    5961       9.7329
    5962       9.1247
    5963       9.2309
    5964       9.1417
    5965       8.8586
    5966       9.3501
    5967       8.8332
    5968       9.8974
    5969       9.5243
    5970       9.5005
    5971       9.1888
    5972       9.4189
    5973       8.6540
    5974       9.7042
    5975       9.3132
    5976       9.2509
    5977       9.4341
    5978       9.5899
    5979       9.2016
    5980       8.5772
    5981       9.1564
    5982       8.7884
    5983       8.9511
    5984       8.5529
    5985       8.5957
    5986       8.8268
    5987       9.0487
    5988       9.0263
    5989       8.8703
    5990       9.1511
    5991       9.0214
    5992       8.6232
    5993       9.0015
    5994       9.2020
    5995       9.3186
    5996       9.5694
    5997       8.7113
    5998       8.7463
    5999      10.0030
    6000       8.4877
    6001       8.9400
    6002       9.1867
    6003       8.8800
    6004       8.8147
    6005       8.8802
    6006       9.3394
    6007       9.0881
    6008       9.0798
    6009       9.0749
    6010       8.9046
    6011       8.7847
    6012       8.5523
    6013       9.0723
    6014       9.4276
    6015       9.2739
    6016       8.8517
    6017       9.2380
    6018       9.4799
    6019       9.3552
    6020       8.9265
    6021       9.7806
    6022       9.6316
    6023       9.2468
    6024       9.6064
    6025       8.9647
    6026       9.5083
    6027       9.3359
    6028       9.3028
    6029       9.1043
    6030       8.5136
    6031       8.4432
    6032       9.7688
    6033       9.9197
    6034       9.8398
    6035      10.1632
    6036       9.3379
    6037       8.7117
    6038       8.7402
    6039       9.2739
    6040       9.0209
    6041       9.3784
    6042       9.2634
    6043       9.4117
    6044       9.2325
    6045       9.4257
    6046       9.6561
    6047       9.7929
    6048      10.0612
    6049       9.6108
    6050      10.0586
    6051       9.6282
    6052       9.4352
    6053       9.1604
    6054       9.0339
    6055       9.6995
    6056       9.8104
    6057      10.1319
    6058      10.0862
    6059      10.3153
    6060      10.1014
    6061       9.0844
    6062       9.2841
    6063       9.8445
    6064       9.9273
    6065       9.2195
    6066       8.8841
    6067       9.8001
    6068      10.5622
    6069      10.1427
    6070      10.8455
    6071       9.6853
    6072       9.7022
    6073       9.4070
    6074       9.0204
    6075       9.0569
    6076       9.1964
    6077       9.0907
    6078       9.1028
    6079       9.6784
    6080       8.3887
    6081       8.6819
    6082       9.2714
    6083       8.5288
    6084       8.3544
    6085       8.7281
    6086       8.4854
    6087       8.3027
    6088       8.6614
    6089       8.5561
    6090       8.7495
    6091       8.6386
    6092       8.8253
    6093       8.5504
    6094       8.4137
    6095       8.5452
    6096       8.5202
    6097       8.7120
    6098       8.7432
    6099       8.9983
    6100       9.2939
    6101       8.4995
    6102       8.8480
    6103       8.5849
    6104       8.3610
    6105       8.8529
    6106       8.7007
    6107       8.9548
    6108       9.1596
    6109       8.6378
    6110       8.7311
    6111       8.3619
    6112       7.8459
    6113       8.6046
    6114       8.6042
    6115       8.2574
    6116       7.9394
    6117       9.1611
    6118       8.0589
    6119       8.9377
    6120       9.1492
    6121       8.9671
    6122       8.5240
    6123       8.1258
    6124       7.2860
    6125       8.6469
    6126       8.7141
    6127       8.9915
    6128       8.6777
    6129       8.9423
    6130       9.0505
    6131       8.4367
    6132       8.3607
    6133       9.0811
    6134       9.3554
    6135       8.8023
    6136       8.5939
    6137       8.8291
    6138       8.5399
    6139       7.7900
    6140       8.6051
    6141       8.4836
    6142       9.7771
    6143       8.3666
    6144       8.8656
    6145       8.9894
    6146       9.0310
    6147       9.0254
    6148       8.5690
    6149       8.9854
    6150       7.8198
    6151       9.3874
    6152       8.7763
    6153       9.1888
    6154       8.4092
    6155       8.4624
    6156       8.2571
    6157       7.8514
    6158       8.1371
    6159       8.0423
    6160       8.3954
    6161       8.4534
    6162       7.9818
    6163       8.2426
    6164       8.0752
    6165       7.8233
    6166       7.8658
    6167       8.0072
    6168       8.0618
    6169       7.7056
    6170       7.9161
    6171       7.7523
    6172       7.9572
    6173       8.2071
    6174       7.4032
    6175       8.6519
    6176       8.6502
    6177       8.5704
    6178       7.9143
    6179       8.4110
    6180       8.6349
    6181       8.6429
    6182       8.2935
    6183       8.6341
    6184       8.8379
    6185       8.4034
    6186       8.3254
    6187       8.9268
    6188       8.5679
    6189       8.4731
    6190       8.1755
    6191       8.2027
    6192       8.4965
    6193       8.1704
    6194       8.4450
    6195       9.3659
    6196       9.1991
    6197       9.0333
    6198       8.9109
    6199       9.3656
    6200       8.4896
    6201       8.9032
    6202       8.5712
    6203       8.6846
    6204       8.7647
    6205       8.2319
    6206       8.3868
    6207       8.4588
    6208       8.1740
    6209       8.3295
    6210       7.7460
    6211       8.1718
    6212       8.0544
    6213       8.2184
    6214       7.9670
    6215       7.1245
    6216       7.0509
    6217       7.2018
    6218       7.8903
    6219       7.3757
    6220       7.2543
    6221       7.1230
    6222       7.7688
    6223       7.6071
    6224       7.2443
    6225       7.6331
    6226       7.4810
    6227       7.7905
    6228       7.5740
    6229       7.8331
    6230       7.6615
    6231       7.7591
    6232       8.0742
    6233       7.9708
    6234       8.3057
    6235       7.8571
    6236       7.4462
    6237       7.5246
    6238       7.4574
    6239       7.1843
    6240       6.9281
    6241       7.4622
    6242       7.6542
    6243       7.1454
    6244       7.2987
    6245       7.5601
    6246       7.3205
    6247       7.4930
    6248       7.1788
    6249       7.5262
    6250       7.4671
    6251       8.0575
    6252       7.7793
    6253       7.6010
    6254       7.7888
    6255       7.6941
    6256       7.7340
    6257       8.1597
    6258       7.7370
    6259       8.4978
    6260       8.9210
    6261       8.0825
    6262       7.7841
    6263       8.1588
    6264       8.4595
    6265       8.3041
    6266       8.7151
    6267       9.0056
    6268       8.0624
    6269       8.8332
    6270       8.4251
    6271       8.1727
    6272       7.7846
    6273       8.4529
    6274       8.1221
    6275       8.6020
    6276       9.4142
    6277       8.2926
    6278       8.2394
    6279       9.0089
    6280       8.3858
    6281       8.8339
    6282       9.3023
    6283       8.5420
    6284       8.8561
    6285       8.9580
    6286       9.1223
    6287       9.0251
    6288       9.1688
    6289       9.0597
    6290       9.0570
    6291       9.1682
    6292       8.8649
    6293       8.8808
    6294       8.9894
    6295       8.6112
    6296       8.9256
    6297       9.1600
    6298       8.9005
    6299       8.6906
    6300       9.2717
    6301       9.0097
    6302       8.9874
    6303       9.0279
    6304       9.3892
    6305       9.3850
    6306       9.8000
    6307       9.3602
    6308       9.0265
    6309       8.0666
    6310       8.9764
    6311       8.6737
    6312       8.8843
    6313       8.7352
    6314       8.3032
    6315       8.7321
    6316       8.3284
    6317       8.7004
    6318       9.2780
    6319       9.4755
    6320       8.9421
    6321       9.2072
    6322       9.0248
    6323       8.9445
    6324       8.8576
    6325       9.2131
    6326       9.0580
    6327       8.1216
    6328       8.0727
    6329       8.7356
    6330       8.3211
    6331       7.8603
    6332       8.3647
    6333       8.1976
    6334       8.0470
    6335       8.0835
    6336       8.4078
    6337       8.2642
    6338       8.0947
    6339       8.2608
    6340       8.3862
    6341       8.3727
    6342       8.5997
    6343       8.1253
    6344       8.0656
    6345       8.3137
    6346       8.5812
    6347       8.3174
    6348       8.6670
    6349       7.5265
    6350       7.8202
    6351       8.2389
    6352       7.8839
    6353       8.0842
    6354       7.6237
    6355       8.5282
    6356       8.0658
    6357       8.1271
    6358       7.8836
    6359       8.5789
    6360       7.8556
    6361       8.5005
    6362       8.2637
    6363       7.7512
    6364       7.6751
    6365       7.8974
    6366       7.7593
    6367       7.5085
    6368       7.3708
    6369       7.1820
    6370       7.4854
    6371       7.4327
    6372       7.5717
    6373       7.2269
    6374       7.6753
    6375       7.9294
    6376       8.1899
    6377       8.0783
    6378       8.2297
    6379       8.2225
    6380       8.3731
    6381       7.5819
    6382       8.2406
    6383       7.7895
    6384       7.9403
    6385       8.0855
    6386       8.1061
    6387       8.1441
    6388       8.2083
    6389       8.3488
    6390       8.3812
    6391       8.4784
    6392       7.4925
    6393       7.6876
    6394       8.0911
    6395       8.0441
    6396       8.1837
    6397       7.9341
    6398       8.0995
    6399       8.2952
    6400       8.2306
    6401       8.2077
    6402       8.2610
    6403       8.4194
    6404       7.9971
    6405       8.4553
    6406       7.8175
    6407       8.1403
    6408       7.7640
    6409       7.9442
    6410       7.8429
    6411       8.1245
    6412       7.8674
    6413       7.9589
    6414       8.0347
    6415       7.5753
    6416       7.5199
    6417       7.6869
    6418       8.1543
    6419       7.5882
    6420       7.7600
    6421       7.6782
    6422       7.6706
    6423       7.8378
    6424       7.7425
    6425       8.1756
    6426       7.7905
    6427       7.7213
    6428       7.7717
    6429       8.0123
    6430       8.0743
    6431       7.8667
    6432       7.9974
    6433       8.0267
    6434       8.5099
    6435       8.6069
    6436       8.4112
    6437       7.9556
    6438       7.8112
    6439       7.6877
    6440       7.7219
    6441       8.2818
    6442       8.0855
    6443       7.7988
    6444       8.2208
    6445       8.1617
    6446       7.5527
    6447       8.0991
    6448       8.2764
    6449       8.3363
    6450       7.6846
    6451       8.2076
    6452       8.0080
    6453       7.8038
    6454       7.5747
    6455       7.8842
    6456       7.5622
    6457       7.8380
    6458       7.7096
    6459       7.4954
    6460       6.7995
    6461       7.0391
    6462       6.5879
    6463       6.4531
    6464       6.8860
    6465       6.8891
    6466       7.4450
    6467       7.6005
    6468       7.0478
    6469       7.2243
    6470       6.9169
    6471       7.3224
    6472       7.6602
    6473       8.1097
    6474       8.2183
    6475       8.1361
    6476       7.5584
    6477       8.0658
    6478       7.8624
    6479       7.3456
    6480       7.4275
    6481       7.7855
    6482       7.4768
    6483       7.4187
    6484       7.2624
    6485       7.5888
    6486       7.8533
    6487       7.4489
    6488       7.5802
    6489       8.1499
    6490       7.6970
    6491       8.1138
    6492       8.2161
    6493       8.3442
    6494       7.9947
    6495       7.9733
    6496       8.1800
    6497       8.0087
    6498       7.9716
    6499       7.7626
    6500       7.7760
    6501       7.5887
    6502       7.3702
    6503       7.5706
    6504       7.1843
    6505       7.1502
    6506       7.1691
    6507       7.3667
    6508       7.0800
    6509       7.8438
    6510       7.6399
    6511       8.1004
    6512       8.2103
    6513       7.7941
    6514       7.2019
    6515       7.4670
    6516       7.4161
    6517       7.5915
    6518       7.3780
    6519       7.3412
    6520       7.0582
    6521       7.0419
    6522       7.1120
    6523       7.6725
    6524       6.7453
    6525       7.0284
    6526       7.0564
    6527       6.8534
    6528       7.0777
    6529       6.8120
    6530       6.6392
    6531       7.1890
    6532       7.1139
    6533       7.3636
    6534       7.5708
    6535       7.4200
    6536       7.8209
    6537       7.6299
    6538       7.7792
    6539       7.4257
    6540       7.4923
    6541       7.4303
    6542       6.7248
    6543       6.7768
    6544       7.2149
    6545       7.2032
    6546       6.9921
    6547       7.3469
    6548       7.4255
    6549       7.4336
    6550       7.3625
    6551       7.5502
    6552       7.1770
    6553       6.8752
    6554       7.4440
    6555       7.0808
    6556       7.4075
    6557       7.6767
    6558       7.3596
    6559       7.8475
    6560       8.3314
    6561       7.6646
    6562       7.8991
    6563       7.7235
    6564       7.9529
    6565       8.1207
    6566       8.0746
    6567       8.0368
    6568       8.1918
    6569       8.1191
    6570       7.6877
    6571       7.9540
    6572       7.9614
    6573       7.8110
    6574       7.9321
    6575       8.1928
    6576       7.8837
    6577       7.7343
    6578       7.7833
    6579       8.5820
    6580       7.9534
    6581       7.9080
    6582       8.0225
    6583       8.1969
    6584       8.2297
    6585       7.7332
    6586       8.0121
    6587       8.3975
    6588       7.4763
    6589       8.2137
    6590       8.4025
    6591       8.2062
    6592       7.8528
    6593       8.1729
    6594       8.1070
    6595       8.3392
    6596       8.1833
    6597       8.0319
    6598       7.9270
    6599       8.1503
    6600       8.1747
    6601       8.1528
    6602       7.6962
    6603       8.0071
    6604       7.8870
    6605       7.8472
    6606       8.0426
    6607       7.6480
    6608       8.1213
    6609       7.9887
    6610       8.0252
    6611       8.2124
    6612       8.1746
    6613       8.0462
    6614       8.0438
    6615       7.9119
    6616       7.9321
    6617       8.7325
    6618       7.8045
    6619       8.5670
    6620       8.4051
    6621       7.7804
    6622       7.6129
    6623       7.3522
    6624       7.7368
    6625       7.5778
    6626       7.7012
    6627       7.5670
    6628       7.8441
    6629       8.4050
    6630       7.7176
    6631       8.0674
    6632       7.7688
    6633       7.6933
    6634       7.8795
    6635       7.1894
    6636       7.4940
    6637       7.4219
    6638       7.2196
    6639       7.1234
    6640       7.7050
    6641       7.8047
    6642       7.7311
    6643       7.6219
    6644       7.2062
    6645       7.1375
    6646       8.0663
    6647       7.6248
    6648       7.8772
    6649       7.3165
    6650       7.6044
    6651       8.2546
    6652       7.6938
    6653       7.4921
    6654       7.8466
    6655       7.4260
    6656       7.4690
    6657       7.5794
    6658       7.9881
    6659       7.8565
    6660       7.3942
    6661       7.3990
    6662       7.6517
    6663       7.2058
    6664       7.9074
    6665       7.7553
    6666       7.1394
    6667       6.8900
    6668       8.0258
    6669       7.9757
    6670       7.5891
    6671       7.6255
    6672       7.4580
    6673       7.2760
    6674       7.5574
    6675       7.1293
    6676       7.1374
    6677       7.1829
    6678       7.4221
    6679       7.3499
    6680       7.1288
    6681       6.7949
    6682       7.4563
    6683       7.7643
    6684       7.8955
    6685       7.8711
    6686       7.9982
    6687       8.2038
    6688       8.3798
    6689       8.4739
    6690       8.8766
    6691       7.8880
    6692       8.0783
    6693       7.6226
    6694       7.4838
    6695       8.1396
    6696       8.1410
    6697       7.9815
    6698       8.2677
    6699       7.9235
    6700       8.0764
    6701       7.3436
    6702       7.6543
    6703       6.9727
    6704       7.6249
    6705       8.0606
    6706       8.1091
    6707       8.0487
    6708       8.2881
    6709       8.5021
    6710       7.0592
    6711       8.2067
    6712       8.3735
    6713       8.0640
    6714       8.6468
    6715       8.5694
    6716       8.8064
    6717       8.3754
    6718       8.4916
    6719       8.5404
    6720       8.3660
    6721       8.3982
    6722       8.0063
    6723       9.0779
    6724       8.6363
    6725       8.4579
    6726       8.3729
    6727       8.7474
    6728       8.5169
    6729       8.4762
    6730       8.1483
    6731       8.5768
    6732       8.7351
    6733       8.3784
    6734       8.1157
    6735       8.3239
    6736       8.3015
    6737       8.2791
    6738       8.1614
    6739       8.6144
    6740       8.6599
    6741       8.4378
    6742       9.0690
    6743       8.4276
    6744       8.3022
    6745       8.4653
    6746       8.2610
    6747       8.4307
    6748       8.4377
    6749       8.0544
    6750       8.0594
    6751       7.9692
    6752       8.3542
    6753       8.3517
    6754       8.0384
    6755       8.3888
    6756       7.8324
    6757       8.4314
    6758       7.9949
    6759       7.9083
    6760       8.0073
    6761       7.9998
    6762       7.6631
    6763       8.1022
    6764       8.1782
    6765       8.1860
    6766       8.2108
    6767       8.4066
    6768       7.8830
    6769       8.0359
    6770       8.3860
    6771       8.0757
    6772       7.8998
    6773       7.1167
    6774       7.7478
    6775       7.6618
    6776       8.0856
    6777       7.8970
    6778       8.1170
    6779       8.3658
    6780       8.3157
    6781       8.2942
    6782       8.2918
    6783       7.8472
    6784       8.1507
    6785       8.2931
    6786       7.7699
    6787       8.2156
    6788       7.5610
    6789       7.7759
    6790       7.7196
    6791       8.0045
    6792       8.0258
    6793       7.7350
    6794       7.9946
    6795       8.1149
    6796       8.1123
    6797       8.5835
    6798       8.4192
    6799       7.9785
    6800       8.1233
    6801       8.1083
    6802       8.5468
    6803       8.1122
    6804       7.7162
    6805       7.7921
    6806       7.9705
    6807       7.7965
    6808       8.4681
    6809       7.7408
    6810       7.3919
    6811       7.2571
    6812       7.7907
    6813       7.4416
    6814       8.2981
    6815       7.5015
    6816       7.3048
    6817       7.4672
    6818       7.8209
    6819       7.4668
    6820       7.3357
    6821       8.0410
    6822       7.7479
    6823       7.5375
    6824       7.5097
    6825       7.5347
    6826       7.7741
    6827       7.1440
    6828       7.8416
    6829       7.8336
    6830       8.1210
    6831       8.0033
    6832       8.0986
    6833       8.1595
    6834       8.0400
    6835       7.9032
    6836       8.2685
    6837       8.1051
    6838       7.9519
    6839       7.6179
    6840       8.5619
    6841       9.0348
    6842       8.5807
    6843       7.9406
    6844       8.5108
    6845       9.1549
    6846       8.7910
    6847       8.8018
    6848       9.3245
    6849       8.9255
    6850       9.4423
    6851       9.0360
    6852       8.6594
    6853       8.6574
    6854       8.1207
    6855       7.9626
    6856       8.4407
    6857       8.3486
    6858       8.4332
    6859       8.3726
    6860       8.3695
    6861       8.1423
    6862       7.9889
    6863       8.3510
    6864       8.6602
    6865       8.1339
    6866       7.9633
    6867       8.5148
    6868       7.6987
    6869       7.8705
    6870       7.9157
    6871       8.0613
    6872       7.8623
    6873       8.1823
    6874       7.9602
    6875       7.5701
    6876       7.4030
    6877       7.4736
    6878       8.0149
    6879       7.9093
    6880       8.7524
    6881       8.6575
    6882       7.8676
    6883       8.1855
    6884       8.0744
    6885       8.2734
    6886       8.5731
    6887       8.2111
    6888       8.4639
    6889       8.7557
    6890       8.0959
    6891       8.2473
    6892       7.1644
    6893       7.7104
    6894       7.7546
    6895       6.9483
    6896       7.1772
    6897       7.0243
    6898       6.9448
    6899       7.5921
    6900       7.5084
    6901       7.5923
    6902       7.3825
    6903       7.2797
    6904       7.5947
    6905       7.3882
    6906       7.1131
    6907       7.6276
    6908       7.5687
    6909       8.1669
    6910       6.9833
    6911       7.1080
    6912       7.6341
    6913       7.1842
    6914       7.7667
    6915       7.4489
    6916       7.2890
    6917       7.9018
    6918       7.0941
    6919       7.4941
    6920       7.1814
    6921       7.3694
    6922       6.8814
    6923       7.9794
    6924       7.4566
    6925       6.8416
    6926       7.6038
    6927       7.2498
    6928       6.8405
    6929       7.7259
    6930       7.3025
    6931       7.3802
    6932       7.2789
    6933       7.0987
    6934       7.5861
    6935       7.4912
    6936       7.2513
    6937       7.6430
    6938       7.1454
    6939       7.8791
    6940       7.5832
    6941       7.4834
    6942       7.1468
    6943       7.3441
    6944       7.5362
    6945       7.3330
    6946       7.3025
    6947       7.4620
    6948       7.5118
    6949       7.2918
    6950       6.9918
    6951       7.4362
    6952       6.8112
    6953       6.9535
    6954       6.7499
    6955       6.9395
    6956       7.5615
    6957       7.3041
    6958       7.0252
    6959       7.4195
    6960       7.4282
    6961       7.6929
    6962       7.2940
    6963       7.3546
    6964       7.7568
    6965       7.4082
    6966       7.5980
    6967       7.5422
    6968       7.4485
    6969       7.5629
    6970       7.7348
    6971       7.2503
    6972       7.2461
    6973       6.9613
    6974       6.8801
    6975       7.0210
    6976       7.2794
    6977       6.6535
    6978       6.9240
    6979       7.4763
    6980       6.9970
    6981       7.5659
    6982       7.6702
    6983       7.4049
    6984       7.7431
    6985       7.5487
    6986       7.7941
    6987       7.7423
    6988       8.1491
    6989       7.6510
    6990       7.2975
    6991       7.4598
    6992       7.8339
    6993       7.9612
    6994       8.0858
    6995       7.2780
    6996       7.0682
    6997       7.5836
    6998       7.1691
    6999       7.0945
    7000       7.6222
    7001       7.1628
    7002       7.3741
    7003       7.0766
    7004       6.9716
    7005       6.7027
    7006       6.8426
    7007       6.8047
    7008       6.8498
    7009       6.9499
    7010       7.0924
    7011       7.2591
    7012       7.2800
    7013       6.9938
    7014       8.0155
    7015       7.5596
    7016       7.2853
    7017       7.1163
    7018       7.2903
    7019       7.0520
    7020       7.2832
    7021       7.2167
    7022       7.4658
    7023       7.0359
    7024       7.9222
    7025       7.3315
    7026       7.8018
    7027       7.3293
    7028       7.7302
    7029       7.5010
    7030       7.2733
    7031       7.1440
    7032       7.2037
    7033       8.0369
    7034       7.8202
    7035       8.4995
    7036       7.2872
    7037       7.4351
    7038       6.9325
    7039       7.2783
    7040       7.0463
    7041       7.3620
    7042       7.8148
    7043       7.4474
    7044       6.8604
    7045       7.5278
    7046       7.5371
    7047       8.0152
    7048       7.6182
    7049       7.7534
    7050       7.5046
    7051       7.6525
    7052       7.2258
    7053       7.2312
    7054       7.3333
    7055       7.0936
    7056       7.5160
    7057       7.4279
    7058       7.3807
    7059       7.2546
    7060       7.8934
    7061       7.7635
    7062       7.5942
    7063       7.6807
    7064       8.4104
    7065       7.1237
    7066       7.0818
    7067       7.2489
    7068       7.4820
    7069       7.3681
    7070       7.4477
    7071       7.5483
    7072       7.7800
    7073       7.1452
    7074       7.3728
    7075       7.5491
    7076       7.6048
    7077       6.6615
    7078       6.9348
    7079       7.3433
    7080       7.4689
    7081       7.2606
    7082       7.3146
    7083       7.2302
    7084       7.2251
    7085       7.1405
    7086       7.6644
    7087       7.0293
    7088       7.2095
    7089       7.8588
    7090       7.0361
    7091       6.8271
    7092       7.1270
    7093       7.4466
    7094       6.9414
    7095       7.3583
    7096       6.7169
    7097       7.4851
    7098       6.6770
    7099       7.7849
    7100       7.3106
    7101       7.4527
    7102       7.1537
    7103       7.5641
    7104       7.0103
    7105       7.1968
    7106       6.5248
    7107       6.9746
    7108       7.0945
    7109       6.9360
    7110       7.2950
    7111       6.6849
    7112       7.7164
    7113       7.4241
    7114       6.9477
    7115       7.8089
    7116       7.3811
    7117       7.1571
    7118       6.6443
    7119       6.9312
    7120       6.6193
    7121       6.8805
    7122       6.8248
    7123       6.8111
    7124       6.5873
    7125       7.0307
    7126       6.8508
    7127       7.1076
    7128       7.7958
    7129       7.4973
    7130       7.4731
    7131       7.1086
    7132       7.3057
    7133       7.0292
    7134       7.0326
    7135       7.2333
    7136       7.5244
    7137       7.6812
    7138       7.3474
    7139       7.0388
    7140       6.9677
    7141       7.0435
    7142       7.1663
    7143       7.5652
    7144       7.1172
    7145       6.9351
    7146       7.2265
    7147       7.4342
    7148       7.3112
    7149       7.3113
    7150       7.4241
    7151       7.7665
    7152       7.0686
    7153       7.4539
    7154       7.5823
    7155       7.8564
    7156       7.2644
    7157       7.1365
    7158       7.1668
    7159       7.2130
    7160       7.4220
    7161       7.2839
    7162       7.3901
    7163       6.8680
    7164       7.0107
    7165       7.1292
    7166       6.9839
    7167       7.3226
    7168       7.2941
    7169       7.2986
    7170       7.2365
    7171       7.1540
    7172       6.9079
    7173       7.3959
    7174       7.1221
    7175       6.8833
    7176       7.1568
    7177       7.5489
    7178       7.2193
    7179       6.8986
    7180       7.1628
    7181       7.2131
    7182       7.0432
    7183       7.1062
    7184       6.7296
    7185       6.6999
    7186       7.2952
    7187       7.0444
    7188       7.7717
    7189       7.4004
    7190       7.6523
    7191       7.5674
    7192       7.5624
    7193       8.4311
    7194       7.4991
    7195       8.0197
    7196       7.3535
    7197       7.6172
    7198       7.9779
    7199       8.5465
    7200       7.3953
    7201       7.7093
    7202       7.5634
    7203       7.9644
    7204       7.7538
    7205       7.6116
    7206       7.1886
    7207       7.0742
    7208       7.5237
    7209       7.5455
    7210       7.3977
    7211       7.7885
    7212       6.9874
    7213       7.5079
    7214       7.4825
    7215       7.7882
    7216       7.8513
    7217       7.4656
    7218       7.2714
    7219       7.5560
    7220       7.4484
    7221       6.8689
    7222       7.4312
    7223       7.0552
    7224       7.2657
    7225       7.1120
    7226       7.0064
    7227       7.2830
    7228       7.2501
    7229       7.2879
    7230       7.0758
    7231       6.6866
    7232       6.6874
    7233       6.8966
    7234       7.2126
    7235       6.8048
    7236       6.8739
    7237       7.2814
    7238       7.6657
    7239       7.8155
    7240       7.2898
    7241       7.6282
    7242       8.0046
    7243       7.5287
    7244       7.6469
    7245       7.3175
    7246       7.4913
    7247       7.2533
    7248       7.2370
    7249       7.3586
    7250       7.6477
    7251       7.4159
    7252       7.7248
    7253       7.1373
    7254       6.9560
    7255       7.2687
    7256       7.0813
    7257       7.0955
    7258       7.5009
    7259       7.4180
    7260       7.3577
    7261       7.3832
    7262       7.4442
    7263       7.2444
    7264       6.5616
    7265       6.7989
    7266       7.2405
    7267       6.7327
    7268       6.6243
    7269       7.4168
    7270       6.9020
    7271       7.1733
    7272       6.5229
    7273       7.1221
    7274       6.7850
    7275       6.6027
    7276       7.8318
    7277       7.0699
    7278       7.4103
    7279       7.0680
    7280       7.2710
    7281       7.2593
    7282       7.8096
    7283       7.4609
    7284       7.7333
    7285       7.8263
    7286       7.5637
    7287       7.2884
    7288       7.0455
    7289       7.1797
    7290       7.2154
    7291       6.9107
    7292       6.5953
    7293       7.0015
    7294       6.9083
    7295       7.3480
    7296       7.1260
    7297       7.0682
    7298       7.1858
    7299       7.7777
    7300       6.7864
    7301       7.7180
    7302       7.6863
    7303       7.3371
    7304       7.0715
    7305       7.4386
    7306       7.3658
    7307       7.6378
    7308       7.4502
    7309       7.1512
    7310       6.5572
    7311       7.6825
    7312       7.3835
    7313       7.3186
    7314       7.8736
    7315       7.4242
    7316       7.2328
    7317       7.4404
    7318       6.8054
    7319       7.1451
    7320       7.4701
    7321       7.3400
    7322       7.6259
    7323       7.0093
    7324       7.4842
    7325       7.0433
    7326       7.0765
    7327       7.2071
    7328       7.8730
    7329       7.7249
    7330       7.1448
    7331       7.7977
    7332       7.3867
    7333       7.6959
    7334       7.3242
    7335       7.0847
    7336       7.4175
    7337       7.5799
    7338       8.1241
    7339       7.5985
    7340       7.4105
    7341       6.9874
    7342       7.2423
    7343       7.2116
    7344       7.8483
    7345       7.1114
    7346       7.0748
    7347       7.4101
    7348       6.7103
    7349       7.1281
    7350       7.6490
    7351       7.4446
    7352       7.9681
    7353       7.7198
    7354       7.6128
    7355       7.7368
    7356       7.7060
    7357       7.7472
    7358       8.4355
    7359       7.3822
    7360       7.8445
    7361       7.3077
    7362       8.1836
    7363       8.2008
    7364       8.0008
    7365       8.3922
    7366       7.8808
    7367       7.5896
    7368       8.0507
    7369       8.3172
    7370       8.0918
    7371       7.9761
    7372       8.2383
    7373       8.3736
    7374       7.6139
    7375       8.1564
    7376       8.1362
    7377       7.5391
    7378       7.6640
    7379       7.5622
    7380       7.2564
    7381       8.0113
    7382       8.2722
    7383       8.4770
    7384       7.8627
    7385       7.7279
    7386       8.3444
    7387       7.4958
    7388       7.7471
    7389       7.2075
    7390       7.4706
    7391       7.3112
    7392       7.4843
    7393       7.2239
    7394       7.5756
    7395       7.3216
    7396       7.0935
    7397       7.1156
    7398       6.8630
    7399       6.7536
    7400       7.1145
    7401       7.2650
    7402       7.3899
    7403       7.2291
    7404       7.9945
    7405       7.9175
    7406       7.4497
    7407       7.7622
    7408       8.2090
    7409       8.4449
    7410       7.5115
    7411       7.3492
    7412       7.8615
    7413       7.3637
    7414       7.4988
    7415       6.5644
    7416       6.8021
    7417       6.9333
    7418       7.1913
    7419       6.9093
    7420       6.7714
    7421       7.2004
    7422       6.9238
    7423       7.2706
    7424       6.9225
    7425       7.3654
    7426       6.7237
    7427       6.8039
    7428       6.9930
    7429       7.5722
    7430       7.4720
    7431       7.3007
    7432       8.0465
    7433       7.4107
    7434       7.8088
    7435       7.8710
    7436       8.0097
    7437       8.0956
    7438       7.6206
    7439       7.3914
    7440       7.9103
    7441       7.0841
    7442       7.2872
    7443       7.1798
    7444       7.0386
    7445       6.9860
    7446       7.7233
    7447       7.3573
    7448       7.7261
    7449       8.0689
    7450       7.7526
    7451       7.8062
    7452       7.4695
    7453       7.8581
    7454       8.0254
    7455       7.7529
    7456       8.3558
    7457       7.9761
    7458       8.0127
    7459       8.1457
    7460       8.1997
    7461       8.5389
    7462       7.8137
    7463       8.9437
    7464       8.7482
    7465       8.9412
    7466       8.6159
    7467       8.8986
    7468       8.4775
    7469       8.4775
    7470       8.3571
    7471       8.7361
    7472       7.9739
    7473       8.3004
    7474       8.1980
    7475       8.3432
    7476       7.7692
    7477       7.8120
    7478       7.7870
    7479       7.5946
    7480       7.7175
    7481       8.0409
    7482       7.3257
    7483       8.0339
    7484       7.4477
    7485       7.4945
    7486       7.8012
    7487       7.0848
    7488       7.3197
    7489       7.4658
    7490       6.7835
    7491       7.2635
    7492       7.6394
    7493       7.4923
    7494       7.5190
    7495       7.8043
    7496       7.6995
    7497       7.1323
    7498       7.5972
    7499       7.5991
    7500       7.6801
    7501       7.9447
    7502       7.3435
    7503       7.4317
    7504       7.8731
    7505       7.9883
    7506       7.9021
    7507       8.6524
    7508       7.9337
    7509       7.8408
    7510       7.9049
    7511       7.0686
    7512       7.9568
    7513       7.3275
    7514       7.3333
    7515       7.4963
    7516       7.7631
    7517       8.2347
    7518       7.7307
    7519       7.5169
    7520       7.5906
    7521       7.3485
    7522       7.8586
    7523       7.6876
    7524       6.5882
    7525       7.0926
    7526       7.7826
    7527       8.3195
    7528       7.9281
    7529       7.4433
    7530       7.6043
    7531       7.7475
    7532       7.2605
    7533       7.7644
    7534       8.0137
    7535       7.8756
    7536       7.4262
    7537       8.2382
    7538       7.1355
    7539       7.2858
    7540       7.7410
    7541       7.5956
    7542       7.8604
    7543       7.8240
    7544       7.7223
    7545       7.7120
    7546       7.8204
    7547       8.0808
    7548       7.9932
    7549       7.9866
    7550       7.3810
    7551       7.7877
    7552       7.0232
    7553       6.8891
    7554       7.7093
    7555       8.1202
    7556       7.8159
    7557       8.0485
    7558       7.5945
    7559       7.6780
    7560       7.5819
    7561       8.0301
    7562       8.2348
    7563       7.6457
    7564       7.7959
    7565       8.4052
    7566       8.5670
    7567       8.3515
    7568       8.1588
    7569       8.4448
    7570       8.8286
    7571       8.0044
    7572       7.6834
    7573       8.2375
    7574       8.9725
    7575       7.9355
    7576       7.8629
    7577       7.7918
    7578       8.1019
    7579       7.5649
    7580       7.6861
    7581       8.2991
    7582       7.8754
    7583       8.3697
    7584       8.3396
    7585       8.7790
    7586       8.4142
    7587       8.5322
    7588       8.7709
    7589       8.7631
    7590       9.1083
    7591       8.0007
    7592       8.5201
    7593       8.3097
    7594       7.6762
    7595       8.5585
    7596       8.0822
    7597       8.2296
    7598       8.2797
    7599       8.3398
    7600       8.7725
    7601       8.4264
    7602       7.7708
    7603       8.4542
    7604       8.6424
    7605       8.6244
    7606       8.8344
    7607       8.5769
    7608       8.4543
    7609       8.6482
    7610       8.7401
    7611       8.7343
    7612       9.1063
    7613       8.8899
    7614       8.8937
    7615       8.3418
    7616       8.9068
    7617       8.5900
    7618       9.1118
    7619       8.8396
    7620       8.4770
    7621       8.3314
    7622       8.4661
    7623       8.7565
    7624       8.3701
    7625       7.9817
    7626       8.0210
    7627       8.0227
    7628       8.3304
    7629       8.2687
    7630       8.5464
    7631       8.5245
    7632       8.7293
    7633       8.2913
    7634       8.5558
    7635       7.6817
    7636       8.4718
    7637       8.0714
    7638       8.0758
    7639       8.3035
    7640       8.1532
    7641       8.3860
    7642       8.4589
    7643       8.5780
    7644       8.2812
    7645       8.3695
    7646       8.1526
    7647       8.0800
    7648       8.4359
    7649       9.1772
    7650       8.3847
    7651       8.2804
    7652       8.0606
    7653       8.4391
    7654       8.2461
    7655       8.4053
    7656       8.4199
    7657       7.3567
    7658       7.7493
    7659       8.2292
    7660       9.1011
    7661       8.4054
    7662       8.5301
    7663       8.5043
    7664       8.5877
    7665       8.6995
    7666       8.4994
    7667       8.8780
    7668       7.6968
    7669       8.0956
    7670       8.7518
    7671       8.1115
    7672       7.9496
    7673       8.0561
    7674       8.2308
    7675       8.8866
    7676       7.6355
    7677       8.5526
    7678       8.8560
    7679       7.7490
    7680       8.4407
    7681       8.6008
    7682       8.4745
    7683       8.3816
    7684       8.8298
    7685       9.0060
    7686       9.1577
    7687       9.1860
    7688       8.8749
    7689       8.6884
    7690       8.3895
    7691       8.7393
    7692       9.0829
    7693       8.5453
    7694       9.0594
    7695       8.0827
    7696       8.4798
    7697       7.9610
    7698       8.1749
    7699       8.1554
    7700       8.3154
    7701       7.8921
    7702       8.3439
    7703       8.4663
    7704       8.0025
    7705       8.0912
    7706       8.1552
    7707       8.3578
    7708       8.3759
    7709       7.8841
    7710       7.8938
    7711       7.6908
    7712       7.3735
    7713       8.2191
    7714       8.2803
    7715       8.1291
    7716       8.2075
    7717       7.9416
    7718       8.1350
    7719       7.2903
    7720       7.0881
    7721       7.3712
    7722       7.8895
    7723       7.9702
    7724       7.5057
    7725       8.0798
    7726       7.8776
    7727       7.1682
    7728       7.6472
    7729       7.2334
    7730       7.4591
    7731       7.7445
    7732       7.5765
    7733       7.8221
    7734       7.7991
    7735       7.4801
    7736       7.6793
    7737       8.0435
    7738       7.1931
    7739       7.7755
    7740       8.1302
    7741       8.0257
    7742       7.4775
    7743       7.7521
    7744       7.9634
    7745       7.5363
    7746       8.5182
    7747       8.0996
    7748       7.5547
    7749       8.1545
    7750       7.2714
    7751       7.5227
    7752       7.4067
    7753       7.6773
    7754       7.6449
    7755       7.7715
    7756       7.7842
    7757       8.5279
    7758       8.3917
    7759       8.0962
    7760       8.5245
    7761       7.8636
    7762       8.0816
    7763       7.8660
    7764       8.0844
    7765       8.1986
    7766       7.5568
    7767       7.7661
    7768       7.8761
    7769       8.2145
    7770       7.7782
    7771       7.5872
    7772       7.7744
    7773       7.3087
    7774       7.5186
    7775       7.7681
    7776       7.1172
    7777       7.0223
    7778       7.4988
    7779       7.2095
    7780       7.6014
    7781       7.0750
    7782       7.5266
    7783       7.0587
    7784       7.4994
    7785       7.3767
    7786       7.5516
    7787       7.7084
    7788       7.5436
    7789       7.0148
    7790       7.7483
    7791       7.6997
    7792       7.0319
    7793       7.7422
    7794       7.7168
    7795       7.6406
    7796       7.7755
    7797       7.6658
    7798       7.3114
    7799       7.7981
    7800       7.2027
    7801       7.6478
    7802       7.8144
    7803       7.4254
    7804       7.5104
    7805       7.5759
    7806       7.6325
    7807       7.4519
    7808       7.4341
    7809       7.2137
    7810       7.8265
    7811       8.1234
    7812       7.6913
    7813       7.4570
    7814       7.5308
    7815       7.3964
    7816       7.6300
    7817       7.2039
    7818       7.3296
    7819       7.9027
    7820       7.6030
    7821       7.3803
    7822       7.6970
    7823       7.9962
    7824       7.6993
    7825       7.8975
    7826       7.9943
    7827       8.2562
    7828       8.2990
    7829       7.5067
    7830       8.4608
    7831       8.3312
    7832       8.0859
    7833       7.9875
    7834       7.8061
    7835       7.9999
    7836       7.6974
    7837       7.9542
    7838       7.7079
    7839       8.3375
    7840       7.7997
    7841       7.7507
    7842       8.0770
    7843       8.1576
    7844       8.5573
    7845       8.1131
    7846       7.9900
    7847       8.1601
    7848       8.2607
    7849       8.0542
    7850       8.1011
    7851       8.1074
    7852       8.3806
    7853       8.7286
    7854       8.2682
    7855       7.9873
    7856       8.1119
    7857       8.1210
    7858       8.1320
    7859       8.2770
    7860       8.5325
    7861       8.0167
    7862       8.2268
    7863       7.5682
    7864       8.1595
    7865       7.9454
    7866       7.9986
    7867       8.8898
    7868       8.1848
    7869       8.1111
    7870       7.9454
    7871       8.2859
    7872       7.8951
    7873       7.4548
    7874       7.7238
    7875       7.8753
    7876       7.6091
    7877       7.6121
    7878       7.1520
    7879       7.3380
    7880       7.2902
    7881       8.1743
    7882       7.6849
    7883       8.1328
    7884       7.6561
    7885       7.8868
    7886       7.8974
    7887       7.8433
    7888       8.6618
    7889       8.4052
    7890       7.8124
    7891       8.1030
    7892       7.9402
    7893       8.6902
    7894       8.5324
    7895       8.4665
    7896       8.3090
    7897       8.9879
    7898       8.5968
    7899       8.4809
    7900       8.4340
    7901       8.9626
    7902       8.8456
    7903       8.9440
    7904       9.3222
    7905       8.5115
    7906       9.6473
    7907       8.8652
    7908       8.5969
    7909       8.4355
    7910       8.2681
    7911       9.0264
    7912       8.0021
    7913       8.5913
    7914       8.4602
    7915       8.2812
    7916       8.1115
    7917       8.1746
    7918       8.0610
    7919       8.6797
    7920       8.6173
    7921       8.3398
    7922       7.7734
    7923       8.2499
    7924       8.2746
    7925       8.3254
    7926       8.9466
    7927       8.9601
    7928       8.6677
    7929       9.1591
    7930       9.0553
    7931       9.2446
    7932       9.4283
    7933      10.1144
    7934       9.9057
    7935       9.9365
    7936       9.5304
    7937       9.2046
    7938       9.4216
    7939       9.3777
    7940       9.4683
    7941      10.1760
    7942      10.0566
    7943       9.6603
    7944       9.8573
    7945       9.6825
    7946       9.4120
    7947      10.0430
    7948       9.7480
    7949       9.4882
    7950       9.3364
    7951       9.3089
    7952       9.1567
    7953       9.7998
    7954       9.3806
    7955       9.9499
    7956       9.0530
    7957       9.6947
    7958       9.2620
    7959       9.2727
    7960       9.1161
    7961       9.7783
    7962       9.5036
    7963       9.4888
    7964       9.7648
    7965       8.7162
    7966       9.1809
    7967       9.4859
    7968       8.7531
    7969       9.1368
    7970       8.9470
    7971       8.8124
    7972       9.0503
    7973       8.8542
    7974       8.7143
    7975       9.0224
    7976       8.8080
    7977       8.7846
    7978       8.9296
    7979       8.6696
    7980       8.7017
    7981       9.1393
    7982       8.6898
    7983       9.0441
    7984       9.0428
    7985       8.9804
    7986       9.4676
    7987       9.1953
    7988       9.2575
    7989       9.2848
    7990       9.7385
    7991       9.4549
    7992       9.8596
    7993       9.3325
    7994      10.0518
    7995       9.8766
    7996       9.7392
    7997       9.1682
    7998       8.9433
    7999       9.5114
    8000       9.4644
    8001       9.3019
    8002       9.9504
    8003       9.7511
    8004      10.2872
    8005      10.1653
    8006      10.0744
    8007       9.8929
    8008      10.1614
    8009       9.4139
    8010       9.5415
    8011       9.8374
    8012       9.3166
    8013       9.0772
    8014       9.2911
    8015       9.4900
    8016       9.4475
    8017       9.6037
    8018       9.4368
    8019       9.6642
    8020       9.6333
    8021       9.4692
    8022       9.2356
    8023       9.8467
    8024       9.3214
    8025       9.8137
    8026       9.1809
    8027       9.4240
    8028      10.0998
    8029       9.4757
    8030       8.9890
    8031       9.9790
    8032       9.3260
    8033       9.1178
    8034       8.6626
    8035       8.9571
    8036       9.4388
    8037       9.2275
    8038       9.7770
    8039       8.9179
    8040       9.0135
    8041       8.5306
    8042       8.9386
    8043       8.8965
    8044       9.2507
    8045       8.4596
    8046       8.6167
    8047       9.1537
    8048       8.4451
    8049       8.6266
    8050       8.8800
    8051       9.3269
    8052      10.1241
    8053       9.7539
    8054       9.2422
    8055       9.1192
    8056       9.4931
    8057       9.3206
    8058       9.4193
    8059       9.2314
    8060       8.7091
    8061       8.9852
    8062       8.7099
    8063       9.3986
    8064       8.8689
    8065       9.6110
    8066       9.7152
    8067       9.1100
    8068       9.1670
    8069       8.8222
    8070       8.9372
    8071       8.8015
    8072       9.3395
    8073       8.3471
    8074       9.1995
    8075       9.4431
    8076       8.7192
    8077       9.5879
    8078       9.0588
    8079       9.8551
    8080       9.7214
    8081       9.3730
    8082       9.1824
    8083       8.8944
    8084       8.0942
    8085       8.5686
    8086       9.0235
    8087       8.6681
    8088       8.3872
    8089       8.4314
    8090       9.0058
    8091       9.2537
    8092       8.8698
    8093       8.9516
    8094       8.7391
    8095       8.2044
    8096       8.4606
    8097       8.7483
    8098       8.3210
    8099       8.3780
    8100       8.6585
    8101       8.7285
    8102       8.4236
    8103       8.4108
    8104       8.7964
    8105       9.0394
    8106       8.9062
    8107       8.5557
    8108       8.9420
    8109       8.5526
    8110       8.6782
    8111       8.3826
    8112       8.4575
    8113       8.5112
    8114       8.9265
    8115       8.7996
    8116       8.3927
    8117       8.3601
    8118       8.7431
    8119       8.2591
    8120       8.8630
    8121       8.6209
    8122       8.6013
    8123       8.2438
    8124       8.6339
    8125       8.4980
    8126       8.3817
    8127       9.1087
    8128       9.2889
    8129       8.8479
    8130       8.7774
    8131       8.9434
    8132       8.8186
    8133       8.4743
    8134       8.9444
    8135       9.3609
    8136       8.5583
    8137       9.1094
    8138       9.0222
    8139       7.9123
    8140       8.3962
    8141       7.9397
    8142       8.5213
    8143       8.5756
    8144       8.7733
    8145       8.5376
    8146       8.8517
    8147       9.2497
    8148       9.1623
    8149       9.3466
    8150       9.4116
    8151       8.5696
    8152       9.2336
    8153       8.8541
    8154       8.9776
    8155       8.5565
    8156       8.3623
    8157       8.7749
    8158       9.0563
    8159       9.1695
    8160       8.3710
    8161       8.7799
    8162       8.6343
    8163       9.0049
    8164       9.1048
    8165       8.6085
    8166       8.2910
    8167       8.7509
    8168       8.7561
    8169       8.8859
    8170       8.8382
    8171       8.6239
    8172       9.1001
    8173       8.7575
    8174       8.4344
    8175       8.9850
    8176       8.1945
    8177       8.4227
    8178       8.6849
    8179       8.4941
    8180       8.4546
    8181       8.3866
    8182       8.0197
    8183       8.1807
    8184       7.7689
    8185       8.3022
    8186       8.6981
    8187       8.3649
    8188       8.5716
    8189       8.1815
    8190       7.9682
    8191       8.4559
    8192       9.0537
    8193       8.6225
    8194       8.4506
    8195       8.8893
    8196       8.4578
    8197       8.3155
    8198       8.2350
    8199       8.5978
    8200       8.1438
    8201       8.3252
    8202       8.4589
    8203       8.4118
    8204       8.7997
    8205       8.1117
    8206       9.2218
    8207       9.2975
    8208       8.9581
    8209       8.7307
    8210       8.7393
    8211       8.4811
    8212       8.8562
    8213       8.9143
    8214       8.9030
    8215       9.0733
    8216       8.7905
    8217       8.9987
    8218       8.7966
    8219       9.3814
    8220       9.0647
    8221       9.0697
    8222       9.0612
    8223       8.9896
    8224       9.2193
    8225       8.6522
    8226       8.7373
    8227       9.7150
    8228       9.4178
    8229      10.0187
    8230       9.6165
    8231       9.9881
    8232       9.7802
    8233      10.1538
    8234      10.0423
    8235       9.6404
    8236       9.1697
    8237       9.5248
    8238       9.7932
    8239       9.7246
    8240      10.3680
    8241      10.1100
    8242       9.9150
    8243      10.2329
    8244      10.0563
    8245      10.0532
    8246      10.3962
    8247      10.0674
    8248      10.4066
    8249      10.4967
    8250      10.6593
    8251      11.1809
    8252       9.9648
    8253      10.7087
    8254      10.7765
    8255      10.2922
    8256       9.9387
    8257      10.5323
    8258      10.4209
    8259      10.6777
    8260      10.0478
    8261       9.5764
    8262       9.7439
    8263       9.6232
    8264       9.4279
    8265       9.0013
    8266       9.7975
    8267      10.1567
    8268       9.4981
    8269      10.1544
    8270      10.2184
    8271      10.4447
    8272      10.3150
    8273       9.8987
    8274       9.6744
    8275      10.9414
    8276      10.1134
    8277       9.9224
    8278       9.3749
    8279       9.6406
    8280       8.5729
    8281       9.3010
    8282       9.0059
    8283       9.5957
    8284       8.6502
    8285       9.2424
    8286       8.9737
    8287       9.6003
    8288       8.6735
    8289       9.2167
    8290       9.5588
    8291       9.2686
    8292       9.1019
    8293       8.8115
    8294       8.6593
    8295       9.0485
    8296       9.9538
    8297       8.4843
    8298       9.1762
    8299       8.9557
    8300       9.1065
    8301       9.7266
    8302       9.5487
    8303       9.3288
    8304       9.6466
    8305      10.0056
    8306       9.6712
    8307       9.4947
    8308       9.9687
    8309      10.6951
    8310      10.1897
    8311      10.0829
    8312       9.1011
    8313       9.4902
    8314       9.2609
    8315       9.4698
    8316       9.6992
    8317       9.9643
    8318      10.7679
    8319       9.8723
    8320       9.7174
    8321       9.8793
    8322       9.7758
    8323       8.9385
    8324       8.3463
    8325       8.8540
    8326       9.0864
    8327       9.4473
    8328       8.8186
    8329       8.6356
    8330       9.0459
    8331       8.9900
    8332       8.9161
    8333       9.2336
    8334       9.1337
    8335       9.4413
    8336       9.2389
    8337       9.8770
    8338       9.5750
    8339       9.8092
    8340      10.1012
    8341      10.3095
    8342       9.5948
    8343       9.8287
    8344      10.3572
    8345       9.2762
    8346       9.8651
    8347       9.3274
    8348       9.7176
    8349       9.2097
    8350       9.3405
    8351       9.1160
    8352       9.2194
    8353       8.7940
    8354       8.9933
    8355       8.1975
    8356       8.8213
    8357       8.7022
    8358       8.3573
    8359       8.6752
    8360       8.8047
    8361       8.6937
    8362       8.6125
    8363       8.9226
    8364       8.1011
    8365       8.7080
    8366       8.2110
    8367       8.7530
    8368       9.1498
    8369       8.4606
    8370       8.2875
    8371       7.8666
    8372       7.7710
    8373       7.4049
    8374       7.8877
    8375       8.2902
    8376       8.4478
    8377       8.0184
    8378       7.4960
    8379       7.6865
    8380       7.6703
    8381       8.4827
    8382       8.5236
    8383       7.9692
    8384       8.9446
    8385       9.3162
    8386       8.6660
    8387       8.8055
    8388       8.9611
    8389       8.6395
    8390       9.2067
    8391       9.9940
    8392      10.3418
    8393       9.9979
    8394      10.3733
    8395      10.6049
    8396      10.7671
    8397      10.7235
    8398      10.3613
    8399      11.3157
    8400      10.2931
    8401       9.4672
    8402       9.2886
    8403       9.1185
    8404       8.1476
    8405       8.6479
    8406       8.6511
    8407       8.7431
    8408       8.6522
    8409       8.9127
    8410       8.8049
    8411       8.5603
    8412       8.8676
    8413       8.6361
    8414       8.8619
    8415       8.9680
    8416       9.3214
    8417       8.8545
    8418       9.3867
    8419       8.9709
    8420       8.6897
    8421       8.3041
    8422       8.2925
    8423       8.8721
    8424       9.4331
    8425       9.2839
    8426       9.0156
    8427       9.6140
    8428       9.4676
    8429       9.3077
    8430       9.4700
    8431       9.6931
    8432       8.4743
    8433       8.8342
    8434       8.3598
    8435       8.2386
    8436       8.6290
    8437       8.0939
    8438       8.4166
    8439       8.2562
    8440       8.9561
    8441       8.7046
    8442       8.8219
    8443       8.5257
    8444       8.7443
    8445       8.9071
    8446       8.6547
    8447       8.4737
    8448       8.5741
    8449       8.3408
    8450       8.8603
    8451       8.9393
    8452       8.6972
    8453       8.4905
    8454       8.9044
    8455       8.9301
    8456       8.3168
    8457       8.2610
    8458       8.3364
    8459       8.5741
    8460       8.3536
    8461       8.6380
    8462       9.0214
    8463       9.5187
    8464       9.5196
    8465       9.5713
    8466       9.4633
    8467       9.9224
    8468       9.8477
    8469      10.4106
    8470       9.4474
    8471       9.5856
    8472       9.6913
    8473      10.1222
    8474      10.2753
    8475       9.7274
    8476       9.7763
    8477      10.2224
    8478      10.4560
    8479      10.2535
    8480      10.5047
    8481      10.6388
    8482      10.7921
    8483       9.6160
    8484      10.4751
    8485      10.4994
    8486      10.7136
    8487      10.4821
    8488      10.4697
    8489      10.6631
    8490      10.3585
    8491       9.8514
    8492      10.3609
    8493       9.7052
    8494      10.2354
    8495      10.8117
    8496      10.3931
    8497      10.3792
    8498      10.4957
    8499       9.6950
    8500      10.1705
    8501      10.4551
    8502      10.8662
    8503      10.6515
    8504      10.3966
    8505      10.1250
    8506      10.9303
    8507      10.4006
    8508      10.7263
    8509      11.0393
    8510      10.3825
    8511      10.0988
    8512       9.7489
    8513       9.8999
    8514      10.3496
    8515      10.2873
    8516      11.2269
    8517      10.4758
    8518      10.7329
    8519      10.5937
    8520      10.6455
    8521      10.1580
    8522      10.9195
    8523      10.2233
    8524      10.3754
    8525      10.5132
    8526      10.6287
    8527      10.9012
    8528      10.2927
    8529      10.0112
    8530      10.4079
    8531      10.0225
    8532       9.4450
    8533       9.7302
    8534       9.6958
    8535      10.2195
    8536       9.7479
    8537       9.5297
    8538       9.7117
    8539       9.9105
    8540      10.2098
    8541      10.8763
    8542      10.5930
    8543      11.2827
    8544      11.3579
    8545      11.1814
    8546      11.1801
    8547      11.0703
    8548      11.7208
    8549      10.6541
    8550      11.4567
    8551      12.0285
    8552      11.6794
    8553      11.3735
    8554      10.9243
    8555      10.6185
    8556       9.9984
    8557      10.8580
    8558      11.5579
    8559      11.2992
    8560      11.2389
    8561      10.6770
    8562      10.6472
    8563      11.4099
    8564      11.9097
    8565      11.4765
    8566      12.0012
    8567      11.4534
    8568      11.6414
    8569      11.8021
    8570      11.5685
    8571      11.5725
    8572      11.7883
    8573      12.0828
    8574      11.7358
    8575      12.3751
    8576      11.9901
    8577      11.9124
    8578      12.1909
    8579      11.9694
    8580      12.5226
    8581      12.0841
    8582      10.7944
    8583      11.4934
    8584      11.3363
    8585      11.7795
    8586      12.1916
    8587      11.7441
    8588      11.2694
    8589      11.4630
    8590      11.5493
    8591      11.5294
    8592      11.7142
    8593      11.6590
    8594      11.6926
    8595      11.4845
    8596      11.7078
    8597      12.4921
    8598      10.8773
    8599      11.7965
    8600      11.5673
    8601      11.7145
    8602      12.0253
    8603      11.3086
    8604      11.3499
    8605      11.4118
    8606      11.3902
    8607      11.3819
    8608      11.7412
    8609      11.1729
    8610      11.7068
    8611      11.7553
    8612      12.1320
    8613      12.4100
    8614      11.9845
    8615      12.5942
    8616      12.2587
    8617      11.4615
    8618      12.7027
    8619      12.0762
    8620      12.4147
    8621      12.3850
    8622      13.0245
    8623      11.5041
    8624      13.4211
    8625      12.1101
    8626      12.3375
    8627      12.4452
    8628      12.2394
    8629      12.8170
    8630      12.9216
    8631      12.5156
    8632      11.3117
    8633      12.3949
    8634      12.2409
    8635      12.1070
    8636      12.6137
    8637      11.7166
    8638      11.8373
    8639      10.9812
    8640      11.3536
    8641      11.0905
    8642      11.1571
    8643      11.5665
    8644      11.5967
    8645      11.4438
    8646      11.8545
    8647      11.5797
    8648      12.2643
    8649      12.4870
    8650      11.9725
    8651      11.9461
    8652      11.5104
    8653      11.3783
    8654      11.8463
    8655      12.2628
    8656      12.3362
    8657      12.8173
    8658      12.1852
    8659      12.2159
    8660      12.1438
    8661      11.9325
    8662      11.4514
    8663      11.2323
    8664      11.3149
    8665      10.6709
    8666      10.6294
    8667      11.0256
    8668      11.3516
    8669      10.9389
    8670      11.2463
    8671      11.5641
    8672      10.8557
    8673      10.8209
    8674      10.4505
    8675      10.6357
    8676      10.9094
    8677      10.6738
    8678      10.1730
    8679      10.9640
    8680      10.9133
    8681      10.8205
    8682      10.8999
    8683      10.5151
    8684      10.1873
    8685      10.8101
    8686      10.0569
    8687      10.5029
    8688      10.9612
    8689      11.2760
    8690      11.1769
    8691      10.8541
    8692      11.2812
    8693      11.0001
    8694      11.3765
    8695      10.9813
    8696      11.3492
    8697      11.5762
    8698      10.6366
    8699      10.4232
    8700      10.2618
    8701      10.3325
    8702       9.9070
    8703      10.0044
    8704       9.9433
    8705      10.1589
    8706      10.1562
    8707       9.7483
    8708       9.7626
    8709       9.3965
    8710       9.6643
    8711      10.2104
    8712       9.7691
    8713      10.1408
    8714      10.1098
    8715       9.4237
    8716       9.3717
    8717       9.6858
    8718       9.8464
    8719      10.7784
    8720      10.4549
    8721      10.2267
    8722      10.0326
    8723      10.1465
    8724      10.1715
    8725      10.4287
    8726      10.3587
    8727      10.8285
    8728      11.0646
    8729      10.8700
    8730      10.7205
    8731      10.3371
    8732      10.7034
    8733      10.9766
    8734      10.9981
    8735      10.7289
    8736      10.2772
    8737      11.0048
    8738      10.2293
    8739      10.5201
    8740      11.5435
    8741      10.9271
    8742      10.7514
    8743      10.2122
    8744      11.0959
    8745      11.3693
    8746      12.9199
    8747      11.9979
    8748      12.3829
    8749      12.1611
    8750      12.2321
    8751      12.3858
    8752      12.5068
    8753      13.0197
    8754      12.4432
    8755      13.5123
    8756      13.0068
    8757      13.3754
    8758      12.7795
    8759      12.4238
    8760      12.7358
    8761      13.1872
    8762      12.7123
    8763      12.6517
    8764      13.0849
    8765      12.2975
    8766      12.9834
    8767      13.6378
    8768      13.4323
    8769      13.1859
    8770      12.8751
    8771      12.9047
    8772      12.3557
    8773      13.2414
    8774      13.6440
    8775      13.5573
    8776      13.7612
    8777      13.1492
    8778      15.0491
    8779      14.7364
    8780      15.1605
    8781      15.1247
    8782      15.1562
    8783      15.8284
    8784      15.7432
    8785      15.0291
    8786      14.7320
    8787      15.3655
    8788      15.6398
    8789      16.3712
    8790      15.3050
    8791      15.3196
    8792      15.4983
    8793      15.3651
    8794      14.9945
    8795      15.4306
    8796      15.5010
    8797      15.3496
    8798      14.6935
    8799      14.8360
    8800      16.3601
    8801      16.3843
    8802      16.5955
    8803      16.4399
    8804      16.3438
    8805      15.6581
    8806      14.7167
    8807      15.6367
    8808      15.8960
    8809      15.1644
    8810      15.4531
    8811      14.9225
    8812      14.1100
    8813      14.7769
    8814      15.5227
    8815      15.0856
    8816      15.5937
    8817      15.8961
    8818      14.4590
    8819      15.5656
    8820      15.1873
    8821      15.4685
    8822      15.0130
    8823      14.8980
    8824      14.8396
    8825      14.8969
    8826      14.8522
    8827      15.1350
    8828      15.2471
    8829      15.1426
    8830      15.1365
    8831      14.6862
    8832      14.8911
    8833      15.3573
    8834      15.7252
    8835      16.0370
    8836      15.1166
    8837      15.9004
    8838      15.2234
    8839      15.2577
    8840      15.8695
    8841      14.8328
    8842      15.9385
    8843      15.9299
    8844      15.5335
    8845      15.0109
    8846      15.3849
    8847      16.0637
    8848      15.4205
    8849      15.6624
    8850      15.9019
    8851      15.5032
    8852      14.7303
    8853      14.2605
    8854      14.6004
    8855      14.8671
    8856      15.4547
    8857      15.5445
    8858      14.8454
    8859      14.4390
    8860      14.6139
    8861      14.7843
    8862      14.2349
    8863      15.3101
    8864      14.9385
    8865      14.6893
    8866      14.4867
    8867      14.7271
    8868      13.7950
    8869      15.0212
    8870      15.5238
    8871      15.5171
    8872      17.1426
    8873      16.5657
    8874      15.9418
    8875      16.1648
    8876      16.0017
    8877      16.0769
    8878      15.5659
    8879      15.8459
    8880      15.9092
    8881      16.7670
    8882      16.2901
    8883      17.2388
    8884      17.0387
    8885      16.5701
    8886      17.0294
    8887      16.7044
    8888      17.3148
    8889      16.7123
    8890      16.7807
    8891      16.1518
    8892      16.4390
    8893      16.3129
    8894      16.8405
    8895      17.2719
    8896      17.3641
    8897      17.3844
    8898      16.9036
    8899      16.8606
    8900      16.9068
    8901      16.8813
    8902      16.5374
    8903      16.5026
    8904      16.8926
    8905      17.4933
    8906      16.9782
    8907      16.7261
    8908      16.6333
    8909      17.2837
    8910      16.6784
    8911      16.4873
    8912      16.4854
    8913      16.4649
    8914      15.8168
    8915      16.0757
    8916      15.0885
    8917      15.6346
    8918      17.0485
    8919      17.5743
    8920      16.7904
    8921      16.9378
    8922      16.9079
    8923      17.1085
    8924      16.6512
    8925      17.5253
    8926      16.8500
    8927      16.5308
    8928      15.6059
    8929      16.7609
    8930      15.8259
    8931      16.8131
    8932      16.2551
    8933      14.9574
    8934      15.1907
    8935      15.6012
    8936      15.6519
    8937      16.2071
    8938      15.9075
    8939      16.5699
    8940      15.7967
    8941      15.9910
    8942      16.1635
    8943      16.4472
    8944      16.6235
    8945      16.8736
    8946      17.0025
    8947      16.7412
    8948      15.6278
    8949      16.4409
    8950      16.7478
    8951      16.8733
    8952      16.7822
    8953      17.4798
    8954      16.6666
    8955      16.2135
    8956      16.5461
    8957      15.7141
    8958      15.7556
    8959      15.3554
    8960      15.2313
    8961      15.0472
    8962      15.0754
    8963      15.4821
    8964      15.5549
    8965      14.8236
    8966      14.9937
    8967      16.1853
    8968      14.9746
    8969      16.2633
    8970      16.0814
    8971      16.1676
    8972      15.1543
    8973      15.7421
    8974      15.1207
    8975      15.4134
    8976      15.6635
    8977      15.0564
    8978      15.1609
    8979      15.1169
    8980      14.6505
    8981      14.5442
    8982      14.1442
    8983      15.0217
    8984      13.9150
    8985      14.0785
    8986      12.4371
    8987      14.1543
    8988      13.4154
    8989      13.9200
    8990      14.0977
    8991      15.3119
    8992      14.4027
    8993      14.5368
    8994      13.8526
    8995      13.8495
    8996      14.4381
    8997      13.5220
    8998      13.2900
    8999      14.0288
    9000      14.2419
    9001      13.0086
    9002      13.1014
    9003      13.4241
    9004      13.2965
    9005      13.5236
    9006      13.8648
    9007      12.8797
    9008      14.1618
    9009      13.8847
    9010      13.8915
    9011      14.0939
    9012      13.6692
    9013      14.8715
    9014      14.4412
    9015      14.6918
    9016      14.3361
    9017      14.5454
    9018      14.2835
    9019      14.0497
    9020      14.6869
    9021      14.6548
    9022      15.2020
    9023      15.3349
    9024      14.8120
    9025      15.3785
    9026      15.2547
    9027      15.1382
    9028      15.2367
    9029      15.3896
    9030      15.7001
    9031      15.6329
    9032      15.6412
    9033      15.1701
    9034      15.3522
    9035      14.9963
    9036      14.8247
    9037      14.8682
    9038      14.1229
    9039      14.1817
    9040      14.9169
    9041      14.5287
    9042      14.5925
    9043      14.4992
    9044      14.6584
    9045      13.8222
    9046      14.5337
    9047      14.6054
    9048      15.2707
    9049      14.9465
    9050      14.5496
    9051      14.8393
    9052      14.6805
    9053      14.8794
    9054      14.6519
    9055      15.3014
    9056      15.4640
    9057      15.7280
    9058      15.2296
    9059      14.0820
    9060      14.2441
    9061      14.6927
    9062      14.3776
    9063      14.3466
    9064      14.6028
    9065      14.3364
    9066      14.2397
    9067      13.3697
    9068      13.8054
    9069      13.6240
    9070      13.8064
    9071      13.3074
    9072      13.4646
    9073      13.5364
    9074      13.4876
    9075      12.3090
    9076      12.0391
    9077      12.7512
    9078      12.6768
    9079      12.3992
    9080      12.6264
    9081      11.5690
    9082      11.4993
    9083      12.0349
    9084      11.7902
    9085      12.3197
    9086      12.6561
    9087      13.0188
    9088      12.0274
    9089      12.0984
    9090      12.2632
    9091      12.1183
    9092      12.2545
    9093      11.9979
    9094      12.0872
    9095      11.7265
    9096      11.1927
    9097      11.7020
    9098      12.0469
    9099      11.8636
    9100      12.1613
    9101      11.6851
    9102      11.9999
    9103      12.7066
    9104      13.3734
    9105      12.3942
    9106      11.9577
    9107      12.8140
    9108      12.9001
    9109      12.7880
    9110      12.9477
    9111      10.4968
    9112      10.4531
    9113       9.9735
    9114      10.3099
    9115       9.9704
    9116      10.5504
    9117       9.5646
    9118      10.1791
    9119       9.7946
    9120       9.4299
    9121       9.6420
    9122       9.8186
    9123       9.8444
    9124       9.6634
    9125      10.3062
    9126      10.3831
    9127      10.4277
    9128       9.9365
    9129       9.9413
    9130      10.1634
    9131      10.2691
    9132       9.8372
    9133      10.9870
    9134      10.5810
    9135      10.5630
    9136      11.2049
    9137      10.8134
    9138      10.7238
    9139      10.3818
    9140      10.3641
    9141      11.0384
    9142       9.8814
    9143      10.3601
    9144      10.3234
    9145      10.2074
    9146      10.3521
    9147      10.3710
    9148      10.6778
    9149      10.8460
    9150      11.4815
    9151      10.1820
    9152      10.2762
    9153      10.8616
    9154      10.5290
    9155      10.1703
    9156      10.1705
    9157       9.9078
    9158       9.9806
    9159      10.0940
    9160      10.0504
    9161       9.4205
    9162       9.7259
    9163       9.7137
    9164       9.6514
    9165      10.2801
    9166       9.7440
    9167       9.4611
    9168      10.0329
    9169       9.8182
    9170       9.7110
    9171       9.8045
    9172      10.1185
    9173      10.2235
    9174      10.8619
    9175      10.7961
    9176      11.1985
    9177      11.3032
    9178      11.0801
    9179      11.3211
    9180      11.4649
    9181      11.6566
    9182      11.4981
    9183      11.5871
    9184      11.6638
    9185      11.3020
    9186      11.7036
    9187      11.5411
    9188      12.0252
    9189      11.5139
    9190      11.9534
    9191      11.8315
    9192      11.5632
    9193      11.5015
    9194      11.6053
    9195      11.6404
    9196      11.4863
    9197      12.0954
    9198      11.9144
    9199      11.7438
    9200      11.8494
    9201      11.9140
    9202      12.2948
    9203      11.7408
    9204      12.0487
    9205      12.3480
    9206      11.7236
    9207      12.2411
    9208      11.8493
    9209      12.0549
    9210      12.0942
    9211      12.1350
    9212      12.6341
    9213      11.9116
    9214      12.3889
    9215      11.5978
    9216      11.6775
    9217      11.9252
    9218      12.5742
    9219      11.9339
    9220      12.1413
    9221      11.8565
    9222      12.2972
    9223      12.6532
    9224      12.4453
    9225      12.2958
    9226      12.2585
    9227      12.1834
    9228      12.6882
    9229      12.9540
    9230      12.6201
    9231      12.7540
    9232      12.3941
    9233      12.2671
    9234      11.7458
    9235      12.2590
    9236      11.8482
    9237      12.2562
    9238      11.9875
    9239      11.8697
    9240      11.8600
    9241      11.5560
    9242      11.5357
    9243      11.6975
    9244      12.0619
    9245      12.0707
    9246      12.4021
    9247      13.0620
    9248      12.3540
    9249      12.3683
    9250      11.8413
    9251      12.5365
    9252      12.4796
    9253      12.5211
    9254      12.5722
    9255      12.5598
    9256      12.2211
    9257      12.5348
    9258      12.0792
    9259      12.5707
    9260      11.5960
    9261      12.4165
    9262      12.6133
    9263      12.3117
    9264      12.3644
    9265      12.1027
    9266      12.0062
    9267      11.9830
    9268      12.5543
    9269      12.2210
    9270      12.2719
    9271      11.7281
    9272      11.8132
    9273      12.0406
    9274      12.1796
    9275      12.0280
    9276      11.9903
    9277      11.7225
    9278      12.6242
    9279      12.3350
    9280      12.1313
    9281      12.1354
    9282      11.9755
    9283      12.5769
    9284      12.1889
    9285      12.5923
    9286      12.2101
    9287      12.5341
    9288      12.0509
    9289      12.1100
    9290      11.8168
    9291      12.0295
    9292      12.0718
    9293      11.1067
    9294      11.9706
    9295      11.7712
    9296      11.8311
    9297      11.3147
    9298      11.7576
    9299      11.5233
    9300      11.6200
    9301      11.8416
    9302      11.6174
    9303      12.0751
    9304      12.1419
    9305      12.4431
    9306      13.3424
    9307      13.0701
    9308      13.1777
    9309      12.0824
    9310      13.4008
    9311      12.5339
    9312      12.2450
    9313      12.6966
    9314      13.1496
    9315      13.3391
    9316      13.4276
    9317      12.9026
    9318      12.8198
    9319      13.2796
    9320      14.1918
    9321      14.4797
    9322      15.0080
    9323      14.5695
    9324      13.9158
    9325      13.2571
    9326      13.5936
    9327      13.7313
    9328      12.8628
    9329      13.3841
    9330      13.1692
    9331      12.8639
    9332      13.1006
    9333      13.0186
    9334      12.3798
    9335      11.8243
    9336      11.9765
    9337      12.1336
    9338      12.6052
    9339      11.6166
    9340      11.5286
    9341      11.7427
    9342      12.0587
    9343      11.6631
    9344      11.4033
    9345      11.3902
    9346      10.7594
    9347      10.5916
    9348      11.1573
    9349      11.0618
    9350      11.2725
    9351      10.9996
    9352      11.2959
    9353      10.9222
    9354      11.6130
    9355      11.4181
    9356      11.1305
    9357      11.2045
    9358      11.7098
    9359      11.6831
    9360      11.2033
    9361      11.6255
    9362      12.3206
    9363      11.6105
    9364      11.6270
    9365      11.5911
    9366      11.8462
    9367      11.2854
    9368      12.4848
    9369      11.3173
    9370      12.5525
    9371      11.9043
    9372      12.0046
    9373      11.6844
    9374      11.4766
    9375      11.9908
    9376      11.9074
    9377      11.6481
    9378      11.9628
    9379      11.9051
    9380      11.7688
    9381      11.5221
    9382      11.2732
    9383      12.6471
    9384      11.8593
    9385      12.1211
    9386      12.0971
    9387      11.9156
    9388      12.2705
    9389      12.0770
    9390      13.1168
    9391      12.5148
    9392      12.9462
    9393      12.6853
    9394      11.6041
    9395      12.0482
    9396      11.7987
    9397      11.5554
    9398      10.9081
    9399      11.2799
    9400      11.3568
    9401      11.6217
    9402      11.6391
    9403      11.7063
    9404      11.8391
    9405      12.6790
    9406      12.1461
    9407      11.5968
    9408      11.8032
    9409      11.5479
    9410      11.3044
    9411      11.5265
    9412      11.1841
    9413      10.6790
    9414      11.2168
    9415      10.2331
    9416      10.4076
    9417      10.3457
    9418      10.2649
    9419      10.0829
    9420       9.6018
    9421       9.9080
    9422      10.0473
    9423      10.5043
    9424      10.6678
    9425      10.5865
    9426      10.4233
    9427      10.3518
    9428      10.2290
    9429      10.0552
    9430      10.3325
    9431      10.0902
    9432      10.2400
    9433       9.7838
    9434      10.2528
    9435       9.5089
    9436      10.0692
    9437      10.5363
    9438       9.8778
    9439       9.9173
    9440       9.5044
    9441       9.2462
    9442      10.5901
    9443       9.9340
    9444      10.1098
    9445       9.8214
    9446       9.8478
    9447       9.9231
    9448       9.9532
    9449      10.5555
    9450      10.1846
    9451      10.2577
    9452      10.6300
    9453      10.3377
    9454       9.8042
    9455       9.6941
    9456      10.2086
    9457       9.6978
    9458       9.6937
    9459       9.2854
    9460       9.7742
    9461       9.3428
    9462       9.5061
    9463       9.0613
    9464       9.2682
    9465       8.8867
    9466       8.9869
    9467       9.1220
    9468       9.5420
    9469       9.0139
    9470       9.3401
    9471       9.0337
    9472       9.2307
    9473       9.9636
    9474      10.0170
    9475       9.2194
    9476       9.4103
    9477       9.6927
    9478       9.3489
    9479       9.8762
    9480       9.3304
    9481       9.1894
    9482       8.9463
    9483       9.7195
    9484       9.7544
    9485       9.8039
    9486       9.7096
    9487       9.4804
    9488       9.5316
    9489       9.6787
    9490       9.6274
    9491      10.0169
    9492      10.2815
    9493      10.8715
    9494      10.6484
    9495      10.2058
    9496      10.4145
    9497      10.4464
    9498      10.5101
    9499      10.0198
    9500      10.5406
    9501      10.1494
    9502      10.1364
    9503      10.6251
    9504      10.7271
    9505      10.7840
    9506      10.0817
    9507      10.4021
    9508      10.6755
    9509      10.0694
    9510      10.2039
    9511      10.6369
    9512      10.6878
    9513      10.9468
    9514      11.0035
    9515      10.5501
    9516      11.0299
    9517      10.6441
    9518       9.7661
    9519      10.1798
    9520      10.8933
    9521      10.1019
    9522      10.4844
    9523      10.4650
    9524      10.1890
    9525      10.6897
    9526      10.3927
    9527      10.3020
    9528      10.1444
    9529      10.4589
    9530      10.5849
    9531      10.8149
    9532      11.1662
    9533      11.0660
    9534      11.1719
    9535      10.8824
    9536      10.3876
    9537       9.8381
    9538       9.6587
    9539       9.3312
    9540       9.9239
    9541       9.9639
    9542      10.2615
    9543      10.1129
    9544      10.6541
    9545      10.3144
    9546      10.0204
    9547       9.7255
    9548       9.9923
    9549       9.9497
    9550      10.0897
    9551       9.5980
    9552       9.6406
    9553       9.8430
    9554       9.2170
    9555       9.5026
    9556      10.1542
    9557       9.7745
    9558       9.9424
    9559       9.8364
    9560       9.3496
    9561       9.3968
    9562       9.5728
    9563       9.3975
    9564      10.3938
    9565      10.1886
    9566       9.8800
    9567      10.5061
    9568       9.9029
    9569      10.3852
    9570       9.9251
    9571      10.5222
    9572      10.6337
    9573       9.4664
    9574       9.9451
    9575       9.5454
    9576       9.4430
    9577       9.0135
    9578       8.8326
    9579       9.3470
    9580       9.2322
    9581       8.8390
    9582       9.1319
    9583       8.6948
    9584       9.0095
    9585       9.1516
    9586       9.0936
    9587       9.0931
    9588       9.5142
    9589       9.5117
    9590       9.0229
    9591       8.6802
    9592       8.9265
    9593       8.7329
    9594       9.4073
    9595       9.3583
    9596       9.3289
    9597       9.0319
    9598       9.4517
    9599       8.9276
    9600       9.1115
    9601       8.9358
    9602       9.0609
    9603       9.4724
    9604       9.3121
    9605       9.8079
    9606       8.2604
    9607       8.7755
    9608       9.1748
    9609       8.8745
    9610       9.0597
    9611       8.7047
    9612       8.6769
    9613       9.2724
    9614       8.9986
    9615       9.5516
    9616       9.2911
    9617       9.5058
    9618       9.4958
    9619       9.9988
    9620       9.8764
    9621       9.3258
    9622       9.3717
    9623       9.6610
    9624      10.1858
    9625       9.9744
    9626      10.2990
    9627      10.1400
    9628      10.0873
    9629      10.0350
    9630       9.3485
    9631       9.4979
    9632       9.5902
    9633       9.3925
    9634       9.3387
    9635       9.2711
    9636       9.3718
    9637       9.7084
    9638       9.6876
    9639       9.1625
    9640       9.6115
    9641      10.0384
    9642       9.2784
    9643       9.8382
    9644       9.7014
    9645       9.9269
    9646       9.1811
    9647       9.7515
    9648       9.2846
    9649       9.2671
    9650       9.8083
    9651       9.9165
    9652       9.8186
    9653       9.3815
    9654       9.6628
    9655       9.3508
    9656       9.2987
    9657       9.7836
    9658       9.8964
    9659       9.2976
    9660       9.5534
    9661       9.3597
    9662       9.5464
    9663       9.2360
    9664       9.2998
    9665       9.0863
    9666       9.6929
    9667       9.5262
    9668       9.7836
    9669       9.5229
    9670       9.1400
    9671       9.4642
    9672       9.6117
    9673       9.6622
    9674       9.1247
    9675       9.3029
    9676       9.3030
    9677       9.8031
    9678       9.8780
    9679       9.9983
    9680       9.7656
    9681      10.0712
    9682       9.5430
    9683      10.3599
    9684       9.9281
    9685       9.6338
    9686      10.0100
    9687       9.8298
    9688       9.9606
    9689       9.8028
    9690       9.8438
    9691       9.9694
    9692       9.9956
    9693       9.7745
    9694       9.8037
    9695       9.9814
    9696       9.5535
    9697       9.5922
    9698       9.9552
    9699       9.8403
    9700       9.8631
    9701      10.0309
    9702       9.9264
    9703       9.9213
    9704       9.7722
    9705       9.7142
    9706       9.8756
    9707       9.3672
    9708       9.6533
    9709       9.3668
    9710       9.3236
    9711       9.5860
    9712       9.5286
    9713      10.0096
    9714       9.3164
    9715       9.9476
    9716       9.5265
    9717       9.5939
    9718       9.4336
    9719       9.3003
    9720       9.5702
    9721       9.7731
    9722       9.5052
    9723      10.0581
    9724       9.9557
    9725      10.1948
    9726       9.9820
    9727      10.1107
    9728      10.0554
    9729       9.9526
    9730       9.6994
    9731       9.4155
    9732      10.2337
    9733       9.5141
    9734       9.7928
    9735      10.0959
    9736      10.1011
    9737       9.5007
    9738       9.9342
    9739      10.2793
    9740       9.6140
    9741      10.2281
    9742       9.8805
    9743      10.2117
    9744       9.7656
    9745       9.8069
    9746       9.6411
    9747       9.5598
    9748       9.8166
    9749      10.4700
    9750       9.6352
    9751       9.7064
    9752      10.2977
    9753      10.0421
    9754       9.9092
    9755      10.0764
    9756       9.5390
    9757       9.4717
    9758       9.7430
    9759       9.5902
    9760       9.7874
    9761      10.2774
    9762       9.5567
    9763       9.5296
    9764       9.8092
    9765       9.7301
    9766       9.7230
    9767       9.7223
    9768       9.6758
    9769       9.0554
    9770       9.7073
    9771       9.7683
    9772       9.3745
    9773       9.1985
    9774       9.0439
    9775       9.4867
    9776       9.6127
    9777       9.5070
    9778       9.2238
    9779       9.6905
    9780       9.3708
    9781       9.1120
    9782       9.7889
    9783       9.9981
    9784       9.7116
    9785      10.0078
    9786      10.0558
    9787       9.9787
    9788       9.5099
    9789      10.0075
    9790       9.7144
    9791      10.0116
    9792       9.8631
    9793      10.2295
    9794       9.5944
    9795      10.2945
    9796      10.0576
    9797      10.0095
    9798       9.8210
    9799      10.1637
    9800      10.2319
    9801      10.3393
    9802      10.3380
    9803      10.0513
    9804      10.2171
    9805      10.1198
    9806       9.7838
    9807       9.8173
    9808       9.8053
    9809       9.7022
    9810       9.8965
    9811      10.4293
    9812       9.9381
    9813      10.1113
    9814       9.9280
    9815      10.1013
    9816       9.6967
    9817       9.8917
    9818       9.4156
    9819       9.2893
    9820      10.1841
    9821      10.2952
    9822       9.9583
    9823       9.6435
    9824       9.5946
    9825      10.0480
    9826      10.1612
    9827       9.8068
    9828      10.0557
    9829       9.7812
    9830      10.5015
    9831      10.2785
    9832      10.3416
    9833      10.7406
    9834       9.9007
    9835      10.4754
    9836       9.7569
    9837       9.6830
    9838      10.1469
    9839      10.6195
    9840      10.6444
    9841      10.5768
    9842      10.9623
    9843      10.9930
    9844      11.3644
    9845      11.2214
    9846      11.3696
    9847      11.1952
    9848      11.1298
    9849      11.4016
    9850      11.3119
    9851      11.2387
    9852      11.5003
    9853      11.1061
    9854      11.4137
    9855      10.9326
    9856      11.2762
    9857      10.9506
    9858      11.1662
    9859      11.1757
    9860      11.3284
    9861      11.2325
    9862      10.4758
    9863      10.4176
    9864      10.3447
    9865      10.2885
    9866       9.6003
    9867      10.0825
    9868      10.8121
    9869      10.0515
    9870      10.0888
    9871      10.1063
    9872       9.9053
    9873       9.5694
    9874      10.2007
    9875       9.3760
    9876       9.7495
    9877       9.8122
    9878       9.7268
    9879       9.7302
    9880      10.0496
    9881      10.2504
    9882       9.8577
    9883       9.8621
    9884       9.7631
    9885       9.5566
    9886       9.4290
    9887       9.8594
    9888       9.1887
    9889       9.8613
    9890       9.6026
    9891      10.0833
    9892       9.6683
    9893      10.8362
    9894      10.4395
    9895      10.7445
    9896      10.7402
    9897      10.8403
    9898      10.9679
    9899      10.4073
    9900      10.6981
    9901       9.4945
    9902      10.2923
    9903       9.7402
    9904      10.3434
    9905       9.8026
    9906       9.8077
    9907       9.7356
    9908      10.1625
    9909      10.6744
    9910      10.5295
    9911       9.9087
    9912       9.4863
    9913       9.9886
    9914       9.7638
    9915       9.8683
    9916       9.8865
    9917      10.2147
    9918      10.9424
    9919       9.9325
    9920       9.4041
    9921       9.8633
    9922      10.4575
    9923       9.8642
    9924       9.7787
    9925       9.5554
    9926      10.2451
    9927       9.7149
    9928       9.8790
    9929      10.1043
    9930      10.4007
    9931      10.4711
    9932      10.7465
    9933      10.1073
    9934      10.1051
    9935      10.7198
    9936      10.3162
    9937      10.8898
    9938      10.0926
    9939      10.4089
    9940      10.1890
    9941      11.0451
    9942      10.5113
    9943      10.4347
    9944      10.4444
    9945      10.0357
    9946       9.8025
    9947       9.8711
    9948       9.4186
    9949       9.8526
    9950       9.0363
    9951       9.0575
    9952       8.9506
    9953       9.1948
    9954       9.4149
    9955       9.1115
    9956       9.2251
    9957       9.7230
    9958       9.0322
    9959       9.6931
    9960       9.6998
    9961       9.2785
    9962       9.7949
    9963       9.7350
    9964       9.6658
    9965      10.0509
    9966      10.2550
    9967       9.1214
    9968       9.9405
    9969       9.8495
    9970       9.5676
    9971       9.9121
    9972      10.1773
    9973       9.0547
    9974       8.9648
    9975       9.3162
    9976       9.3329
    9977       9.0714
    9978       9.1548
    9979       9.4347
    9980       9.6316
    9981       9.4305
    9982       9.0116
    9983       9.4493
    9984       9.1540
    9985       9.3569
    9986       9.3842
    9987       9.5425
    9988       9.5106
    9989       9.3479
    9990      10.2451
    9991      10.2274
    9992      10.5879
    9993      10.1553
    9994      10.4652
    9995      10.2325
    9996       9.8475
    9997      10.6754
    9998      10.4154
    9999      10.4123
   10000       9.9407
   10001      11.6729
   10002      10.6790
   10003      10.7205
   10004      11.3708
   10005      10.8488
   10006      11.1370
   10007      11.5442
   10008      11.6136
   10009      10.7135
   10010      11.9038
   10011      10.7136
   10012      11.3665
   10013      11.1339
   10014      11.3532
   10015      11.1400
   10016      11.2613
   10017      11.5805
   10018      11.2050
   10019      10.7469
   10020      10.9093
   10021      10.7339
   10022      10.9956
   10023      11.0780
   10024      10.2400
   10025      10.8984
   10026      10.7339
   10027      10.6153
   10028      10.2370
   10029      10.1693
   10030      10.4680
   10031      10.7044
   10032      10.3457
   10033       9.5686
   10034       9.9001
   10035      10.0794
   10036      10.1321
   10037       9.8828
   10038       9.3426
   10039       9.8990
   10040      10.6328
   10041      10.9868
   10042      10.6434
   10043      10.7174
   10044      10.8174
   10045      11.4160
   10046      10.5806
   10047      10.9520
   10048      10.7069
   10049      11.0354
   10050      10.0379
   10051      11.3180
   10052      10.3871
   10053      11.4540
   10054      11.2675
   10055      10.7421
   10056      10.1420
   10057      10.3218
   10058      11.1489
   10059      10.6581
   10060      10.9405
   10061      10.6382
   10062      10.7268
   10063      10.5211
   10064       9.7001
   10065       9.3750
   10066       9.5207
   10067       9.5968
   10068       9.0816
   10069       9.3734
   10070      10.1737
   10071       8.8791
   10072      10.0047
   10073       9.9703
   10074      10.7265
   10075       9.7914
   10076       9.8069
   10077       9.9617
   10078       9.8297
   10079      10.7118
   10080      10.6205
   10081       9.8440
   10082      10.0394
   10083      10.3501
   10084       9.6475
   10085       9.6139
   10086       9.9562
   10087      10.0400
   10088       9.4654
   10089       9.0960
   10090       9.4405
   10091       8.4887
   10092       9.5485
   10093       9.6110
   10094       9.8756
   10095       9.9449
   10096       9.7335
   10097       9.6294
   10098      10.1587
   10099       9.8566
   10100       9.8969
   10101       9.5419
   10102       9.8917
   10103       9.5124
   10104       9.7166
   10105       9.8728
   10106      10.5966
   10107      10.1933
   10108      10.5053
   10109      10.9629
   10110      10.8181
   10111      10.7985
   10112      10.6819
   10113      10.1294
   10114      10.3198
   10115       9.3499
   10116      10.1167
   10117      10.8439
   10118      10.2704
   10119       9.7940
   10120      10.1528
   10121       9.8369
   10122      11.0413
   10123      11.3063
   10124      10.7961
   10125      11.1253
   10126      11.3466
   10127      10.9971
   10128      11.8571
   10129      11.1541
   10130      11.0894
   10131      11.4917
   10132      10.4242
   10133      10.8878
   10134      10.3780
   10135      10.4965
   10136      10.3596
   10137      10.4384
   10138      10.8021
   10139      10.2659
   10140      10.8701
   10141      11.0164
   10142      11.5357
   10143      11.3128
   10144      11.3185
   10145      11.0225
   10146      11.3437
   10147      11.2472
   10148      10.8017
   10149      11.8436
   10150      11.4287
   10151      11.7423
   10152      10.9377
   10153      10.2469
   10154      11.9390
   10155      11.3825
   10156      10.4470
   10157      11.3803
   10158      11.2755
   10159      11.4067
   10160      11.1542
   10161      10.8760
   10162      10.4946
   10163      11.1904
   10164      11.1228
   10165      11.6040
   10166      10.8957
   10167      10.7621
   10168      10.1045
   10169      11.0038
   10170      11.0765
   10171      11.3062
   10172      11.5468
   10173      11.0957
   10174      10.3487
   10175      10.6620
   10176      10.5532
   10177      10.6306
   10178      10.0508
   10179      10.0316
   10180       9.3566
   10181      10.3477
   10182      10.8040
   10183      10.4297
   10184      10.1196
   10185       9.4555
   10186       9.4413
   10187       9.7819
   10188       9.8676
   10189      10.0585
   10190      10.4895
   10191      10.6172
   10192       9.6198
   10193       9.8876
   10194      10.3912
   10195       9.8756
   10196      10.0928
   10197      10.0334
   10198       9.9868
   10199       9.6787
   10200       9.2450
   10201       9.2314
   10202       8.9376
   10203       9.0756
   10204       9.3606
   10205       9.8868
   10206       9.1177
   10207       9.2425
   10208       9.7494
   10209       9.6278
   10210       8.9887
   10211       9.5280
   10212       9.9349
   10213       9.8978
   10214      10.8338
   10215      10.3774
   10216      11.1919
   10217      10.0857
   10218      10.1436
   10219       9.5558
   10220       9.9447
   10221       9.7042
   10222      10.3830
   10223      10.2198
   10224       9.8760
   10225      10.0549
   10226      10.0139
   10227      10.0599
   10228       9.9179
   10229      10.1449
   10230       9.9645
   10231      10.7390
   10232       9.5529
   10233      10.5065
   10234      11.3319
   10235      10.8587
   10236      11.5244
   10237      10.8155
   10238      10.5456
   10239      10.8563
   10240       9.9789
   10241      10.0862
   10242      10.6993
   10243      10.5719
   10244      10.0009
   10245      10.0702
   10246      10.2489
   10247      10.1206
   10248       9.7200
   10249      11.1483
   10250      10.1646
   10251      10.3896
   10252      10.1084
   10253      10.5758
   10254      11.1464
   10255      11.1888
   10256      10.8591
   10257      10.0633
   10258      10.7294
   10259      10.3294
   10260      10.7368
   10261       9.9201
   10262      10.1081
   10263       9.6159
   10264      10.2639
   10265      10.1884
   10266       9.4069
   10267       9.8028
   10268       9.9194
   10269      11.0588
   10270      10.2804
   10271      10.8528
   10272      10.2049
   10273      10.2366
   10274       9.9294
   10275      10.1261
   10276       9.9346
   10277       9.9428
   10278      10.0402
   10279      10.1549
   10280      10.5585
   10281       9.6138
   10282      10.0325
   10283       9.9769
   10284       9.7285
   10285       9.9680
   10286      10.5778
   10287       9.9419
   10288       9.8114
   10289       9.9888
   10290       9.6525
   10291      10.1428
   10292      10.0353
   10293       9.7631
   10294       9.4545
   10295       9.5075
   10296       9.5327
   10297      10.1473
   10298      10.7534
   10299      12.4143
   10300      11.7495
   10301      11.2705
   10302      11.0349
   10303      11.0453
   10304      10.8114
   10305      11.5037
   10306      11.7635
   10307      12.5812
   10308      11.8010
   10309      12.4408
   10310      12.1807
   10311      11.8405
   10312      12.8591
   10313      12.6915
   10314      12.9424
   10315      13.2526
   10316      12.8542
   10317      12.8473
   10318      12.5857
   10319      12.4332
   10320      12.7284
   10321      13.0800
   10322      12.9783
   10323      12.5994
   10324      13.3703
   10325      12.1469
   10326      12.8497
   10327      11.7179
   10328      11.7061
   10329      11.9509
   10330      12.5885
   10331      11.5524
   10332      11.2952
   10333      11.5257
   10334      11.3584
   10335      11.1163
   10336      11.1251
   10337      11.7577
   10338      11.9038
   10339      11.7368
   10340      11.7756
   10341      12.1236
   10342      11.8093
   10343      11.7948
   10344      10.9338
   10345      10.9217
   10346      11.7682
   10347      11.9730
   10348      11.5267
   10349      11.8183
   10350      10.8013
   10351      11.0445
   10352      12.1412
   10353      11.7337
   10354      11.4617
   10355      11.6886
   10356      11.4816
   10357      11.5270
   10358      12.3289
   10359      12.2110
   10360      11.5917
   10361      12.8059
   10362      12.3232
   10363      12.1621
   10364      12.0467
   10365      12.4991
   10366      12.0847
   10367      12.5435
   10368      12.5986
   10369      11.8269
   10370      11.7476
   10371      12.6179
   10372      11.7705
   10373      12.4069
   10374      11.7821
   10375      12.5764
   10376      11.7247
   10377      12.8721
   10378      12.2861
   10379      12.2061
   10380      12.3892
   10381      12.6586
   10382      12.6551
   10383      12.2048
   10384      12.4190
   10385      12.0993
   10386      12.7147
   10387      12.7812
   10388      12.2311
   10389      13.0397
   10390      12.5344
   10391      13.0185
   10392      12.6400
   10393      13.1812
   10394      12.6747
   10395      12.8880
   10396      13.6519
   10397      13.2215
   10398      13.3629
   10399      13.3960
   10400      12.8478
   10401      13.9332
   10402      12.8313
   10403      14.1133
   10404      12.5990
   10405      13.2556
   10406      13.0716
   10407      12.8171
   10408      12.9176
   10409      12.6778
   10410      12.0359
   10411      12.5306
   10412      12.9977
   10413      12.8505
   10414      11.6817
   10415      11.8749
   10416      12.7687
   10417      13.0857
   10418      12.4348
   10419      12.9299
   10420      12.0878
   10421      12.4904
   10422      12.5961
   10423      12.4066
   10424      13.4102
   10425      12.4861
   10426      12.1327
   10427      13.7724
   10428      12.7885
   10429      14.4556
   10430      14.0770
   10431      13.9094
   10432      13.7095
   10433      13.7029
   10434      14.8525
   10435      13.8877
   10436      13.9736
   10437      13.1355
   10438      13.0720
   10439      13.9273
   10440      12.6044
   10441      13.2293
   10442      13.4797
   10443      13.2145
   10444      13.8222
   10445      12.5556
   10446      13.1464
   10447      13.4175
   10448      13.5613
   10449      12.6372
   10450      12.5648
   10451      12.8435
   10452      12.8845
   10453      12.2965
   10454      13.1445
   10455      13.2790
   10456      14.0899
   10457      13.9507
   10458      13.2151
   10459      14.1457
   10460      14.3646
   10461      15.1677
   10462      14.5514
   10463      14.8985
   10464      14.2608
   10465      13.5160
   10466      13.1933
   10467      12.7135
   10468      12.9465
   10469      12.8055
   10470      12.3987
   10471      12.5515
   10472      12.7674
   10473      12.5792
   10474      12.9991
   10475      12.6015
   10476      12.6790
   10477      11.9617
   10478      13.0305
   10479      13.7590
   10480      12.4825
   10481      12.3651
   10482      12.5646
   10483      12.8187
   10484      13.2230
   10485      12.8883
   10486      12.9838
   10487      13.3991
   10488      12.9491
   10489      13.1059
   10490      12.7355
   10491      12.3559
   10492      11.3558
   10493      12.0702
   10494      12.1878
   10495      11.4814
   10496      12.0520
   10497      12.4951
   10498      12.7723
   10499      13.1381
   10500      13.2769
   10501      13.1001
   10502      12.8568
   10503      12.5972
   10504      13.0167
   10505      12.2941
   10506      11.7518
   10507      12.1620
   10508      12.1267
   10509      12.1675
   10510      11.9890
   10511      11.9480
   10512      12.1606
   10513      12.3928
   10514      11.5657
   10515      11.6576
   10516      11.7388
   10517      12.3889
   10518      12.1098
   10519      12.9792
   10520      12.9616
   10521      12.3418
   10522      12.1187
   10523      11.4878
   10524      11.9912
   10525      11.8972
   10526      12.3089
   10527      12.5546
   10528      12.0823
   10529      12.3994
   10530      12.5911
   10531      12.3567
   10532      12.2043
   10533      12.1424
   10534      12.7951
   10535      12.8832
   10536      12.8679
   10537      13.3125
   10538      12.0322
   10539      12.5343
   10540      12.6011
   10541      12.8971
   10542      12.2988
   10543      12.0142
   10544      11.9662
   10545      12.3539
   10546      11.7607
   10547      12.1362
   10548      11.5284
   10549      11.3204
   10550      11.4486
   10551      11.2307
   10552      11.2486
   10553      11.0275
   10554      10.9914
   10555      11.2715
   10556      10.8273
   10557      10.2874
   10558      10.7584
   10559      10.9565
   10560      11.0598
   10561      11.4857
   10562      10.4817
   10563      10.9300
   10564      11.2114
   10565      10.2480
   10566      10.5838
   10567      10.7251
   10568      11.0838
   10569      11.9213
   10570      11.4992
   10571      11.6335
   10572      11.6669
   10573      10.6380
   10574      11.2326
   10575      11.0921
   10576      11.3835
   10577      10.4260
   10578      10.7193
   10579      11.1673
   10580      11.2602
   10581      11.7981
   10582      11.0279
   10583      11.0144
   10584      10.7716
   10585      10.5174
   10586      10.1469
   10587      11.4888
   10588      10.3044
   10589      10.2284
   10590      10.8949
   10591       9.7635
   10592      10.7539
   10593      11.0834
   10594      11.3923
   10595      10.9706
   10596      10.7803
   10597      11.3325
   10598      10.6349
   10599      11.2965
   10600      11.3939
   10601      11.8752
   10602      10.6651
   10603      11.3266
   10604      11.0654
   10605      10.8601
   10606      11.1726
   10607      11.4665
   10608      11.8312
   10609      11.9953
   10610      11.1765
   10611      10.7917
   10612      10.0797
   10613      10.5626
   10614      10.9477
   10615      10.3955
   10616      10.6663
   10617      10.0848
   10618       9.4284
   10619       9.6118
   10620       9.4459
   10621       9.6873
   10622       9.5392
   10623       9.4616
   10624      10.3347
   10625       9.7839
   10626       9.6423
   10627       8.8211
   10628       9.9243
   10629       9.4806
   10630      10.6974
   10631       9.2708
   10632       9.6194
   10633       9.6822
   10634       9.2365
   10635       9.1475
   10636       9.1258
   10637       9.4756
   10638       9.0186
   10639       9.1437
   10640       9.4795
   10641       9.2217
   10642       9.0150
   10643       9.3885
   10644       9.2773
   10645       9.5856
   10646       9.9224
   10647      10.2269
   10648      10.2033
   10649      10.5915
   10650      10.4033
   10651       9.9696
   10652      10.5755
   10653       9.8510
   10654      10.3538
   10655       9.6382
   10656       9.9721
   10657      10.0238
   10658      10.0039
   10659       9.8989
   10660      10.0986
   10661      10.6147
   10662      10.2837
   10663      10.1938
   10664      10.3564
   10665       9.9316
   10666      10.4928
   10667      10.2014
   10668      10.5637
   10669      10.7978
   10670      10.9223
   10671      10.3243
   10672      11.6625
   10673      11.0778
   10674      11.8020
   10675      11.1715
   10676      11.5571
   10677      11.5514
   10678      11.1771
   10679      11.8823
   10680      11.8570
   10681      12.6276
   10682      12.0257
   10683      11.5849
   10684      12.4858
   10685      11.3900
   10686      11.5970
   10687      12.8343
   10688      12.5298
   10689      12.5031
   10690      13.2102
   10691      13.2428
   10692      12.6729
   10693      12.3694
   10694      12.3926
   10695      13.1106
   10696      12.6206
   10697      12.4210
   10698      12.8173
   10699      13.2296
   10700      12.8680
   10701      13.0216
   10702      12.7051
   10703      14.0636
   10704      12.4870
   10705      13.0180
   10706      13.1427
   10707      13.0122
   10708      14.0102
   10709      13.2016
   10710      13.3486
   10711      13.6781
   10712      13.6404
   10713      13.7315
   10714      14.2163
   10715      13.7769
   10716      13.6321
   10717      13.5254
   10718      13.1698
   10719      12.7651
   10720      12.3079
   10721      12.6526
   10722      12.0800
   10723      12.2268
   10724      12.3597
   10725      12.4322
   10726      11.6127
   10727      12.1911
   10728      11.9206
   10729      11.7990
   10730      12.4928
   10731      11.7980
   10732      11.7917
   10733      11.6383
   10734      11.7259
   10735      11.6608
   10736      11.5660
   10737      10.6867
   10738      10.6184
   10739      10.9137
   10740      10.2611
   10741      10.5586
   10742       9.8309
   10743       9.8038
   10744       9.8051
   10745       9.5453
   10746      10.0874
   10747       9.4858
   10748       9.3582
   10749       9.2600
   10750      10.1209
   10751      10.2101
   10752      10.0663
   10753       9.7293
   10754      10.1737
   10755      10.0036
   10756      10.7124
   10757      10.0865
   10758      10.9362
   10759       9.6515
   10760       9.7541
   10761      10.2842
   10762      10.2210
   10763      10.2335
   10764       9.7162
   10765      10.0977
   10766      10.1896
   10767       9.8089
   10768       9.0658
   10769       9.8220
   10770       9.7011
   10771      10.0317
   10772       9.7714
   10773       8.9778
   10774       9.4310
   10775       8.9656
   10776       8.7716
   10777       9.7629
   10778      10.2122
   10779      10.8473
   10780      11.1128
   10781       9.3036
   10782      10.8215
   10783       9.7156
   10784       9.7832
   10785       9.3347
   10786       9.2903
   10787       9.1881
   10788       9.6160
   10789       9.5965
   10790       9.9517
   10791       9.5419
   10792      10.1862
   10793       9.6792
   10794       9.2317
   10795       9.1293
   10796       9.5712
   10797       9.3058
   10798      10.0773
   10799       9.4191
   10800       9.8600
   10801      10.0207
   10802       9.9975
   10803       9.8878
   10804       9.6445
   10805       9.7376
   10806       9.5896
   10807       8.8697
   10808       9.9304
   10809       9.7496
   10810       9.6660
   10811       9.3580
   10812       9.4404
   10813       9.6461
   10814       9.9479
   10815       9.5435
   10816       9.2565
   10817       9.7269
   10818      10.8825
   10819      10.1029
   10820      10.2990
   10821      10.3987
   10822      10.7020
   10823      10.2015
   10824      10.7251
   10825       9.7248
   10826      10.9741
   10827       9.6541
   10828      10.2999
   10829       9.9880
   10830       9.7186
   10831       9.6080
   10832       8.2903
   10833       9.0200
   10834       9.0342
   10835       9.0701
   10836       9.2031
   10837       9.4588
   10838       9.7812
   10839      10.0955
   10840       9.6103
   10841      10.3442
   10842       9.6229
   10843      10.3183
   10844      10.5130
   10845       9.7222
   10846       9.2493
   10847       9.6050
   10848       9.3960
   10849       9.2805
   10850       9.0265
   10851      10.2597
   10852       9.3126
   10853       9.5632
   10854       8.9498
   10855       9.4782
   10856      10.3827
   10857      10.3155
   10858      10.4621
   10859      10.5461
   10860      10.4795
   10861      10.0333
   10862       9.7447
   10863      10.2233
   10864      10.3008
   10865      10.8575
   10866      10.8868
   10867      10.1979
   10868      11.3129
   10869      11.2762
   10870      10.8137
   10871      10.8082
   10872      10.4939
   10873      10.9651
   10874      10.5355
   10875      10.2412
   10876      11.0907
   10877      10.3374
   10878      10.7486
   10879      11.2102
   10880      10.6612
   10881      11.1290
   10882      10.8849
   10883      11.3417
   10884      10.9119
   10885      10.8802
   10886      10.8786
   10887      12.0370
   10888      11.7106
   10889      11.8243
   10890      11.6457
   10891      12.1875
   10892      11.5289
   10893      12.3157
   10894      12.1938
   10895      11.8234
   10896      11.4237
   10897      11.5606
   10898      11.5059
   10899      11.0164
   10900      11.4698
   10901      11.2530
   10902      10.7559
   10903      10.7496
   10904      11.0865
   10905      11.5636
   10906      11.6609
   10907      11.6616
   10908      10.5978
   10909      10.6921
   10910      10.5680
   10911      10.3471
   10912      11.0924
   10913      11.3438
   10914      11.7869
   10915      11.7314
   10916      11.7952
   10917      11.5055
   10918      11.2718
   10919      11.5766
   10920      11.5033
   10921      11.3332
   10922      11.5689
   10923      10.7142
   10924      11.4659
   10925      11.4261
   10926      11.7086
   10927      11.1385
   10928      11.3984
   10929      10.5363
   10930      10.8077
   10931      10.0410
   10932      10.6064
   10933       9.7662
   10934      10.6689
   10935      10.3068
   10936       9.9694
   10937      10.5805
   10938      10.3437
   10939      10.5996
   10940       9.9447
   10941      10.6169
   10942      10.1988
   10943      10.2961
   10944      10.6505
   10945      10.5507
   10946      10.1261
   10947      11.6744
   10948      10.6592
   10949      11.0738
   10950      11.1959
   10951      10.5074
   10952      10.5684
   10953      10.5569
   10954      10.8285
   10955      10.6924
   10956      10.3000
   10957       9.9374
   10958      10.4434
   10959      10.4620
   10960       9.7103
   10961      10.6912
   10962      10.3428
   10963       9.9856
   10964      10.4585
   10965      10.4978
   10966      10.8176
   10967      11.7522
   10968      10.5398
   10969      10.4846
   10970      10.0852
   10971      10.7074
   10972      10.0247
   10973       9.6912
   10974       9.9133
   10975       9.7350
   10976       9.2931
   10977       9.1682
   10978       9.7670
   10979      10.5691
   10980      10.2224
   10981      10.1665
   10982      10.5971
   10983       9.8549
   10984      10.0836
   10985       9.9636
   10986      10.5291
   10987      10.5593
   10988      10.7357
   10989      11.3873
   10990      11.5956
   10991      11.4920
   10992      12.2295
   10993      11.7525
   10994      11.7014
   10995      11.7177
   10996      11.0752
   10997      11.5765
   10998      10.4225
   10999      11.3250
   11000      12.0231
   11001      11.3596
   11002      12.2604
   11003      11.3431
   11004      11.3066
   11005      11.5186
   11006      12.1247
   11007      12.3586
   11008      12.5645
   11009      12.2105
   11010      12.0076
   11011      11.9545
   11012      11.2841
   11013      10.9747
   11014      10.9047
   11015      11.2265
   11016      11.2486
   11017      11.7611
   11018      11.9316
   11019      11.4326
   11020      12.0050
   11021      11.9435
   11022      11.3173
   11023      11.6748
   11024      11.8613
   11025      12.3649
   11026      12.0793
   11027      12.3981
   11028      12.7228
   11029      12.8287
   11030      12.4805
   11031      13.0938
   11032      12.7984
   11033      13.5578
   11034      13.8865
   11035      13.0840
   11036      13.9449
   11037      12.8844
   11038      12.9973
   11039      13.4486
   11040      13.5055
   11041      12.6300
   11042      12.5565
   11043      12.2395
   11044      11.9848
   11045      12.3313
   11046      11.6987
   11047      12.7249
   11048      13.4208
   11049      12.6691
   11050      13.0935
   11051      13.4038
   11052      13.0438
   11053      12.6267
   11054      12.4083
   11055      12.3827
   11056      12.1517
   11057      11.9444
   11058      11.8642
   11059      12.1707
   11060      12.1859
   11061      12.0120
   11062      12.1921
   11063      12.0565
   11064      11.8047
   11065      11.6081
   11066      11.8613
   11067      12.6396
   11068      12.6267
   11069      12.5876
   11070      11.8463
   11071      11.8628
   11072      12.1508
   11073      12.3742
   11074      11.4307
   11075      12.0457
   11076      12.7477
   11077      12.1635
   11078      11.7119
   11079      11.1857
   11080      12.0604
   11081      11.9607
   11082      11.4906
   11083      11.1739
   11084      11.8337
   11085      12.2579
   11086      11.9991
   11087      12.2264
   11088      12.1399
   11089      12.0734
   11090      11.7000
   11091      12.1719
   11092      11.5586
   11093      11.9036
   11094      11.4816
   11095      11.8030
   11096      11.7711
   11097      11.8184
   11098      12.4442
   11099      11.6423
   11100      11.7039
   11101      12.0416
   11102      11.6669
   11103      11.7529
   11104      11.6724
   11105      11.5229
   11106      11.4986
   11107      11.5079
   11108      11.8303
   11109      11.6894
   11110      12.1321
   11111      12.0452
   11112      11.3534
   11113      11.6323
   11114      11.4406
   11115      11.8195
   11116      11.5948
   11117      11.5725
   11118      11.7557
   11119      11.2718
   11120      12.1158
   11121      12.6271
   11122      11.7442
   11123      12.2089
   11124      12.4772
   11125      12.1662
   11126      11.3307
   11127      12.1387
   11128      11.9501
   11129      12.2357
   11130      11.9530
   11131      12.3715
   11132      12.7109
   11133      13.0936
   11134      13.2598
   11135      13.1340
   11136      12.6526
   11137      12.5966
   11138      13.4789
   11139      13.1170
   11140      12.7704
   11141      12.7159
   11142      12.4871
   11143      12.3743
   11144      12.3472
   11145      12.2770
   11146      11.6577
   11147      11.7755
   11148      11.8841
   11149      11.3877
   11150      11.6651
   11151      12.7313
   11152      12.4621
   11153      12.2112
   11154      11.3354
   11155      11.2757
   11156      11.2840
   11157      12.0243
   11158      11.9885
   11159      12.1143
   11160      12.0510
   11161      12.0936
   11162      11.9610
   11163      12.2376
   11164      12.3233
   11165      12.2528
   11166      11.7165
   11167      12.7540
   11168      12.7221
   11169      13.0028
   11170      12.1189
   11171      12.5160
   11172      13.0332
   11173      12.3666
   11174      12.4433
   11175      12.8002
   11176      12.7213
   11177      12.8825
   11178      12.5807
   11179      12.3622
   11180      12.7611
   11181      11.9452
   11182      11.8420
   11183      11.2964
   11184      11.5209
   11185      12.4110
   11186      12.0975
   11187      12.2916
   11188      11.2747
   11189      12.0741
   11190      11.8091
   11191      12.2340
   11192      11.7095
   11193      12.4517
   11194      12.6796
   11195      12.5793
   11196      12.1257
   11197      12.3961
   11198      12.3560
   11199      12.2466
   11200      12.4269
   11201      11.8724
   11202      12.4170
   11203      11.9087
   11204      12.3716
   11205      12.7404
   11206      11.9139
   11207      12.0484
   11208      12.4916
   11209      12.1684
   11210      12.3787
   11211      11.7418
   11212      11.6859
   11213      11.7352
   11214      11.3334
   11215      12.2532
   11216      11.6318
   11217      12.7623
   11218      11.9450
   11219      12.3749
   11220      11.8863
   11221      12.6394
   11222      12.6269
   11223      12.9468
   11224      12.5430
   11225      12.8716
   11226      12.8776
   11227      12.3401
   11228      13.0368
   11229      13.1059
   11230      12.9800
   11231      12.9710
   11232      13.1293
   11233      12.9161
   11234      12.5830
   11235      13.4541
   11236      13.0409
   11237      12.1508
   11238      12.9324
   11239      13.2355
   11240      13.4741
   11241      12.9025
   11242      13.9728
   11243      13.5276
   11244      13.0322
   11245      13.1745
   11246      13.4811
   11247      13.8131
   11248      14.0798
   11249      14.1472
   11250      13.2732
   11251      13.4518
   11252      13.2612
   11253      14.1477
   11254      13.8380
   11255      13.3985
   11256      13.6777
   11257      12.9353
   11258      13.4168
   11259      13.1658
   11260      13.2003
   11261      12.7373
   11262      13.9426
   11263      12.5803
   11264      12.5954
   11265      12.6220
   11266      12.3013
   11267      12.8138
   11268      12.5760
   11269      13.1195
   11270      12.5574
   11271      12.2168
   11272      12.4520
   11273      12.1978
   11274      12.5412
   11275      12.0892
   11276      12.4161
   11277      12.2905
   11278      11.9971
   11279      12.5430
   11280      12.6097
   11281      12.4387
   11282      12.1194
   11283      12.9962
   11284      12.5525
   11285      12.5625
   11286      12.6960
   11287      13.5562
   11288      13.6019
   11289      13.5932
   11290      13.2443
   11291      13.4547
   11292      12.7296
   11293      13.8634
   11294      13.9757
   11295      13.6219
   11296      14.1366
   11297      14.1644
   11298      14.1772
   11299      14.2516
   11300      14.6192
   11301      15.4566
   11302      14.7787
   11303      14.4931
   11304      13.9227
   11305      14.0588
   11306      14.0670
   11307      14.3423
   11308      14.0276
   11309      14.1884
   11310      13.9679
   11311      14.1750
   11312      13.9624
   11313      13.4991
   11314      14.2475
   11315      14.1047
   11316      13.9715
   11317      13.8057
   11318      15.1056
   11319      13.8935
   11320      13.9723
   11321      14.3473
   11322      14.2021
   11323      14.4145
   11324      13.8717
   11325      13.7334
   11326      13.5370
   11327      13.1657
   11328      13.4287
   11329      13.8449
   11330      13.3123
   11331      13.0140
   11332      12.5867
   11333      13.2459
   11334      12.9590
   11335      13.4437
   11336      14.2766
   11337      13.7711
   11338      13.8726
   11339      14.3818
   11340      12.8730
   11341      13.6010
   11342      13.4293
   11343      13.6693
   11344      13.9219
   11345      13.5577
   11346      14.0289
   11347      14.6353
   11348      13.8964
   11349      14.5863
   11350      13.6324
   11351      13.4902
   11352      12.9198
   11353      13.0715
   11354      13.3032
   11355      13.5785
   11356      13.5963
   11357      13.0802
   11358      12.1233
   11359      12.3880
   11360      13.1521
   11361      13.4152
   11362      13.5901
   11363      14.4240
   11364      14.2266
   11365      14.4029
   11366      14.1049
   11367      13.6782
   11368      13.4823
   11369      14.0333
   11370      13.3527
   11371      14.4577
   11372      14.1995
   11373      13.7949
   11374      13.7776
   11375      13.9644
   11376      13.6752
   11377      13.3921
   11378      13.6210
   11379      13.5101
   11380      13.9159
   11381      13.2412
   11382      14.1242
   11383      13.7517
   11384      14.0706
   11385      12.8871
   11386      12.7114
   11387      14.0429
   11388      13.3249
   11389      13.6288
   11390      12.5969
   11391      13.0240
   11392      12.7157
   11393      12.3796
   11394      12.2105
   11395      12.3083
   11396      12.8961
   11397      12.1491
   11398      11.6086
   11399      12.2201
   11400      11.7133
   11401      12.6755
   11402      12.7306
   11403      12.6159
   11404      13.5273
   11405      13.2092
   11406      12.1731
   11407      13.1432
   11408      13.1524
   11409      13.2234
   11410      13.3557
   11411      13.5768
   11412      13.0324
   11413      12.7737
   11414      12.7744
   11415      13.2967
   11416      13.2602
   11417      13.4872
   11418      12.6444
   11419      12.7047
   11420      13.0271
   11421      13.3004
   11422      12.7391
   11423      13.8326
   11424      12.9169
   11425      13.4846
   11426      13.1828
   11427      13.9054
   11428      13.8186
   11429      13.8740
   11430      13.1877
   11431      13.0795
   11432      12.7884
   11433      13.2909
   11434      13.0580
   11435      12.8995
   11436      13.1947
   11437      12.8944
   11438      13.6526
   11439      12.8737
   11440      13.8721
   11441      13.1071
   11442      13.7018
   11443      14.4420
   11444      15.3484
   11445      14.1950
   11446      13.5873
   11447      13.6299
   11448      13.1710
   11449      13.7042
   11450      13.4195
   11451      13.0992
   11452      13.3939
   11453      13.0742
   11454      13.4405
   11455      13.2974
   11456      12.9242
   11457      12.5450
   11458      12.2786
   11459      12.8173
   11460      12.9041
   11461      13.5943
   11462      12.6224
   11463      13.2418
   11464      11.9771
   11465      12.9231
   11466      13.4309
   11467      13.0625
   11468      12.7852
   11469      12.4180
   11470      12.5122
   11471      11.9884
   11472      11.7748
   11473      12.4594
   11474      12.3528
   11475      12.2729
   11476      10.9894
   11477      11.0208
   11478      11.4637
   11479      11.3840
   11480      12.1066
   11481      12.2515
   11482      11.9384
   11483      12.3346
   11484      12.7296
   11485      12.4926
   11486      11.8837
   11487      12.0252
   11488      11.3412
   11489      11.1824
   11490      12.1743
   11491      12.0588
   11492      11.4819
   11493      11.6865
   11494      12.0822
   11495      11.9702
   11496      11.6435
   11497      11.6418
   11498      11.0396
   11499      12.1152
   11500      11.2584
   11501      11.0515
   11502      11.4801
   11503      11.8514
   11504      11.7231
   11505      11.7469
   11506      11.5166
   11507      11.7692
   11508      11.5174
   11509      11.1985
   11510      11.8206
   11511      11.8743
   11512      12.2030
   11513      12.4123
   11514      12.2298
   11515      12.4565
   11516      12.6238
   11517      11.9663
   11518      12.1690
   11519      12.6936
   11520      11.8365
   11521      12.2679
   11522      12.1007
   11523      11.8929
   11524      12.2953
   11525      12.2700
   11526      12.6984
   11527      12.1993
   11528      12.4316
   11529      12.7429
   11530      12.0312
   11531      12.4123
   11532      12.1266
   11533      11.2267
   11534      11.1834
   11535      11.7515
   11536      12.2367
   11537      11.5102
   11538      11.8457
   11539      12.2409
   11540      12.8076
   11541      13.0855
   11542      13.0712
   11543      12.6625
   11544      12.7623
   11545      12.5450
   11546      11.6807
   11547      12.4577
   11548      12.3980
   11549      11.7089
   11550      11.7568
   11551      11.5613
   11552      11.5145
   11553      11.6408
   11554      11.2411
   11555      11.5718
   11556      11.1149
   11557      11.6137
   11558      10.6276
   11559      10.3891
   11560      10.3719
   11561      11.0378
   11562      10.1378
   11563      10.0066
   11564      10.5120
   11565      10.2125
   11566      10.2348
   11567      10.8861
   11568      10.0713
   11569      10.3131
   11570      10.0097
   11571      10.1843
   11572      10.2127
   11573      10.9773
   11574      11.1418
   11575      11.4148
   11576      10.5307
   11577      10.6797
   11578      10.3307
   11579      10.8811
   11580       9.2515
   11581      10.3744
   11582      11.1595
   11583      10.6519
   11584      10.6800
   11585      10.0041
   11586      10.1440
   11587      10.2222
   11588       9.7558
   11589       9.5060
   11590      10.3552
   11591      10.3957
   11592      10.7687
   11593      10.2140
   11594      10.7529
   11595      10.2664
   11596      10.7458
   11597      10.5860
   11598      10.9451
   11599       9.6388
   11600      11.0155
   11601      11.3051
   11602      10.7112
   11603      10.1104
   11604       9.3679
   11605      10.7534
   11606      10.1661
   11607      10.5126
   11608      10.8042
   11609      10.8781
   11610      10.4594
   11611      10.7005
   11612      10.6473
   11613      10.8936
   11614      11.0813
   11615      11.0261
   11616      10.5975
   11617       9.9044
   11618      10.3307
   11619      10.0699
   11620      10.1081
   11621      10.6549
   11622      10.9942
   11623      10.9185
   11624      10.8149
   11625      10.9176
   11626      11.0671
   11627      10.8803
   11628      11.0940
   11629      10.7282
   11630      10.3597
   11631      11.3523
   11632      10.7183
   11633      10.9974
   11634      11.1796
   11635      10.9743
   11636      11.0274
   11637      11.3039
   11638      10.7367
   11639      10.6430
   11640      10.5410
   11641      10.3342
   11642      10.3450
   11643      10.2774
   11644      10.7865
   11645      10.7652
   11646      10.8030
   11647       9.9442
   11648      10.0178
   11649      10.3585
   11650       9.9585
   11651      11.3535
   11652       9.6948
   11653       9.8158
   11654       9.8764
   11655       9.6829
   11656       9.9797
   11657      10.0299
   11658      10.1799
   11659      10.3439
   11660      10.3429
   11661      11.2742
   11662      11.1862
   11663      11.9385
   11664      11.5209
   11665      11.5056
   11666      11.8202
   11667      11.9012
   11668      12.2370
   11669      11.5882
   11670      12.5406
   11671      12.7097
   11672      12.6020
   11673      12.2882
   11674      12.1373
   11675      12.0780
   11676      12.1101
   11677      12.1956
   11678      12.2454
   11679      11.9680
   11680      12.2626
   11681      12.0249
   11682      11.8779
   11683      11.7770
   11684      12.0570
   11685      11.8705
   11686      12.1167
   11687      12.1677
   11688      11.6665
   11689      12.1160
   11690      12.5200
   11691      12.2846
   11692      12.2991
   11693      11.6374
   11694      12.7188
   11695      11.8501
   11696      11.6082
   11697      11.2903
   11698      11.9730
   11699      11.8729
   11700      11.8708
   11701      12.8583
   11702      12.2338
   11703      12.4616
   11704      12.1824
   11705      11.4954
   11706      11.5395
   11707      11.5461
   11708      11.0175
   11709      11.3766
   11710      11.3420
   11711      11.5130
   11712      11.7869
   11713      11.7087
   11714      11.8129
   11715      11.4170
   11716      11.3472
   11717      11.8781
   11718      11.5590
   11719      11.5969
   11720      11.5073
   11721      11.4899
   11722      10.6775
   11723      11.1964
   11724      11.2400
   11725      11.4161
   11726      11.5020
   11727      11.5402
   11728      10.5249
   11729      11.0395
   11730      10.4735
   11731      10.9714
   11732      11.7678
   11733      11.4984
   11734      11.5548
   11735      11.9697
   11736      11.9588
   11737      11.8098
   11738      12.1110
   11739      11.8125
   11740      10.9765
   11741      11.2467
   11742      11.7114
   11743      10.9818
   11744      10.8415
   11745      10.9403
   11746      11.4423
   11747      11.3270
   11748      11.2218
   11749      11.2479
   11750      10.7129
   11751      10.7842
   11752      11.3509
   11753      10.6112
   11754      10.4422
   11755      10.5602
   11756      10.3496
   11757       9.6673
   11758      10.3627
   11759      10.4123
   11760      11.1488
   11761      11.2891
   11762      10.7756
   11763      10.2597
   11764       9.9596
   11765       9.9129
   11766      10.2699
   11767      10.2328
   11768      11.9745
   11769      10.4349
   11770      10.2585
   11771      11.6328
   11772      10.6536
   11773      11.1629
   11774      10.5856
   11775       9.9761
   11776      10.4399
   11777       9.8350
   11778      10.2710
   11779       9.8308
   11780      10.3884
   11781      10.5362
   11782      11.3729
   11783      10.4909
   11784      10.4495
   11785       9.8954
   11786      10.4076
   11787      10.8465
   11788      10.1745
   11789      10.0802
   11790      10.8291
   11791       9.3242
   11792      10.1572
   11793      10.1400
   11794      10.7517
   11795      10.6945
   11796      10.2346
   11797      10.8838
   11798      10.7280
   11799      10.6647
   11800      10.6023
   11801      10.6502
   11802      11.2317
   11803      10.4441
   11804      10.4280
   11805      10.8172
   11806      10.6332
   11807      10.4559
   11808      11.4602
   11809      11.7150
   11810      11.8541
   11811      12.0285
   11812      12.1391
   11813      12.1937
   11814      12.1679
   11815      12.1037
   11816      12.6013
   11817      12.6747
   11818      12.5930
   11819      12.7013
   11820      13.2231
   11821      13.7815
   11822      14.4825
   11823      14.0689
   11824      14.0272
   11825      14.7641
   11826      14.3763
   11827      14.4514
   11828      13.4656
   11829      14.0039
   11830      15.1653
   11831      14.3165
   11832      14.7253
   11833      14.7773
   11834      14.3312
   11835      14.2831
   11836      14.5821
   11837      13.6436
   11838      14.5624
   11839      13.8709
   11840      13.1412
   11841      13.2066
   11842      13.6999
   11843      13.9621
   11844      14.6492
   11845      13.5315
   11846      13.9228
   11847      13.3148
   11848      13.2174
   11849      13.1588
   11850      13.3790
   11851      13.4207
   11852      12.7412
   11853      12.4640
   11854      12.2949
   11855      13.0357
   11856      13.2500
   11857      13.4234
   11858      14.0071
   11859      14.0906
   11860      14.6817
   11861      13.7632
   11862      14.1853
   11863      14.5835
   11864      14.3776
   11865      13.6775
   11866      14.9253
   11867      14.5945
   11868      13.6993
   11869      14.3606
   11870      14.0837
   11871      13.1954
   11872      14.3313
   11873      13.1498
   11874      13.2945
   11875      13.6137
   11876      13.4636
   11877      13.9223
   11878      14.1442
   11879      13.4605
   11880      13.3555
   11881      13.4019
   11882      12.8001
   11883      12.9472
   11884      13.5840
   11885      13.9671
   11886      13.0362
   11887      13.2098
   11888      13.2850
   11889      12.9536
   11890      13.2521
   11891      12.9205
   11892      12.8739
   11893      12.7895
   11894      12.5389
   11895      12.7044
   11896      13.6640
   11897      12.9148
   11898      13.5073
   11899      13.1015
   11900      13.6653
   11901      13.1083
   11902      13.8795
   11903      14.2040
   11904      14.1953
   11905      14.7292
   11906      14.2858
   11907      13.9077
   11908      13.1203
   11909      13.1961
   11910      13.2116
   11911      12.7031
   11912      12.5007
   11913      12.4947
   11914      12.5811
   11915      12.5019
   11916      12.7716
   11917      11.7686
   11918      12.2712
   11919      12.1290
   11920      12.2585
   11921      11.5435
   11922      12.1131
   11923      11.7209
   11924      12.2728
   11925      11.7793
   11926      11.0215
   11927      10.8711
   11928      12.1040
   11929      11.5120
   11930      12.3180
   11931      12.4195
   11932      12.0735
   11933      11.7508
   11934      12.7977
   11935      12.8439
   11936      12.9409
   11937      12.9070
   11938      12.3391
   11939      12.0519
   11940      12.2280
   11941      12.7571
   11942      12.5284
   11943      12.7198
   11944      12.3348
   11945      12.0724
   11946      12.4365
   11947      12.5188
   11948      12.5347
   11949      12.0594
   11950      11.3857
   11951      11.2801
   11952      11.6593
   11953      11.7291
   11954      12.0487
   11955      12.3963
   11956      12.3619
   11957      11.5204
   11958      11.3637
   11959      11.7597
   11960      10.5880
   11961      10.4813
   11962      10.8144
   11963      11.2637
   11964      10.8112
   11965      11.1906
   11966      11.2661
   11967      10.8573
   11968      11.5167
   11969       9.7822
   11970       9.6812
   11971      10.7210
   11972      10.9797
   11973      11.6679
   11974      10.7784
   11975      10.9520
   11976      10.9123
   11977      11.0626
   11978      11.0359
   11979      11.3305
   11980      10.5971
   11981      10.7734
   11982      10.6121
   11983      10.6137
   11984      11.4797
   11985      10.4099
   11986      10.2692
   11987      10.5098
   11988      10.8958
   11989      10.4513
   11990       9.9827
   11991      11.4459
   11992      10.4603
   11993      10.6785
   11994      10.8300
   11995      11.2017
   11996      11.5544
   11997      11.6171
   11998      11.6841
   11999      11.3630
   12000      11.9616
   12001      10.9266
   12002      11.1652
   12003      10.9303
   12004      11.7337
   12005      11.7191
   12006      11.4396
   12007      11.6017
   12008      10.9005
   12009      10.9275
   12010      10.9139
   12011      10.3025
   12012       9.5885
   12013      10.6065
   12014      11.2104
   12015      10.6896
   12016      10.0766
   12017      10.4839
   12018      11.3710
   12019      11.2688
   12020      10.5983
   12021      11.1988
   12022      11.2508
   12023      10.4834
   12024      10.8989
   12025      10.6721
   12026      10.6307
   12027      10.9815
   12028      11.1587
   12029      12.0001
   12030      11.9532
   12031      11.0785
   12032      11.6826
   12033      11.8649
   12034      11.8408
   12035      12.2640
   12036      11.7821
   12037      12.3182
   12038      11.5374
   12039      11.6328
   12040      11.1359
   12041      11.2940
   12042      11.8603
   12043      11.3881
   12044      12.7155
   12045      12.2045
   12046      11.8973
   12047      11.9906
   12048      11.9982
   12049      11.8884
   12050      12.0504
   12051      11.7137
   12052      12.0398
   12053      11.5492
   12054      12.0834
   12055      12.2973
   12056      11.9022
   12057      12.3665
   12058      11.6989
   12059      12.1714
   12060      12.3745
   12061      11.6204
   12062      11.9802
   12063      11.1779
   12064      12.2464
   12065      12.0974
   12066      12.6004
   12067      12.2540
   12068      12.4086
   12069      12.6591
   12070      12.4457
   12071      12.3079
   12072      12.8249
   12073      13.4535
   12074      12.4791
   12075      12.2195
   12076      12.1499
   12077      11.8634
   12078      12.7001
   12079      11.9597
   12080      11.2140
   12081      11.7647
   12082      12.2006
   12083      11.6967
   12084      11.7926
   12085      11.5717
   12086      12.0383
   12087      11.7698
   12088      11.2629
   12089      11.2394
   12090      10.7737
   12091      11.0458
   12092      11.2950
   12093      11.4365
   12094      11.8926
   12095      12.0341
   12096      12.1363
   12097      11.6096
   12098      12.0328
   12099      12.0427
   12100      12.0681
   12101      11.9121
   12102      12.4081
   12103      11.8393
   12104      11.1271
   12105      11.6219
   12106      11.9576
   12107      12.4012
   12108      11.6421
   12109      11.6938
   12110      11.1389
   12111      11.9346
   12112      11.2277
   12113      10.9609
   12114      11.9734
   12115      11.3900
   12116      11.9629
   12117      11.2398
   12118      11.2163
   12119      11.7343
   12120      11.8171
   12121      12.0791
   12122      11.7350
   12123      12.0323
   12124      11.2906
   12125      11.6248
   12126      11.6192
   12127      11.6240
   12128      12.0138
   12129      11.0193
   12130      11.2471
   12131      10.9977
   12132      11.5412
   12133      10.9582
   12134      11.6097
   12135      11.5515
   12136      10.7899
   12137      11.5369
   12138      11.8291
   12139      11.3652
   12140      11.4891
   12141      11.4222
   12142      12.0998
   12143      12.3940
   12144      12.7390
   12145      11.7594
   12146      12.0662
   12147      12.4294
   12148      11.8602
   12149      11.6175
   12150      12.0420
   12151      12.0717
   12152      12.0988
   12153      12.2674
   12154      12.7468
   12155      12.1166
   12156      12.1659
   12157      12.2002
   12158      12.3760
   12159      12.3711
   12160      12.7006
   12161      12.0208
   12162      12.2352
   12163      11.8909
   12164      11.6479
   12165      11.9777
   12166      12.5908
   12167      12.6742
   12168      12.8911
   12169      13.5954
   12170      13.3745
   12171      13.1085
   12172      13.0450
   12173      12.5706
   12174      12.8402
   12175      12.5765
   12176      12.4197
   12177      12.8090
   12178      12.1948
   12179      12.5649
   12180      13.0771
   12181      13.0782
   12182      13.1998
   12183      12.7160
   12184      13.8308
   12185      13.7552
   12186      13.5998
   12187      12.1892
   12188      12.2091
   12189      13.3543
   12190      12.9601
   12191      12.9860
   12192      12.6443
   12193      13.0655
   12194      13.4589
   12195      13.5614
   12196      13.1693
   12197      14.0374
   12198      14.1103
   12199      13.7229
   12200      13.5786
   12201      14.0062
   12202      14.4548
   12203      14.5846
   12204      14.3156
   12205      14.6914
   12206      14.8148
   12207      14.1580
   12208      13.8314
   12209      14.1121
   12210      14.7255
   12211      14.2017
   12212      13.7355
   12213      14.3457
   12214      14.4620
   12215      14.2982
   12216      14.0362
   12217      13.6645
   12218      13.7960
   12219      13.9178
   12220      13.8704
   12221      14.2390
   12222      14.3995
   12223      13.1992
   12224      13.6325
   12225      14.1830
   12226      13.7854
   12227      13.6732
   12228      14.1128
   12229      13.8642
   12230      13.4537
   12231      13.0507
   12232      13.0676
   12233      12.7755
   12234      12.5593
   12235      12.2638
   12236      12.1851
   12237      11.9015
   12238      11.8835
   12239      13.0014
   12240      12.8856
   12241      12.9508
   12242      12.9428
   12243      13.1762
   12244      13.4007
   12245      13.0963
   12246      12.5409
   12247      12.7349
   12248      12.2124
   12249      12.8296
   12250      12.2200
   12251      12.8308
   12252      12.9656
   12253      12.4034
   12254      12.8021
   12255      12.1687
   12256      12.3688
   12257      12.1383
   12258      12.0459
   12259      12.2670
   12260      11.7940
   12261      11.8076
   12262      12.3661
   12263      12.7847
   12264      12.9199
   12265      12.5808
   12266      11.8973
   12267      12.4386
   12268      12.2756
   12269      11.8467
   12270      12.2336
   12271      11.5121
   12272      11.8461
   12273      11.7582
   12274      11.7920
   12275      12.1720
   12276      12.5578
   12277      11.4221
   12278      12.0873
   12279      11.3585
   12280      11.1241
   12281      12.0019
   12282      11.4076
   12283      11.8713
   12284      11.8152
   12285      11.7705
   12286      11.4469
   12287      11.6881
   12288      10.6898
   12289      12.0418
   12290      12.0993
   12291      12.1264
   12292      11.8852
   12293      12.1586
   12294      12.3450
   12295      12.3886
   12296      13.1816
   12297      12.5761
   12298      12.5930
   12299      11.7608
   12300      12.2270
   12301      13.0745
   12302      12.4135
   12303      12.7800
   12304      12.3525
   12305      11.7572
   12306      11.4258
   12307      11.7812
   12308      12.5994
   12309      12.4021
   12310      11.5137
   12311      12.3068
   12312      12.0568
   12313      12.2265
   12314      12.3756
   12315      12.3812
   12316      11.6881
   12317      11.9593
   12318      12.2283
   12319      12.1530
   12320      11.9901
   12321      11.7625
   12322      11.7211
   12323      12.1536
   12324      11.9388
   12325      12.7222
   12326      12.2948
   12327      13.0999
   12328      12.1281
   12329      12.4560
   12330      13.1198
   12331      12.8508
   12332      13.0036
   12333      13.2482
   12334      13.1334
   12335      12.1967
   12336      12.5756
   12337      12.3696
   12338      11.9042
   12339      12.8953
   12340      13.1410
   12341      12.8718
   12342      12.1840
   12343      11.9321
   12344      12.6436
   12345      12.0914
   12346      11.8694
   12347      12.6165
   12348      12.0258
   12349      12.4111
   12350      12.4304
   12351      12.5116
   12352      12.5285
   12353      12.3995
   12354      11.9507
   12355      12.0792
   12356      11.9881
   12357      11.7779
   12358      12.4141
   12359      11.9702
   12360      12.1998
   12361      11.9748
   12362      12.5337
   12363      12.4416
   12364      12.6265
   12365      12.1778
   12366      12.5481
   12367      12.0358
   12368      12.5846
   12369      11.7769
   12370      12.6213
   12371      12.1683
   12372      12.1856
   12373      12.9290
   12374      12.7159
   12375      11.9636
   12376      11.7854
   12377      11.8135
   12378      12.1341
   12379      12.1581
   12380      12.3633
   12381      12.0257
   12382      12.2258
   12383      11.8186
   12384      11.7215
   12385      11.6104
   12386      12.9641
   12387      12.5906
   12388      12.4423
   12389      12.9661
   12390      12.1945
   12391      12.0986
   12392      12.2913
   12393      12.2032
   12394      12.9062
   12395      12.2073
   12396      12.4887
   12397      12.8283
   12398      12.9728
   12399      13.3058
   12400      13.4060
   12401      13.1054
   12402      12.6911
   12403      12.4502
   12404      12.7461
   12405      12.9119
   12406      12.0629
   12407      12.3220
   12408      12.5023
   12409      12.4717
   12410      11.9644
   12411      12.4999
   12412      12.1164
   12413      11.9374
   12414      11.7767
   12415      11.7368
   12416      12.8019
   12417      12.2307
   12418      12.5398
   12419      11.8234
   12420      12.2734
   12421      11.8490
   12422      12.3387
   12423      11.9526
   12424      11.6850
   12425      11.7874
   12426      11.5860
   12427      11.0036
   12428      10.1158
   12429      10.6387
   12430      10.6280
   12431      11.0325
   12432      11.5757
   12433      11.3318
   12434      10.6531
   12435      10.4837
   12436      10.5975
   12437      11.1981
   12438      10.9842
   12439      10.2235
   12440      10.4853
   12441       9.9920
   12442      10.6351
   12443      11.0206
   12444       9.9478
   12445      10.5184
   12446      10.9415
   12447      11.3314
   12448      11.0505
   12449      11.3816
   12450      10.8817
   12451       9.6474
   12452       9.9914
   12453       9.8250
   12454      10.4132
   12455       9.9627
   12456      10.0379
   12457       9.6148
   12458      10.3510
   12459      10.2649
   12460      11.0383
   12461      10.6842
   12462      11.0817
   12463      11.5844
   12464      11.6781
   12465      11.0771
   12466      11.7859
   12467      11.5761
   12468      12.1030
   12469      11.7630
   12470      12.2203
   12471      12.5500
   12472      12.2098
   12473      12.3036
   12474      12.1543
   12475      13.3271
   12476      12.5466
   12477      12.9645
   12478      12.7937
   12479      12.8565
   12480      12.2692
   12481      12.9683
   12482      12.8842
   12483      12.8709
   12484      13.2718
   12485      13.8892
   12486      13.3809
   12487      12.6676
   12488      13.7821
   12489      12.9908
   12490      12.9981
   12491      13.1314
   12492      13.1475
   12493      13.3070
   12494      13.5735
   12495      13.0474
   12496      12.9005
   12497      12.5632
   12498      12.5674
   12499      12.6104
   12500      12.7158
   12501      12.8889
   12502      13.0603
   12503      13.5459
   12504      13.2106
   12505      13.4524
   12506      13.6950
   12507      13.0483
   12508      13.2332
   12509      13.2507
   12510      12.4487
   12511      12.5728
   12512      12.7898
   12513      12.0468
   12514      13.1225
   12515      12.4299
   12516      12.5523
   12517      12.8250
   12518      12.5250
   12519      12.5835
   12520      11.7291
   12521      12.3641
   12522      12.9830
   12523      12.3032
   12524      13.3769
   12525      12.8600
   12526      13.1658
   12527      12.7901
   12528      12.5611
   12529      13.2120
   12530      12.6977
   12531      12.5448
   12532      12.9963
   12533      13.2182
   12534      12.1570
   12535      12.4176
   12536      12.5126
   12537      12.7097
   12538      12.8377
   12539      12.8346
   12540      12.1475
   12541      12.6364
   12542      12.8217
   12543      12.3926
   12544      12.4393
   12545      13.0778
   12546      13.1833
   12547      13.1476
   12548      13.1141
   12549      12.3040
   12550      13.0264
   12551      12.6091
   12552      12.0583
   12553      11.8768
   12554      12.7340
   12555      12.2309
   12556      12.4716
   12557      12.2457
   12558      12.0639
   12559      12.1779
   12560      11.9354
   12561      12.5379
   12562      12.0237
   12563      12.3435
   12564      11.8416
   12565      11.9648
   12566      12.2715
   12567      12.4736
   12568      11.9106
   12569      11.9640
   12570      11.2368
   12571      11.3981
   12572      11.9258
   12573      12.0572
   12574      12.2481
   12575      12.2070
   12576      12.3486
   12577      12.6156
   12578      12.6503
   12579      12.5263
   12580      12.4286
   12581      11.7922
   12582      11.9224
   12583      12.0812
   12584      12.6065
   12585      12.4159
   12586      12.7401
   12587      11.9964
   12588      11.9591
   12589      12.9485
   12590      12.4553
   12591      12.4366
   12592      11.4357
   12593      11.7854
   12594      12.1880
   12595      12.3328
   12596      13.0937
   12597      12.2065
   12598      12.3471
   12599      12.9159
   12600      12.6395
   12601      13.5000
   12602      12.2371
   12603      12.5063
   12604      12.7530
   12605      12.9815
   12606      12.2504
   12607      13.2635
   12608      12.5876
   12609      13.2450
   12610      12.7601
   12611      13.0150
   12612      13.2461
   12613      13.0575
   12614      12.8756
   12615      12.2897
   12616      12.9609
   12617      13.0104
   12618      12.8045
   12619      13.0392
   12620      13.1125
   12621      13.2775
   12622      12.4370
   12623      13.3452
   12624      13.7815
   12625      13.4689
   12626      13.8728
   12627      13.5620
   12628      13.6609
   12629      13.3847
   12630      13.8708
   12631      13.9253
   12632      14.1346
   12633      13.4950
   12634      12.5389
   12635      13.1329
   12636      13.0906
   12637      12.8297
   12638      12.6618
   12639      13.1214
   12640      12.7512
   12641      12.6568
   12642      13.2310
   12643      13.5639
   12644      12.6131
   12645      13.2041
   12646      12.2988
   12647      13.2825
   12648      13.3382
   12649      13.6480
   12650      13.0910
   12651      14.5151
   12652      13.5810
   12653      13.8208
   12654      14.0416
   12655      14.3264
   12656      14.4252
   12657      14.0808
   12658      14.7340
   12659      14.6203
   12660      15.1658
   12661      14.7525
   12662      14.4732
   12663      14.1343
   12664      14.3763
   12665      14.2835
   12666      14.4940
   12667      14.5386
   12668      13.5447
   12669      13.7091
   12670      13.6368
   12671      13.9035
   12672      13.5087
   12673      13.4396
   12674      13.4640
   12675      13.9275
   12676      13.7740
   12677      13.5109
   12678      13.4794
   12679      13.6062
   12680      13.1594
   12681      13.6540
   12682      12.6284
   12683      12.5481
   12684      12.8976
   12685      12.7860
   12686      12.2843
   12687      12.3836
   12688      12.3320
   12689      12.1453
   12690      12.7976
   12691      12.2421
   12692      12.1672
   12693      12.0186
   12694      11.5781
   12695      12.0934
   12696      11.8684
   12697      11.5729
   12698      12.0307
   12699      11.7729
   12700      12.1224
   12701      12.4789
   12702      12.1401
   12703      12.7530
   12704      12.9558
   12705      12.9222
   12706      12.4033
   12707      13.2310
   12708      13.1092
   12709      12.7140
   12710      12.8657
   12711      12.9988
   12712      13.8693
   12713      12.5869
   12714      12.7731
   12715      12.9211
   12716      13.3737
   12717      13.4182
   12718      12.8003
   12719      13.4541
   12720      13.3718
   12721      12.5370
   12722      13.0189
   12723      12.5986
   12724      12.3924
   12725      12.3715
   12726      11.3641
   12727      12.4907
   12728      12.4682
   12729      12.2445
   12730      12.5831
   12731      12.6703
   12732      12.5794
   12733      12.1672
   12734      12.0486
   12735      11.2919
   12736      11.7814
   12737      12.6898
   12738      12.4334
   12739      12.4346
   12740      12.5877
   12741      11.8481
   12742      12.3999
   12743      12.5559
   12744      13.1988
   12745      12.5835
   12746      13.0519
   12747      12.3311
   12748      12.8757
   12749      13.0054
   12750      12.4798
   12751      12.7503
   12752      13.3095
   12753      12.8364
   12754      12.7224
   12755      12.7859
   12756      12.5999
   12757      12.9395
   12758      12.7922
   12759      12.4573
   12760      12.6878
   12761      12.3955
   12762      12.0694
   12763      12.1304
   12764      12.1714
   12765      12.2280
   12766      12.3194
   12767      12.3423
   12768      11.7573
   12769      12.4058
   12770      12.6919
   12771      12.3565
   12772      12.4777
   12773      12.1771
   12774      12.0635
   12775      12.5250
   12776      12.1501
   12777      12.9709
   12778      11.9267
   12779      12.2101
   12780      12.1037
   12781      11.2310
   12782      11.6416
   12783      11.7786
   12784      12.0168
   12785      11.8886
   12786      12.4812
   12787      12.8321
   12788      12.1482
   12789      11.8066
   12790      11.9427
   12791      12.4697
   12792      12.7834
   12793      13.0700
   12794      12.8879
   12795      12.1516
   12796      12.4022
   12797      12.9894
   12798      12.8452
   12799      12.6482
   12800      12.7738
   12801      12.5368
   12802      12.2968
   12803      12.3539
   12804      12.5191
   12805      12.9295
   12806      12.8260
   12807      12.2196
   12808      11.9561
   12809      12.6988
   12810      12.1580
   12811      12.2400
   12812      11.0781
   12813      11.6341
   12814      10.8967
   12815      11.4645
   12816      11.7841
   12817      12.3217
   12818      11.9103
   12819      11.1730
   12820      10.9637
   12821      10.3532
   12822      10.6032
   12823      11.6621
   12824      11.3131
   12825      11.9484
   12826      11.6700
   12827      12.0331
   12828      12.1650
   12829      12.2988
   12830      12.8139
   12831      12.5049
   12832      12.4684
   12833      13.0918
   12834      11.9397
   12835      11.9489
   12836      12.7003
   12837      11.5824
   12838      11.2063
   12839      11.3392
   12840      10.6998
   12841       9.8733
   12842      10.9309
   12843      10.9473
   12844      11.0980
   12845      11.9230
   12846      12.3731
   12847      11.4810
   12848      11.4944
   12849      13.3383
   12850      12.2458
   12851      12.8781
   12852      12.3027
   12853      12.6421
   12854      12.8257
   12855      12.6405
   12856      12.8744
   12857      12.0858
   12858      12.6686
   12859      12.7636
   12860      12.8894
   12861      12.2438
   12862      13.1839
   12863      12.6576
   12864      12.8899
   12865      13.0086
   12866      12.4336
   12867      12.4156
   12868      12.2951
   12869      12.1980
   12870      12.5892
   12871      12.4629
   12872      12.1026
   12873      12.6610
   12874      12.2960
   12875      11.7223
   12876      12.1648
   12877      12.5669
   12878      12.0288
   12879      12.5196
   12880      12.2666
   12881      11.8833
   12882      12.5678
   12883      12.3253
   12884      12.3346
   12885      12.0007
   12886      11.9054
   12887      12.9498
   12888      12.7556
   12889      12.4907
   12890      12.3443
   12891      12.7840
   12892      12.5998
   12893      12.7131
   12894      13.0260
   12895      12.6434
   12896      11.4994
   12897      12.3466
   12898      13.2950
   12899      12.7161
   12900      12.3989
   12901      12.9592
   12902      13.1896
   12903      13.0885
   12904      12.2788
   12905      12.5894
   12906      12.5428
   12907      11.8880
   12908      12.0609
   12909      11.5916
   12910      11.6578
   12911      11.9168
   12912      12.2880
   12913      11.7962
   12914      12.2315
   12915      11.3788
   12916      11.5507
   12917      11.6692
   12918      11.4650
   12919      11.5010
   12920      11.6300
   12921      11.0658
   12922      10.9674
   12923      11.5049
   12924      11.9538
   12925      11.7774
   12926      11.8526
   12927      12.4373
   12928      12.4767
   12929      12.7738
   12930      12.4327
   12931      12.5795
   12932      12.2856
   12933      12.9575
   12934      12.8399
   12935      12.1857
   12936      12.8791
   12937      12.0034
   12938      11.1120
   12939      10.8388
   12940      11.1677
   12941      11.5043
   12942      10.9517
   12943      10.4973
   12944      10.9382
   12945      10.8604
   12946      11.0538
   12947      11.1488
   12948      10.7856
   12949      10.9324
   12950      11.4638
   12951      11.3667
   12952      10.7445
   12953      11.0637
   12954      10.4822
   12955      11.0985
   12956      11.0667
   12957      10.7474
   12958      10.5623
   12959      11.3687
   12960      11.2325
   12961      11.3240
   12962       9.7118
   12963      10.2732
   12964      10.5012
   12965      10.4689
   12966      11.3047
   12967      10.1246
   12968       9.6631
   12969      10.3107
   12970      10.1518
   12971      10.5825
   12972      10.3077
   12973      10.8986
   12974      11.3024
   12975      10.7478
   12976      10.4389
   12977      10.9799
   12978      10.5552
   12979      10.9198
   12980      10.2623
   12981      10.4810
   12982      10.4092
   12983      10.3939
   12984       9.3709
   12985      11.0451
   12986      10.0057
   12987       9.6933
   12988      10.0823
   12989      10.4412
   12990       9.8441
   12991      10.6003
   12992      10.9111
   12993       9.3619
   12994      10.1183
   12995      10.1059
   12996      10.7685
   12997      10.0858
   12998       9.9859
   12999      10.0115
   13000      10.0025
   13001       9.8256
   13002      10.2675
   13003       9.7204
   13004      10.1371
   13005      10.1028
   13006       9.8864
   13007       9.6867
   13008      10.5604
   13009       9.9482
   13010      10.7007
   13011      10.4444
   13012      10.2095
   13013      10.9270
   13014       9.9723
   13015      10.3851
   13016      10.5098
   13017      10.6839
   13018      10.1577
   13019      10.8351
   13020      10.9117
   13021      10.4119
   13022      10.2061
   13023      10.3446
   13024       9.8634
   13025      10.2878
   13026      10.1158
   13027       9.6007
   13028      10.0859
   13029       9.5690
   13030      10.0417
   13031       8.9497
   13032       9.2394
   13033       8.4826
   13034       8.7250
   13035      10.0498
   13036       9.3481
   13037       9.6960
   13038       9.6526
   13039       9.9950
   13040       9.6133
   13041       9.0438
   13042       8.8139
   13043       9.2875
   13044       9.9105
   13045      10.2603
   13046      10.2083
   13047      10.5483
   13048       9.6691
   13049      10.3946
   13050      10.0941
   13051      10.6952
   13052      10.5821
   13053      10.3067
   13054       9.6174
   13055       9.7744
   13056       9.6441
   13057       9.5901
   13058       9.6189
   13059       9.7300
   13060      10.7981
   13061      10.4773
   13062      10.0520
   13063      11.0263
   13064      10.7033
   13065       9.8819
   13066       9.8262
   13067       9.9439
   13068       9.9030
   13069      10.5350
   13070      10.1270
   13071      10.8338
   13072      10.9116
   13073      10.9406
   13074      10.3281
   13075      10.5895
   13076       9.9687
   13077      10.4412
   13078      11.2021
   13079      10.3392
   13080      10.1620
   13081      11.3634
   13082      10.2374
   13083      10.3389
   13084      10.3087
   13085      10.0328
   13086      10.3155
   13087      10.3484
   13088       9.8972
   13089      10.6662
   13090       9.9059
   13091      11.0248
   13092      10.9980
   13093      11.3060
   13094      10.8340
   13095      10.5982
   13096      10.6975
   13097      11.0760
   13098      10.7814
   13099      11.1999
   13100      11.0196
   13101      10.5461
   13102      11.0069
   13103      10.5216
   13104      10.6912
   13105      10.6940
   13106      11.0861
   13107      11.6530
   13108      11.4216
   13109      10.9189
   13110      10.4301
   13111      10.3197
   13112      10.5732
   13113      11.1291
   13114      11.2782
   13115       9.9908
   13116      10.4245
   13117       9.6084
   13118       9.1795
   13119      10.1229
   13120       9.9142
   13121      10.5178
   13122      11.0510
   13123      10.8783
   13124      11.0960
   13125      11.1815
   13126      11.0918
   13127      11.9719
   13128      11.6176
   13129      11.6705
   13130      11.7106
   13131      10.9739
   13132      10.4208
   13133      11.0851
   13134      10.6486
   13135      11.1495
   13136      11.5060
   13137      12.1603
   13138      11.7340
   13139      11.5202
   13140      11.3467
   13141      11.5967
   13142      11.2665
   13143      11.2526
   13144      11.4076
   13145      11.2255
   13146      11.6599
   13147      12.2738
   13148      12.4319
   13149      12.0453
   13150      11.8994
   13151      12.4318
   13152      11.1410
   13153      10.9858
   13154      11.3151
   13155      11.4536
   13156      11.6035
   13157      11.4311
   13158      11.4957
   13159      11.1302
   13160      11.6482
   13161      11.7105
   13162      11.2718
   13163      12.6379
   13164      12.1022
   13165      12.4298
   13166      12.4151
   13167      11.9647
   13168      11.6541
   13169      12.6662
   13170      12.1089
   13171      12.1689
   13172      12.8867
   13173      12.4858
   13174      11.8579
   13175      12.1460
   13176      12.5863
   13177      12.4830
   13178      12.0349
   13179      12.4005
   13180      12.3384
   13181      11.8401
   13182      12.1914
   13183      11.8789
   13184      12.2939
   13185      12.6945
   13186      12.9596
   13187      12.7968
   13188      12.9913
   13189      13.2474
   13190      11.9064
   13191      12.1075
   13192      12.0517
   13193      12.6775
   13194      13.2597
   13195      13.2503
   13196      12.8604
   13197      13.1896
   13198      12.5213
   13199      12.4175
   13200      12.6745
   13201      13.2006
   13202      12.7805
   13203      13.2429
   13204      13.1276
   13205      12.7341
   13206      12.6492
   13207      12.5983
   13208      12.1241
   13209      13.0547
   13210      12.8786
   13211      12.6051
   13212      12.9148
   13213      12.9424
   13214      12.6427
   13215      11.9646
   13216      12.8343
   13217      11.5827
   13218      12.8438
   13219      11.8010
   13220      12.2375
   13221      12.1326
   13222      12.7820
   13223      12.6835
   13224      12.1886
   13225      12.2926
   13226      12.4118
   13227      12.3336
   13228      11.7044
   13229      11.4224
   13230      11.8619
   13231      12.0129
   13232      12.1632
   13233      12.5660
   13234      12.0694
   13235      12.2864
   13236      12.5114
   13237      12.6124
   13238      12.5335
   13239      12.3089
   13240      12.1537
   13241      12.2456
   13242      12.3121
   13243      12.2273
   13244      11.7639
   13245      12.0359
   13246      12.1377
   13247      12.8127
   13248      12.8966
   13249      11.8789
   13250      12.4164
   13251      12.5688
   13252      12.4704
   13253      12.3449
   13254      12.2044
   13255      11.5241
   13256      11.8295
   13257      11.4287
   13258      12.4228
   13259      12.1232
   13260      11.4306
   13261      11.6705
   13262      11.8853
   13263      11.2652
   13264      11.7801
   13265      12.2676
   13266      11.8531
   13267      11.1776
   13268      11.8279
   13269      12.1816
   13270      11.0702
   13271      11.8711
   13272      11.3725
   13273      12.1367
   13274      11.8171
   13275      11.2622
   13276      10.8107
   13277      10.9412
   13278      11.6603
   13279      11.7051
   13280      11.5366
   13281      11.8532
   13282      10.9560
   13283      11.8973
   13284      10.9200
   13285      10.8711
   13286      11.1556
   13287      11.1248
   13288      11.0664
   13289      11.4760
   13290      12.3351
   13291      11.5553
   13292      11.6855
   13293      11.7634
   13294      12.4635
   13295      12.5696
   13296      12.3191
   13297      11.6819
   13298      12.1304
   13299      11.6031
   13300      11.5944
   13301      11.9909
   13302      11.8629
   13303      11.7259
   13304      12.5498
   13305      12.4714
   13306      12.6896
   13307      12.0997
   13308      12.0560
   13309      12.6926
   13310      12.6289
   13311      13.0743
   13312      12.5617
   13313      12.2049
   13314      11.4417
   13315      11.8235
   13316      12.1149
   13317      11.8065
   13318      11.6554
   13319      11.6741
   13320      10.8787
   13321      12.3676
   13322      12.5813
   13323      12.4193
   13324      12.1121
   13325      12.6913
   13326      13.2178
   13327      12.5340
   13328      11.5594
   13329      12.6131
   13330      12.6091
   13331      11.9562
   13332      11.7859
   13333      12.1709
   13334      12.1733
   13335      11.7835
   13336      11.5670
   13337      12.2585
   13338      12.4697
   13339      12.3826
   13340      12.3582
   13341      12.0527
   13342      11.8408
   13343      12.2274
   13344      11.8335
   13345      11.9282
   13346      12.0193
   13347      11.6901
   13348      12.4334
   13349      12.0292
   13350      11.3430
   13351      11.2863
   13352      11.7836
   13353      11.8045
   13354      11.4156
   13355      11.2088
   13356      11.4084
   13357      11.4316
   13358      11.6917
   13359      11.8337
   13360      11.3740
   13361      11.0573
   13362      10.3936
   13363      11.0508
   13364      11.4596
   13365      11.1506
   13366      12.2114
   13367      11.7650
   13368      10.8360
   13369      11.2790
   13370      11.5199
   13371      11.1745
   13372      11.5093
   13373      11.7858
   13374      11.9185
   13375      11.5644
   13376      11.4721
   13377      10.3391
   13378      11.3670
   13379      10.9334
   13380      10.9958
   13381      10.7980
   13382      11.0300
   13383      11.1617
   13384      10.3778
   13385      11.1666
   13386      11.1683
   13387      11.2514
   13388      11.3353
   13389      11.5881
   13390      11.5151
   13391      11.2343
   13392      11.6311
   13393      11.7910
   13394      12.2416
   13395      12.6461
   13396      12.0248
   13397      11.9682
   13398      11.4754
   13399      12.0770
   13400      11.1330
   13401      11.1174
   13402      10.3254
   13403      12.0026
   13404      10.9517
   13405      11.4691
   13406      10.9079
   13407      11.5588
   13408      11.1907
   13409      11.3200
   13410      10.8058
   13411      10.9468
   13412      10.0962
   13413      10.4305
   13414      11.1134
   13415      10.3416
   13416      10.5089
   13417      10.8088
   13418      11.0295
   13419      10.9520
   13420      10.3210
   13421      10.8118
   13422      10.9080
   13423      10.9984
   13424      10.8167
   13425      11.8254
   13426      11.2310
   13427      11.7529
   13428      11.4951
   13429      11.1486
   13430      11.9918
   13431      11.3239
   13432      11.7573
   13433      11.6923
   13434      11.4098
   13435      11.4558
   13436      12.0237
   13437      11.5483
   13438      11.3514
   13439      12.4313
   13440      12.1542
   13441      12.5297
   13442      12.0799
   13443      11.7307
   13444      11.7850
   13445      11.4323
   13446      11.6947
   13447      11.6297
   13448      11.4862
   13449      11.4378
   13450      10.9071
   13451      11.9097
   13452      11.2686
   13453      11.2454
   13454      10.5939
   13455      10.6336
   13456      11.0098
   13457      10.7765
   13458      11.4449
   13459      10.7630
   13460      11.2463
   13461      10.8478
   13462      11.5356
   13463      10.7307
   13464      10.2984
   13465      11.4809
   13466      10.7498
   13467      10.5576
   13468      10.6465
   13469      11.1475
   13470      11.6440
   13471      10.8584
   13472      11.6789
   13473      11.3388
   13474      10.7315
   13475      10.9412
   13476      11.2004
   13477      12.0870
   13478      11.2101
   13479      10.5754
   13480      10.7669
   13481      10.8638
   13482      10.7273
   13483      11.1047
   13484      11.3170
   13485      11.3245
   13486      11.7971
   13487      12.2925
   13488      12.1546
   13489      12.9128
   13490      11.9482
   13491      12.6574
   13492      12.1891
   13493      11.7492
   13494      11.9924
   13495      11.4579
   13496      11.7768
   13497      11.4651
   13498      11.5940
   13499      11.2548
   13500      12.1385
   13501      11.6398
   13502      11.9630
   13503      11.9166
   13504      11.8521
   13505      11.7583
   13506      12.6255
   13507      12.0952
   13508      12.2711
   13509      12.0380
   13510      12.1273
   13511      11.8929
   13512      12.2343
   13513      11.1098
   13514      11.8046
   13515      11.0636
   13516      12.2004
   13517      12.0751
   13518      11.1962
   13519      11.3189
   13520      10.4126
   13521      12.0304
   13522      11.1111
   13523      11.6164
   13524      12.4190
   13525      12.5317
   13526      12.8482
   13527      12.7577
   13528      13.4239
   13529      12.8561
   13530      12.6903
   13531      12.6941
   13532      11.4159
   13533      12.4682
   13534      12.3589
   13535      12.4787
   13536      12.2584
   13537      11.1121
   13538      10.7226
   13539      11.6367
   13540      10.8799
   13541      11.0789
   13542      10.9441
   13543      10.9337
   13544      11.4590
   13545      10.6014
   13546      11.1714
   13547      12.1424
   13548      12.0340
   13549      11.9618
   13550      12.2390
   13551      11.8218
   13552      10.8381
   13553      11.2870
   13554      11.1096
   13555      11.6182
   13556      11.6213
   13557      11.6844
   13558      11.3955
   13559      11.6912
   13560      11.2809
   13561      11.2206
   13562      11.1228
   13563      10.7430
   13564      11.4417
   13565      10.7947
   13566      11.0232
   13567      10.8094
   13568      10.2313
   13569      11.3561
   13570      10.6809
   13571      11.1335
   13572      11.4344
   13573      10.8403
   13574      10.7990
   13575      11.2361
   13576      11.3237
   13577      11.3660
   13578      11.1894
   13579      11.0440
   13580      11.4112
   13581      11.0227
   13582      11.4686
   13583      10.7515
   13584      11.0415
   13585      11.0607
   13586      10.9095
   13587      10.0709
   13588      11.7033
   13589      11.8805
   13590      11.2479
   13591      10.4488
   13592      11.2354
   13593      11.4122
   13594      11.8257
   13595      10.9197
   13596      11.3801
   13597      11.0884
   13598      11.0922
   13599      11.5840
   13600      10.6151
   13601      10.8121
   13602      11.0789
   13603      11.1140
   13604      11.2220
   13605      11.3472
   13606      11.5279
   13607      11.4441
   13608      11.7652
   13609      11.1983
   13610      11.9292
   13611      11.4363
   13612      11.4611
   13613      10.5383
   13614      10.6269
   13615      11.1672
   13616      10.5985
   13617      11.1115
   13618      11.1764
   13619      11.3810
   13620      11.5514
   13621      12.0127
   13622      11.4356
   13623      11.9509
   13624      11.3582
   13625      11.5972
   13626      12.1041
   13627      11.3456
   13628      11.6320
   13629      11.9901
   13630      12.2902
   13631      11.1401
   13632      12.0832
   13633      11.2679
   13634      11.3141
   13635      11.0602
   13636      10.9147
   13637      10.8986
   13638      11.2830
   13639      11.4560
   13640      10.9494
   13641      11.2272
   13642      11.0773
   13643      10.7788
   13644      11.7265
   13645      11.8076
   13646      11.7096
   13647      11.4158
   13648      11.9935
   13649      11.5333
   13650      11.2118
   13651      11.8084
   13652      12.0817
   13653      11.0624
   13654      11.6479
   13655      11.7758
   13656      11.2209
   13657      11.3095
   13658      11.6083
   13659      12.0395
   13660      11.5308
   13661      11.7043
   13662      11.6548
   13663      11.9928
   13664      12.3783
   13665      11.5830
   13666      10.9040
   13667      11.2043
   13668      12.0292
   13669      11.6118
   13670      11.5330
   13671      11.9551
   13672      11.6725
   13673      11.9917
   13674      12.3820
   13675      11.3749
   13676      11.4637
   13677      11.8419
   13678      11.7235
   13679      11.3094
   13680      11.6130
   13681      11.9752
   13682      11.1932
   13683      11.9400
   13684      11.5534
   13685      11.5495
   13686      10.9641
   13687      12.1031
   13688      12.2309
   13689      12.2488
   13690      12.1166
   13691      12.3403
   13692      12.0281
   13693      12.0325
   13694      11.6236
   13695      11.8882
   13696      11.8505
   13697      11.6043
   13698      11.8132
   13699      11.4045
   13700      11.1669
   13701      11.3504
   13702      10.7989
   13703      11.1377
   13704      11.2305
   13705      10.7877
   13706      11.1436
   13707      10.8623
   13708      11.4986
   13709      11.5621
   13710      11.1186
   13711      11.5064
   13712      11.3756
   13713      10.3727
   13714      10.7661
   13715      10.5417
   13716      11.2715
   13717      11.1570
   13718      11.4438
   13719      10.8230
   13720      11.7516
   13721      11.4354
   13722      11.0127
   13723      11.4022
   13724      11.0519
   13725      11.1162
   13726      11.3751
   13727      10.5117
   13728      11.1897
   13729      11.1875
   13730      11.2984
   13731      10.7727
   13732      11.3320
   13733      11.5602
   13734      12.0279
   13735      12.4093
   13736      11.9533
   13737      10.8549
   13738      11.8426
   13739      12.1707
   13740      12.1663
   13741      11.2853
   13742      11.1993
   13743      10.9778
   13744      11.5327
   13745      10.6057
   13746      10.6873
   13747      10.8516
   13748      10.9640
   13749      11.0114
   13750      11.2365
   13751      10.3296
   13752      10.0864
   13753      10.6671
   13754       9.5598
   13755      10.1307
   13756      10.0845
   13757      10.2010
   13758      10.3904
   13759      10.3142
   13760      10.1854
   13761      10.6921
   13762      11.3652
   13763      11.2984
   13764      11.0151
   13765      11.5069
   13766      11.6613
   13767      11.9702
   13768      12.2429
   13769      11.5317
   13770      12.1694
   13771      11.6352
   13772      11.9696
   13773      11.9638
   13774      11.5884
   13775      11.1706
   13776      11.4543
   13777      11.6644
   13778      12.4356
   13779      12.0589
   13780      12.1955
   13781      12.5965
   13782      11.8562
   13783      10.9476
   13784      11.7875
   13785      11.5442
   13786      11.1295
   13787      12.0095
   13788      11.8872
   13789      12.2124
   13790      12.0811
   13791      11.7567
   13792      11.9410
   13793      11.9177
   13794      12.3894
   13795      12.0344
   13796      12.0480
   13797      12.5024
   13798      12.1140
   13799      11.6836
   13800      12.3171
   13801      10.9187
   13802      11.7696
   13803      11.3566
   13804      11.8372
   13805      11.3829
   13806      12.4173
   13807      12.1074
   13808      11.0530
   13809      11.6796
   13810      12.5423
   13811      11.6017
   13812      11.6967
   13813      11.3866
   13814      11.5012
   13815      11.4659
   13816      11.6458
   13817      11.4244
   13818      11.7464
   13819      11.7758
   13820      11.9508
   13821      11.4380
   13822      12.0012
   13823      12.1628
   13824      12.0918
   13825      12.3962
   13826      12.6480
   13827      12.4364
   13828      12.5729
   13829      12.1625
   13830      12.1057
   13831      12.4541
   13832      12.1366
   13833      12.6638
   13834      12.4283
   13835      12.3029
   13836      12.1163
   13837      11.6174
   13838      12.3293
   13839      11.7638
   13840      12.2156
   13841      11.7660
   13842      11.8209
   13843      11.4406
   13844      12.0155
   13845      11.3863
   13846      11.2477
   13847      11.4192
   13848      11.7036
   13849      11.5256
   13850      11.5152
   13851      11.6914
   13852      11.7152
   13853      11.2813
   13854      11.3132
   13855      11.0930
   13856      11.0114
   13857      10.7233
   13858      10.9774
   13859      11.0398
   13860      12.0753
   13861      11.6687
   13862      12.2065
   13863      11.8837
   13864      11.1885
   13865      11.6040
   13866      12.1688
   13867      12.2211
   13868      12.3433
   13869      11.6012
   13870      11.6714
   13871      11.6203
   13872      12.2595
   13873      12.7286
   13874      13.1636
   13875      12.6444
   13876      12.7441
   13877      13.2844
   13878      12.6092
   13879      13.1213
   13880      12.3701
   13881      12.1022
   13882      12.0174
   13883      12.6264
   13884      11.9367
   13885      12.5582
   13886      12.2035
   13887      12.0629
   13888      11.8842
   13889      11.2533
   13890      11.5801
   13891      11.3636
   13892      11.2498
   13893      11.2422
   13894      11.7135
   13895      11.4980
   13896      12.3387
   13897      10.9492
   13898      11.9860
   13899      11.0873
   13900      11.5918
   13901      12.2338
   13902      11.2794
   13903      11.8717
   13904      11.6795
   13905      11.6840
   13906      12.0037
   13907      12.1822
   13908      12.1909
   13909      11.9135
   13910      12.3239
   13911      12.1335
   13912      12.1147
   13913      11.6974
   13914      11.9154
   13915      11.4589
   13916      11.4448
   13917      11.6912
   13918      11.7766
   13919      11.5116
   13920      10.7872
   13921      11.2945
   13922      11.7292
   13923      11.6555
   13924      11.2654
   13925      11.8160
   13926      11.1125
   13927      11.2747
   13928      11.1358
   13929      11.8570
   13930      11.7198
   13931      11.0770
   13932      11.7086
   13933      11.5032
   13934      11.4542
   13935      11.3308
   13936      11.0300
   13937      11.0993
   13938      11.4406
   13939      10.9926
   13940      10.9475
   13941      11.3081
   13942      10.8482
   13943      10.8848
   13944      11.6447
   13945      11.4954
   13946      10.5576
   13947      11.5455
   13948      10.6936
   13949      11.0924
   13950      10.3951
   13951      10.7456
   13952      10.7742
   13953      11.0363
   13954      10.2929
   13955       9.9401
   13956      10.5557
   13957      11.1493
   13958      10.8573
   13959      10.6261
   13960      10.6735
   13961      10.8397
   13962      11.3300
   13963      10.8267
   13964      10.5983
   13965      10.2100
   13966      11.1018
   13967      11.4976
   13968      12.0706
   13969      11.4509
   13970      10.9114
   13971      11.1825
   13972      10.4782
   13973      11.3586
   13974      10.8704
   13975      11.2034
   13976      11.4732
   13977      10.7155
   13978      10.8689
   13979      10.4902
   13980      11.5563
   13981      10.4107
   13982      11.1320
   13983      11.2902
   13984      11.0947
   13985      11.7098
   13986      11.3965
   13987      11.1998
   13988      11.4147
   13989      11.4891
   13990      11.3623
   13991      11.8746
   13992      12.2099
   13993      11.3946
   13994      11.2636
   13995      11.4108
   13996      11.5370
   13997      11.4472
   13998      10.9767
   13999      10.9882
   14000      11.0905
   14001      10.7399
   14002      11.3948
   14003      11.3426
   14004      11.4678
   14005      11.2844
   14006      11.7971
   14007      11.2444
   14008      11.1748
   14009      11.0367
   14010      11.4879
   14011      10.7817
   14012      11.4964
   14013      11.3277
   14014      11.3312
   14015      11.3618
   14016      11.1397
   14017      11.2209
   14018      11.3258
   14019      11.4752
   14020      11.6436
   14021      11.3826
   14022      11.7606
   14023      11.6718
   14024      11.6225
   14025      12.0988
   14026      11.4216
   14027      11.5519
   14028      12.2041
   14029      11.5780
   14030      11.2992
   14031      11.1256
   14032      11.1782
   14033      11.6397
   14034      11.4863
   14035      11.4667
   14036      11.2907
   14037      11.6004
   14038      11.4880
   14039      11.8579
   14040      11.4624
   14041      11.3301
   14042      11.6150
   14043      12.4802
   14044      12.3060
   14045      11.9140
   14046      11.5756
   14047      11.3401
   14048      10.8907
   14049      12.0406
   14050      12.1354
   14051      12.3903
   14052      12.1249
   14053      12.5187
   14054      12.8251
   14055      13.0569
   14056      12.8975
   14057      12.5278
   14058      12.9459
   14059      12.0369
   14060      11.5095
   14061      10.9296
   14062      11.4196
   14063      11.8781
   14064      11.8303
   14065      11.8395
   14066      12.2959
   14067      12.5570
   14068      12.1035
   14069      12.2052
   14070      11.5773
   14071      11.8116
   14072      11.2447
   14073      11.3642
   14074      10.6604
   14075      11.4291
   14076      11.6442
   14077      11.4838
   14078      11.0921
   14079      10.8433
   14080      10.6812
   14081      10.7802
   14082      11.0025
   14083      11.3715
   14084      11.1856
   14085      10.6980
   14086       9.9726
   14087      10.6590
   14088      10.8434
   14089      10.9628
   14090      11.7839
   14091      11.8873
   14092      11.1755
   14093      11.5283
   14094      12.0665
   14095      11.5192
   14096      12.2242
   14097      11.1875
   14098      11.2293
   14099      10.6885
   14100      11.1530
   14101      11.3112
   14102      11.4715
   14103      11.5135
   14104      10.9612
   14105      11.0138
   14106      10.8374
   14107      11.5563
   14108      12.0175
   14109      12.1560
   14110      11.9165
   14111      11.9229
   14112      11.7971
   14113      11.4813
   14114      11.8996
   14115      11.1346
   14116      11.3402
   14117      11.8567
   14118      11.6178
   14119      11.6188
   14120      11.5000
   14121      11.0804
   14122      10.8301
   14123      10.8291
   14124      10.9513
   14125      10.9247
   14126      11.0014
   14127      11.2128
   14128      10.9449
   14129      10.5014
   14130      11.0107
   14131      11.1355
   14132      11.5210
   14133      10.7493
   14134      10.9817
   14135       9.8503
   14136      10.8786
   14137      10.7332
   14138      11.4264
   14139      10.5523
   14140      12.1020
   14141      11.0761
   14142      11.4441
   14143      10.7052
   14144      10.5495
   14145       9.8881
   14146      10.3703
   14147       9.8984
   14148      10.2076
   14149      10.4388
   14150      10.5708
   14151      10.0281
   14152      10.0282
   14153      10.4420
   14154      11.1798
   14155      11.2932
   14156      11.3929
   14157      10.6764
   14158      11.0652
   14159      10.3357
   14160      11.3132
   14161      11.4111
   14162      11.5156
   14163      11.3998
   14164      11.6702
   14165      11.8468
   14166      11.6054
   14167      12.1989
   14168      11.4420
   14169      11.4847
   14170      11.5543
   14171      11.7595
   14172      11.2854
   14173      11.0571
   14174      11.5908
   14175      11.7693
   14176      11.0219
   14177      10.6489
   14178      11.2006
   14179      10.2852
   14180      11.3321
   14181      12.1095
   14182      11.0855
   14183      11.2446
   14184      11.2991
   14185      11.0615
   14186      11.0104
   14187      10.9389
   14188      10.6428
   14189      11.1089
   14190      10.9240
   14191      11.1856
   14192      11.2560
   14193      11.5412
   14194      10.5697
   14195      11.2369
   14196      12.0010
   14197      11.1559
   14198      11.1780
   14199      11.3908
   14200      10.9574
   14201      11.0335
   14202      11.5872
   14203      11.0819
   14204      11.2170
   14205      11.1688
   14206      10.4205
   14207      11.5935
   14208      10.5769
   14209      11.2667
   14210      11.6947
   14211      11.8511
   14212      12.4258
   14213      12.1136
   14214      12.2537
   14215      11.6549
   14216      12.1566
   14217      11.8805
   14218      12.2071
   14219      12.6420
   14220      13.7356
   14221      13.3477
   14222      14.0187
   14223      13.3246
   14224      13.5204
   14225      13.4430
   14226      13.0947
   14227      13.0399
   14228      12.5586
   14229      12.3344
   14230      11.8123
   14231      11.9131
   14232      11.9355
   14233      12.9207
   14234      13.3989
   14235      12.7603
   14236      13.0688
   14237      12.4688
   14238      13.8397
   14239      13.2224
   14240      12.9578
   14241      13.1670
   14242      12.7273
   14243      12.2476
   14244      12.2733
   14245      11.5952
   14246      11.7975
   14247      11.8400
   14248      12.0059
   14249      12.1345
   14250      12.6257
   14251      12.3953
   14252      12.4369
   14253      12.8407
   14254      12.6859
   14255      12.4376
   14256      11.5384
   14257      11.2773
   14258      11.2012
   14259      10.7545
   14260      10.4325
   14261      11.0157
   14262      11.0319
   14263      11.4196
   14264      11.5178
   14265      10.6594
   14266      11.9841
   14267      10.6755
   14268      11.0843
   14269      10.7510
   14270      10.6706
   14271      11.5596
   14272      11.9807
   14273      12.3953
   14274      11.7522
   14275      12.7929
   14276      12.5310
   14277      11.6718
   14278      11.6152
   14279      12.2974
   14280      11.7662
   14281      12.0527
   14282      11.8120
   14283      12.2539
   14284      11.9491
   14285      12.6979
   14286      11.7171
   14287      12.1180
   14288      12.7381
   14289      12.8328
   14290      12.4001
   14291      12.0436
   14292      12.1776
   14293      13.0305
   14294      12.7818
   14295      12.6963
   14296      12.8924
   14297      13.0212
   14298      12.8179
   14299      12.6727
   14300      11.9654
   14301      11.8795
   14302      12.6343
   14303      12.7817
   14304      12.1498
   14305      12.3486
   14306      12.0256
   14307      11.4401
   14308      11.9055
   14309      11.7238
   14310      11.8456
   14311      12.1213
   14312      11.9990
   14313      12.2489
   14314      12.6134
   14315      11.9603
   14316      11.4585
   14317      11.7333
   14318      12.0261
   14319      11.6712
   14320      11.6245
   14321      11.9348
   14322      11.7393
   14323      12.0347
   14324      11.6039
   14325      11.1659
   14326      10.7983
   14327      10.6028
   14328      10.8751
   14329      11.2702
   14330      10.6825
   14331      10.8718
   14332      10.7227
   14333      10.7203
   14334      10.6904
   14335      10.5829
   14336      11.1645
   14337      11.4777
   14338      11.5271
   14339      11.0556
   14340      11.3887
   14341      11.1189
   14342      11.4083
   14343      11.6163
   14344      11.3029
   14345      12.0994
   14346      11.4966
   14347      11.8844
   14348      11.7915
   14349      11.6632
   14350      11.6195
   14351      11.1985
   14352      11.4210
   14353      11.7956
   14354      12.1486
   14355      11.4293
   14356      11.0177
   14357      11.5560
   14358      12.0299
   14359      11.9164
   14360      10.9199
   14361      11.1452
   14362      11.4345
   14363      12.1203
   14364      11.7658
   14365      10.9876
   14366      11.5770
   14367      11.1921
   14368      11.3982
   14369      11.2182
   14370      10.5703
   14371      11.5314
   14372      11.0067
   14373      10.6734
   14374      10.2815
   14375      10.7981
   14376      10.3455
   14377      10.4440
   14378      11.2687
   14379      12.2067
   14380      11.4754
   14381      11.3432
   14382      12.4237
   14383      10.9691
   14384      11.8120
   14385      12.3530
   14386      12.3370
   14387      12.2372
   14388      11.3181
   14389      11.0015
   14390      11.1952
   14391      11.6664
   14392      11.6486
   14393      11.6591
   14394      11.8393
   14395      12.4237
   14396      12.2568
   14397      12.1813
   14398      11.1520
   14399      11.2449
   14400      11.1334
   14401      10.9875
   14402      11.2650
   14403      11.2852
   14404      11.9704
   14405      11.3317
   14406      11.4497
   14407      11.8964
   14408      13.1064
   14409      12.1890
   14410      11.9927
   14411      12.2240
   14412      11.9378
   14413      12.3201
   14414      12.4240
   14415      12.4027
   14416      12.6657
   14417      12.9632
   14418      12.2249
   14419      12.1771
   14420      11.9137
   14421      11.2256
   14422      11.3332
   14423      10.8792
   14424      10.7301
   14425      11.5662
   14426      11.0230
   14427      11.7288
   14428      10.8845
   14429      10.7094
   14430      11.1355
   14431      10.8941
   14432      10.1384
   14433      11.7058
   14434      11.6824
   14435      11.1230
   14436      10.4886
   14437      10.5974
   14438      10.8865
   14439       9.9076
   14440      10.1155
   14441      10.3825
   14442      11.1053
   14443      11.1033
   14444      10.4652
   14445      11.0098
   14446      10.6773
   14447      10.8492
   14448      11.3717
   14449      10.9491
   14450      11.1677
   14451      10.5978
   14452      11.1637
   14453      11.7943
   14454      10.3300
   14455      11.1496
   14456      11.5435
   14457      11.1058
   14458      10.9663
   14459      10.7750
   14460      10.2061
   14461      10.8478
   14462      11.9875
   14463      12.0809
   14464      13.0555
   14465      11.6481
   14466      12.6743
   14467      12.2444
   14468      12.8483
   14469      12.5861
   14470      13.2282
   14471      12.8227
   14472      13.1340
   14473      13.3942
   14474      13.2584
   14475      13.1115
   14476      12.6332
   14477      12.7504
   14478      14.0018
   14479      12.5975
   14480      12.5758
   14481      12.5256
   14482      12.3906
   14483      12.6801
   14484      12.2963
   14485      11.8499
   14486      11.8887
   14487      12.3310
   14488      11.5387
   14489      12.0313
   14490      12.1021
   14491      12.4484
   14492      12.0382
   14493      11.8638
   14494      12.6933
   14495      11.7980
   14496      11.8816
   14497      12.2601
   14498      13.1196
   14499      12.1642
   14500      12.0381
   14501      12.2286
   14502      11.8378
   14503      11.5544
   14504      11.8959
   14505      11.4105
   14506      12.0311
   14507      11.2872
   14508      11.8025
   14509      11.7603
   14510      11.8593
   14511      11.8972
   14512      11.0585
   14513      11.3573
   14514      11.7199
   14515      11.5557
   14516      11.6336
   14517      11.6400
   14518      11.5936
   14519      11.8174
   14520      11.0505
   14521      10.9249
   14522      11.1304
   14523      11.4628
   14524      11.6889
   14525      11.9919
   14526      11.6536
   14527      11.9244
   14528      11.8479
   14529      11.7233
   14530      12.6755
   14531      12.1180
   14532      11.4618
   14533      11.7151
   14534      12.0895
   14535      12.2500
   14536      12.2226
   14537      11.9751
   14538      12.2868
   14539      12.0819
   14540      12.3116
   14541      12.3829
   14542      11.2993
   14543      11.4564
   14544      10.5496
   14545      11.8785
   14546      11.6112
   14547      12.2108
   14548      11.6779
   14549      11.8169
   14550      11.8235
   14551      11.7161
   14552      11.5423
   14553      12.2087
   14554      11.7354
   14555      11.8049
   14556      12.5516
   14557      12.6820
   14558      13.0152
   14559      13.1238
   14560      13.3946
   14561      12.4740
   14562      12.5775
   14563      13.2618
   14564      13.0885
   14565      12.6292
   14566      12.7841
   14567      13.1049
   14568      12.9665
   14569      12.8508
   14570      12.9133
   14571      12.9545
   14572      13.2907
   14573      13.4134
   14574      13.9339
   14575      13.2994
   14576      12.7090
   14577      12.7018
   14578      12.4768
   14579      12.8626
   14580      12.8108
   14581      12.5667
   14582      11.7340
   14583      12.8084
   14584      12.5567
   14585      12.4613
   14586      12.5445
   14587      11.5080
   14588      12.4032
   14589      12.8464
   14590      12.0222
   14591      12.1696
   14592      12.1449
   14593      12.5468
   14594      12.7316
   14595      12.3832
   14596      12.7383
   14597      12.6771
   14598      12.6488
   14599      12.3913
   14600      11.4301
   14601      11.7971
   14602      11.8613
   14603      11.9347
   14604      11.8175
   14605      12.0643
   14606      11.5312
   14607      11.9187
   14608      12.3141
   14609      11.5006
   14610      12.3866
   14611      12.0352
   14612      11.2542
   14613      11.8103
   14614      11.6807
   14615      10.9750
   14616      11.6914
   14617      12.1000
   14618      11.9808
   14619      12.0570
   14620      11.9808
   14621      11.8577
   14622      11.8766
   14623      11.8879
   14624      12.2180
   14625      12.0973
   14626      11.6627
   14627      11.5050
   14628      11.6047
   14629      12.6087
   14630      12.3746
   14631      13.2028
   14632      13.3952
   14633      12.8146
   14634      12.7200
   14635      12.7619
   14636      12.4331
   14637      12.0871
   14638      11.9762
   14639      11.9569
   14640      12.0206
   14641      11.9164
   14642      11.9362
   14643      12.4030
   14644      12.3753
   14645      12.3223
   14646      12.5629
   14647      12.2883
   14648      13.0718
   14649      12.7548
   14650      12.2623
   14651      12.2632
   14652      12.3311
   14653      12.2017
   14654      11.9037
   14655      11.6715
   14656      11.5291
   14657      11.4305
   14658      11.9469
   14659      12.0054
   14660      12.3579
   14661      11.8270
   14662      11.6987
   14663      11.4563
   14664      12.9208
   14665      12.7638
   14666      11.7853
   14667      12.1913
   14668      12.1457
   14669      11.9565
   14670      12.0664
   14671      11.8929
   14672      12.2097
   14673      12.4767
   14674      11.8159
   14675      11.8911
   14676      11.8677
   14677      12.1688
   14678      12.5761
   14679      12.2875
   14680      11.6964
   14681      12.1354
   14682      12.3186
   14683      12.0485
   14684      12.1392
   14685      12.3309
   14686      12.1501
   14687      12.5759
   14688      13.0212
   14689      12.3568
   14690      12.7826
   14691      12.3580
   14692      12.4213
   14693      12.6098
   14694      12.5028
   14695      11.9160
   14696      12.2541
   14697      12.4034
   14698      12.1458
   14699      12.0263
   14700      11.8663
   14701      11.1367
   14702      11.3630
   14703      12.1326
   14704      12.0690
   14705      13.1251
   14706      12.4879
   14707      12.2005
   14708      12.0564
   14709      11.6450
   14710      12.6003
   14711      11.5798
   14712      11.8057
   14713      11.8747
   14714      11.2125
   14715      11.6705
   14716      11.6506
   14717      11.6680
   14718      11.4400
   14719      12.0536
   14720      12.0448
   14721      12.1493
   14722      11.9886
   14723      12.0457
   14724      12.1734
   14725      11.9905
   14726      12.1275
   14727      11.6542
   14728      11.9116
   14729      11.2571
   14730      11.3011
   14731      12.1178
   14732      12.1822
   14733      11.2433
   14734      11.9645
   14735      12.4760
   14736      12.0323
   14737      11.7666
   14738      11.8254
   14739      11.6484
   14740      11.6635
   14741      12.2553
   14742      12.6369
   14743      12.2727
   14744      12.7509
   14745      12.1084
   14746      12.3542
   14747      12.4543
   14748      12.6288
   14749      11.8246
   14750      12.0798
   14751      11.6355
   14752      12.1594
   14753      12.5238
   14754      13.6269
   14755      12.5457
   14756      12.6890
   14757      12.9074
   14758      12.8995
   14759      12.4693
   14760      12.5001
   14761      12.9583
   14762      13.0831
   14763      13.1154
   14764      13.0494
   14765      12.5346
   14766      13.5863
   14767      13.3030
   14768      12.6973
   14769      13.1202
   14770      12.6310
   14771      13.3108
   14772      13.4817
   14773      13.7973
   14774      13.8959
   14775      13.4513
   14776      13.4712
   14777      12.9952
   14778      13.2046
   14779      12.2467
   14780      12.6119
   14781      12.5240
   14782      12.5023
   14783      12.7781
   14784      13.2844
   14785      12.7359
   14786      12.4239
   14787      13.0126
   14788      13.1673
   14789      13.3032
   14790      12.9410
   14791      13.1788
   14792      12.9210
   14793      12.9282
   14794      12.8799
   14795      13.1377
   14796      13.0298
   14797      13.1060
   14798      13.3143
   14799      12.8197
   14800      13.3939
   14801      13.2865
   14802      13.4114
   14803      13.2150
   14804      13.1354
   14805      12.9085
   14806      13.5050
   14807      13.3060
   14808      13.5340
   14809      13.2560
   14810      12.8122
   14811      12.9137
   14812      12.9535
   14813      13.2932
   14814      13.0943
   14815      13.4869
   14816      13.1569
   14817      13.4140
   14818      13.3438
   14819      13.0291
   14820      13.4035
   14821      12.5716
   14822      12.7275
   14823      12.5748
   14824      12.4030
   14825      12.8266
   14826      12.9600
   14827      12.8839
   14828      12.9564
   14829      13.2114
   14830      12.9437
   14831      13.1562
   14832      13.6913
   14833      13.4562
   14834      13.4857
   14835      13.3455
   14836      13.2262
   14837      13.5879
   14838      13.7121
   14839      14.3323
   14840      14.1561
   14841      14.9397
   14842      14.8880
   14843      14.8628
   14844      14.4696
   14845      14.5198
   14846      13.6931
   14847      14.1575
   14848      13.5362
   14849      13.4759
   14850      14.3031
   14851      13.5599
   14852      13.7316
   14853      14.1179
   14854      14.0211
   14855      13.9547
   14856      13.7424
   14857      13.5621
   14858      13.7602
   14859      13.1304
   14860      13.5425
   14861      13.5528
   14862      13.3193
   14863      13.2480
   14864      13.4535
   14865      13.7373
   14866      13.7822
   14867      13.6282
   14868      13.5821
   14869      13.2218
   14870      13.4291
   14871      13.2443
   14872      13.4006
   14873      13.8242
   14874      13.6054
   14875      13.6180
   14876      14.0549
   14877      14.0627
   14878      13.8380
   14879      13.7173
   14880      13.1853
   14881      13.0899
   14882      13.8965
   14883      13.6318
   14884      13.7729
   14885      13.6277
   14886      12.9303
   14887      13.7228
   14888      13.5173
   14889      12.5279
   14890      13.3446
   14891      12.4441
   14892      13.1363
   14893      13.0011
   14894      12.4976
   14895      12.6129
   14896      12.7133
   14897      12.3364
   14898      12.6539
   14899      13.0692
   14900      13.2588
   14901      13.7532
   14902      12.6529
   14903      12.7859
   14904      12.7672
   14905      13.1244
   14906      14.0785
   14907      13.2886
   14908      12.8485
   14909      12.7345
   14910      11.8563
   14911      12.5166
   14912      12.3624
   14913      12.7060
   14914      13.0532
   14915      12.8996
   14916      12.7972
   14917      12.5430
   14918      12.7730
   14919      13.2809
   14920      12.9890
   14921      13.2180
   14922      13.2487
   14923      13.3523
   14924      12.6780
   14925      12.7106
   14926      12.4602
   14927      12.6439
   14928      12.4839
   14929      12.4095
   14930      12.8728
   14931      12.5148
   14932      12.7753
   14933      12.5917
   14934      12.9734
   14935      12.9925
   14936      12.8708
   14937      12.8596
   14938      12.8368
   14939      12.3754
   14940      12.2673
   14941      12.5530
   14942      12.2422
   14943      12.7923
   14944      12.8479
   14945      12.8819
   14946      12.3754
   14947      12.3312
   14948      13.5491
   14949      13.1229
   14950      13.0416
   14951      12.6038
   14952      13.6683
   14953      12.8143
   14954      12.8901
   14955      12.3731
   14956      13.0713
   14957      12.5955
   14958      12.3171
   14959      12.9608
   14960      12.8294
   14961      12.8098
   14962      12.5689
   14963      12.5285
   14964      13.2626
   14965      13.1427
   14966      13.3340
   14967      13.7665
   14968      13.6531
   14969      13.7399
   14970      13.9159
   14971      13.4167
   14972      13.7966
   14973      13.1404
   14974      14.3422
   14975      13.7685
   14976      13.5380
   14977      13.3951
   14978      13.7390
   14979      14.2075
   14980      13.6393
   14981      13.0191
   14982      13.3111
   14983      12.9821
   14984      12.2636
   14985      12.1633
   14986      12.3960
   14987      12.5971
   14988      12.4796
   14989      12.2588
   14990      11.6370
   14991      12.1150
   14992      11.3988
   14993      11.9751
   14994      11.9582
   14995      11.9956
   14996      12.3099
   14997      12.4245
   14998      12.6368
   14999      12.1071
   15000      11.9442
   15001      12.2561
   15002      11.9690
   15003      12.1853
   15004      12.1988
   15005      12.9329
   15006      12.2519
   15007      12.5664
   15008      13.1105
   15009      13.1509
   15010      12.6076
   15011      12.8187
   15012      13.3422
   15013      13.3472
   15014      12.7023
   15015      12.8500
   15016      12.4735
   15017      12.6268
   15018      11.9023
   15019      11.7405
   15020      11.8972
   15021      12.1443
   15022      11.7496
   15023      11.7904
   15024      12.0389
   15025      11.9364
   15026      11.2486
   15027      12.1153
   15028      12.7649
   15029      12.6307
   15030      12.1658
   15031      11.9935
   15032      11.7481
   15033      11.8537
   15034      11.2251
   15035      11.8621
   15036      12.6664
   15037      11.7839
   15038      12.7361
   15039      12.6685
   15040      12.4718
   15041      12.5118
   15042      12.3664
   15043      12.4675
   15044      12.4354
   15045      12.6645
   15046      12.8875
   15047      12.3727
   15048      12.6886
   15049      12.7786
   15050      12.2791
   15051      11.9679
   15052      12.5927
   15053      12.8468
   15054      13.2840
   15055      12.8122
   15056      12.6304
   15057      13.3719
   15058      13.3948
   15059      13.5997
   15060      12.9144
   15061      12.2981
   15062      12.8290
   15063      12.1353
   15064      12.4325
   15065      11.8789
   15066      12.0398
   15067      11.8500
   15068      11.4189
   15069      11.8170
   15070      12.2592
   15071      12.1153
   15072      12.3332
   15073      12.3779
   15074      12.3435
   15075      12.2280
   15076      12.8979
   15077      13.0277
   15078      12.3162
   15079      11.9753
   15080      12.7254
   15081      12.6443
   15082      12.9611
   15083      11.9999
   15084      12.5914
   15085      12.1168
   15086      12.3200
   15087      12.2081
   15088      12.9418
   15089      12.5390
   15090      12.5185
   15091      12.4782
   15092      13.0638
   15093      11.8487
   15094      12.7499
   15095      12.8117
   15096      12.9327
   15097      12.5670
   15098      13.1290
   15099      13.1577
   15100      12.8290
   15101      12.6434
   15102      12.4173
   15103      12.8092
   15104      12.4568
   15105      12.3092
   15106      13.0038
   15107      12.9830
   15108      12.8054
   15109      12.3961
   15110      12.0049
   15111      11.4677
   15112      12.2158
   15113      12.2394
   15114      12.3626
   15115      11.8738
   15116      11.5801
   15117      11.2635
   15118      10.7050
   15119      10.5161
   15120      10.7091
   15121      11.2360
   15122      11.2219
   15123      12.2433
   15124      12.1912
   15125      11.5879
   15126      12.3887
   15127      12.8350
   15128      12.3291
   15129      12.6607
   15130      12.9870
   15131      13.3206
   15132      12.5756
   15133      12.5226
   15134      12.5840
   15135      12.6155
   15136      12.4023
   15137      12.6734
   15138      12.6661
   15139      12.7942
   15140      12.9799
   15141      13.7360
   15142      12.8443
   15143      12.7757
   15144      13.1945
   15145      12.7392
   15146      11.8836
   15147      12.1308
   15148      12.4967
   15149      12.7717
   15150      12.6705
   15151      12.1001
   15152      12.6143
   15153      12.7953
   15154      13.0870
   15155      12.4583
   15156      12.0813
   15157      12.4683
   15158      12.7891
   15159      12.5438
   15160      12.4987
   15161      11.9334
   15162      12.7613
   15163      12.8304
   15164      13.4295
   15165      13.1741
   15166      13.3224
   15167      13.3320
   15168      12.5316
   15169      12.3919
   15170      12.1632
   15171      12.2326
   15172      12.4501
   15173      12.2442
   15174      12.3042
   15175      13.6827
   15176      13.2685
   15177      13.4068
   15178      13.0429
   15179      13.1272
   15180      13.2301
   15181      13.2589
   15182      13.3000
   15183      13.4137
   15184      13.4870
   15185      13.6744
   15186      13.8515
   15187      14.0746
   15188      13.6930
   15189      13.4490
   15190      14.5063
   15191      13.9963
   15192      13.8133
   15193      13.8596
   15194      13.5778
   15195      13.5097
   15196      13.6731
   15197      13.7171
   15198      13.7880
   15199      13.7468
   15200      13.4118
   15201      14.2550
   15202      13.2303
   15203      13.8603
   15204      13.5486
   15205      13.2557
   15206      13.1199
   15207      13.2014
   15208      12.6774
   15209      12.8257
   15210      13.2203
   15211      12.2760
   15212      13.2615
   15213      13.2271
   15214      12.4996
   15215      12.1012
   15216      12.9959
   15217      12.8304
   15218      12.1735
   15219      12.3788
   15220      12.5296
   15221      12.0917
   15222      12.8443
   15223      12.9646
   15224      13.3559
   15225      13.0012
   15226      12.7760
   15227      12.8600
   15228      12.9444
   15229      12.9066
   15230      12.5217
   15231      12.8119
   15232      12.4950
   15233      12.8207
   15234      13.1482
   15235      13.0569
   15236      12.9323
   15237      13.9560
   15238      13.5443
   15239      13.2663
   15240      14.0490
   15241      14.3408
   15242      13.8952
   15243      14.3616
   15244      13.6520
   15245      14.1566
   15246      13.9667
   15247      14.2662
   15248      14.1285
   15249      14.7438
   15250      13.7729
   15251      13.2606
   15252      12.5495
   15253      12.4079
   15254      12.1588
   15255      12.5756
   15256      12.9720
   15257      12.1227
   15258      11.9895
   15259      12.2332
   15260      12.1373
   15261      12.2181
   15262      12.1121
   15263      12.8446
   15264      13.2328
   15265      14.0035
   15266      13.0213
   15267      13.3175
   15268      13.8964
   15269      13.3969
   15270      13.8293
   15271      13.6339
   15272      13.5260
   15273      13.4471
   15274      13.4179
   15275      13.5691
   15276      13.2477
   15277      13.0769
   15278      13.2912
   15279      13.4317
   15280      12.6707
   15281      12.1951
   15282      12.9701
   15283      13.1734
   15284      12.8847
   15285      13.2158
   15286      13.0614
   15287      12.5245
   15288      12.5498
   15289      12.4610
   15290      12.7683
   15291      12.9793
   15292      12.8603
   15293      13.0254
   15294      12.1232
   15295      12.4180
   15296      12.6208
   15297      13.1077
   15298      12.7622
   15299      13.8043
   15300      13.1251
   15301      13.1494
   15302      13.3228
   15303      12.9102
   15304      12.9262
   15305      12.7325
   15306      12.8904
   15307      12.7043
   15308      12.7739
   15309      12.7027
   15310      12.5582
   15311      12.3189
   15312      12.5853
   15313      12.3085
   15314      12.0783
   15315      11.6692
   15316      12.7845
   15317      11.8707
   15318      12.1004
   15319      12.1630
   15320      12.6938
   15321      12.9287
   15322      11.9439
   15323      12.2750
   15324      12.2147
   15325      13.0782
   15326      12.8098
   15327      13.4183
   15328      12.2917
   15329      12.5931
   15330      13.1692
   15331      12.3051
   15332      12.1491
   15333      12.3672
   15334      13.2612
   15335      12.7707
   15336      12.6652
   15337      12.6076
   15338      12.7527
   15339      13.3687
   15340      12.4122
   15341      13.0437
   15342      12.8604
   15343      13.3040
   15344      14.0409
   15345      13.3329
   15346      12.6879
   15347      13.1180
   15348      12.7404
   15349      12.5746
   15350      12.0486
   15351      12.9807
   15352      12.7747
   15353      12.8152
   15354      13.3274
   15355      13.5017
   15356      12.9952
   15357      12.9446
   15358      12.5575
   15359      13.0486
   15360      13.3459
   15361      13.1087
   15362      12.6050
   15363      12.7652
   15364      12.5943
   15365      13.1116
   15366      13.2259
   15367      12.8803
   15368      12.7738
   15369      12.6783
   15370      13.0601
   15371      12.8885
   15372      12.4975
   15373      12.7756
   15374      12.8557
   15375      12.3508
   15376      12.7077
   15377      12.3344
   15378      13.1355
   15379      12.7968
   15380      12.9730
   15381      13.3666
   15382      13.1218
   15383      12.6060
   15384      12.6212
   15385      12.0081
   15386      11.9416
   15387      12.2376
   15388      12.7450
   15389      12.8535
   15390      13.3673
   15391      12.5454
   15392      12.9590
   15393      12.8366
   15394      12.5120
   15395      12.2482
   15396      12.0964
   15397      12.2167
   15398      12.4692
   15399      12.8307
   15400      13.3426
   15401      12.8779
   15402      12.5772
   15403      12.3260
   15404      12.7946
   15405      13.2336
   15406      12.9117
   15407      12.8667
   15408      13.0150
   15409      12.6920
   15410      12.8865
   15411      12.4247
   15412      12.8846
   15413      12.7895
   15414      12.8829
   15415      12.2050
   15416      12.3949
   15417      11.6271
   15418      12.0905
   15419      12.2928
   15420      12.0719
   15421      12.2218
   15422      11.6384
   15423      12.5391
   15424      12.4213
   15425      11.9446
   15426      11.6979
   15427      12.1987
   15428      11.8413
   15429      11.5378
   15430      12.1833
   15431      11.4714
   15432      12.5297
   15433      12.4970
   15434      12.5055
   15435      12.1381
   15436      12.3591
   15437      12.6022
   15438      12.7789
   15439      12.7107
   15440      12.2294
   15441      12.3781
   15442      12.2442
   15443      12.2903
   15444      12.7863
   15445      12.5917
   15446      12.3045
   15447      12.4253
   15448      12.3228
   15449      11.7048
   15450      12.2216
   15451      12.7354
   15452      12.1863
   15453      13.0244
   15454      12.7668
   15455      13.4551
   15456      12.5836
   15457      12.2179
   15458      12.7428
   15459      12.0369
   15460      11.9548
   15461      11.5512
   15462      12.1011
   15463      11.8402
   15464      11.3532
   15465      11.7455
   15466      11.4200
   15467      11.2637
   15468      12.1539
   15469      11.8966
   15470      12.3988
   15471      11.7104
   15472      11.6835
   15473      11.4782
   15474      12.0493
   15475      12.1094
   15476      12.0802
   15477      12.1449
   15478      12.5213
   15479      13.1319
   15480      12.5302
   15481      12.6125
   15482      13.2887
   15483      11.7145
   15484      12.2289
   15485      12.6437
   15486      12.5726
   15487      12.1641
   15488      12.1029
   15489      11.3236
   15490      11.8794
   15491      12.1642
   15492      11.9192
   15493      12.1866
   15494      11.9182
   15495      12.5330
   15496      11.8389
   15497      12.4896
   15498      13.1321
   15499      12.8500
   15500      12.5341
   15501      12.1214
   15502      12.5585
   15503      12.0035
   15504      12.5369
   15505      12.3267
   15506      12.6199
   15507      12.7759
   15508      12.9103
   15509      13.0530
   15510      12.6700
   15511      12.9306
   15512      12.5823
   15513      12.5290
   15514      12.4127
   15515      12.5107
   15516      12.2408
   15517      12.5901
   15518      11.9301
   15519      11.9325
   15520      12.4303
   15521      12.4672
   15522      12.5690
   15523      12.9793
   15524      12.6960
   15525      13.1204
   15526      12.1851
   15527      13.0359
   15528      12.7271
   15529      12.8705
   15530      12.3996
   15531      12.4292
   15532      12.8221
   15533      12.5595
   15534      13.4644
   15535      13.4702
   15536      13.1603
   15537      14.0584
   15538      12.4822
   15539      12.7745
   15540      13.0333
   15541      13.1518
   15542      13.4393
   15543      13.8588
   15544      13.6378
   15545      13.9152
   15546      13.2974
   15547      13.0907
   15548      13.7290
   15549      13.3501
   15550      13.0791
   15551      13.0449
   15552      12.8775
   15553      13.3982
   15554      12.7332
   15555      13.7097
   15556      13.5924
   15557      13.2088
   15558      13.5009
   15559      13.2474
   15560      12.9293
   15561      13.4845
   15562      13.4603
   15563      13.7589
   15564      12.9175
   15565      13.2826
   15566      13.3379
   15567      13.2298
   15568      12.9907
   15569      13.2101
   15570      13.3622
   15571      13.5113
   15572      12.9827
   15573      13.1338
   15574      13.3177
   15575      12.8311
   15576      12.8934
   15577      12.9170
   15578      13.3714
   15579      12.7095
   15580      13.1372
   15581      12.5174
   15582      13.3081
   15583      12.7785
   15584      13.5936
   15585      13.3266
   15586      13.4707
   15587      12.9503
   15588      12.9262
   15589      13.2443
   15590      12.3995
   15591      13.3086
   15592      13.7123
   15593      12.8794
   15594      13.0108
   15595      12.5822
   15596      13.4777
   15597      13.1935
   15598      12.8961
   15599      12.7548
   15600      13.3975
   15601      13.2614
   15602      13.6697
   15603      12.9273
   15604      13.1831
   15605      13.2303
   15606      13.7010
   15607      13.1278
   15608      12.6874
   15609      12.7138
   15610      12.2006
   15611      12.4822
   15612      13.3815
   15613      12.9319
   15614      13.2802
   15615      13.2912
   15616      13.8354
   15617      13.3976
   15618      13.4371
   15619      13.5297
   15620      13.6491
   15621      13.4255
   15622      13.3737
   15623      13.8872
   15624      13.7710
   15625      13.6352
   15626      13.2286
   15627      12.8548
   15628      12.8650
   15629      13.0794
   15630      12.8725
   15631      12.9611
   15632      13.1322
   15633      12.5967
   15634      12.7870
   15635      12.6003
   15636      12.8996
   15637      12.4779
   15638      12.9240
   15639      12.4720
   15640      12.0765
   15641      11.8004
   15642      12.0333
   15643      11.7765
   15644      12.4064
   15645      11.9724
   15646      11.9502
   15647      12.1581
   15648      11.6668
   15649      12.0852
   15650      11.6496
   15651      11.2411
   15652      11.9246
   15653      11.7317
   15654      11.7534
   15655      11.7886
   15656      11.5031
   15657      11.9298
   15658      12.3480
   15659      12.0306
   15660      11.5086
   15661      11.7222
   15662      11.2985
   15663      11.7118
   15664      11.7597
   15665      11.7625
   15666      11.1585
   15667      11.8904
   15668      10.9165
   15669      10.9277
   15670      10.8781
   15671      11.4766
   15672      11.1897
   15673      11.1079
   15674      11.7319
   15675      11.5057
   15676      11.8320
   15677      11.4820
   15678      12.1865
   15679      11.3221
   15680      11.7898
   15681      12.0939
   15682      11.4051
   15683      11.4173
   15684      11.6736
   15685      11.5468
   15686      11.8486
   15687      12.5927
   15688      12.3417
   15689      12.4928
   15690      12.4625
   15691      11.8291
   15692      12.0672
   15693      12.4493
   15694      12.5854
   15695      12.6997
   15696      13.2672
   15697      13.0107
   15698      13.3093
   15699      12.5672
   15700      11.8244
   15701      11.8814
   15702      12.8440
   15703      12.4590
   15704      12.3408
   15705      12.1316
   15706      12.1697
   15707      12.0038
   15708      11.8801
   15709      11.8073
   15710      12.2541
   15711      12.7731
   15712      12.6853
   15713      12.0556
   15714      12.0957
   15715      12.4799
   15716      12.1682
   15717      13.6532
   15718      12.8508
   15719      12.6204
   15720      13.3986
   15721      12.3857
   15722      12.6457
   15723      12.9129
   15724      13.0828
   15725      12.7558
   15726      13.0309
   15727      12.3040
   15728      12.1610
   15729      12.5242
   15730      12.4602
   15731      12.8181
   15732      12.1280
   15733      11.6846
   15734      12.2953
   15735      11.6797
   15736      12.5005
   15737      12.0519
   15738      12.1786
   15739      12.3323
   15740      12.0419
   15741      11.6964
   15742      11.3579
   15743      12.0785
   15744      11.6133
   15745      11.8720
   15746      11.1556
   15747      11.3771
   15748      11.4572
   15749      11.5360
   15750      11.2890
   15751      11.6241
   15752      11.3981
   15753      11.0655
   15754      11.6438
   15755      11.2146
   15756      11.6902
   15757      11.8203
   15758      12.3943
   15759      11.8980
   15760      12.5475
   15761      12.0507
   15762      11.2235
   15763      11.6337
   15764      12.6127
   15765      12.1187
   15766      12.1118
   15767      12.4801
   15768      12.6434
   15769      12.4542
   15770      12.0208
   15771      12.0532
   15772      11.3723
   15773      11.7209
   15774      11.4106
   15775      11.1326
   15776      11.5195
   15777      11.6357
   15778      11.7771
   15779      12.1168
   15780      12.2147
   15781      12.3832
   15782      12.1502
   15783      12.1499
   15784      12.4403
   15785      12.1484
   15786      11.9733
   15787      12.1197
   15788      11.9332
   15789      11.9006
   15790      12.8654
   15791      13.3650
   15792      11.8016
   15793      11.7718
   15794      11.5069
   15795      11.7989
   15796      12.2365
   15797      10.9485
   15798      11.5308
   15799      11.4289
   15800      11.8357
   15801      12.1635
   15802      11.6153
   15803      10.8396
   15804      10.8140
   15805      10.7965
   15806      10.8048
   15807      10.2433
   15808      10.6164
   15809       9.8749
   15810      11.1389
   15811      10.4211
   15812      11.0620
   15813      11.8734
   15814      11.1717
   15815      11.4327
   15816      10.8881
   15817      11.6790
   15818      11.6831
   15819      12.3076
   15820      11.6054
   15821      11.6043
   15822      11.5511
   15823      11.0612
   15824      11.2910
   15825      11.2412
   15826      11.0777
   15827      11.5635
   15828      11.6290
   15829      12.7966
   15830      12.6637
   15831      12.1045
   15832      12.0915
   15833      11.2758
   15834      12.7033
   15835      11.8937
   15836      12.1535
   15837      11.8800
   15838      11.5150
   15839      11.7215
   15840      11.9912
   15841      11.5862
   15842      12.1236
   15843      11.7799
   15844      11.6460
   15845      12.5238
   15846      12.5210
   15847      11.7121
   15848      11.9641
   15849      11.6654
   15850      11.7884
   15851      12.2975
   15852      12.6024
   15853      12.1146
   15854      12.2605
   15855      12.0711
   15856      12.2882
   15857      12.5450
   15858      12.2680
   15859      11.6427
   15860      12.2379
   15861      11.2600
   15862      12.1216
   15863      11.8637
   15864      11.5851
   15865      11.9253
   15866      11.3186
   15867      11.2493
   15868      11.8635
   15869      11.3476
   15870      11.4247
   15871      10.9170
   15872      11.4586
   15873      11.1074
   15874      11.7713
   15875      11.9037
   15876      11.5382
   15877      11.5875
   15878      11.8076
   15879      11.8799
   15880      12.6249
   15881      11.9881
   15882      12.1512
   15883      12.3224
   15884      12.1305
   15885      12.0103
   15886      11.4007
   15887      11.4690
   15888      11.5839
   15889      10.9220
   15890      11.8259
   15891      11.0540
   15892      11.7070
   15893      11.8721
   15894      12.3816
   15895      12.2809
   15896      12.7985
   15897      11.9619
   15898      12.4155
   15899      11.7746
   15900      11.3020
   15901      11.0433
   15902      11.5639
   15903      11.7228
   15904      11.7754
   15905      11.5454
   15906      10.7709
   15907      12.0781
   15908      11.9413
   15909      12.2506
   15910      12.6081
   15911      12.8699
   15912      12.4681
   15913      12.6150
   15914      12.5164
   15915      12.8866
   15916      12.9569
   15917      12.2768
   15918      12.6544
   15919      12.4598
   15920      11.9787
   15921      11.9513
   15922      11.9368
   15923      11.9461
   15924      12.4548
   15925      12.6760
   15926      12.4629
   15927      13.2241
   15928      12.7093
   15929      12.3554
   15930      12.1524
   15931      11.8996
   15932      12.2576
   15933      11.7174
   15934      12.2754
   15935      13.1544
   15936      12.4842
   15937      12.3611
   15938      12.6228
   15939      12.8128
   15940      12.4242
   15941      12.0652
   15942      12.7943
   15943      12.0938
   15944      11.7020
   15945      12.9474
   15946      11.8805
   15947      12.9051
   15948      12.3169
   15949      12.1376
   15950      12.5030
   15951      11.9313
   15952      12.3368
   15953      12.3894
   15954      12.7762
   15955      11.4241
   15956      11.8812
   15957      11.5927
   15958      12.3182
   15959      11.2699
   15960      12.1065
   15961      11.1547
   15962      12.1404
   15963      12.4313
   15964      11.9883
   15965      11.2044
   15966      11.5699
   15967      11.7876
   15968      11.5569
   15969      11.2649
   15970      11.1814
   15971      10.5504
   15972      11.8014
   15973      11.7307
   15974      11.8908
   15975      11.5898
   15976      11.5754
   15977      11.0584
   15978      11.7073
   15979      11.7952
   15980      11.6396
   15981      11.4816
   15982      11.3406
   15983      11.1236
   15984      11.8178
   15985      11.7837
   15986      12.8184
   15987      11.8650
   15988      12.6417
   15989      12.8042
   15990      11.7662
   15991      11.8444
   15992      11.6267
   15993      11.9176
   15994      12.1472
   15995      12.5096
   15996      11.9854
   15997      11.8026
   15998      11.8446
   15999      11.9983
   16000      12.3544
   16001      12.0377
   16002      12.4948
   16003      12.1075
   16004      12.2161
   16005      12.4851
   16006      11.1768
   16007      11.8259
   16008      11.6155
   16009      12.2416
   16010      11.7384
   16011      12.7001
   16012      12.3182
   16013      10.9812
   16014      12.2813
   16015      12.2535
   16016      12.2450
   16017      12.2424
   16018      12.7721
   16019      12.5931
   16020      11.8947
   16021      12.4008
   16022      11.9732
   16023      12.1358
   16024      12.9084
   16025      11.7040
   16026      12.5778
   16027      12.0907
   16028      12.1136
   16029      12.3648
   16030      11.7977
   16031      11.6236
   16032      12.1614
   16033      11.9696
   16034      11.7386
   16035      11.2756
   16036      11.8176
   16037      11.5492
   16038      11.3109
   16039      10.9637
   16040      11.3858
   16041      11.3423
   16042      11.7696
   16043      11.8556
   16044      11.5328
   16045      11.7906
   16046      11.6584
   16047      11.4925
   16048      11.7916
   16049      11.0409
   16050      11.0118
   16051      11.1910
   16052      10.9927
   16053      11.3096
   16054      11.6332
   16055      11.3243
   16056      10.8323
   16057      11.1442
   16058      10.7413
   16059      11.6216
   16060      10.8366
   16061      11.6447
   16062      12.4935
   16063      11.8654
   16064      11.7714
   16065      12.2711
   16066      12.0302
   16067      13.1074
   16068      13.1436
   16069      12.5865
   16070      12.3178
   16071      12.4614
   16072      12.4305
   16073      12.1658
   16074      12.4359
   16075      12.7794
   16076      12.5944
   16077      12.7395
   16078      12.9256
   16079      12.2665
   16080      12.8695
   16081      12.4115
   16082      12.5336
   16083      12.8078
   16084      11.8369
   16085      12.7770
   16086      12.9405
   16087      12.2659
   16088      11.6651
   16089      12.4351
   16090      12.8673
   16091      11.8700
   16092      11.6076
   16093      11.3973
   16094      11.6427
   16095      11.6858
   16096      11.1577
   16097      11.6606
   16098      11.7195
   16099      12.4427
   16100      12.1340
   16101      12.0818
   16102      12.5178
   16103      12.6614
   16104      12.5921
   16105      12.9407
   16106      12.5439
   16107      11.9391
   16108      12.1332
   16109      12.4077
   16110      13.0730
   16111      13.1652
   16112      13.1541
   16113      12.9696
   16114      13.1594
   16115      12.5232
   16116      12.5629
   16117      12.5695
   16118      13.4000
   16119      12.3125
   16120      12.7252
   16121      12.1123
   16122      12.2052
   16123      12.4582
   16124      11.4873
   16125      12.1418
   16126      11.4716
   16127      11.8177
   16128      11.3131
   16129      11.3791
   16130      12.2924
   16131      11.1141
   16132      11.7174
   16133      12.0406
   16134      12.2699
   16135      12.4564
   16136      12.9984
   16137      12.8015
   16138      11.5539
   16139      12.3668
   16140      12.5283
   16141      12.6505
   16142      12.2391
   16143      12.5115
   16144      11.8840
   16145      12.0206
   16146      11.8406
   16147      11.9040
   16148      12.5345
   16149      12.5250
   16150      12.1678
   16151      12.2390
   16152      11.3796
   16153      11.9447
   16154      11.7749
   16155      11.8173
   16156      11.8196
   16157      12.3507
   16158      12.6076
   16159      12.0289
   16160      12.0691
   16161      11.5234
   16162      11.3619
   16163      11.8401
   16164      11.8334
   16165      11.9500
   16166      11.9981
   16167      11.9365
   16168      11.3403
   16169      11.8542
   16170      11.8477
   16171      12.7451
   16172      12.2095
   16173      12.6581
   16174      12.6266
   16175      12.4010
   16176      12.3536
   16177      12.4828
   16178      12.6709
   16179      11.8430
   16180      11.7786
   16181      12.2742
   16182      12.0668
   16183      12.5288
   16184      11.5301
   16185      11.5154
   16186      11.3173
   16187      10.9864
   16188      11.3457
   16189      11.6425
   16190      11.0449
   16191      11.1101
   16192      11.3550
   16193      10.9797
   16194      11.7080
   16195      11.0865
   16196      10.6529
   16197      10.7418
   16198      11.0133
   16199      10.1827
   16200      10.9519
   16201      11.2557
   16202      10.8111
   16203      10.7159
   16204      10.5295
   16205      10.5029
   16206      10.4821
   16207      11.1530
   16208      10.5380
   16209      10.7383
   16210      10.6034
   16211      10.4962
   16212      10.6088
   16213      11.2460
   16214      10.4282
   16215       9.8004
   16216      10.5364
   16217      10.5658
   16218      10.2534
   16219      10.6445
   16220      10.2807
   16221      10.0759
   16222      10.4431
   16223      11.2931
   16224      10.7332
   16225      10.8009
   16226      11.1520
   16227      11.4782
   16228      11.9524
   16229      12.0677
   16230      11.9207
   16231      11.9438
   16232      10.8770
   16233      11.7974
   16234      11.7110
   16235      11.4744
   16236      10.6332
   16237      11.1688
   16238      10.7268
   16239      10.6124
   16240      11.6018
   16241      10.7332
   16242      10.9092
   16243      11.4534
   16244      11.7542
   16245      11.6610
   16246      11.1120
   16247      11.3179
   16248      11.0758
   16249      11.1014
   16250      10.6824
   16251      11.0916
   16252      11.5873
   16253      10.8289
   16254      11.5803
   16255      11.4836
   16256      11.1410
   16257      10.9396
   16258      11.2461
   16259      11.4322
   16260      11.0394
   16261      10.9884
   16262      10.9588
   16263      10.3835
   16264       9.9322
   16265      10.0042
   16266      10.2155
   16267      10.2542
   16268      10.9967
   16269      10.7391
   16270      10.6145
   16271      10.9419
   16272      10.5728
   16273      11.2939
   16274      10.8650
   16275      10.7554
   16276      10.9502
   16277      11.0381
   16278      10.9611
   16279      12.0780
   16280      11.7141
   16281      11.2199
   16282      11.0283
   16283      11.0373
   16284      11.5174
   16285      11.2988
   16286      11.0716
   16287      11.2516
   16288      11.0285
   16289      11.3470
   16290      11.4904
   16291      11.3186
   16292      11.4751
   16293      11.1698
   16294      11.4231
   16295      11.0748
   16296      11.2129
   16297      11.7950
   16298      11.7463
   16299      12.1428
   16300      11.4723
   16301      11.3311
   16302      12.4664
   16303      12.1864
   16304      11.9890
   16305      12.0409
   16306      11.7300
   16307      11.9483
   16308      11.9549
   16309      12.5705
   16310      12.0593
   16311      12.2444
   16312      11.8179
   16313      12.4945
   16314      12.4755
   16315      12.4550
   16316      12.5956
   16317      12.2816
   16318      12.6415
   16319      12.1182
   16320      12.2511
   16321      11.2267
   16322      11.2466
   16323      10.4974
   16324      11.1192
   16325      11.2650
   16326      10.9486
   16327      11.5398
   16328      11.1058
   16329      11.3075
   16330      11.4752
   16331      11.7990
   16332      11.6153
   16333      10.9968
   16334      11.0526
   16335      11.5814
   16336      11.1613
   16337      11.2906
   16338      10.8734
   16339      11.5782
   16340      11.3677
   16341      11.2921
   16342      11.0347
   16343      11.8872
   16344      10.9986
   16345      11.0815
   16346      11.0498
   16347      10.8776
   16348      11.5924
   16349      11.3698
   16350      11.1143
   16351      12.0206
   16352      11.1292
   16353      11.6537
   16354      12.3074
   16355      12.1308
   16356      12.0126
   16357      12.4332
   16358      12.7674
   16359      11.9860
   16360      12.1934
   16361      12.2139
   16362      11.8517
   16363      11.2888
   16364      12.3744
   16365      12.6258
   16366      11.3320
   16367      11.8874
   16368      11.9978
   16369      12.8589
   16370      13.0327
   16371      12.1950
   16372      12.1395
   16373      11.6973
   16374      11.7781
   16375      12.2022
   16376      11.8256
   16377      11.5045
   16378      11.9573
   16379      11.1407
   16380      10.8474
   16381      11.7373
   16382      11.5519
   16383      10.9157
   16384      10.9918
   16385      11.2291
   16386      10.5668
   16387      10.9762
   16388      11.2130
   16389      11.2606
   16390      11.2995
   16391      11.0594
   16392      10.8804
   16393      11.4066
   16394      10.3077
   16395      10.8798
   16396      10.6352
   16397      10.8007
   16398      10.6642
   16399      10.6729
   16400      10.7320
   16401      10.6991
   16402      10.6447
   16403      10.8382
   16404      10.9085
   16405      10.9924
   16406      10.6399
   16407      10.0465
   16408       9.7951
   16409       9.8005
   16410      10.5575
   16411      10.2570
   16412      10.0206
   16413       9.6177
   16414       9.3126
   16415       9.8897
   16416      10.5130
   16417       9.9504
   16418      10.1391
   16419       9.9347
   16420       9.7706
   16421       9.9035
   16422      10.1324
   16423      10.7092
   16424      10.7945
   16425      10.4045
   16426      11.1098
   16427      11.7477
   16428      11.9091
   16429      11.9158
   16430      11.4613
   16431      11.5842
   16432      11.7047
   16433      11.4766
   16434      11.2325
   16435      11.2291
   16436      11.0492
   16437      10.5677
   16438       9.8878
   16439       9.9333
   16440      10.9124
   16441      10.2874
   16442      10.3423
   16443      10.9258
   16444      10.6879
   16445      10.1785
   16446      10.6620
   16447      10.3639
   16448      10.6269
   16449      10.5495
   16450      11.1262
   16451      10.7333
   16452      10.6791
   16453      10.5261
   16454      10.7537
   16455      11.1708
   16456      11.2212
   16457      11.4601
   16458      11.3388
   16459      10.9024
   16460      11.0850
   16461      10.9650
   16462      10.9487
   16463      11.5221
   16464      11.4898
   16465      11.4107
   16466      11.6674
   16467      10.8727
   16468      11.9487
   16469      11.8958
   16470      11.6675
   16471      10.8731
   16472      11.5501
   16473      11.7440
   16474      10.1357
   16475      10.5080
   16476      10.3571
   16477      11.1503
   16478      10.2815
   16479      10.3800
   16480      10.6622
   16481      10.4703
   16482      10.9655
   16483      11.1264
   16484      10.9484
   16485      11.0307
   16486      10.9938
   16487      10.8161
   16488      11.2113
   16489      11.0659
   16490      10.2847
   16491      10.4800
   16492      10.8701
   16493      10.8134
   16494      10.6008
   16495      10.4228
   16496      10.4998
   16497      10.0384
   16498       9.8030
   16499      11.0471
   16500      10.7255
   16501      10.0647
   16502       9.9248
   16503      10.5785
   16504      10.4962
   16505      10.2812
   16506      10.8199
   16507      10.9647
   16508      10.5005
   16509      10.6900
   16510      10.6706
   16511      10.6314
   16512      10.8815
   16513      10.3571
   16514      10.7148
   16515      10.7807
   16516      10.3137
   16517      10.6777
   16518      10.3202
   16519      10.4662
   16520      11.0038
   16521      10.3108
   16522      11.1323
   16523      10.1928
   16524      10.5160
   16525      10.9563
   16526      10.8751
   16527      10.5413
   16528      10.4274
   16529      10.3506
   16530      10.3342
   16531      11.3658
   16532      10.3921
   16533      10.7443
   16534       9.6431
   16535       9.8608
   16536       9.4495
   16537      10.5074
   16538      10.2178
   16539       9.5854
   16540       9.7668
   16541       9.3391
   16542       9.6288
   16543       9.7914
   16544       9.6686
   16545       9.5256
   16546       9.8554
   16547       9.5843
   16548       9.7399
   16549       9.8060
   16550       9.9481
   16551      10.0553
   16552       9.4349
   16553       9.6296
   16554       9.2062
   16555       9.9992
   16556       9.2076
   16557       9.5774
   16558       9.6341
   16559       9.4168
   16560       9.1581
   16561       9.3884
   16562       9.5126
   16563       9.0527
   16564       9.5073
   16565       9.4493
   16566       9.5779
   16567       9.3957
   16568       9.4272
   16569      10.5983
   16570      10.6036
   16571       9.9024
   16572       9.4296
   16573       9.2289
   16574       9.7801
   16575       9.7121
   16576      10.0706
   16577       9.7260
   16578       9.8289
   16579      10.0943
   16580       9.7674
   16581       9.9514
   16582      10.6047
   16583       9.9514
   16584       9.9668
   16585      10.0075
   16586       9.7087
   16587      10.5417
   16588      10.0342
   16589       9.8155
   16590       9.5562
   16591       9.3732
   16592      10.3303
   16593       9.8204
   16594      10.1601
   16595      10.3843
   16596       9.9776
   16597       9.6292
   16598       9.7906
   16599      10.3516
   16600       9.6802
   16601       9.4301
   16602       9.9116
   16603       9.7225
   16604      10.0917
   16605       9.7700
   16606       9.8731
   16607      10.0838
   16608      10.2920
   16609       9.5962
   16610       9.1695
   16611       9.1847
   16612       9.8040
   16613       9.3451
   16614       9.6869
   16615       8.9155
   16616       9.6479
   16617       9.1871
   16618       9.4988
   16619       9.5051
   16620       8.7513
   16621       9.3492
   16622       9.3563
   16623       9.3502
   16624       9.0363
   16625       9.6007
   16626       9.6426
   16627       9.8442
   16628       9.3158
   16629       9.6547
   16630       9.4295
   16631       9.2778
   16632       9.6559
   16633       9.0511
   16634       9.0883
   16635       9.0860
   16636       9.6063
   16637       9.9479
   16638      10.0701
   16639      10.1211
   16640      10.0551
   16641      10.0982
   16642       9.5448
   16643      10.1140
   16644       9.9077
   16645       9.9755
   16646      10.0130
   16647      10.0322
   16648      10.7987
   16649      11.3927
   16650      11.3304
   16651      10.1161
   16652      10.4422
   16653      10.6360
   16654       9.9569
   16655      11.0927
   16656      10.5960
   16657      10.9434
   16658      10.1894
   16659      10.3273
   16660      10.6609
   16661      11.0672
   16662      10.7832
   16663      10.0087
   16664      10.3239
   16665      10.1259
   16666      10.3990
   16667      10.2059
   16668      10.6288
   16669      10.6568
   16670       9.9255
   16671       8.8150
   16672      10.3769
   16673      10.2972
   16674       9.1816
   16675       9.7589
   16676       8.8211
   16677       9.4243
   16678       9.3110
   16679       9.2167
   16680       9.7152
   16681       9.4764
   16682       9.3589
   16683       9.6119
   16684      10.0859
   16685       9.7358
   16686       9.4731
   16687       9.8179
   16688       9.7997
   16689       9.3683
   16690       9.6791
   16691       9.2762
   16692       9.8095
   16693       9.3148
   16694       9.2113
   16695       8.7824
   16696       9.7030
   16697       9.4670
   16698      10.0969
   16699      10.0397
   16700      10.3182
   16701      10.3108
   16702      10.1284
   16703      10.5419
   16704      10.2725
   16705      10.7834
   16706      10.8119
   16707      10.7534
   16708      11.1343
   16709      10.5122
   16710      10.7562
   16711      10.5712
   16712       9.7593
   16713      10.4855
   16714      10.8461
   16715      10.7093
   16716      11.1064
   16717      10.0784
   16718       9.6835
   16719      10.6949
   16720      10.7793
   16721      11.2366
   16722      11.0335
   16723      11.1558
   16724      10.6955
   16725       9.9672
   16726      10.0900
   16727       9.6419
   16728       9.7721
   16729       9.4731
   16730       9.9522
   16731       9.5869
   16732      10.2800
   16733      10.1125
   16734      10.3862
   16735       9.6811
   16736      10.6117
   16737      10.2135
   16738      10.2407
   16739      10.4914
   16740      10.4376
   16741      10.2288
   16742      10.4225
   16743       9.9883
   16744       9.6498
   16745      10.1035
   16746      10.4910
   16747      10.1407
   16748      10.0431
   16749      10.0753
   16750      10.7258
   16751      10.5011
   16752      10.4538
   16753      10.5986
   16754      10.3898
   16755      10.6294
   16756      11.0145
   16757      10.8477
   16758      10.7922
   16759      11.0705
   16760      10.5868
   16761      10.4873
   16762      10.0645
   16763      10.7989
   16764      10.0934
   16765       9.7231
   16766       9.6649
   16767       9.0635
   16768       9.2775
   16769       9.6727
   16770       8.9143
   16771       8.8086
   16772       9.2596
   16773       9.5959
   16774       9.9695
   16775       9.4108
   16776       9.6782
   16777       8.9685
   16778       9.5155
   16779       9.4099
   16780       9.0430
   16781       8.7148
   16782       9.0001
   16783       9.4960
   16784       9.1474
   16785       9.4348
   16786      10.0729
   16787       9.7998
   16788       9.7316
   16789       9.6647
   16790       9.4369
   16791      10.4497
   16792      10.9579
   16793      10.8556
   16794      10.8116
   16795      10.2126
   16796      10.0399
   16797       9.5911
   16798       9.5860
   16799       9.5432
   16800      10.0287
   16801      10.3453
   16802      10.2585
   16803      10.7391
   16804      11.0783
   16805      10.5500
   16806      10.9920
   16807      10.6220
   16808      11.2733
   16809      10.9640
   16810      10.7235
   16811       9.7376
   16812      11.5083
   16813      10.1612
   16814      10.5544
   16815      10.6763
   16816      10.8855
   16817      10.8884
   16818      10.9786
   16819      10.3058
   16820       9.9772
   16821      10.1894
   16822      10.4872
   16823      10.2522
   16824       9.9205
   16825       9.8200
   16826       9.7899
   16827      10.4138
   16828       9.8952
   16829      10.7692
   16830      10.5500
   16831       9.8995
   16832       9.4040
   16833       9.9137
   16834      10.2853
   16835       9.8876
   16836      10.1252
   16837       9.7381
   16838      10.5445
   16839      10.3454
   16840      10.9343
   16841       9.8437
   16842       9.8148
   16843       9.7197
   16844       9.6734
   16845       9.7977
   16846      10.3222
   16847      10.0012
   16848       9.6875
   16849       9.4131
   16850       9.8170
   16851       9.6413
   16852      10.4801
   16853      10.7574
   16854      10.4172
   16855      10.4508
   16856      11.0460
   16857      10.5992
   16858      10.5303
   16859       9.9948
   16860       9.9293
   16861      10.4774
   16862      11.5012
   16863      10.4292
   16864       9.6788
   16865      10.2377
   16866      10.3497
   16867       9.8234
   16868       9.6326
   16869       9.8891
   16870       9.5681
   16871       9.7748
   16872       9.4636
   16873       9.5968
   16874       9.7083
   16875       9.4148
   16876       9.3759
   16877       9.4991
   16878       9.2427
   16879       9.5436
   16880      10.1164
   16881       9.7633
   16882       9.4745
   16883       9.4698
   16884       8.9858
   16885       8.9663
   16886       9.8780
   16887       9.1853
   16888       9.3693
   16889      10.2887
   16890       9.7957
   16891       9.9523
   16892       9.9842
   16893       9.4360
   16894       9.9051
   16895       9.5775
   16896       9.6409
   16897       9.7161
   16898      10.1636
   16899       9.7105
   16900       9.6835
   16901       9.5161
   16902       9.6213
   16903       9.7029
   16904      10.5910
   16905      10.2824
   16906       9.3918
   16907       9.8017
   16908       9.5034
   16909       9.9593
   16910       9.6491
   16911       9.8043
   16912       8.7389
   16913       9.5417
   16914       9.4179
   16915       9.2229
   16916       9.0072
   16917       9.9874
   16918       9.7768
   16919       9.0388
   16920      10.1494
   16921      10.1536
   16922       9.7957
   16923       9.7541
   16924       9.4497
   16925       9.8239
   16926       8.8511
   16927       9.1908
   16928       9.2525
   16929       9.0526
   16930       9.0606
   16931       9.1010
   16932       8.7147
   16933       9.7575
   16934       8.9384
   16935      10.1289
   16936       9.7191
   16937       9.0175
   16938       9.8765
   16939       9.7474
   16940       9.1504
   16941       9.4194
   16942       9.1918
   16943       9.2072
   16944       9.3185
   16945       9.1126
   16946       9.4004
   16947       9.2957
   16948       9.7101
   16949       8.7661
   16950      10.1271
   16951       9.9606
   16952      10.0429
   16953      10.2855
   16954       9.6974
   16955       9.6368
   16956       9.3023
   16957       9.0637
   16958       9.0094
   16959       9.2948
   16960       8.7750
   16961       8.5064
   16962       8.8222
   16963       8.6475
   16964       8.8694
   16965       9.0887
   16966       8.8737
   16967       8.5719
   16968       8.6635
   16969       8.8696
   16970       8.9769
   16971       9.3653
   16972       9.0049
   16973       8.7605
   16974       8.6342
   16975       9.1396
   16976       8.8884
   16977       9.2987
   16978       9.2576
   16979       8.9882
   16980       8.9287
   16981       9.1303
   16982       9.2778
   16983       9.6160
   16984       9.3349
   16985       9.7487
   16986       9.3081
   16987       9.5924
   16988       9.2780
   16989       9.2898
   16990       9.3190
   16991       9.5296
   16992       9.4191
   16993       9.7709
   16994       9.8290
   16995       9.4529
   16996       9.5695
   16997       9.1967
   16998       9.0912
   16999       9.1405
   17000       9.3769
   17001       9.5213
   17002       9.3339
   17003       9.4274
   17004       9.8247
   17005       9.7858
   17006       9.1077
   17007       9.2533
   17008       9.0678
   17009       9.1135
   17010       9.3250
   17011       9.7027
   17012       9.8136
   17013      10.8268
   17014       9.6315
   17015      10.4685
   17016       9.5679
   17017       9.5828
   17018      10.0798
   17019       8.9321
   17020       9.5620
   17021       9.6633
   17022       9.6683
   17023       9.8279
   17024       9.3420
   17025       9.5982
   17026      10.5099
   17027       9.6389
   17028       9.4324
   17029       9.8899
   17030       9.9059
   17031       9.8091
   17032      10.0611
   17033       9.8737
   17034      10.3602
   17035      10.1545
   17036      10.0421
   17037       9.6557
   17038       9.3689
   17039      10.2057
   17040      10.9169
   17041       9.1633
   17042       9.6113
   17043      10.1041
   17044       9.8515
   17045       9.9109
   17046       8.9552
   17047       9.4395
   17048      10.4762
   17049      10.5038
   17050      10.6688
   17051      10.8590
   17052      11.0508
   17053      10.8738
   17054      10.5336
   17055      11.4698
   17056      11.3466
   17057      11.3501
   17058      10.4294
   17059      11.1140
   17060      11.7447
   17061      11.4193
   17062      11.3954
   17063      11.3530
   17064      11.2896
   17065      11.2584
   17066      11.0637
   17067      11.1362
   17068      10.5229
   17069      10.7617
   17070      11.4742
   17071      11.1501
   17072      10.9416
   17073      11.1198
   17074      10.5824
   17075      10.4091
   17076      10.8327
   17077      10.6950
   17078      10.8584
   17079      10.8153
   17080      10.6228
   17081      10.8259
   17082      10.4495
   17083      10.6841
   17084      10.7959
   17085      11.4379
   17086      11.3319
   17087      12.0728
   17088      12.3666
   17089      12.2689
   17090      11.9826
   17091      11.7557
   17092      12.1159
   17093      11.9098
   17094      12.0821
   17095      11.5075
   17096      11.4713
   17097      11.8805
   17098      11.2124
   17099      10.8906
   17100      10.6389
   17101      11.1611
   17102      10.6971
   17103       9.9305
   17104      10.1302
   17105      10.1782
   17106       9.9676
   17107      10.0015
   17108       9.9399
   17109      10.8719
   17110      10.9700
   17111      11.6436
   17112      10.7421
   17113      10.5869
   17114      10.1000
   17115      10.6793
   17116      10.8983
   17117      10.9664
   17118       9.9800
   17119      11.3184
   17120      10.2117
   17121      10.7761
   17122      11.4916
   17123      10.7901
   17124      11.2281
   17125      11.1699
   17126      11.1879
   17127      11.1487
   17128      11.0816
   17129      11.1289
   17130      10.1355
   17131      11.1501
   17132      10.8675
   17133      11.0319
   17134      10.3892
   17135      10.6176
   17136      11.1217
   17137      10.5718
   17138      10.1761
   17139       9.6194
   17140      10.4525
   17141      11.6302
   17142      11.3913
   17143      10.9913
   17144      10.7684
   17145      10.3794
   17146      10.5967
   17147      10.1398
   17148      11.4625
   17149      10.8103
   17150      10.8856
   17151      10.8491
   17152      10.1098
   17153       9.8499
   17154      10.6755
   17155      10.1373
   17156      10.3228
   17157       9.9405
   17158      10.5309
   17159      10.5758
   17160      10.3209
   17161      10.0876
   17162      10.7806
   17163      11.3278
   17164      11.4505
   17165      10.8785
   17166      10.4173
   17167      11.1361
   17168      11.1777
   17169      10.7459
   17170      10.0750
   17171      10.2853
   17172       9.4921
   17173       9.6462
   17174      10.1068
   17175      10.3598
   17176       9.8163
   17177       9.5088
   17178       9.4707
   17179       9.7738
   17180      10.2690
   17181      10.4193
   17182      10.3378
   17183       9.4388
   17184      10.0358
   17185       9.9718
   17186      10.2674
   17187       9.6691
   17188       9.9620
   17189       9.7150
   17190      10.1782
   17191       9.7163
   17192      10.2270
   17193      10.3740
   17194       9.7754
   17195      10.4557
   17196      10.5381
   17197      10.6458
   17198      10.3664
   17199       9.4961
   17200      10.2030
   17201       9.5792
   17202      10.6724
   17203      10.8579
   17204      11.4638
   17205      10.5833
   17206      10.6129
   17207      10.5204
   17208      10.5241
   17209       9.7227
   17210      10.3562
   17211      10.4014
   17212      10.7236
   17213      10.8281
   17214      10.4642
   17215      10.9308
   17216      10.9252
   17217      11.3084
   17218      10.7864
   17219      10.1333
   17220       9.9509
   17221      10.0794
   17222      10.4731
   17223      10.5929
   17224      11.1164
   17225      10.4260
   17226      10.5425
   17227       9.8128
   17228      10.5484
   17229      10.4110
   17230      10.9075
   17231      10.4961
   17232      10.2713
   17233      10.9964
   17234      10.2345
   17235      10.7546
   17236      10.1618
   17237      11.2894
   17238      11.1690
   17239      11.3076
   17240      11.9928
   17241      11.1853
   17242      11.6501
   17243      11.1078
   17244      11.1146
   17245      10.7343
   17246      10.5937
   17247      11.1494
   17248      10.7468
   17249      10.9097
   17250      11.2597
   17251      10.4612
   17252      10.9962
   17253      11.0559
   17254      11.0664
   17255      11.4836
   17256      11.3265
   17257      11.1939
   17258      11.2957
   17259      10.6793
   17260      11.1435
   17261      10.9903
   17262      11.3912
   17263      10.3622
   17264      11.4348
   17265      10.6795
   17266      10.3248
   17267      11.1480
   17268      10.3987
   17269      10.8618
   17270      11.1242
   17271      10.9763
   17272      10.8965
   17273      11.0870
   17274      10.7513
   17275      11.0293
   17276      11.8071
   17277      10.8193
   17278      10.4679
   17279      10.3384
   17280      10.8626
   17281      11.0703
   17282      10.5696
   17283      11.0172
   17284      11.2769
   17285      10.8212
   17286      10.6305
   17287      10.4070
   17288      10.5202
   17289      10.4040
   17290      10.3399
   17291      10.5094
   17292      11.1281
   17293      10.0180
   17294      10.4372
   17295      10.5578
   17296      10.5274
   17297      10.1106
   17298      10.8438
   17299      10.6719
   17300      10.8774
   17301      10.6422
   17302      10.8302
   17303      10.9718
   17304      11.4272
   17305      11.5708
   17306      11.7880
   17307      11.0070
   17308      11.1486
   17309      11.0629
   17310      11.2560
   17311      11.0488
   17312      10.8333
   17313      11.1556
   17314      11.0079
   17315      10.9998
   17316      10.9163
   17317       9.6186
   17318      10.2476
   17319      10.1655
   17320       9.5522
   17321      10.0055
   17322       9.9123
   17323       9.8320
   17324       9.4199
   17325      10.4614
   17326       9.5840
   17327       9.5862
   17328      10.1662
   17329       9.7800
   17330      10.3981
   17331      10.3068
   17332       9.6714
   17333       9.8788
   17334       9.6641
   17335      10.1410
   17336       9.9454
   17337      10.4330
   17338       9.5673
   17339      10.2871
   17340      10.6198
   17341      10.3085
   17342      10.3309
   17343      10.2802
   17344       9.9416
   17345      10.2294
   17346      10.3966
   17347      11.3632
   17348      11.4054
   17349      11.0475
   17350      11.6381
   17351      11.4838
   17352      11.7605
   17353      11.4816
   17354      11.2222
   17355      11.5924
   17356      11.2742
   17357      11.2565
   17358      11.1183
   17359      11.2454
   17360      11.7032
   17361      11.0235
   17362      10.8100
   17363      10.9078
   17364      10.9059
   17365      11.4761
   17366      11.4569
   17367      10.5912
   17368      11.4823
   17369      10.8985
   17370      10.8745
   17371      10.3024
   17372       9.9304
   17373       9.5793
   17374      10.6130
   17375      10.2949
   17376      10.7355
   17377       9.7568
   17378      10.6057
   17379       9.9789
   17380      10.2948
   17381       9.9669
   17382      10.6249
   17383      10.2384
   17384      10.2046
   17385       9.9608
   17386       9.1819
   17387       9.9725
   17388      10.0552
   17389      10.6241
   17390      10.3806
   17391      10.5935
   17392      10.6652
   17393      10.2519
   17394       9.8693
   17395      10.5168
   17396       9.9882
   17397       9.8895
   17398      10.6162
   17399      10.0268
   17400      10.4972
   17401      10.1846
   17402      10.2755
   17403      10.2469
   17404       9.7754
   17405       9.9567
   17406       9.7523
   17407      10.1798
   17408      10.0268
   17409       9.5970
   17410      10.2682
   17411      10.0186
   17412      10.0242
   17413      10.9031
   17414      11.4239
   17415      10.6893
   17416      10.7370
   17417      10.6775
   17418      10.8768
   17419      10.4892
   17420      10.8530
   17421      10.2692
   17422      10.4614
   17423      10.0763
   17424      10.9512
   17425       9.9460
   17426       9.4789
   17427      10.5339
   17428      10.7642
   17429      10.8688
   17430      10.7245
   17431      10.7136
   17432      11.0290
   17433      10.7006
   17434      10.6899
   17435      11.4150
   17436      10.7842
   17437      11.0954
   17438      11.2299
   17439      11.1996
   17440      10.4156
   17441      11.0772
   17442      10.8420
   17443      10.4496
   17444      11.1741
   17445      10.7546
   17446      11.2461
   17447      10.6791
   17448      10.5657
   17449      10.3446
   17450      10.2341
   17451      10.4542
   17452      10.5741
   17453      10.5808
   17454       9.9636
   17455      10.1713
   17456      10.1696
   17457      10.4716
   17458      10.6042
   17459      10.4321
   17460      10.8964
   17461      10.8567
   17462      10.5427
   17463      10.7170
   17464      10.9137
   17465      10.8858
   17466      10.8111
   17467      10.7530
   17468      10.6770
   17469      11.1617
   17470      11.1418
   17471      10.8382
   17472      11.4201
   17473      12.5209
   17474      12.4123
   17475      11.9012
   17476      12.4294
   17477      12.1283
   17478      12.2666
   17479      12.5423
   17480      12.0499
   17481      12.9808
   17482      12.4588
   17483      12.0219
   17484      11.7053
   17485      11.0095
   17486      10.6975
   17487      10.8234
   17488      10.5687
   17489      10.7077
   17490      11.1817
   17491      10.7189
   17492      10.8843
   17493      10.7609
   17494      10.9670
   17495      10.6207
   17496      10.3627
   17497      11.0087
   17498      10.4570
   17499      10.7882
   17500      10.5112
   17501      10.5994
   17502      10.7112
   17503      10.3988
   17504      11.0286
   17505      10.7955
   17506      10.2909
   17507      10.2006
   17508      10.6707
   17509      10.7849
   17510      10.7706
   17511       9.9208
   17512       9.5457
   17513       9.7720
   17514      10.2581
   17515       9.6064
   17516       9.5909
   17517       9.9432
   17518      10.0404
   17519      10.8967
   17520      10.5579
   17521      10.0350
   17522       9.6822
   17523      10.3604
   17524      10.6297
   17525      10.5146
   17526      10.5314
   17527      10.3355
   17528       9.8881
   17529       9.9664
   17530      10.4379
   17531      10.1546
   17532      10.4101
   17533      10.3878
   17534      10.6412
   17535      10.2643
   17536       9.6761
   17537       9.6068
   17538       9.9594
   17539      10.6354
   17540      10.5491
   17541      10.5888
   17542      10.9211
   17543      10.9241
   17544      10.8138
   17545      10.6749
   17546      10.6571
   17547      10.7958
   17548      10.4063
   17549      10.9384
   17550      10.7943
   17551      11.1062
   17552      11.1860
   17553      10.8549
   17554      10.5128
   17555      11.2210
   17556      10.7185
   17557      10.2259
   17558      10.9571
   17559      11.1366
   17560      10.8313
   17561      11.3965
   17562      10.7470
   17563      10.7153
   17564      11.1517
   17565      11.1362
   17566      10.9707
   17567      11.3163
   17568      11.2869
   17569      10.6947
   17570      10.1768
   17571      10.5643
   17572      10.4785
   17573      10.3430
   17574      10.4629
   17575      10.2101
   17576      10.4115
   17577      10.1902
   17578      10.2363
   17579      10.0801
   17580      10.1065
   17581      10.0948
   17582      10.0030
   17583      10.4736
   17584      10.1775
   17585      10.8518
   17586       9.6493
   17587       9.6880
   17588      10.4121
   17589      10.5863
   17590      10.4675
   17591      10.7214
   17592      10.3157
   17593      10.5327
   17594      10.2826
   17595       9.9088
   17596      10.5369
   17597      10.4873
   17598      10.5119
   17599       9.9332
   17600       9.9569
   17601      10.0202
   17602       9.6852
   17603      10.1186
   17604      10.2201
   17605      10.1722
   17606      10.5097
   17607      10.2748
   17608      10.3708
   17609      10.1848
   17610      10.6182
   17611      10.3006
   17612      10.3075
   17613      10.7870
   17614      10.5615
   17615      10.8121
   17616      10.2968
   17617       9.8485
   17618       9.6395
   17619      10.3125
   17620       9.7690
   17621       9.9471
   17622      10.0335
   17623       9.9834
   17624       9.9007
   17625       9.8333
   17626       9.6722
   17627      10.3736
   17628       9.9110
   17629      10.0323
   17630       9.2733
   17631       9.3188
   17632       9.6720
   17633       9.3982
   17634       9.5590
   17635       9.8014
   17636       8.9414
   17637       9.1699
   17638       9.5891
   17639      10.4387
   17640       9.3235
   17641       9.5114
   17642       9.4260
   17643      10.4414
   17644       9.6529
   17645       9.6947
   17646       9.9110
   17647       9.5911
   17648       9.8828
   17649      10.0936
   17650      10.6987
   17651      10.1317
   17652      10.9234
   17653      10.2609
   17654      10.6937
   17655       9.9641
   17656      10.2658
   17657      10.2460
   17658      10.8897
   17659      10.4602
   17660      10.6922
   17661      10.1444
   17662       9.8635
   17663      10.3417
   17664      10.3068
   17665       9.7902
   17666      10.6945
   17667       9.9170
   17668      10.6027
   17669      10.8411
   17670      11.5697
   17671      10.1782
   17672      10.7052
   17673      10.0588
   17674      10.0391
   17675      10.2755
   17676      10.3830
   17677      10.5443
   17678      10.1738
   17679      10.1396
   17680       9.9136
   17681      10.0229
   17682      10.7050
   17683       9.7332
   17684      10.4887
   17685      10.1866
   17686      10.0516
   17687      10.6081
   17688      11.4989
   17689      10.1789
   17690      10.4579
   17691       9.9168
   17692      10.2262
   17693      10.2669
   17694      10.5141
   17695      10.5009
   17696       9.9926
   17697      10.0258
   17698      10.3116
   17699      10.3313
   17700      10.5107
   17701      11.2279
   17702      10.7880
   17703       9.9423
   17704       9.5839
   17705       9.9715
   17706       9.5946
   17707      10.6504
   17708      10.0819
   17709      10.1665
   17710       9.9604
   17711      10.4332
   17712       9.8431
   17713       9.5968
   17714       9.6928
   17715       9.3616
   17716      10.0820
   17717      10.1011
   17718       9.9545
   17719       9.8892
   17720       9.4417
   17721       9.4293
   17722      10.1890
   17723       9.5358
   17724       9.8279
   17725      10.0543
   17726       9.6986
   17727       9.9530
   17728       9.6077
   17729       9.4648
   17730      10.3804
   17731      10.0607
   17732      10.3072
   17733      10.1095
   17734      10.4416
   17735       9.6195
   17736       9.4717
   17737       8.9685
   17738       9.8655
   17739       9.5862
   17740      10.1943
   17741       9.4064
   17742      10.2456
   17743      10.7261
   17744      10.6927
   17745      10.5780
   17746      10.3867
   17747      10.5692
   17748       9.4695
   17749      10.9095
   17750      10.9692
   17751      10.9919
   17752      11.2119
   17753      10.9179
   17754      11.0638
   17755      10.7222
   17756      10.2923
   17757      10.7316
   17758      10.5894
   17759      10.4778
   17760      11.0793
   17761      10.5456
   17762      10.0106
   17763      10.2731
   17764      10.1371
   17765      10.1384
   17766      10.0178
   17767       9.2597
   17768       9.3699
   17769       9.8054
   17770       9.3164
   17771       9.7786
   17772      10.0311
   17773      10.2436
   17774       9.1727
   17775       9.1791
   17776       9.9942
   17777       9.5772
   17778       9.3467
   17779       8.9700
   17780       9.8360
   17781      10.3763
   17782      10.3003
   17783       9.5817
   17784       9.5583
   17785       9.8493
   17786      10.3759
   17787      10.1637
   17788      10.0007
   17789      10.2656
   17790       9.3051
   17791       9.8125
   17792       9.6970
   17793       9.9611
   17794       9.7025
   17795      10.3208
   17796      10.2454
   17797       9.9485
   17798       9.3406
   17799      11.1949
   17800      10.8282
   17801      10.3697
   17802      10.3586
   17803      10.8148
   17804      10.6344
   17805      10.6944
   17806      10.7751
   17807      10.9840
   17808      11.3870
   17809      10.7092
   17810      10.0271
   17811      10.7091
   17812      10.1059
   17813      11.0425
   17814      10.3210
   17815      10.2486
   17816      10.3653
   17817      10.7579
   17818      10.4945
   17819      10.6277
   17820      10.8646
   17821      10.3609
   17822       9.9061
   17823      10.2400
   17824       9.6299
   17825      10.4357
   17826      10.5631
   17827      10.4777
   17828      10.5780
   17829      10.1388
   17830      10.2913
   17831      10.8326
   17832      10.5539
   17833      10.4943
   17834      10.1973
   17835       9.9995
   17836      10.6290
   17837      10.8553
   17838       9.8531
   17839      10.7638
   17840      10.6686
   17841      10.4037
   17842      10.2334
   17843      10.1596
   17844       9.6917
   17845       9.6095
   17846      10.2358
   17847       9.3042
   17848       9.3011
   17849       9.5435
   17850      10.1182
   17851       9.7399
   17852       9.2924
   17853       9.3851
   17854       9.6780
   17855      10.3711
   17856      10.1851
   17857       9.8743
   17858       9.8650
   17859      10.3328
   17860      10.3209
   17861       9.7412
   17862       9.7394
   17863       9.8192
   17864       9.4504
   17865      10.2629
   17866       9.6373
   17867      10.7257
   17868      10.2772
   17869      10.4916
   17870      10.4888
   17871      10.8366
   17872      10.2861
   17873       9.5572
   17874       9.4888
   17875       9.9330
   17876       8.9378
   17877      10.2690
   17878       9.6572
   17879      10.3278
   17880      10.0089
   17881       9.7448
   17882       9.8868
   17883      10.1140
   17884       9.8755
   17885       9.9469
   17886      10.3295
   17887      10.6201
   17888      10.5252
   17889      10.4062
   17890      10.6580
   17891      10.7873
   17892       9.8870
   17893      10.3856
   17894      10.4237
   17895      10.6366
   17896      10.8003
   17897      10.0242
   17898      10.3667
   17899      10.2401
   17900      10.6717
   17901      10.5819
   17902      10.1497
   17903      10.1744
   17904      10.8303
   17905      10.0579
   17906      10.3519
   17907      10.3929
   17908      10.3422
   17909      10.5209
   17910      10.6791
   17911      11.1104
   17912      10.5552
   17913      10.7305
   17914      10.4619
   17915      10.6653
   17916      10.7316
   17917      10.6277
   17918      10.5448
   17919      10.4810
   17920      10.2886
   17921      10.1605
   17922       9.9587
   17923      10.1267
   17924      10.2490
   17925      10.6347
   17926      10.2332
   17927      10.3827
   17928      10.2738
   17929      10.2196
   17930      10.0541
   17931      10.5516
   17932      10.0119
   17933       9.8077
   17934       9.9174
   17935      10.2113
   17936       9.7365
   17937       9.8350
   17938       9.7088
   17939      10.1300
   17940       9.8794
   17941      10.3237
   17942      10.4235
   17943       9.9193
   17944      10.5071
   17945      10.5351
   17946      10.0859
   17947      10.1160
   17948      10.0167
   17949      10.6479
   17950      10.5727
   17951      10.7101
   17952      10.7578
   17953      10.8071
   17954      10.7199
   17955      10.7688
   17956      10.2110
   17957      10.8484
   17958      10.2295
   17959      10.3856
   17960      10.4117
   17961      10.6736
   17962      10.4098
   17963      10.5892
   17964      10.4047
   17965      10.1149
   17966      10.1262
   17967      10.1421
   17968       9.9257
   17969       9.9705
   17970       9.9083
   17971      10.2424
   17972       9.7146
   17973      10.2101
   17974      10.1256
   17975      10.1083
   17976      10.4649
   17977      10.0678
   17978       9.9580
   17979      10.3033
   17980      10.1316
   17981      10.5973
   17982      10.5656
   17983      10.6492
   17984      10.4410
   17985      11.3297
   17986      10.6437
   17987      11.3011
   17988      10.4049
   17989      11.2181
   17990      10.1169
   17991      10.1309
   17992      10.4022
   17993       9.6630
   17994      10.3602
   17995      10.5958
   17996      10.5153
   17997      10.7036
   17998      10.3810
   17999      10.1331
   18000      10.6378
   18001      10.6858
   18002      10.4797
   18003      10.2018
   18004       9.8778
   18005      10.0009
   18006      10.2026
   18007      10.0971
   18008      10.3181
   18009      10.1602
   18010      10.2896
   18011      10.2792
   18012       9.4003
   18013       9.6158
   18014       9.9473
   18015      10.6779
   18016       9.4984
   18017       9.9228
   18018      10.7254
   18019       9.8892
   18020       9.9500
   18021       9.8194
   18022       9.7933
   18023       9.6089
   18024      10.2049
   18025       9.8004
   18026       9.7354
   18027      10.0838
   18028       9.5070
   18029       9.5106
   18030       9.9058
   18031      10.8664
   18032      10.0435
   18033      10.2861
   18034      10.7984
   18035       9.7162
   18036      10.7244
   18037      10.1975
   18038      10.4484
   18039      10.7734
   18040      10.9818
   18041       9.6844
   18042       9.9564
   18043       9.8891
   18044       9.9633
   18045      10.1616
   18046      10.1092
   18047       9.1054
   18048       9.0339
   18049       9.3920
   18050       9.4946
   18051      10.0576
   18052       9.7350
   18053      10.2404
   18054      10.6201
   18055       9.8506
   18056       9.5505
   18057       9.6399
   18058      10.0284
   18059      10.3185
   18060      10.5290
   18061      10.3692
   18062      10.7427
   18063       9.5381
   18064      10.3859
   18065      10.0063
   18066       9.9361
   18067       9.6466
   18068      10.3597
   18069      10.2056
   18070       9.8178
   18071       9.5979
   18072       9.7356
   18073      10.2554
   18074       9.7680
   18075      10.1087
   18076      10.2533
   18077      11.0973
   18078      11.0850
   18079      10.8665
   18080      10.5506
   18081      10.7029
   18082      10.5414
   18083      10.1967
   18084      10.2703
   18085      10.5246
   18086      10.7108
   18087      11.1143
   18088      11.1994
   18089      11.0540
   18090      10.5629
   18091      10.5013
   18092      10.9569
   18093      10.6675
   18094      10.2997
   18095      10.7093
   18096      10.0746
   18097      10.4718
   18098       9.9141
   18099      10.3246
   18100      10.1981
   18101      10.2521
   18102      10.8415
   18103      10.7538
   18104      10.6284
   18105      10.4454
   18106      10.4937
   18107      10.8437
   18108      10.5730
   18109      10.8993
   18110      10.6537
   18111      10.9699
   18112      11.2365
   18113      10.2081
   18114      11.5337
   18115      10.0789
   18116      10.3228
   18117      10.4372
   18118      10.6276
   18119       9.9431
   18120      10.2770
   18121      10.4652
   18122      10.0173
   18123      10.2418
   18124       9.8052
   18125      10.3376
   18126      10.6111
   18127      10.8678
   18128       9.9588
   18129      10.3204
   18130      10.3739
   18131       9.6443
   18132      10.4405
   18133       9.5147
   18134      10.1935
   18135       9.1796
   18136      10.3550
   18137      10.0160
   18138       9.8139
   18139       9.2481
   18140       9.7385
   18141       9.8663
   18142      10.1585
   18143      10.1803
   18144      10.1939
   18145       9.5575
   18146      10.3259
   18147      10.4387
   18148      10.1038
   18149       9.6792
   18150       9.6909
   18151       9.3318
   18152       9.3237
   18153      10.2888
   18154       9.5856
   18155       9.7016
   18156      10.1381
   18157      10.3240
   18158      10.2370
   18159       9.8648
   18160       9.9229
   18161      10.3553
   18162       9.7467
   18163       9.9606
   18164       9.2513
   18165      10.2326
   18166      10.2678
   18167      10.1231
   18168      10.3205
   18169      10.0464
   18170      10.5386
   18171      10.4607
   18172      10.4532
   18173      10.3088
   18174      10.7483
   18175      10.5177
   18176      10.6710
   18177      11.0093
   18178      10.9448
   18179      10.9530
   18180       9.7360
[truncated: 6,640,041 more chars]
