# Supplementary material for: Non-degradative Ubiquitination of Protein Kinases
Source: PLoS Comput Biol. 2016 Jun 2;12(6):e1004898. doi: 10.1371/journal.pcbi.1004898 (PMC4890936; doi:10.1371/journal.pcbi.1004898)
Supplement: S9 Dataset — The distance between the ZAP-70 F349 Cα atom and the D379 Cβ atom at each picosecond in the simulations is printed in Angstroms. Data from each of the 32 10-ns simulations is combined into one file. (BZ2) [file pcbi.1004898.s019.bz2 › pcbi.1004898.s019]

#Frame      Dis_00000
       1      21.0815
       2      20.7606
       3      21.3825
       4      21.3341
       5      21.5249
       6      21.6828
       7      20.8991
       8      21.4770
       9      21.4458
      10      20.7953
      11      20.5801
      12      21.4689
      13      22.1816
      14      21.5082
      15      21.8689
      16      21.5549
      17      20.9761
      18      20.8902
      19      21.0171
      20      21.3453
      21      21.8391
      22      21.6848
      23      21.1923
      24      21.0722
      25      20.9569
      26      21.1718
      27      21.2459
      28      21.1310
      29      21.1655
      30      21.0748
      31      21.2824
      32      20.8807
      33      20.9502
      34      21.3595
      35      21.1091
      36      21.5223
      37      21.6291
      38      21.8820
      39      21.2049
      40      21.1416
      41      21.3724
      42      21.1818
      43      21.3174
      44      21.2822
      45      21.3103
      46      21.4066
      47      21.7814
      48      20.8802
      49      21.2338
      50      21.3445
      51      21.9855
      52      21.0427
      53      21.8901
      54      21.2797
      55      21.2628
      56      20.6186
      57      21.3581
      58      21.2420
      59      20.8758
      60      21.1506
      61      21.1071
      62      21.0946
      63      20.4820
      64      21.2918
      65      21.1831
      66      21.7708
      67      21.1741
      68      21.1931
      69      21.4950
      70      21.7203
      71      21.2717
      72      21.6522
      73      21.3476
      74      20.6795
      75      20.4332
      76      20.0743
      77      20.3601
      78      20.4987
      79      20.3494
      80      20.3691
      81      20.7503
      82      20.2055
      83      20.7293
      84      20.6374
      85      20.5762
      86      20.3389
      87      20.6695
      88      20.7844
      89      20.6652
      90      20.7284
      91      20.2290
      92      20.3404
      93      20.3834
      94      19.9769
      95      19.9622
      96      20.4989
      97      20.8308
      98      20.8602
      99      21.4099
     100      20.5712
     101      20.6241
     102      20.2145
     103      20.1431
     104      19.7788
     105      20.1968
     106      20.1749
     107      20.0447
     108      20.2664
     109      20.7065
     110      20.4598
     111      20.1720
     112      20.1780
     113      20.2634
     114      20.3066
     115      20.2828
     116      21.0354
     117      21.0792
     118      21.3551
     119      20.9678
     120      21.0779
     121      20.7179
     122      21.3123
     123      21.3596
     124      21.2432
     125      20.8151
     126      20.8179
     127      21.0252
     128      20.9034
     129      21.1419
     130      21.7156
     131      21.2438
     132      20.9391
     133      20.9496
     134      20.5496
     135      21.3628
     136      21.4427
     137      20.9451
     138      21.0623
     139      21.2110
     140      20.8115
     141      20.4880
     142      21.7157
     143      21.4142
     144      21.4247
     145      21.4328
     146      21.5122
     147      21.1697
     148      21.4663
     149      20.8519
     150      21.1423
     151      20.4273
     152      22.0886
     153      21.5868
     154      21.2623
     155      21.7767
     156      21.2044
     157      21.7414
     158      20.7612
     159      20.7735
     160      20.6736
     161      20.7866
     162      21.1893
     163      21.1439
     164      20.6639
     165      21.3025
     166      20.6899
     167      21.1830
     168      21.0759
     169      21.1898
     170      21.5155
     171      21.0035
     172      21.1930
     173      21.0838
     174      20.6891
     175      21.0336
     176      20.7748
     177      21.0298
     178      20.9631
     179      21.4558
     180      20.6895
     181      21.0791
     182      20.4809
     183      20.7487
     184      21.0074
     185      20.6438
     186      21.2591
     187      21.1454
     188      21.1902
     189      20.0995
     190      21.1408
     191      21.2014
     192      20.7812
     193      20.9345
     194      20.3614
     195      20.1961
     196      21.1129
     197      20.6422
     198      20.6952
     199      21.0481
     200      20.4749
     201      20.6100
     202      20.1383
     203      19.5376
     204      20.2261
     205      20.0384
     206      19.8227
     207      20.7620
     208      20.4383
     209      20.5584
     210      20.1191
     211      20.5017
     212      20.2490
     213      20.7939
     214      20.4940
     215      20.3815
     216      21.2474
     217      21.2251
     218      19.5356
     219      20.4788
     220      20.5224
     221      19.7898
     222      20.1211
     223      20.1439
     224      20.1359
     225      20.2207
     226      20.1197
     227      20.3852
     228      19.8491
     229      20.7874
     230      20.0020
     231      20.2947
     232      20.0331
     233      20.3526
     234      19.8340
     235      20.3019
     236      19.8453
     237      20.1057
     238      20.4833
     239      19.8332
     240      20.0994
     241      19.9188
     242      20.9586
     243      21.1179
     244      20.9406
     245      20.9791
     246      20.5418
     247      20.2466
     248      20.5629
     249      20.9300
     250      20.9328
     251      20.1512
     252      20.2609
     253      19.9247
     254      20.3487
     255      20.7540
     256      20.2923
     257      20.8503
     258      20.2461
     259      20.6028
     260      20.8351
     261      20.7208
     262      21.1729
     263      21.0730
     264      20.8265
     265      20.5176
     266      20.8826
     267      20.7276
     268      20.9990
     269      20.1682
     270      20.2907
     271      20.8761
     272      21.1069
     273      21.9704
     274      21.6298
     275      20.9945
     276      21.8417
     277      20.7262
     278      20.3519
     279      20.5226
     280      20.3468
     281      21.0272
     282      21.5465
     283      20.4327
     284      21.3796
     285      21.0669
     286      20.7539
     287      21.0872
     288      20.6841
     289      20.3697
     290      21.1348
     291      21.1489
     292      21.2205
     293      20.4988
     294      20.6622
     295      20.7274
     296      20.3578
     297      20.6357
     298      20.7591
     299      20.9804
     300      21.0172
     301      21.2654
     302      21.5309
     303      21.4621
     304      21.2128
     305      20.3813
     306      20.7422
     307      20.7725
     308      21.2519
     309      21.0306
     310      21.5606
     311      20.5244
     312      20.7922
     313      20.3948
     314      20.4643
     315      20.8015
     316      20.6621
     317      20.8101
     318      20.3203
     319      20.6421
     320      20.8019
     321      20.5408
     322      21.0887
     323      20.7523
     324      20.9072
     325      21.0774
     326      21.1952
     327      20.2811
     328      20.8062
     329      20.7742
     330      20.8919
     331      20.4060
     332      20.5416
     333      20.7598
     334      20.5915
     335      20.5156
     336      20.4678
     337      20.1690
     338      19.9355
     339      20.3830
     340      20.8918
     341      20.5706
     342      20.5847
     343      20.5731
     344      21.1488
     345      21.7204
     346      21.1939
     347      21.1483
     348      20.7469
     349      21.0967
     350      21.3901
     351      21.5091
     352      20.9400
     353      20.9362
     354      21.5734
     355      20.8132
     356      21.0739
     357      21.1814
     358      21.0150
     359      21.2879
     360      20.8174
     361      21.5645
     362      22.0527
     363      22.0853
     364      22.4039
     365      21.9308
     366      20.9315
     367      21.3733
     368      21.7680
     369      22.0360
     370      21.8231
     371      22.4934
     372      22.6041
     373      22.3825
     374      21.5784
     375      21.1937
     376      21.8088
     377      21.5755
     378      21.7312
     379      21.3382
     380      21.4364
     381      21.2284
     382      20.1824
     383      21.0740
     384      20.9637
     385      20.9321
     386      20.9732
     387      20.8517
     388      20.4677
     389      21.0152
     390      20.8784
     391      21.0661
     392      20.8208
     393      20.6874
     394      20.4346
     395      21.1675
     396      20.7505
     397      20.5612
     398      20.6565
     399      19.9253
     400      20.3559
     401      20.5336
     402      20.5014
     403      20.4481
     404      20.8605
     405      20.5243
     406      20.7217
     407      20.5763
     408      20.6220
     409      20.5541
     410      19.8866
     411      20.3227
     412      20.1258
     413      20.2900
     414      20.0008
     415      20.4434
     416      20.3935
     417      20.1027
     418      21.1245
     419      20.3975
     420      20.8778
     421      21.4004
     422      20.2906
     423      20.7016
     424      20.6373
     425      20.5173
     426      20.4913
     427      20.3819
     428      20.8430
     429      20.8025
     430      19.7595
     431      20.0036
     432      20.5271
     433      19.4715
     434      19.9742
     435      19.6280
     436      20.5594
     437      19.4475
     438      19.8857
     439      18.8375
     440      18.7694
     441      19.3163
     442      19.4213
     443      19.8178
     444      19.9491
     445      18.9933
     446      19.2459
     447      19.0649
     448      19.5783
     449      19.8113
     450      20.1652
     451      20.0698
     452      19.0616
     453      19.5174
     454      19.6980
     455      20.5370
     456      20.0507
     457      19.4425
     458      19.8950
     459      20.0060
     460      20.0872
     461      19.5697
     462      19.8249
     463      19.4218
     464      19.1116
     465      19.3050
     466      18.9665
     467      19.2071
     468      19.2968
     469      19.9576
     470      19.9530
     471      19.8863
     472      19.8443
     473      20.0291
     474      20.3430
     475      19.6147
     476      20.0017
     477      20.4167
     478      20.3954
     479      20.1437
     480      19.4138
     481      19.6394
     482      19.7897
     483      19.8261
     484      20.6363
     485      19.3038
     486      20.4247
     487      19.7144
     488      20.9842
     489      20.0419
     490      19.7577
     491      20.4426
     492      19.7053
     493      20.2725
     494      19.7526
     495      20.3170
     496      20.6563
     497      19.7028
     498      20.0788
     499      20.2755
     500      20.6581
     501      20.1856
     502      20.3831
     503      20.5432
     504      20.2473
     505      20.2575
     506      19.2716
     507      19.9031
     508      20.0271
     509      20.5130
     510      20.0511
     511      20.2311
     512      19.7290
     513      19.8614
     514      20.2746
     515      19.5164
     516      20.2262
     517      20.1020
     518      20.5214
     519      20.6023
     520      20.1438
     521      20.1852
     522      19.9460
     523      20.7103
     524      20.2604
     525      20.4227
     526      20.1071
     527      20.3778
     528      20.3611
     529      20.3911
     530      20.4467
     531      20.5527
     532      21.4109
     533      20.5481
     534      20.4804
     535      20.4191
     536      20.3968
     537      20.9875
     538      20.5446
     539      20.4940
     540      20.5288
     541      20.8119
     542      20.8674
     543      20.0989
     544      20.3000
     545      20.3351
     546      20.1050
     547      20.6242
     548      20.7494
     549      20.5262
     550      20.6054
     551      19.7132
     552      20.1320
     553      20.5619
     554      20.1468
     555      20.4259
     556      19.5935
     557      20.2969
     558      20.4744
     559      19.5208
     560      21.1025
     561      20.9422
     562      20.5595
     563      20.8405
     564      20.7385
     565      20.6353
     566      20.9932
     567      20.3260
     568      20.4953
     569      20.6027
     570      20.5901
     571      20.6797
     572      20.3622
     573      20.8288
     574      20.0114
     575      19.7315
     576      19.3576
     577      19.9732
     578      19.0437
     579      19.7595
     580      20.2042
     581      20.9604
     582      20.0960
     583      20.5679
     584      20.5950
     585      21.0681
     586      20.0018
     587      19.8317
     588      20.0664
     589      20.5836
     590      20.4471
     591      20.5145
     592      20.5479
     593      20.7146
     594      20.5188
     595      20.8225
     596      20.4471
     597      20.9717
     598      20.7521
     599      20.7200
     600      20.8445
     601      21.2037
     602      20.2723
     603      20.4060
     604      20.5705
     605      21.4042
     606      21.1013
     607      20.1080
     608      20.0811
     609      20.6334
     610      20.5213
     611      20.7891
     612      20.7625
     613      20.8249
     614      20.7886
     615      20.8616
     616      20.5685
     617      20.5010
     618      19.9483
     619      19.5209
     620      20.0309
     621      20.4920
     622      21.1025
     623      20.5459
     624      20.6490
     625      20.7615
     626      21.2027
     627      21.1415
     628      21.3231
     629      21.3896
     630      21.3115
     631      21.0278
     632      20.4236
     633      20.1229
     634      21.1691
     635      21.1179
     636      21.2251
     637      21.4350
     638      21.1990
     639      21.0335
     640      21.3789
     641      20.5048
     642      21.5199
     643      21.1004
     644      21.5181
     645      21.4025
     646      21.1042
     647      20.8934
     648      20.6769
     649      20.9938
     650      20.9407
     651      20.9891
     652      21.3457
     653      20.8640
     654      21.4250
     655      20.6067
     656      20.5012
     657      20.8318
     658      20.8005
     659      20.2578
     660      20.6371
     661      20.1297
     662      20.7495
     663      20.1631
     664      20.1568
     665      20.1470
     666      20.3220
     667      20.9571
     668      21.0327
     669      20.7369
     670      20.3684
     671      20.6497
     672      20.5958
     673      20.6976
     674      20.1818
     675      20.3925
     676      20.9849
     677      20.1795
     678      20.5011
     679      20.2226
     680      20.1625
     681      20.1927
     682      20.1709
     683      20.6359
     684      20.8339
     685      20.9646
     686      20.9547
     687      20.8195
     688      20.6429
     689      20.3559
     690      19.8813
     691      20.6486
     692      19.8341
     693      19.9335
     694      20.3660
     695      20.3123
     696      20.2714
     697      20.8414
     698      20.2848
     699      20.5437
     700      20.6606
     701      20.0958
     702      20.6427
     703      20.4363
     704      20.4727
     705      21.2870
     706      20.7938
     707      19.8561
     708      20.4608
     709      20.2355
     710      20.2843
     711      19.8691
     712      19.7220
     713      20.1855
     714      20.2010
     715      19.6978
     716      19.8742
     717      19.8967
     718      19.5381
     719      19.3082
     720      19.4694
     721      19.9262
     722      19.5834
     723      19.3409
     724      19.9175
     725      19.3356
     726      19.6878
     727      19.1393
     728      18.6779
     729      19.4732
     730      19.7365
     731      20.2605
     732      19.5356
     733      19.8690
     734      20.0945
     735      18.8531
     736      19.6107
     737      19.9841
     738      20.2196
     739      20.0381
     740      20.6315
     741      20.1190
     742      20.8631
     743      20.4131
     744      20.2312
     745      19.9344
     746      20.3159
     747      20.9323
     748      21.0945
     749      20.2353
     750      20.5846
     751      20.3185
     752      20.1899
     753      20.5562
     754      20.3846
     755      21.2056
     756      21.1240
     757      20.2861
     758      21.0351
     759      21.1810
     760      21.6481
     761      21.6911
     762      20.3323
     763      21.3914
     764      20.6107
     765      20.4925
     766      20.1244
     767      20.7242
     768      20.5877
     769      21.4747
     770      21.1248
     771      20.3387
     772      20.5127
     773      19.7724
     774      20.5628
     775      20.0267
     776      20.0324
     777      20.5321
     778      20.5239
     779      20.1932
     780      20.9199
     781      20.0501
     782      20.1832
     783      20.6754
     784      20.7225
     785      20.2123
     786      20.3781
     787      20.3789
     788      20.2620
     789      20.3616
     790      20.4933
     791      20.1906
     792      20.5196
     793      21.0778
     794      21.2205
     795      21.5361
     796      21.7481
     797      21.9425
     798      21.8640
     799      21.0832
     800      21.7692
     801      21.2313
     802      21.2700
     803      20.1413
     804      20.4590
     805      19.9939
     806      19.9738
     807      21.2557
     808      20.9354
     809      21.3731
     810      21.2030
     811      21.3161
     812      21.2789
     813      21.2171
     814      21.3952
     815      21.6821
     816      21.3602
     817      21.3611
     818      21.3288
     819      21.7300
     820      21.4978
     821      21.4508
     822      21.6442
     823      20.7617
     824      21.5878
     825      21.9227
     826      20.6920
     827      21.0664
     828      20.8047
     829      20.6588
     830      20.6452
     831      20.9221
     832      20.6582
     833      19.9269
     834      21.3919
     835      20.4675
     836      20.9075
     837      20.8338
     838      21.2993
     839      20.9419
     840      20.9797
     841      21.5114
     842      21.2162
     843      20.7333
     844      20.5371
     845      20.9326
     846      21.0373
     847      20.7115
     848      20.8233
     849      20.5566
     850      19.9592
     851      20.6668
     852      21.0477
     853      20.2643
     854      20.9676
     855      20.0109
     856      18.9527
     857      19.6545
     858      20.2555
     859      20.3725
     860      20.7726
     861      20.6432
     862      19.9864
     863      19.6734
     864      19.8303
     865      19.3882
     866      19.9037
     867      19.9179
     868      20.3875
     869      19.9818
     870      20.8537
     871      20.1843
     872      19.4326
     873      20.3639
     874      20.5153
     875      20.1820
     876      19.8368
     877      20.5703
     878      21.0102
     879      20.3005
     880      20.8935
     881      20.7516
     882      20.8697
     883      20.6975
     884      20.9728
     885      20.2026
     886      21.1353
     887      20.5979
     888      21.0752
     889      21.2551
     890      21.3252
     891      21.0470
     892      21.1037
     893      20.4860
     894      21.0221
     895      20.4402
     896      20.1790
     897      20.4058
     898      21.1190
     899      20.6052
     900      20.1327
     901      20.9240
     902      20.4747
     903      19.8936
     904      20.7147
     905      20.5304
     906      20.6828
     907      20.2996
     908      20.1085
     909      20.3223
     910      19.9745
     911      19.7428
     912      20.2475
     913      19.6249
     914      19.9361
     915      19.7768
     916      21.0111
     917      21.0258
     918      20.7334
     919      20.9952
     920      20.7321
     921      20.8527
     922      20.7567
     923      20.2311
     924      19.7755
     925      19.9000
     926      20.2655
     927      20.4923
     928      20.8062
     929      20.3443
     930      20.6340
     931      20.7952
     932      19.8627
     933      20.1425
     934      20.1530
     935      20.0534
     936      20.9724
     937      20.2523
     938      20.5965
     939      20.6543
     940      20.9403
     941      20.7818
     942      20.3834
     943      20.0219
     944      19.7846
     945      20.8149
     946      20.5403
     947      20.2267
     948      20.0806
     949      19.7188
     950      20.6190
     951      19.9850
     952      20.3386
     953      20.5424
     954      20.7003
     955      19.9531
     956      20.3612
     957      20.6786
     958      20.1688
     959      19.9406
     960      20.1826
     961      20.2413
     962      20.1149
     963      20.2434
     964      19.9012
     965      20.6228
     966      20.6927
     967      20.4153
     968      19.9831
     969      20.4537
     970      20.3064
     971      19.6934
     972      20.3509
     973      20.1686
     974      21.0234
     975      21.1636
     976      20.8430
     977      20.6819
     978      20.7732
     979      20.7269
     980      20.7832
     981      20.7503
     982      21.4977
     983      21.1485
     984      20.6688
     985      20.6122
     986      21.3624
     987      21.2271
     988      20.8571
     989      20.4830
     990      20.5398
     991      20.0607
     992      20.2938
     993      19.7707
     994      20.0683
     995      21.0160
     996      20.7945
     997      20.5401
     998      19.9272
     999      20.4110
    1000      19.8315
    1001      20.3455
    1002      20.0708
    1003      20.6473
    1004      20.2253
    1005      20.9560
    1006      20.7605
    1007      21.0348
    1008      20.8643
    1009      21.8206
    1010      21.2575
    1011      20.7806
    1012      20.7003
    1013      21.9767
    1014      22.1995
    1015      21.5037
    1016      21.4381
    1017      21.4774
    1018      21.2015
    1019      20.2752
    1020      20.3052
    1021      20.2186
    1022      21.2449
    1023      20.7696
    1024      21.6873
    1025      20.7861
    1026      20.6007
    1027      20.8847
    1028      21.0220
    1029      21.3076
    1030      20.9333
    1031      20.6632
    1032      20.7845
    1033      20.5409
    1034      20.8476
    1035      21.3712
    1036      21.2123
    1037      21.1813
    1038      20.9817
    1039      20.8987
    1040      20.8516
    1041      21.7650
    1042      21.8589
    1043      21.2740
    1044      21.6952
    1045      21.3949
    1046      21.1681
    1047      21.1213
    1048      21.4487
    1049      21.6028
    1050      21.0318
    1051      21.3913
    1052      21.7594
    1053      21.7150
    1054      20.9697
    1055      20.4031
    1056      21.7030
    1057      20.7637
    1058      21.2692
    1059      20.2001
    1060      20.6814
    1061      21.0486
    1062      20.6804
    1063      21.8876
    1064      21.4026
    1065      20.9345
    1066      21.0546
    1067      20.7852
    1068      20.8572
    1069      21.5589
    1070      21.1152
    1071      21.0239
    1072      21.0105
    1073      20.8138
    1074      20.9768
    1075      20.7626
    1076      21.0846
    1077      21.2807
    1078      20.6410
    1079      21.4929
    1080      21.0561
    1081      20.7039
    1082      20.5344
    1083      22.0622
    1084      21.0671
    1085      20.9235
    1086      20.4882
    1087      21.2409
    1088      21.3981
    1089      21.0343
    1090      21.4213
    1091      21.7288
    1092      21.0372
    1093      21.5712
    1094      20.9747
    1095      21.8812
    1096      20.9075
    1097      20.2922
    1098      20.8168
    1099      20.4759
    1100      20.6052
    1101      20.5295
    1102      20.7824
    1103      21.4450
    1104      21.5521
    1105      21.9754
    1106      21.4662
    1107      20.7977
    1108      21.0707
    1109      21.1484
    1110      21.1118
    1111      21.0912
    1112      21.7815
    1113      21.4725
    1114      21.0517
    1115      21.7696
    1116      21.9476
    1117      21.5826
    1118      20.8870
    1119      21.6628
    1120      21.7430
    1121      21.4410
    1122      21.2379
    1123      21.0640
    1124      20.5733
    1125      21.0711
    1126      20.8174
    1127      20.8073
    1128      21.2875
    1129      20.6711
    1130      20.6303
    1131      21.1631
    1132      20.1373
    1133      21.0476
    1134      20.5478
    1135      20.5683
    1136      20.3805
    1137      20.2074
    1138      20.8479
    1139      20.3527
    1140      20.8180
    1141      21.1041
    1142      21.2588
    1143      21.2823
    1144      20.7616
    1145      20.6889
    1146      20.1031
    1147      20.1549
    1148      20.6281
    1149      20.6937
    1150      21.0005
    1151      20.7710
    1152      20.0589
    1153      20.3331
    1154      20.0694
    1155      20.7353
    1156      20.7343
    1157      20.1723
    1158      19.9177
    1159      20.4553
    1160      20.1430
    1161      20.9754
    1162      21.4288
    1163      20.9665
    1164      21.6486
    1165      21.5674
    1166      20.7991
    1167      21.1076
    1168      21.2852
    1169      20.7136
    1170      20.9494
    1171      20.7961
    1172      20.8874
    1173      21.3618
    1174      21.4211
    1175      21.4741
    1176      21.1697
    1177      20.4777
    1178      21.0920
    1179      21.3221
    1180      21.5617
    1181      21.2946
    1182      20.5328
    1183      21.4731
    1184      21.7248
    1185      21.4900
    1186      21.3205
    1187      20.9072
    1188      20.5081
    1189      20.9775
    1190      21.2025
    1191      21.6039
    1192      21.2548
    1193      21.0894
    1194      21.8012
    1195      22.0785
    1196      21.6446
    1197      21.7480
    1198      21.2148
    1199      21.3783
    1200      21.6747
    1201      20.6054
    1202      20.6460
    1203      21.3378
    1204      20.7086
    1205      21.1867
    1206      20.9161
    1207      21.4822
    1208      21.0964
    1209      21.0052
    1210      21.1267
    1211      21.1237
    1212      21.0021
    1213      21.2415
    1214      20.9137
    1215      20.7503
    1216      20.9673
    1217      21.4017
    1218      20.6133
    1219      20.7419
    1220      21.3459
    1221      21.3558
    1222      20.8114
    1223      21.1401
    1224      21.7130
    1225      21.6340
    1226      21.7172
    1227      21.3921
    1228      21.5353
    1229      22.0324
    1230      22.3893
    1231      21.6769
    1232      22.2818
    1233      21.7153
    1234      21.5683
    1235      22.2771
    1236      22.0014
    1237      21.9255
    1238      21.3581
    1239      22.4906
    1240      21.8670
    1241      22.3608
    1242      21.9081
    1243      22.1187
    1244      21.6872
    1245      21.3878
    1246      21.5221
    1247      21.7922
    1248      22.3573
    1249      21.4914
    1250      22.2942
    1251      21.3082
    1252      21.8691
    1253      21.3811
    1254      21.3962
    1255      20.8680
    1256      20.7178
    1257      20.0399
    1258      20.6906
    1259      20.2353
    1260      20.3383
    1261      20.7763
    1262      20.6695
    1263      20.7042
    1264      20.8698
    1265      20.6712
    1266      19.8367
    1267      20.6941
    1268      20.8198
    1269      20.8290
    1270      21.3199
    1271      20.1060
    1272      20.6844
    1273      20.5237
    1274      20.8475
    1275      20.4217
    1276      20.6146
    1277      20.8698
    1278      20.7513
    1279      20.9196
    1280      21.4065
    1281      21.5677
    1282      21.2130
    1283      21.6863
    1284      21.6393
    1285      22.2230
    1286      21.8035
    1287      21.3062
    1288      21.3729
    1289      21.9595
    1290      20.8840
    1291      21.4933
    1292      21.8707
    1293      21.5555
    1294      21.3280
    1295      21.1464
    1296      21.0045
    1297      21.1937
    1298      21.1336
    1299      21.2343
    1300      21.5585
    1301      21.3884
    1302      21.2793
    1303      21.3162
    1304      21.2512
    1305      20.6085
    1306      21.0442
    1307      21.0770
    1308      21.3262
    1309      21.1642
    1310      20.9435
    1311      21.4031
    1312      21.1565
    1313      21.2954
    1314      21.6455
    1315      21.6786
    1316      20.8365
    1317      21.2211
    1318      20.7746
    1319      20.9014
    1320      21.2054
    1321      21.0700
    1322      20.7997
    1323      20.8615
    1324      20.8921
    1325      20.8970
    1326      20.1393
    1327      21.0432
    1328      20.8323
    1329      20.7559
    1330      20.4241
    1331      21.4901
    1332      21.2079
    1333      20.6719
    1334      21.8421
    1335      21.9822
    1336      21.5912
    1337      21.0939
    1338      20.8609
    1339      21.7243
    1340      20.9507
    1341      21.8399
    1342      21.2665
    1343      21.4982
    1344      20.8798
    1345      21.5375
    1346      20.5333
    1347      20.9765
    1348      21.8450
    1349      21.3339
    1350      21.1118
    1351      21.5684
    1352      20.8591
    1353      20.7825
    1354      22.0623
    1355      22.0217
    1356      21.8982
    1357      22.0934
    1358      22.0168
    1359      22.0115
    1360      21.4795
    1361      21.8158
    1362      22.7320
    1363      21.6033
    1364      21.9850
    1365      22.1602
    1366      21.6421
    1367      21.7073
    1368      21.8955
    1369      22.2414
    1370      21.4671
    1371      22.5745
    1372      21.7783
    1373      22.0199
    1374      21.8590
    1375      21.4866
    1376      21.0065
    1377      21.7289
    1378      21.3328
    1379      21.7534
    1380      22.0345
    1381      21.7951
    1382      21.2691
    1383      22.1287
    1384      22.2815
    1385      21.8443
    1386      21.4297
    1387      21.5368
    1388      21.1701
    1389      21.5042
    1390      21.5921
    1391      21.1694
    1392      21.1803
    1393      20.6857
    1394      20.6869
    1395      20.3138
    1396      21.1471
    1397      21.0584
    1398      21.5809
    1399      20.9035
    1400      22.0449
    1401      21.8870
    1402      21.7904
    1403      21.8811
    1404      22.0326
    1405      21.9923
    1406      21.8147
    1407      21.4166
    1408      21.1581
    1409      21.8641
    1410      21.0246
    1411      21.7830
    1412      21.2786
    1413      21.0706
    1414      21.0360
    1415      20.6956
    1416      21.0068
    1417      21.8146
    1418      21.6344
    1419      22.0215
    1420      20.4814
    1421      20.6177
    1422      21.5192
    1423      21.4366
    1424      21.3535
    1425      21.0688
    1426      21.0328
    1427      20.3844
    1428      20.2226
    1429      19.9738
    1430      20.4846
    1431      20.1048
    1432      20.5793
    1433      20.4302
    1434      21.1054
    1435      21.3129
    1436      21.3259
    1437      20.3076
    1438      21.0076
    1439      20.4084
    1440      20.4425
    1441      21.2586
    1442      20.6412
    1443      21.0293
    1444      20.3082
    1445      19.8447
    1446      20.7234
    1447      20.7636
    1448      20.2994
    1449      20.3172
    1450      21.1347
    1451      20.5640
    1452      20.4329
    1453      20.5008
    1454      20.6161
    1455      21.3027
    1456      20.4912
    1457      20.6492
    1458      20.1187
    1459      20.9742
    1460      20.0679
    1461      19.9487
    1462      19.7394
    1463      20.5339
    1464      20.9307
    1465      21.2838
    1466      20.4127
    1467      21.0725
    1468      20.5477
    1469      20.4094
    1470      21.0844
    1471      20.9410
    1472      21.4087
    1473      21.3551
    1474      20.8243
    1475      21.3282
    1476      20.7709
    1477      21.1433
    1478      21.2844
    1479      20.7257
    1480      21.3267
    1481      21.0057
    1482      21.2902
    1483      20.7518
    1484      21.2093
    1485      20.8473
    1486      21.4489
    1487      21.0763
    1488      21.5119
    1489      20.7085
    1490      20.5859
    1491      20.9426
    1492      21.1825
    1493      21.6421
    1494      21.2671
    1495      20.9690
    1496      21.4644
    1497      21.2331
    1498      21.2635
    1499      21.3367
    1500      20.8511
    1501      20.9925
    1502      21.0560
    1503      20.9082
    1504      20.7641
    1505      20.7915
    1506      20.7421
    1507      20.7619
    1508      20.8185
    1509      20.8210
    1510      21.1867
    1511      20.9540
    1512      20.9673
    1513      21.6871
    1514      21.9525
    1515      20.9755
    1516      20.9711
    1517      22.1306
    1518      21.5269
    1519      21.5350
    1520      21.6360
    1521      21.7361
    1522      21.2478
    1523      21.3340
    1524      21.1005
    1525      21.5006
    1526      20.6993
    1527      21.2886
    1528      20.6535
    1529      21.0751
    1530      20.8858
    1531      21.3376
    1532      20.6868
    1533      20.5806
    1534      21.6912
    1535      21.0295
    1536      21.2825
    1537      20.2617
    1538      20.3889
    1539      20.7451
    1540      21.0444
    1541      21.4666
    1542      20.8631
    1543      20.8630
    1544      20.4264
    1545      20.4903
    1546      21.4776
    1547      20.8078
    1548      21.2163
    1549      20.5555
    1550      20.2759
    1551      20.5539
    1552      20.9180
    1553      20.6648
    1554      21.1992
    1555      21.1357
    1556      21.3905
    1557      21.3969
    1558      21.7487
    1559      21.5220
    1560      20.7264
    1561      21.3816
    1562      21.0764
    1563      21.5767
    1564      21.0363
    1565      21.2550
    1566      21.5919
    1567      21.1222
    1568      21.7082
    1569      21.3151
    1570      21.2354
    1571      21.6062
    1572      21.7057
    1573      20.9969
    1574      21.5369
    1575      20.9901
    1576      21.1017
    1577      21.3828
    1578      21.3354
    1579      21.2821
    1580      21.4286
    1581      21.2133
    1582      20.9055
    1583      21.4602
    1584      21.7475
    1585      21.0784
    1586      21.4925
    1587      21.0063
    1588      21.1365
    1589      21.1401
    1590      21.5695
    1591      21.1722
    1592      20.9913
    1593      20.6783
    1594      20.9614
    1595      21.0581
    1596      21.2282
    1597      21.5647
    1598      21.3345
    1599      21.4287
    1600      21.7349
    1601      20.6451
    1602      21.1702
    1603      21.0707
    1604      20.9026
    1605      21.1357
    1606      21.3097
    1607      21.1817
    1608      21.2779
    1609      21.1416
    1610      20.9794
    1611      21.8974
    1612      22.0635
    1613      21.4293
    1614      21.4721
    1615      22.3089
    1616      21.9542
    1617      21.3865
    1618      21.5649
    1619      21.7762
    1620      22.1647
    1621      22.9058
    1622      22.4718
    1623      21.8794
    1624      21.6738
    1625      21.6834
    1626      21.9394
    1627      21.3339
    1628      22.3381
    1629      21.7501
    1630      21.4388
    1631      21.6297
    1632      21.0433
    1633      21.4793
    1634      22.0935
    1635      21.3961
    1636      21.1174
    1637      20.7994
    1638      21.2097
    1639      21.1395
    1640      21.1870
    1641      20.4277
    1642      20.9881
    1643      20.7821
    1644      21.3423
    1645      21.5983
    1646      21.5423
    1647      20.9202
    1648      20.6480
    1649      20.8924
    1650      20.5622
    1651      21.3437
    1652      21.2760
    1653      21.2831
    1654      21.2394
    1655      21.6556
    1656      21.2682
    1657      21.2829
    1658      21.0473
    1659      20.9737
    1660      20.7769
    1661      21.0874
    1662      22.3265
    1663      21.5778
    1664      21.5404
    1665      21.1121
    1666      21.5783
    1667      20.9032
    1668      21.4563
    1669      21.6310
    1670      21.4359
    1671      21.5363
    1672      21.1325
    1673      20.9794
    1674      20.8064
    1675      21.0996
    1676      21.7695
    1677      20.9317
    1678      20.9276
    1679      20.9651
    1680      21.1335
    1681      20.8147
    1682      20.8474
    1683      21.0534
    1684      21.1855
    1685      20.7096
    1686      21.2766
    1687      20.9934
    1688      21.2156
    1689      21.2304
    1690      21.5682
    1691      21.8228
    1692      21.0320
    1693      20.7569
    1694      20.7682
    1695      21.2173
    1696      20.2652
    1697      21.2870
    1698      21.2539
    1699      20.6392
    1700      20.3273
    1701      20.8162
    1702      19.9620
    1703      20.2825
    1704      20.7632
    1705      20.7516
    1706      20.9785
    1707      21.1255
    1708      20.9702
    1709      21.4087
    1710      21.0813
    1711      21.3404
    1712      21.1863
    1713      21.2703
    1714      20.9129
    1715      21.4229
    1716      21.4042
    1717      20.9726
    1718      20.9196
    1719      22.1957
    1720      22.2633
    1721      22.0499
    1722      21.7116
    1723      21.7207
    1724      21.8361
    1725      22.0709
    1726      21.5080
    1727      22.1672
    1728      22.2786
    1729      22.0084
    1730      22.3212
    1731      21.6632
    1732      22.0741
    1733      22.9151
    1734      21.9401
    1735      22.7752
    1736      21.7934
    1737      21.8995
    1738      22.0519
    1739      22.1108
    1740      22.4939
    1741      22.2897
    1742      22.1598
    1743      21.6297
    1744      21.5848
    1745      21.1129
    1746      20.9988
    1747      21.2563
    1748      21.1135
    1749      20.8914
    1750      21.3418
    1751      21.5184
    1752      21.0772
    1753      20.5850
    1754      20.7029
    1755      20.7842
    1756      20.4645
    1757      20.3700
    1758      21.1706
    1759      20.3773
    1760      20.5630
    1761      20.4734
    1762      20.6990
    1763      20.3944
    1764      20.5749
    1765      20.5948
    1766      20.6372
    1767      21.8439
    1768      20.7621
    1769      21.3682
    1770      20.8624
    1771      21.0591
    1772      22.1063
    1773      20.8874
    1774      21.4259
    1775      21.0016
    1776      21.3553
    1777      20.5975
    1778      21.0744
    1779      20.5437
    1780      21.8630
    1781      20.6348
    1782      21.6656
    1783      21.6428
    1784      21.4336
    1785      21.6826
    1786      21.9218
    1787      21.4726
    1788      21.3211
    1789      21.2611
    1790      21.8578
    1791      21.1570
    1792      20.8692
    1793      21.0534
    1794      21.2726
    1795      20.8756
    1796      20.7211
    1797      20.7020
    1798      20.6827
    1799      20.8594
    1800      21.0888
    1801      21.0597
    1802      20.3458
    1803      20.8221
    1804      21.2542
    1805      20.7872
    1806      21.5161
    1807      21.3174
    1808      20.7638
    1809      21.3304
    1810      20.7438
    1811      21.2390
    1812      21.3033
    1813      20.8174
    1814      20.6373
    1815      20.6228
    1816      21.0919
    1817      20.3612
    1818      21.0812
    1819      20.7092
    1820      21.1440
    1821      21.0726
    1822      20.7066
    1823      20.9650
    1824      20.8428
    1825      21.2135
    1826      20.7736
    1827      21.3500
    1828      20.5000
    1829      20.6705
    1830      20.6798
    1831      20.9692
    1832      20.7686
    1833      21.4255
    1834      20.9650
    1835      21.1183
    1836      20.4833
    1837      20.7983
    1838      20.5413
    1839      20.9962
    1840      20.7616
    1841      20.7984
    1842      21.0717
    1843      21.0820
    1844      21.6923
    1845      21.1312
    1846      21.2206
    1847      21.2817
    1848      20.6785
    1849      20.7572
    1850      21.8381
    1851      21.3833
    1852      20.5723
    1853      21.2093
    1854      20.9290
    1855      21.3455
    1856      21.3287
    1857      21.7106
    1858      21.4145
    1859      20.8480
    1860      21.0126
    1861      20.5458
    1862      21.0575
    1863      20.8624
    1864      20.9118
    1865      20.2950
    1866      20.9255
    1867      20.1894
    1868      20.5902
    1869      20.1665
    1870      21.0707
    1871      20.4380
    1872      20.7331
    1873      19.8277
    1874      19.8432
    1875      20.2468
    1876      20.5863
    1877      20.6624
    1878      20.5445
    1879      20.4277
    1880      20.4517
    1881      20.4476
    1882      20.5920
    1883      20.9081
    1884      20.7563
    1885      20.7613
    1886      20.5840
    1887      21.0038
    1888      20.8527
    1889      20.8579
    1890      20.6621
    1891      20.8372
    1892      20.5317
    1893      21.0412
    1894      21.7048
    1895      21.4893
    1896      21.5714
    1897      21.0288
    1898      21.3920
    1899      21.1804
    1900      20.9209
    1901      21.4410
    1902      21.4218
    1903      21.5124
    1904      21.3039
    1905      20.9292
    1906      21.3188
    1907      21.7619
    1908      21.4366
    1909      21.5019
    1910      21.7896
    1911      21.7599
    1912      21.0727
    1913      21.4037
    1914      21.4111
    1915      20.7755
    1916      21.3699
    1917      20.9193
    1918      21.6431
    1919      21.0298
    1920      20.8158
    1921      21.5839
    1922      21.2809
    1923      20.8160
    1924      21.1171
    1925      21.3197
    1926      21.1271
    1927      20.6593
    1928      20.6798
    1929      20.8294
    1930      20.8956
    1931      21.0051
    1932      20.8388
    1933      20.9933
    1934      20.6495
    1935      21.0635
    1936      21.0519
    1937      21.2268
    1938      21.3170
    1939      20.9002
    1940      21.3756
    1941      21.0734
    1942      21.1183
    1943      20.3320
    1944      21.4096
    1945      21.5614
    1946      21.7979
    1947      21.4404
    1948      21.7407
    1949      21.1600
    1950      21.3655
    1951      21.7542
    1952      21.2424
    1953      21.0483
    1954      20.6999
    1955      21.0447
    1956      20.7883
    1957      21.1698
    1958      21.1864
    1959      21.2774
    1960      21.2483
    1961      20.8961
    1962      20.1632
    1963      20.5550
    1964      20.6387
    1965      20.0531
    1966      19.8751
    1967      20.1343
    1968      20.5721
    1969      19.9852
    1970      20.0846
    1971      21.2861
    1972      20.7921
    1973      20.8090
    1974      20.1935
    1975      20.6991
    1976      20.4070
    1977      21.0231
    1978      20.9575
    1979      20.7917
    1980      20.1239
    1981      20.1861
    1982      20.4131
    1983      20.7666
    1984      20.4095
    1985      20.3359
    1986      19.7655
    1987      19.7185
    1988      19.9314
    1989      20.4093
    1990      19.9829
    1991      20.4855
    1992      21.6361
    1993      20.9522
    1994      21.0284
    1995      20.4053
    1996      20.9758
    1997      20.7133
    1998      20.2167
    1999      20.4364
    2000      20.1897
    2001      20.8878
    2002      20.9853
    2003      21.1468
    2004      20.5605
    2005      21.1167
    2006      20.5529
    2007      20.3652
    2008      20.7638
    2009      20.6730
    2010      20.6334
    2011      20.9023
    2012      20.6340
    2013      20.0577
    2014      21.1304
    2015      20.0465
    2016      21.0237
    2017      20.7556
    2018      20.3081
    2019      20.6971
    2020      20.3061
    2021      21.1435
    2022      20.3527
    2023      21.0163
    2024      21.4898
    2025      21.6932
    2026      21.3699
    2027      21.3373
    2028      20.7985
    2029      21.0211
    2030      20.7003
    2031      20.9357
    2032      21.1437
    2033      20.3408
    2034      20.6871
    2035      20.0533
    2036      20.0316
    2037      20.0434
    2038      19.7224
    2039      20.0653
    2040      20.0973
    2041      19.8270
    2042      20.4389
    2043      20.3934
    2044      19.6743
    2045      19.9217
    2046      20.0275
    2047      19.8350
    2048      20.1609
    2049      20.2473
    2050      19.5277
    2051      20.0227
    2052      20.1920
    2053      19.8626
    2054      20.2102
    2055      19.5409
    2056      20.5066
    2057      19.8530
    2058      20.4946
    2059      19.8003
    2060      19.6699
    2061      19.4440
    2062      20.3320
    2063      20.7589
    2064      20.3795
    2065      20.2955
    2066      19.6331
    2067      20.1422
    2068      20.0297
    2069      19.6256
    2070      19.9935
    2071      20.0672
    2072      19.5752
    2073      19.6120
    2074      19.6438
    2075      19.5536
    2076      19.3168
    2077      19.6632
    2078      19.4990
    2079      19.4085
    2080      19.6215
    2081      19.3783
    2082      19.5642
    2083      19.4249
    2084      19.5327
    2085      18.7007
    2086      19.2767
    2087      19.2626
    2088      19.0841
    2089      19.4498
    2090      19.8855
    2091      19.3287
    2092      19.2587
    2093      19.5796
    2094      19.7183
    2095      19.3823
    2096      19.9917
    2097      19.2022
    2098      19.7373
    2099      19.4306
    2100      19.5465
    2101      19.7387
    2102      19.7334
    2103      19.8768
    2104      19.6576
    2105      19.9523
    2106      20.2056
    2107      20.0648
    2108      19.7554
    2109      20.3502
    2110      20.4281
    2111      20.8556
    2112      20.7171
    2113      21.1880
    2114      20.4702
    2115      20.3661
    2116      20.6442
    2117      20.6153
    2118      21.1016
    2119      20.2117
    2120      20.2545
    2121      20.2547
    2122      20.0106
    2123      20.2403
    2124      20.0273
    2125      20.1716
    2126      19.6497
    2127      19.3428
    2128      19.4680
    2129      19.4908
    2130      19.9267
    2131      19.7888
    2132      19.2734
    2133      19.2453
    2134      19.2031
    2135      19.1218
    2136      18.4340
    2137      19.8401
    2138      19.0006
    2139      19.1207
    2140      19.6804
    2141      19.5436
    2142      19.9399
    2143      19.7758
    2144      19.5044
    2145      18.9615
    2146      18.8932
    2147      19.8409
    2148      19.7109
    2149      19.4223
    2150      19.2056
    2151      19.3196
    2152      18.0450
    2153      19.0010
    2154      19.5369
    2155      19.9442
    2156      19.6803
    2157      20.0693
    2158      20.1591
    2159      20.0872
    2160      20.0669
    2161      19.9550
    2162      19.5081
    2163      20.0290
    2164      20.1710
    2165      19.1890
    2166      20.0621
    2167      18.9950
    2168      18.8817
    2169      19.3273
    2170      19.5557
    2171      19.7779
    2172      19.8878
    2173      19.7809
    2174      19.3879
    2175      19.7476
    2176      19.1730
    2177      19.9825
    2178      19.8148
    2179      19.4210
    2180      19.2354
    2181      18.8034
    2182      19.6807
    2183      20.1919
    2184      19.5585
    2185      20.5257
    2186      19.6914
    2187      19.5451
    2188      19.6725
    2189      19.4894
    2190      19.3850
    2191      19.4599
    2192      18.7613
    2193      19.8863
    2194      19.7360
    2195      19.3407
    2196      19.0253
    2197      19.3044
    2198      18.9259
    2199      18.8203
    2200      19.2214
    2201      18.3046
    2202      18.8822
    2203      18.7921
    2204      18.7629
    2205      19.2457
    2206      19.3466
    2207      18.9430
    2208      19.9012
    2209      18.7872
    2210      19.0670
    2211      18.9620
    2212      18.7053
    2213      18.7965
    2214      18.8332
    2215      19.1114
    2216      18.4709
    2217      18.6092
    2218      18.6816
    2219      18.6053
    2220      18.6520
    2221      18.8434
    2222      18.6951
    2223      19.1167
    2224      18.6107
    2225      18.8315
    2226      18.9158
    2227      19.0071
    2228      19.0185
    2229      19.1005
    2230      19.1735
    2231      19.0267
    2232      18.4362
    2233      18.8008
    2234      18.3621
    2235      18.8360
    2236      18.8029
    2237      19.0539
    2238      18.7193
    2239      18.8208
    2240      19.2885
    2241      18.7989
    2242      18.7610
    2243      18.5970
    2244      18.9347
    2245      18.6290
    2246      18.2450
    2247      18.4976
    2248      18.6118
    2249      18.2383
    2250      18.8329
    2251      18.6744
    2252      18.0706
    2253      18.5153
    2254      18.4564
    2255      18.7141
    2256      18.9533
    2257      18.6163
    2258      19.6927
    2259      18.9686
    2260      19.5857
    2261      18.7529
    2262      18.4855
    2263      18.4153
    2264      18.7777
    2265      17.9940
    2266      18.6616
    2267      18.2434
    2268      17.9900
    2269      18.4390
    2270      18.0617
    2271      18.1786
    2272      18.5816
    2273      18.7889
    2274      18.6266
    2275      18.8229
    2276      18.4283
    2277      18.2757
    2278      18.1891
    2279      18.8858
    2280      19.3331
    2281      18.9603
    2282      18.1235
    2283      18.1951
    2284      19.2840
    2285      18.9383
    2286      19.0196
    2287      19.0868
    2288      18.9483
    2289      19.4237
    2290      18.4619
    2291      19.1209
    2292      18.8302
    2293      19.3617
    2294      19.1562
    2295      18.6475
    2296      18.7190
    2297      18.4478
    2298      18.1519
    2299      18.4713
    2300      18.0629
    2301      18.4601
    2302      18.4367
    2303      18.9750
    2304      18.8332
    2305      18.2474
    2306      18.9532
    2307      19.0871
    2308      18.5270
    2309      18.1158
    2310      18.6122
    2311      18.6229
    2312      18.4163
    2313      18.4730
    2314      18.5165
    2315      18.4927
    2316      18.7968
    2317      18.2606
    2318      18.6995
    2319      18.5025
    2320      19.2542
    2321      18.0240
    2322      19.1335
    2323      18.8031
    2324      18.8604
    2325      19.4162
    2326      18.8941
    2327      19.1037
    2328      18.8659
    2329      18.6664
    2330      18.6046
    2331      18.9178
    2332      18.6618
    2333      18.4417
    2334      18.4213
    2335      18.7749
    2336      19.0763
    2337      19.8885
    2338      19.3971
    2339      19.3295
    2340      18.7667
    2341      19.0264
    2342      18.5867
    2343      18.4656
    2344      18.8870
    2345      19.1369
    2346      18.5138
    2347      19.1053
    2348      18.6881
    2349      19.1703
    2350      19.1202
    2351      18.6824
    2352      19.5908
    2353      18.8841
    2354      19.0433
    2355      18.9236
    2356      19.0131
    2357      19.3020
    2358      19.9992
    2359      18.9843
    2360      19.1555
    2361      18.9929
    2362      19.0442
    2363      18.9514
    2364      18.5711
    2365      19.3780
    2366      18.6805
    2367      19.3444
    2368      19.0572
    2369      19.1246
    2370      18.2492
    2371      18.0609
    2372      18.4114
    2373      18.3004
    2374      18.2932
    2375      18.0273
    2376      18.3478
    2377      18.6037
    2378      18.8292
    2379      18.7412
    2380      19.0407
    2381      18.7888
    2382      19.1440
    2383      18.3080
    2384      18.6415
    2385      18.8744
    2386      18.8352
    2387      18.8544
    2388      19.0152
    2389      18.7328
    2390      18.7525
    2391      18.4134
    2392      18.9077
    2393      18.8606
    2394      18.0175
    2395      18.7871
    2396      19.2333
    2397      19.0745
    2398      19.0152
    2399      18.4683
    2400      18.6815
    2401      18.7971
    2402      18.7630
    2403      18.6043
    2404      19.0720
    2405      18.7244
    2406      18.7862
    2407      19.2647
    2408      18.9284
    2409      18.8464
    2410      18.4339
    2411      18.9580
    2412      19.4066
    2413      19.0701
    2414      19.1648
    2415      18.6277
    2416      18.3515
    2417      18.9525
    2418      19.0927
    2419      19.6151
    2420      18.8405
    2421      18.4096
    2422      19.1812
    2423      18.9648
    2424      18.8640
    2425      19.2397
    2426      19.3080
    2427      18.1387
    2428      18.4427
    2429      18.1606
    2430      18.0787
    2431      18.9709
    2432      18.3907
    2433      18.1882
    2434      19.3602
    2435      19.0982
    2436      18.8738
    2437      18.3457
    2438      19.7134
    2439      18.6413
    2440      19.0414
    2441      18.8485
    2442      18.9040
    2443      19.2444
    2444      19.2213
    2445      18.7103
    2446      18.6236
    2447      19.1530
    2448      18.3335
    2449      19.2322
    2450      18.6313
    2451      18.8678
    2452      19.2964
    2453      19.2876
    2454      19.0514
    2455      18.9716
    2456      18.1833
    2457      18.4583
    2458      18.1718
    2459      19.0163
    2460      18.5359
    2461      18.7120
    2462      19.1674
    2463      18.0421
    2464      19.1211
    2465      18.2314
    2466      18.8458
    2467      18.7597
    2468      18.7487
    2469      18.3699
    2470      18.9549
    2471      18.9392
    2472      18.4132
    2473      18.3230
    2474      18.8546
    2475      18.0478
    2476      18.5722
    2477      18.3133
    2478      18.5978
    2479      18.7207
    2480      18.6625
    2481      18.4132
    2482      18.1908
    2483      18.5043
    2484      18.7456
    2485      18.7753
    2486      18.7091
    2487      18.5696
    2488      18.4070
    2489      19.0565
    2490      19.2022
    2491      18.8644
    2492      18.9933
    2493      18.5518
    2494      18.4582
    2495      18.4442
    2496      17.7581
    2497      18.4849
    2498      18.2759
    2499      18.8935
    2500      18.9791
    2501      18.0222
    2502      18.3817
    2503      17.7717
    2504      18.5406
    2505      17.6997
    2506      18.0963
    2507      18.2230
    2508      17.4567
    2509      17.3434
    2510      18.2310
    2511      18.2682
    2512      18.7737
    2513      18.2813
    2514      18.9294
    2515      18.7171
    2516      18.1291
    2517      17.5660
    2518      18.0981
    2519      18.9022
    2520      18.2683
    2521      19.0924
    2522      17.9400
    2523      18.7579
    2524      18.5359
    2525      19.1527
    2526      18.5874
    2527      18.7529
    2528      18.3341
    2529      18.3870
    2530      18.5523
    2531      18.2522
    2532      19.4243
    2533      18.7942
    2534      19.3267
    2535      19.0687
    2536      18.6639
    2537      18.8064
    2538      18.9497
    2539      19.3617
    2540      19.7641
    2541      18.9514
    2542      19.5551
    2543      19.9068
    2544      20.1060
    2545      19.6526
    2546      19.3483
    2547      19.8031
    2548      19.6775
    2549      19.8681
    2550      20.0795
    2551      19.9471
    2552      19.5592
    2553      19.9423
    2554      19.1486
    2555      19.7724
    2556      19.0693
    2557      19.3059
    2558      19.6592
    2559      18.9825
    2560      20.1474
    2561      20.2552
    2562      19.8210
    2563      20.5987
    2564      19.8959
    2565      20.1220
    2566      19.6633
    2567      19.7334
    2568      19.4315
    2569      19.9837
    2570      19.9259
    2571      19.5997
    2572      19.6060
    2573      19.7538
    2574      20.0450
    2575      19.7650
    2576      19.2072
    2577      19.1844
    2578      19.8992
    2579      19.8105
    2580      19.4202
    2581      19.8901
    2582      19.8079
    2583      19.7397
    2584      20.7427
    2585      20.1747
    2586      19.6781
    2587      19.6853
    2588      19.3771
    2589      20.0666
    2590      19.9258
    2591      19.3917
    2592      19.7695
    2593      19.7677
    2594      20.2990
    2595      19.6426
    2596      19.1704
    2597      19.8990
    2598      19.8695
    2599      19.8017
    2600      19.5481
    2601      19.9078
    2602      19.5173
    2603      19.5957
    2604      20.0329
    2605      19.0820
    2606      19.5819
    2607      18.8028
    2608      18.1559
    2609      18.3776
    2610      18.6861
    2611      18.7222
    2612      18.2589
    2613      18.2982
    2614      18.0093
    2615      18.6381
    2616      19.2401
    2617      19.6423
    2618      18.8983
    2619      19.8326
    2620      19.3936
    2621      19.9388
    2622      19.6188
    2623      19.4370
    2624      19.2061
    2625      19.3821
    2626      19.1126
    2627      19.3326
    2628      19.5664
    2629      19.6400
    2630      19.5663
    2631      20.0174
    2632      19.9805
    2633      19.5168
    2634      20.1115
    2635      20.5105
    2636      20.2526
    2637      19.9135
    2638      20.0793
    2639      19.8340
    2640      19.5515
    2641      19.8882
    2642      19.5152
    2643      19.6659
    2644      19.7225
    2645      19.4200
    2646      19.6491
    2647      19.5511
    2648      19.8392
    2649      19.8093
    2650      19.0065
    2651      19.7195
    2652      19.5072
    2653      19.2823
    2654      19.4530
    2655      20.7363
    2656      20.0078
    2657      20.0911
    2658      20.1893
    2659      20.2832
    2660      19.6009
    2661      19.0388
    2662      18.9053
    2663      18.9421
    2664      19.5666
    2665      19.0524
    2666      19.1557
    2667      19.7977
    2668      19.6619
    2669      19.8294
    2670      19.5360
    2671      19.8701
    2672      20.0351
    2673      20.0366
    2674      20.6726
    2675      19.4575
    2676      19.5527
    2677      19.6460
    2678      19.9025
    2679      19.8404
    2680      20.0718
    2681      20.7049
    2682      20.5984
    2683      21.2604
    2684      20.8641
    2685      20.7608
    2686      20.6719
    2687      20.2634
    2688      20.7515
    2689      20.6539
    2690      20.9971
    2691      21.1478
    2692      20.4730
    2693      20.6654
    2694      20.4565
    2695      20.2631
    2696      20.5374
    2697      20.6470
    2698      20.7778
    2699      20.9702
    2700      20.3795
    2701      20.6984
    2702      21.2208
    2703      20.6682
    2704      20.5350
    2705      20.1675
    2706      20.5136
    2707      20.2704
    2708      20.1462
    2709      20.4349
    2710      20.0568
    2711      20.3474
    2712      19.8681
    2713      19.2956
    2714      19.2811
    2715      19.6876
    2716      19.8961
    2717      19.8501
    2718      19.5993
    2719      19.9515
    2720      20.7202
    2721      20.6390
    2722      20.5255
    2723      19.9167
    2724      20.2479
    2725      19.2628
    2726      19.6580
    2727      19.5557
    2728      19.3886
    2729      19.7943
    2730      20.0597
    2731      19.6901
    2732      19.8422
    2733      19.6468
    2734      19.8073
    2735      19.8156
    2736      19.9883
    2737      20.1286
    2738      19.2192
    2739      19.9586
    2740      19.8033
    2741      19.6417
    2742      19.9342
    2743      19.3734
    2744      19.7885
    2745      19.9015
    2746      19.8533
    2747      20.3872
    2748      20.3891
    2749      20.0758
    2750      19.3971
    2751      19.8794
    2752      19.4058
    2753      19.4175
    2754      19.2873
    2755      19.5486
    2756      19.5436
    2757      19.1550
    2758      19.6148
    2759      19.6666
    2760      19.2251
    2761      19.0170
    2762      19.3536
    2763      19.5791
    2764      19.7794
    2765      19.5878
    2766      20.0208
    2767      19.3395
    2768      19.2964
    2769      19.4503
    2770      19.6741
    2771      19.8139
    2772      19.6318
    2773      19.6364
    2774      19.9764
    2775      19.7261
    2776      20.2496
    2777      20.0786
    2778      19.6280
    2779      19.4014
    2780      19.8901
    2781      19.5002
    2782      20.0894
    2783      19.6085
    2784      19.9786
    2785      19.6590
    2786      19.4525
    2787      20.1054
    2788      19.6346
    2789      20.0991
    2790      19.6175
    2791      19.6802
    2792      20.0665
    2793      19.9028
    2794      19.4635
    2795      19.8491
    2796      20.4592
    2797      20.3340
    2798      20.2541
    2799      19.5076
    2800      19.7813
    2801      20.3130
    2802      20.5411
    2803      19.9772
    2804      20.1795
    2805      20.7987
    2806      20.3021
    2807      20.2609
    2808      19.8740
    2809      20.1781
    2810      19.5049
    2811      20.1938
    2812      19.6729
    2813      19.5574
    2814      19.5237
    2815      20.0317
    2816      19.9663
    2817      20.3904
    2818      20.4445
    2819      20.4640
    2820      20.2707
    2821      20.0267
    2822      19.4950
    2823      19.4815
    2824      19.8717
    2825      20.3569
    2826      19.3481
    2827      19.7454
    2828      19.4935
    2829      19.2229
    2830      19.2791
    2831      19.3178
    2832      19.3386
    2833      18.8194
    2834      19.2705
    2835      19.2996
    2836      19.0288
    2837      18.8563
    2838      18.4701
    2839      18.3705
    2840      18.4845
    2841      18.4998
    2842      18.8562
    2843      18.9656
    2844      19.1256
    2845      19.1410
    2846      19.2481
    2847      18.3210
    2848      19.1960
    2849      19.0119
    2850      19.2184
    2851      18.9160
    2852      19.2225
    2853      18.9516
    2854      18.6804
    2855      18.9670
    2856      18.4974
    2857      18.7885
    2858      18.9131
    2859      20.0581
    2860      19.0666
    2861      19.4619
    2862      19.5030
    2863      19.5658
    2864      18.9409
    2865      19.7863
    2866      19.0470
    2867      19.2941
    2868      19.4551
    2869      18.4904
    2870      18.4812
    2871      18.8711
    2872      20.3109
    2873      19.1513
    2874      18.9065
    2875      18.7811
    2876      18.8331
    2877      19.8342
    2878      19.6846
    2879      19.8445
    2880      19.8822
    2881      19.2869
    2882      19.7977
    2883      19.5074
    2884      20.0080
    2885      20.2298
    2886      19.8488
    2887      19.7470
    2888      19.7060
    2889      19.8806
    2890      19.7474
    2891      20.6904
    2892      19.5816
    2893      20.1101
    2894      20.2620
    2895      19.7953
    2896      19.8177
    2897      19.5470
    2898      20.0252
    2899      20.2615
    2900      19.3464
    2901      19.1797
    2902      20.4067
    2903      20.4536
    2904      20.2672
    2905      19.7080
    2906      20.7262
    2907      19.5894
    2908      19.4690
    2909      19.5185
    2910      19.2438
    2911      19.4792
    2912      19.6660
    2913      19.8907
    2914      19.4618
    2915      19.0140
    2916      18.6057
    2917      19.3036
    2918      18.8018
    2919      19.9537
    2920      19.0406
    2921      19.6397
    2922      20.0596
    2923      19.3634
    2924      19.9252
    2925      20.2839
    2926      19.9041
    2927      19.7246
    2928      19.8924
    2929      19.9772
    2930      20.3292
    2931      20.9835
    2932      20.0703
    2933      20.8150
    2934      21.1408
    2935      20.0744
    2936      20.0316
    2937      20.7318
    2938      19.9363
    2939      20.7190
    2940      20.3251
    2941      20.5450
    2942      20.3411
    2943      21.1341
    2944      21.0015
    2945      21.0630
    2946      20.9057
    2947      21.3517
    2948      20.9664
    2949      21.6794
    2950      21.0851
    2951      21.1807
    2952      20.5701
    2953      20.8053
    2954      20.7457
    2955      20.7711
    2956      21.2140
    2957      20.4944
    2958      20.1584
    2959      20.4555
    2960      20.6779
    2961      20.4029
    2962      20.9926
    2963      19.9482
    2964      19.4045
    2965      20.0989
    2966      20.0115
    2967      20.6073
    2968      20.1149
    2969      20.7844
    2970      20.8119
    2971      19.9674
    2972      20.5988
    2973      20.1511
    2974      20.8674
    2975      20.7369
    2976      20.9847
    2977      20.9664
    2978      20.4971
    2979      20.4254
    2980      20.7437
    2981      20.1838
    2982      20.2878
    2983      19.7866
    2984      20.8605
    2985      20.6546
    2986      20.5611
    2987      20.4398
    2988      20.4577
    2989      20.1489
    2990      20.7683
    2991      20.0002
    2992      19.8685
    2993      20.4021
    2994      20.2414
    2995      20.3894
    2996      20.9140
    2997      19.7371
    2998      20.6489
    2999      20.9771
    3000      20.6539
    3001      20.1204
    3002      20.0210
    3003      20.2778
    3004      20.7221
    3005      19.7764
    3006      19.8858
    3007      19.6918
    3008      20.1695
    3009      20.1454
    3010      20.2328
    3011      20.0337
    3012      20.3545
    3013      20.4584
    3014      20.7378
    3015      20.9704
    3016      20.6615
    3017      21.0917
    3018      20.7884
    3019      20.6520
    3020      19.7095
    3021      20.1925
    3022      20.7846
    3023      19.7377
    3024      20.5436
    3025      19.9194
    3026      19.9031
    3027      19.8635
    3028      20.3144
    3029      20.5579
    3030      20.0692
    3031      20.6133
    3032      20.5305
    3033      20.4426
    3034      20.2671
    3035      21.1509
    3036      20.3329
    3037      20.7497
    3038      20.9797
    3039      22.0864
    3040      21.5986
    3041      20.9889
    3042      21.0656
    3043      20.6345
    3044      21.4564
    3045      21.5799
    3046      21.5612
    3047      21.0431
    3048      20.7609
    3049      20.6501
    3050      20.5927
    3051      20.1306
    3052      20.5192
    3053      20.5973
    3054      20.1823
    3055      20.0283
    3056      19.8567
    3057      20.4820
    3058      20.4795
    3059      19.3717
    3060      20.4065
    3061      20.0218
    3062      19.7844
    3063      19.6204
    3064      19.9189
    3065      19.6335
    3066      19.8805
    3067      19.5106
    3068      20.9082
    3069      20.7279
    3070      19.6593
    3071      20.8548
    3072      20.3935
    3073      20.2997
    3074      20.5190
    3075      20.1659
    3076      20.1283
    3077      19.9928
    3078      20.2329
    3079      20.3124
    3080      20.5122
    3081      20.2137
    3082      19.7557
    3083      20.1261
    3084      19.9624
    3085      20.1522
    3086      19.8010
    3087      19.7952
    3088      19.4398
    3089      19.9163
    3090      20.3658
    3091      19.6566
    3092      19.8607
    3093      19.6548
    3094      20.1233
    3095      20.2410
    3096      20.2376
    3097      20.3956
    3098      20.1425
    3099      19.5001
    3100      19.3389
    3101      20.1740
    3102      19.8433
    3103      19.8683
    3104      20.2956
    3105      19.8663
    3106      19.6500
    3107      20.1845
    3108      20.0472
    3109      20.4806
    3110      19.8334
    3111      20.2527
    3112      20.4072
    3113      19.8155
    3114      20.5322
    3115      19.2968
    3116      19.9713
    3117      19.2830
    3118      20.3231
    3119      19.4035
    3120      18.9744
    3121      19.2159
    3122      19.0422
    3123      19.1253
    3124      18.8941
    3125      19.2307
    3126      18.5904
    3127      18.9394
    3128      18.4703
    3129      19.3050
    3130      18.9103
    3131      18.9181
    3132      19.0584
    3133      18.4538
    3134      18.4757
    3135      17.9717
    3136      17.6627
    3137      17.7797
    3138      17.8829
    3139      17.5207
    3140      17.4275
    3141      18.1722
    3142      18.1510
    3143      17.9076
    3144      18.2203
    3145      17.4924
    3146      18.1990
    3147      18.2613
    3148      17.5801
    3149      17.5984
    3150      17.8360
    3151      17.3224
    3152      17.8748
    3153      17.7799
    3154      17.9542
    3155      18.3971
    3156      17.8611
    3157      18.3045
    3158      18.0651
    3159      17.7708
    3160      17.8430
    3161      18.4170
    3162      17.3903
    3163      17.5902
    3164      18.0428
    3165      18.2266
    3166      17.8758
    3167      18.0429
    3168      18.4244
    3169      17.1763
    3170      17.4993
    3171      16.8529
    3172      16.7043
    3173      17.2520
    3174      16.9994
    3175      17.7003
    3176      16.6407
    3177      17.5875
    3178      17.8248
    3179      17.2613
    3180      16.9317
    3181      16.5369
    3182      16.6056
    3183      17.0629
    3184      16.8806
    3185      17.1429
    3186      17.3923
    3187      17.5578
    3188      18.0324
    3189      18.0802
    3190      18.0794
    3191      17.7748
    3192      17.8159
    3193      17.7196
    3194      17.9870
    3195      17.1623
    3196      17.9050
    3197      17.5637
    3198      17.8884
    3199      17.5655
    3200      17.8750
    3201      17.5806
    3202      17.6370
    3203      18.6083
    3204      18.5025
    3205      17.9672
    3206      18.1277
    3207      18.2065
    3208      18.4761
    3209      18.5114
    3210      18.2835
    3211      18.4216
    3212      17.6145
    3213      18.1563
    3214      18.5135
    3215      18.0083
    3216      18.2427
    3217      18.5355
    3218      18.3831
    3219      18.4459
    3220      18.2487
    3221      18.0574
    3222      17.8019
    3223      18.2246
    3224      17.8598
    3225      18.3642
    3226      18.0259
    3227      18.4538
    3228      18.0255
    3229      17.5814
    3230      17.4912
    3231      16.7682
    3232      16.7821
    3233      17.0717
    3234      17.1494
    3235      16.1922
    3236      17.2799
    3237      17.7960
    3238      17.6529
    3239      17.6164
    3240      18.0041
    3241      18.3676
    3242      17.8694
    3243      18.0545
    3244      18.4262
    3245      18.2690
    3246      17.8830
    3247      17.7518
    3248      17.5923
    3249      18.2530
    3250      17.9596
    3251      18.4118
    3252      18.0381
    3253      18.2052
    3254      18.7742
    3255      18.6520
    3256      18.0232
    3257      18.7577
    3258      17.8639
    3259      18.7187
    3260      18.2442
    3261      18.3719
    3262      18.2791
    3263      18.1114
    3264      18.0964
    3265      17.9190
    3266      18.4312
    3267      17.9488
    3268      18.5293
    3269      18.6180
    3270      18.7306
    3271      18.8777
    3272      18.4282
    3273      18.5973
    3274      18.8450
    3275      18.3974
    3276      18.5946
    3277      18.4347
    3278      18.3224
    3279      18.0540
    3280      18.3221
    3281      18.6583
    3282      18.8862
    3283      18.4644
    3284      18.5934
    3285      18.1795
    3286      18.0956
    3287      18.4911
    3288      18.8845
    3289      18.4345
    3290      18.9036
    3291      18.1595
    3292      18.1700
    3293      18.2926
    3294      18.0873
    3295      17.2647
    3296      17.5788
    3297      17.5266
    3298      16.9815
    3299      16.6655
    3300      17.0006
    3301      17.0837
    3302      17.3873
    3303      16.5510
    3304      17.1591
    3305      17.2771
    3306      17.5216
    3307      18.1455
    3308      18.2420
    3309      18.1662
    3310      16.8472
    3311      17.0545
    3312      17.5119
    3313      17.5005
    3314      17.9830
    3315      18.2074
    3316      17.7815
    3317      17.1547
    3318      17.1787
    3319      16.9566
    3320      17.9092
    3321      18.1061
    3322      17.2216
    3323      16.8584
    3324      17.4240
    3325      17.0112
    3326      16.7986
    3327      17.8476
    3328      17.4229
    3329      17.8527
    3330      17.2583
    3331      18.2432
    3332      18.8769
    3333      17.7094
    3334      17.5027
    3335      18.0296
    3336      17.7918
    3337      18.6623
    3338      17.6533
    3339      18.4885
    3340      18.0492
    3341      18.2081
    3342      17.4849
    3343      17.3061
    3344      17.5907
    3345      18.5684
    3346      17.9681
    3347      18.1690
    3348      18.0906
    3349      18.5505
    3350      18.1009
    3351      18.4776
    3352      17.5599
    3353      18.8968
    3354      18.9491
    3355      19.6243
    3356      19.4347
    3357      19.8309
    3358      18.6950
    3359      19.7816
    3360      19.1744
    3361      19.0499
    3362      19.6168
    3363      18.4277
    3364      18.6879
    3365      18.9001
    3366      18.5777
    3367      18.9727
    3368      19.0641
    3369      18.7883
    3370      18.4643
    3371      18.6079
    3372      17.8940
    3373      17.9986
    3374      17.7248
    3375      18.3770
    3376      17.3506
    3377      16.8756
    3378      16.9936
    3379      17.7414
    3380      17.1158
    3381      17.0366
    3382      17.5814
    3383      17.8441
    3384      16.6716
    3385      16.9764
    3386      16.9172
    3387      17.2784
    3388      17.2016
    3389      18.2507
    3390      17.2410
    3391      17.5953
    3392      17.0497
    3393      17.0967
    3394      17.2114
    3395      17.3369
    3396      17.2521
    3397      18.0550
    3398      17.4350
    3399      17.1369
    3400      17.1190
    3401      16.6504
    3402      17.6944
    3403      17.6554
    3404      16.4024
    3405      16.9331
    3406      17.0070
    3407      18.5180
    3408      17.5691
    3409      18.0624
    3410      17.5566
    3411      17.7994
    3412      16.7298
    3413      17.6437
    3414      18.1351
    3415      17.6359
    3416      18.0085
    3417      17.9205
    3418      18.3327
    3419      17.5515
    3420      17.6924
    3421      17.8250
    3422      17.7663
    3423      17.8201
    3424      17.2393
    3425      17.6944
    3426      17.5857
    3427      18.1863
    3428      18.0739
    3429      18.1715
    3430      16.9844
    3431      18.3222
    3432      17.5179
    3433      17.4438
    3434      17.9405
    3435      17.8257
    3436      17.4976
    3437      18.0638
    3438      17.2770
    3439      17.9881
    3440      17.8903
    3441      17.9475
    3442      18.0521
    3443      17.3790
    3444      17.1484
    3445      18.4115
    3446      17.6863
    3447      17.4834
    3448      17.3178
    3449      17.7400
    3450      17.4482
    3451      17.7656
    3452      18.4372
    3453      17.8771
    3454      18.3943
    3455      19.1229
    3456      18.4475
    3457      18.4467
    3458      18.2375
    3459      18.6581
    3460      18.7457
    3461      18.8718
    3462      18.4685
    3463      18.5822
    3464      18.4500
    3465      18.7046
    3466      18.0673
    3467      18.3386
    3468      18.1390
    3469      18.0821
    3470      18.2826
    3471      18.6813
    3472      17.9907
    3473      17.9379
    3474      18.0357
    3475      17.6600
    3476      18.6684
    3477      18.6542
    3478      18.6956
    3479      19.0712
    3480      17.7807
    3481      18.5067
    3482      17.9544
    3483      18.2608
    3484      18.1526
    3485      18.3020
    3486      18.8531
    3487      18.3785
    3488      18.8066
    3489      18.6457
    3490      18.1248
    3491      17.5822
    3492      17.9616
    3493      17.8352
    3494      17.8341
    3495      17.7806
    3496      17.5896
    3497      17.2288
    3498      17.1282
    3499      17.3991
    3500      17.2610
    3501      17.3824
    3502      17.5415
    3503      17.4281
    3504      17.8209
    3505      17.6217
    3506      17.3841
    3507      17.4969
    3508      17.8725
    3509      17.8234
    3510      17.2929
    3511      17.3143
    3512      17.2144
    3513      17.4695
    3514      17.4099
    3515      17.0830
    3516      17.6489
    3517      18.3657
    3518      18.2280
    3519      17.7401
    3520      17.5290
    3521      18.1665
    3522      18.6683
    3523      17.3800
    3524      17.3596
    3525      18.0701
    3526      17.6866
    3527      17.6961
    3528      17.4400
    3529      17.6752
    3530      17.2154
    3531      17.6981
    3532      17.9846
    3533      16.8920
    3534      17.1050
    3535      17.6632
    3536      18.1671
    3537      17.1903
    3538      17.8131
    3539      18.0514
    3540      16.9119
    3541      16.8879
    3542      16.7229
    3543      17.2472
    3544      18.1819
    3545      17.6815
    3546      18.1497
    3547      17.8550
    3548      17.9700
    3549      17.7630
    3550      17.8488
    3551      17.5592
    3552      18.0745
    3553      17.6814
    3554      17.3558
    3555      17.5789
    3556      17.5817
    3557      17.8103
    3558      16.6483
    3559      17.9667
    3560      16.8267
    3561      17.9812
    3562      18.2224
    3563      18.1118
    3564      17.6318
    3565      17.5915
    3566      17.9730
    3567      18.2112
    3568      17.9070
    3569      18.4858
    3570      18.9672
    3571      18.3866
    3572      18.3211
    3573      18.9942
    3574      18.4863
    3575      18.4546
    3576      18.2465
    3577      18.1446
    3578      17.9262
    3579      18.1023
    3580      18.0578
    3581      18.1966
    3582      18.1359
    3583      18.1323
    3584      18.1634
    3585      17.9065
    3586      18.2068
    3587      17.8298
    3588      18.4883
    3589      17.5376
    3590      18.1055
    3591      17.7625
    3592      17.2237
    3593      17.7477
    3594      18.0615
    3595      17.7988
    3596      17.5661
    3597      17.7434
    3598      17.2879
    3599      17.5592
    3600      17.7086
    3601      17.2601
    3602      17.6588
    3603      18.2301
    3604      17.6835
    3605      17.4496
    3606      16.9026
    3607      17.9556
    3608      16.9079
    3609      16.7383
    3610      16.7933
    3611      17.2840
    3612      17.8958
    3613      17.4254
    3614      17.6888
    3615      17.2465
    3616      18.3721
    3617      18.0700
    3618      18.3454
    3619      17.8431
    3620      17.8691
    3621      17.5683
    3622      17.9521
    3623      17.9373
    3624      18.1961
    3625      18.3623
    3626      17.8836
    3627      17.6704
    3628      18.0573
    3629      18.6234
    3630      18.9525
    3631      17.7832
    3632      18.4566
    3633      19.1255
    3634      18.5822
    3635      17.9999
    3636      18.5174
    3637      18.4714
    3638      18.3816
    3639      18.3136
    3640      18.8559
    3641      18.5011
    3642      18.5549
    3643      18.3075
    3644      18.5974
    3645      18.6532
    3646      18.7240
    3647      18.1522
    3648      18.7187
    3649      17.8587
    3650      18.5161
    3651      18.0617
    3652      18.5218
    3653      18.6015
    3654      18.6190
    3655      18.8017
    3656      19.2143
    3657      19.2959
    3658      18.4425
    3659      18.3675
    3660      18.0310
    3661      18.8049
    3662      18.7102
    3663      18.5811
    3664      18.4913
    3665      18.4998
    3666      18.3201
    3667      18.5183
    3668      18.9211
    3669      18.7149
    3670      18.8987
    3671      18.5352
    3672      18.2708
    3673      18.9180
    3674      18.6708
    3675      19.0349
    3676      18.4709
    3677      18.5723
    3678      18.4494
    3679      18.2632
    3680      18.1979
    3681      18.5112
    3682      18.6802
    3683      18.7087
    3684      18.4815
    3685      18.9238
    3686      18.6120
    3687      18.5436
    3688      18.5570
    3689      19.2439
    3690      18.4813
    3691      18.4738
    3692      18.7769
    3693      18.3969
    3694      18.4080
    3695      18.2722
    3696      18.4142
    3697      18.3543
    3698      18.2739
    3699      18.7962
    3700      18.4485
    3701      18.8742
    3702      18.3185
    3703      18.9764
    3704      18.7408
    3705      18.2291
    3706      18.7627
    3707      18.7414
    3708      18.7596
    3709      18.6235
    3710      18.2442
    3711      18.3322
    3712      18.1489
    3713      18.0812
    3714      18.4406
    3715      17.9859
    3716      18.0110
    3717      17.9467
    3718      17.8670
    3719      17.3577
    3720      17.8267
    3721      17.0326
    3722      17.2622
    3723      17.2565
    3724      17.5755
    3725      17.4716
    3726      17.6828
    3727      17.9112
    3728      16.9670
    3729      17.0873
    3730      17.1264
    3731      17.2336
    3732      16.7830
    3733      17.0717
    3734      17.3872
    3735      17.0855
    3736      16.9441
    3737      17.1928
    3738      17.1545
    3739      16.6644
    3740      17.5454
    3741      17.2191
    3742      16.6049
    3743      17.9744
    3744      18.0609
    3745      17.5579
    3746      17.3499
    3747      17.8206
    3748      17.9476
    3749      17.7534
    3750      17.3037
    3751      17.1179
    3752      17.9948
    3753      18.0583
    3754      17.5797
    3755      17.5228
    3756      17.7390
    3757      17.7226
    3758      17.7883
    3759      17.3735
    3760      17.2477
    3761      17.0523
    3762      17.3105
    3763      17.8077
    3764      17.7628
    3765      17.6206
    3766      17.4252
    3767      16.9890
    3768      18.5222
    3769      16.8547
    3770      17.8962
    3771      17.8249
    3772      18.1455
    3773      17.8740
    3774      17.3136
    3775      17.8866
    3776      17.7268
    3777      17.5082
    3778      17.6717
    3779      18.0004
    3780      18.2465
    3781      17.5372
    3782      18.3472
    3783      17.3626
    3784      17.6299
    3785      18.0924
    3786      17.7084
    3787      16.9433
    3788      17.3883
    3789      17.5772
    3790      17.6857
    3791      18.0801
    3792      17.6726
    3793      18.4851
    3794      18.4868
    3795      17.9555
    3796      18.0367
    3797      17.9587
    3798      18.5789
    3799      19.1267
    3800      18.0702
    3801      17.9922
    3802      17.6561
    3803      18.2213
    3804      17.8840
    3805      18.2794
    3806      18.0711
    3807      17.8230
    3808      18.4447
    3809      18.4545
    3810      18.6454
    3811      18.2098
    3812      17.6598
    3813      18.1514
    3814      17.3272
    3815      17.9780
    3816      17.3792
    3817      17.2947
    3818      18.0390
    3819      18.4836
    3820      18.3733
    3821      18.3247
    3822      17.8892
    3823      18.0576
    3824      17.7771
    3825      18.6347
    3826      18.8469
    3827      18.3293
    3828      18.4109
    3829      18.4896
    3830      18.1310
    3831      18.1551
    3832      18.1122
    3833      18.5068
    3834      18.0143
    3835      18.3448
    3836      18.4543
    3837      18.1345
    3838      18.5097
    3839      18.7827
    3840      18.6096
    3841      18.3705
    3842      18.3108
    3843      18.4076
    3844      18.7867
    3845      18.7804
    3846      18.0270
    3847      18.5818
    3848      17.9030
    3849      18.8855
    3850      18.1938
    3851      18.2259
    3852      18.3990
    3853      17.9797
    3854      18.4555
    3855      18.3195
    3856      18.6520
    3857      18.9359
    3858      18.2320
    3859      19.0998
    3860      18.4302
    3861      17.9476
    3862      17.9641
    3863      18.1156
    3864      18.7040
    3865      18.4795
    3866      18.7637
    3867      18.7368
    3868      18.8383
    3869      18.4918
    3870      19.2600
    3871      18.9461
    3872      19.2594
    3873      18.7141
    3874      19.2506
    3875      19.1430
    3876      19.2422
    3877      19.1796
    3878      19.7106
    3879      18.7786
    3880      19.2096
    3881      19.3243
    3882      19.6645
    3883      18.7695
    3884      18.7959
    3885      18.4445
    3886      18.7794
    3887      18.6563
    3888      18.2363
    3889      18.4839
    3890      18.4889
    3891      18.5224
    3892      18.6350
    3893      18.5661
    3894      18.6873
    3895      18.8637
    3896      19.2116
    3897      18.8701
    3898      18.8196
    3899      18.1364
    3900      18.0976
    3901      18.4320
    3902      18.1482
    3903      19.1622
    3904      18.8819
    3905      18.1862
    3906      18.3388
    3907      18.5415
    3908      18.2625
    3909      18.7934
    3910      18.2693
    3911      18.4721
    3912      19.0114
    3913      18.5546
    3914      19.0967
    3915      18.4957
    3916      18.7592
    3917      18.8131
    3918      17.8910
    3919      19.4000
    3920      19.2792
    3921      18.8704
    3922      18.8834
    3923      18.1210
    3924      18.2990
    3925      18.9297
    3926      19.1663
    3927      18.4172
    3928      19.0987
    3929      18.9772
    3930      19.1729
    3931      19.2514
    3932      19.4386
    3933      18.8288
    3934      18.5448
    3935      18.4738
    3936      18.8749
    3937      19.4977
    3938      19.9840
    3939      18.8878
    3940      19.5990
    3941      19.5527
    3942      19.8069
    3943      19.8353
    3944      20.4189
    3945      20.3387
    3946      20.2127
    3947      20.0711
    3948      20.0239
    3949      20.5129
    3950      19.8863
    3951      20.3342
    3952      20.4093
    3953      19.6928
    3954      20.0033
    3955      20.0966
    3956      19.8005
    3957      20.4109
    3958      19.4238
    3959      19.1537
    3960      19.0763
    3961      19.6182
    3962      19.8920
    3963      19.5318
    3964      20.0446
    3965      19.5466
    3966      19.5843
    3967      19.8993
    3968      20.3956
    3969      19.4818
    3970      19.7999
    3971      19.5605
    3972      20.2764
    3973      20.0742
    3974      19.2912
    3975      19.2302
    3976      19.9286
    3977      19.5819
    3978      20.2893
    3979      18.9002
    3980      19.3988
    3981      19.4280
    3982      19.2220
    3983      18.7106
    3984      18.7618
    3985      19.4829
    3986      19.2830
    3987      19.6351
    3988      19.2022
    3989      19.7942
    3990      19.7217
    3991      19.3425
    3992      19.6813
    3993      19.6152
    3994      19.5756
    3995      19.3933
    3996      19.4825
    3997      19.6917
    3998      20.1632
    3999      19.6475
    4000      19.4220
    4001      19.5343
    4002      19.0617
    4003      19.6284
    4004      19.8030
    4005      19.2817
    4006      19.1344
    4007      19.1871
    4008      19.4146
    4009      19.1692
    4010      18.9085
    4011      18.9708
    4012      19.5711
    4013      18.8880
    4014      19.7341
    4015      19.1632
    4016      19.0517
    4017      19.2118
    4018      19.7419
    4019      19.0791
    4020      18.8437
    4021      18.7587
    4022      19.7238
    4023      19.2486
    4024      19.5409
    4025      19.6193
    4026      19.7177
    4027      19.4598
    4028      19.8989
    4029      19.4913
    4030      18.9468
    4031      19.5874
    4032      19.0400
    4033      19.7468
    4034      19.7232
    4035      20.0503
    4036      19.7236
    4037      20.1628
    4038      20.0102
    4039      19.9813
    4040      19.6239
    4041      19.6860
    4042      19.4737
    4043      19.6831
    4044      19.9411
    4045      19.2232
    4046      19.0495
    4047      19.9509
    4048      18.9613
    4049      19.4675
    4050      20.0669
    4051      20.5191
    4052      20.1039
    4053      20.2973
    4054      20.5426
    4055      20.2095
    4056      20.1620
    4057      20.2848
    4058      21.3106
    4059      20.8076
    4060      20.1309
    4061      19.7185
    4062      20.1973
    4063      20.4531
    4064      20.3216
    4065      19.8789
    4066      20.3427
    4067      20.3709
    4068      20.0069
    4069      19.7815
    4070      20.5979
    4071      19.7700
    4072      20.1173
    4073      19.6056
    4074      19.6325
    4075      20.1193
    4076      19.2952
    4077      19.5206
    4078      20.6084
    4079      19.9301
    4080      19.8138
    4081      20.0871
    4082      19.8601
    4083      19.4953
    4084      19.7307
    4085      20.1778
    4086      20.2139
    4087      19.9541
    4088      20.8121
    4089      20.2733
    4090      20.2943
    4091      20.4317
    4092      20.6649
    4093      20.5243
    4094      19.7094
    4095      20.6380
    4096      20.9954
    4097      21.0246
    4098      20.7107
    4099      21.3153
    4100      21.9013
    4101      21.0269
    4102      20.9460
    4103      20.5527
    4104      20.1132
    4105      20.8315
    4106      20.0107
    4107      20.4407
    4108      20.9124
    4109      20.0237
    4110      20.0247
    4111      20.3751
    4112      20.5246
    4113      20.2962
    4114      20.1358
    4115      19.9471
    4116      20.1192
    4117      20.6072
    4118      20.4240
    4119      20.7775
    4120      19.6003
    4121      20.3948
    4122      21.3222
    4123      20.8638
    4124      20.0773
    4125      20.4156
    4126      19.7435
    4127      19.9416
    4128      20.3748
    4129      19.9511
    4130      19.9598
    4131      19.6993
    4132      19.8627
    4133      19.8295
    4134      19.9066
    4135      19.7029
    4136      19.9901
    4137      19.6971
    4138      20.4181
    4139      19.9125
    4140      19.7528
    4141      19.6358
    4142      20.2482
    4143      19.6692
    4144      21.0210
    4145      19.8417
    4146      19.9396
    4147      19.6802
    4148      19.8163
    4149      19.7867
    4150      19.7475
    4151      20.0191
    4152      19.0990
    4153      19.1389
    4154      19.4654
    4155      19.4011
    4156      19.3989
    4157      19.8940
    4158      20.3596
    4159      19.4176
    4160      20.1556
    4161      19.6453
    4162      19.8226
    4163      19.5717
    4164      19.1418
    4165      18.9165
    4166      19.1366
    4167      19.4026
    4168      19.9531
    4169      19.0367
    4170      18.8030
    4171      18.9940
    4172      18.9224
    4173      19.1653
    4174      19.2916
    4175      19.5403
    4176      18.7605
    4177      19.6848
    4178      19.7646
    4179      19.6283
    4180      19.7084
    4181      19.6469
    4182      19.6642
    4183      19.5586
    4184      19.4304
    4185      20.6587
    4186      19.5152
    4187      20.4940
    4188      19.2046
    4189      19.7648
    4190      19.6565
    4191      19.6997
    4192      19.8518
    4193      20.1536
    4194      20.1027
    4195      20.1285
    4196      20.5117
    4197      20.1971
    4198      20.2668
    4199      19.4283
    4200      19.8516
    4201      19.8836
    4202      19.8367
    4203      20.5824
    4204      19.9331
    4205      19.9836
    4206      20.2245
    4207      20.3468
    4208      19.8954
    4209      19.7006
    4210      20.1993
    4211      20.0437
    4212      19.3854
    4213      20.0431
    4214      19.1876
    4215      19.4562
    4216      20.7647
    4217      19.8539
    4218      20.1557
    4219      19.8866
    4220      20.9758
    4221      20.6446
    4222      19.4587
    4223      19.6202
    4224      20.0209
    4225      19.4763
    4226      20.1887
    4227      19.9451
    4228      20.3270
    4229      19.9673
    4230      19.3050
    4231      20.1621
    4232      19.4825
    4233      19.8210
    4234      20.2503
    4235      19.5916
    4236      19.7853
    4237      19.2775
    4238      19.1648
    4239      19.1064
    4240      18.9247
    4241      20.1809
    4242      19.2750
    4243      19.6739
    4244      19.0605
    4245      19.7345
    4246      19.5545
    4247      19.1764
    4248      18.7206
    4249      19.8139
    4250      18.9186
    4251      18.7520
    4252      18.6458
    4253      19.0823
    4254      19.1163
    4255      19.1519
    4256      18.8930
    4257      19.0808
    4258      19.1479
    4259      19.4889
    4260      18.3896
    4261      19.4125
    4262      18.5425
    4263      18.8244
    4264      17.8936
    4265      18.6967
    4266      18.3631
    4267      18.4164
    4268      18.4313
    4269      18.2284
    4270      18.8214
    4271      18.5018
    4272      18.7145
    4273      18.6007
    4274      18.6249
    4275      18.9978
    4276      19.0809
    4277      18.8016
    4278      19.6051
    4279      18.8631
    4280      18.2649
    4281      18.3754
    4282      18.5177
    4283      18.3383
    4284      18.4844
    4285      18.2745
    4286      18.5597
    4287      18.2409
    4288      18.5378
    4289      19.3917
    4290      18.9864
    4291      18.8371
    4292      19.1094
    4293      19.0764
    4294      19.5497
    4295      18.5522
    4296      18.5741
    4297      18.9895
    4298      19.2761
    4299      19.1550
    4300      18.9146
    4301      19.1996
    4302      19.1550
    4303      20.2590
    4304      19.2409
    4305      19.0293
    4306      19.0006
    4307      19.9451
    4308      19.8038
    4309      19.7015
    4310      19.5569
    4311      19.2538
    4312      20.0719
    4313      19.4945
    4314      18.4484
    4315      18.7230
    4316      18.8634
    4317      19.0399
    4318      17.8334
    4319      18.2793
    4320      18.3454
    4321      18.3603
    4322      18.2923
    4323      18.2047
    4324      18.3895
    4325      19.0193
    4326      18.6322
    4327      18.3405
    4328      18.2976
    4329      18.4425
    4330      18.8096
    4331      17.9738
    4332      17.5608
    4333      18.1168
    4334      18.8489
    4335      18.4244
    4336      18.6028
    4337      18.9036
    4338      17.8647
    4339      18.1501
    4340      17.8958
    4341      18.2144
    4342      18.3145
    4343      18.4665
    4344      18.9068
    4345      18.7380
    4346      17.8792
    4347      18.5893
    4348      18.6809
    4349      18.7301
    4350      18.3484
    4351      18.6432
    4352      17.8692
    4353      18.3778
    4354      18.2457
    4355      18.0144
    4356      18.3999
    4357      18.2088
    4358      18.8581
    4359      18.0034
    4360      18.1767
    4361      18.6656
    4362      18.2386
    4363      18.5456
    4364      18.5750
    4365      18.7105
    4366      18.3136
    4367      18.8783
    4368      18.9836
    4369      19.1618
    4370      18.8689
    4371      19.0664
    4372      18.8449
    4373      18.7163
    4374      18.7084
    4375      18.8400
    4376      18.3656
    4377      18.4583
    4378      18.7864
    4379      18.3619
    4380      18.1756
    4381      18.0059
    4382      18.3724
    4383      17.8026
    4384      17.7508
    4385      17.9781
    4386      17.6368
    4387      17.2640
    4388      17.5588
    4389      17.4964
    4390      17.9879
    4391      17.6773
    4392      18.4364
    4393      18.2995
    4394      19.1415
    4395      18.9652
    4396      19.1628
    4397      18.4267
    4398      18.6122
    4399      18.5085
    4400      18.3473
    4401      17.6246
    4402      18.2964
    4403      17.7869
    4404      17.4916
    4405      18.3507
    4406      18.3205
    4407      18.9163
    4408      18.5658
    4409      18.2895
    4410      18.7633
    4411      18.5417
    4412      18.5036
    4413      18.7328
    4414      18.1653
    4415      18.4786
    4416      18.8300
    4417      18.7794
    4418      18.8601
    4419      19.1684
    4420      18.7903
    4421      18.7333
    4422      18.5730
    4423      18.8388
    4424      18.9613
    4425      18.4921
    4426      18.6688
    4427      18.6830
    4428      19.3117
    4429      19.1971
    4430      19.3889
    4431      18.5677
    4432      19.1020
    4433      18.9039
    4434      19.1796
    4435      19.1409
    4436      18.7763
    4437      19.1808
    4438      19.1427
    4439      19.0296
    4440      18.6137
    4441      18.9283
    4442      18.8907
    4443      19.2267
    4444      19.5626
    4445      18.8921
    4446      18.8586
    4447      18.4785
    4448      19.1670
    4449      18.4478
    4450      17.7813
    4451      18.8056
    4452      17.7717
    4453      18.1795
    4454      18.5940
    4455      17.8021
    4456      18.4460
    4457      18.1773
    4458      18.2016
    4459      18.6855
    4460      18.7031
    4461      18.8211
    4462      17.9415
    4463      18.9624
    4464      18.4827
    4465      18.3487
    4466      18.1883
    4467      18.7590
    4468      18.3208
    4469      18.4677
    4470      18.7748
    4471      18.5401
    4472      19.0199
    4473      19.1757
    4474      19.5254
    4475      19.0153
    4476      19.3411
    4477      19.2215
    4478      18.9131
    4479      18.1636
    4480      18.6459
    4481      18.3381
    4482      18.6557
    4483      18.5560
    4484      18.9174
    4485      18.6483
    4486      18.5147
    4487      19.0180
    4488      19.0786
    4489      18.7783
    4490      18.8911
    4491      18.5469
    4492      19.4790
    4493      18.1779
    4494      19.4558
    4495      19.2627
    4496      18.0429
    4497      18.3322
    4498      18.3351
    4499      18.2679
    4500      18.7390
    4501      17.7859
    4502      17.9010
    4503      17.8170
    4504      18.4887
    4505      18.7657
    4506      18.3658
    4507      18.5569
    4508      18.6652
    4509      18.2004
    4510      19.4538
    4511      18.5758
    4512      18.6179
    4513      18.5829
    4514      18.2689
    4515      18.5952
    4516      19.0806
    4517      18.7730
    4518      19.1827
    4519      18.4844
    4520      18.8457
    4521      18.8131
    4522      19.7980
    4523      19.2431
    4524      19.3533
    4525      18.8805
    4526      19.4931
    4527      19.8789
    4528      19.6681
    4529      19.7671
    4530      20.7118
    4531      20.8975
    4532      20.8757
    4533      20.3012
    4534      20.4192
    4535      20.1968
    4536      19.3566
    4537      20.1002
    4538      20.6884
    4539      19.9481
    4540      19.1246
    4541      19.7289
    4542      19.4786
    4543      19.6993
    4544      19.7874
    4545      19.7023
    4546      18.7742
    4547      19.1825
    4548      19.8082
    4549      19.8781
    4550      20.3069
    4551      20.6015
    4552      20.5643
    4553      19.2046
    4554      19.8472
    4555      20.6166
    4556      21.3309
    4557      20.8019
    4558      20.2104
    4559      20.2829
    4560      20.8082
    4561      20.6895
    4562      20.2874
    4563      21.3762
    4564      21.2267
    4565      20.9032
    4566      21.0949
    4567      20.7217
    4568      20.7646
    4569      20.0841
    4570      20.5823
    4571      20.6559
    4572      21.0335
    4573      20.4337
    4574      20.6397
    4575      20.7881
    4576      20.9852
    4577      20.5791
    4578      20.5970
    4579      21.7275
    4580      21.1962
    4581      20.7535
    4582      20.9469
    4583      20.4975
    4584      21.0113
    4585      20.1047
    4586      20.8111
    4587      21.6625
    4588      20.2793
    4589      19.9524
    4590      19.9345
    4591      20.2596
    4592      20.8631
    4593      20.8397
    4594      20.6419
    4595      20.9672
    4596      20.8988
    4597      20.7165
    4598      21.0718
    4599      20.2124
    4600      20.5553
    4601      19.8545
    4602      20.2129
    4603      20.4084
    4604      20.2335
    4605      20.7260
    4606      20.3579
    4607      20.7859
    4608      20.7300
    4609      20.4211
    4610      20.5495
    4611      20.2978
    4612      20.3409
    4613      20.3919
    4614      20.2811
    4615      20.6629
    4616      21.0626
    4617      21.0119
    4618      20.8228
    4619      20.4690
    4620      20.7745
    4621      20.9206
    4622      20.2621
    4623      21.1924
    4624      21.0497
    4625      20.6385
    4626      20.7851
    4627      20.9616
    4628      20.8133
    4629      20.1208
    4630      20.3876
    4631      20.7763
    4632      20.7436
    4633      21.5320
    4634      21.0804
    4635      21.7026
    4636      21.3046
    4637      21.2099
    4638      21.1934
    4639      21.3963
    4640      21.4669
    4641      21.0639
    4642      20.2841
    4643      20.8714
    4644      20.7339
    4645      21.2460
    4646      20.4525
    4647      21.3703
    4648      20.4655
    4649      21.1135
    4650      20.8938
    4651      20.8893
    4652      21.0777
    4653      20.7220
    4654      21.2411
    4655      21.6506
    4656      20.8461
    4657      21.5045
    4658      21.4130
    4659      21.4478
    4660      20.9666
    4661      21.0560
    4662      21.2823
    4663      21.1210
    4664      21.5696
    4665      21.4329
    4666      20.5349
    4667      21.1613
    4668      20.9566
    4669      20.6134
    4670      21.0256
    4671      21.1398
    4672      20.6733
    4673      21.3188
    4674      19.9660
    4675      20.1522
    4676      19.9909
    4677      20.4899
    4678      21.0375
    4679      20.3968
    4680      20.1258
    4681      20.4976
    4682      20.5237
    4683      21.3897
    4684      21.7224
    4685      21.1918
    4686      21.3278
    4687      21.5895
    4688      20.9943
    4689      22.1547
    4690      22.4414
    4691      21.3638
    4692      22.1057
    4693      21.5376
    4694      21.3046
    4695      21.7518
    4696      21.2101
    4697      21.5856
    4698      20.9184
    4699      20.7414
    4700      21.8294
    4701      21.1719
    4702      21.0109
    4703      21.4855
    4704      20.7084
    4705      21.0394
    4706      21.1150
    4707      21.6405
    4708      20.9049
    4709      21.3013
    4710      20.6394
    4711      20.0438
    4712      20.9840
    4713      20.5722
    4714      20.8570
    4715      20.5511
    4716      21.3308
    4717      21.3983
    4718      21.0808
    4719      21.3281
    4720      21.1022
    4721      20.8130
    4722      20.5331
    4723      19.9695
    4724      20.9345
    4725      20.7737
    4726      20.6311
    4727      20.0527
    4728      21.0748
    4729      20.7928
    4730      20.7374
    4731      20.5087
    4732      20.8484
    4733      20.9658
    4734      20.9813
    4735      20.3865
    4736      20.7381
    4737      20.9499
    4738      20.9552
    4739      20.4873
    4740      20.8000
    4741      20.6982
    4742      20.7480
    4743      20.2153
    4744      20.6827
    4745      20.5930
    4746      20.5632
    4747      20.9053
    4748      21.1799
    4749      20.8887
    4750      20.7644
    4751      21.2880
    4752      21.0144
    4753      21.6167
    4754      20.8356
    4755      20.9296
    4756      21.1279
    4757      20.8352
    4758      20.7221
    4759      20.3331
    4760      20.6831
    4761      20.5728
    4762      21.1972
    4763      21.0087
    4764      21.2573
    4765      20.3787
    4766      20.8910
    4767      20.9193
    4768      21.6149
    4769      21.3598
    4770      20.7631
    4771      21.3613
    4772      21.0687
    4773      21.2137
    4774      21.6311
    4775      20.8700
    4776      20.7734
    4777      20.9166
    4778      21.5945
    4779      20.8668
    4780      21.2033
    4781      20.8157
    4782      21.2460
    4783      21.2992
    4784      20.9619
    4785      21.5187
    4786      20.8850
    4787      21.5567
    4788      21.3788
    4789      21.3831
    4790      21.3105
    4791      21.4958
    4792      21.1946
    4793      21.9587
    4794      20.8204
    4795      20.6923
    4796      20.9596
    4797      21.1157
    4798      21.0228
    4799      21.0076
    4800      20.8462
    4801      20.7043
    4802      21.1751
    4803      21.0506
    4804      21.3029
    4805      20.7574
    4806      20.8224
    4807      20.3512
    4808      20.6574
    4809      20.8253
    4810      20.9128
    4811      20.8634
    4812      20.5232
    4813      20.7866
    4814      20.8515
    4815      20.6482
    4816      20.7662
    4817      20.9278
    4818      20.8173
    4819      20.4840
    4820      20.5514
    4821      20.0162
    4822      20.1152
    4823      20.3646
    4824      19.7436
    4825      19.7686
    4826      19.5306
    4827      19.8015
    4828      20.0113
    4829      20.6082
    4830      20.9042
    4831      20.6384
    4832      21.9510
    4833      21.1111
    4834      21.0196
    4835      20.8329
    4836      20.4402
    4837      20.2280
    4838      21.1109
    4839      20.1419
    4840      20.9577
    4841      20.7275
    4842      20.8762
    4843      20.2728
    4844      21.2096
    4845      20.7328
    4846      20.4440
    4847      20.5243
    4848      20.6855
    4849      20.4210
    4850      20.1599
    4851      20.3853
    4852      20.7253
    4853      20.4546
    4854      20.4367
    4855      20.0230
    4856      19.7363
    4857      20.0982
    4858      20.2766
    4859      20.5410
    4860      19.5296
    4861      19.8845
    4862      19.3497
    4863      19.9653
    4864      20.0783
    4865      20.5432
    4866      20.5003
    4867      19.3046
    4868      20.0628
    4869      20.2546
    4870      19.7960
    4871      20.3232
    4872      20.4099
    4873      19.3896
    4874      19.9653
    4875      20.0236
    4876      20.0824
    4877      20.5055
    4878      20.8377
    4879      20.3618
    4880      20.3972
    4881      20.3585
    4882      20.4430
    4883      21.3026
    4884      20.2586
    4885      20.2313
    4886      20.9396
    4887      19.8353
    4888      20.1004
    4889      20.4155
    4890      20.4344
    4891      20.6193
    4892      20.5091
    4893      21.2201
    4894      20.9453
    4895      20.8672
    4896      20.4311
    4897      21.1386
    4898      20.4188
    4899      20.5167
    4900      20.8673
    4901      21.1153
    4902      21.4742
    4903      20.9916
    4904      21.8112
    4905      21.3010
    4906      20.5892
    4907      20.2532
    4908      21.3944
    4909      21.0709
    4910      21.4818
    4911      21.2951
    4912      21.4937
    4913      21.1987
    4914      21.9580
    4915      21.8492
    4916      21.5067
    4917      21.5486
    4918      21.7985
    4919      21.5840
    4920      21.9069
    4921      21.9034
    4922      21.9335
    4923      21.9631
    4924      21.4661
    4925      20.6841
    4926      20.9096
    4927      21.0475
    4928      20.6735
    4929      21.4307
    4930      21.1420
    4931      21.1101
    4932      20.3098
    4933      20.4225
    4934      20.5203
    4935      20.9960
    4936      20.9987
    4937      20.6163
    4938      20.7881
    4939      21.1135
    4940      20.5788
    4941      20.1004
    4942      20.7550
    4943      20.9467
    4944      20.5153
    4945      20.2615
    4946      19.9672
    4947      20.2276
    4948      20.4546
    4949      20.1111
    4950      20.0129
    4951      20.0593
    4952      19.7895
    4953      19.9172
    4954      20.0506
    4955      19.8736
    4956      20.2398
    4957      20.4278
    4958      20.5435
    4959      20.6490
    4960      20.5965
    4961      20.9502
    4962      20.4971
    4963      20.5058
    4964      20.7585
    4965      20.8054
    4966      20.4393
    4967      20.7357
    4968      20.7177
    4969      20.3145
    4970      19.9633
    4971      20.8373
    4972      20.9300
    4973      21.0599
    4974      20.6825
    4975      20.6089
    4976      20.7110
    4977      21.1921
    4978      20.8614
    4979      20.1969
    4980      20.3438
    4981      20.7880
    4982      20.6161
    4983      20.6800
    4984      20.3927
    4985      20.7982
    4986      21.3233
    4987      20.6671
    4988      21.4978
    4989      21.2372
    4990      20.7450
    4991      20.6059
    4992      19.8773
    4993      20.1156
    4994      20.1764
    4995      19.8405
    4996      20.3080
    4997      20.7301
    4998      20.8153
    4999      20.3624
    5000      19.9083
    5001      21.1598
    5002      20.8148
    5003      20.1540
    5004      20.9307
    5005      21.0359
    5006      21.4525
    5007      20.9485
    5008      20.7773
    5009      20.9186
    5010      20.9683
    5011      20.8856
    5012      20.5831
    5013      21.9271
    5014      21.4430
    5015      21.3506
    5016      21.0789
    5017      21.5820
    5018      21.4041
    5019      21.6889
    5020      20.9523
    5021      20.5896
    5022      20.6304
    5023      20.3320
    5024      20.6272
    5025      20.3467
    5026      21.0627
    5027      21.1380
    5028      20.3958
    5029      21.2261
    5030      21.1430
    5031      20.6027
    5032      21.7220
    5033      20.9244
    5034      21.3730
    5035      22.2816
    5036      21.7744
    5037      21.5885
    5038      21.3415
    5039      20.8472
    5040      20.6865
    5041      20.5683
    5042      20.4432
    5043      20.7324
    5044      20.3014
    5045      20.8454
    5046      20.8183
    5047      20.4294
    5048      20.9257
    5049      21.1506
    5050      21.3799
    5051      20.6767
    5052      21.0730
    5053      20.5270
    5054      20.5026
    5055      20.9797
    5056      22.0762
    5057      20.6219
    5058      20.6337
    5059      20.6992
    5060      20.3234
    5061      21.0414
    5062      20.9646
    5063      20.7652
    5064      20.8864
    5065      20.9747
    5066      21.0271
    5067      20.3545
    5068      20.6920
    5069      20.4826
    5070      20.0108
    5071      20.7799
    5072      20.9824
    5073      20.6361
    5074      20.5175
    5075      20.6673
    5076      21.2841
    5077      20.4561
    5078      20.9752
    5079      21.3766
    5080      21.7453
    5081      21.1035
    5082      20.9344
    5083      20.8176
    5084      20.6273
    5085      20.9686
    5086      21.1591
    5087      21.5842
    5088      21.3512
    5089      20.6364
    5090      21.0104
    5091      20.9095
    5092      20.8566
    5093      21.5319
    5094      21.3544
    5095      21.5063
    5096      21.5652
    5097      21.4082
    5098      20.7274
    5099      21.3823
    5100      21.0404
    5101      21.2705
    5102      20.4738
    5103      19.8263
    5104      20.5898
    5105      19.7622
    5106      20.5809
    5107      19.9337
    5108      19.8077
    5109      20.4942
    5110      20.8273
    5111      20.6340
    5112      20.9895
    5113      20.5705
    5114      21.0093
    5115      21.2186
    5116      21.4776
    5117      21.7248
    5118      21.5276
    5119      21.1019
    5120      21.0665
    5121      20.3697
    5122      20.2807
    5123      20.2515
    5124      20.8876
    5125      21.4863
    5126      21.0748
    5127      20.4429
    5128      21.3402
    5129      20.9708
    5130      20.4845
    5131      20.5122
    5132      20.3858
    5133      20.0411
    5134      19.5417
    5135      20.5448
    5136      20.0504
    5137      19.9882
    5138      20.3523
    5139      20.2392
    5140      20.3193
    5141      20.3405
    5142      20.3205
    5143      20.4737
    5144      20.4697
    5145      20.5954
    5146      19.9793
    5147      20.4854
    5148      20.1148
    5149      20.3553
    5150      19.9361
    5151      20.0842
    5152      20.0901
    5153      20.3774
    5154      20.2788
    5155      20.6047
    5156      19.8098
    5157      20.7394
    5158      20.1518
    5159      20.4448
    5160      20.1137
    5161      19.6450
    5162      19.9331
    5163      19.9384
    5164      20.5566
    5165      20.3617
    5166      20.4049
    5167      20.4655
    5168      19.6830
    5169      19.7375
    5170      19.4219
    5171      19.1994
    5172      20.1859
    5173      19.5414
    5174      19.7750
    5175      19.5306
    5176      20.5056
    5177      21.2940
    5178      20.2070
    5179      20.3888
    5180      20.3090
    5181      19.4549
    5182      20.2320
    5183      20.0319
    5184      20.0863
    5185      19.7992
    5186      20.3435
    5187      19.9099
    5188      19.9909
    5189      20.1859
    5190      19.8904
    5191      19.7638
    5192      19.5733
    5193      19.8771
    5194      20.1295
    5195      20.7554
    5196      20.2210
    5197      20.0555
    5198      19.7506
    5199      20.1579
    5200      20.2148
    5201      19.3901
    5202      19.4588
    5203      19.9607
    5204      19.6018
    5205      19.8618
    5206      19.1707
    5207      19.5953
    5208      19.5699
    5209      19.1852
    5210      19.5438
    5211      19.6533
    5212      19.4211
    5213      19.6249
    5214      19.7372
    5215      19.4923
    5216      20.6613
    5217      19.9967
    5218      19.9491
    5219      20.0299
    5220      18.8528
    5221      19.8183
    5222      20.3206
    5223      19.9003
    5224      20.5101
    5225      20.2423
    5226      19.5626
    5227      19.7915
    5228      19.9901
    5229      20.0034
    5230      20.0897
    5231      20.0376
    5232      20.0576
    5233      19.7787
    5234      19.6815
    5235      20.4183
    5236      19.8845
    5237      20.3213
    5238      19.7223
    5239      20.4280
    5240      20.3820
    5241      19.8795
    5242      19.5535
    5243      19.6688
    5244      19.8589
    5245      19.5622
    5246      18.9357
    5247      18.6128
    5248      19.5116
    5249      18.8077
    5250      19.0690
    5251      19.1424
    5252      19.3342
    5253      18.7850
    5254      18.8693
    5255      18.5497
    5256      19.0974
    5257      19.0626
    5258      20.2569
    5259      19.1312
    5260      19.6464
    5261      19.4874
    5262      18.8565
    5263      18.9021
    5264      19.4108
    5265      19.1140
    5266      18.8231
    5267      19.8285
    5268      19.6607
    5269      19.5099
    5270      19.8376
    5271      19.3772
    5272      19.5086
    5273      19.1134
    5274      19.8025
    5275      19.3283
    5276      18.9635
    5277      20.2871
    5278      19.5355
    5279      19.3989
    5280      20.0916
    5281      19.5991
    5282      19.7491
    5283      19.0798
    5284      19.6312
    5285      19.6309
    5286      19.4084
    5287      19.2010
    5288      19.9791
    5289      20.0958
    5290      19.3357
    5291      19.8316
    5292      18.9654
    5293      19.7545
    5294      19.7779
    5295      19.8333
    5296      19.2811
    5297      19.8994
    5298      19.5258
    5299      18.8790
    5300      18.9167
    5301      19.9120
    5302      19.9445
    5303      20.4128
    5304      20.0346
    5305      19.0608
    5306      19.7039
    5307      20.0107
    5308      20.6899
    5309      20.2179
    5310      20.1365
    5311      20.7847
    5312      20.5467
    5313      19.8050
    5314      19.9062
    5315      19.5398
    5316      19.4413
    5317      19.3882
    5318      19.4925
    5319      19.7802
    5320      19.8528
    5321      19.7300
    5322      19.6465
    5323      19.9637
    5324      19.8963
    5325      19.8163
    5326      19.5796
    5327      19.6400
    5328      19.4388
    5329      19.6993
    5330      20.1444
    5331      20.2029
    5332      20.2960
    5333      20.3461
    5334      20.9873
    5335      20.8241
    5336      20.6519
    5337      20.3525
    5338      20.3034
    5339      21.0403
    5340      20.7453
    5341      20.1337
    5342      20.0884
    5343      19.9521
    5344      20.4329
    5345      19.5214
    5346      20.4455
    5347      20.0831
    5348      20.1701
    5349      20.2923
    5350      20.5231
    5351      19.8371
    5352      19.7272
    5353      19.4505
    5354      19.4022
    5355      19.3984
    5356      20.1586
    5357      19.6214
    5358      20.1256
    5359      19.5986
    5360      19.6237
    5361      20.3924
    5362      19.8873
    5363      20.1567
    5364      20.4121
    5365      20.0933
    5366      20.2745
    5367      20.5834
    5368      20.1436
    5369      20.6207
    5370      20.6452
    5371      20.0077
    5372      19.6630
    5373      20.1735
    5374      19.7024
    5375      19.5329
    5376      19.3134
    5377      19.5511
    5378      19.4954
    5379      19.2347
    5380      19.7294
    5381      19.5701
    5382      19.3709
    5383      19.6428
    5384      19.2612
    5385      19.6956
    5386      19.9760
    5387      19.9710
    5388      20.5630
    5389      20.4317
    5390      19.7269
    5391      19.6116
    5392      20.6116
    5393      19.9247
    5394      20.5701
    5395      20.7901
    5396      20.5779
    5397      21.1787
    5398      20.7758
    5399      20.5383
    5400      20.3976
    5401      20.6040
    5402      20.7034
    5403      20.5051
    5404      20.3181
    5405      20.8755
    5406      20.8362
    5407      20.6365
    5408      21.3792
    5409      21.2643
    5410      21.1614
    5411      20.8250
    5412      20.7927
    5413      21.0937
    5414      21.1663
    5415      21.2517
    5416      21.2155
    5417      21.1348
    5418      21.3194
    5419      20.5213
    5420      19.9269
    5421      19.6612
    5422      19.0567
    5423      19.5472
    5424      19.6466
    5425      19.6627
    5426      17.7395
    5427      18.8613
    5428      19.2613
    5429      19.3078
    5430      19.5622
    5431      19.5474
    5432      19.3291
    5433      19.1099
    5434      19.5007
    5435      19.7939
    5436      19.3600
    5437      19.2686
    5438      20.3259
    5439      20.0277
    5440      19.2660
    5441      19.6231
    5442      19.9100
    5443      19.8298
    5444      20.8184
    5445      19.5599
    5446      20.1914
    5447      20.3310
    5448      20.0626
    5449      20.0651
    5450      19.3344
    5451      19.8771
    5452      19.9002
    5453      20.1625
    5454      19.7431
    5455      19.6726
    5456      18.8353
    5457      19.4889
    5458      19.7070
    5459      19.8324
    5460      20.0121
    5461      20.0714
    5462      20.1215
    5463      20.4001
    5464      20.3349
    5465      20.4658
    5466      20.9607
    5467      20.7004
    5468      20.4405
    5469      20.3391
    5470      19.6803
    5471      19.9643
    5472      20.1912
    5473      19.8690
    5474      20.2379
    5475      20.4742
    5476      20.1365
    5477      20.0333
    5478      20.6839
    5479      19.7448
    5480      19.2711
    5481      19.6501
    5482      20.0363
    5483      19.9358
    5484      19.7577
    5485      19.4761
    5486      20.2220
    5487      20.1100
    5488      20.1679
    5489      20.2756
    5490      19.6306
    5491      19.3923
    5492      19.7423
    5493      19.1803
    5494      19.3790
    5495      19.5374
    5496      18.9057
    5497      19.2555
    5498      19.5085
    5499      19.9635
    5500      20.8405
    5501      20.5449
    5502      20.9007
    5503      20.1284
    5504      20.9923
    5505      20.4938
    5506      20.6643
    5507      20.7005
    5508      20.6733
    5509      20.3044
    5510      19.5716
    5511      19.6535
    5512      20.5404
    5513      20.1197
    5514      19.4777
    5515      19.6867
    5516      19.5250
    5517      19.1997
    5518      18.3087
    5519      19.2034
    5520      19.4946
    5521      19.5743
    5522      19.2835
    5523      19.5009
    5524      19.1629
    5525      18.8930
    5526      19.7415
    5527      19.0742
    5528      20.0553
    5529      19.3182
    5530      19.1678
    5531      18.8435
    5532      19.0625
    5533      19.3554
    5534      19.5757
    5535      19.3951
    5536      20.0026
    5537      20.1804
    5538      20.0314
    5539      20.3133
    5540      20.6053
    5541      19.2767
    5542      19.1903
    5543      19.9156
    5544      20.2650
    5545      19.7754
    5546      19.9393
    5547      19.9232
    5548      20.0236
    5549      19.3780
    5550      19.6953
    5551      19.9571
    5552      19.7047
    5553      20.4125
    5554      19.8171
    5555      19.0507
    5556      20.1504
    5557      19.8448
    5558      20.1143
    5559      18.7319
    5560      18.5199
    5561      18.5690
    5562      18.6587
    5563      18.2990
    5564      17.6119
    5565      18.0870
    5566      17.7963
    5567      18.0833
    5568      18.5733
    5569      18.4216
    5570      19.2260
    5571      19.0648
    5572      19.0862
    5573      18.6149
    5574      18.5602
    5575      19.0898
    5576      19.2272
    5577      18.9640
    5578      18.9687
    5579      18.6172
    5580      18.9387
    5581      19.2579
    5582      18.3541
    5583      17.9870
    5584      18.6263
    5585      19.0699
    5586      19.1020
    5587      18.6074
    5588      19.0052
    5589      18.8060
    5590      18.1089
    5591      18.6103
    5592      19.4115
    5593      19.0769
    5594      18.5841
    5595      19.8460
    5596      19.4368
    5597      19.6723
    5598      20.3406
    5599      20.4347
    5600      20.9410
    5601      20.9398
    5602      20.4639
    5603      20.6432
    5604      20.3870
    5605      20.0939
    5606      20.6814
    5607      21.0770
    5608      20.2149
    5609      20.4535
    5610      20.3291
    5611      20.9310
    5612      19.6380
    5613      19.9120
    5614      20.1903
    5615      20.7642
    5616      20.1188
    5617      21.4298
    5618      21.1969
    5619      21.2839
    5620      21.3326
    5621      21.3055
    5622      20.8914
    5623      21.6676
    5624      20.8427
    5625      20.8947
    5626      21.4019
    5627      20.9514
    5628      21.4731
    5629      21.0909
    5630      21.3371
    5631      20.6676
    5632      21.4707
    5633      20.7509
    5634      20.7938
    5635      20.4140
    5636      21.0901
    5637      20.6362
    5638      21.2772
    5639      21.0184
    5640      20.6850
    5641      21.1623
    5642      20.8646
    5643      20.6888
    5644      20.5990
    5645      20.1068
    5646      20.7631
    5647      20.2682
    5648      20.8881
    5649      20.5148
    5650      20.4682
    5651      20.0806
    5652      20.4276
    5653      20.8082
    5654      19.7499
    5655      20.3404
    5656      20.1819
    5657      20.4066
    5658      20.7283
    5659      20.0690
    5660      19.2599
    5661      19.4969
    5662      19.5097
    5663      19.8429
    5664      19.3943
    5665      19.4810
    5666      20.5459
    5667      19.9538
    5668      19.9889
    5669      19.4269
    5670      19.4771
    5671      19.5651
    5672      19.7315
    5673      19.7156
    5674      20.3127
    5675      19.9829
    5676      19.6236
    5677      19.4418
    5678      20.5235
    5679      20.2715
    5680      20.1669
    5681      19.9834
    5682      19.5641
    5683      19.2233
    5684      19.2997
    5685      18.8702
    5686      19.6309
    5687      19.1297
    5688      19.6036
    5689      18.9055
    5690      19.1349
    5691      18.9520
    5692      19.4535
    5693      19.0474
    5694      19.8556
    5695      19.2522
    5696      19.1917
    5697      19.8735
    5698      19.1066
    5699      19.4628
    5700      19.2509
    5701      19.6261
    5702      19.2594
    5703      19.6804
    5704      19.8233
    5705      20.3554
    5706      20.2564
    5707      20.4406
    5708      20.3648
    5709      20.2354
    5710      20.7858
    5711      20.1857
    5712      19.6774
    5713      20.2019
    5714      21.1000
    5715      21.3290
    5716      20.5254
    5717      20.2750
    5718      20.0290
    5719      19.1019
    5720      19.9423
    5721      19.6348
    5722      19.9210
    5723      19.9358
    5724      19.7444
    5725      19.2281
    5726      19.9215
    5727      19.9633
    5728      20.3464
    5729      19.8455
    5730      20.1922
    5731      20.3788
    5732      20.6414
    5733      20.3010
    5734      20.5315
    5735      20.5131
    5736      21.7661
    5737      21.2041
    5738      21.3795
    5739      21.0310
    5740      22.1299
    5741      20.7561
    5742      20.7318
    5743      20.9653
    5744      21.3460
    5745      22.0458
    5746      20.9290
    5747      21.1671
    5748      21.5100
    5749      20.7737
    5750      21.7655
    5751      21.7094
    5752      21.2068
    5753      20.6992
    5754      21.1844
    5755      20.6885
    5756      20.5111
    5757      20.5443
    5758      21.6938
    5759      21.1415
    5760      21.0182
    5761      20.8559
    5762      20.6901
    5763      20.6256
    5764      20.6712
    5765      20.7456
    5766      20.6489
    5767      20.6632
    5768      20.9609
    5769      20.7869
    5770      21.0994
    5771      20.5995
    5772      20.8057
    5773      20.1219
    5774      20.7178
    5775      20.4736
    5776      20.9516
    5777      20.4778
    5778      20.4708
    5779      20.4890
    5780      20.5390
    5781      20.5306
    5782      20.4018
    5783      20.3028
    5784      20.7116
    5785      20.5127
    5786      20.4197
    5787      20.7933
    5788      21.0834
    5789      21.2772
    5790      21.3280
    5791      21.0616
    5792      21.0683
    5793      20.5213
    5794      21.4248
    5795      20.7990
    5796      20.6312
    5797      20.0726
    5798      21.0693
    5799      21.0720
    5800      20.8245
    5801      21.0760
    5802      21.2560
    5803      20.9942
    5804      21.4390
    5805      20.9979
    5806      21.0062
    5807      22.0418
    5808      21.4412
    5809      21.2006
    5810      20.8074
    5811      20.7398
    5812      20.7487
    5813      20.4788
    5814      20.5124
    5815      20.7846
    5816      20.9501
    5817      20.8768
    5818      20.7173
    5819      21.1721
    5820      21.1736
    5821      21.6631
    5822      21.5547
    5823      21.5777
    5824      21.3102
    5825      21.3522
    5826      21.3476
    5827      21.5067
    5828      21.6055
    5829      21.6037
    5830      21.9125
    5831      21.8611
    5832      21.6551
    5833      21.4879
    5834      21.6712
    5835      21.9721
    5836      21.0714
    5837      21.2778
    5838      21.3463
    5839      20.8499
    5840      21.7025
    5841      21.1645
    5842      21.0166
    5843      21.4078
    5844      21.1380
    5845      21.3233
    5846      20.7944
    5847      21.7276
    5848      21.2145
    5849      21.0713
    5850      20.8107
    5851      21.4863
    5852      21.4190
    5853      21.2442
    5854      21.3696
    5855      21.4055
    5856      21.2134
    5857      21.1247
    5858      20.1383
    5859      20.6313
    5860      20.3410
    5861      20.9427
    5862      20.2648
    5863      20.3650
    5864      20.8895
    5865      20.5405
    5866      21.1743
    5867      21.2349
    5868      20.0844
    5869      21.3315
    5870      20.7758
    5871      21.3428
    5872      21.4825
    5873      20.9114
    5874      21.1513
    5875      20.9746
    5876      20.1900
    5877      21.4057
    5878      21.0010
    5879      20.6600
    5880      20.9702
    5881      20.6825
    5882      20.9312
    5883      20.4779
    5884      21.4186
    5885      20.4748
    5886      20.6624
    5887      21.2456
    5888      20.6111
    5889      21.4014
    5890      21.3756
    5891      20.7890
    5892      20.9679
    5893      20.0581
    5894      20.1273
    5895      20.1314
    5896      20.6918
    5897      20.3231
    5898      20.9238
    5899      20.7903
    5900      20.7152
    5901      20.8171
    5902      20.9125
    5903      20.9025
    5904      21.4412
    5905      22.1816
    5906      21.7895
    5907      21.7640
    5908      21.6348
    5909      20.7518
    5910      21.2216
    5911      21.4652
    5912      21.8979
    5913      21.3398
    5914      20.9575
    5915      20.8380
    5916      20.5217
    5917      20.5889
    5918      20.2829
    5919      20.2887
    5920      20.3335
    5921      20.3592
    5922      20.6912
    5923      20.5248
    5924      20.0786
    5925      20.2636
    5926      19.5618
    5927      20.3216
    5928      19.9453
    5929      19.7897
    5930      20.3955
    5931      20.4283
    5932      19.4440
    5933      19.7266
    5934      20.0805
    5935      19.7523
    5936      20.1310
    5937      20.2502
    5938      20.2504
    5939      20.3994
    5940      20.1908
    5941      21.0609
    5942      21.1722
    5943      20.5126
    5944      20.6329
    5945      20.6696
    5946      20.2682
    5947      20.5752
    5948      20.4989
    5949      20.3833
    5950      20.9131
    5951      20.0320
    5952      20.0403
    5953      20.2982
    5954      20.5520
    5955      20.4412
    5956      20.6584
    5957      20.3883
    5958      21.4178
    5959      21.0204
    5960      21.2452
    5961      20.9424
    5962      20.9093
    5963      20.8109
    5964      20.5925
    5965      21.3108
    5966      20.3689
    5967      21.1873
    5968      21.3031
    5969      21.1301
    5970      21.2291
    5971      20.8318
    5972      20.3320
    5973      20.9284
    5974      20.7886
    5975      20.6122
    5976      20.6918
    5977      20.4894
    5978      20.3281
    5979      20.7820
    5980      20.9593
    5981      20.6383
    5982      21.3060
    5983      21.0377
    5984      20.8346
    5985      20.4209
    5986      20.8387
    5987      20.7497
    5988      20.5030
    5989      21.0971
    5990      20.4527
    5991      20.7598
    5992      20.3390
    5993      20.3787
    5994      20.2715
    5995      20.1161
    5996      20.4510
    5997      20.5779
    5998      20.1291
    5999      20.8756
    6000      20.4660
    6001      20.3547
    6002      20.9595
    6003      20.8702
    6004      21.3927
    6005      20.9789
    6006      20.4929
    6007      21.4545
    6008      21.6267
    6009      21.3805
    6010      21.3431
    6011      20.9742
    6012      21.4154
    6013      21.4497
    6014      21.0985
    6015      20.3964
    6016      20.1587
    6017      20.6093
    6018      20.9062
    6019      21.3612
    6020      21.0676
    6021      21.6688
    6022      20.9372
    6023      21.3643
    6024      20.1532
    6025      20.4421
    6026      20.0122
    6027      20.7383
    6028      20.6710
    6029      20.5785
    6030      20.4339
    6031      20.4310
    6032      20.4239
    6033      20.4192
    6034      20.1689
    6035      19.8823
    6036      21.4954
    6037      19.9307
    6038      20.5000
    6039      20.3448
    6040      20.1012
    6041      20.2612
    6042      20.1636
    6043      20.6642
    6044      20.7871
    6045      20.6667
    6046      20.9572
    6047      20.6321
    6048      20.4951
    6049      20.3253
    6050      20.3366
    6051      20.3540
    6052      20.4082
    6053      20.0572
    6054      20.5282
    6055      19.9144
    6056      20.3426
    6057      20.7903
    6058      20.9624
    6059      20.5814
    6060      21.0155
    6061      20.8303
    6062      21.0892
    6063      21.4690
    6064      21.2014
    6065      21.4039
    6066      20.8653
    6067      20.8905
    6068      21.1449
    6069      21.3276
    6070      21.5285
    6071      21.1230
    6072      21.7314
    6073      21.0826
    6074      21.3129
    6075      21.7870
    6076      21.2922
    6077      21.2955
    6078      21.0424
    6079      20.5946
    6080      21.0539
    6081      21.1161
    6082      20.7232
    6083      21.4040
    6084      21.0224
    6085      20.9251
    6086      20.8966
    6087      20.5829
    6088      21.1047
    6089      20.7824
    6090      20.4859
    6091      21.2450
    6092      20.9778
    6093      21.0943
    6094      20.9747
    6095      20.6502
    6096      21.1493
    6097      20.9093
    6098      21.0513
    6099      20.4215
    6100      20.9964
    6101      20.8696
    6102      20.2623
    6103      21.1374
    6104      20.5343
    6105      20.5377
    6106      20.3045
    6107      20.5560
    6108      20.6232
    6109      20.9813
    6110      20.2869
    6111      20.4574
    6112      20.2917
    6113      20.3158
    6114      20.5087
    6115      20.7974
    6116      21.0373
    6117      21.1877
    6118      20.6200
    6119      20.8961
    6120      20.4769
    6121      20.4742
    6122      20.8860
    6123      20.7376
    6124      20.7039
    6125      20.2730
    6126      20.2718
    6127      19.8346
    6128      20.0594
    6129      21.0461
    6130      19.8031
    6131      19.8860
    6132      19.8531
    6133      20.4394
    6134      20.4607
    6135      19.8893
    6136      19.9816
    6137      20.2983
    6138      21.4054
    6139      19.8523
    6140      19.6825
    6141      19.9921
    6142      20.3655
    6143      19.2608
    6144      20.5387
    6145      20.5622
    6146      20.6199
    6147      20.6486
    6148      21.2987
    6149      21.0998
    6150      20.4216
    6151      20.5885
    6152      20.5749
    6153      21.1416
    6154      21.5083
    6155      21.1454
    6156      20.6992
    6157      20.7534
    6158      19.8920
    6159      19.9275
    6160      20.8577
    6161      20.1573
    6162      20.7095
    6163      20.5498
    6164      20.1327
    6165      20.5079
    6166      20.1552
    6167      19.3884
    6168      20.3889
    6169      19.6560
    6170      20.1675
    6171      20.9167
    6172      20.8067
    6173      20.7313
    6174      21.3494
    6175      20.5661
    6176      20.7285
    6177      19.5587
    6178      19.8351
    6179      20.6991
    6180      20.1325
    6181      20.7843
    6182      20.4307
    6183      21.0197
    6184      20.4212
    6185      20.1296
    6186      20.4061
    6187      19.8449
    6188      20.6596
    6189      19.9702
    6190      20.1930
    6191      19.5238
    6192      19.1147
    6193      19.4214
    6194      19.1611
    6195      18.4861
    6196      18.9313
    6197      19.1223
    6198      19.3700
    6199      19.4468
    6200      19.6099
    6201      20.2937
    6202      19.2022
    6203      19.9006
    6204      19.0642
    6205      19.2693
    6206      18.2107
    6207      18.4664
    6208      18.9002
    6209      19.1940
    6210      20.2353
    6211      20.4960
    6212      20.5092
    6213      19.9695
    6214      19.7420
    6215      19.2386
    6216      19.9252
    6217      19.9610
    6218      20.4277
    6219      20.3293
    6220      21.0394
    6221      20.8745
    6222      20.1965
    6223      19.6246
    6224      20.3885
    6225      19.4095
    6226      19.3299
    6227      19.6712
    6228      20.4066
    6229      19.8922
    6230      20.5007
    6231      19.7754
    6232      19.9959
    6233      19.5449
    6234      19.6989
    6235      19.6099
    6236      19.8230
    6237      19.9457
    6238      20.5296
    6239      19.5740
    6240      19.0348
    6241      20.1726
    6242      19.3241
    6243      19.7852
    6244      19.5792
    6245      19.2256
    6246      18.4759
    6247      19.1956
    6248      18.7538
    6249      19.1395
    6250      18.5343
    6251      19.1630
    6252      18.9933
    6253      19.8631
    6254      20.4603
    6255      19.9387
    6256      19.3646
    6257      20.2557
    6258      20.3827
    6259      19.5218
    6260      19.6492
    6261      20.5749
    6262      20.4516
    6263      20.4378
    6264      19.8435
    6265      20.3975
    6266      20.5106
    6267      20.1349
    6268      20.4211
    6269      19.6076
    6270      19.7835
    6271      19.5373
    6272      20.0037
    6273      19.8763
    6274      19.9174
    6275      18.8309
    6276      19.2362
    6277      19.3589
    6278      19.9731
    6279      19.6893
    6280      19.9756
    6281      19.8233
    6282      19.9785
    6283      19.8122
    6284      19.3776
    6285      20.0528
    6286      20.6618
    6287      19.8990
    6288      20.4462
    6289      20.4266
    6290      20.1800
    6291      20.3518
    6292      19.9692
    6293      19.7638
    6294      20.3006
    6295      20.2317
    6296      20.0395
    6297      20.0127
    6298      20.0271
    6299      19.6275
    6300      19.1043
    6301      20.1519
    6302      19.9775
    6303      20.0124
    6304      20.2973
    6305      20.4562
    6306      20.2369
    6307      20.1247
    6308      20.0683
    6309      19.7413
    6310      19.7033
    6311      20.0919
    6312      20.4796
    6313      20.0160
    6314      20.0329
    6315      20.4028
    6316      19.9168
    6317      19.5614
    6318      19.8761
    6319      19.8135
    6320      19.9825
    6321      20.7241
    6322      20.4005
    6323      19.6550
    6324      19.6557
    6325      20.2051
    6326      18.9865
    6327      20.5024
    6328      20.0262
    6329      19.9731
    6330      21.1562
    6331      20.3489
    6332      20.5578
    6333      20.9967
    6334      21.2162
    6335      21.3217
    6336      21.0171
    6337      20.8268
    6338      21.4187
    6339      20.8430
    6340      20.6710
    6341      20.5290
    6342      20.5361
    6343      20.4968
    6344      20.8503
    6345      20.5062
    6346      21.0008
    6347      20.7249
    6348      20.6327
    6349      20.6647
    6350      21.4139
    6351      20.8494
    6352      20.4003
    6353      21.0672
    6354      20.3018
    6355      20.1985
    6356      19.9506
    6357      19.2712
    6358      19.9251
    6359      20.5504
    6360      20.6065
    6361      20.8341
    6362      19.9053
    6363      20.0521
    6364      19.9336
    6365      20.0198
    6366      19.8688
    6367      21.1268
    6368      20.2362
    6369      20.4854
    6370      20.6980
    6371      20.8013
    6372      21.2061
    6373      20.8161
    6374      21.1667
    6375      21.1380
    6376      20.6859
    6377      20.2928
    6378      20.8821
    6379      20.7442
    6380      20.9001
    6381      20.4816
    6382      20.2510
    6383      20.7921
    6384      20.5776
    6385      20.7634
    6386      21.0679
    6387      20.2297
    6388      20.7603
    6389      20.9579
    6390      20.7762
    6391      20.7448
    6392      20.2816
    6393      21.3359
    6394      20.2841
    6395      20.9649
    6396      20.5727
    6397      20.5683
    6398      19.8909
    6399      20.4526
    6400      20.1951
    6401      20.4660
    6402      20.6491
    6403      20.5049
    6404      21.4095
    6405      20.7638
    6406      20.0741
    6407      20.1665
    6408      20.8632
    6409      19.9517
    6410      20.3538
    6411      20.2583
    6412      20.4779
    6413      21.3463
    6414      20.1506
    6415      20.5370
    6416      21.1466
    6417      21.3450
    6418      20.9042
    6419      21.1103
    6420      20.9384
    6421      20.5800
    6422      20.4993
    6423      20.6938
    6424      20.3578
    6425      20.6617
    6426      20.9866
    6427      21.2307
    6428      20.9051
    6429      20.3714
    6430      20.4056
    6431      20.7252
    6432      20.1128
    6433      20.7026
    6434      20.0344
    6435      20.1126
    6436      20.0658
    6437      20.1398
    6438      20.6703
    6439      20.3029
    6440      20.0898
    6441      20.5958
    6442      20.1190
    6443      19.7444
    6444      19.8367
    6445      20.3354
    6446      19.4774
    6447      20.3523
    6448      19.7403
    6449      19.8899
    6450      19.5549
    6451      19.8535
    6452      18.5516
    6453      20.4086
    6454      20.3231
    6455      20.8007
    6456      19.8999
    6457      19.5745
    6458      19.8741
    6459      19.6398
    6460      19.4672
    6461      19.5946
    6462      19.9770
    6463      20.2118
    6464      21.8445
    6465      20.9234
    6466      20.6000
    6467      20.1518
    6468      20.3464
    6469      20.0720
    6470      20.2540
    6471      20.0838
    6472      19.5016
    6473      19.2527
    6474      19.6848
    6475      20.1373
    6476      19.6565
    6477      19.4754
    6478      20.3474
    6479      19.9491
    6480      21.1909
    6481      21.3610
    6482      20.0580
    6483      20.0283
    6484      20.6969
    6485      20.0605
    6486      19.6579
    6487      20.8671
    6488      20.5377
    6489      19.7267
    6490      19.7604
    6491      19.4055
    6492      20.3008
    6493      19.8731
    6494      20.0672
    6495      20.5684
    6496      21.2954
    6497      20.5082
    6498      20.6909
    6499      19.2461
    6500      20.1452
    6501      19.8886
    6502      20.4524
    6503      20.4908
    6504      20.8791
    6505      20.4999
    6506      21.1342
    6507      20.3535
    6508      20.5147
    6509      20.2709
    6510      20.5631
    6511      20.8287
    6512      20.5856
    6513      21.5644
    6514      20.8414
    6515      21.4840
    6516      20.4366
    6517      20.5455
    6518      20.7640
    6519      20.6513
    6520      20.0825
    6521      19.6527
    6522      20.4835
    6523      19.9530
    6524      19.5093
    6525      20.4738
    6526      20.1103
    6527      20.5429
    6528      19.3285
    6529      20.7745
    6530      20.5379
    6531      20.6561
    6532      20.6381
    6533      20.7954
    6534      20.5688
    6535      20.3528
    6536      20.6267
    6537      20.1199
    6538      20.5220
    6539      20.2081
    6540      20.5385
    6541      20.1752
    6542      19.3787
    6543      19.7598
    6544      19.8569
    6545      18.9797
    6546      19.3182
    6547      20.2316
    6548      20.8228
    6549      20.5748
    6550      19.7103
    6551      19.8400
    6552      19.6538
    6553      19.5586
    6554      19.0624
    6555      19.8033
    6556      19.9272
    6557      19.7273
    6558      18.7529
    6559      19.0169
    6560      20.1709
    6561      20.0866
    6562      19.3203
    6563      19.8416
    6564      20.2153
    6565      20.4220
    6566      20.2841
    6567      20.4946
    6568      20.3347
    6569      19.8625
    6570      20.0962
    6571      19.7570
    6572      18.9602
    6573      19.6365
    6574      19.7119
    6575      19.4795
    6576      20.2072
    6577      19.2841
    6578      19.9579
    6579      19.1006
    6580      19.3271
    6581      19.3302
    6582      20.0061
    6583      20.3170
    6584      20.2242
    6585      20.1676
    6586      20.1380
    6587      19.9184
    6588      19.6703
    6589      19.7031
    6590      19.6605
    6591      19.9552
    6592      19.8219
    6593      19.0036
    6594      19.9862
    6595      19.6871
    6596      19.8255
    6597      19.0752
    6598      19.9638
    6599      20.4376
    6600      19.4993
    6601      20.4162
    6602      20.0773
    6603      20.1378
    6604      20.7126
    6605      19.6428
    6606      20.4243
    6607      19.0552
    6608      19.8562
    6609      19.7835
    6610      20.6261
    6611      19.4370
    6612      20.0296
    6613      19.6501
    6614      20.5046
    6615      20.3739
    6616      20.0502
    6617      20.3199
    6618      20.5773
    6619      20.8233
    6620      21.0537
    6621      20.0248
    6622      19.7790
    6623      20.2051
    6624      19.7053
    6625      20.0714
    6626      20.4936
    6627      20.5631
    6628      20.7812
    6629      20.0166
    6630      20.3109
    6631      20.4855
    6632      20.7047
    6633      20.7131
    6634      20.8298
    6635      20.7032
    6636      21.0815
    6637      21.1526
    6638      20.3776
    6639      20.6948
    6640      21.1482
    6641      20.8619
    6642      21.8384
    6643      21.3033
    6644      21.0330
    6645      21.1128
    6646      20.5832
    6647      20.1938
    6648      20.4072
    6649      20.6115
    6650      20.8194
    6651      20.9346
    6652      21.0604
    6653      21.2558
    6654      20.6410
    6655      20.9729
    6656      20.2074
    6657      20.4182
    6658      21.0365
    6659      21.0252
    6660      20.7057
    6661      20.8535
    6662      20.4697
    6663      20.7782
    6664      20.5905
    6665      20.0092
    6666      21.3981
    6667      21.0580
    6668      20.6805
    6669      21.1239
    6670      20.9144
    6671      21.0869
    6672      21.3613
    6673      21.3773
    6674      20.9540
    6675      21.4289
    6676      21.1437
    6677      20.6549
    6678      20.9876
    6679      20.8881
    6680      20.8277
    6681      20.6848
    6682      21.4130
    6683      20.7958
    6684      21.2707
    6685      21.1886
    6686      21.2367
    6687      20.8421
    6688      21.2761
    6689      20.9094
    6690      21.3186
    6691      21.3898
    6692      21.6150
    6693      22.4805
    6694      22.4684
    6695      21.9636
    6696      22.7703
    6697      22.4758
    6698      23.0207
    6699      22.7786
    6700      22.7697
    6701      23.0869
    6702      22.2951
    6703      22.0485
    6704      21.6491
    6705      21.9940
    6706      22.4451
    6707      22.5491
    6708      21.6899
    6709      22.3414
    6710      22.2957
    6711      21.7215
    6712      21.4936
    6713      21.9944
    6714      22.1808
    6715      21.7662
    6716      21.5233
    6717      22.0494
    6718      21.9575
    6719      21.2588
    6720      21.9231
    6721      22.3618
    6722      22.0799
    6723      22.1624
    6724      22.5125
    6725      22.3267
    6726      22.1644
    6727      22.5897
    6728      22.2229
    6729      22.7544
    6730      22.5532
    6731      21.9455
    6732      22.0342
    6733      21.3508
    6734      21.8563
    6735      21.6911
    6736      21.9362
    6737      21.8280
    6738      22.2710
    6739      23.2437
    6740      22.3344
    6741      22.3350
    6742      23.1160
    6743      23.2529
    6744      22.9217
    6745      22.1412
    6746      22.3673
    6747      22.6105
    6748      20.8928
    6749      22.6527
    6750      21.6291
    6751      22.3185
    6752      22.0779
    6753      22.2096
    6754      22.3444
    6755      22.3506
    6756      21.8893
    6757      22.0035
    6758      21.9515
    6759      21.6938
    6760      21.8063
    6761      21.1776
    6762      20.8643
    6763      21.5950
    6764      21.7491
    6765      21.9788
    6766      21.5094
    6767      21.3904
    6768      21.6525
    6769      21.6032
    6770      21.1376
    6771      21.0913
    6772      21.0559
    6773      21.0447
    6774      20.9077
    6775      21.8251
    6776      21.6164
    6777      21.1187
    6778      21.9896
    6779      21.6221
    6780      21.2160
    6781      21.2704
    6782      21.8917
    6783      21.9823
    6784      22.0694
    6785      22.2400
    6786      21.9635
    6787      22.0622
    6788      21.2855
    6789      22.2577
    6790      21.9971
    6791      22.2536
    6792      21.8977
    6793      22.1723
    6794      21.6877
    6795      22.0752
    6796      21.9100
    6797      21.6880
    6798      21.6651
    6799      21.8443
    6800      22.3349
    6801      21.6482
    6802      21.2520
    6803      21.7576
    6804      21.4660
    6805      21.0328
    6806      22.0523
    6807      21.3362
    6808      20.9952
    6809      21.7781
    6810      21.2649
    6811      21.3529
    6812      21.1150
    6813      21.1508
    6814      21.2463
    6815      21.6967
    6816      21.4146
    6817      21.9419
    6818      21.8789
    6819      21.7277
    6820      21.6693
    6821      20.9382
    6822      21.2258
    6823      21.2742
    6824      21.0498
    6825      21.2867
    6826      20.8903
    6827      21.3371
    6828      20.8026
    6829      21.1034
    6830      21.2288
    6831      21.1643
    6832      21.5469
    6833      21.5821
    6834      21.5765
    6835      21.6065
    6836      21.3549
    6837      21.2184
    6838      21.6528
    6839      21.5506
    6840      21.0849
    6841      21.1847
    6842      21.7348
    6843      21.9862
    6844      21.2406
    6845      21.2870
    6846      21.7921
    6847      21.9148
    6848      21.0291
    6849      21.7354
    6850      21.3568
    6851      21.6216
    6852      21.3390
    6853      21.7827
    6854      21.6777
    6855      21.2659
    6856      21.4877
    6857      20.9403
    6858      20.7375
    6859      21.2546
    6860      20.8624
    6861      21.0775
    6862      20.7741
    6863      20.7561
    6864      20.6005
    6865      21.6728
    6866      20.6098
    6867      20.4856
    6868      20.6706
    6869      20.6618
    6870      20.7172
    6871      20.6105
    6872      20.8938
    6873      21.1569
    6874      20.8104
    6875      21.5127
    6876      21.8839
    6877      21.7997
    6878      21.2147
    6879      21.2879
    6880      20.9122
    6881      20.9148
    6882      21.1110
    6883      21.1553
    6884      20.1725
    6885      20.9799
    6886      20.4053
    6887      20.3105
    6888      20.9614
    6889      20.9319
    6890      21.2398
    6891      21.8895
    6892      21.6480
    6893      21.0249
    6894      20.9883
    6895      20.7598
    6896      21.5815
    6897      20.6019
    6898      20.5878
    6899      21.1546
    6900      21.1290
    6901      21.1336
    6902      21.0430
    6903      21.8083
    6904      20.8546
    6905      21.3777
    6906      21.2457
    6907      20.8077
    6908      21.8827
    6909      21.4435
    6910      21.6566
    6911      21.4581
    6912      21.3907
    6913      21.7442
    6914      21.2623
    6915      22.2783
    6916      21.6730
    6917      21.6397
    6918      21.7304
    6919      22.3365
    6920      21.5339
    6921      21.3578
    6922      21.0472
    6923      21.2623
    6924      20.4445
    6925      20.9199
    6926      21.0392
    6927      21.4353
    6928      20.8057
    6929      20.4604
    6930      20.9779
    6931      20.9572
    6932      20.9545
    6933      20.3808
    6934      20.3656
    6935      20.4082
    6936      20.2900
    6937      21.1372
    6938      21.5586
    6939      20.8245
    6940      20.7972
    6941      20.4634
    6942      20.7638
    6943      20.7843
    6944      20.9328
    6945      20.5219
    6946      21.3767
    6947      20.4306
    6948      19.9916
    6949      20.1947
    6950      20.0993
    6951      20.2606
    6952      20.1030
    6953      20.6611
    6954      20.1387
    6955      19.7047
    6956      19.8333
    6957      20.1996
    6958      20.7058
    6959      21.0309
    6960      20.9005
    6961      21.5671
    6962      20.8240
    6963      21.8313
    6964      20.5905
    6965      21.1720
    6966      21.4153
    6967      21.3718
    6968      20.7870
    6969      21.1336
    6970      20.4486
    6971      20.9041
    6972      21.0852
    6973      20.6998
    6974      20.4279
    6975      20.3568
    6976      20.7236
    6977      20.1473
    6978      20.2255
    6979      20.2283
    6980      21.6288
    6981      20.8743
    6982      20.7028
    6983      20.7009
    6984      20.4738
    6985      20.9237
    6986      21.1671
    6987      19.6003
    6988      20.5068
    6989      20.9203
    6990      21.1177
    6991      20.9064
    6992      20.9855
    6993      20.8889
    6994      20.8877
    6995      21.1289
    6996      20.7580
    6997      20.8521
    6998      21.4605
    6999      20.8069
    7000      21.4484
    7001      21.1224
    7002      21.3824
    7003      21.1255
    7004      20.9164
    7005      20.8242
    7006      20.9355
    7007      20.4819
    7008      20.7114
    7009      20.8026
    7010      20.4120
    7011      20.8468
    7012      20.9621
    7013      20.9271
    7014      20.3100
    7015      20.8977
    7016      20.9872
    7017      20.3912
    7018      20.1223
    7019      20.8417
    7020      20.6933
    7021      19.8865
    7022      20.5653
    7023      20.5655
    7024      20.2126
    7025      20.6073
    7026      19.8691
    7027      19.7836
    7028      19.6067
    7029      20.1122
    7030      19.8841
    7031      20.1663
    7032      20.3158
    7033      20.0064
    7034      20.5246
    7035      20.5614
    7036      20.2764
    7037      20.9293
    7038      21.0791
    7039      20.7952
    7040      20.3305
    7041      20.6107
    7042      20.9909
    7043      20.6547
    7044      21.1162
    7045      20.9933
    7046      20.5281
    7047      20.7941
    7048      20.8043
    7049      21.0323
    7050      21.3381
    7051      21.0947
    7052      21.6034
    7053      21.3317
    7054      20.8498
    7055      21.0241
    7056      20.9162
    7057      20.9833
    7058      20.5361
    7059      20.6369
    7060      20.7317
    7061      20.5157
    7062      20.5298
    7063      20.6614
    7064      20.1114
    7065      20.1510
    7066      20.2440
    7067      20.5200
    7068      20.3829
    7069      20.4321
    7070      19.9418
    7071      20.5749
    7072      19.4547
    7073      20.5358
    7074      20.6133
    7075      20.8139
    7076      20.5365
    7077      20.2467
    7078      20.2935
    7079      20.6954
    7080      20.2806
    7081      20.6292
    7082      21.0581
    7083      20.5743
    7084      21.0746
    7085      20.6871
    7086      20.1994
    7087      20.5243
    7088      20.5000
    7089      20.0992
    7090      20.2618
    7091      20.7072
    7092      20.4087
    7093      21.0638
    7094      20.2267
    7095      20.8377
    7096      20.6105
    7097      20.6382
    7098      20.8546
    7099      20.8471
    7100      21.4086
    7101      21.2891
    7102      21.6053
    7103      21.1452
    7104      20.9522
    7105      21.2878
    7106      21.4414
    7107      21.5268
    7108      21.9006
    7109      21.8418
    7110      21.6137
    7111      22.2404
    7112      21.2146
    7113      21.3382
    7114      21.2097
    7115      21.7927
    7116      20.7284
    7117      20.3677
    7118      20.7709
    7119      20.8154
    7120      20.4134
    7121      20.7505
    7122      20.4992
    7123      20.8649
    7124      19.6802
    7125      20.4935
    7126      20.3888
    7127      21.0416
    7128      20.5861
    7129      20.4705
    7130      20.0050
    7131      20.7687
    7132      20.2525
    7133      20.2199
    7134      20.4945
    7135      20.6740
    7136      20.2901
    7137      20.2787
    7138      20.3044
    7139      20.3531
    7140      20.5655
    7141      21.0572
    7142      20.8199
    7143      20.5743
    7144      20.1737
    7145      20.7453
    7146      20.7351
    7147      20.0117
    7148      20.2580
    7149      20.2002
    7150      20.2678
    7151      20.8990
    7152      20.0455
    7153      20.2324
    7154      20.4160
    7155      20.9705
    7156      19.9890
    7157      20.5215
    7158      20.0878
    7159      20.7528
    7160      20.0108
    7161      20.3027
    7162      19.9771
    7163      20.3665
    7164      19.4885
    7165      19.8043
    7166      19.2809
    7167      20.1510
    7168      19.8677
    7169      19.6295
    7170      19.8191
    7171      19.6628
    7172      19.9232
    7173      19.4993
    7174      19.8681
    7175      20.0966
    7176      19.7299
    7177      20.6432
    7178      20.6011
    7179      19.9449
    7180      20.0542
    7181      20.0866
    7182      20.1568
    7183      20.7236
    7184      19.7712
    7185      20.4406
    7186      20.1763
    7187      19.9822
    7188      19.7365
    7189      20.1788
    7190      19.9732
    7191      20.1337
    7192      19.7772
    7193      20.3190
    7194      20.0632
    7195      20.6294
    7196      20.0012
    7197      20.9768
    7198      20.0387
    7199      20.3206
    7200      20.8869
    7201      20.4963
    7202      19.9851
    7203      20.8571
    7204      20.6495
    7205      20.6440
    7206      20.1135
    7207      20.2563
    7208      20.7152
    7209      20.6292
    7210      20.7049
    7211      20.8146
    7212      20.6801
    7213      21.1016
    7214      20.6507
    7215      20.7588
    7216      20.7326
    7217      21.2064
    7218      21.8111
    7219      20.9385
    7220      20.8064
    7221      21.0360
    7222      21.1026
    7223      21.1077
    7224      20.2461
    7225      20.4893
    7226      20.7024
    7227      20.2373
    7228      20.7873
    7229      20.8820
    7230      20.9548
    7231      21.6417
    7232      21.2712
    7233      21.2417
    7234      20.1061
    7235      20.6099
    7236      20.6563
    7237      21.2291
    7238      21.1558
    7239      20.7913
    7240      20.6920
    7241      20.3564
    7242      20.7052
    7243      20.6022
    7244      20.6125
    7245      20.7314
    7246      20.8139
    7247      20.3158
    7248      20.8377
    7249      20.7897
    7250      20.6328
    7251      20.9966
    7252      20.8265
    7253      20.6589
    7254      20.7134
    7255      20.8581
    7256      21.3526
    7257      21.0358
    7258      21.1692
    7259      21.2947
    7260      20.1158
    7261      20.3283
    7262      20.1675
    7263      20.2881
    7264      20.2592
    7265      20.2453
    7266      20.4857
    7267      20.0735
    7268      20.1427
    7269      20.3079
    7270      20.1480
    7271      20.1339
    7272      20.5932
    7273      19.6532
    7274      20.2376
    7275      20.0710
    7276      19.4627
    7277      20.3558
    7278      20.1851
    7279      20.3716
    7280      19.6371
    7281      19.9614
    7282      20.1384
    7283      20.6301
    7284      20.3302
    7285      19.8568
    7286      20.1480
    7287      20.2844
    7288      19.8798
    7289      19.6339
    7290      19.9975
    7291      19.7629
    7292      20.3892
    7293      19.7729
    7294      20.1942
    7295      19.9593
    7296      20.5429
    7297      20.1076
    7298      19.7403
    7299      20.5752
    7300      20.1787
    7301      20.6899
    7302      20.8806
    7303      21.3762
    7304      20.6679
    7305      21.2440
    7306      20.8407
    7307      19.9844
    7308      20.4610
    7309      21.0571
    7310      20.1184
    7311      19.8428
    7312      19.6053
    7313      19.5560
    7314      20.0712
    7315      19.5148
    7316      19.4514
    7317      19.5865
    7318      20.1386
    7319      19.6783
    7320      18.9818
    7321      20.2082
    7322      19.6717
    7323      20.2639
    7324      19.8146
    7325      19.8354
    7326      19.6721
    7327      19.4026
    7328      19.8464
    7329      19.5121
    7330      20.0455
    7331      19.7943
    7332      19.8457
    7333      19.5918
    7334      20.1242
    7335      19.5201
    7336      18.9547
    7337      19.2457
    7338      19.8505
    7339      19.5574
    7340      19.5405
    7341      19.7908
    7342      20.2077
    7343      19.7917
    7344      19.6791
    7345      20.4394
    7346      19.5392
    7347      19.9859
    7348      19.9613
    7349      20.0819
    7350      19.8626
    7351      19.5806
    7352      19.7347
    7353      20.3477
    7354      19.9790
    7355      19.6969
    7356      19.6697
    7357      19.9743
    7358      20.2371
    7359      19.8271
    7360      19.9068
    7361      19.4741
    7362      19.1867
    7363      19.1387
    7364      19.3146
    7365      19.7282
    7366      19.5357
    7367      19.5473
    7368      20.1968
    7369      18.9426
    7370      19.4981
    7371      19.2991
    7372      19.3183
    7373      19.5948
    7374      19.8980
    7375      19.6853
    7376      19.4856
    7377      19.5528
    7378      20.0928
    7379      19.8834
    7380      19.5212
    7381      19.8494
    7382      20.4127
    7383      19.6044
    7384      19.5391
    7385      19.8139
    7386      20.1202
    7387      19.1700
    7388      19.8778
    7389      18.9799
    7390      19.5545
    7391      19.2909
    7392      19.1214
    7393      19.9353
    7394      19.5948
    7395      20.0124
    7396      19.4622
    7397      19.0577
    7398      19.3645
    7399      19.5854
    7400      19.0097
    7401      19.2209
    7402      19.2226
    7403      18.8862
    7404      19.7306
    7405      18.9519
    7406      19.0309
    7407      20.3369
    7408      20.1664
    7409      19.5191
    7410      19.2354
    7411      20.2758
    7412      19.6671
    7413      20.2024
    7414      20.3296
    7415      20.0402
    7416      19.9959
    7417      20.0379
    7418      19.9255
    7419      19.5039
    7420      19.5791
    7421      19.6783
    7422      19.5036
    7423      19.8659
    7424      19.8832
    7425      19.8806
    7426      19.3256
    7427      19.6819
    7428      19.1096
    7429      19.2450
    7430      19.1916
    7431      19.0123
    7432      19.9129
    7433      19.2865
    7434      19.3171
    7435      19.3944
    7436      18.8032
    7437      19.6787
    7438      19.6808
    7439      19.3849
    7440      19.6895
    7441      19.8317
    7442      20.3625
    7443      19.5972
    7444      19.5953
    7445      19.5681
    7446      20.1001
    7447      20.1592
    7448      20.0326
    7449      20.8195
    7450      20.3586
    7451      20.4943
    7452      20.7987
    7453      20.6328
    7454      20.4259
    7455      19.8510
    7456      20.0355
    7457      21.2530
    7458      20.5525
    7459      19.4805
    7460      19.5398
    7461      20.8286
    7462      19.6164
    7463      20.4104
    7464      20.1031
    7465      20.1715
    7466      19.5725
    7467      20.3821
    7468      19.7326
    7469      20.2991
    7470      20.1594
    7471      20.8482
    7472      20.4310
    7473      20.1339
    7474      20.0974
    7475      20.4161
    7476      20.7583
    7477      20.1451
    7478      20.1111
    7479      20.7087
    7480      21.1977
    7481      20.3180
    7482      20.7426
    7483      21.1152
    7484      20.6255
    7485      21.1453
    7486      20.7008
    7487      20.2916
    7488      20.7002
    7489      20.6620
    7490      20.8551
    7491      21.2447
    7492      21.0546
    7493      20.3905
    7494      20.6858
    7495      19.9283
    7496      20.5834
    7497      20.3537
    7498      20.8498
    7499      20.8829
    7500      20.4074
    7501      20.2803
    7502      20.7258
    7503      20.6247
    7504      20.3492
    7505      20.1091
    7506      20.9367
    7507      21.0715
    7508      21.6176
    7509      20.8044
    7510      20.7331
    7511      21.0847
    7512      20.2784
    7513      20.7836
    7514      20.6106
    7515      20.6995
    7516      20.4063
    7517      21.1911
    7518      20.5146
    7519      20.8612
    7520      20.6563
    7521      21.1788
    7522      19.7694
    7523      19.8807
    7524      20.6678
    7525      20.4040
    7526      20.2057
    7527      19.8800
    7528      21.3342
    7529      20.7126
    7530      20.2539
    7531      20.5224
    7532      20.4080
    7533      20.2497
    7534      19.8441
    7535      20.3403
    7536      20.7738
    7537      20.1266
    7538      20.1652
    7539      20.2697
    7540      20.3075
    7541      20.3162
    7542      20.2121
    7543      20.6390
    7544      20.7556
    7545      19.8552
    7546      20.0118
    7547      19.9201
    7548      20.1829
    7549      20.2393
    7550      20.0826
    7551      20.1199
    7552      20.5846
    7553      20.4351
    7554      20.2164
    7555      20.0404
    7556      19.7212
    7557      20.0319
    7558      20.6824
    7559      19.4610
    7560      20.5363
    7561      20.3055
    7562      20.9323
    7563      19.6976
    7564      20.4873
    7565      20.2109
    7566      20.4394
    7567      20.1977
    7568      19.9746
    7569      20.1568
    7570      20.5252
    7571      20.6406
    7572      20.5280
    7573      21.3436
    7574      21.2291
    7575      20.7370
    7576      20.3874
    7577      20.4140
    7578      20.0604
    7579      20.0842
    7580      20.5616
    7581      20.5805
    7582      20.0156
    7583      19.7998
    7584      20.6608
    7585      20.4983
    7586      20.3791
    7587      20.2607
    7588      20.2473
    7589      19.3014
    7590      19.1948
    7591      20.3156
    7592      19.9941
    7593      20.4237
    7594      19.7276
    7595      20.3892
    7596      19.8014
    7597      19.6643
    7598      18.8205
    7599      19.5317
    7600      19.6279
    7601      20.4047
    7602      19.5016
    7603      19.2598
    7604      19.8722
    7605      19.8432
    7606      19.8101
    7607      19.2154
    7608      19.9069
    7609      18.6585
    7610      19.6578
    7611      19.9205
    7612      19.1582
    7613      19.5814
    7614      19.5607
    7615      19.3142
    7616      19.3461
    7617      19.9308
    7618      19.9945
    7619      19.1329
    7620      20.1093
    7621      19.4555
    7622      20.2588
    7623      19.3092
    7624      19.0870
    7625      19.2097
    7626      19.0848
    7627      19.7581
    7628      19.9913
    7629      20.0417
    7630      20.1236
    7631      21.4574
    7632      20.7035
    7633      20.3631
    7634      20.7528
    7635      20.5250
    7636      20.1717
    7637      19.5721
    7638      20.3521
    7639      20.2660
    7640      20.4408
    7641      20.3823
    7642      20.0287
    7643      20.0161
    7644      19.5387
    7645      19.5983
    7646      20.1413
    7647      19.4368
    7648      19.8354
    7649      19.4288
    7650      19.7611
    7651      20.6728
    7652      19.3042
    7653      20.2061
    7654      20.2350
    7655      20.0045
    7656      20.1029
    7657      19.6820
    7658      20.1679
    7659      20.3345
    7660      19.7424
    7661      20.1942
    7662      20.1041
    7663      20.2733
    7664      20.1309
    7665      20.3552
    7666      20.3467
    7667      19.8005
    7668      20.2802
    7669      19.8636
    7670      19.8538
    7671      20.6322
    7672      20.3867
    7673      19.7188
    7674      19.0107
    7675      19.3967
    7676      20.1143
    7677      20.6074
    7678      20.0800
    7679      19.9115
    7680      20.1580
    7681      20.5054
    7682      20.4383
    7683      20.9285
    7684      21.0657
    7685      20.5730
    7686      20.2147
    7687      20.0516
    7688      21.0461
    7689      20.6026
    7690      21.2836
    7691      21.0870
    7692      21.2231
    7693      21.4272
    7694      21.6477
    7695      20.7641
    7696      19.9272
    7697      20.6810
    7698      20.1673
    7699      19.6517
    7700      19.8386
    7701      19.5512
    7702      19.9814
    7703      20.6278
    7704      20.4849
    7705      20.0734
    7706      19.7372
    7707      20.3071
    7708      20.1804
    7709      19.7208
    7710      19.8412
    7711      20.4531
    7712      20.1058
    7713      20.2202
    7714      19.6924
    7715      20.5865
    7716      20.4342
    7717      20.5016
    7718      19.5883
    7719      19.3567
    7720      19.8207
    7721      20.0926
    7722      19.7076
    7723      20.5422
    7724      20.4077
    7725      21.2563
    7726      20.3599
    7727      20.3972
    7728      21.1728
    7729      20.4343
    7730      20.2421
    7731      20.4918
    7732      20.6081
    7733      20.5087
    7734      20.4245
    7735      20.0045
    7736      20.6005
    7737      20.5437
    7738      20.5560
    7739      20.5561
    7740      20.8985
    7741      19.9775
    7742      19.5317
    7743      20.1492
    7744      20.2868
    7745      20.2860
    7746      20.6592
    7747      20.6850
    7748      20.7195
    7749      20.6494
    7750      20.1146
    7751      20.8933
    7752      20.9091
    7753      20.8132
    7754      20.7146
    7755      20.0557
    7756      19.5637
    7757      20.2704
    7758      19.5313
    7759      19.8172
    7760      19.9999
    7761      19.0953
    7762      19.7149
    7763      19.3267
    7764      19.4127
    7765      19.9110
    7766      20.1264
    7767      20.0248
    7768      20.2807
    7769      20.1656
    7770      19.5337
    7771      19.5949
    7772      19.4174
    7773      20.4414
    7774      20.6494
    7775      20.1533
    7776      20.6858
    7777      20.4172
    7778      20.1635
    7779      19.9813
    7780      19.4642
    7781      19.7702
    7782      19.5025
    7783      19.7547
    7784      19.3469
    7785      20.1497
    7786      20.0559
    7787      20.2150
    7788      19.5473
    7789      19.4908
    7790      20.0794
    7791      20.7486
    7792      20.7441
    7793      21.3296
    7794      20.5504
    7795      21.4740
    7796      21.3247
    7797      20.7125
    7798      20.7235
    7799      20.8428
    7800      21.0095
    7801      20.5200
    7802      21.2669
    7803      21.4979
    7804      20.0604
    7805      20.4748
    7806      20.9405
    7807      20.1249
    7808      20.6053
    7809      20.3294
    7810      20.3392
    7811      20.5727
    7812      20.8831
    7813      20.0771
    7814      20.4888
    7815      20.4489
    7816      20.8280
    7817      20.5317
    7818      20.6188
    7819      20.2373
    7820      19.6142
    7821      19.9816
    7822      20.6083
    7823      20.6698
    7824      20.0454
    7825      20.4668
    7826      20.8632
    7827      20.9938
    7828      20.6680
    7829      20.9068
    7830      20.6628
    7831      21.5853
    7832      20.8685
    7833      20.7844
    7834      20.4921
    7835      20.9108
    7836      20.4220
    7837      20.5235
    7838      20.6286
    7839      20.6757
    7840      20.4534
    7841      20.5975
    7842      20.0001
    7843      20.4329
    7844      20.8309
    7845      21.0125
    7846      20.6978
    7847      20.6294
    7848      20.9484
    7849      20.8560
    7850      20.4973
    7851      20.7084
    7852      20.2384
    7853      20.4465
    7854      19.9394
    7855      20.1304
    7856      19.7346
    7857      19.1950
    7858      19.5791
    7859      18.6547
    7860      18.9834
    7861      18.8442
    7862      19.6920
    7863      19.0073
    7864      20.1018
    7865      19.3675
    7866      18.7425
    7867      19.9312
    7868      19.9434
    7869      19.6192
    7870      19.9153
    7871      19.1414
    7872      19.3004
    7873      19.4620
    7874      19.2479
    7875      19.4833
    7876      19.5424
    7877      19.8087
    7878      19.2892
    7879      19.4897
    7880      18.8565
    7881      19.5502
    7882      19.0027
    7883      19.2647
    7884      19.2746
    7885      20.2157
    7886      19.3254
    7887      19.5082
    7888      19.0368
    7889      19.5968
    7890      18.9190
    7891      19.1980
    7892      18.6064
    7893      18.6794
    7894      18.6906
    7895      18.9644
    7896      18.7684
    7897      19.6042
    7898      18.9682
    7899      18.3638
    7900      19.3215
    7901      18.7283
    7902      19.4603
    7903      19.4340
    7904      18.7202
    7905      18.3308
    7906      18.5857
    7907      17.9635
    7908      18.7025
    7909      18.6292
    7910      19.1078
    7911      18.6894
    7912      18.9336
    7913      18.5997
    7914      19.0368
    7915      18.7272
    7916      18.4568
    7917      19.4248
    7918      18.6649
    7919      18.3196
    7920      18.7842
    7921      18.7956
    7922      19.1258
    7923      18.7559
    7924      19.4621
    7925      18.8312
    7926      18.8807
    7927      18.8738
    7928      19.0569
    7929      19.2161
    7930      18.3249
    7931      18.4363
    7932      18.8757
    7933      18.8109
    7934      19.4896
    7935      19.0164
    7936      18.8911
    7937      19.1512
    7938      19.7254
    7939      19.9892
    7940      18.8316
    7941      19.1909
    7942      19.3504
    7943      18.9353
    7944      18.3625
    7945      18.3432
    7946      18.7856
    7947      18.8527
    7948      19.2028
    7949      18.7526
    7950      18.3737
    7951      19.6725
    7952      19.7238
    7953      19.3345
    7954      19.5306
    7955      19.0522
    7956      20.3863
    7957      19.8374
    7958      19.4729
    7959      19.2455
    7960      19.8666
    7961      19.0822
    7962      18.5831
    7963      19.1751
    7964      19.5630
    7965      19.2419
    7966      18.9159
    7967      18.2297
    7968      18.9472
    7969      19.1372
    7970      20.0012
    7971      19.2386
    7972      20.2874
    7973      20.1787
    7974      19.4135
    7975      19.3697
    7976      18.7675
    7977      18.8565
    7978      19.3909
    7979      19.0227
    7980      18.6575
    7981      18.6467
    7982      18.4820
    7983      18.9688
    7984      19.9615
    7985      20.4072
    7986      19.7363
    7987      19.3026
    7988      20.1937
    7989      19.0637
    7990      18.7860
    7991      19.3357
    7992      19.1010
    7993      18.5503
    7994      19.2473
    7995      19.3808
    7996      19.4747
    7997      19.6733
    7998      18.9581
    7999      20.9109
    8000      19.1445
    8001      19.4301
    8002      19.2452
    8003      19.7316
    8004      19.2461
    8005      18.8902
    8006      18.5678
    8007      18.5989
    8008      18.5131
    8009      18.6174
    8010      19.6507
    8011      18.8815
    8012      18.8374
    8013      18.9433
    8014      19.3439
    8015      18.3134
    8016      18.2434
    8017      18.3707
    8018      19.4973
    8019      18.6019
    8020      17.5354
    8021      17.6384
    8022      18.2274
    8023      17.9768
    8024      17.2256
    8025      17.5599
    8026      18.4631
    8027      17.9368
    8028      18.3184
    8029      18.9657
    8030      18.9392
    8031      19.5971
    8032      18.8845
    8033      19.1688
    8034      19.1424
    8035      20.0501
    8036      19.8714
    8037      19.9028
    8038      18.6827
    8039      18.2878
    8040      18.2397
    8041      18.6178
    8042      18.1537
    8043      18.5216
    8044      17.9696
    8045      18.3789
    8046      18.8988
    8047      18.7949
    8048      18.0542
    8049      19.4142
    8050      17.7377
    8051      18.4266
    8052      17.8641
    8053      17.7085
    8054      18.0700
    8055      17.9507
    8056      17.8123
    8057      17.7687
    8058      19.3507
    8059      19.1363
    8060      19.8765
    8061      18.8987
    8062      19.6648
    8063      20.0969
    8064      19.3277
    8065      19.0583
    8066      19.5553
    8067      18.6002
    8068      18.7991
    8069      18.7442
    8070      19.1801
    8071      18.8663
    8072      18.9872
    8073      19.3116
    8074      19.2340
    8075      18.9549
    8076      18.4697
    8077      18.0202
    8078      18.1827
    8079      17.7847
    8080      17.3839
    8081      17.5249
    8082      17.9355
    8083      17.4770
    8084      17.7234
    8085      17.7402
    8086      18.5532
    8087      18.5948
    8088      18.9013
    8089      18.6034
    8090      18.1272
    8091      18.4433
    8092      18.4561
    8093      18.9282
    8094      18.1292
    8095      18.5557
    8096      18.1237
    8097      18.3650
    8098      18.4129
    8099      18.1886
    8100      18.2568
    8101      17.9510
    8102      18.0007
    8103      17.8658
    8104      18.5894
    8105      17.9314
    8106      18.0114
    8107      19.1353
    8108      18.0767
    8109      18.5596
    8110      17.8297
    8111      17.6087
    8112      17.2165
    8113      17.6331
    8114      17.3534
    8115      17.6866
    8116      18.8755
    8117      18.1257
    8118      18.2913
    8119      18.0507
    8120      18.1199
    8121      17.8142
    8122      18.4369
    8123      18.1054
    8124      18.5041
    8125      18.1922
    8126      17.4563
    8127      18.4561
    8128      18.5793
    8129      17.4670
    8130      17.5849
    8131      17.1679
    8132      17.3499
    8133      17.3281
    8134      18.2005
    8135      17.7300
    8136      17.5822
    8137      17.8083
    8138      17.8684
    8139      17.5438
    8140      17.5179
    8141      17.1455
    8142      17.6271
    8143      17.4241
    8144      17.8324
    8145      17.3283
    8146      17.4217
    8147      17.3498
    8148      17.1773
    8149      17.4507
    8150      18.1968
    8151      17.7167
    8152      17.0369
    8153      17.6065
    8154      17.2137
    8155      17.5229
    8156      17.6089
    8157      18.4874
    8158      17.8430
    8159      18.5548
    8160      18.8369
    8161      19.0944
    8162      19.0356
    8163      18.7127
    8164      18.4336
    8165      18.4862
    8166      18.6370
    8167      17.8029
    8168      18.1638
    8169      17.9461
    8170      18.0663
    8171      17.5393
    8172      18.0607
    8173      18.0692
    8174      18.4161
    8175      19.4716
    8176      18.6399
    8177      19.2704
    8178      18.2791
    8179      18.4055
    8180      18.7536
    8181      18.8579
    8182      18.2514
    8183      18.2927
    8184      18.3936
    8185      19.0869
    8186      19.2364
    8187      18.0861
    8188      18.3042
    8189      18.5749
    8190      18.8609
    8191      19.2168
    8192      19.2726
    8193      19.5431
    8194      19.2372
    8195      18.5326
    8196      17.8807
    8197      18.5696
    8198      18.2660
    8199      19.0566
    8200      18.3730
    8201      18.4401
    8202      17.6505
    8203      17.5716
    8204      18.5216
    8205      19.1652
    8206      18.5156
    8207      18.7773
    8208      19.3103
    8209      18.7428
    8210      18.0133
    8211      18.6217
    8212      18.0255
    8213      18.3029
    8214      18.7486
    8215      17.8357
    8216      18.6384
    8217      18.2822
    8218      18.4673
    8219      18.4106
    8220      18.3521
    8221      18.3618
    8222      18.5155
    8223      18.5868
    8224      18.8286
    8225      18.4060
    8226      18.2443
    8227      18.5563
    8228      18.2601
    8229      18.5867
    8230      17.5316
    8231      18.3308
    8232      18.6812
    8233      18.8417
    8234      18.8186
    8235      19.2460
    8236      18.9310
    8237      18.4562
    8238      19.1585
    8239      18.6239
    8240      19.5849
    8241      19.4279
    8242      19.8872
    8243      18.9131
    8244      19.1030
    8245      18.7974
    8246      19.0340
    8247      18.4702
    8248      19.2824
    8249      18.4858
    8250      18.6976
    8251      18.7686
    8252      18.6620
    8253      18.3525
    8254      18.4673
    8255      17.6276
    8256      18.6221
    8257      18.4044
    8258      18.3018
    8259      18.3284
    8260      18.9915
    8261      19.5842
    8262      18.9325
    8263      19.3855
    8264      19.2594
    8265      18.7263
    8266      19.2384
    8267      19.9205
    8268      19.2259
    8269      19.0187
    8270      19.2189
    8271      18.8697
    8272      19.6035
    8273      19.3542
    8274      19.4356
    8275      19.8326
    8276      19.9898
    8277      19.2224
    8278      20.5647
    8279      19.4998
    8280      19.6193
    8281      18.6592
    8282      18.8619
    8283      18.9782
    8284      19.6447
    8285      19.5892
    8286      19.8986
    8287      19.1280
    8288      18.9359
    8289      19.3206
    8290      18.5582
    8291      19.4333
    8292      18.2632
    8293      19.5665
    8294      18.7662
    8295      18.7607
    8296      18.3929
    8297      18.8343
    8298      19.0171
    8299      18.8704
    8300      19.3327
    8301      18.4946
    8302      18.4986
    8303      17.9284
    8304      18.7599
    8305      18.9149
    8306      19.1329
    8307      19.5178
    8308      19.0151
    8309      18.6186
    8310      18.7892
    8311      18.7891
    8312      18.1733
    8313      18.0362
    8314      19.4377
    8315      18.9042
    8316      18.3623
    8317      19.0459
    8318      19.2971
    8319      19.1922
    8320      18.3475
    8321      18.0660
    8322      18.5672
    8323      18.3618
    8324      18.7735
    8325      18.9723
    8326      18.4902
    8327      18.4107
    8328      17.7592
    8329      17.6780
    8330      18.2608
    8331      18.8889
    8332      18.6531
    8333      18.7517
    8334      17.9267
    8335      18.6836
    8336      18.3712
    8337      18.3279
    8338      18.5696
    8339      18.3521
    8340      18.7921
    8341      19.2406
    8342      18.7681
    8343      18.9101
    8344      19.2929
    8345      18.5587
    8346      18.5364
    8347      18.8838
    8348      19.1189
    8349      18.7843
    8350      19.1692
    8351      18.8468
    8352      18.5608
    8353      18.8131
    8354      18.4192
    8355      19.2095
    8356      18.9106
    8357      18.5796
    8358      19.0149
    8359      18.9559
    8360      19.4127
    8361      19.1811
    8362      19.1162
    8363      19.9591
    8364      20.2825
    8365      20.5336
    8366      20.5649
    8367      20.1637
    8368      19.9228
    8369      19.7877
    8370      19.6329
    8371      20.1427
    8372      19.6398
    8373      20.0851
    8374      19.8578
    8375      19.5473
    8376      19.4349
    8377      20.2355
    8378      19.4421
    8379      20.0488
    8380      18.9858
    8381      19.2207
    8382      19.8564
    8383      19.2688
    8384      18.7706
    8385      19.3252
    8386      18.7826
    8387      18.6958
    8388      19.1055
    8389      19.2064
    8390      18.8813
    8391      19.2422
    8392      19.5035
    8393      19.7841
    8394      19.6498
    8395      19.5133
    8396      19.7307
    8397      18.9979
    8398      18.8602
    8399      18.7755
    8400      19.4467
    8401      18.7731
    8402      19.5964
    8403      19.7913
    8404      19.4530
    8405      20.1247
    8406      20.2797
    8407      20.0510
    8408      19.6171
    8409      20.1301
    8410      19.6723
    8411      19.9565
    8412      19.5844
    8413      19.3804
    8414      19.6941
    8415      20.3918
    8416      20.1315
    8417      19.3797
    8418      19.4746
    8419      20.2612
    8420      20.5857
    8421      19.7125
    8422      20.4437
    8423      19.6321
    8424      19.9189
    8425      20.3306
    8426      19.6525
    8427      19.9023
    8428      19.9832
    8429      19.6549
    8430      19.2838
    8431      19.1406
    8432      19.5260
    8433      19.0844
    8434      18.7996
    8435      19.6020
    8436      19.8451
    8437      19.4450
    8438      19.3211
    8439      19.2879
    8440      19.0732
    8441      18.8875
    8442      18.8248
    8443      19.4787
    8444      18.9900
    8445      19.2178
    8446      19.0603
    8447      19.4374
    8448      20.1927
    8449      19.5662
    8450      20.2901
    8451      19.9048
    8452      20.3765
    8453      19.0308
    8454      19.9329
    8455      19.2242
    8456      19.6767
    8457      19.7456
    8458      18.9357
    8459      19.9409
    8460      19.2837
    8461      19.8608
    8462      18.9983
    8463      19.8644
    8464      19.5910
    8465      19.2067
    8466      19.9994
    8467      19.7462
    8468      19.6203
    8469      19.4418
    8470      20.3712
    8471      19.6874
    8472      19.4288
    8473      18.9496
    8474      20.0966
    8475      19.7219
    8476      19.5633
    8477      20.0128
    8478      18.9685
    8479      19.8867
    8480      19.5903
    8481      19.5103
    8482      19.4057
    8483      19.2725
    8484      19.4855
    8485      19.5402
    8486      19.4800
    8487      19.2331
    8488      19.6220
    8489      19.4582
    8490      19.0699
    8491      19.3291
    8492      19.3905
    8493      19.9915
    8494      19.0861
    8495      19.5008
    8496      19.6622
    8497      19.5762
    8498      19.8518
    8499      19.2817
    8500      18.8294
    8501      19.6884
    8502      20.4260
    8503      20.1185
    8504      20.3071
    8505      20.1033
    8506      19.9914
    8507      20.2970
    8508      20.9057
    8509      20.6423
    8510      20.3365
    8511      20.0301
    8512      19.7403
    8513      19.9737
    8514      19.8148
    8515      19.7106
    8516      19.5177
    8517      19.4397
    8518      19.2942
    8519      19.6870
    8520      19.9825
    8521      20.3057
    8522      20.1517
    8523      20.6965
    8524      20.0593
    8525      19.6572
    8526      19.4875
    8527      19.5650
    8528      19.8729
    8529      19.5095
    8530      19.4326
    8531      19.9078
    8532      19.1440
    8533      19.5230
    8534      19.8594
    8535      18.9505
    8536      18.1506
    8537      18.9840
    8538      19.1886
    8539      18.6366
    8540      18.0383
    8541      18.2334
    8542      18.5329
    8543      18.7567
    8544      19.5287
    8545      19.1586
    8546      18.5483
    8547      19.2755
    8548      18.9282
    8549      18.8431
    8550      18.1953
    8551      18.7615
    8552      19.6362
    8553      18.9095
    8554      19.1949
    8555      18.9841
    8556      19.0482
    8557      19.0923
    8558      19.5005
    8559      19.5133
    8560      18.8549
    8561      19.0361
    8562      18.9799
    8563      19.9179
    8564      19.8124
    8565      19.8745
    8566      19.6668
    8567      20.0190
    8568      19.8011
    8569      19.4655
    8570      19.5162
    8571      19.4187
    8572      19.1405
    8573      18.5298
    8574      18.8864
    8575      19.6146
    8576      19.7927
    8577      19.0842
    8578      17.9946
    8579      19.2931
    8580      19.8553
    8581      19.1207
    8582      18.8321
    8583      19.6922
    8584      18.7647
    8585      19.1653
    8586      19.2148
    8587      18.9850
    8588      20.1330
    8589      19.1896
    8590      19.1185
    8591      19.2244
    8592      19.8824
    8593      18.6840
    8594      17.8286
    8595      18.8240
    8596      18.6772
    8597      18.8330
    8598      19.1656
    8599      18.9611
    8600      19.6982
    8601      19.6943
    8602      19.0387
    8603      19.3698
    8604      19.2572
    8605      19.1645
    8606      18.9896
    8607      18.8300
    8608      19.3566
    8609      19.9286
    8610      19.0725
    8611      19.2928
    8612      19.2632
    8613      19.1314
    8614      19.7900
    8615      18.7506
    8616      18.7992
    8617      19.0724
    8618      18.9071
    8619      19.5068
    8620      18.7768
    8621      19.6363
    8622      20.4440
    8623      19.9986
    8624      20.0486
    8625      19.9887
    8626      19.5875
    8627      19.2687
    8628      19.9903
    8629      20.4586
    8630      19.4114
    8631      19.6433
    8632      19.3161
    8633      19.1981
    8634      19.3507
    8635      19.1229
    8636      19.4080
    8637      18.8178
    8638      18.7778
    8639      18.2231
    8640      18.1906
    8641      17.9988
    8642      18.2519
    8643      18.8761
    8644      18.1056
    8645      18.3168
    8646      17.7948
    8647      17.7061
    8648      17.5523
    8649      18.0663
    8650      17.2925
    8651      17.5599
    8652      17.1904
    8653      17.6978
    8654      17.1377
    8655      17.7934
    8656      18.1928
    8657      17.4080
    8658      17.7336
    8659      18.1652
    8660      18.4479
    8661      19.0493
    8662      18.8830
    8663      18.8571
    8664      18.7648
    8665      18.2539
    8666      18.6951
    8667      18.1725
    8668      18.7494
    8669      19.1588
    8670      19.7988
    8671      18.5417
    8672      18.9057
    8673      17.9658
    8674      18.5346
    8675      18.5217
    8676      18.4060
    8677      18.3210
    8678      18.1006
    8679      18.0570
    8680      18.8745
    8681      18.8043
    8682      18.3542
    8683      18.1760
    8684      18.3103
    8685      18.3246
    8686      18.1415
    8687      18.6177
    8688      19.2657
    8689      18.5339
    8690      18.5812
    8691      19.5568
    8692      20.1100
    8693      18.8019
    8694      18.6251
    8695      19.4238
    8696      18.6375
    8697      18.5336
    8698      18.7449
    8699      18.9124
    8700      18.3188
    8701      18.0320
    8702      18.8438
    8703      18.8881
    8704      18.4045
    8705      18.6993
    8706      19.0370
    8707      18.8842
    8708      19.6649
    8709      18.1007
    8710      18.9661
    8711      19.2708
    8712      18.7574
    8713      18.6575
    8714      19.0046
    8715      19.3745
    8716      18.7586
    8717      19.2124
    8718      18.4169
    8719      19.6786
    8720      19.2866
    8721      19.0767
    8722      18.7989
    8723      19.2206
    8724      18.7315
    8725      18.9037
    8726      19.0106
    8727      18.5323
    8728      18.8229
    8729      19.1415
    8730      19.5362
    8731      19.0698
    8732      19.3336
    8733      18.7332
    8734      18.9806
    8735      19.0751
    8736      18.8991
    8737      19.3549
    8738      19.0330
    8739      19.2005
    8740      19.4286
    8741      18.8227
    8742      18.3254
    8743      17.2656
    8744      18.1836
    8745      17.5523
    8746      17.9809
    8747      18.3109
    8748      18.5444
    8749      18.7996
    8750      17.6014
    8751      18.7688
    8752      18.6763
    8753      19.0420
    8754      18.7950
    8755      18.3507
    8756      18.2272
    8757      18.3889
    8758      18.8728
    8759      19.2720
    8760      18.6946
    8761      19.0531
    8762      19.0228
    8763      18.7240
    8764      19.1030
    8765      18.5980
    8766      18.6402
    8767      19.0040
    8768      19.0659
    8769      19.2199
    8770      18.9351
    8771      19.3555
    8772      18.6543
    8773      19.2790
    8774      20.1373
    8775      20.3506
    8776      19.2830
    8777      20.0610
    8778      19.2247
    8779      19.5577
    8780      19.6311
    8781      19.9604
    8782      19.7580
    8783      20.2081
    8784      19.9515
    8785      20.6653
    8786      20.8150
    8787      19.7658
    8788      20.3119
    8789      20.2244
    8790      20.8895
    8791      21.1251
    8792      20.5755
    8793      20.9039
    8794      20.4210
    8795      21.0988
    8796      21.4222
    8797      21.3388
    8798      20.3020
    8799      20.4304
    8800      20.1640
    8801      20.9654
    8802      20.2268
    8803      19.8635
    8804      20.2105
    8805      20.1261
    8806      20.0511
    8807      19.6400
    8808      19.3293
    8809      20.5939
    8810      20.5067
    8811      19.5691
    8812      19.8909
    8813      19.9858
    8814      20.3261
    8815      19.2604
    8816      18.9098
    8817      19.4212
    8818      19.9501
    8819      19.9337
    8820      19.1761
    8821      19.4502
    8822      19.3508
    8823      19.2615
    8824      18.9703
    8825      18.4323
    8826      18.6249
    8827      18.8799
    8828      18.8407
    8829      19.2536
    8830      18.6602
    8831      19.7146
    8832      19.6833
    8833      19.6766
    8834      19.4772
    8835      20.0248
    8836      19.6874
    8837      20.1737
    8838      19.4137
    8839      19.4889
    8840      20.0018
    8841      19.8639
    8842      19.5942
    8843      19.8691
    8844      19.4117
    8845      19.6557
    8846      19.7423
    8847      19.8957
    8848      20.3024
    8849      19.9467
    8850      19.2856
    8851      19.9632
    8852      19.7761
    8853      20.1429
    8854      20.1147
    8855      20.0572
    8856      20.1134
    8857      19.7879
    8858      20.2006
    8859      19.7807
    8860      20.4197
    8861      20.0875
    8862      21.0129
    8863      20.9291
    8864      20.5512
    8865      20.5390
    8866      20.9935
    8867      21.0847
    8868      20.7527
    8869      21.4508
    8870      21.2485
    8871      20.6319
    8872      20.5328
    8873      20.8432
    8874      20.3027
    8875      20.5348
    8876      20.3850
    8877      20.1586
    8878      19.5997
    8879      19.7638
    8880      20.1990
    8881      19.5862
    8882      20.8134
    8883      20.3075
    8884      19.4027
    8885      20.5753
    8886      20.3387
    8887      20.6548
    8888      20.2285
    8889      19.9912
    8890      19.1619
    8891      19.6011
    8892      19.4106
    8893      19.8237
    8894      20.4788
    8895      19.9317
    8896      19.2295
    8897      19.9036
    8898      19.8403
    8899      19.3057
    8900      19.4375
    8901      18.8732
    8902      18.9507
    8903      19.9323
    8904      19.5966
    8905      19.4874
    8906      19.7456
    8907      18.8327
    8908      18.3739
    8909      18.5523
    8910      19.9761
    8911      19.8097
    8912      20.0223
    8913      19.9998
    8914      19.8352
    8915      20.2677
    8916      20.1580
    8917      19.8798
    8918      19.8163
    8919      19.5162
    8920      20.0021
    8921      20.0399
    8922      20.9210
    8923      20.3678
    8924      21.0761
    8925      20.6138
    8926      20.3056
    8927      20.3275
    8928      20.1555
    8929      20.2274
    8930      20.3988
    8931      20.5569
    8932      19.8184
    8933      20.1982
    8934      20.6418
    8935      20.1014
    8936      19.8821
    8937      19.9007
    8938      20.7953
    8939      20.4371
    8940      20.0759
    8941      19.6586
    8942      19.6960
    8943      19.0660
    8944      19.6002
    8945      19.4506
    8946      18.8688
    8947      19.3888
    8948      20.0564
    8949      19.3608
    8950      18.5474
    8951      18.5172
    8952      18.3183
    8953      18.6568
    8954      18.2996
    8955      18.5395
    8956      18.8027
    8957      19.6874
    8958      19.5266
    8959      20.2152
    8960      20.0573
    8961      19.6383
    8962      19.6795
    8963      19.4629
    8964      19.7135
    8965      18.5055
    8966      18.7860
    8967      19.1017
    8968      19.6430
    8969      18.9782
    8970      19.9541
    8971      19.8148
    8972      18.6201
    8973      20.0613
    8974      20.1332
    8975      19.7170
    8976      18.9792
    8977      19.2676
    8978      19.3419
    8979      18.8173
    8980      18.2955
    8981      18.5017
    8982      18.1948
    8983      18.2092
    8984      18.7131
    8985      18.6607
    8986      18.3855
    8987      18.4809
    8988      18.1914
    8989      18.3572
    8990      18.2565
    8991      18.4338
    8992      17.7119
    8993      17.7122
    8994      18.5190
    8995      18.2297
    8996      18.6516
    8997      18.9780
    8998      18.4850
    8999      18.7072
    9000      19.2357
    9001      18.9034
    9002      18.5913
    9003      18.4097
    9004      19.0116
    9005      19.1613
    9006      18.3023
    9007      18.8426
    9008      17.6476
    9009      18.3892
    9010      18.4816
    9011      18.3095
    9012      17.7734
    9013      17.6849
    9014      17.8938
    9015      17.9469
    9016      18.1076
    9017      18.5808
    9018      17.8380
    9019      18.3345
    9020      18.4113
    9021      18.0261
    9022      18.4387
    9023      18.4409
    9024      17.5069
    9025      18.2698
    9026      17.9825
    9027      17.9829
    9028      17.4054
    9029      18.5208
    9030      19.0801
    9031      19.0924
    9032      18.7838
    9033      18.1670
    9034      18.2690
    9035      18.4799
    9036      18.7838
    9037      18.5787
    9038      18.5805
    9039      19.6563
    9040      19.1700
    9041      19.6532
    9042      19.4931
    9043      19.4530
    9044      19.1279
    9045      19.4214
    9046      18.1710
    9047      18.2562
    9048      19.0210
    9049      18.6042
    9050      19.0561
    9051      19.4011
    9052      19.6806
    9053      19.3508
    9054      19.5671
    9055      19.7880
    9056      19.2048
    9057      19.1581
    9058      19.5507
    9059      19.1750
    9060      19.2648
    9061      18.4790
    9062      19.1182
    9063      19.0449
    9064      19.2193
    9065      18.8592
    9066      18.7399
    9067      18.2386
    9068      18.8251
    9069      18.4662
    9070      18.8378
    9071      18.8689
    9072      19.2683
    9073      19.3121
    9074      19.3537
    9075      19.5393
    9076      19.3853
    9077      19.3727
    9078      19.6581
    9079      19.2135
    9080      18.9633
    9081      19.9739
    9082      19.9498
    9083      18.9966
    9084      19.9962
    9085      19.3782
    9086      19.2393
    9087      19.2080
    9088      19.3299
    9089      19.1408
    9090      19.6718
    9091      18.5039
    9092      19.1165
    9093      19.4506
    9094      18.4876
    9095      19.3692
    9096      19.1336
    9097      19.1952
    9098      19.1556
    9099      18.7469
    9100      19.2484
    9101      18.6972
    9102      19.6046
    9103      18.5055
    9104      19.6490
    9105      19.6561
    9106      19.5420
    9107      19.1758
    9108      19.2253
    9109      19.6084
    9110      20.2552
    9111      19.6871
    9112      19.8045
    9113      19.1360
    9114      19.4533
    9115      18.8969
    9116      18.9864
    9117      18.6080
    9118      19.4642
    9119      18.9975
    9120      19.1631
    9121      19.2406
    9122      19.6339
    9123      19.1411
    9124      19.6739
    9125      18.9748
    9126      19.0284
    9127      18.9109
    9128      19.3490
    9129      19.4568
    9130      19.1462
    9131      19.2049
    9132      19.1528
    9133      18.7792
    9134      18.7747
    9135      18.7049
    9136      19.4826
    9137      18.9030
    9138      18.8600
    9139      18.9648
    9140      18.9248
    9141      18.2786
    9142      19.3325
    9143      17.8281
    9144      18.2751
    9145      18.8999
    9146      19.1500
    9147      19.0089
    9148      19.7893
    9149      18.9076
    9150      18.3435
    9151      19.0846
    9152      18.8246
    9153      18.6314
    9154      19.3071
    9155      18.7822
    9156      18.6728
    9157      19.7097
    9158      19.7214
    9159      20.4275
    9160      19.6466
    9161      19.3805
    9162      19.7580
    9163      18.5191
    9164      18.8209
    9165      18.6275
    9166      18.7121
    9167      19.1325
    9168      18.9683
    9169      18.6491
    9170      18.4668
    9171      19.0978
    9172      18.6970
    9173      18.7791
    9174      18.9200
    9175      18.2377
    9176      18.9315
    9177      18.2559
    9178      18.4127
    9179      19.1535
    9180      18.0989
    9181      18.4678
    9182      18.5657
    9183      18.9152
    9184      18.6900
    9185      18.4994
    9186      18.1859
    9187      18.5241
    9188      18.9448
    9189      19.0297
    9190      19.4215
    9191      18.8241
    9192      17.8581
    9193      18.3221
    9194      17.9423
    9195      18.9844
    9196      18.2001
    9197      18.4252
    9198      18.6982
    9199      18.7932
    9200      18.1367
    9201      18.1986
    9202      18.0872
    9203      18.5188
    9204      18.2426
    9205      18.5580
    9206      18.6410
    9207      18.7113
    9208      19.1147
    9209      18.4547
    9210      18.7101
    9211      19.5875
    9212      19.0939
    9213      19.1215
    9214      19.0573
    9215      18.5983
    9216      19.2586
    9217      18.9878
    9218      19.1214
    9219      19.0397
    9220      18.7642
    9221      18.6538
    9222      18.6017
    9223      18.6055
    9224      18.6558
    9225      18.9798
    9226      18.4504
    9227      18.7873
    9228      19.0949
    9229      18.4686
    9230      18.5734
    9231      18.4532
    9232      19.1507
    9233      18.4034
    9234      17.9443
    9235      18.4533
    9236      18.2116
    9237      17.9357
    9238      18.2995
    9239      18.5897
    9240      17.9000
    9241      18.2953
    9242      18.2144
    9243      17.4402
    9244      18.2849
    9245      18.7096
    9246      17.7668
    9247      17.9707
    9248      17.3819
    9249      18.3994
    9250      18.1996
    9251      18.0799
    9252      17.9157
    9253      18.8142
    9254      18.9354
    9255      19.4099
    9256      18.9077
    9257      18.6792
    9258      18.8065
    9259      18.5553
    9260      17.7688
    9261      18.1955
    9262      18.1503
    9263      18.6768
    9264      18.0800
    9265      18.4781
    9266      18.9840
    9267      18.3223
    9268      18.3925
    9269      18.2217
    9270      19.3454
    9271      18.6981
    9272      18.1982
    9273      18.3887
    9274      18.1671
    9275      18.4816
    9276      18.7151
    9277      18.8730
    9278      19.4591
    9279      19.2482
    9280      19.4427
    9281      19.5199
    9282      19.5391
    9283      19.4112
    9284      19.5617
    9285      19.2719
    9286      19.1996
    9287      19.0938
    9288      18.7801
    9289      18.6452
    9290      18.3844
    9291      18.4563
    9292      18.1487
    9293      18.2849
    9294      17.8144
    9295      19.1073
    9296      19.4821
    9297      19.0747
    9298      18.9656
    9299      18.8828
    9300      19.3672
    9301      18.5300
    9302      18.3782
    9303      18.6003
    9304      18.3341
    9305      17.7817
    9306      17.5143
    9307      18.0991
    9308      18.7567
    9309      18.3197
    9310      18.0462
    9311      18.1663
    9312      17.9909
    9313      18.1892
    9314      18.1516
    9315      17.8341
    9316      17.6502
    9317      18.3586
    9318      17.7716
    9319      17.8439
    9320      17.2482
    9321      17.5491
    9322      18.5377
    9323      18.0251
    9324      18.0852
    9325      17.9892
    9326      18.0225
    9327      18.4057
    9328      17.5705
    9329      17.9013
    9330      18.2666
    9331      17.8602
    9332      18.7135
    9333      18.1143
    9334      18.1652
    9335      18.0448
    9336      17.8636
    9337      17.7556
    9338      18.2046
    9339      18.7040
    9340      18.8883
    9341      18.8475
    9342      19.9675
    9343      19.1262
    9344      19.4319
    9345      18.9116
    9346      18.8540
    9347      19.2711
    9348      19.7779
    9349      19.5416
    9350      19.5381
    9351      19.6566
    9352      19.7649
    9353      19.5096
    9354      18.9869
    9355      19.7766
    9356      19.5318
    9357      19.1886
    9358      19.6170
    9359      19.9245
    9360      19.9995
    9361      19.9167
    9362      19.0377
    9363      19.0911
    9364      19.5773
    9365      19.6226
    9366      19.1252
    9367      19.2054
    9368      19.1144
    9369      18.9407
    9370      18.5018
    9371      18.6357
    9372      18.8704
    9373      19.2270
    9374      19.2699
    9375      19.7866
    9376      19.0434
    9377      18.4324
    9378      18.9509
    9379      18.9771
    9380      18.5138
    9381      19.3441
    9382      19.3079
    9383      18.9413
    9384      19.5342
    9385      19.0626
    9386      19.1273
    9387      19.2117
    9388      19.0719
    9389      18.3984
    9390      18.8481
    9391      17.3096
    9392      17.4512
    9393      17.3063
    9394      18.2360
    9395      17.5146
    9396      17.1776
    9397      17.7359
    9398      17.8732
    9399      17.5400
    9400      17.2087
    9401      17.0877
    9402      17.6191
    9403      17.8800
    9404      17.6432
    9405      17.6480
    9406      17.4450
    9407      17.1913
    9408      17.7665
    9409      18.0905
    9410      18.0415
    9411      17.7945
    9412      17.3767
    9413      17.6224
    9414      17.6757
    9415      18.2117
    9416      17.9298
    9417      17.7246
    9418      18.1844
    9419      18.2586
    9420      17.6863
    9421      18.5400
    9422      18.4982
    9423      18.9215
    9424      18.3864
    9425      18.4021
    9426      18.1292
    9427      18.2393
    9428      18.5721
    9429      17.8549
    9430      18.0278
    9431      17.7757
    9432      18.5968
    9433      18.2639
    9434      18.1914
    9435      18.2079
    9436      17.8006
    9437      17.9135
    9438      18.1642
    9439      18.0093
    9440      18.1905
    9441      18.5238
    9442      18.4800
    9443      18.6331
    9444      18.4409
    9445      18.3657
    9446      18.3799
    9447      18.4245
    9448      18.4915
    9449      18.3192
    9450      18.6575
    9451      18.8253
    9452      18.6859
    9453      18.9519
    9454      18.5968
    9455      18.3376
    9456      18.0897
    9457      18.3324
    9458      18.2687
    9459      18.3267
    9460      18.1391
    9461      18.5676
    9462      18.7202
    9463      18.8728
    9464      18.7607
    9465      17.7164
    9466      18.6502
    9467      18.4537
    9468      18.8363
    9469      18.7358
    9470      18.4589
    9471      17.7674
    9472      18.3384
    9473      17.7800
    9474      18.5958
    9475      18.5002
    9476      18.4714
    9477      18.5856
    9478      18.3146
    9479      18.6511
    9480      18.6121
    9481      18.2039
    9482      18.2775
    9483      18.2910
    9484      18.0919
    9485      17.6326
    9486      18.1268
    9487      18.4889
    9488      19.1177
    9489      19.1176
    9490      17.9850
    9491      18.3683
    9492      17.4992
    9493      17.9918
    9494      18.3966
    9495      18.2143
    9496      18.5447
    9497      17.9807
    9498      17.6856
    9499      17.5494
    9500      17.4350
    9501      17.9305
    9502      17.6735
    9503      17.5570
    9504      18.1382
    9505      18.1632
    9506      17.7280
    9507      18.0417
    9508      18.1689
    9509      18.0782
    9510      17.7363
    9511      18.1641
    9512      17.7051
    9513      17.8137
    9514      18.3843
    9515      17.9697
    9516      17.8399
    9517      17.6978
    9518      17.1673
    9519      18.1578
    9520      18.1652
    9521      17.7593
    9522      18.0492
    9523      17.3359
    9524      18.1558
    9525      16.9570
    9526      17.0772
    9527      17.5975
    9528      17.4810
    9529      17.4033
    9530      17.4545
    9531      17.2794
    9532      18.8057
    9533      17.9415
    9534      17.8477
    9535      17.2985
    9536      17.2508
    9537      17.7135
    9538      17.4209
    9539      17.7779
    9540      17.9800
    9541      18.5320
    9542      18.5246
    9543      17.4299
    9544      17.7607
    9545      18.1191
    9546      18.2170
    9547      18.6933
    9548      18.1536
    9549      18.7656
    9550      18.0926
    9551      18.0727
    9552      16.9528
    9553      17.2574
    9554      17.0830
    9555      17.8101
    9556      18.1455
    9557      17.4196
    9558      17.9698
    9559      17.8218
    9560      17.7988
    9561      17.9994
    9562      17.9403
    9563      18.4052
    9564      18.1424
    9565      18.6562
    9566      18.3722
    9567      17.6903
    9568      18.2844
    9569      18.0430
    9570      17.4427
    9571      17.3862
    9572      17.5181
    9573      17.9437
    9574      17.5417
    9575      17.7388
    9576      17.7629
    9577      17.5387
    9578      17.9992
    9579      17.2160
    9580      17.2680
    9581      17.2278
    9582      17.2621
    9583      17.0298
    9584      17.0631
    9585      17.1206
    9586      17.1845
    9587      17.6573
    9588      17.1873
    9589      17.1462
    9590      17.6102
    9591      17.8680
    9592      17.4756
    9593      17.5732
    9594      17.6578
    9595      17.8589
    9596      17.6392
    9597      17.9651
    9598      17.9841
    9599      18.3750
    9600      17.9647
    9601      17.6465
    9602      17.7525
    9603      18.3335
    9604      18.1131
    9605      18.0710
    9606      17.4104
    9607      18.2265
    9608      17.4569
    9609      17.2374
    9610      17.7085
    9611      18.4046
    9612      17.6438
    9613      17.7027
    9614      17.1870
    9615      16.8094
    9616      17.1195
    9617      18.5665
    9618      17.6205
    9619      18.4128
    9620      18.7566
    9621      18.1038
    9622      17.5280
    9623      17.7633
    9624      19.0011
    9625      18.4153
    9626      18.1434
    9627      18.8984
    9628      17.8449
    9629      17.9064
    9630      18.2231
    9631      17.7507
    9632      17.5136
    9633      17.9616
    9634      18.3728
    9635      18.2130
    9636      17.9938
    9637      18.3153
    9638      18.4654
    9639      17.9942
    9640      18.6636
    9641      18.5459
    9642      18.6831
    9643      18.0730
    9644      18.4588
    9645      19.3592
    9646      19.1128
    9647      18.7119
    9648      18.2446
    9649      18.8195
    9650      18.3260
    9651      18.9066
    9652      18.4053
    9653      17.9957
    9654      18.4721
    9655      17.6758
    9656      18.0521
    9657      17.5775
    9658      17.8142
    9659      18.9917
    9660      18.0218
    9661      17.9817
    9662      17.8212
    9663      18.6318
    9664      18.4187
    9665      18.5104
    9666      18.1745
    9667      18.3313
    9668      18.0119
    9669      18.0810
    9670      18.1585
    9671      18.1793
    9672      17.8845
    9673      17.7986
    9674      17.8674
    9675      17.8078
    9676      17.6716
    9677      18.4904
    9678      18.1151
    9679      18.1689
    9680      17.2853
    9681      17.5106
    9682      18.0227
    9683      18.1550
    9684      19.4868
    9685      19.1618
    9686      17.8390
    9687      18.5836
    9688      19.2905
    9689      17.9022
    9690      18.1392
    9691      18.8312
    9692      18.5855
    9693      19.1348
    9694      18.8676
    9695      18.6850
    9696      18.5614
    9697      18.7746
    9698      18.6035
    9699      18.5587
    9700      18.0815
    9701      18.6187
    9702      18.1493
    9703      18.3940
    9704      18.4354
    9705      18.1543
    9706      17.9853
    9707      18.2658
    9708      18.0731
    9709      18.5086
    9710      17.9462
    9711      19.0500
    9712      18.3330
    9713      18.6715
    9714      18.0601
    9715      17.7743
    9716      17.6674
    9717      18.2260
    9718      17.7353
    9719      17.6956
    9720      18.3231
    9721      18.6793
    9722      18.6340
    9723      18.7214
    9724      18.0301
    9725      18.7696
    9726      18.1349
    9727      18.1723
    9728      18.1929
    9729      17.7307
    9730      17.8850
    9731      18.9470
    9732      18.9905
    9733      18.4882
    9734      18.0656
    9735      18.2540
    9736      17.7935
    9737      18.9781
    9738      18.3021
    9739      17.8301
    9740      18.1574
    9741      18.2373
    9742      17.5699
    9743      17.5433
    9744      17.0482
    9745      17.3048
    9746      16.5977
    9747      17.1224
    9748      17.0790
    9749      17.0285
    9750      17.7131
    9751      17.7645
    9752      17.8456
    9753      17.5267
    9754      16.7874
    9755      18.0301
    9756      18.1930
    9757      17.4698
    9758      17.5172
    9759      17.8504
    9760      17.6165
    9761      17.7820
    9762      18.2369
    9763      17.3421
    9764      18.0439
    9765      18.2767
    9766      18.2634
    9767      17.8336
    9768      17.8407
    9769      17.1787
    9770      18.1560
    9771      18.0595
    9772      17.8214
    9773      17.8581
    9774      17.9245
    9775      18.4898
    9776      17.6934
    9777      18.4540
    9778      18.1693
    9779      17.7427
    9780      18.0879
    9781      17.8419
    9782      18.1686
    9783      18.4131
    9784      17.3806
    9785      17.7804
    9786      17.3503
    9787      18.1954
    9788      17.9161
    9789      18.9649
    9790      18.4746
    9791      18.3949
    9792      18.6731
    9793      18.2206
    9794      18.4369
    9795      18.7170
    9796      18.5890
    9797      18.3760
    9798      18.6773
    9799      18.7244
    9800      18.4068
    9801      18.0816
    9802      17.9744
    9803      18.3684
    9804      18.3580
    9805      18.5728
    9806      18.3294
    9807      17.9208
    9808      18.2740
    9809      18.1598
    9810      17.9145
    9811      18.9910
    9812      18.4491
    9813      18.2772
    9814      19.1887
    9815      18.5292
    9816      18.2876
    9817      18.5043
    9818      18.3749
    9819      19.4313
    9820      18.8982
    9821      18.9898
    9822      18.9255
    9823      18.6370
    9824      18.6995
    9825      18.4215
    9826      19.1360
    9827      19.4724
    9828      18.9818
    9829      18.2983
    9830      18.3720
    9831      18.6398
    9832      18.7187
    9833      18.4361
    9834      18.6244
    9835      19.3193
    9836      18.6759
    9837      19.0961
    9838      18.7726
    9839      19.2026
    9840      18.9043
    9841      18.9698
    9842      18.9906
    9843      18.6624
    9844      18.5751
    9845      17.9804
    9846      17.7018
    9847      18.5188
    9848      17.7966
    9849      18.4843
    9850      18.1398
    9851      18.2006
    9852      18.2461
    9853      18.5737
    9854      18.1220
    9855      18.5206
    9856      17.3875
    9857      18.1409
    9858      17.9252
    9859      18.1568
    9860      17.0521
    9861      17.4463
    9862      17.5185
    9863      17.6419
    9864      18.0449
    9865      17.7217
    9866      16.9915
    9867      18.0494
    9868      17.9758
    9869      18.0271
    9870      17.9909
    9871      18.3883
    9872      17.2405
    9873      17.5616
    9874      18.7074
    9875      17.6402
    9876      17.6597
    9877      16.4024
    9878      16.5770
    9879      17.2271
    9880      16.6643
    9881      17.2003
    9882      17.5960
    9883      17.6335
    9884      17.4741
    9885      16.9170
    9886      17.7298
    9887      16.7450
    9888      16.6581
    9889      16.9049
    9890      18.0053
    9891      17.6469
    9892      18.8547
    9893      18.3966
    9894      17.6243
    9895      17.8170
    9896      17.7953
    9897      17.8227
    9898      17.8952
    9899      17.8012
    9900      18.1701
    9901      18.1490
    9902      17.7173
    9903      18.3825
    9904      17.6850
    9905      18.0286
    9906      18.0760
    9907      18.7774
    9908      17.7746
    9909      18.3442
    9910      18.6919
    9911      17.7251
    9912      18.7169
    9913      18.0683
    9914      18.6202
    9915      18.2049
    9916      18.2917
    9917      18.7557
    9918      18.8535
    9919      18.3175
    9920      17.5241
    9921      17.6680
    9922      17.5045
    9923      17.8160
    9924      17.9777
    9925      17.9896
    9926      18.1705
    9927      17.6786
    9928      17.2502
    9929      17.2694
    9930      17.9865
    9931      17.0245
    9932      17.2903
    9933      18.0052
    9934      17.2878
    9935      17.8760
    9936      17.0452
    9937      17.7362
    9938      17.1703
    9939      17.7425
    9940      17.3051
    9941      17.6371
    9942      17.4262
    9943      17.6639
    9944      17.5032
    9945      18.0246
    9946      17.7637
    9947      17.7492
    9948      17.4594
    9949      17.2497
    9950      17.2019
    9951      17.9040
    9952      17.8740
    9953      18.4565
    9954      18.4277
    9955      17.5635
    9956      17.6253
    9957      17.7382
    9958      17.4333
    9959      17.9376
    9960      17.3782
    9961      17.0737
    9962      17.3020
    9963      17.9126
    9964      17.7122
    9965      17.0332
    9966      17.2449
    9967      17.4530
    9968      17.4909
    9969      17.3473
    9970      17.3840
    9971      17.1381
    9972      17.3342
    9973      17.3337
    9974      17.4501
    9975      17.3701
    9976      17.4706
    9977      17.4951
    9978      17.7890
    9979      18.3175
    9980      17.2935
    9981      17.2882
    9982      17.9388
    9983      17.2901
    9984      17.4461
    9985      16.6305
    9986      16.9976
    9987      16.9400
    9988      17.3506
    9989      17.3259
    9990      17.3952
    9991      17.6454
    9992      18.7305
    9993      18.2549
    9994      17.5372
    9995      17.2608
    9996      17.1718
    9997      17.3577
    9998      17.6580
    9999      17.7836
   10000      17.4753
   10001      17.0716
   10002      17.5363
   10003      17.3327
   10004      17.2181
   10005      17.2690
   10006      16.4281
   10007      17.0808
   10008      16.6356
   10009      17.0944
   10010      16.8232
   10011      16.9394
   10012      16.1353
   10013      17.0042
   10014      16.4399
   10015      16.3286
   10016      16.4436
   10017      17.3093
   10018      16.2225
   10019      16.8313
   10020      16.8510
   10021      16.7616
   10022      16.9500
   10023      16.7147
   10024      16.3100
   10025      16.9572
   10026      17.1243
   10027      17.4475
   10028      16.8049
   10029      16.6769
   10030      16.4331
   10031      16.6762
   10032      16.6974
   10033      16.7211
   10034      16.8403
   10035      17.1787
   10036      16.5669
   10037      16.3083
   10038      16.8538
   10039      16.4711
   10040      16.3410
   10041      16.5500
   10042      17.0753
   10043      16.4863
   10044      16.6995
   10045      16.6061
   10046      16.7093
   10047      16.9664
   10048      17.1075
   10049      17.0438
   10050      16.4768
   10051      17.0474
   10052      16.8342
   10053      17.2000
   10054      17.3207
   10055      17.1030
   10056      17.0062
   10057      17.1736
   10058      16.7411
   10059      16.5736
   10060      17.1415
   10061      17.5483
   10062      17.3650
   10063      17.2448
   10064      17.6356
   10065      16.5803
   10066      16.9872
   10067      16.9421
   10068      17.3732
   10069      17.5819
   10070      16.8187
   10071      17.3326
   10072      16.7293
   10073      16.6854
   10074      17.6821
   10075      17.5298
   10076      17.4750
   10077      17.3764
   10078      17.5855
   10079      17.5703
   10080      17.9107
   10081      17.8052
   10082      17.5722
   10083      17.8214
   10084      18.0327
   10085      17.4500
   10086      17.5052
   10087      17.7363
   10088      18.3198
   10089      17.8485
   10090      17.8918
   10091      18.4461
   10092      18.0580
   10093      18.3387
   10094      18.5345
   10095      18.2762
   10096      17.5973
   10097      18.3880
   10098      18.6076
   10099      17.6636
   10100      17.2357
   10101      17.0833
   10102      17.3464
   10103      17.1541
   10104      17.5452
   10105      17.9625
   10106      18.0624
   10107      17.9271
   10108      17.8851
   10109      17.9122
   10110      18.4928
   10111      17.8753
   10112      17.6104
   10113      17.6310
   10114      17.4372
   10115      17.7386
   10116      17.4616
   10117      16.7809
   10118      17.7946
   10119      18.0869
   10120      18.5647
   10121      17.4447
   10122      17.1919
   10123      18.0968
   10124      17.9851
   10125      17.3392
   10126      18.0007
   10127      17.9441
   10128      18.0022
   10129      17.8269
   10130      18.4315
   10131      17.9678
   10132      18.5102
   10133      17.6677
   10134      18.0001
   10135      17.9876
   10136      18.1037
   10137      18.2802
   10138      17.7193
   10139      18.0781
   10140      18.2753
   10141      17.9845
   10142      18.5940
   10143      18.0848
   10144      17.8312
   10145      18.4222
   10146      18.5471
   10147      18.1020
   10148      17.8425
   10149      18.3019
   10150      18.3717
   10151      18.2977
   10152      18.1234
   10153      17.8939
   10154      18.2161
   10155      18.2060
   10156      18.4708
   10157      18.2430
   10158      17.6399
   10159      17.5540
   10160      17.9627
   10161      18.3376
   10162      18.0798
   10163      17.7547
   10164      17.7488
   10165      17.5043
   10166      17.2538
   10167      17.8038
   10168      17.7842
   10169      17.6326
   10170      18.0930
   10171      17.5827
   10172      17.2194
   10173      17.1839
   10174      17.5086
   10175      17.2484
   10176      17.9987
   10177      18.5392
   10178      18.1452
   10179      17.4739
   10180      17.3752
   10181      17.8903
   10182      17.9531
   10183      17.9364
   10184      17.6714
   10185      17.3496
   10186      17.2056
   10187      17.4613
   10188      17.0415
   10189      17.3402
   10190      17.1096
   10191      17.0214
   10192      16.8216
   10193      17.1814
   10194      16.6487
   10195      17.1433
   10196      17.0183
   10197      17.0531
   10198      16.5072
   10199      17.0376
   10200      16.9103
   10201      16.3900
   10202      16.0083
   10203      16.9012
   10204      16.2883
   10205      16.4094
   10206      16.1610
   10207      16.9284
   10208      16.2227
   10209      16.6317
   10210      16.4058
   10211      16.8472
   10212      16.4041
   10213      17.0355
   10214      17.2070
   10215      16.2858
   10216      17.4886
   10217      17.4741
   10218      16.4296
   10219      17.5242
   10220      17.3687
   10221      17.2701
   10222      17.3433
   10223      17.2137
   10224      17.1122
   10225      17.1603
   10226      17.5221
   10227      17.0738
   10228      16.2756
   10229      16.7509
   10230      16.9826
   10231      16.9933
   10232      17.1007
   10233      17.2793
   10234      16.9925
   10235      17.4239
   10236      17.2379
   10237      17.1232
   10238      16.9634
   10239      17.0319
   10240      16.8821
   10241      17.4624
   10242      17.4032
   10243      17.3630
   10244      16.9079
   10245      17.6140
   10246      17.3426
   10247      17.7190
   10248      17.5655
   10249      17.9703
   10250      17.9286
   10251      18.0181
   10252      16.9124
   10253      17.9379
   10254      17.1228
   10255      17.2029
   10256      17.9763
   10257      17.8229
   10258      17.1135
   10259      17.5879
   10260      18.0412
   10261      17.8166
   10262      17.8647
   10263      17.9926
   10264      18.0705
   10265      18.1292
   10266      17.7794
   10267      17.8359
   10268      17.6466
   10269      17.4363
   10270      17.1535
   10271      17.2942
   10272      17.1090
   10273      17.4514
   10274      18.0276
   10275      18.0418
   10276      17.2131
   10277      17.6275
   10278      17.2280
   10279      17.6911
   10280      17.1419
   10281      17.2473
   10282      17.5293
   10283      16.9815
   10284      17.4487
   10285      16.9271
   10286      17.4073
   10287      17.3416
   10288      17.0651
   10289      17.2462
   10290      17.4829
   10291      17.7915
   10292      17.3815
   10293      17.7192
   10294      17.3880
   10295      17.4004
   10296      17.3545
   10297      17.6562
   10298      17.2846
   10299      17.8028
   10300      17.8738
   10301      18.1934
   10302      17.6940
   10303      16.9718
   10304      17.4317
   10305      16.9592
   10306      17.1341
   10307      17.0892
   10308      17.0571
   10309      17.2727
   10310      17.1139
   10311      17.0137
   10312      16.7905
   10313      16.3868
   10314      16.8915
   10315      16.2396
   10316      17.4206
   10317      16.7082
   10318      16.7723
   10319      17.0364
   10320      16.7987
   10321      17.5799
   10322      17.1007
   10323      16.5857
   10324      17.2053
   10325      16.9218
   10326      16.7873
   10327      16.7947
   10328      16.8243
   10329      16.9235
   10330      16.9263
   10331      16.6369
   10332      15.6912
   10333      16.1023
   10334      16.9873
   10335      16.3776
   10336      17.3235
   10337      16.4917
   10338      16.9572
   10339      16.2907
   10340      16.4303
   10341      16.1561
   10342      16.9087
   10343      16.1228
   10344      15.7034
   10345      15.9099
   10346      16.6046
   10347      17.0618
   10348      16.9648
   10349      16.5577
   10350      16.4540
   10351      16.4952
   10352      16.4679
   10353      17.1689
   10354      16.6297
   10355      16.2942
   10356      16.8968
   10357      17.4646
   10358      16.7924
   10359      16.4966
   10360      15.8669
   10361      15.8589
   10362      15.4058
   10363      15.6442
   10364      16.2982
   10365      15.8011
   10366      15.3005
   10367      15.1074
   10368      16.5966
   10369      16.0362
   10370      16.3620
   10371      16.2646
   10372      15.8682
   10373      16.1393
   10374      16.1742
   10375      16.6659
   10376      16.4613
   10377      15.9687
   10378      16.3816
   10379      16.0280
   10380      15.8773
   10381      15.9206
   10382      15.8355
   10383      16.2415
   10384      15.8886
   10385      16.5799
   10386      15.7312
   10387      15.7755
   10388      16.3818
   10389      16.3025
   10390      16.8104
   10391      16.4034
   10392      15.9131
   10393      16.8001
   10394      15.8071
   10395      15.7902
   10396      15.5482
   10397      15.6381
   10398      15.9718
   10399      15.6795
   10400      15.6205
   10401      16.6321
   10402      16.4236
   10403      16.3541
   10404      16.5854
   10405      16.3686
   10406      16.2649
   10407      16.0498
   10408      16.1333
   10409      15.8971
   10410      15.0795
   10411      15.6972
   10412      15.8413
   10413      16.0320
   10414      15.4305
   10415      15.2448
   10416      16.0125
   10417      15.6264
   10418      16.2293
   10419      16.5590
   10420      15.4263
   10421      15.9758
   10422      16.1704
   10423      16.0465
   10424      16.1266
   10425      15.8335
   10426      16.2489
   10427      15.5116
   10428      15.8801
   10429      15.3073
   10430      15.4732
   10431      16.0694
   10432      16.2397
   10433      16.5070
   10434      16.5707
   10435      16.3200
   10436      15.8362
   10437      16.3710
   10438      17.1104
   10439      16.1736
   10440      16.1339
   10441      16.8867
   10442      17.1038
   10443      16.6184
   10444      17.0737
   10445      16.9261
   10446      16.4215
   10447      16.0074
   10448      16.6049
   10449      16.3546
   10450      16.3538
   10451      17.1173
   10452      17.2827
   10453      17.4789
   10454      17.2687
   10455      17.3814
   10456      17.4544
   10457      17.6622
   10458      17.4358
   10459      17.7460
   10460      16.8339
   10461      17.5176
   10462      16.7966
   10463      17.2783
   10464      16.8092
   10465      16.8618
   10466      17.2421
   10467      17.0796
   10468      17.4529
   10469      16.9867
   10470      16.8656
   10471      17.1410
   10472      17.1750
   10473      16.7837
   10474      17.3690
   10475      17.6029
   10476      16.8842
   10477      16.9200
   10478      17.7865
   10479      17.1463
   10480      16.8814
   10481      17.0188
   10482      16.9546
   10483      17.7436
   10484      17.1805
   10485      18.5519
   10486      18.2313
   10487      17.8799
   10488      17.6019
   10489      17.5570
   10490      17.9669
   10491      17.9978
   10492      17.7234
   10493      18.1263
   10494      17.6834
   10495      17.5512
   10496      17.7424
   10497      17.4751
   10498      17.5824
   10499      17.5638
   10500      17.3377
   10501      17.9146
   10502      18.3178
   10503      18.9328
   10504      17.7482
   10505      18.1734
   10506      17.7203
   10507      17.4014
   10508      17.4901
   10509      17.5841
   10510      17.1419
   10511      17.5161
   10512      17.1995
   10513      17.1820
   10514      16.7571
   10515      17.6293
   10516      17.5998
   10517      17.3691
   10518      17.2102
   10519      18.0799
   10520      18.2827
   10521      18.0832
   10522      18.6567
   10523      17.9175
   10524      17.9936
   10525      18.5071
   10526      18.4015
   10527      17.7397
   10528      18.7395
   10529      18.6473
   10530      18.3316
   10531      17.5850
   10532      17.7185
   10533      18.1537
   10534      17.8867
   10535      18.2634
   10536      18.4588
   10537      18.1282
   10538      18.2265
   10539      18.0812
   10540      18.5106
   10541      17.9445
   10542      18.1619
   10543      17.7765
   10544      17.5268
   10545      18.6021
   10546      18.1877
   10547      18.0158
   10548      17.9822
   10549      17.3609
   10550      18.0704
   10551      18.0592
   10552      18.2417
   10553      18.3519
   10554      18.3563
   10555      18.7673
   10556      17.6493
   10557      18.0445
   10558      17.9338
   10559      17.7627
   10560      17.5008
   10561      18.1063
   10562      17.3028
   10563      18.1352
   10564      18.3479
   10565      18.1983
   10566      18.2004
   10567      17.6331
   10568      18.0869
   10569      17.6345
   10570      18.9512
   10571      18.4230
   10572      18.3544
   10573      18.4587
   10574      17.7886
   10575      18.0828
   10576      18.2745
   10577      18.1281
   10578      17.5642
   10579      17.2608
   10580      17.3336
   10581      18.0409
   10582      17.6800
   10583      17.3190
   10584      17.0468
   10585      16.7784
   10586      17.7822
   10587      16.7844
   10588      15.9865
   10589      17.3807
   10590      16.8061
   10591      16.7911
   10592      16.5447
   10593      16.6295
   10594      16.8066
   10595      16.8082
   10596      16.7534
   10597      16.1917
   10598      15.8271
   10599      16.0658
   10600      15.1960
   10601      16.0673
   10602      16.2870
   10603      16.4215
   10604      16.6424
   10605      16.3766
   10606      16.7457
   10607      16.4159
   10608      16.4945
   10609      16.5747
   10610      16.3083
   10611      16.4999
   10612      16.5844
   10613      16.9748
   10614      16.5923
   10615      17.4777
   10616      17.0253
   10617      16.6014
   10618      16.1235
   10619      16.3623
   10620      16.6050
   10621      16.5162
   10622      16.8220
   10623      17.2538
   10624      16.4078
   10625      16.3718
   10626      16.2619
   10627      16.6813
   10628      17.2166
   10629      16.8353
   10630      16.6107
   10631      16.1506
   10632      16.4780
   10633      16.7388
   10634      16.1611
   10635      16.2996
   10636      16.6113
   10637      16.3111
   10638      16.2188
   10639      16.5859
   10640      16.4597
   10641      15.9506
   10642      16.1766
   10643      16.0827
   10644      16.2649
   10645      15.9574
   10646      16.0733
   10647      17.3027
   10648      16.7886
   10649      17.1397
   10650      17.4381
   10651      17.0258
   10652      17.6882
   10653      17.1245
   10654      17.2040
   10655      16.6477
   10656      17.1033
   10657      16.8628
   10658      16.6378
   10659      16.5265
   10660      16.4441
   10661      17.2389
   10662      16.8598
   10663      17.0976
   10664      16.9818
   10665      16.2385
   10666      16.3706
   10667      17.2240
   10668      17.2355
   10669      16.9016
   10670      16.5904
   10671      16.4445
   10672      16.6934
   10673      16.9626
   10674      16.9394
   10675      16.6796
   10676      17.1159
   10677      17.0772
   10678      16.9109
   10679      17.4690
   10680      17.3043
   10681      16.9362
   10682      17.0222
   10683      16.2640
   10684      16.2259
   10685      16.9856
   10686      17.0412
   10687      16.7988
   10688      17.0567
   10689      16.7359
   10690      16.9115
   10691      16.8610
   10692      16.8067
   10693      17.5728
   10694      17.2603
   10695      17.5378
   10696      17.0328
   10697      17.2395
   10698      16.4956
   10699      17.1215
   10700      17.4342
   10701      17.2519
   10702      17.5619
   10703      16.8464
   10704      17.2380
   10705      17.1041
   10706      16.5887
   10707      16.7285
   10708      16.8370
   10709      17.5410
   10710      17.4647
   10711      17.0825
   10712      17.0730
   10713      16.4917
   10714      16.8919
   10715      17.3461
   10716      16.9476
   10717      16.9425
   10718      17.2081
   10719      17.5552
   10720      17.6345
   10721      17.4670
   10722      17.7266
   10723      17.3496
   10724      16.9916
   10725      17.3009
   10726      17.4629
   10727      17.3556
   10728      17.7684
   10729      17.1512
   10730      16.5434
   10731      17.3500
   10732      17.8210
   10733      17.5326
   10734      17.0582
   10735      17.3467
   10736      17.6425
   10737      17.0937
   10738      17.6320
   10739      17.4869
   10740      17.2923
   10741      17.0244
   10742      17.4214
   10743      17.2628
   10744      17.2458
   10745      17.5831
   10746      16.8995
   10747      16.7522
   10748      16.8752
   10749      16.6780
   10750      17.6228
   10751      17.0310
   10752      17.1287
   10753      16.5140
   10754      17.4074
   10755      16.8079
   10756      17.1396
   10757      17.5399
   10758      17.6922
   10759      18.0097
   10760      17.6529
   10761      18.5887
   10762      17.7748
   10763      17.8333
   10764      18.0557
   10765      17.1710
   10766      18.0950
   10767      18.1764
   10768      17.7582
   10769      17.7316
   10770      17.4864
   10771      17.1665
   10772      17.7870
   10773      17.1474
   10774      17.5686
   10775      17.6078
   10776      17.6183
   10777      17.8844
   10778      17.2832
   10779      17.3956
   10780      17.7774
   10781      17.4252
   10782      17.8864
   10783      18.0460
   10784      17.6930
   10785      17.6067
   10786      17.0567
   10787      17.1250
   10788      17.6082
   10789      17.6769
   10790      18.0257
   10791      17.4759
   10792      17.0389
   10793      16.9878
   10794      17.1817
   10795      17.1473
   10796      17.9257
   10797      16.9248
   10798      17.6154
   10799      17.5160
   10800      17.3674
   10801      17.4703
   10802      17.0509
   10803      16.5633
   10804      17.0642
   10805      17.0096
   10806      17.1162
   10807      16.5728
   10808      17.2142
   10809      16.7741
   10810      16.8188
   10811      16.9206
   10812      17.4576
   10813      17.3488
   10814      17.0780
   10815      17.5867
   10816      17.3254
   10817      17.4064
   10818      17.1217
   10819      17.6904
   10820      17.7459
   10821      17.9134
   10822      17.3280
   10823      17.4182
   10824      17.5307
   10825      17.4292
   10826      17.5573
   10827      17.6402
   10828      17.6572
   10829      17.6683
   10830      18.0910
   10831      17.3943
   10832      17.8056
   10833      18.2471
   10834      17.8052
   10835      18.8008
   10836      17.9228
   10837      17.9785
   10838      18.3293
   10839      18.3316
   10840      18.0501
   10841      17.7524
   10842      17.4605
   10843      17.6110
   10844      17.7161
   10845      17.4417
   10846      18.1034
   10847      17.6276
   10848      17.5840
   10849      17.5498
   10850      17.6649
   10851      17.7009
   10852      17.5202
   10853      17.6690
   10854      17.0684
   10855      17.7764
   10856      17.4892
   10857      17.3475
   10858      17.3886
   10859      17.8401
   10860      17.5213
   10861      17.4757
   10862      17.3972
   10863      17.9751
   10864      17.3018
   10865      17.7989
   10866      16.7090
   10867      17.2652
   10868      17.7857
   10869      17.1652
   10870      16.8581
   10871      16.9260
   10872      17.3565
   10873      16.4068
   10874      15.8943
   10875      16.9614
   10876      17.0970
   10877      16.6104
   10878      16.5275
   10879      16.0298
   10880      16.9910
   10881      15.9409
   10882      16.5430
   10883      16.3159
   10884      16.3040
   10885      16.3445
   10886      15.9123
   10887      16.0384
   10888      16.9364
   10889      16.8376
   10890      16.6130
   10891      16.8648
   10892      17.0842
   10893      16.9993
   10894      16.8518
   10895      16.4727
   10896      16.9355
   10897      16.6124
   10898      17.2955
   10899      17.4150
   10900      17.2897
   10901      17.4306
   10902      16.8324
   10903      16.8926
   10904      17.0223
   10905      16.8106
   10906      17.0600
   10907      16.4945
   10908      17.0937
   10909      16.9168
   10910      16.6341
   10911      16.8388
   10912      16.9677
   10913      16.9197
   10914      17.2721
   10915      16.9261
   10916      17.1284
   10917      17.4046
   10918      16.4492
   10919      17.3399
   10920      16.9050
   10921      17.1382
   10922      16.9935
   10923      16.8962
   10924      17.5193
   10925      17.0659
   10926      17.0829
   10927      17.0502
   10928      16.5132
   10929      16.7606
   10930      15.7086
   10931      16.9365
   10932      17.5905
   10933      16.8964
   10934      16.8342
   10935      16.8832
   10936      16.2801
   10937      17.0206
   10938      17.0642
   10939      17.3461
   10940      17.4408
   10941      16.3812
   10942      16.3133
   10943      16.1167
   10944      16.7488
   10945      16.4020
   10946      16.1634
   10947      16.4688
   10948      15.7808
   10949      15.7032
   10950      16.3566
   10951      16.1147
   10952      16.0396
   10953      15.7949
   10954      16.3965
   10955      16.0980
   10956      16.0062
   10957      15.4691
   10958      15.9155
   10959      15.5060
   10960      15.8983
   10961      15.7303
   10962      15.5210
   10963      16.0983
   10964      15.7250
   10965      15.6979
   10966      16.5184
   10967      16.4647
   10968      16.3741
   10969      16.3358
   10970      16.6910
   10971      16.0737
   10972      16.8073
   10973      16.1902
   10974      16.0113
   10975      15.5546
   10976      15.9287
   10977      16.9788
   10978      16.8841
   10979      16.8546
   10980      16.7063
   10981      16.5916
   10982      16.7765
   10983      16.6655
   10984      16.4196
   10985      15.9703
   10986      16.4031
   10987      16.0983
   10988      15.7356
   10989      16.1025
   10990      16.5361
   10991      16.4940
   10992      15.2154
   10993      16.0802
   10994      16.0666
   10995      15.7914
   10996      15.4238
   10997      16.1992
   10998      15.6931
   10999      15.3696
   11000      15.7342
   11001      15.2755
   11002      15.8784
   11003      15.9433
   11004      16.0121
   11005      16.0631
   11006      16.5718
   11007      16.4188
   11008      16.3774
   11009      16.3653
   11010      16.3710
   11011      16.7176
   11012      15.8215
   11013      16.8099
   11014      16.5755
   11015      17.6028
   11016      16.4695
   11017      15.7753
   11018      16.4653
   11019      16.0553
   11020      15.9281
   11021      16.5661
   11022      16.0102
   11023      16.0171
   11024      15.7100
   11025      16.2430
   11026      16.3737
   11027      16.6840
   11028      16.2840
   11029      16.4275
   11030      17.1452
   11031      16.7917
   11032      16.6813
   11033      16.4757
   11034      16.7271
   11035      16.6664
   11036      16.4848
   11037      16.4392
   11038      16.0667
   11039      15.9309
   11040      16.0436
   11041      16.5652
   11042      16.0453
   11043      16.3255
   11044      15.7260
   11045      15.2655
   11046      16.4068
   11047      16.2516
   11048      15.9202
   11049      16.0497
   11050      16.0785
   11051      16.0057
   11052      15.8965
   11053      15.9210
   11054      15.9840
   11055      16.5335
   11056      16.7615
   11057      16.6475
   11058      16.5160
   11059      16.5045
   11060      16.6572
   11061      15.9740
   11062      16.8057
   11063      16.1446
   11064      15.9790
   11065      16.1106
   11066      15.7613
   11067      15.7095
   11068      15.9764
   11069      15.6873
   11070      16.1766
   11071      16.3134
   11072      16.1657
   11073      16.0191
   11074      15.8881
   11075      16.7699
   11076      16.7713
   11077      16.3610
   11078      15.9532
   11079      16.5434
   11080      16.4899
   11081      16.1912
   11082      15.9668
   11083      16.7581
   11084      16.1827
   11085      16.0669
   11086      16.8705
   11087      15.9762
   11088      16.0586
   11089      16.2686
   11090      15.6814
   11091      16.0654
   11092      15.6100
   11093      15.6887
   11094      16.4646
   11095      15.6789
   11096      15.4279
   11097      15.8946
   11098      16.5622
   11099      15.7173
   11100      15.4790
   11101      15.5846
   11102      15.3821
   11103      16.3129
   11104      15.9011
   11105      15.4544
   11106      15.9537
   11107      15.3812
   11108      15.9607
   11109      16.2201
   11110      15.7734
   11111      15.9508
   11112      16.2426
   11113      16.2510
   11114      15.8071
   11115      16.0589
   11116      16.0818
   11117      16.4114
   11118      16.0254
   11119      16.7102
   11120      16.4748
   11121      16.1470
   11122      16.3434
   11123      16.8849
   11124      16.9358
   11125      16.9966
   11126      15.9788
   11127      15.8666
   11128      16.0420
   11129      16.0020
   11130      15.6189
   11131      16.7583
   11132      17.0091
   11133      16.9475
   11134      15.9832
   11135      16.5300
   11136      16.1089
   11137      16.5564
   11138      17.0486
   11139      16.6374
   11140      16.1859
   11141      16.0516
   11142      16.7145
   11143      16.2074
   11144      16.5688
   11145      16.4871
   11146      16.2253
   11147      16.4304
   11148      16.2622
   11149      16.5089
   11150      16.8202
   11151      16.9291
   11152      16.8775
   11153      16.6042
   11154      16.5077
   11155      16.0412
   11156      16.4765
   11157      16.2305
   11158      16.2783
   11159      16.4882
   11160      16.3847
   11161      17.1925
   11162      16.5510
   11163      16.7443
   11164      16.2594
   11165      16.9725
   11166      16.9731
   11167      16.9458
   11168      16.7399
   11169      17.3753
   11170      16.8243
   11171      17.3635
   11172      16.7885
   11173      16.5247
   11174      17.1404
   11175      16.6367
   11176      17.0803
   11177      17.1197
   11178      16.4204
   11179      16.4667
   11180      16.2241
   11181      16.9812
   11182      16.6329
   11183      17.1937
   11184      16.8044
   11185      16.8951
   11186      17.0609
   11187      17.2500
   11188      17.2632
   11189      16.7335
   11190      17.4185
   11191      17.7656
   11192      16.6466
   11193      16.9225
   11194      16.5543
   11195      16.7297
   11196      16.6929
   11197      17.0760
   11198      16.6286
   11199      16.4857
   11200      16.3186
   11201      16.1345
   11202      15.9216
   11203      15.9179
   11204      15.8391
   11205      16.4952
   11206      15.9290
   11207      15.8514
   11208      16.2222
   11209      15.6638
   11210      15.9357
   11211      16.4952
   11212      16.3979
   11213      16.5330
   11214      16.3724
   11215      16.1280
   11216      16.7545
   11217      15.8189
   11218      15.7766
   11219      16.0073
   11220      15.6766
   11221      16.5390
   11222      16.3277
   11223      16.0480
   11224      15.7267
   11225      16.2225
   11226      16.0802
   11227      16.5744
   11228      15.6298
   11229      16.4945
   11230      15.8131
   11231      15.2635
   11232      16.1141
   11233      15.9508
   11234      16.0089
   11235      16.5672
   11236      16.2063
   11237      16.3546
   11238      16.2803
   11239      16.0628
   11240      16.5961
   11241      15.8565
   11242      16.1165
   11243      16.2622
   11244      16.7162
   11245      16.3142
   11246      16.1517
   11247      16.2489
   11248      16.2838
   11249      16.0332
   11250      15.8694
   11251      16.2997
   11252      16.6526
   11253      16.4599
   11254      16.5994
   11255      16.2584
   11256      16.5368
   11257      16.6335
   11258      16.2065
   11259      16.6876
   11260      16.4128
   11261      16.1304
   11262      15.8491
   11263      16.5253
   11264      17.1535
   11265      16.6045
   11266      16.6850
   11267      16.4620
   11268      16.4470
   11269      16.2896
   11270      16.2587
   11271      16.7865
   11272      16.5957
   11273      15.4679
   11274      16.4506
   11275      16.1962
   11276      15.8802
   11277      16.6722
   11278      16.4162
   11279      16.4989
   11280      16.7234
   11281      16.8983
   11282      16.6863
   11283      16.1349
   11284      16.1253
   11285      16.4550
   11286      16.4568
   11287      16.1999
   11288      16.7626
   11289      16.5304
   11290      16.7091
   11291      16.3931
   11292      16.2777
   11293      16.8528
   11294      15.8958
   11295      16.5717
   11296      16.7700
   11297      16.8727
   11298      16.7947
   11299      16.7515
   11300      16.1174
   11301      16.2839
   11302      16.4344
   11303      16.5520
   11304      16.1160
   11305      16.1184
   11306      16.7202
   11307      16.2261
   11308      16.4042
   11309      16.5381
   11310      16.4225
   11311      16.7372
   11312      16.5621
   11313      17.0173
   11314      16.4896
   11315      16.5574
   11316      16.6068
   11317      16.6625
   11318      16.5842
   11319      16.6271
   11320      16.4792
   11321      16.9148
   11322      16.3186
   11323      16.7376
   11324      16.7260
   11325      17.3185
   11326      17.1606
   11327      17.4432
   11328      16.8481
   11329      16.3629
   11330      16.8692
   11331      16.9551
   11332      17.1803
   11333      16.9705
   11334      16.9309
   11335      16.9634
   11336      17.7905
   11337      17.0143
   11338      17.9290
   11339      17.5346
   11340      16.7924
   11341      16.9702
   11342      17.5634
   11343      16.8258
   11344      17.0233
   11345      17.1180
   11346      17.4463
   11347      17.3267
   11348      17.1094
   11349      16.6217
   11350      17.4055
   11351      17.2657
   11352      16.5227
   11353      16.2636
   11354      16.6765
   11355      17.1970
   11356      17.0977
   11357      17.0336
   11358      15.9012
   11359      17.4506
   11360      16.0679
   11361      16.6475
   11362      17.3224
   11363      16.0586
   11364      16.7146
   11365      16.5253
   11366      16.6551
   11367      16.9927
   11368      17.2657
   11369      16.6518
   11370      16.4014
   11371      16.6036
   11372      16.9604
   11373      17.2676
   11374      17.2510
   11375      16.3389
   11376      16.6006
   11377      17.1610
   11378      17.0294
   11379      17.2019
   11380      17.1602
   11381      17.0146
   11382      17.4227
   11383      17.0460
   11384      16.5252
   11385      16.9161
   11386      17.7704
   11387      16.6929
   11388      17.0922
   11389      16.6627
   11390      17.0168
   11391      17.1015
   11392      16.6438
   11393      16.5594
   11394      16.7575
   11395      16.6774
   11396      16.4330
   11397      16.8786
   11398      16.4513
   11399      16.6269
   11400      16.6823
   11401      16.2588
   11402      17.0684
   11403      16.8536
   11404      16.8618
   11405      16.7108
   11406      17.2468
   11407      16.9832
   11408      17.0672
   11409      16.7342
   11410      17.5027
   11411      17.1529
   11412      17.3517
   11413      17.1200
   11414      17.3459
   11415      17.3492
   11416      16.8178
   11417      16.7667
   11418      16.7414
   11419      17.2247
   11420      17.4993
   11421      17.4337
   11422      17.0965
   11423      16.8806
   11424      16.9384
   11425      17.2455
   11426      17.6613
   11427      17.4264
   11428      17.6708
   11429      16.7912
   11430      17.1232
   11431      16.8366
   11432      17.1288
   11433      16.7034
   11434      17.0202
   11435      16.7966
   11436      16.5982
   11437      16.8906
   11438      17.1038
   11439      16.4731
   11440      16.7360
   11441      17.2326
   11442      16.5708
   11443      16.9483
   11444      16.3428
   11445      16.8581
   11446      16.4984
   11447      17.0421
   11448      16.9243
   11449      17.0269
   11450      17.0786
   11451      16.3153
   11452      16.6173
   11453      16.6066
   11454      16.2116
   11455      16.4404
   11456      16.7695
   11457      16.6610
   11458      16.9144
   11459      16.7723
   11460      16.4897
   11461      16.5258
   11462      16.9452
   11463      16.8896
   11464      17.1049
   11465      17.0267
   11466      16.9769
   11467      16.9821
   11468      16.5972
   11469      16.9134
   11470      16.9966
   11471      16.9296
   11472      17.2225
   11473      17.0309
   11474      17.0587
   11475      17.4131
   11476      16.8840
   11477      17.1332
   11478      17.0415
   11479      16.8943
   11480      17.2918
   11481      16.9288
   11482      17.0111
   11483      17.3824
   11484      17.1819
   11485      16.9310
   11486      16.7998
   11487      16.5558
   11488      15.9996
   11489      17.4993
   11490      17.0184
   11491      16.6967
   11492      17.2761
   11493      16.9915
   11494      16.3661
   11495      17.1042
   11496      17.0383
   11497      17.6170
   11498      17.1837
   11499      17.4204
   11500      17.4012
   11501      16.9372
   11502      16.7509
   11503      16.4603
   11504      17.2541
   11505      16.6804
   11506      16.7688
   11507      16.6939
   11508      16.8627
   11509      16.5601
   11510      17.6980
   11511      17.0820
   11512      16.6983
   11513      17.3088
   11514      16.6961
   11515      16.8650
   11516      16.6713
   11517      17.1211
   11518      17.3913
   11519      16.8409
   11520      17.2199
   11521      17.0011
   11522      16.5924
   11523      17.2167
   11524      16.9076
   11525      15.9868
   11526      16.0961
   11527      16.3705
   11528      16.7890
   11529      16.4941
   11530      16.2831
   11531      16.6886
   11532      15.8746
   11533      15.9788
   11534      16.3243
   11535      16.5156
   11536      16.6611
   11537      16.8493
   11538      16.6975
   11539      16.5715
   11540      16.2692
   11541      16.2028
   11542      16.0738
   11543      16.2308
   11544      15.9365
   11545      15.8892
   11546      16.1096
   11547      16.5644
   11548      16.0347
   11549      16.1558
   11550      15.9733
   11551      16.1059
   11552      16.8430
   11553      15.8513
   11554      15.9000
   11555      15.5642
   11556      15.5865
   11557      16.3771
   11558      16.0216
   11559      16.5759
   11560      16.9433
   11561      16.3227
   11562      16.4918
   11563      16.0900
   11564      16.0295
   11565      16.1692
   11566      15.8481
   11567      16.0770
   11568      15.9476
   11569      16.0417
   11570      16.1508
   11571      15.8451
   11572      15.8798
   11573      15.9961
   11574      16.0520
   11575      15.9557
   11576      15.8661
   11577      16.0615
   11578      16.4082
   11579      16.0896
   11580      15.5570
   11581      16.0511
   11582      15.7127
   11583      15.9911
   11584      15.6984
   11585      16.7525
   11586      16.3872
   11587      16.0674
   11588      15.9348
   11589      16.1024
   11590      16.2328
   11591      15.8596
   11592      16.0115
   11593      16.1344
   11594      16.1592
   11595      16.1758
   11596      16.1645
   11597      16.5962
   11598      16.5722
   11599      16.2909
   11600      16.3280
   11601      16.7722
   11602      16.4159
   11603      16.6106
   11604      16.2992
   11605      16.3432
   11606      15.9662
   11607      16.1307
   11608      15.7005
   11609      15.8346
   11610      15.4698
   11611      15.5918
   11612      15.5253
   11613      15.6092
   11614      15.9908
   11615      15.8751
   11616      16.2349
   11617      16.0945
   11618      15.8233
   11619      15.8152
   11620      15.5309
   11621      15.5775
   11622      15.3054
   11623      15.4219
   11624      15.3230
   11625      15.7986
   11626      15.7117
   11627      15.8018
   11628      16.3590
   11629      15.9990
   11630      15.7151
   11631      15.6599
   11632      15.6506
   11633      16.1095
   11634      16.2015
   11635      16.0766
   11636      16.2088
   11637      15.6334
   11638      15.1928
   11639      15.8439
   11640      15.3622
   11641      15.8730
   11642      16.0388
   11643      15.7953
   11644      15.9904
   11645      15.7437
   11646      16.0947
   11647      16.2217
   11648      16.2405
   11649      15.7028
   11650      16.4958
   11651      16.2008
   11652      16.2431
   11653      16.1456
   11654      16.1189
   11655      14.9801
   11656      16.2520
   11657      15.9047
   11658      15.9767
   11659      15.6792
   11660      16.1647
   11661      15.5133
   11662      15.6690
   11663      14.7673
   11664      15.7953
   11665      15.5527
   11666      15.7891
   11667      15.8601
   11668      16.0153
   11669      15.4176
   11670      15.3830
   11671      15.7258
   11672      15.4444
   11673      15.5524
   11674      16.0602
   11675      15.3933
   11676      15.2903
   11677      15.6644
   11678      16.1641
   11679      16.0851
   11680      15.9199
   11681      15.6058
   11682      16.1936
   11683      16.0620
   11684      16.5480
   11685      16.2462
   11686      16.5392
   11687      15.3314
   11688      15.4654
   11689      14.4473
   11690      15.3343
   11691      15.7507
   11692      15.7242
   11693      15.6917
   11694      15.7449
   11695      16.5986
   11696      16.3363
   11697      16.0290
   11698      16.1896
   11699      15.9699
   11700      16.5934
   11701      16.5495
   11702      16.5096
   11703      16.0871
   11704      16.2206
   11705      15.8237
   11706      16.0991
   11707      16.3499
   11708      16.1612
   11709      15.9113
   11710      16.1423
   11711      15.8858
   11712      15.7364
   11713      16.1613
   11714      16.4533
   11715      16.3338
   11716      16.0158
   11717      16.1802
   11718      16.7107
   11719      16.0778
   11720      16.0615
   11721      16.1612
   11722      15.8940
   11723      16.1871
   11724      16.5493
   11725      16.0426
   11726      16.2593
   11727      15.0450
   11728      16.4181
   11729      16.0178
   11730      15.2278
   11731      15.3174
   11732      15.5802
   11733      14.6386
   11734      15.3073
   11735      14.8142
   11736      15.4103
   11737      14.6250
   11738      14.5793
   11739      14.4064
   11740      14.6929
   11741      14.3703
   11742      14.9145
   11743      15.2019
   11744      15.2710
   11745      16.5554
   11746      16.4585
   11747      15.8319
   11748      15.9930
   11749      15.9922
   11750      16.3375
   11751      15.9314
   11752      16.5518
   11753      15.6593
   11754      15.9161
   11755      16.5273
   11756      15.9706
   11757      16.2395
   11758      15.4463
   11759      16.0329
   11760      15.9581
   11761      15.7231
   11762      15.9067
   11763      15.9665
   11764      15.7070
   11765      16.3272
   11766      15.6537
   11767      16.0124
   11768      16.6632
   11769      16.2942
   11770      17.1292
   11771      16.4824
   11772      15.8715
   11773      16.8349
   11774      16.0511
   11775      16.5008
   11776      16.5489
   11777      15.7591
   11778      15.8226
   11779      15.8993
   11780      15.6984
   11781      15.7067
   11782      15.0681
   11783      15.8027
   11784      15.9941
   11785      15.4008
   11786      15.3209
   11787      15.8162
   11788      15.7444
   11789      16.1481
   11790      15.8717
   11791      15.8799
   11792      15.9975
   11793      15.8183
   11794      16.8793
   11795      15.9310
   11796      16.1694
   11797      16.0642
   11798      16.1618
   11799      16.3478
   11800      16.2843
   11801      15.5711
   11802      15.7741
   11803      15.7357
   11804      15.4215
   11805      15.5840
   11806      15.1263
   11807      15.1105
   11808      15.7172
   11809      15.9104
   11810      16.0576
   11811      15.7282
   11812      15.4796
   11813      15.4292
   11814      16.0458
   11815      15.8057
   11816      15.9568
   11817      15.9075
   11818      16.4960
   11819      15.9945
   11820      16.6402
   11821      16.1600
   11822      17.0808
   11823      16.7936
   11824      16.4676
   11825      16.1950
   11826      16.5523
   11827      16.6102
   11828      16.5417
   11829      16.9906
   11830      16.3001
   11831      16.9965
   11832      16.2859
   11833      16.9895
   11834      17.3063
   11835      16.3224
   11836      16.4632
   11837      16.0428
   11838      16.3824
   11839      16.4113
   11840      16.1048
   11841      15.6831
   11842      16.2199
   11843      15.3931
   11844      15.6430
   11845      15.3623
   11846      15.5999
   11847      15.5424
   11848      15.2667
   11849      15.8950
   11850      15.7567
   11851      15.8638
   11852      16.3218
   11853      15.2123
   11854      15.4490
   11855      15.2063
   11856      16.0692
   11857      15.7774
   11858      15.4043
   11859      15.6249
   11860      15.9174
   11861      16.1231
   11862      15.9828
   11863      15.8145
   11864      15.9542
   11865      15.7362
   11866      15.3813
   11867      15.6014
   11868      15.3961
   11869      15.7038
   11870      15.4479
   11871      15.6238
   11872      16.1174
   11873      15.6987
   11874      16.0961
   11875      15.4334
   11876      16.4073
   11877      15.4194
   11878      15.5256
   11879      16.1178
   11880      15.7559
   11881      16.0857
   11882      15.9304
   11883      15.9633
   11884      16.7452
   11885      15.8990
   11886      16.0736
   11887      15.6910
   11888      16.6032
   11889      16.5088
   11890      15.9077
   11891      16.4868
   11892      15.9457
   11893      15.8414
   11894      16.1311
   11895      15.5061
   11896      15.5974
   11897      16.1077
   11898      16.1075
   11899      16.0363
   11900      15.5436
   11901      16.1888
   11902      16.3534
   11903      16.4457
   11904      16.0615
   11905      16.1914
   11906      16.6409
   11907      16.1751
   11908      16.1746
   11909      16.2114
   11910      15.8764
   11911      16.2423
   11912      15.7679
   11913      16.4071
   11914      15.9838
   11915      16.6185
   11916      16.3699
   11917      16.1044
   11918      16.4749
   11919      15.8695
   11920      15.7803
   11921      15.8802
   11922      16.0025
   11923      15.6049
   11924      16.2592
   11925      15.8828
   11926      16.2360
   11927      15.7232
   11928      16.1076
   11929      15.4341
   11930      16.0049
   11931      15.7005
   11932      15.8368
   11933      15.9391
   11934      16.0195
   11935      15.8854
   11936      14.8220
   11937      15.5794
   11938      15.3385
   11939      15.7570
   11940      15.3152
   11941      15.6916
   11942      15.8318
   11943      15.8497
   11944      15.8904
   11945      15.3332
   11946      15.6175
   11947      16.3859
   11948      16.0036
   11949      15.8446
   11950      15.9110
   11951      15.7898
   11952      16.0747
   11953      15.9135
   11954      15.8604
   11955      15.9845
   11956      16.1907
   11957      16.0855
   11958      16.5720
   11959      16.2178
   11960      16.2351
   11961      15.7687
   11962      15.3036
   11963      14.9687
   11964      15.0201
   11965      15.1363
   11966      15.2476
   11967      16.0168
   11968      15.9264
   11969      14.9869
   11970      15.7762
   11971      15.1929
   11972      15.1112
   11973      14.9706
   11974      15.6888
   11975      15.3564
   11976      15.4465
   11977      15.1121
   11978      15.3351
   11979      15.6703
   11980      14.6795
   11981      14.5728
   11982      15.2018
   11983      14.0587
   11984      14.4338
   11985      14.3441
   11986      14.4857
   11987      14.8509
   11988      14.4299
   11989      14.9468
   11990      14.9701
   11991      14.0934
   11992      14.4676
   11993      15.2174
   11994      15.6808
   11995      14.9172
   11996      15.1021
   11997      15.0699
   11998      14.9764
   11999      15.4694
   12000      15.3237
   12001      15.5148
   12002      15.2273
   12003      15.4917
   12004      15.9502
   12005      15.5093
   12006      16.0521
   12007      15.8104
   12008      15.6846
   12009      15.5469
   12010      16.0221
   12011      15.5682
   12012      15.9841
   12013      16.0096
   12014      16.4411
   12015      15.9317
   12016      15.6488
   12017      16.0144
   12018      15.4063
   12019      15.9366
   12020      16.4994
   12021      16.0386
   12022      15.6185
   12023      15.7884
   12024      15.8296
   12025      15.5110
   12026      15.7419
   12027      14.9825
   12028      15.2414
   12029      15.4783
   12030      15.4130
   12031      15.3562
   12032      15.4184
   12033      15.4266
   12034      15.5922
   12035      15.7648
   12036      15.6056
   12037      15.5818
   12038      15.7684
   12039      15.2637
   12040      15.0431
   12041      15.6113
   12042      16.2116
   12043      16.4007
   12044      16.0640
   12045      15.2815
   12046      16.3475
   12047      16.0246
   12048      15.7594
   12049      16.0451
   12050      15.5577
   12051      15.7798
   12052      16.2680
   12053      16.1847
   12054      15.8781
   12055      15.7675
   12056      16.5837
   12057      16.5804
   12058      16.2169
   12059      16.0362
   12060      15.8451
   12061      15.6739
   12062      16.1012
   12063      16.3266
   12064      15.3145
   12065      15.7282
   12066      15.4971
   12067      15.9586
   12068      15.5342
   12069      15.4875
   12070      16.3510
   12071      15.8761
   12072      15.5677
   12073      15.6469
   12074      15.5950
   12075      15.8290
   12076      15.8869
   12077      15.8651
   12078      15.1895
   12079      15.5046
   12080      15.6105
   12081      15.1832
   12082      16.2659
   12083      15.7452
   12084      15.7570
   12085      16.3500
   12086      15.7211
   12087      15.7871
   12088      16.8890
   12089      16.3271
   12090      16.9239
   12091      16.5053
   12092      15.9645
   12093      15.9008
   12094      15.9894
   12095      15.6950
   12096      15.8293
   12097      15.5632
   12098      15.7842
   12099      15.5526
   12100      15.8075
   12101      15.5483
   12102      15.3727
   12103      15.3425
   12104      15.1755
   12105      15.3367
   12106      15.2128
   12107      15.5784
   12108      15.7707
   12109      15.5270
   12110      15.4409
   12111      15.3441
   12112      15.3455
   12113      15.4951
   12114      15.9924
   12115      15.6332
   12116      15.4711
   12117      15.2850
   12118      15.5040
   12119      15.5006
   12120      15.9653
   12121      15.6911
   12122      15.2877
   12123      15.4638
   12124      15.5761
   12125      15.9276
   12126      15.7607
   12127      15.7935
   12128      15.6372
   12129      15.6224
   12130      15.5872
   12131      15.2776
   12132      15.2027
   12133      15.5543
   12134      15.4826
   12135      15.5341
   12136      15.2128
   12137      15.2736
   12138      15.2743
   12139      15.8350
   12140      16.0562
   12141      15.3585
   12142      15.7643
   12143      16.3726
   12144      16.2607
   12145      17.0842
   12146      16.3540
   12147      16.3455
   12148      16.5826
   12149      16.0061
   12150      15.9042
   12151      16.4140
   12152      16.7600
   12153      16.4543
   12154      16.1155
   12155      16.4822
   12156      16.5387
   12157      17.0085
   12158      15.7938
   12159      17.0784
   12160      16.7857
   12161      15.7621
   12162      15.3351
   12163      16.4443
   12164      17.2186
   12165      16.8960
   12166      16.9135
   12167      17.1509
   12168      16.2675
   12169      16.3286
   12170      15.9869
   12171      16.3866
   12172      16.5416
   12173      16.5354
   12174      16.3748
   12175      16.6173
   12176      16.7470
   12177      16.8910
   12178      16.7993
   12179      16.6005
   12180      16.9563
   12181      16.4838
   12182      17.2955
   12183      17.3634
   12184      16.4053
   12185      16.3672
   12186      17.2199
   12187      16.5267
   12188      17.1289
   12189      16.6830
   12190      16.5766
   12191      16.6072
   12192      16.7516
   12193      17.1593
   12194      16.9251
   12195      16.1720
   12196      17.3114
   12197      15.9956
   12198      16.7030
   12199      16.0309
   12200      17.2373
   12201      16.8504
   12202      16.1187
   12203      16.3296
   12204      16.3978
   12205      16.5812
   12206      16.1976
   12207      17.3068
   12208      16.5850
   12209      16.2315
   12210      16.5004
   12211      15.9950
   12212      15.7458
   12213      16.4106
   12214      16.3021
   12215      16.7790
   12216      17.1171
   12217      17.1631
   12218      16.7432
   12219      16.7705
   12220      16.2639
   12221      16.7612
   12222      16.4313
   12223      16.1727
   12224      16.9031
   12225      16.7768
   12226      17.4062
   12227      16.9842
   12228      17.0167
   12229      17.2256
   12230      17.2862
   12231      16.5244
   12232      17.0717
   12233      17.0942
   12234      17.6085
   12235      16.7178
   12236      17.0165
   12237      16.4357
   12238      15.7836
   12239      16.0833
   12240      15.5007
   12241      15.8724
   12242      15.8188
   12243      16.3411
   12244      15.8559
   12245      16.0596
   12246      15.6404
   12247      16.2796
   12248      16.1972
   12249      16.1989
   12250      15.9579
   12251      15.9896
   12252      15.9989
   12253      15.9038
   12254      15.9724
   12255      16.0147
   12256      15.6583
   12257      15.3786
   12258      16.0354
   12259      16.4554
   12260      16.4168
   12261      16.7290
   12262      15.9431
   12263      16.0828
   12264      16.7165
   12265      15.9093
   12266      16.7483
   12267      16.1818
   12268      16.1801
   12269      16.3056
   12270      16.9283
   12271      16.3393
   12272      16.2084
   12273      16.3668
   12274      16.5580
   12275      16.7707
   12276      16.5366
   12277      16.2486
   12278      16.6547
   12279      16.6377
   12280      16.5645
   12281      16.2281
   12282      16.6563
   12283      16.3276
   12284      17.0236
   12285      16.4368
   12286      15.7592
   12287      16.1846
   12288      16.1524
   12289      16.2410
   12290      16.3529
   12291      16.7368
   12292      16.4280
   12293      16.0918
   12294      16.5288
   12295      16.6203
   12296      16.5135
   12297      16.0197
   12298      16.5731
   12299      15.4505
   12300      15.9661
   12301      15.4056
   12302      16.0865
   12303      15.2821
   12304      15.6437
   12305      15.7781
   12306      15.5466
   12307      15.7314
   12308      16.1729
   12309      16.0949
   12310      16.5685
   12311      16.2438
   12312      16.1276
   12313      16.4921
   12314      16.5564
   12315      16.0734
   12316      16.6276
   12317      16.2230
   12318      16.6359
   12319      16.3729
   12320      16.3521
   12321      16.2215
   12322      16.7075
   12323      16.6813
   12324      15.6481
   12325      16.2552
   12326      15.6230
   12327      15.4549
   12328      15.9847
   12329      16.2770
   12330      15.6378
   12331      16.1196
   12332      15.7523
   12333      16.1530
   12334      15.6626
   12335      15.5724
   12336      16.0474
   12337      15.8546
   12338      16.3620
   12339      16.0069
   12340      15.7839
   12341      16.2858
   12342      15.9666
   12343      16.6177
   12344      16.6361
   12345      16.4858
   12346      16.6330
   12347      16.0129
   12348      16.1387
   12349      15.8872
   12350      15.8191
   12351      16.3200
   12352      16.3244
   12353      16.4798
   12354      17.0980
   12355      17.1918
   12356      16.0037
   12357      16.3796
   12358      16.0105
   12359      16.0018
   12360      16.4373
   12361      16.5694
   12362      16.1357
   12363      16.4652
   12364      16.0847
   12365      15.8765
   12366      15.7104
   12367      16.0064
   12368      15.4141
   12369      15.4071
   12370      15.6811
   12371      15.6443
   12372      16.3285
   12373      15.5943
   12374      15.9562
   12375      15.6246
   12376      15.5523
   12377      15.8375
   12378      15.9865
   12379      15.8135
   12380      16.0856
   12381      15.5121
   12382      15.6228
   12383      15.6889
   12384      15.4892
   12385      15.6009
   12386      15.4781
   12387      15.8728
   12388      15.6620
   12389      16.5665
   12390      15.9792
   12391      15.7685
   12392      15.6265
   12393      15.9285
   12394      15.6116
   12395      15.6647
   12396      15.6316
   12397      16.0416
   12398      15.9639
   12399      15.9199
   12400      15.9604
   12401      16.0985
   12402      15.7031
   12403      16.0767
   12404      15.8164
   12405      15.7195
   12406      15.9681
   12407      16.2975
   12408      15.9126
   12409      15.7069
   12410      15.2565
   12411      15.6363
   12412      15.2136
   12413      15.5528
   12414      15.1527
   12415      15.8028
   12416      15.9306
   12417      15.6677
   12418      15.4616
   12419      15.7459
   12420      15.9255
   12421      15.7485
   12422      15.2021
   12423      15.4830
   12424      15.6898
   12425      16.1719
   12426      15.7671
   12427      15.5855
   12428      15.4466
   12429      15.4105
   12430      15.6022
   12431      15.8303
   12432      15.7237
   12433      16.0722
   12434      15.9550
   12435      15.6902
   12436      15.6867
   12437      16.0713
   12438      15.6937
   12439      16.2522
   12440      15.9634
   12441      15.9689
   12442      15.7896
   12443      15.7839
   12444      16.5368
   12445      15.9535
   12446      15.5539
   12447      15.4347
   12448      15.2804
   12449      15.3638
   12450      15.4198
   12451      15.8101
   12452      15.5275
   12453      15.5781
   12454      15.7969
   12455      15.6830
   12456      15.2344
   12457      16.1181
   12458      15.2126
   12459      15.6770
   12460      15.5049
   12461      15.2199
   12462      15.2291
   12463      15.7285
   12464      16.5535
   12465      15.8320
   12466      15.6110
   12467      15.7713
   12468      15.9385
   12469      15.6905
   12470      15.0109
   12471      15.3388
   12472      14.9315
   12473      15.0589
   12474      15.9068
   12475      15.4296
   12476      15.2974
   12477      15.7455
   12478      15.6340
   12479      15.4197
   12480      15.2546
   12481      15.6332
   12482      15.2518
   12483      15.6749
   12484      15.3609
   12485      15.0308
   12486      15.3751
   12487      15.4148
   12488      15.1472
   12489      15.5851
   12490      14.9936
   12491      15.1841
   12492      15.3999
   12493      15.2990
   12494      15.2108
   12495      15.5637
   12496      15.7743
   12497      15.4436
   12498      15.0414
   12499      15.6130
   12500      15.4417
   12501      15.0324
   12502      15.5336
   12503      15.2244
   12504      15.0099
   12505      15.2140
   12506      15.8489
   12507      15.8144
   12508      15.4310
   12509      15.5906
   12510      15.6675
   12511      15.2682
   12512      15.2186
   12513      15.3771
   12514      15.4099
   12515      15.7959
   12516      15.1031
   12517      14.8771
   12518      15.3546
   12519      15.0626
   12520      15.3730
   12521      15.0976
   12522      15.4396
   12523      15.3360
   12524      14.7434
   12525      15.4697
   12526      14.9931
   12527      14.7323
   12528      15.1756
   12529      14.8424
   12530      14.8979
   12531      15.2573
   12532      15.0810
   12533      15.2027
   12534      15.8405
   12535      15.5434
   12536      15.0748
   12537      15.3223
   12538      15.4081
   12539      15.0755
   12540      15.2106
   12541      14.7891
   12542      14.9549
   12543      14.9494
   12544      15.2068
   12545      14.8570
   12546      15.0197
   12547      15.1670
   12548      15.5191
   12549      15.2885
   12550      15.4430
   12551      15.3685
   12552      15.4552
   12553      14.8538
   12554      15.6612
   12555      15.2032
   12556      15.6381
   12557      14.5281
   12558      15.2033
   12559      15.2275
   12560      15.6598
   12561      15.0214
   12562      14.9692
   12563      14.9570
   12564      15.0785
   12565      15.3157
   12566      15.1548
   12567      14.8822
   12568      15.1607
   12569      15.2967
   12570      15.6791
   12571      15.2255
   12572      15.8048
   12573      15.4589
   12574      16.2109
   12575      15.4232
   12576      15.6119
   12577      15.3925
   12578      14.8709
   12579      14.6721
   12580      14.8786
   12581      14.6443
   12582      15.1805
   12583      14.7710
   12584      14.7529
   12585      15.4917
   12586      14.5729
   12587      15.0576
   12588      15.2025
   12589      14.9984
   12590      14.9319
   12591      15.2220
   12592      15.3633
   12593      14.8122
   12594      15.1532
   12595      14.6904
   12596      15.2749
   12597      14.7722
   12598      14.4877
   12599      15.1162
   12600      14.7729
   12601      15.2088
   12602      14.9088
   12603      14.9715
   12604      15.1976
   12605      15.1569
   12606      15.1718
   12607      15.7187
   12608      15.3723
   12609      15.3069
   12610      15.2579
   12611      14.7245
   12612      14.7318
   12613      14.9875
   12614      15.1099
   12615      14.5336
   12616      15.4199
   12617      14.7170
   12618      15.1267
   12619      14.8939
   12620      14.9684
   12621      14.6441
   12622      14.6976
   12623      14.7130
   12624      15.0012
   12625      14.6235
   12626      14.9166
   12627      14.5353
   12628      14.5212
   12629      14.9577
   12630      14.7463
   12631      13.8455
   12632      15.1307
   12633      14.3731
   12634      14.7201
   12635      14.8619
   12636      15.1506
   12637      14.4086
   12638      14.4914
   12639      14.8055
   12640      14.3551
   12641      14.2313
   12642      14.0429
   12643      13.2016
   12644      13.9929
   12645      13.7132
   12646      13.9608
   12647      14.4578
   12648      14.2359
   12649      14.2132
   12650      14.2529
   12651      13.8967
   12652      13.7769
   12653      14.2662
   12654      14.2656
   12655      14.5711
   12656      14.3333
   12657      13.8125
   12658      14.1310
   12659      13.5248
   12660      13.9857
   12661      13.9021
   12662      13.8132
   12663      13.8060
   12664      13.4333
   12665      13.4715
   12666      13.2726
   12667      14.0789
   12668      13.5561
   12669      12.8613
   12670      14.4194
   12671      13.5495
   12672      13.4322
   12673      13.2098
   12674      13.1704
   12675      13.3765
   12676      14.1717
   12677      13.8584
   12678      14.0397
   12679      14.1166
   12680      14.6981
   12681      14.1961
   12682      14.5749
   12683      14.3241
   12684      14.3658
   12685      14.4359
   12686      14.4692
   12687      14.4380
   12688      14.1262
   12689      15.1238
   12690      15.0687
   12691      14.4086
   12692      14.6392
   12693      14.7202
   12694      14.4225
   12695      14.8629
   12696      14.7977
   12697      15.0608
   12698      14.8710
   12699      14.8790
   12700      15.4969
   12701      14.8392
   12702      15.3285
   12703      15.2271
   12704      14.4804
   12705      15.0610
   12706      15.1762
   12707      15.3740
   12708      15.0175
   12709      15.4292
   12710      15.2089
   12711      15.2545
   12712      15.3276
   12713      15.1485
   12714      15.4100
   12715      14.9853
   12716      14.4951
   12717      14.9701
   12718      15.1300
   12719      15.6106
   12720      15.4682
   12721      15.0731
   12722      14.5047
   12723      15.3418
   12724      15.5487
   12725      15.2276
   12726      15.0303
   12727      15.4476
   12728      15.4813
   12729      15.4174
   12730      14.8543
   12731      15.0994
   12732      15.0649
   12733      15.5103
   12734      14.6130
   12735      14.9981
   12736      14.7028
   12737      14.7612
   12738      14.9367
   12739      14.6107
   12740      14.5426
   12741      14.8305
   12742      14.5966
   12743      14.7278
   12744      14.7212
   12745      15.2994
   12746      15.3881
   12747      15.2058
   12748      14.9116
   12749      15.3658
   12750      15.2021
   12751      14.8655
   12752      15.6217
   12753      15.1330
   12754      14.8231
   12755      15.3152
   12756      15.2290
   12757      15.3686
   12758      15.2703
   12759      15.8692
   12760      15.3218
   12761      15.3170
   12762      15.0013
   12763      15.2488
   12764      15.6321
   12765      15.4828
   12766      14.5908
   12767      15.5452
   12768      15.7401
   12769      14.9757
   12770      15.2270
   12771      15.3510
   12772      15.2871
   12773      15.7169
   12774      15.2389
   12775      15.6255
   12776      15.4020
   12777      15.2437
   12778      15.9290
   12779      14.9504
   12780      14.8685
   12781      15.1852
   12782      15.3516
   12783      15.0325
   12784      15.4562
   12785      15.2477
   12786      15.3477
   12787      15.2229
   12788      15.4918
   12789      15.1944
   12790      14.8477
   12791      15.3290
   12792      15.0077
   12793      15.3007
   12794      15.3328
   12795      15.2905
   12796      14.7238
   12797      15.5319
   12798      15.1306
   12799      15.5645
   12800      15.5193
   12801      15.4318
   12802      14.8218
   12803      15.4677
   12804      15.4630
   12805      15.3217
   12806      15.0451
   12807      15.5057
   12808      15.2133
   12809      15.2469
   12810      15.3980
   12811      15.0878
   12812      14.4571
   12813      15.0233
   12814      15.0892
   12815      15.2355
   12816      15.1988
   12817      14.8340
   12818      15.0085
   12819      15.3279
   12820      14.3381
   12821      14.7201
   12822      14.7321
   12823      14.4760
   12824      15.1545
   12825      14.8025
   12826      15.2915
   12827      14.7613
   12828      15.1388
   12829      14.4575
   12830      14.5019
   12831      15.2026
   12832      14.5869
   12833      15.3249
   12834      14.6932
   12835      14.3659
   12836      14.4484
   12837      14.6471
   12838      14.8140
   12839      14.5657
   12840      14.6658
   12841      14.6795
   12842      13.8382
   12843      14.4146
   12844      14.4623
   12845      15.0655
   12846      15.3378
   12847      14.3599
   12848      14.6427
   12849      14.5761
   12850      14.2520
   12851      14.6205
   12852      14.3181
   12853      14.4264
   12854      14.9256
   12855      14.6687
   12856      14.1199
   12857      14.9489
   12858      14.5688
   12859      15.2256
   12860      14.5963
   12861      14.5238
   12862      14.4389
   12863      14.4328
   12864      15.0129
   12865      14.5667
   12866      15.3725
   12867      15.4371
   12868      15.4477
   12869      15.3486
   12870      15.2757
   12871      15.4986
   12872      15.5755
   12873      15.4697
   12874      15.5796
   12875      15.6538
   12876      15.2852
   12877      15.2857
   12878      15.1911
   12879      15.3309
   12880      15.2565
   12881      15.6478
   12882      15.2489
   12883      15.0075
   12884      15.4258
   12885      15.3838
   12886      14.8916
   12887      15.0192
   12888      15.2928
   12889      15.2974
   12890      15.1426
   12891      15.4042
   12892      15.2292
   12893      15.4317
   12894      15.4388
   12895      15.7962
   12896      15.4107
   12897      15.2795
   12898      14.8050
   12899      15.1190
   12900      15.3054
   12901      15.0519
   12902      15.3515
   12903      15.4807
   12904      15.6848
   12905      15.0927
   12906      15.5436
   12907      15.1378
   12908      15.5178
   12909      15.4509
   12910      15.2377
   12911      15.3023
   12912      15.2251
   12913      15.0950
   12914      14.1819
   12915      14.7499
   12916      14.9761
   12917      14.8015
   12918      14.7727
   12919      14.6970
   12920      14.8779
   12921      15.0807
   12922      14.8060
   12923      14.7580
   12924      14.7571
   12925      14.8327
   12926      15.4810
   12927      15.0340
   12928      15.1750
   12929      15.2609
   12930      15.2380
   12931      15.0336
   12932      15.2903
   12933      15.7873
   12934      14.9886
   12935      15.7280
   12936      15.4571
   12937      15.2592
   12938      15.4459
   12939      15.6422
   12940      15.8443
   12941      15.4063
   12942      15.9100
   12943      15.9866
   12944      15.5774
   12945      15.7848
   12946      15.5377
   12947      15.8382
   12948      15.3576
   12949      15.5695
   12950      15.4857
   12951      15.7431
   12952      15.6975
   12953      16.2479
   12954      15.4469
   12955      15.7324
   12956      15.7917
   12957      15.7517
   12958      15.9691
   12959      15.1149
   12960      15.9365
   12961      16.0982
   12962      15.3846
   12963      15.8329
   12964      15.8174
   12965      15.8549
   12966      15.4050
   12967      15.5522
   12968      15.6010
   12969      15.7297
   12970      15.2266
   12971      15.6000
   12972      15.3820
   12973      16.0415
   12974      15.1917
   12975      15.6793
   12976      15.2953
   12977      15.2682
   12978      15.3596
   12979      15.0785
   12980      15.4646
   12981      15.3352
   12982      15.5087
   12983      15.2970
   12984      15.2177
   12985      15.1334
   12986      15.4575
   12987      15.5237
   12988      15.4841
   12989      15.2797
   12990      16.1356
   12991      15.3209
   12992      15.5446
   12993      15.4118
   12994      15.5427
   12995      15.4001
   12996      15.9997
   12997      15.3533
   12998      15.3304
   12999      15.5370
   13000      15.5895
   13001      15.5411
   13002      15.1062
   13003      15.6360
   13004      15.3293
   13005      15.6027
   13006      15.2268
   13007      15.3361
   13008      15.3357
   13009      15.0912
   13010      15.6830
   13011      15.7746
   13012      16.9753
   13013      17.3275
   13014      16.6581
   13015      16.4615
   13016      16.4289
   13017      16.5595
   13018      16.3986
   13019      16.1803
   13020      16.6863
   13021      16.1862
   13022      16.4075
   13023      16.4403
   13024      15.3821
   13025      15.5403
   13026      15.5426
   13027      15.0554
   13028      14.8343
   13029      15.0083
   13030      14.5351
   13031      14.8544
   13032      15.5053
   13033      14.9585
   13034      14.9090
   13035      15.2750
   13036      15.7536
   13037      15.9078
   13038      15.4763
   13039      15.4794
   13040      15.4246
   13041      15.5348
   13042      15.3127
   13043      15.7033
   13044      15.3294
   13045      15.0982
   13046      15.4396
   13047      15.0207
   13048      14.8061
   13049      14.5961
   13050      15.6129
   13051      14.9398
   13052      15.1824
   13053      15.3152
   13054      15.2856
   13055      15.2589
   13056      15.4102
   13057      15.4067
   13058      15.1113
   13059      14.6032
   13060      14.5235
   13061      14.4555
   13062      14.3707
   13063      14.6847
   13064      15.0153
   13065      14.8628
   13066      14.9235
   13067      14.8631
   13068      14.9767
   13069      14.6611
   13070      14.7059
   13071      14.9684
   13072      15.2857
   13073      15.3407
   13074      15.2684
   13075      15.2112
   13076      15.3741
   13077      15.9646
   13078      15.4157
   13079      16.0252
   13080      15.3034
   13081      15.3233
   13082      15.3689
   13083      16.1083
   13084      16.4577
   13085      15.8788
   13086      15.8305
   13087      15.7427
   13088      16.0881
   13089      16.0016
   13090      16.6485
   13091      15.9743
   13092      16.2592
   13093      16.4357
   13094      15.5352
   13095      15.2418
   13096      16.0141
   13097      16.1417
   13098      15.6622
   13099      16.3033
   13100      16.6304
   13101      16.2931
   13102      16.0518
   13103      16.8050
   13104      16.6640
   13105      16.0704
   13106      16.2485
   13107      16.8769
   13108      16.9188
   13109      16.5087
   13110      17.1200
   13111      16.3992
   13112      16.0995
   13113      15.7007
   13114      15.6470
   13115      16.9158
   13116      15.6922
   13117      16.1978
   13118      15.2803
   13119      16.0506
   13120      15.8914
   13121      15.7434
   13122      15.8665
   13123      15.8830
   13124      16.9325
   13125      16.7667
   13126      16.7586
   13127      16.4431
   13128      16.6585
   13129      16.6931
   13130      16.2901
   13131      16.7152
   13132      17.0684
   13133      16.8861
   13134      16.9482
   13135      16.6296
   13136      16.5055
   13137      16.2339
   13138      15.9438
   13139      16.1583
   13140      16.2200
   13141      15.8847
   13142      15.9665
   13143      15.5066
   13144      16.2435
   13145      15.4391
   13146      15.9422
   13147      15.9247
   13148      15.8964
   13149      16.3500
   13150      16.0974
   13151      16.7362
   13152      16.4595
   13153      16.1038
   13154      15.9727
   13155      16.2234
   13156      15.4672
   13157      16.4797
   13158      16.6599
   13159      15.9603
   13160      15.6724
   13161      16.1786
   13162      16.0037
   13163      15.6422
   13164      16.4520
   13165      16.1758
   13166      15.4051
   13167      15.5257
   13168      15.6166
   13169      15.4969
   13170      16.0134
   13171      15.5304
   13172      15.3833
   13173      15.8684
   13174      15.9794
   13175      15.3612
   13176      15.3597
   13177      15.9797
   13178      15.4314
   13179      15.9297
   13180      15.5454
   13181      15.6779
   13182      15.1598
   13183      15.9336
   13184      14.7557
   13185      15.2671
   13186      15.4362
   13187      15.4832
   13188      15.1268
   13189      15.3986
   13190      15.8587
   13191      15.4873
   13192      15.6718
   13193      15.4461
   13194      15.5142
   13195      15.2755
   13196      15.0767
   13197      15.0793
   13198      15.4893
   13199      14.9438
   13200      14.9852
   13201      15.6206
   13202      15.6232
   13203      15.4218
   13204      14.9397
   13205      15.2471
   13206      15.2151
   13207      15.4333
   13208      15.3273
   13209      14.9478
   13210      14.5278
   13211      14.6234
   13212      15.0738
   13213      15.2994
   13214      14.7930
   13215      14.4600
   13216      14.5660
   13217      15.0363
   13218      14.8542
   13219      14.5832
   13220      14.8953
   13221      14.7392
   13222      14.3415
   13223      14.8735
   13224      14.5481
   13225      14.2485
   13226      14.1326
   13227      14.4708
   13228      14.8843
   13229      14.4586
   13230      14.4408
   13231      15.0036
   13232      15.2781
   13233      15.4177
   13234      15.3460
   13235      14.8717
   13236      15.1345
   13237      15.0754
   13238      14.9699
   13239      14.8524
   13240      15.4433
   13241      14.9795
   13242      15.0341
   13243      15.3496
   13244      14.8793
   13245      15.0388
   13246      14.4143
   13247      15.0025
   13248      14.8878
   13249      14.7059
   13250      15.1311
   13251      15.1656
   13252      15.4030
   13253      14.4145
   13254      14.7826
   13255      14.8714
   13256      14.7908
   13257      14.5415
   13258      13.9150
   13259      14.6439
   13260      14.8108
   13261      14.7506
   13262      15.3583
   13263      15.5734
   13264      15.3306
   13265      14.9851
   13266      15.3318
   13267      15.4009
   13268      14.5359
   13269      14.3451
   13270      14.7377
   13271      14.7117
   13272      14.7386
   13273      14.9447
   13274      15.0970
   13275      15.1303
   13276      15.4505
   13277      14.8765
   13278      14.7539
   13279      14.6775
   13280      14.9433
   13281      14.6314
   13282      14.9456
   13283      14.7779
   13284      14.3758
   13285      15.1544
   13286      15.2175
   13287      15.2648
   13288      14.3650
   13289      15.0225
   13290      15.7446
   13291      15.0384
   13292      14.3183
   13293      14.5487
   13294      15.1401
   13295      15.1316
   13296      14.7219
   13297      15.3063
   13298      14.9732
   13299      15.8264
   13300      15.3696
   13301      15.2911
   13302      14.9864
   13303      14.8809
   13304      14.9883
   13305      15.0983
   13306      14.9885
   13307      15.0184
   13308      15.3538
   13309      15.0244
   13310      14.8512
   13311      14.7295
   13312      14.7745
   13313      14.2223
   13314      14.8532
   13315      15.1186
   13316      14.9600
   13317      14.5970
   13318      14.9278
   13319      15.1834
   13320      14.5553
   13321      14.6425
   13322      14.7878
   13323      14.6936
   13324      14.8816
   13325      14.4327
   13326      15.0772
   13327      14.3822
   13328      14.9672
   13329      14.4720
   13330      14.9044
   13331      14.8613
   13332      15.6169
   13333      14.9335
   13334      14.9792
   13335      14.7307
   13336      15.4196
   13337      15.5366
   13338      14.9727
   13339      15.4640
   13340      14.6135
   13341      14.6484
   13342      15.0424
   13343      14.8899
   13344      15.0181
   13345      15.2622
   13346      14.9787
   13347      15.7030
   13348      15.4934
   13349      15.2078
   13350      15.0761
   13351      14.9535
   13352      15.5386
   13353      15.6921
   13354      15.7812
   13355      15.2474
   13356      14.9255
   13357      15.2258
   13358      15.8752
   13359      15.3054
   13360      15.2128
   13361      15.2886
   13362      15.5562
   13363      15.3625
   13364      15.2814
   13365      15.3293
   13366      15.3577
   13367      14.9329
   13368      15.2188
   13369      15.2883
   13370      14.8859
   13371      15.2194
   13372      14.2329
   13373      14.8032
   13374      15.8559
   13375      14.7892
   13376      15.1883
   13377      14.7756
   13378      14.7215
   13379      15.1093
   13380      15.1193
   13381      15.3320
   13382      15.0173
   13383      15.6527
   13384      15.3694
   13385      15.2207
   13386      15.0856
   13387      14.8343
   13388      15.0774
   13389      15.4384
   13390      15.6236
   13391      15.1050
   13392      15.2841
   13393      15.3385
   13394      15.3573
   13395      15.5468
   13396      15.2695
   13397      15.0966
   13398      15.5738
   13399      15.0096
   13400      14.5422
   13401      15.1618
   13402      15.3829
   13403      15.8816
   13404      15.7942
   13405      15.9855
   13406      15.2536
   13407      15.7191
   13408      15.3244
   13409      15.9491
   13410      15.9159
   13411      15.3379
   13412      15.4790
   13413      15.1082
   13414      15.8331
   13415      14.8835
   13416      15.1387
   13417      14.6301
   13418      15.2586
   13419      15.3878
   13420      14.9759
   13421      15.5845
   13422      15.3800
   13423      15.6210
   13424      15.5976
   13425      15.3627
   13426      15.4231
   13427      15.5519
   13428      15.8268
   13429      15.5045
   13430      15.2378
   13431      15.5439
   13432      15.8306
   13433      15.5024
   13434      16.4834
   13435      16.1734
   13436      15.9362
   13437      15.8037
   13438      16.4902
   13439      16.2703
   13440      16.1566
   13441      16.2250
   13442      15.4146
   13443      16.3181
   13444      16.2822
   13445      15.6121
   13446      16.0586
   13447      15.6002
   13448      15.9237
   13449      16.4244
   13450      15.8557
   13451      16.1307
   13452      15.6551
   13453      15.6527
   13454      15.9695
   13455      15.9294
   13456      15.8271
   13457      16.1983
   13458      15.8188
   13459      16.4250
   13460      15.5414
   13461      15.2657
   13462      15.3029
   13463      16.0064
   13464      15.1914
   13465      15.7860
   13466      15.7253
   13467      15.0361
   13468      16.0378
   13469      15.4464
   13470      16.0926
   13471      15.2789
   13472      15.3853
   13473      15.0826
   13474      15.1047
   13475      15.1624
   13476      15.2609
   13477      14.9427
   13478      14.8885
   13479      15.3281
   13480      15.4859
   13481      15.4332
   13482      15.3524
   13483      15.9062
   13484      15.5251
   13485      15.0347
   13486      15.2676
   13487      15.1801
   13488      15.8183
   13489      15.6741
   13490      15.2017
   13491      15.3829
   13492      14.9086
   13493      15.3856
   13494      14.9236
   13495      15.4444
   13496      15.2676
   13497      15.0084
   13498      15.3729
   13499      15.5924
   13500      15.1199
   13501      15.1883
   13502      15.5903
   13503      15.6387
   13504      15.3421
   13505      15.0640
   13506      15.4429
   13507      15.3895
   13508      15.0991
   13509      15.4985
   13510      15.1787
   13511      15.4736
   13512      15.3226
   13513      15.8672
   13514      15.9303
   13515      15.6226
   13516      16.1143
   13517      15.2881
   13518      15.1391
   13519      15.2214
   13520      15.2255
   13521      15.1377
   13522      15.0228
   13523      15.7643
   13524      15.5629
   13525      14.8457
   13526      14.6843
   13527      15.2311
   13528      14.8776
   13529      14.5439
   13530      14.4353
   13531      14.6708
   13532      14.8650
   13533      14.4698
   13534      14.9537
   13535      15.0609
   13536      15.0935
   13537      15.0048
   13538      14.9165
   13539      15.5000
   13540      14.9101
   13541      15.0074
   13542      15.0903
   13543      14.5983
   13544      14.9512
   13545      15.0330
   13546      15.0357
   13547      15.0343
   13548      15.0807
   13549      14.7795
   13550      14.5252
   13551      15.0394
   13552      14.8350
   13553      14.6870
   13554      14.5594
   13555      14.3793
   13556      14.7836
   13557      15.1796
   13558      14.3325
   13559      14.4156
   13560      14.8964
   13561      14.8179
   13562      14.9863
   13563      14.0246
   13564      14.3754
   13565      13.7175
   13566      13.3954
   13567      13.8008
   13568      13.8252
   13569      13.5614
   13570      13.7666
   13571      14.3557
   13572      14.1729
   13573      14.5900
   13574      14.1069
   13575      13.9527
   13576      13.7604
   13577      14.2046
   13578      14.2290
   13579      14.4297
   13580      14.7388
   13581      14.9323
   13582      14.8690
   13583      14.6026
   13584      14.0583
   13585      13.9610
   13586      14.4859
   13587      14.4357
   13588      13.9819
   13589      14.2320
   13590      14.5319
   13591      14.4080
   13592      14.5965
   13593      14.0711
   13594      14.0446
   13595      14.4782
   13596      14.1440
   13597      14.5750
   13598      14.5702
   13599      14.0743
   13600      14.6532
   13601      14.1850
   13602      13.7750
   13603      13.8479
   13604      14.6830
   13605      14.2533
   13606      14.3811
   13607      14.1539
   13608      14.7635
   13609      14.5259
   13610      14.7859
   13611      14.6299
   13612      14.1827
   13613      14.7953
   13614      14.2194
   13615      15.0186
   13616      14.6325
   13617      14.3131
   13618      14.3539
   13619      14.5645
   13620      14.3132
   13621      13.9569
   13622      14.4315
   13623      14.4972
   13624      14.5162
   13625      14.3485
   13626      14.0831
   13627      13.9329
   13628      14.4068
   13629      14.5935
   13630      14.7516
   13631      14.2114
   13632      14.1157
   13633      14.8434
   13634      14.5435
   13635      14.7173
   13636      14.3689
   13637      15.1497
   13638      14.5179
   13639      14.7048
   13640      15.4422
   13641      14.9423
   13642      15.0895
   13643      14.6549
   13644      14.4029
   13645      14.7854
   13646      14.3969
   13647      14.7710
   13648      14.3581
   13649      14.7849
   13650      14.4166
   13651      14.8031
   13652      14.4802
   13653      14.4086
   13654      14.6977
   13655      14.7176
   13656      14.2788
   13657      14.6208
   13658      15.1444
   13659      14.5074
   13660      14.1223
   13661      14.2577
   13662      14.7039
   13663      14.6789
   13664      14.7412
   13665      14.7103
   13666      14.3240
   13667      14.6700
   13668      14.7425
   13669      14.3790
   13670      14.4869
   13671      14.5708
   13672      14.3705
   13673      14.7722
   13674      14.8768
   13675      14.7348
   13676      14.7498
   13677      14.8943
   13678      14.7530
   13679      14.4711
   13680      14.8703
   13681      14.9565
   13682      14.6175
   13683      15.1496
   13684      14.6428
   13685      14.3344
   13686      14.4811
   13687      14.1641
   13688      14.2851
   13689      14.6345
   13690      14.5200
   13691      14.8049
   13692      14.6081
   13693      15.0203
   13694      15.1445
   13695      15.0623
   13696      14.6276
   13697      14.7127
   13698      14.8423
   13699      14.7978
   13700      14.8390
   13701      14.6882
   13702      15.0731
   13703      14.7393
   13704      14.4861
   13705      14.3007
   13706      14.4564
   13707      14.8242
   13708      14.7854
   13709      14.4640
   13710      14.5591
   13711      14.4681
   13712      14.5363
   13713      15.2849
   13714      14.4904
   13715      14.2732
   13716      14.6002
   13717      14.7196
   13718      15.2024
   13719      14.8097
   13720      14.2742
   13721      14.5317
   13722      14.7486
   13723      14.6647
   13724      14.5035
   13725      14.5156
   13726      14.7471
   13727      14.5164
   13728      14.6045
   13729      14.8695
   13730      14.4934
   13731      14.1903
   13732      14.2272
   13733      14.7345
   13734      14.5959
   13735      14.6439
   13736      14.7890
   13737      14.8718
   13738      14.7372
   13739      14.9499
   13740      14.6964
   13741      15.2739
   13742      15.4777
   13743      14.9040
   13744      15.0780
   13745      15.0449
   13746      14.8181
   13747      14.9422
   13748      14.8549
   13749      14.7891
   13750      14.4033
   13751      14.3239
   13752      14.5383
   13753      14.5646
   13754      14.2190
   13755      14.9012
   13756      14.9309
   13757      14.9954
   13758      14.3836
   13759      14.9902
   13760      14.5763
   13761      14.5803
   13762      14.5429
   13763      14.8212
   13764      14.7340
   13765      14.4560
   13766      14.9094
   13767      14.7800
   13768      14.9642
   13769      14.7502
   13770      14.6683
   13771      14.8394
   13772      14.9278
   13773      15.1010
   13774      15.1164
   13775      15.1379
   13776      15.0875
   13777      14.9962
   13778      14.8240
   13779      14.7746
   13780      15.1054
   13781      14.4370
   13782      14.6524
   13783      14.2750
   13784      14.7794
   13785      15.0200
   13786      15.1776
   13787      14.6527
   13788      14.8394
   13789      14.6755
   13790      15.0472
   13791      14.8847
   13792      15.0099
   13793      14.7172
   13794      14.4892
   13795      14.3447
   13796      14.2559
   13797      14.3518
   13798      14.8021
   13799      14.9033
   13800      14.8773
   13801      14.3981
   13802      14.8849
   13803      14.4119
   13804      14.1884
   13805      14.8180
   13806      14.7754
   13807      14.4916
   13808      14.3636
   13809      14.0820
   13810      14.7940
   13811      14.2305
   13812      14.3611
   13813      14.9362
   13814      14.7835
   13815      14.3159
   13816      14.2414
   13817      14.2549
   13818      14.2376
   13819      14.5828
   13820      14.7202
   13821      14.8851
   13822      15.5536
   13823      15.1608
   13824      15.4476
   13825      14.9964
   13826      15.1276
   13827      14.6891
   13828      14.3847
   13829      14.2813
   13830      14.9128
   13831      14.5022
   13832      14.7554
   13833      14.9021
   13834      14.6179
   13835      14.6435
   13836      14.6463
   13837      14.9756
   13838      14.8694
   13839      14.6401
   13840      13.8988
   13841      14.3167
   13842      14.3647
   13843      14.1485
   13844      14.7410
   13845      14.5911
   13846      14.5626
   13847      14.5776
   13848      14.4050
   13849      14.6005
   13850      14.7185
   13851      14.3759
   13852      14.6461
   13853      14.6085
   13854      14.3482
   13855      14.2152
   13856      15.0442
   13857      14.9978
   13858      14.4137
   13859      14.6369
   13860      14.7250
   13861      15.0664
   13862      14.3119
   13863      14.6417
   13864      14.6822
   13865      14.5387
   13866      14.6628
   13867      14.7780
   13868      14.4806
   13869      14.7796
   13870      14.5393
   13871      14.9798
   13872      14.8911
   13873      14.7976
   13874      14.6029
   13875      14.5889
   13876      14.6666
   13877      14.5265
   13878      14.7833
   13879      14.5738
   13880      14.4391
   13881      14.7622
   13882      15.1302
   13883      14.6924
   13884      14.4383
   13885      14.7670
   13886      14.6396
   13887      15.0662
   13888      15.1321
   13889      14.6095
   13890      14.9485
   13891      14.8861
   13892      14.5017
   13893      14.8878
   13894      14.8265
   13895      15.3969
   13896      15.5091
   13897      15.7281
   13898      15.6820
   13899      15.4647
   13900      14.7636
   13901      14.4668
   13902      15.6774
   13903      15.2252
   13904      15.4025
   13905      15.0163
   13906      15.0324
   13907      14.9968
   13908      14.5990
   13909      14.6695
   13910      15.0989
   13911      14.6701
   13912      14.7669
   13913      15.3141
   13914      14.9036
   13915      14.5636
   13916      14.8478
   13917      14.9377
   13918      14.9979
   13919      15.3919
   13920      14.6014
   13921      14.9252
   13922      14.9003
   13923      15.2824
   13924      14.5145
   13925      15.0833
   13926      14.1579
   13927      15.2035
   13928      15.3742
   13929      14.8390
   13930      14.7622
   13931      14.5507
   13932      14.7013
   13933      14.4388
   13934      14.5199
   13935      14.3864
   13936      15.0387
   13937      15.1033
   13938      15.3181
   13939      14.8997
   13940      14.7345
   13941      14.9975
   13942      15.0628
   13943      14.9121
   13944      15.3101
   13945      14.7398
   13946      14.5669
   13947      14.7473
   13948      14.4364
   13949      14.4006
   13950      14.6078
   13951      14.6642
   13952      14.7268
   13953      14.3772
   13954      14.5690
   13955      14.3827
   13956      14.6554
   13957      14.4140
   13958      13.9359
   13959      13.9516
   13960      14.6480
   13961      13.9819
   13962      13.8838
   13963      14.2260
   13964      14.2684
   13965      14.8983
   13966      14.3240
   13967      14.6742
   13968      14.9832
   13969      14.3449
   13970      14.3640
   13971      14.8206
   13972      14.2750
   13973      14.8016
   13974      14.8351
   13975      14.6758
   13976      15.1269
   13977      15.1934
   13978      14.6860
   13979      15.1148
   13980      14.7630
   13981      14.6784
   13982      14.8241
   13983      14.5716
   13984      14.3707
   13985      14.4770
   13986      15.1205
   13987      14.3762
   13988      15.1592
   13989      14.7608
   13990      14.8245
   13991      14.8907
   13992      14.2904
   13993      14.6869
   13994      14.7822
   13995      14.4147
   13996      14.1064
   13997      15.1864
   13998      15.0569
   13999      15.2527
   14000      14.9043
   14001      14.8261
   14002      14.7793
   14003      14.7191
   14004      14.6422
   14005      14.8451
   14006      14.9389
   14007      14.7345
   14008      14.7559
   14009      14.2340
   14010      14.6130
   14011      14.5857
   14012      15.1963
   14013      14.8396
   14014      14.4421
   14015      14.7203
   14016      15.5672
   14017      15.0695
   14018      15.1627
   14019      14.5779
   14020      14.4096
   14021      15.1510
   14022      14.9344
   14023      13.8931
   14024      14.4403
   14025      14.8996
   14026      14.7599
   14027      14.2751
   14028      14.8085
   14029      14.8236
   14030      14.5349
   14031      14.6992
   14032      14.5861
   14033      14.3445
   14034      14.5736
   14035      14.4450
   14036      14.1378
   14037      14.6270
   14038      14.5556
   14039      14.6306
   14040      14.4474
   14041      14.3072
   14042      14.3658
   14043      14.4586
   14044      14.4097
   14045      14.5293
   14046      14.2697
   14047      14.2665
   14048      14.3471
   14049      14.6028
   14050      14.9897
   14051      14.5562
   14052      14.8462
   14053      14.7488
   14054      14.4953
   14055      14.5448
   14056      14.0744
   14057      14.6248
   14058      14.7384
   14059      14.5201
   14060      13.7947
   14061      14.1529
   14062      14.3263
   14063      14.5530
   14064      14.4977
   14065      14.6456
   14066      14.0928
   14067      14.3426
   14068      14.4485
   14069      14.3749
   14070      14.3565
   14071      14.4598
   14072      14.5953
   14073      14.6006
   14074      14.2597
   14075      14.3878
   14076      14.3591
   14077      14.2720
   14078      14.1188
   14079      13.8417
   14080      14.2198
   14081      14.3754
   14082      13.9051
   14083      14.1834
   14084      14.2792
   14085      14.4557
   14086      14.7085
   14087      14.3440
   14088      14.1308
   14089      14.5526
   14090      13.8876
   14091      14.0178
   14092      14.1009
   14093      13.9422
   14094      13.6606
   14095      13.9081
   14096      14.1727
   14097      14.4789
   14098      14.2020
   14099      14.0973
   14100      14.1441
   14101      14.2094
   14102      13.9553
   14103      13.9037
   14104      14.4120
   14105      14.5122
   14106      14.2438
   14107      13.9307
   14108      13.6869
   14109      14.0258
   14110      14.1406
   14111      13.7106
   14112      13.9782
   14113      14.0088
   14114      14.4836
   14115      14.2407
   14116      14.5478
   14117      14.2355
   14118      14.2353
   14119      14.3300
   14120      14.2282
   14121      14.2344
   14122      13.7890
   14123      14.1520
   14124      14.1957
   14125      13.9820
   14126      13.8227
   14127      14.0651
   14128      14.1216
   14129      13.8367
   14130      14.0305
   14131      14.0716
   14132      13.9760
   14133      14.5165
   14134      14.6781
   14135      13.7618
   14136      14.3008
   14137      14.1572
   14138      14.2761
   14139      14.4293
   14140      14.6907
   14141      14.0392
   14142      14.7197
   14143      14.4375
   14144      14.6604
   14145      14.8366
   14146      14.8696
   14147      15.1254
   14148      13.8259
   14149      14.8238
   14150      15.1116
   14151      14.1818
   14152      14.4341
   14153      14.4615
   14154      14.6967
   14155      14.4637
   14156      14.5170
   14157      15.0132
   14158      14.7030
   14159      14.9523
   14160      14.6546
   14161      15.0430
   14162      14.4785
   14163      14.9396
   14164      15.1804
   14165      14.2080
   14166      14.4761
   14167      14.7197
   14168      14.6269
   14169      15.2215
   14170      14.8815
   14171      14.7778
   14172      14.8191
   14173      14.4751
   14174      14.4381
   14175      14.5518
   14176      14.4667
   14177      14.3581
   14178      14.5613
   14179      14.7552
   14180      14.8115
   14181      14.3724
   14182      14.5225
   14183      14.2731
   14184      15.0538
   14185      15.1242
   14186      14.0483
   14187      14.0519
   14188      13.9319
   14189      14.2181
   14190      14.2859
   14191      14.8139
   14192      14.5752
   14193      14.8957
   14194      14.8759
   14195      14.7024
   14196      14.4356
   14197      14.4202
   14198      14.3698
   14199      14.4704
   14200      14.6012
   14201      14.4646
   14202      14.7749
   14203      14.2326
   14204      14.4754
   14205      14.4829
   14206      14.7617
   14207      14.6305
   14208      14.3762
   14209      14.4424
   14210      14.7888
   14211      14.6809
   14212      14.6354
   14213      14.3377
   14214      14.6651
   14215      15.0020
   14216      15.1118
   14217      14.9613
   14218      14.4022
   14219      15.1279
   14220      15.1895
   14221      15.1810
   14222      15.3875
   14223      15.2012
   14224      14.9963
   14225      15.2885
   14226      14.8489
   14227      14.4089
   14228      14.3730
   14229      15.0514
   14230      14.8393
   14231      15.0066
   14232      14.3764
   14233      14.8472
   14234      15.0248
   14235      14.5141
   14236      14.9625
   14237      14.9821
   14238      14.7892
   14239      15.0332
   14240      14.9652
   14241      14.9965
   14242      15.0112
   14243      14.7848
   14244      14.4502
   14245      14.6737
   14246      14.8550
   14247      14.9624
   14248      14.8602
   14249      15.5163
   14250      15.0748
   14251      15.3100
   14252      14.7961
   14253      14.6845
   14254      14.9005
   14255      14.9061
   14256      14.5424
   14257      14.5799
   14258      14.6890
   14259      14.1759
   14260      14.4844
   14261      14.6778
   14262      14.7323
   14263      14.5295
   14264      14.7949
   14265      14.6022
   14266      14.9244
   14267      14.8113
   14268      14.7491
   14269      14.8373
   14270      14.8240
   14271      14.7044
   14272      15.1725
   14273      15.1368
   14274      15.0917
   14275      14.8157
   14276      14.5726
   14277      15.0060
   14278      14.2858
   14279      14.5477
   14280      14.8134
   14281      14.2269
   14282      14.5017
   14283      14.5846
   14284      14.5051
   14285      14.3196
   14286      13.7822
   14287      14.5682
   14288      14.3135
   14289      14.9204
   14290      14.4896
   14291      14.8941
   14292      14.6990
   14293      14.0041
   14294      14.4949
   14295      13.9780
   14296      14.6259
   14297      14.7068
   14298      14.6274
   14299      14.3873
   14300      14.2001
   14301      14.4144
   14302      14.2188
   14303      13.7908
   14304      14.2374
   14305      14.2217
   14306      14.6347
   14307      14.6944
   14308      14.6463
   14309      14.4449
   14310      14.9203
   14311      14.4371
   14312      14.6344
   14313      14.5343
   14314      14.5884
   14315      14.1022
   14316      14.4873
   14317      14.5878
   14318      14.3164
   14319      14.0356
   14320      14.3586
   14321      14.3683
   14322      14.4145
   14323      14.7532
   14324      14.5726
   14325      14.6069
   14326      14.6146
   14327      14.9463
   14328      14.2895
   14329      14.8377
   14330      14.7608
   14331      15.2516
   14332      14.8712
   14333      14.0676
   14334      14.4157
   14335      14.7222
   14336      14.5163
   14337      14.5062
   14338      14.2478
   14339      14.6277
   14340      14.1023
   14341      14.6796
   14342      14.5833
   14343      14.2354
   14344      14.4587
   14345      14.4983
   14346      14.6200
   14347      14.4850
   14348      14.5644
   14349      14.4583
   14350      14.6663
   14351      14.2705
   14352      14.2917
   14353      14.3393
   14354      14.3098
   14355      14.2408
   14356      14.1449
   14357      14.3770
   14358      14.6415
   14359      14.4361
   14360      14.1682
   14361      14.7144
   14362      14.6244
   14363      14.5641
   14364      14.3700
   14365      14.6946
   14366      14.5071
   14367      14.9044
   14368      14.7269
   14369      13.9963
   14370      14.5502
   14371      14.4604
   14372      14.6537
   14373      14.3683
   14374      14.4943
   14375      14.4364
   14376      14.3083
   14377      14.1492
   14378      14.6865
   14379      14.0206
   14380      14.7205
   14381      14.1910
   14382      14.8481
   14383      14.2635
   14384      14.6788
   14385      14.7590
   14386      14.4207
   14387      14.4658
   14388      14.1345
   14389      14.4281
   14390      15.1800
   14391      15.0413
   14392      14.9437
   14393      14.4603
   14394      14.9358
   14395      14.5614
   14396      14.7300
   14397      14.5161
   14398      14.3220
   14399      14.5587
   14400      14.1365
   14401      14.4563
   14402      14.2947
   14403      14.1993
   14404      14.1265
   14405      14.2957
   14406      14.2158
   14407      15.1861
   14408      15.0625
   14409      14.7563
   14410      14.2912
   14411      14.7450
   14412      14.4228
   14413      14.6354
   14414      14.7646
   14415      14.5212
   14416      14.5027
   14417      14.1998
   14418      14.6715
   14419      14.1815
   14420      14.8172
   14421      14.3618
   14422      14.1694
   14423      14.6360
   14424      14.0997
   14425      13.8557
   14426      14.5620
   14427      14.4140
   14428      14.3307
   14429      14.4476
   14430      14.3960
   14431      14.0781
   14432      14.3092
   14433      14.0051
   14434      14.1088
   14435      14.4986
   14436      14.5827
   14437      14.5642
   14438      14.7224
   14439      14.2710
   14440      14.4452
   14441      14.3509
   14442      14.6893
   14443      14.4236
   14444      14.6501
   14445      14.6375
   14446      14.2293
   14447      14.1183
   14448      14.1120
   14449      14.4592
   14450      14.5201
   14451      14.2803
   14452      14.6185
   14453      14.3450
   14454      14.6545
   14455      14.3637
   14456      14.7501
   14457      14.1352
   14458      14.5363
   14459      14.5643
   14460      14.5668
   14461      14.3216
   14462      14.1454
   14463      14.0271
   14464      14.5564
   14465      14.6648
   14466      13.8654
   14467      14.1511
   14468      13.9708
   14469      14.2736
   14470      14.4689
   14471      14.6372
   14472      14.4220
   14473      13.7034
   14474      14.0195
   14475      14.4957
   14476      14.2098
   14477      13.8949
   14478      14.0207
   14479      14.4081
   14480      14.5872
   14481      14.2909
   14482      14.5726
   14483      14.0118
   14484      14.7406
   14485      14.6811
   14486      14.9463
   14487      14.7243
   14488      14.5661
   14489      14.5156
   14490      15.0230
   14491      14.7720
   14492      14.4194
   14493      14.7844
   14494      14.3772
   14495      14.9012
   14496      14.3356
   14497      14.2929
   14498      14.9245
   14499      14.8615
   14500      14.7987
   14501      14.6040
   14502      14.6667
   14503      14.3074
   14504      14.9107
   14505      14.6543
   14506      14.4581
   14507      14.4296
   14508      14.4444
   14509      14.2482
   14510      14.4121
   14511      14.6599
   14512      14.0256
   14513      14.5096
   14514      13.7452
   14515      14.2967
   14516      14.3267
   14517      13.9303
   14518      14.9014
   14519      13.5630
   14520      14.0515
   14521      13.9998
   14522      14.0623
   14523      14.2537
   14524      13.8610
   14525      14.0929
   14526      14.2458
   14527      14.6950
   14528      14.3200
   14529      13.6333
   14530      14.1710
   14531      14.0675
   14532      14.3549
   14533      14.0856
   14534      14.2410
   14535      14.0857
   14536      14.0795
   14537      14.3210
   14538      14.3398
   14539      13.4114
   14540      14.1335
   14541      13.8031
   14542      14.0310
   14543      14.0417
   14544      14.0557
   14545      13.9346
   14546      13.8766
   14547      13.7190
   14548      14.1432
   14549      14.2009
   14550      14.0100
   14551      14.3329
   14552      14.2865
   14553      13.8931
   14554      13.8270
   14555      13.8980
   14556      13.9969
   14557      14.0638
   14558      13.9548
   14559      14.7035
   14560      14.2890
   14561      14.2345
   14562      14.6033
   14563      14.3018
   14564      14.3734
   14565      14.1579
   14566      13.8300
   14567      14.0733
   14568      14.0168
   14569      13.9154
   14570      14.3569
   14571      13.8786
   14572      14.0374
   14573      14.0960
   14574      14.0868
   14575      14.0713
   14576      13.8321
   14577      14.4979
   14578      13.6500
   14579      14.0412
   14580      13.8551
   14581      14.0314
   14582      13.9131
   14583      13.8826
   14584      13.5316
   14585      13.8431
   14586      14.0628
   14587      14.0711
   14588      14.2472
   14589      14.1483
   14590      14.3103
   14591      14.2754
   14592      14.3289
   14593      14.4373
   14594      14.5426
   14595      14.4993
   14596      14.0357
   14597      14.3570
   14598      14.7254
   14599      14.7093
   14600      14.3678
   14601      14.2113
   14602      14.5202
   14603      14.2094
   14604      14.8249
   14605      14.5333
   14606      15.0764
   14607      14.8531
   14608      14.1910
   14609      14.4801
   14610      14.4679
   14611      14.3651
   14612      14.4472
   14613      14.7139
   14614      14.6292
   14615      14.9151
   14616      14.8888
   14617      14.6756
   14618      14.3300
   14619      14.3841
   14620      14.6912
   14621      14.3110
   14622      14.6429
   14623      14.8523
   14624      14.8636
   14625      14.9885
   14626      14.5717
   14627      14.6339
   14628      14.5279
   14629      14.3978
   14630      14.5100
   14631      14.0462
   14632      14.3259
   14633      14.2356
   14634      14.3501
   14635      14.6238
   14636      14.3110
   14637      14.6640
   14638      14.2740
   14639      14.5145
   14640      14.2921
   14641      14.6651
   14642      14.5093
   14643      14.8271
   14644      14.8981
   14645      14.6939
   14646      14.8029
   14647      14.5855
   14648      14.2928
   14649      14.8028
   14650      14.6381
   14651      14.8143
   14652      15.0606
   14653      14.7865
   14654      14.8744
   14655      14.6938
   14656      14.5027
   14657      14.3653
   14658      14.3903
   14659      14.1635
   14660      14.3083
   14661      14.0786
   14662      14.9317
   14663      14.4531
   14664      14.1616
   14665      14.4329
   14666      14.2003
   14667      14.6068
   14668      14.0240
   14669      14.8397
   14670      14.3929
   14671      14.4255
   14672      15.1571
   14673      14.9149
   14674      14.6955
   14675      14.5638
   14676      14.7621
   14677      14.3952
   14678      14.4925
   14679      14.4701
   14680      14.3210
   14681      14.0202
   14682      13.9714
   14683      14.5140
   14684      14.4762
   14685      14.9330
   14686      14.4081
   14687      15.1803
   14688      14.8791
   14689      14.3485
   14690      14.5249
   14691      14.4559
   14692      14.6686
   14693      14.7492
   14694      14.4523
   14695      14.2875
   14696      14.2570
   14697      13.9491
   14698      14.3105
   14699      14.3257
   14700      14.8968
   14701      14.6008
   14702      14.7463
   14703      14.3112
   14704      14.6156
   14705      15.0068
   14706      14.5784
   14707      14.5408
   14708      14.5138
   14709      14.1966
   14710      14.9138
   14711      14.0373
   14712      14.2514
   14713      14.8998
   14714      14.5721
   14715      14.6277
   14716      14.3861
   14717      14.6298
   14718      14.5080
   14719      14.3645
   14720      14.7825
   14721      14.5068
   14722      14.5164
   14723      14.5907
   14724      14.7968
   14725      14.4395
   14726      14.5146
   14727      14.8887
   14728      14.8663
   14729      14.2580
   14730      14.6420
   14731      14.4663
   14732      14.6973
   14733      14.2987
   14734      14.7019
   14735      14.3232
   14736      14.2379
   14737      14.3730
   14738      14.1537
   14739      14.5365
   14740      14.4112
   14741      14.4287
   14742      14.8053
   14743      14.7716
   14744      14.5615
   14745      14.5750
   14746      14.2457
   14747      14.9284
   14748      14.9405
   14749      14.5477
   14750      14.1622
   14751      14.7186
   14752      14.5062
   14753      14.1648
   14754      14.4031
   14755      13.9198
   14756      14.1670
   14757      14.5022
   14758      14.1665
   14759      14.0492
   14760      14.2811
   14761      14.6742
   14762      14.2981
   14763      14.5670
   14764      14.4291
   14765      14.2738
   14766      14.7625
   14767      14.2703
   14768      15.1224
   14769      14.2607
   14770      14.6788
   14771      14.4257
   14772      14.5557
   14773      14.4598
   14774      14.8869
   14775      14.0428
   14776      14.2450
   14777      14.4489
   14778      14.6898
   14779      14.8701
   14780      14.9198
   14781      15.0000
   14782      14.9064
   14783      15.0977
   14784      14.6991
   14785      14.8226
   14786      14.4734
   14787      14.4273
   14788      14.2967
   14789      14.5269
   14790      14.5733
   14791      14.3735
   14792      15.0091
   14793      14.7693
   14794      14.5536
   14795      15.4381
   14796      13.8611
   14797      14.1935
   14798      14.7759
   14799      14.2400
   14800      14.5161
   14801      14.3675
   14802      14.9493
   14803      14.4535
   14804      14.8597
   14805      14.6760
   14806      14.0871
   14807      14.5419
   14808      14.7487
   14809      14.4362
   14810      14.1613
   14811      14.7934
   14812      14.5615
   14813      14.2882
   14814      14.6767
   14815      14.7591
   14816      14.6569
   14817      15.1790
   14818      14.2925
   14819      14.3244
   14820      14.9239
   14821      15.1991
   14822      14.6424
   14823      14.4988
   14824      14.6750
   14825      14.5435
   14826      14.6006
   14827      14.1241
   14828      14.7198
   14829      14.6549
   14830      14.2970
   14831      14.1287
   14832      14.4432
   14833      14.2207
   14834      13.9774
   14835      14.1419
   14836      14.4230
   14837      14.3148
   14838      14.2681
   14839      14.3665
   14840      14.5686
   14841      14.3875
   14842      14.7079
   14843      14.2045
   14844      15.2611
   14845      14.6877
   14846      14.4126
   14847      14.8327
   14848      14.5297
   14849      14.3739
   14850      14.5138
   14851      14.5176
   14852      14.4701
   14853      14.7578
   14854      14.8513
   14855      14.7593
   14856      14.7277
   14857      14.2990
   14858      14.3650
   14859      14.5497
   14860      15.0195
   14861      14.8092
   14862      15.3644
   14863      14.8216
   14864      15.2894
   14865      14.8822
   14866      14.8223
   14867      14.7192
   14868      14.8678
   14869      14.4199
   14870      14.5286
   14871      14.5672
   14872      15.0811
   14873      14.5793
   14874      14.5542
   14875      15.1717
   14876      15.1286
   14877      14.9845
   14878      14.9130
   14879      14.8455
   14880      14.3196
   14881      14.9755
   14882      15.2011
   14883      15.0033
   14884      14.7599
   14885      14.4448
   14886      14.7573
   14887      14.2206
   14888      14.6724
   14889      14.7331
   14890      14.5358
   14891      14.4512
   14892      14.3829
   14893      14.3110
   14894      14.2504
   14895      13.9098
   14896      14.1864
   14897      14.5235
   14898      14.4201
   14899      13.8576
   14900      13.9819
   14901      14.7211
   14902      14.4751
   14903      14.4835
   14904      14.7832
   14905      14.2328
   14906      14.6806
   14907      14.5349
   14908      14.7391
   14909      15.0019
   14910      14.4004
   14911      15.0329
   14912      14.8894
   14913      15.1806
   14914      14.8413
   14915      14.6036
   14916      15.0194
   14917      14.5998
   14918      14.6969
   14919      15.2832
   14920      15.0246
   14921      15.4856
   14922      15.0707
   14923      15.1064
   14924      14.9255
   14925      14.7060
   14926      14.8994
   14927      14.9866
   14928      14.3721
   14929      13.9843
   14930      14.6904
   14931      14.3236
   14932      14.4818
   14933      14.3565
   14934      14.4009
   14935      14.1937
   14936      13.7943
   14937      14.2583
   14938      14.0055
   14939      14.8782
   14940      14.6276
   14941      14.4485
   14942      14.6171
   14943      14.3333
   14944      14.3328
   14945      14.5616
   14946      14.4134
   14947      14.4262
   14948      14.4054
   14949      14.3053
   14950      14.4994
   14951      14.1158
   14952      15.0625
   14953      14.8078
   14954      15.1584
   14955      14.5817
   14956      14.3036
   14957      14.8201
   14958      14.0323
   14959      14.5239
   14960      14.5129
   14961      14.1286
   14962      14.6037
   14963      14.7894
   14964      14.6966
   14965      14.5745
   14966      14.4905
   14967      14.2705
   14968      14.0239
   14969      14.3195
   14970      14.8624
   14971      14.4808
   14972      14.5266
   14973      14.7344
   14974      15.0535
   14975      14.5688
   14976      15.1875
   14977      14.5848
   14978      14.2955
   14979      14.4557
   14980      14.5930
   14981      15.3009
   14982      14.9488
   14983      15.1205
   14984      14.5987
   14985      14.6664
   14986      15.1098
   14987      14.5640
   14988      13.8422
   14989      14.1090
   14990      14.2369
   14991      14.4369
   14992      14.9355
   14993      15.0050
   14994      14.5758
   14995      14.6891
   14996      14.7007
   14997      14.9234
   14998      14.3993
   14999      14.6668
   15000      14.6113
   15001      14.6456
   15002      15.1550
   15003      14.6699
   15004      14.7202
   15005      15.1663
   15006      14.6701
   15007      14.7417
   15008      14.6947
   15009      14.9214
   15010      14.8692
   15011      15.0222
   15012      14.7533
   15013      14.9970
   15014      14.8025
   15015      14.2125
   15016      14.4542
   15017      14.4304
   15018      14.3011
   15019      14.8690
   15020      14.3340
   15021      15.0944
   15022      14.8482
   15023      14.5250
   15024      14.2721
   15025      14.6458
   15026      14.9490
   15027      14.6732
   15028      14.5072
   15029      14.2857
   15030      14.5393
   15031      14.9938
   15032      14.6462
   15033      14.8369
   15034      14.6950
   15035      14.6301
   15036      14.2050
   15037      14.1865
   15038      13.9140
   15039      14.0559
   15040      14.8156
   15041      14.6884
   15042      14.7582
   15043      14.6518
   15044      14.3184
   15045      14.7159
   15046      14.3015
   15047      14.6235
   15048      14.1329
   15049      14.9074
   15050      14.7111
   15051      15.4077
   15052      15.0052
   15053      15.1227
   15054      14.8566
   15055      14.7522
   15056      14.7793
   15057      14.4865
   15058      14.8702
   15059      14.7706
   15060      15.0164
   15061      15.1336
   15062      14.6518
   15063      15.0176
   15064      14.8119
   15065      14.3564
   15066      14.5864
   15067      14.8887
   15068      14.6702
   15069      14.9881
   15070      14.8552
   15071      14.6084
   15072      14.4116
   15073      14.7984
   15074      14.7606
   15075      14.3480
   15076      14.2952
   15077      14.2975
   15078      14.2983
   15079      14.8709
   15080      14.8489
   15081      14.3436
   15082      14.4925
   15083      14.3817
   15084      14.4549
   15085      14.3738
   15086      13.9115
   15087      14.3539
   15088      14.2766
   15089      14.6892
   15090      14.1909
   15091      14.1799
   15092      14.3346
   15093      14.4301
   15094      14.8206
   15095      15.0154
   15096      14.4886
   15097      14.8272
   15098      14.6285
   15099      14.4097
   15100      14.8865
   15101      15.0126
   15102      14.6890
   15103      14.7976
   15104      14.6545
   15105      14.0648
   15106      14.2614
   15107      14.0905
   15108      14.2471
   15109      14.2846
   15110      14.3543
   15111      14.0904
   15112      13.8958
   15113      14.3535
   15114      14.6415
   15115      13.8162
   15116      14.3063
   15117      13.4451
   15118      14.0227
   15119      14.0526
   15120      14.6862
   15121      14.5499
   15122      14.3686
   15123      14.7650
   15124      14.2365
   15125      14.8184
   15126      14.7538
   15127      15.0243
   15128      14.4663
   15129      14.8639
   15130      14.3444
   15131      14.4673
   15132      14.8187
   15133      14.8052
   15134      14.5164
   15135      14.8203
   15136      14.7098
   15137      14.7611
   15138      14.8333
   15139      14.9990
   15140      14.7043
   15141      14.9667
   15142      14.4948
   15143      14.4273
   15144      14.3772
   15145      14.8356
   15146      14.7832
   15147      14.3842
   15148      14.6777
   15149      14.7276
   15150      14.8894
   15151      14.2322
   15152      14.9102
   15153      14.6752
   15154      15.0467
   15155      14.6011
   15156      14.4978
   15157      13.9452
   15158      14.4691
   15159      14.5434
   15160      14.1481
   15161      13.9542
   15162      14.3241
   15163      15.0329
   15164      14.6746
   15165      14.6299
   15166      14.7877
   15167      14.8730
   15168      15.0823
   15169      14.6748
   15170      14.7746
   15171      14.7407
   15172      14.7942
   15173      14.8197
   15174      14.9030
   15175      14.9080
   15176      14.6144
   15177      15.5023
   15178      14.3983
   15179      14.4182
   15180      14.5850
   15181      14.9988
   15182      14.8626
   15183      15.0725
   15184      14.8756
   15185      15.1693
   15186      15.6114
   15187      14.7816
   15188      14.9846
   15189      15.2262
   15190      15.4014
   15191      14.5346
   15192      14.7955
   15193      14.8824
   15194      15.2999
   15195      15.5645
   15196      15.4869
   15197      15.5085
   15198      15.6699
   15199      14.6321
   15200      15.5947
   15201      14.9385
   15202      15.4309
   15203      14.9831
   15204      14.7779
   15205      14.7279
   15206      14.6653
   15207      14.9164
   15208      14.8204
   15209      14.7968
   15210      14.6086
   15211      14.4322
   15212      14.6452
   15213      14.8680
   15214      14.9546
   15215      14.7255
   15216      14.3080
   15217      14.5174
   15218      14.8183
   15219      14.1502
   15220      14.9759
   15221      14.7173
   15222      14.7094
   15223      15.0599
   15224      14.6982
   15225      14.6688
   15226      14.6476
   15227      14.5679
   15228      14.8137
   15229      14.8474
   15230      15.1165
   15231      15.1763
   15232      14.6401
   15233      14.6335
   15234      15.0015
   15235      14.7280
   15236      14.4144
   15237      14.2252
   15238      14.4953
   15239      14.7723
   15240      14.6391
   15241      14.7792
   15242      15.0887
   15243      14.8569
   15244      15.0428
   15245      15.0169
   15246      14.5719
   15247      15.1137
   15248      14.4365
   15249      14.6586
   15250      14.8766
   15251      14.7361
   15252      14.7041
   15253      14.6238
   15254      15.0315
   15255      15.0912
   15256      14.1541
   15257      14.4757
   15258      15.0404
   15259      14.8646
   15260      14.9225
   15261      14.5847
   15262      15.2859
   15263      15.2423
   15264      14.7232
   15265      14.6972
   15266      14.9613
   15267      14.5362
   15268      14.2157
   15269      14.7662
   15270      14.6580
   15271      14.8152
   15272      14.3146
   15273      14.4465
   15274      14.6130
   15275      14.5507
   15276      14.5263
   15277      15.1065
   15278      14.6942
   15279      14.2394
   15280      14.4775
   15281      14.2090
   15282      14.6947
   15283      14.0534
   15284      14.2690
   15285      14.4045
   15286      14.3380
   15287      15.1712
   15288      14.9084
   15289      13.8994
   15290      14.6221
   15291      13.7774
   15292      14.1559
   15293      14.0109
   15294      14.3576
   15295      13.9076
   15296      13.9971
   15297      14.8325
   15298      14.8895
   15299      14.4791
   15300      13.8357
   15301      14.3213
   15302      13.8842
   15303      14.3847
   15304      14.9895
   15305      13.8617
   15306      14.2723
   15307      14.0196
   15308      14.7368
   15309      14.6449
   15310      14.3049
   15311      14.3479
   15312      14.6131
   15313      14.7635
   15314      14.7943
   15315      14.4412
   15316      15.1460
   15317      14.5794
   15318      14.5987
   15319      15.0566
   15320      14.5775
   15321      14.5840
   15322      15.2484
   15323      14.8347
   15324      15.0142
   15325      14.8850
   15326      14.4547
   15327      14.9499
   15328      14.7690
   15329      14.8976
   15330      14.4744
   15331      15.0255
   15332      14.1654
   15333      15.2065
   15334      15.2382
   15335      14.5854
   15336      14.1616
   15337      14.3196
   15338      14.2784
   15339      14.4417
   15340      14.2361
   15341      14.4919
   15342      14.9221
   15343      14.7633
   15344      15.2238
   15345      14.7058
   15346      14.4486
   15347      14.7287
   15348      14.1991
   15349      14.6638
   15350      14.4970
   15351      13.9359
   15352      14.9301
   15353      13.4589
   15354      14.0821
   15355      14.2023
   15356      14.4736
   15357      14.2450
   15358      14.1834
   15359      14.6797
   15360      14.7912
   15361      14.3651
   15362      14.4770
   15363      14.2190
   15364      14.5225
   15365      14.3439
   15366      13.9932
   15367      14.3205
   15368      14.1529
   15369      14.4878
   15370      13.9070
   15371      14.8400
   15372      15.0033
   15373      14.4340
   15374      14.2891
   15375      14.6304
   15376      14.4835
   15377      14.3553
   15378      14.4562
   15379      14.3175
   15380      14.3836
   15381      14.3957
   15382      14.2923
   15383      14.3744
   15384      13.8421
   15385      14.2828
   15386      14.6031
   15387      14.0521
   15388      13.4299
   15389      13.6639
   15390      14.2809
   15391      14.5808
   15392      14.0672
   15393      14.0635
   15394      14.4884
   15395      13.9921
   15396      14.3218
   15397      14.2200
   15398      13.9754
   15399      13.9225
   15400      14.2541
   15401      14.9048
   15402      14.6486
   15403      14.7096
   15404      14.4298
   15405      14.6958
   15406      14.6508
   15407      14.4050
   15408      14.8259
   15409      14.6555
   15410      14.4345
   15411      14.5835
   15412      14.7362
   15413      14.7062
   15414      14.2387
   15415      14.6022
   15416      14.7030
   15417      14.6873
   15418      14.9483
   15419      14.7163
   15420      14.6834
   15421      14.8952
   15422      15.1970
   15423      14.4140
   15424      14.1889
   15425      14.1508
   15426      14.5415
   15427      14.4370
   15428      14.4678
   15429      14.4326
   15430      14.8146
   15431      14.4514
   15432      14.3118
   15433      14.5181
   15434      14.9290
   15435      14.3547
   15436      14.7495
   15437      15.1940
   15438      15.0785
   15439      14.5772
   15440      14.3282
   15441      14.5430
   15442      15.0009
   15443      15.0390
   15444      14.5769
   15445      14.5230
   15446      14.6804
   15447      14.7390
   15448      14.8290
   15449      14.8978
   15450      14.7724
   15451      14.7788
   15452      14.8675
   15453      14.3137
   15454      14.4318
   15455      14.3236
   15456      14.3284
   15457      14.5487
   15458      15.1183
   15459      14.4404
   15460      14.2580
   15461      14.3210
   15462      14.8335
   15463      14.5879
   15464      14.2459
   15465      14.2229
   15466      14.1001
   15467      14.4000
   15468      14.8298
   15469      14.0641
   15470      14.1535
   15471      14.9116
   15472      14.0658
   15473      14.3603
   15474      14.3866
   15475      14.4361
   15476      14.9351
   15477      14.4171
   15478      15.0223
   15479      14.7840
   15480      15.0069
   15481      14.9590
   15482      15.2137
   15483      14.5587
   15484      14.5784
   15485      14.5903
   15486      14.5342
   15487      13.9302
   15488      14.4588
   15489      14.5273
   15490      13.8620
   15491      14.2531
   15492      14.3925
   15493      14.1734
   15494      14.1912
   15495      14.2471
   15496      14.2440
   15497      14.6469
   15498      14.5920
   15499      14.9788
   15500      14.7461
   15501      14.6472
   15502      14.4949
   15503      14.9721
   15504      14.3353
   15505      14.6584
   15506      14.7791
   15507      14.4503
   15508      14.4448
   15509      14.1372
   15510      14.7389
   15511      13.8285
   15512      14.1815
   15513      14.6694
   15514      14.4676
   15515      14.2462
   15516      14.3528
   15517      14.1024
   15518      14.5142
   15519      14.1126
   15520      14.1942
   15521      14.1715
   15522      13.7886
   15523      13.9267
   15524      14.4507
   15525      14.1729
   15526      14.4717
   15527      14.2808
   15528      14.3912
   15529      14.8900
   15530      14.2350
   15531      14.2893
   15532      14.5258
   15533      14.7516
   15534      14.3628
   15535      14.2172
   15536      14.4025
   15537      14.5617
   15538      14.4434
   15539      14.0906
   15540      14.2814
   15541      14.2181
   15542      14.5024
   15543      14.7000
   15544      14.7516
   15545      14.9974
   15546      15.0850
   15547      14.7869
   15548      14.6205
   15549      14.7829
   15550      14.4969
   15551      14.4951
   15552      14.1699
   15553      14.6814
   15554      14.7066
   15555      14.7458
   15556      14.1383
   15557      14.9572
   15558      14.4736
   15559      14.8134
   15560      14.5098
   15561      14.7325
   15562      14.4307
   15563      14.3840
   15564      14.1203
   15565      14.8840
   15566      13.6957
   15567      14.4429
   15568      15.0269
   15569      14.3074
   15570      14.8663
   15571      14.5658
   15572      14.7165
   15573      14.7399
   15574      14.2754
   15575      14.8158
   15576      14.7504
   15577      15.2587
   15578      14.9459
   15579      14.8571
   15580      14.7404
   15581      15.1001
   15582      14.7759
   15583      15.1393
   15584      14.7872
   15585      15.4692
   15586      15.3891
   15587      14.6436
   15588      15.1197
   15589      14.6945
   15590      15.2038
   15591      14.1864
   15592      14.9645
   15593      14.5971
   15594      14.2308
   15595      14.6045
   15596      15.2322
   15597      14.1000
   15598      14.5402
   15599      14.2554
   15600      14.2854
   15601      14.3938
   15602      14.6682
   15603      14.6440
   15604      14.4806
   15605      15.0041
   15606      15.2621
   15607      15.1223
   15608      15.3601
   15609      14.7079
   15610      14.4256
   15611      15.2571
   15612      14.7586
   15613      14.6187
   15614      14.8352
   15615      14.8013
   15616      14.0371
   15617      14.4732
   15618      14.8423
   15619      14.8743
   15620      14.5763
   15621      14.1155
   15622      14.5027
   15623      14.0710
   15624      13.8589
   15625      14.0514
   15626      14.7127
   15627      14.4577
   15628      14.6399
   15629      14.6366
   15630      14.8202
   15631      14.8134
   15632      15.0876
   15633      14.8348
   15634      14.2362
   15635      14.5490
   15636      15.0057
   15637      14.7025
   15638      14.7202
   15639      15.0441
   15640      15.4063
   15641      15.1420
   15642      14.7186
   15643      14.9961
   15644      15.1478
   15645      14.8513
   15646      15.1360
   15647      15.0869
   15648      14.4402
   15649      14.8286
   15650      14.7074
   15651      14.6650
   15652      15.0009
   15653      15.0474
   15654      14.8289
   15655      14.5105
   15656      14.9191
   15657      14.7077
   15658      14.5146
   15659      14.3819
   15660      14.7536
   15661      15.2755
   15662      14.5414
   15663      14.9812
   15664      14.3375
   15665      14.4201
   15666      14.5730
   15667      14.7689
   15668      14.3255
   15669      14.5167
   15670      14.8272
   15671      14.2989
   15672      14.5104
   15673      13.8872
   15674      14.1601
   15675      14.1909
   15676      14.9508
   15677      13.9945
   15678      14.3298
   15679      14.8144
   15680      14.1127
   15681      14.4259
   15682      14.2956
   15683      14.4824
   15684      14.3760
   15685      14.3164
   15686      14.8727
   15687      15.1248
   15688      14.5934
   15689      14.8526
   15690      14.6122
   15691      14.4350
   15692      14.6262
   15693      14.3967
   15694      14.0876
   15695      14.5993
   15696      14.7436
   15697      14.0934
   15698      14.5372
   15699      14.4924
   15700      13.8089
   15701      14.6751
   15702      14.0836
   15703      14.0980
   15704      13.8890
   15705      13.8965
   15706      14.3952
   15707      13.4749
   15708      14.5874
   15709      13.9317
   15710      14.0265
   15711      14.1384
   15712      14.0255
   15713      14.1933
   15714      14.4942
   15715      14.3874
   15716      14.7511
   15717      14.4709
   15718      14.6650
   15719      14.5606
   15720      14.2627
   15721      14.2193
   15722      14.4783
   15723      14.4777
   15724      14.1126
   15725      13.5966
   15726      14.3435
   15727      14.3552
   15728      14.6801
   15729      14.4373
   15730      14.0949
   15731      14.9544
   15732      14.5269
   15733      14.2414
   15734      14.5901
   15735      14.4308
   15736      14.6358
   15737      14.3931
   15738      15.1666
   15739      14.5088
   15740      14.1350
   15741      14.5456
   15742      14.3742
   15743      14.1392
   15744      13.5178
   15745      13.8724
   15746      14.3884
   15747      13.9543
   15748      13.8201
   15749      14.5348
   15750      14.5334
   15751      13.9473
   15752      14.3224
   15753      14.0175
   15754      14.1876
   15755      14.8414
   15756      14.8036
   15757      14.3034
   15758      14.5359
   15759      14.9839
   15760      14.9032
   15761      15.3551
   15762      15.1235
   15763      14.7194
   15764      14.9720
   15765      14.7413
   15766      14.8841
   15767      14.4566
   15768      14.6997
   15769      14.7869
   15770      14.5960
   15771      14.8032
   15772      14.7192
   15773      14.4846
   15774      14.6975
   15775      14.5418
   15776      14.5670
   15777      14.5172
   15778      14.4212
   15779      15.0194
   15780      14.7008
   15781      14.4677
   15782      14.3607
   15783      15.0192
   15784      15.2326
   15785      14.9009
   15786      14.8335
   15787      14.7162
   15788      14.7065
   15789      14.8657
   15790      14.8597
   15791      14.5842
   15792      15.1781
   15793      15.4684
   15794      15.1622
   15795      15.1355
   15796      14.5963
   15797      15.1765
   15798      14.4607
   15799      14.9196
   15800      14.8108
   15801      14.9254
   15802      14.8310
   15803      14.8359
   15804      14.7330
   15805      14.8823
   15806      14.9665
   15807      14.8479
   15808      14.1762
   15809      14.3303
   15810      14.6640
   15811      14.5138
   15812      14.4833
   15813      14.5376
   15814      15.1804
   15815      14.8100
   15816      14.6649
   15817      14.4043
   15818      14.1303
   15819      13.9901
   15820      14.0848
   15821      14.3615
   15822      14.0475
   15823      14.2417
   15824      14.3698
   15825      14.8341
   15826      14.1503
   15827      14.5010
   15828      14.2598
   15829      14.9323
   15830      14.4667
   15831      14.3173
   15832      14.3703
   15833      14.0405
   15834      14.5733
   15835      14.7281
   15836      14.9385
   15837      14.4493
   15838      14.0016
   15839      14.4936
   15840      14.5943
   15841      14.4154
   15842      14.3926
   15843      14.3800
   15844      14.4391
   15845      14.2296
   15846      14.0966
   15847      14.8004
   15848      14.9293
   15849      14.3119
   15850      14.5669
   15851      14.4611
   15852      13.9470
   15853      13.9729
   15854      14.0476
   15855      14.2958
   15856      14.1134
   15857      14.8404
   15858      14.7899
   15859      14.2022
   15860      14.1655
   15861      14.4907
   15862      14.7020
   15863      14.2421
   15864      14.5299
   15865      14.6616
   15866      14.4862
   15867      14.5247
   15868      14.2617
   15869      14.8325
   15870      14.5355
   15871      14.5384
   15872      14.8380
   15873      14.6838
   15874      14.8899
   15875      14.4019
   15876      14.4795
   15877      14.4890
   15878      14.5658
   15879      14.3475
   15880      14.9072
   15881      14.6832
   15882      14.8700
   15883      15.0588
   15884      14.8289
   15885      14.2097
   15886      14.7043
   15887      14.5103
   15888      14.6980
   15889      14.6333
   15890      14.6079
   15891      14.5725
   15892      14.8067
   15893      14.2231
   15894      14.5804
   15895      14.3683
   15896      14.4470
   15897      15.0534
   15898      14.4212
   15899      14.8218
   15900      14.9607
   15901      14.5823
   15902      15.0062
   15903      14.8924
   15904      14.9560
   15905      14.7847
   15906      14.3710
   15907      14.7945
   15908      14.2095
   15909      14.4086
   15910      15.1171
   15911      14.2571
   15912      14.2694
   15913      14.3996
   15914      14.4360
   15915      14.8145
   15916      15.3690
   15917      14.4058
   15918      14.8094
   15919      13.9566
   15920      14.4953
   15921      14.5388
   15922      14.7022
   15923      14.7487
   15924      14.8820
   15925      14.7434
   15926      13.9997
   15927      14.5663
   15928      14.2800
   15929      13.7795
   15930      14.2037
   15931      14.3112
   15932      14.0873
   15933      14.6159
   15934      14.7518
   15935      14.6534
   15936      14.8917
   15937      14.7447
   15938      14.4027
   15939      14.8792
   15940      14.4710
   15941      14.8778
   15942      15.2728
   15943      14.3496
   15944      15.0944
   15945      14.5822
   15946      14.7881
   15947      14.4859
   15948      14.6577
   15949      14.5029
   15950      14.7400
   15951      14.5959
   15952      14.6007
   15953      14.5555
   15954      14.9905
   15955      14.3807
   15956      14.9794
   15957      14.8263
   15958      15.2333
   15959      15.4513
   15960      14.6511
   15961      14.7464
   15962      14.6669
   15963      14.7950
   15964      14.9270
   15965      14.2569
   15966      14.2167
   15967      13.9606
   15968      14.1577
   15969      15.0701
   15970      14.2268
   15971      14.4682
   15972      14.3912
   15973      14.2128
   15974      14.0613
   15975      13.9175
   15976      13.9812
   15977      13.6872
   15978      13.9623
   15979      13.9303
   15980      14.0237
   15981      14.1950
   15982      14.9032
   15983      14.6964
   15984      14.3720
   15985      14.6757
   15986      14.1873
   15987      15.0959
   15988      14.3910
   15989      14.4541
   15990      14.6233
   15991      14.3144
   15992      14.5683
   15993      14.1869
   15994      14.5580
   15995      14.4767
   15996      14.4490
   15997      14.2544
   15998      14.2190
   15999      14.1530
   16000      14.1286
   16001      14.5299
   16002      13.9980
   16003      14.0636
   16004      14.2760
   16005      14.8334
   16006      14.3458
   16007      14.8154
   16008      14.6532
   16009      14.6175
   16010      15.2851
   16011      14.3513
   16012      14.7939
   16013      14.4589
   16014      14.8343
   16015      14.4918
   16016      14.6555
   16017      14.7264
   16018      14.4872
   16019      14.5892
   16020      14.5212
   16021      14.1365
   16022      14.0618
   16023      14.3599
   16024      14.4125
   16025      13.8950
   16026      14.5404
   16027      14.1844
   16028      14.9778
   16029      15.0348
   16030      14.8517
   16031      14.5035
   16032      14.8052
   16033      14.5887
   16034      14.7097
   16035      14.6403
   16036      14.0033
   16037      15.0035
   16038      14.7358
   16039      15.0313
   16040      14.9764
   16041      14.8940
   16042      15.0550
   16043      14.3611
   16044      14.6677
   16045      14.6634
   16046      14.8895
   16047      14.7926
   16048      14.4231
   16049      15.0406
   16050      15.5876
   16051      14.9160
   16052      14.9270
   16053      14.3703
   16054      14.5754
   16055      14.5966
   16056      14.2947
   16057      14.6346
   16058      14.3610
   16059      14.5881
   16060      14.9732
   16061      14.8228
   16062      15.0467
   16063      14.1580
   16064      14.4934
   16065      14.2145
   16066      14.6861
   16067      14.2614
   16068      13.8602
   16069      13.9838
   16070      14.5947
   16071      14.8342
   16072      14.4362
   16073      14.0455
   16074      14.7403
   16075      14.6061
   16076      14.5820
   16077      14.4471
   16078      14.3067
   16079      14.1231
   16080      14.2333
   16081      14.5515
   16082      14.3065
   16083      14.7463
   16084      14.9162
   16085      14.7273
   16086      14.9489
   16087      14.5318
   16088      14.2401
   16089      14.4523
   16090      14.7240
   16091      14.4835
   16092      14.8150
   16093      13.7701
   16094      14.6342
   16095      14.3104
   16096      14.5781
   16097      14.3301
   16098      14.4315
   16099      13.9553
   16100      14.5651
   16101      14.2318
   16102      14.7222
   16103      14.9907
   16104      14.4349
   16105      15.0434
   16106      15.1736
   16107      14.3835
   16108      14.9346
   16109      14.2687
   16110      14.1039
   16111      14.7307
   16112      14.4968
   16113      14.8466
   16114      14.2052
   16115      14.4707
   16116      14.8015
   16117      14.7635
   16118      14.2461
   16119      14.8836
   16120      14.6648
   16121      14.2484
   16122      14.9291
   16123      14.3982
   16124      14.8564
   16125      14.3873
   16126      14.5040
   16127      14.6361
   16128      14.8882
   16129      14.1503
   16130      14.5682
   16131      14.6392
   16132      14.6810
   16133      14.2783
   16134      14.3077
   16135      14.6466
   16136      14.3677
   16137      14.6623
   16138      14.2705
   16139      14.7062
   16140      14.1862
   16141      14.6791
   16142      13.9145
   16143      14.3873
   16144      14.2503
   16145      14.0842
   16146      14.2675
   16147      14.1610
   16148      14.1665
   16149      14.2748
   16150      14.3484
   16151      14.2908
   16152      14.5359
   16153      14.6083
   16154      14.5895
   16155      14.4479
   16156      14.0500
   16157      14.5867
   16158      14.4275
   16159      14.6610
   16160      14.0721
   16161      14.7203
   16162      14.8048
   16163      14.1870
   16164      14.6882
   16165      14.1713
   16166      14.8835
   16167      14.4883
   16168      14.4406
   16169      14.2766
   16170      14.5483
   16171      14.5915
   16172      14.7437
   16173      14.2286
   16174      14.2042
   16175      14.0064
   16176      14.5628
   16177      14.3322
   16178      14.2657
   16179      14.5388
   16180      14.1916
   16181      14.3706
   16182      14.4980
   16183      14.8163
   16184      14.4231
   16185      14.4345
   16186      15.0754
   16187      14.7711
   16188      14.6891
   16189      14.7774
   16190      14.1832
   16191      14.0909
   16192      14.6011
   16193      13.9764
   16194      14.6554
   16195      14.1171
   16196      14.3321
   16197      14.4524
   16198      14.1067
   16199      14.6192
   16200      14.2588
   16201      14.3340
   16202      14.1403
   16203      13.9061
   16204      14.2911
   16205      13.8205
   16206      13.9570
   16207      14.0409
   16208      14.2108
   16209      14.3145
   16210      14.1996
   16211      14.3357
   16212      14.8387
   16213      14.3815
   16214      14.7775
   16215      14.2066
   16216      14.3058
   16217      14.0205
   16218      14.0475
   16219      14.6103
   16220      14.3930
   16221      14.1722
   16222      13.9648
   16223      14.4397
   16224      14.3403
   16225      14.9697
   16226      14.2486
   16227      14.8403
   16228      14.0436
   16229      14.3525
   16230      14.5180
   16231      14.3130
   16232      14.2487
   16233      14.6762
   16234      14.3109
   16235      14.6939
   16236      14.8100
   16237      14.0814
   16238      14.4222
   16239      14.4555
   16240      14.2461
   16241      14.1125
   16242      14.5059
   16243      14.6531
   16244      14.4283
   16245      14.7712
   16246      14.3955
   16247      13.7766
   16248      14.2152
   16249      14.3517
   16250      14.2076
   16251      14.3759
   16252      14.2776
   16253      14.0181
   16254      14.4785
   16255      14.2174
   16256      13.6312
   16257      14.4101
   16258      14.8617
   16259      14.3268
   16260      14.0579
   16261      14.3742
   16262      14.4320
   16263      14.1509
   16264      14.5362
   16265      14.1950
   16266      14.3665
   16267      14.5857
   16268      14.3445
   16269      14.4244
   16270      14.2661
   16271      14.3275
   16272      14.4205
   16273      14.0960
   16274      14.4175
   16275      13.8781
   16276      13.9359
   16277      13.6909
   16278      13.5575
   16279      13.5354
   16280      14.0806
   16281      14.0207
   16282      14.1591
   16283      14.0630
   16284      14.3966
   16285      14.7519
   16286      14.5612
   16287      14.3336
   16288      14.3515
   16289      14.2190
   16290      14.3985
   16291      14.5439
   16292      14.8294
   16293      14.3497
   16294      14.4866
   16295      14.1063
   16296      14.4056
   16297      14.3408
   16298      14.1940
   16299      14.4343
   16300      14.4797
   16301      14.3194
   16302      14.9604
   16303      14.3448
   16304      14.3829
   16305      14.5374
   16306      13.9854
   16307      14.3260
   16308      14.5419
   16309      14.6465
   16310      14.8570
   16311      14.6098
   16312      14.3744
   16313      14.4911
   16314      14.6220
   16315      13.8672
   16316      14.5084
   16317      14.0766
   16318      14.3273
   16319      14.0744
   16320      14.3437
   16321      14.6053
   16322      14.4518
   16323      14.5035
   16324      14.1953
   16325      14.0135
   16326      14.4962
   16327      14.3016
   16328      14.1542
   16329      15.0222
   16330      14.8355
   16331      14.1834
   16332      14.5324
   16333      14.3450
   16334      13.9963
   16335      14.2955
   16336      14.2958
   16337      14.1588
   16338      14.5164
   16339      14.4489
   16340      14.3076
   16341      14.3397
   16342      14.5692
   16343      14.4977
   16344      14.6356
   16345      13.7847
   16346      13.8918
   16347      13.7665
   16348      14.2086
   16349      14.0914
   16350      14.3625
   16351      14.4670
   16352      15.0462
   16353      14.9824
   16354      14.4814
   16355      14.5107
   16356      14.4318
   16357      14.5908
   16358      14.1950
   16359      14.7070
   16360      14.5623
   16361      14.4067
   16362      13.9607
   16363      14.4406
   16364      14.4086
   16365      14.6022
   16366      14.4856
   16367      14.3106
   16368      13.8896
   16369      14.0077
   16370      14.6273
   16371      14.2107
   16372      14.1109
   16373      14.2273
   16374      14.2007
   16375      14.3891
   16376      14.1550
   16377      14.0521
   16378      14.4097
   16379      14.3152
   16380      14.1679
   16381      14.2994
   16382      14.3141
   16383      14.3189
   16384      13.9703
   16385      14.2066
   16386      14.2256
   16387      14.0093
   16388      14.4083
   16389      14.0538
   16390      14.2021
   16391      14.3447
   16392      14.1405
   16393      14.1799
   16394      14.3636
   16395      14.3364
   16396      13.6056
   16397      14.5693
   16398      14.5199
   16399      13.7347
   16400      14.3748
   16401      14.7193
   16402      14.3757
   16403      14.2812
   16404      14.2186
   16405      14.2814
   16406      14.2061
   16407      14.2478
   16408      14.1753
   16409      14.6068
   16410      14.3244
   16411      14.3313
   16412      14.4906
   16413      14.3177
   16414      14.8630
   16415      14.0514
   16416      14.1394
   16417      14.1027
   16418      14.4404
   16419      14.2576
   16420      14.1255
   16421      14.1534
   16422      14.4735
   16423      14.0204
   16424      13.8035
   16425      13.8658
   16426      14.5228
   16427      14.1454
   16428      14.7442
   16429      14.5158
   16430      13.7480
   16431      14.1859
   16432      14.6720
   16433      14.6355
   16434      14.2141
   16435      14.5311
   16436      14.0894
   16437      14.4065
   16438      14.4179
   16439      14.2490
   16440      14.3973
   16441      14.2145
   16442      14.0665
   16443      14.8007
   16444      14.5339
   16445      14.3538
   16446      14.3146
   16447      14.7116
   16448      14.8101
   16449      14.6044
   16450      14.7474
   16451      14.0436
   16452      14.3507
   16453      13.7600
   16454      13.8180
   16455      14.2519
   16456      14.4825
   16457      14.4843
   16458      14.3181
   16459      14.1499
   16460      14.0124
   16461      14.1737
   16462      13.9523
   16463      13.8297
   16464      14.0366
   16465      14.2261
   16466      14.1840
   16467      14.2990
   16468      14.4918
   16469      14.4795
   16470      14.4840
   16471      14.3609
   16472      14.8015
   16473      14.1742
   16474      14.4517
   16475      14.3271
   16476      14.7177
   16477      14.5959
   16478      14.6137
   16479      14.1654
   16480      14.3223
   16481      14.3557
   16482      14.1568
   16483      14.1005
   16484      14.1051
   16485      14.4027
   16486      14.3723
   16487      14.3498
   16488      14.2741
   16489      14.2703
   16490      14.1975
   16491      14.3554
   16492      14.1790
   16493      13.7856
   16494      14.3550
   16495      13.8702
   16496      13.5405
   16497      14.1543
   16498      14.1152
   16499      14.5666
   16500      14.1125
   16501      14.7487
   16502      13.9662
   16503      14.6183
   16504      14.2789
   16505      14.1239
   16506      14.0817
   16507      14.4586
   16508      14.6134
   16509      13.7880
   16510      14.1574
   16511      13.4202
   16512      14.4681
   16513      13.8420
   16514      14.5471
   16515      13.3972
   16516      14.0026
   16517      14.4312
   16518      14.2428
   16519      13.7535
   16520      14.1854
   16521      13.8318
   16522      14.7864
   16523      13.9515
   16524      14.1780
   16525      14.1611
   16526      15.0731
   16527      14.4595
   16528      14.2185
   16529      14.4811
   16530      13.8711
   16531      14.3899
   16532      14.4041
   16533      14.5464
   16534      14.0692
   16535      14.1410
   16536      13.9738
   16537      14.2717
   16538      13.8753
   16539      13.9068
   16540      14.8490
   16541      14.0127
   16542      14.3230
   16543      14.2041
   16544      14.3184
   16545      14.6063
   16546      14.1877
   16547      14.4189
   16548      14.6448
   16549      14.2679
   16550      14.6404
   16551      14.3884
   16552      14.2472
   16553      14.0825
   16554      14.0796
   16555      13.9826
   16556      13.9682
   16557      14.4261
   16558      14.6566
   16559      14.5165
   16560      14.2133
   16561      13.9242
   16562      14.0755
   16563      13.5320
   16564      14.3170
   16565      14.0351
   16566      14.0028
   16567      13.9221
   16568      14.2100
   16569      14.0032
   16570      14.4266
   16571      13.8391
   16572      13.6812
   16573      13.6915
   16574      14.1155
   16575      13.9359
   16576      14.3642
   16577      14.3498
   16578      14.4817
   16579      14.6456
   16580      14.6307
   16581      14.4590
   16582      14.3093
   16583      14.4300
   16584      14.5372
   16585      14.4174
   16586      13.8203
   16587      13.8967
   16588      13.3541
   16589      12.9873
   16590      13.2864
   16591      13.6563
   16592      13.6065
   16593      14.3493
   16594      14.6810
   16595      14.1786
   16596      14.1521
   16597      14.3573
   16598      13.8328
   16599      14.0359
   16600      14.2736
   16601      14.2660
   16602      14.1476
   16603      14.1917
   16604      14.1699
   16605      14.0704
   16606      14.1371
   16607      13.4619
   16608      14.2190
   16609      14.0332
   16610      14.2084
   16611      14.1209
   16612      14.0410
   16613      14.0914
   16614      14.4783
   16615      14.8122
   16616      14.7507
   16617      14.1930
   16618      14.5547
   16619      14.1171
   16620      14.1552
   16621      14.4148
   16622      14.1619
   16623      14.7176
   16624      14.3619
   16625      14.3890
   16626      14.3410
   16627      14.3586
   16628      13.9785
   16629      14.3432
   16630      14.5706
   16631      14.6015
   16632      14.9255
   16633      14.8399
   16634      14.3662
   16635      14.2373
   16636      14.4170
   16637      14.4165
   16638      14.7693
   16639      14.3273
   16640      14.4096
   16641      14.3831
   16642      14.2899
   16643      14.0461
   16644      14.1021
   16645      14.1364
   16646      14.2816
   16647      14.0959
   16648      14.4939
   16649      14.6197
   16650      15.0216
   16651      14.4596
   16652      15.0008
   16653      14.6189
   16654      14.8333
   16655      14.7061
   16656      14.2833
   16657      14.4410
   16658      14.4851
   16659      14.2344
   16660      14.5124
   16661      14.8876
   16662      14.5315
   16663      14.6260
   16664      14.3616
   16665      14.3101
   16666      14.8031
   16667      14.8872
   16668      15.0387
   16669      14.4528
   16670      14.9524
   16671      14.6437
   16672      14.2114
   16673      14.3046
   16674      14.3652
   16675      14.9451
   16676      14.7947
   16677      14.6332
   16678      14.5081
   16679      14.3516
   16680      14.1745
   16681      14.3821
   16682      14.6237
   16683      14.1849
   16684      14.8171
   16685      15.2428
   16686      15.1445
   16687      14.6600
   16688      15.0834
   16689      14.6931
   16690      14.5213
   16691      14.4641
   16692      14.4548
   16693      15.1156
   16694      14.3816
   16695      14.9402
   16696      14.7848
   16697      14.8133
   16698      14.1940
   16699      14.6504
   16700      15.1798
   16701      14.4414
   16702      14.2176
   16703      14.6128
   16704      14.5758
   16705      14.8460
   16706      14.7725
   16707      14.7862
   16708      14.9831
   16709      15.0916
   16710      15.1880
   16711      14.8308
   16712      14.6905
   16713      14.5981
   16714      14.5701
   16715      14.7190
   16716      14.6628
   16717      14.4420
   16718      14.8329
   16719      14.7120
   16720      14.1748
   16721      14.2842
   16722      14.1153
   16723      14.2319
   16724      14.5054
   16725      14.5243
   16726      14.2954
   16727      13.7503
   16728      13.9969
   16729      14.2161
   16730      14.5289
   16731      14.6996
   16732      14.0628
   16733      13.9937
   16734      13.8366
   16735      14.0832
   16736      14.4894
   16737      14.3552
   16738      14.2263
   16739      14.1816
   16740      14.3206
   16741      14.1226
   16742      14.1032
   16743      14.0396
   16744      14.0133
   16745      14.1758
   16746      14.2829
   16747      14.2368
   16748      14.8102
   16749      14.5597
   16750      14.5256
   16751      14.3924
   16752      14.6649
   16753      14.5611
   16754      14.2437
   16755      14.8432
   16756      13.8055
   16757      14.8296
   16758      14.4603
   16759      14.4019
   16760      14.6404
   16761      14.3369
   16762      14.6407
   16763      14.2859
   16764      14.3316
   16765      14.2575
   16766      14.3104
   16767      14.5881
   16768      14.8222
   16769      14.7727
   16770      15.4469
   16771      14.8112
   16772      14.9120
   16773      14.7821
   16774      14.9112
   16775      15.0268
   16776      14.9771
   16777      14.8513
   16778      15.0757
   16779      15.1398
   16780      15.4153
   16781      14.6984
   16782      15.2615
   16783      15.0171
   16784      14.7878
   16785      14.7162
   16786      15.3865
   16787      15.2703
   16788      14.6450
   16789      15.0499
   16790      14.7842
   16791      14.6918
   16792      14.5164
   16793      14.4213
   16794      14.8319
   16795      14.9452
   16796      14.8740
   16797      15.2432
   16798      15.3503
   16799      15.9280
   16800      14.9074
   16801      15.3407
   16802      14.9769
   16803      14.6944
   16804      14.9721
   16805      14.6703
   16806      14.6594
   16807      14.6288
   16808      15.0600
   16809      14.9213
   16810      14.5520
   16811      15.2546
   16812      15.1403
   16813      14.9942
   16814      15.0380
   16815      14.8722
   16816      15.1943
   16817      14.8734
   16818      14.9658
   16819      14.6537
   16820      15.5482
   16821      15.2227
   16822      15.4987
   16823      15.2926
   16824      15.0037
   16825      15.0790
   16826      14.9233
   16827      15.5131
   16828      15.0597
   16829      15.6550
   16830      15.6451
   16831      15.3889
   16832      15.2118
   16833      15.4608
   16834      15.1529
   16835      15.5237
   16836      15.0203
   16837      14.9667
   16838      14.7676
   16839      14.7418
   16840      15.0194
   16841      15.0943
   16842      14.8993
   16843      15.2474
   16844      15.3705
   16845      15.4136
   16846      15.1155
   16847      15.2628
   16848      15.4066
   16849      15.3866
   16850      15.0205
   16851      15.5484
   16852      15.0564
   16853      14.7382
   16854      15.2789
   16855      14.8636
   16856      14.9672
   16857      15.5372
   16858      15.1084
   16859      15.8391
   16860      15.0552
   16861      15.4056
   16862      15.3854
   16863      15.0864
   16864      15.1497
   16865      15.1525
   16866      14.7129
   16867      15.1428
   16868      14.6712
   16869      15.0322
   16870      14.6455
   16871      15.1879
   16872      15.1982
   16873      15.1919
   16874      14.6796
   16875      15.2636
   16876      15.0932
   16877      15.7251
   16878      14.6984
   16879      14.8545
   16880      14.8363
   16881      15.2132
   16882      14.5423
   16883      15.4882
   16884      15.3280
   16885      15.4143
   16886      14.8547
   16887      14.9306
   16888      15.0634
   16889      15.0220
   16890      14.8823
   16891      14.9039
   16892      14.7339
   16893      15.1130
   16894      15.1532
   16895      14.8328
   16896      14.6042
   16897      14.5586
   16898      14.5121
   16899      14.8777
   16900      14.4840
   16901      14.2863
   16902      14.2455
   16903      14.4715
   16904      14.4018
   16905      14.5674
   16906      14.5851
   16907      14.4459
   16908      14.4266
   16909      14.3484
   16910      14.5646
   16911      14.4046
   16912      14.7442
   16913      14.7328
   16914      14.7468
   16915      14.4586
   16916      14.5368
   16917      14.9959
   16918      15.3246
   16919      14.8448
   16920      15.1168
   16921      15.1761
   16922      15.0883
   16923      15.1098
   16924      15.2004
   16925      14.9046
   16926      15.0976
   16927      15.0994
   16928      14.9839
   16929      15.0939
   16930      15.1021
   16931      15.3454
   16932      14.9230
   16933      15.1676
   16934      15.0360
   16935      14.8827
   16936      14.8201
   16937      14.7489
   16938      15.0398
   16939      14.6113
   16940      14.9650
   16941      14.5220
   16942      15.2063
   16943      15.2366
   16944      15.0826
   16945      14.9679
   16946      15.1635
   16947      15.1192
   16948      15.3457
   16949      14.9629
   16950      15.2306
   16951      15.0460
   16952      14.9408
   16953      14.8767
   16954      14.6074
   16955      14.5823
   16956      14.5829
   16957      14.7951
   16958      14.7863
   16959      14.9600
   16960      15.1560
   16961      15.1620
   16962      14.8881
   16963      15.2808
   16964      15.0887
   16965      14.9021
   16966      15.3236
   16967      15.2487
   16968      15.0062
   16969      14.6082
   16970      15.0856
   16971      15.1297
   16972      15.2111
   16973      15.0202
   16974      15.3553
   16975      15.6435
   16976      15.2365
   16977      15.1854
   16978      14.5704
   16979      14.8031
   16980      14.9846
   16981      14.8966
   16982      14.5143
   16983      15.1858
   16984      15.0491
   16985      15.1228
   16986      15.2362
   16987      14.7894
   16988      14.8988
   16989      15.0687
   16990      15.4619
   16991      15.3210
   16992      14.6068
   16993      15.5622
   16994      14.8210
   16995      15.0069
   16996      14.3761
   16997      14.7110
   16998      14.8913
   16999      15.0394
   17000      14.6325
   17001      15.0687
   17002      14.7231
   17003      14.7135
   17004      14.8065
   17005      15.0770
   17006      14.9980
   17007      15.0282
   17008      15.1202
   17009      14.4555
   17010      15.2457
   17011      14.8783
   17012      14.9208
   17013      14.8667
   17014      14.9395
   17015      14.5353
   17016      15.0069
   17017      14.9267
   17018      14.6693
   17019      14.9227
   17020      14.9055
   17021      14.8502
   17022      15.1097
   17023      14.8082
   17024      14.7313
   17025      14.5196
   17026      14.9172
   17027      14.8397
   17028      14.7486
   17029      15.0444
   17030      15.0487
   17031      15.3659
   17032      15.5432
   17033      15.0965
   17034      14.9195
   17035      14.8077
   17036      15.0077
   17037      15.0273
   17038      14.6193
   17039      14.6512
   17040      14.2912
   17041      14.4470
   17042      14.6676
   17043      15.1051
   17044      15.2715
   17045      15.0864
   17046      15.4150
   17047      15.3525
   17048      15.4243
   17049      15.0603
   17050      15.0193
   17051      15.0669
   17052      15.3433
   17053      15.0733
   17054      14.6796
   17055      14.4745
   17056      15.0168
   17057      14.9357
   17058      14.7125
   17059      14.3891
   17060      14.9830
   17061      14.3485
   17062      15.1382
   17063      15.0578
   17064      15.0213
   17065      15.1599
   17066      14.8302
   17067      15.1608
   17068      15.1021
   17069      15.4269
   17070      15.3722
   17071      14.9932
   17072      14.9285
   17073      15.0678
   17074      14.9629
   17075      14.6964
   17076      15.0021
   17077      15.1560
   17078      15.3733
   17079      14.5277
   17080      15.4062
   17081      15.1033
   17082      15.0759
   17083      15.5520
   17084      15.0790
   17085      15.2328
   17086      15.1914
   17087      15.1561
   17088      15.0956
   17089      15.0031
   17090      14.8031
   17091      15.2697
   17092      14.8991
   17093      14.9565
   17094      14.9342
   17095      14.6167
   17096      15.1701
   17097      14.9431
   17098      14.7885
   17099      14.8180
   17100      14.9847
   17101      14.5168
   17102      14.6163
   17103      15.1183
   17104      15.3361
   17105      14.5381
   17106      14.5125
   17107      14.4234
   17108      14.3574
   17109      14.7517
   17110      14.8383
   17111      15.0731
   17112      15.2314
   17113      15.2115
   17114      15.6345
   17115      14.7844
   17116      15.3588
   17117      15.5234
   17118      14.6593
   17119      15.1291
   17120      14.8637
   17121      14.5161
   17122      14.6640
   17123      15.3592
   17124      14.8494
   17125      15.2202
   17126      14.8407
   17127      15.1016
   17128      14.6486
   17129      15.1764
   17130      14.7155
   17131      15.0716
   17132      14.9043
   17133      14.9766
   17134      15.0327
   17135      15.0007
   17136      14.7841
   17137      14.9378
   17138      15.2654
   17139      14.7931
   17140      15.0647
   17141      14.8361
   17142      14.7141
   17143      15.0336
   17144      14.9449
   17145      15.2011
   17146      14.9898
   17147      15.2869
   17148      15.2929
   17149      15.0354
   17150      14.7453
   17151      14.9735
   17152      14.2739
   17153      14.6808
   17154      14.7440
   17155      14.8955
   17156      15.1354
   17157      15.0106
   17158      14.8214
   17159      14.7354
   17160      14.7028
   17161      14.5674
   17162      15.1546
   17163      14.7835
   17164      15.2544
   17165      15.0061
   17166      15.6638
   17167      15.0472
   17168      15.4229
   17169      14.8724
   17170      15.2669
   17171      15.3417
   17172      15.4645
   17173      15.2515
   17174      15.4752
   17175      15.0280
   17176      15.1877
   17177      15.0378
   17178      14.8851
   17179      15.3651
   17180      14.9831
   17181      15.2062
   17182      14.6487
   17183      14.8016
   17184      15.1781
   17185      15.0348
   17186      14.7963
   17187      15.6420
   17188      15.1292
   17189      15.2011
   17190      15.1426
   17191      15.7675
   17192      15.1067
   17193      15.7132
   17194      15.6963
   17195      15.4229
   17196      15.1715
   17197      15.0352
   17198      14.9693
   17199      15.6128
   17200      15.1472
   17201      14.9158
   17202      15.5334
   17203      15.3912
   17204      15.1268
   17205      15.1962
   17206      15.1825
   17207      15.3176
   17208      15.4163
   17209      14.9371
   17210      14.5757
   17211      15.0056
   17212      15.2399
   17213      14.8990
   17214      15.5029
   17215      14.9401
   17216      15.1995
   17217      14.7994
   17218      15.4001
   17219      14.6196
   17220      15.1520
   17221      14.9571
   17222      14.6726
   17223      14.7375
   17224      15.3149
   17225      15.0304
   17226      14.8502
   17227      14.8234
   17228      14.6629
   17229      14.3087
   17230      15.1460
   17231      14.5876
   17232      14.7161
   17233      14.6606
   17234      14.6340
   17235      15.1683
   17236      14.7125
   17237      14.9030
   17238      14.4714
   17239      14.8105
   17240      14.4320
   17241      14.8387
   17242      14.6273
   17243      14.8548
   17244      15.1129
   17245      15.4266
   17246      14.5352
   17247      15.0218
   17248      15.4071
   17249      15.0252
   17250      15.1678
   17251      14.5203
   17252      15.1904
   17253      14.7617
   17254      15.6883
   17255      15.1635
   17256      15.0854
   17257      14.8190
   17258      14.6986
   17259      15.2847
   17260      14.6473
   17261      14.9889
   17262      14.9719
   17263      15.1342
   17264      14.6656
   17265      15.0791
   17266      14.9211
   17267      14.8705
   17268      15.4658
   17269      15.0546
   17270      14.7765
   17271      14.8861
   17272      14.9138
   17273      14.9631
   17274      15.1657
   17275      14.6056
   17276      14.9555
   17277      14.4309
   17278      14.7875
   17279      14.9974
   17280      15.0683
   17281      14.7088
   17282      14.7093
   17283      14.9219
   17284      14.8272
   17285      14.9807
   17286      14.8635
   17287      14.5476
   17288      14.9718
   17289      14.8452
   17290      14.6018
   17291      15.1397
   17292      14.7829
   17293      15.1376
   17294      14.9422
   17295      14.6469
   17296      14.8857
   17297      14.7451
   17298      15.1536
   17299      15.0489
   17300      15.1394
   17301      14.4868
   17302      14.9707
   17303      15.1890
   17304      14.7058
   17305      15.3991
   17306      15.1801
   17307      14.9961
   17308      15.1599
   17309      14.3868
   17310      14.8565
   17311      14.8005
   17312      14.3605
   17313      14.5555
   17314      15.0481
   17315      14.6987
   17316      14.5638
   17317      15.0157
   17318      14.8784
   17319      14.3111
   17320      14.5925
   17321      14.9169
   17322      14.7880
   17323      14.7998
   17324      14.8806
   17325      14.2581
   17326      15.0349
   17327      14.3730
   17328      14.5910
   17329      14.9715
   17330      14.6295
   17331      14.5605
   17332      14.8979
   17333      14.1176
   17334      14.3696
   17335      14.7960
   17336      14.7111
   17337      14.9793
   17338      14.9923
   17339      14.5098
   17340      14.8476
   17341      14.8077
   17342      14.9497
   17343      14.8615
   17344      14.9571
   17345      15.1433
   17346      15.0132
   17347      14.8379
   17348      15.1447
   17349      14.8198
   17350      15.4853
   17351      14.9011
   17352      15.2453
   17353      15.1687
   17354      15.2077
   17355      15.4575
   17356      14.9377
   17357      14.5046
   17358      14.7780
   17359      15.2278
   17360      14.6696
   17361      15.0758
   17362      14.8449
   17363      14.8598
   17364      15.0015
   17365      15.0112
   17366      14.7206
   17367      14.8394
   17368      15.1588
   17369      14.5576
   17370      15.0510
   17371      14.9074
   17372      14.5755
   17373      15.1906
   17374      14.6518
   17375      14.8938
   17376      14.7034
   17377      14.3184
   17378      14.6018
   17379      14.7692
   17380      15.0121
   17381      14.6822
   17382      15.3156
   17383      14.6677
   17384      14.6573
   17385      14.8449
   17386      14.9222
   17387      15.0613
   17388      14.5615
   17389      14.9710
   17390      14.9394
   17391      15.1525
   17392      14.3466
   17393      15.1094
   17394      14.6504
   17395      15.0653
   17396      14.8015
   17397      15.0471
   17398      14.7352
   17399      14.7057
   17400      14.9593
   17401      15.1575
   17402      15.1287
   17403      14.7444
   17404      14.6349
   17405      14.5807
   17406      14.4937
   17407      14.4376
   17408      14.7458
   17409      14.7523
   17410      14.7963
   17411      14.3390
   17412      14.3024
   17413      14.5211
   17414      14.5934
   17415      14.6018
   17416      14.6718
   17417      14.5286
   17418      14.8030
   17419      14.8641
   17420      14.7574
   17421      14.3795
   17422      14.8735
   17423      14.1871
   17424      14.6077
   17425      14.7159
   17426      14.6258
   17427      14.3102
   17428      14.3576
   17429      14.5561
   17430      14.4455
   17431      14.6838
   17432      14.5101
   17433      14.9777
   17434      14.5140
   17435      14.9098
   17436      15.1984
   17437      14.7565
   17438      14.7772
   17439      14.7626
   17440      14.3201
   17441      14.4831
   17442      14.7296
   17443      15.3438
   17444      15.0633
   17445      14.9067
   17446      15.0687
   17447      14.6162
   17448      14.7264
   17449      14.8361
   17450      14.7191
   17451      15.1635
   17452      15.1213
   17453      14.5858
   17454      14.6883
   17455      14.7714
   17456      14.5705
   17457      14.8773
   17458      14.9049
   17459      14.4382
   17460      14.5058
   17461      14.1602
   17462      14.7075
   17463      14.2083
   17464      14.6496
   17465      14.7201
   17466      14.4569
   17467      14.3665
   17468      14.2400
   17469      14.2583
   17470      14.1957
   17471      14.7766
   17472      14.5337
   17473      14.5712
   17474      14.8597
   17475      14.3424
   17476      14.5612
   17477      14.3844
   17478      14.3158
   17479      14.6854
   17480      14.1367
   17481      14.3066
   17482      14.3872
   17483      14.6165
   17484      14.6932
   17485      15.1769
   17486      14.6034
   17487      14.8580
   17488      14.7210
   17489      15.1215
   17490      14.8081
   17491      14.9137
   17492      14.8481
   17493      14.8332
   17494      14.6492
   17495      14.5726
   17496      14.3630
   17497      14.7249
   17498      14.7390
   17499      14.9478
   17500      14.6510
   17501      15.2417
   17502      14.7647
   17503      14.2460
   17504      15.0858
   17505      14.3998
   17506      14.8225
   17507      14.6686
   17508      14.8844
   17509      14.4316
   17510      14.2459
   17511      14.6852
   17512      14.4866
   17513      13.9678
   17514      14.2490
   17515      15.1333
   17516      14.7047
   17517      14.1885
   17518      14.3632
   17519      14.2379
   17520      14.5157
   17521      13.8428
   17522      14.3198
   17523      14.2543
   17524      14.2571
   17525      14.3669
   17526      14.2929
   17527      14.5354
   17528      14.2336
   17529      14.7309
   17530      14.8688
   17531      14.7498
   17532      14.5308
   17533      14.5019
   17534      14.1243
   17535      14.5175
   17536      14.1642
   17537      14.0007
   17538      14.6712
   17539      14.4045
   17540      14.2909
   17541      14.7504
   17542      14.2048
   17543      14.6010
   17544      15.0122
   17545      14.8169
   17546      14.9963
   17547      14.5209
   17548      15.2359
   17549      14.8225
   17550      15.1813
   17551      15.1945
   17552      15.2286
   17553      14.3117
   17554      15.0327
   17555      14.6715
   17556      15.1291
   17557      14.3161
   17558      15.0622
   17559      14.7099
   17560      15.0381
   17561      14.8213
   17562      14.6265
   17563      14.5779
   17564      14.6184
   17565      14.4854
   17566      14.5116
   17567      14.2954
   17568      14.5579
   17569      15.0294
   17570      14.4618
   17571      14.9014
   17572      14.5872
   17573      14.9349
   17574      14.6606
   17575      14.6260
   17576      14.6135
   17577      14.8853
   17578      15.0584
   17579      15.0489
   17580      14.6838
   17581      14.9785
   17582      15.3355
   17583      14.7869
   17584      15.0694
   17585      15.0935
   17586      14.6955
   17587      14.9379
   17588      14.9826
   17589      15.1753
   17590      14.8104
   17591      14.8179
   17592      14.7362
   17593      15.0449
   17594      14.8305
   17595      14.9233
   17596      15.1678
   17597      15.0791
   17598      14.9197
   17599      15.0421
   17600      15.2260
   17601      15.0487
   17602      15.1743
   17603      14.8965
   17604      14.9414
   17605      14.8980
   17606      15.0273
   17607      15.1681
   17608      14.6571
   17609      14.6718
   17610      15.1534
   17611      15.0147
   17612      14.8962
   17613      14.6407
   17614      15.1151
   17615      14.7641
   17616      15.0233
   17617      14.9110
   17618      14.9541
   17619      14.8919
   17620      15.0756
   17621      14.8976
   17622      14.8531
   17623      15.1677
   17624      15.0720
   17625      14.9081
   17626      15.7846
   17627      15.0157
   17628      14.9290
   17629      15.3825
   17630      15.5503
   17631      15.3132
   17632      15.1892
   17633      15.0812
   17634      15.0108
   17635      15.0096
   17636      15.3345
   17637      15.0868
   17638      15.1109
   17639      14.8448
   17640      14.8310
   17641      15.1063
   17642      14.7495
   17643      14.7126
   17644      15.0702
   17645      15.0400
   17646      15.1105
   17647      14.7825
   17648      14.7144
   17649      15.0505
   17650      14.5272
   17651      14.5756
   17652      14.9759
   17653      14.3350
   17654      14.8758
   17655      14.6609
   17656      14.4549
   17657      14.7665
   17658      15.1347
   17659      14.7622
   17660      14.8421
   17661      14.9386
   17662      14.6342
   17663      14.4790
   17664      14.9609
   17665      15.1937
   17666      14.9500
   17667      14.8593
   17668      15.3164
   17669      14.6886
   17670      14.6717
   17671      15.0133
   17672      15.2334
   17673      15.2059
   17674      14.8956
   17675      15.0523
   17676      15.2562
   17677      15.0655
   17678      15.1660
   17679      14.8802
   17680      14.9488
   17681      15.1815
   17682      14.8932
   17683      15.0531
   17684      15.7606
   17685      15.4163
   17686      14.8610
   17687      15.2156
   17688      14.7545
   17689      15.1930
   17690      14.9612
   17691      14.9874
   17692      14.8074
   17693      14.9969
   17694      14.7995
   17695      14.3111
   17696      14.6639
   17697      14.6438
   17698      14.3374
   17699      15.1199
   17700      15.2332
   17701      15.0439
   17702      14.7216
   17703      14.5251
   17704      15.3502
   17705      14.9882
   17706      14.3210
   17707      14.7810
   17708      14.3250
   17709      14.6164
   17710      13.7780
   17711      14.1885
   17712      14.4537
   17713      13.9593
   17714      14.3313
   17715      15.0493
   17716      14.9907
   17717      14.3866
   17718      14.5439
   17719      14.4619
   17720      14.6450
   17721      14.5256
   17722      14.6667
   17723      14.7236
   17724      14.1267
   17725      15.2849
   17726      14.6637
   17727      14.9046
   17728      14.7528
   17729      14.8502
   17730      14.2913
   17731      14.8047
   17732      15.1280
   17733      14.8482
   17734      14.4972
   17735      14.4334
   17736      14.6951
   17737      14.6598
   17738      14.6092
   17739      14.7149
   17740      14.8694
   17741      14.4824
   17742      14.1810
   17743      14.6498
   17744      14.5765
   17745      14.4554
   17746      14.5566
   17747      14.1667
   17748      14.4933
   17749      14.2574
   17750      14.9977
   17751      15.0102
   17752      14.3569
   17753      14.4716
   17754      14.9058
   17755      14.8867
   17756      14.6335
   17757      14.5289
   17758      15.0403
   17759      14.8482
   17760      14.4277
   17761      14.5612
   17762      14.3808
   17763      14.5678
   17764      14.7889
   17765      14.8538
   17766      15.1977
   17767      14.5716
   17768      14.5714
   17769      14.8714
   17770      14.6606
   17771      14.4289
   17772      14.8175
   17773      14.9779
   17774      14.3186
   17775      14.6016
   17776      14.6884
   17777      14.8279
   17778      15.0259
   17779      15.0666
   17780      14.7239
   17781      14.5152
   17782      14.8945
   17783      14.7149
   17784      14.7532
   17785      14.7256
   17786      15.0263
   17787      14.8852
   17788      14.9176
   17789      14.6769
   17790      14.6412
   17791      14.4970
   17792      14.7949
   17793      14.6254
   17794      14.7713
   17795      14.6974
   17796      14.7818
   17797      14.3458
   17798      14.6888
   17799      15.0488
   17800      14.9011
   17801      14.9340
   17802      15.0134
   17803      15.0247
   17804      14.8730
   17805      15.2116
   17806      14.5802
   17807      14.9586
   17808      15.0677
   17809      14.6138
   17810      14.1146
   17811      14.9874
   17812      14.8502
   17813      14.8982
   17814      14.9221
   17815      14.3749
   17816      14.9463
   17817      14.6436
   17818      14.7794
   17819      14.7189
   17820      14.9943
   17821      14.6910
   17822      15.0325
   17823      14.6167
   17824      14.8985
   17825      14.7568
   17826      14.9475
   17827      15.2057
   17828      14.6034
   17829      14.6278
   17830      15.0785
   17831      14.6845
   17832      14.8846
   17833      14.5079
   17834      15.0214
   17835      14.7311
   17836      14.6054
   17837      14.6232
   17838      14.5803
   17839      14.8010
   17840      14.9695
   17841      14.8405
   17842      14.6845
   17843      15.0136
   17844      14.6554
   17845      15.4982
   17846      14.9557
   17847      15.2530
   17848      14.2605
   17849      14.5679
   17850      14.8197
   17851      14.7241
   17852      14.7304
   17853      14.8824
   17854      14.6272
   17855      14.7139
   17856      14.8591
   17857      14.8353
   17858      14.8164
   17859      14.6477
   17860      14.6921
   17861      14.9060
   17862      15.5126
   17863      15.3953
   17864      14.8914
   17865      14.9489
   17866      14.6500
   17867      14.6700
   17868      14.9721
   17869      14.6414
   17870      14.4181
   17871      14.8346
   17872      15.9181
   17873      14.8863
   17874      14.6773
   17875      14.7248
   17876      14.8295
   17877      15.1618
   17878      14.9808
   17879      15.1042
   17880      15.0494
   17881      15.0946
   17882      14.9479
   17883      15.2343
   17884      14.7728
   17885      15.2779
   17886      15.4442
   17887      15.2222
   17888      15.1272
   17889      14.8142
   17890      15.2553
   17891      15.1348
   17892      14.5508
   17893      15.1046
   17894      14.6065
   17895      14.7438
   17896      15.0621
   17897      14.9117
   17898      14.9933
   17899      14.6355
   17900      14.7008
   17901      14.9465
   17902      14.9142
   17903      14.6253
   17904      14.9128
   17905      14.7998
   17906      15.1585
   17907      14.2646
   17908      14.5951
   17909      14.6404
   17910      15.1379
   17911      14.4304
   17912      14.6663
   17913      14.6670
   17914      14.3370
   17915      14.4284
   17916      14.7995
   17917      14.8903
   17918      14.5774
   17919      14.3780
   17920      14.6021
   17921      14.6770
   17922      14.5056
   17923      14.5900
   17924      14.0926
   17925      14.2419
   17926      14.9741
   17927      14.3497
   17928      15.0721
   17929      14.7825
   17930      15.0818
   17931      14.8822
   17932      15.2905
   17933      14.6067
   17934      14.7001
   17935      14.8378
   17936      14.7372
   17937      14.4868
   17938      14.4886
   17939      14.6996
   17940      15.1939
   17941      14.9629
   17942      14.8305
   17943      14.5109
   17944      14.9606
   17945      14.7917
   17946      14.4226
   17947      14.1641
   17948      14.8466
   17949      14.7841
   17950      14.4133
   17951      14.3884
   17952      14.7206
   17953      14.8289
   17954      14.6179
   17955      15.0031
   17956      14.8557
   17957      14.8432
   17958      14.6602
   17959      14.4878
   17960      14.5534
   17961      14.2509
   17962      14.5568
   17963      14.7156
   17964      13.9745
   17965      14.5589
   17966      14.5135
   17967      14.9312
   17968      14.4657
   17969      14.6063
   17970      15.1087
   17971      14.9630
   17972      14.5353
   17973      15.2025
   17974      14.8824
   17975      15.0475
   17976      15.0447
   17977      15.0800
   17978      14.6637
   17979      14.7809
   17980      15.0938
   17981      14.8298
   17982      14.9062
   17983      15.1914
   17984      15.2343
   17985      15.2054
   17986      15.1699
   17987      14.7851
   17988      14.8973
   17989      14.9558
   17990      15.3679
   17991      15.1672
   17992      14.8791
   17993      15.0748
   17994      15.1308
   17995      14.6619
   17996      14.9424
   17997      15.0543
   17998      14.8864
   17999      14.9197
   18000      15.1174
   18001      15.6529
   18002      15.6592
   18003      15.3987
   18004      15.0055
   18005      15.2298
   18006      15.5223
   18007      15.3550
   18008      15.3728
   18009      15.2669
   18010      15.0234
   18011      15.4292
   18012      15.7185
   18013      14.8496
   18014      15.0167
   18015      14.6519
   18016      15.3208
   18017      14.9828
   18018      15.0140
   18019      14.5059
   18020      14.7753
   18021      14.5966
   18022      15.0375
   18023      14.7967
   18024      14.6761
   18025      14.9284
   18026      14.8332
   18027      15.0229
   18028      14.7692
   18029      14.6128
   18030      14.4668
   18031      14.9097
   18032      14.7649
   18033      14.8156
   18034      14.8355
   18035      15.0845
   18036      14.9554
   18037      14.9440
   18038      14.8157
   18039      14.9249
   18040      14.5081
   18041      14.6234
   18042      14.8877
   18043      14.6689
   18044      14.8229
   18045      15.1793
   18046      14.9295
   18047      14.9029
   18048      14.6720
   18049      14.9153
   18050      14.4028
   18051      14.8938
   18052      15.0879
   18053      14.9333
   18054      15.2340
   18055      14.6406
   18056      15.0251
   18057      15.0824
   18058      14.8289
   18059      15.1357
   18060      14.8329
   18061      14.9761
   18062      15.2934
   18063      14.3932
   18064      14.6828
   18065      14.8163
   18066      14.5108
   18067      14.6947
   18068      14.8497
   18069      15.3821
   18070      14.9176
   18071      15.2338
   18072      15.2495
   18073      14.9899
   18074      14.8548
   18075      14.7386
   18076      15.1101
   18077      15.0654
   18078      14.9191
   18079      15.3868
   18080      14.8128
   18081      14.9829
   18082      15.3242
   18083      15.1452
   18084      14.2116
   18085      14.6444
   18086      14.6496
   18087      14.5330
   18088      14.8978
   18089      14.1961
   18090      14.3880
   18091      14.4623
   18092      14.6044
   18093      14.9304
   18094      14.6818
   18095      14.4314
   18096      15.0318
   18097      14.7163
   18098      14.8957
   18099      14.5488
   18100      14.5228
   18101      14.4959
   18102      14.3582
   18103      14.3371
   18104      14.7146
   18105      13.9688
   18106      14.1709
   18107      14.2034
   18108      14.7293
   18109      14.3726
   18110      14.4085
   18111      14.5128
   18112      14.1222
   18113      14.4102
   18114      14.7540
   18115      15.2651
   18116      15.0818
   18117      14.7847
   18118      15.1025
   18119      14.6637
   18120      14.6786
   18121      15.0773
   18122      15.1024
   18123      14.9701
   18124      14.5275
   18125      14.8155
   18126      14.6547
   18127      14.8002
   18128      14.8211
   18129      14.7405
   18130      14.8783
   18131      14.7127
   18132      15.2062
   18133      14.8222
   18134      14.9595
   18135      14.9260
   18136      14.7652
   18137      14.6194
   18138      14.2688
   18139      14.5052
   18140      14.9167
   18141      14.7289
   18142      14.7615
   18143      14.5028
   18144      14.6556
   18145      14.9283
   18146      14.6933
   18147      14.4873
   18148      14.6305
   18149      14.4016
   18150      14.4899
   18151      14.8650
   18152      14.8930
   18153      14.9800
   18154      15.0645
   18155      14.8984
   18156      14.5911
   18157      15.2780
   18158      14.5026
   18159      14.9874
   18160      15.1623
   18161      14.9142
   18162      14.6069
   18163      14.7893
   18164      15.2273
   18165      15.2654
   18166      15.2325
   18167      14.9902
   18168      14.4139
   18169      14.7829
   18170      14.9424
   18171      14.6727
   18172      14.8951
   18173      14.2732
   18174      14.5448
   18175      14.5949
   18176      14.6031
   18177      14.3544
   18178      14.8253
   18179      14.7043
   18180      14.7030
[truncated: 6,640,041 more chars]
