# Supplementary material for: Non-degradative Ubiquitination of Protein Kinases
Source: PLoS Comput Biol. 2016 Jun 2;12(6):e1004898. doi: 10.1371/journal.pcbi.1004898 (PMC4890936; doi:10.1371/journal.pcbi.1004898)
Supplement: S10 Dataset — The distance between the ZAP-70 F349 Cα atom and the D379 Cβ atom at each picosecond in the simulations is printed in Angstroms. Data from each of the 32 10-ns simulations is combined into one file. (BZ2) [file pcbi.1004898.s020.bz2 › pcbi.1004898.s020]

#Frame      Dis_00000
       1       8.7853
       2       8.6179
       3       8.5013
       4       8.2053
       5       8.3530
       6       8.3540
       7       8.5164
       8       8.4539
       9       8.6436
      10       8.1926
      11       8.1778
      12       8.1249
      13       8.1972
      14       8.4040
      15       8.4855
      16       8.5041
      17       8.2358
      18       8.8420
      19       9.3179
      20       8.6151
      21       8.1713
      22       8.2655
      23       8.5163
      24       8.1441
      25       8.3717
      26       8.4382
      27       8.2767
      28       8.4431
      29       8.7227
      30       8.3057
      31       8.5236
      32       8.2551
      33       8.3746
      34       8.5392
      35       8.7019
      36       7.7622
      37       8.4816
      38       8.4736
      39       8.6706
      40       8.4056
      41       8.1991
      42       8.6084
      43       8.2574
      44       8.3555
      45       8.4430
      46       8.2490
      47       8.3526
      48       8.6845
      49       9.1111
      50       8.8842
      51       8.8517
      52       8.6419
      53       8.4417
      54       8.0670
      55       8.7040
      56       8.5904
      57       8.2465
      58       8.5231
      59       8.3708
      60       8.3031
      61       8.5650
      62       8.8319
      63       8.4500
      64       9.2129
      65       8.9533
      66       8.6192
      67       8.7067
      68       9.4747
      69       8.9624
      70       8.8364
      71       8.9962
      72       8.8818
      73       9.3143
      74       8.5837
      75       9.4107
      76       8.6642
      77       8.7817
      78       8.8984
      79       9.0922
      80       8.9982
      81       9.0415
      82       9.6292
      83       9.4922
      84       8.9241
      85       9.1585
      86       9.2959
      87       9.2835
      88       8.9540
      89       8.5540
      90       8.9543
      91       8.7578
      92       8.9829
      93       8.5282
      94       8.5846
      95       8.7330
      96       8.7128
      97       8.8063
      98       8.7220
      99       8.7537
     100       9.4376
     101       8.7782
     102       8.4608
     103       8.9054
     104       8.3975
     105       8.7630
     106       8.0904
     107       8.7878
     108       9.1699
     109       9.1567
     110       9.5715
     111       9.3012
     112       9.1401
     113       8.9034
     114       9.1250
     115       8.4771
     116       8.0780
     117       8.8020
     118       8.6062
     119       8.0005
     120       8.8286
     121       8.5477
     122       8.6160
     123       8.3181
     124       9.2558
     125       8.9031
     126       8.7238
     127       8.4561
     128       9.2393
     129       8.6524
     130       8.2340
     131       8.3277
     132       7.9877
     133       8.4414
     134       7.7841
     135       8.0562
     136       8.7291
     137       8.1954
     138       8.3366
     139       7.9298
     140       7.6698
     141       7.7569
     142       8.0347
     143       7.8370
     144       8.0551
     145       7.9884
     146       8.5881
     147       8.6152
     148       8.3813
     149       8.7826
     150       8.1673
     151       8.5383
     152       8.4472
     153       8.2848
     154       8.1333
     155       7.6307
     156       8.0557
     157       7.8440
     158       7.8698
     159       7.9573
     160       7.6639
     161       7.9252
     162       7.8764
     163       8.2175
     164       8.1999
     165       8.2281
     166       8.6669
     167       8.2973
     168       8.6725
     169       9.1255
     170       8.1209
     171       7.9293
     172       8.3918
     173       8.3095
     174       7.7764
     175       8.2889
     176       7.8755
     177       8.4108
     178       8.7495
     179       8.1267
     180       8.2004
     181       7.7886
     182       7.8821
     183       7.8864
     184       7.9622
     185       8.2251
     186       8.2341
     187       7.6955
     188       7.6250
     189       8.1729
     190       7.8992
     191       8.0678
     192       8.0274
     193       7.5202
     194       8.1265
     195       8.0078
     196       7.9263
     197       8.1114
     198       7.9237
     199       7.9958
     200       8.3602
     201       8.0749
     202       7.8939
     203       8.1341
     204       8.1708
     205       8.4306
     206       8.0688
     207       8.4582
     208       7.9513
     209       8.2380
     210       8.1550
     211       8.4075
     212       7.8555
     213       7.9618
     214       8.5317
     215       7.7649
     216       7.8869
     217       8.0062
     218       8.2241
     219       7.7192
     220       8.2436
     221       8.0599
     222       7.8269
     223       8.5801
     224       8.2414
     225       8.1043
     226       7.9488
     227       8.0662
     228       8.3142
     229       8.8858
     230       7.8136
     231       8.1180
     232       8.1474
     233       8.1601
     234       7.9541
     235       8.2541
     236       8.2883
     237       8.2491
     238       8.3958
     239       8.7491
     240       8.2768
     241       8.0373
     242       7.6746
     243       8.0772
     244       7.9875
     245       8.0909
     246       8.1961
     247       7.9966
     248       8.1305
     249       7.6763
     250       7.8759
     251       8.4533
     252       8.3383
     253       8.3510
     254       8.3366
     255       8.3375
     256       8.3249
     257       7.5966
     258       7.7441
     259       8.1526
     260       8.6786
     261       8.1482
     262       8.6292
     263       7.8801
     264       8.0216
     265       8.0426
     266       8.4741
     267       7.8426
     268       8.3926
     269       8.4716
     270       8.1184
     271       8.2063
     272       8.2737
     273       7.8549
     274       8.7032
     275       8.4999
     276       8.0984
     277       8.1281
     278       8.4022
     279       7.9881
     280       8.1236
     281       8.3220
     282       8.2766
     283       8.4322
     284       8.6991
     285       9.2074
     286       8.7162
     287       8.1586
     288       8.2393
     289       7.9751
     290       7.9931
     291       8.4522
     292       7.8595
     293       8.1952
     294       7.9586
     295       7.9607
     296       8.1268
     297       7.8508
     298       7.9787
     299       8.0847
     300       8.1679
     301       8.2543
     302       8.5301
     303       8.2694
     304       8.0407
     305       8.1251
     306       7.9157
     307       7.8199
     308       7.6461
     309       8.1665
     310       8.0761
     311       7.6544
     312       8.2663
     313       7.6867
     314       7.8795
     315       8.4375
     316       7.8167
     317       8.2626
     318       8.4935
     319       8.1286
     320       8.4037
     321       8.6281
     322       8.0052
     323       8.7028
     324       8.8352
     325       8.7096
     326       8.3329
     327       8.3247
     328       7.6796
     329       7.9627
     330       8.1575
     331       7.5943
     332       8.2815
     333       7.9900
     334       8.0423
     335       8.2359
     336       8.4376
     337       7.8476
     338       8.6054
     339       8.0210
     340       8.5879
     341       8.0943
     342       7.8791
     343       7.6151
     344       8.1819
     345       8.5352
     346       8.5899
     347       8.4817
     348       7.9380
     349       7.5123
     350       8.4074
     351       7.7952
     352       8.2598
     353       8.2990
     354       8.1821
     355       7.7825
     356       8.2178
     357       8.5185
     358       8.2983
     359       8.2384
     360       7.8285
     361       8.1534
     362       8.7348
     363       8.5165
     364       8.4317
     365       7.9875
     366       8.1120
     367       8.8054
     368       8.2765
     369       8.1045
     370       8.0478
     371       8.3522
     372       8.2760
     373       8.4476
     374       8.7899
     375       8.1784
     376       8.2642
     377       8.5993
     378       8.1956
     379       8.3970
     380       8.3525
     381       8.7266
     382       8.1987
     383       8.2730
     384       8.4951
     385       8.4262
     386       8.6965
     387       8.3043
     388       8.6815
     389       7.7521
     390       8.1680
     391       8.2403
     392       8.4801
     393       8.8463
     394       8.6404
     395       8.7375
     396       8.1159
     397       8.1280
     398       8.0773
     399       7.9960
     400       8.5393
     401       7.6578
     402       8.1956
     403       8.1363
     404       8.2215
     405       7.7269
     406       7.8342
     407       7.7729
     408       7.9623
     409       8.0722
     410       8.2206
     411       7.7344
     412       8.2039
     413       8.1555
     414       7.8332
     415       8.0015
     416       8.3685
     417       8.8314
     418       8.6873
     419       8.6856
     420       9.0911
     421       9.1275
     422       8.1910
     423       8.4265
     424       8.4204
     425       8.5331
     426       7.8756
     427       8.5460
     428       8.7230
     429       8.7518
     430       8.6533
     431       8.8737
     432       8.2037
     433       8.4029
     434       8.5912
     435       9.0542
     436       9.2234
     437       8.7725
     438       8.9167
     439       8.2927
     440       7.8962
     441       8.3059
     442       8.2452
     443       8.1474
     444       7.8336
     445       8.0724
     446       8.2759
     447       7.7075
     448       8.5944
     449       8.5480
     450       8.5448
     451       8.2755
     452       7.9603
     453       8.3100
     454       8.6468
     455       8.4154
     456       8.1641
     457       8.7577
     458       8.4690
     459       8.7032
     460       8.2314
     461       8.5890
     462       8.0430
     463       8.3947
     464       8.2123
     465       8.2534
     466       7.9000
     467       7.6991
     468       7.9542
     469       7.9385
     470       8.1877
     471       8.4673
     472       8.3985
     473       8.0390
     474       8.3377
     475       8.1109
     476       8.5656
     477       8.0290
     478       8.3038
     479       7.9124
     480       8.7329
     481       8.0802
     482       8.6560
     483       8.8623
     484       8.7990
     485       8.5591
     486       7.9947
     487       8.6976
     488       8.3351
     489       8.2958
     490       8.1471
     491       8.4519
     492       8.5214
     493       8.8049
     494       8.3068
     495       8.3254
     496       8.3430
     497       8.5078
     498       8.6858
     499       8.5721
     500       8.6581
     501       8.6178
     502       8.3099
     503       8.6057
     504       8.1411
     505       8.2024
     506       8.5141
     507       8.2098
     508       8.8194
     509       8.0045
     510       8.5989
     511       8.3084
     512       8.9817
     513       9.3207
     514       8.4415
     515       9.4184
     516       9.0093
     517       8.5982
     518       8.6993
     519       8.9206
     520       8.3811
     521       8.6131
     522       8.5359
     523       8.3990
     524       7.8386
     525       8.4628
     526       8.5621
     527       8.1819
     528       8.1189
     529       8.2261
     530       8.1934
     531       8.2504
     532       8.2371
     533       8.1624
     534       8.0061
     535       8.5130
     536       8.1403
     537       8.6025
     538       9.0511
     539       7.7511
     540       8.1129
     541       7.9357
     542       8.1704
     543       8.4119
     544       8.0492
     545       7.8794
     546       8.1393
     547       8.8039
     548       8.5102
     549       9.3308
     550       8.7659
     551       8.8436
     552       8.8452
     553       8.6591
     554       8.2949
     555       9.0807
     556       9.1307
     557       8.7111
     558       8.8323
     559       8.4579
     560       8.6964
     561       8.9472
     562       8.7334
     563       8.8680
     564       9.0435
     565       8.5587
     566       8.2520
     567       8.4360
     568       8.5786
     569       8.4337
     570       8.1997
     571       8.0355
     572       8.3490
     573       8.2953
     574       8.3969
     575       8.1063
     576       8.2987
     577       7.8092
     578       8.3465
     579       8.1902
     580       7.8879
     581       7.5988
     582       8.1430
     583       7.9943
     584       7.8396
     585       7.9661
     586       8.3025
     587       8.1819
     588       7.6587
     589       7.9632
     590       7.8309
     591       7.6509
     592       8.1600
     593       8.0429
     594       8.0592
     595       7.4059
     596       7.5703
     597       6.8923
     598       6.9550
     599       7.1521
     600       7.1580
     601       7.5423
     602       7.3944
     603       7.8794
     604       7.7229
     605       7.2970
     606       7.3288
     607       7.1143
     608       7.4163
     609       7.3229
     610       7.6667
     611       7.6248
     612       7.2052
     613       7.8970
     614       7.6460
     615       8.1044
     616       7.7710
     617       7.2178
     618       7.6484
     619       8.4625
     620       8.1313
     621       7.9374
     622       8.1760
     623       8.1706
     624       7.4960
     625       7.6353
     626       7.9458
     627       7.6462
     628       7.4109
     629       7.2628
     630       6.9303
     631       7.3871
     632       7.5333
     633       7.8805
     634       7.3249
     635       7.8015
     636       7.5802
     637       7.4292
     638       7.5150
     639       7.7358
     640       7.5105
     641       7.2639
     642       7.1183
     643       7.0609
     644       7.6281
     645       6.8728
     646       7.1060
     647       7.0382
     648       7.4196
     649       6.9557
     650       7.2302
     651       7.2627
     652       7.1461
     653       7.0446
     654       7.1333
     655       7.3377
     656       7.5149
     657       7.3488
     658       7.7386
     659       7.1968
     660       6.5716
     661       7.3927
     662       7.3604
     663       7.5739
     664       8.0276
     665       7.4998
     666       7.0527
     667       7.7546
     668       7.6854
     669       7.4397
     670       7.6299
     671       7.5906
     672       7.4045
     673       7.4223
     674       7.8302
     675       7.8661
     676       8.4998
     677       9.1167
     678       9.6087
     679       8.8056
     680       8.8233
     681       8.6458
     682       8.8692
     683       8.7311
     684       8.6637
     685       8.3044
     686       8.6596
     687       8.6356
     688       8.0791
     689       8.3801
     690       8.0967
     691       8.6279
     692       8.8887
     693       8.7434
     694       8.5373
     695       8.8172
     696       8.4247
     697       8.5720
     698       8.3990
     699       8.2718
     700       8.3394
     701       8.6131
     702       8.8691
     703       9.1903
     704       8.7533
     705       9.1312
     706       8.5010
     707       8.1113
     708       8.4115
     709       8.2424
     710       8.4721
     711       8.7274
     712       8.8102
     713       8.3467
     714       8.5616
     715       8.5380
     716       8.3735
     717       8.1222
     718       8.2174
     719       8.2868
     720       8.5706
     721       8.0239
     722       8.1137
     723       7.9395
     724       8.9650
     725       8.6113
     726       8.0986
     727       8.3179
     728       8.4116
     729       8.4172
     730       8.0523
     731       8.6132
     732       8.5570
     733       8.2277
     734       8.5796
     735       8.3851
     736       8.0287
     737       8.2868
     738       8.6034
     739       8.2776
     740       8.1324
     741       8.1423
     742       8.6587
     743       8.0673
     744       8.0068
     745       8.0161
     746       8.0105
     747       7.8447
     748       8.5179
     749       8.5822
     750       9.0091
     751       9.0376
     752       8.8853
     753       8.8086
     754       8.7641
     755       8.1828
     756       8.6674
     757       8.5866
     758       8.7067
     759       7.9945
     760       8.0462
     761       8.0650
     762       8.5149
     763       8.0871
     764       8.0353
     765       8.3950
     766       8.8087
     767       8.0950
     768       8.2000
     769       8.8885
     770       8.5544
     771       8.1189
     772       7.6806
     773       8.3514
     774       8.4957
     775       8.1629
     776       8.6424
     777       8.3435
     778       8.2828
     779       8.5401
     780       8.8100
     781       8.9973
     782       8.5569
     783       8.6158
     784       8.7729
     785       8.2161
     786       8.3119
     787       8.7592
     788       8.3481
     789       8.1568
     790       8.6266
     791       8.8368
     792       9.5224
     793       9.3660
     794       9.1780
     795       9.6479
     796      10.7709
     797      10.1412
     798      10.3823
     799      10.4162
     800      10.9717
     801      10.8564
     802      10.3100
     803      10.8166
     804      10.0661
     805      10.4620
     806      10.4433
     807      10.5642
     808      10.7654
     809       9.8915
     810      10.2615
     811       9.6821
     812      10.4613
     813       9.6957
     814      10.3937
     815      10.0419
     816      10.7675
     817      10.7391
     818      10.9085
     819      10.6177
     820      11.6409
     821      10.9240
     822      10.8751
     823      11.2205
     824      10.7302
     825      11.2327
     826      11.4289
     827      11.3842
     828      10.8864
     829      10.5080
     830       9.7961
     831       9.9135
     832       9.1855
     833      10.1418
     834      10.3371
     835      11.0165
     836      10.6575
     837      10.8405
     838       9.9642
     839      10.1710
     840      10.7770
     841      10.7714
     842      10.9065
     843      10.7687
     844      11.1726
     845      10.6357
     846      11.1451
     847      11.0029
     848      10.4870
     849      11.1325
     850      11.3693
     851      11.5181
     852      11.5974
     853      10.7402
     854      10.8803
     855      11.1333
     856      10.9115
     857      10.9757
     858      11.0205
     859      10.5865
     860      10.8067
     861      11.1445
     862      11.0773
     863      10.8959
     864      10.7087
     865      11.2732
     866      11.0667
     867      11.6218
     868      10.9534
     869      11.3218
     870      10.9155
     871      11.3492
     872      11.3912
     873      11.4626
     874      10.9130
     875      10.6858
     876      10.9171
     877      11.3206
     878      10.9361
     879      11.3155
     880      11.0479
     881      11.0332
     882      11.0831
     883      10.4642
     884      10.6228
     885      11.2955
     886      11.1209
     887      10.3223
     888      10.5861
     889      10.6428
     890      11.0307
     891      10.8390
     892      10.5234
     893      10.0767
     894      11.4137
     895      10.9592
     896      10.1378
     897       9.9973
     898      10.6493
     899      11.1414
     900      10.9485
     901      10.2768
     902       9.8732
     903      11.0640
     904      10.5686
     905      11.1241
     906      11.4331
     907      11.4491
     908      10.8398
     909      11.1705
     910      10.8467
     911      10.6895
     912      10.7246
     913      11.1349
     914      10.5096
     915      10.7138
     916      10.9451
     917      10.8257
     918      10.5094
     919      10.2357
     920      10.1144
     921       9.7496
     922       9.9317
     923      11.4099
     924      10.2511
     925      10.8993
     926      11.3206
     927      10.0676
     928      10.3840
     929      10.2071
     930       9.9011
     931       9.5837
     932       9.7761
     933      10.1007
     934       9.7497
     935       9.9934
     936       9.9652
     937      10.4998
     938      10.3042
     939      10.7225
     940      10.1850
     941      10.7556
     942      10.7345
     943      10.3876
     944      10.7603
     945      11.0201
     946      10.0133
     947      10.4992
     948      10.5557
     949       9.9693
     950      10.4285
     951      10.3882
     952      10.7611
     953       9.5609
     954      10.5023
     955      10.9247
     956      10.8997
     957      11.5942
     958      11.7148
     959      11.4613
     960      11.3092
     961      11.4827
     962      11.0451
     963      10.6309
     964       9.9265
     965      10.5640
     966      10.0336
     967      10.1669
     968      10.9443
     969      10.7205
     970      10.6422
     971      10.4230
     972      10.6872
     973      10.9785
     974      10.6861
     975      10.8865
     976      10.0758
     977      10.0378
     978      10.8615
     979      10.0952
     980      10.0200
     981      10.5742
     982      10.3305
     983       9.3504
     984       9.9210
     985      10.1689
     986       9.4076
     987       9.8852
     988       9.8118
     989      11.2635
     990       9.7935
     991       9.6606
     992       9.6252
     993      10.4543
     994      10.2144
     995       9.5325
     996      10.1136
     997       9.2794
     998      10.0814
     999      10.5758
    1000      11.2442
    1001      10.7936
    1002      11.2098
    1003      11.3729
    1004      10.8591
    1005      10.4850
    1006      11.4713
    1007      11.1665
    1008      11.6227
    1009      11.5118
    1010      11.5024
    1011      11.9473
    1012      11.2593
    1013      11.1906
    1014      11.6969
    1015      10.5031
    1016      10.9848
    1017      11.3706
    1018      11.8140
    1019      11.1626
    1020      10.9586
    1021      11.0517
    1022      10.9651
    1023      11.5203
    1024      10.8101
    1025      11.3017
    1026      11.2239
    1027      11.2741
    1028      11.3888
    1029      11.5062
    1030      11.2371
    1031      11.5261
    1032      10.6249
    1033      11.1343
    1034      10.8503
    1035      11.3132
    1036      11.1989
    1037      11.5180
    1038      11.4697
    1039      10.5864
    1040      10.0446
    1041      10.6293
    1042      11.2210
    1043      11.3829
    1044      11.1842
    1045      11.3684
    1046      11.9544
    1047      11.2282
    1048      10.8127
    1049      11.1709
    1050      11.5802
    1051      11.1029
    1052      11.6731
    1053      11.0191
    1054      11.1631
    1055      11.3210
    1056      10.9431
    1057      10.7319
    1058      10.8861
    1059       9.8287
    1060      10.6941
    1061      10.7028
    1062      10.2021
    1063      10.5153
    1064      10.9286
    1065      10.4009
    1066      11.5151
    1067      10.5601
    1068       9.3955
    1069      10.3033
    1070       9.9093
    1071      11.3205
    1072      11.3701
    1073      11.2745
    1074      10.9671
    1075      10.9529
    1076      10.6452
    1077      10.4381
    1078      10.5559
    1079      10.4397
    1080      10.8166
    1081      10.7076
    1082      10.9464
    1083      10.1007
    1084       9.7914
    1085      10.3565
    1086      10.2006
    1087      10.5384
    1088      10.3599
    1089      10.4583
    1090       9.9164
    1091       9.8005
    1092       9.7459
    1093      10.3401
    1094      10.3031
    1095      10.0935
    1096      10.0586
    1097      10.1910
    1098      10.0934
    1099       9.8680
    1100      10.0239
    1101       9.4470
    1102       9.3682
    1103       9.5749
    1104       9.4488
    1105      10.0456
    1106       9.6700
    1107      10.0207
    1108       9.6080
    1109       9.9037
    1110       9.8834
    1111       9.7708
    1112       9.5758
    1113       8.9980
    1114       8.6230
    1115       8.4301
    1116       8.3430
    1117       8.5331
    1118       8.9146
    1119       8.8858
    1120       8.8385
    1121       8.8024
    1122       8.9465
    1123       8.5536
    1124       9.1480
    1125       9.1545
    1126       9.1019
    1127       9.1395
    1128       8.8930
    1129       9.0054
    1130       8.5855
    1131       8.6533
    1132       9.1833
    1133       9.0513
    1134       9.5221
    1135       9.1434
    1136       9.4292
    1137       9.7645
    1138       8.6246
    1139       9.8114
    1140      10.0661
    1141      10.4406
    1142      10.2693
    1143       9.5564
    1144       8.9403
    1145       8.8879
    1146       8.0778
    1147       8.3186
    1148       8.4436
    1149       8.7555
    1150       8.3598
    1151       8.6815
    1152       8.1809
    1153       7.9024
    1154       7.9023
    1155       7.9117
    1156       7.8575
    1157       7.3920
    1158       7.7971
    1159       7.3581
    1160       8.1467
    1161       8.5533
    1162       8.2957
    1163       8.7661
    1164       8.0829
    1165       8.3795
    1166       7.8877
    1167       8.5203
    1168       8.2570
    1169       8.2129
    1170       8.5916
    1171       8.9561
    1172       8.8236
    1173       9.0197
    1174       8.4231
    1175       8.1994
    1176       8.9330
    1177       8.1393
    1178       8.9243
    1179       8.5238
    1180       8.6822
    1181       8.0065
    1182       8.7317
    1183       8.4099
    1184       8.5284
    1185       8.4597
    1186       8.6458
    1187       8.5869
    1188       8.5437
    1189       8.4629
    1190       8.9351
    1191       8.7743
    1192       8.6024
    1193       8.7154
    1194       8.8797
    1195       8.3344
    1196       8.5170
    1197       8.4336
    1198       9.0999
    1199       8.8683
    1200       9.0721
    1201       9.2838
    1202       8.5270
    1203       9.0585
    1204       8.5799
    1205       9.0736
    1206       9.2661
    1207       8.9274
    1208       9.1698
    1209       8.9361
    1210       9.2516
    1211       8.9501
    1212       8.9438
    1213       9.4463
    1214       9.1826
    1215       8.5754
    1216       8.2040
    1217       8.3408
    1218       8.5088
    1219       8.4193
    1220       8.1099
    1221       8.2727
    1222       7.8727
    1223       8.2760
    1224       7.6664
    1225       7.2710
    1226       7.9765
    1227       7.1635
    1228       7.7440
    1229       7.7471
    1230       7.4287
    1231       7.5442
    1232       7.1018
    1233       7.4133
    1234       7.4776
    1235       7.7784
    1236       7.5806
    1237       7.9759
    1238       7.6431
    1239       7.6888
    1240       7.9202
    1241       7.5294
    1242       7.7266
    1243       7.4065
    1244       8.2601
    1245       8.0512
    1246       8.2132
    1247       7.8810
    1248       7.9922
    1249       8.3569
    1250       8.9270
    1251       8.1497
    1252       8.8279
    1253       8.5359
    1254       8.6241
    1255       9.0346
    1256       8.5555
    1257       8.4840
    1258       8.3508
    1259       8.2473
    1260       8.8003
    1261       8.2766
    1262       8.6249
    1263       8.2742
    1264       8.1856
    1265       8.0947
    1266       8.2824
    1267       7.9899
    1268       7.5056
    1269       8.3562
    1270       8.5310
    1271       8.8316
    1272       8.4521
    1273       8.2685
    1274       8.8539
    1275       8.4403
    1276       8.6358
    1277       8.6349
    1278       8.4628
    1279       8.8622
    1280       8.4873
    1281       8.5700
    1282       8.3461
    1283       8.6442
    1284       8.2238
    1285       8.4795
    1286       8.3627
    1287       7.8182
    1288       8.6500
    1289       7.5434
    1290       8.1611
    1291       7.6826
    1292       8.0864
    1293       8.1042
    1294       7.6977
    1295       8.1969
    1296       8.1276
    1297       8.1856
    1298       8.3792
    1299       8.1617
    1300       8.4812
    1301       7.8793
    1302       8.3085
    1303       8.2601
    1304       8.0891
    1305       7.8944
    1306       7.8818
    1307       7.9873
    1308       8.3549
    1309       8.3996
    1310       8.0580
    1311       8.3065
    1312       7.8369
    1313       8.0123
    1314       7.4739
    1315       8.0649
    1316       8.2278
    1317       8.1254
    1318       8.4622
    1319       8.6479
    1320       8.4759
    1321       8.4399
    1322       8.5784
    1323       8.9938
    1324       8.2945
    1325       7.7971
    1326       8.2941
    1327       8.2550
    1328       8.2630
    1329       8.1767
    1330       8.6674
    1331       8.9823
    1332       8.7276
    1333       8.3849
    1334       8.0913
    1335       8.0417
    1336       8.2857
    1337       8.3828
    1338       8.1893
    1339       7.9499
    1340       8.4020
    1341       8.2042
    1342       8.2554
    1343       8.2839
    1344       8.1629
    1345       8.8291
    1346       7.5905
    1347       9.0772
    1348       8.8953
    1349       8.6959
    1350       8.5845
    1351       8.6559
    1352       7.8966
    1353       8.5001
    1354       8.0000
    1355       8.3025
    1356       8.5633
    1357       8.9217
    1358       9.0521
    1359       7.8748
    1360       8.2152
    1361       9.0084
    1362       9.1302
    1363       9.0438
    1364       8.6124
    1365       9.0756
    1366       8.2977
    1367       9.0971
    1368       8.6630
    1369       8.4458
    1370       8.5254
    1371       8.7925
    1372       7.6778
    1373       8.3788
    1374       8.2745
    1375       8.2339
    1376       7.9612
    1377       8.6411
    1378       8.2588
    1379       7.9084
    1380       8.1832
    1381       8.2528
    1382       8.8907
    1383       8.3480
    1384       8.0643
    1385       8.3265
    1386       8.2541
    1387       8.1211
    1388       8.1036
    1389       8.5651
    1390       8.1889
    1391       8.2408
    1392       8.3181
    1393       8.3866
    1394       8.7178
    1395       8.2900
    1396       8.4409
    1397       8.7231
    1398       8.2997
    1399       8.3394
    1400       8.8100
    1401       8.1325
    1402       8.1004
    1403       8.2578
    1404       8.6780
    1405       7.6737
    1406       8.8032
    1407       7.8452
    1408       8.1328
    1409       8.7962
    1410       8.4239
    1411       8.5568
    1412       8.3776
    1413       8.5677
    1414       8.9551
    1415       7.9944
    1416       8.4494
    1417       8.3981
    1418       8.5077
    1419       8.7605
    1420       7.8904
    1421       8.3168
    1422       8.5466
    1423       8.8653
    1424       8.5931
    1425       9.1324
    1426       8.3755
    1427       8.4483
    1428       8.4308
    1429       8.3400
    1430       8.1203
    1431       8.4907
    1432       8.2008
    1433       8.7566
    1434       8.4484
    1435       8.5041
    1436       8.3261
    1437       8.4135
    1438       8.2037
    1439       7.9198
    1440       8.4953
    1441       8.3720
    1442       8.7095
    1443       8.9711
    1444       8.1272
    1445       8.5473
    1446       7.9901
    1447       8.3875
    1448       8.4404
    1449       8.3768
    1450       8.3908
    1451       8.6413
    1452       8.5028
    1453       8.3984
    1454       8.8852
    1455       8.4669
    1456       8.2698
    1457       8.4790
    1458       8.1719
    1459       8.5139
    1460       9.0239
    1461       8.2484
    1462       7.9613
    1463       8.3758
    1464       8.5389
    1465       8.2938
    1466       8.1926
    1467       8.3970
    1468       8.6677
    1469       8.7672
    1470       8.7946
    1471       8.5263
    1472       8.9260
    1473       8.4461
    1474       8.7437
    1475       8.3215
    1476       8.4857
    1477       8.2762
    1478       8.8038
    1479       8.8293
    1480       8.9153
    1481       9.1224
    1482       8.6665
    1483       8.0784
    1484       8.5416
    1485       8.9704
    1486       8.9762
    1487       8.5219
    1488       8.4380
    1489       8.2748
    1490       8.8122
    1491       9.3003
    1492       8.5517
    1493       8.9241
    1494       9.7133
    1495       9.4666
    1496       9.5234
    1497       9.0793
    1498       9.9160
    1499       9.2185
    1500       9.3139
    1501       9.6266
    1502       9.0337
    1503       9.1252
    1504       9.0736
    1505       9.5061
    1506       9.5650
    1507       9.4019
    1508       9.3662
    1509       9.6114
    1510       9.2468
    1511       9.7162
    1512       9.4588
    1513       9.2206
    1514       9.5667
    1515       9.8272
    1516       9.8779
    1517       9.2270
    1518       9.3959
    1519       9.5012
    1520       8.9704
    1521       8.6142
    1522       9.1128
    1523       9.0031
    1524       9.3512
    1525       8.8885
    1526       9.2308
    1527       9.0890
    1528       8.5938
    1529       9.0804
    1530       9.0893
    1531       9.5821
    1532       9.5539
    1533       9.4597
    1534       9.5470
    1535       9.5994
    1536       9.6167
    1537       9.6774
    1538       9.4819
    1539       9.7020
    1540      10.5320
    1541      10.6605
    1542       9.9042
    1543       9.5226
    1544       9.4957
    1545       9.6780
    1546       9.9200
    1547      10.3800
    1548      10.0719
    1549      10.0565
    1550      10.1763
    1551       9.8214
    1552       9.9495
    1553      10.7511
    1554      10.4905
    1555      10.9750
    1556      10.9416
    1557       9.6802
    1558       9.4752
    1559       9.8193
    1560       9.6746
    1561       9.6646
    1562       9.4983
    1563       9.9234
    1564       9.0330
    1565       9.3233
    1566       8.7663
    1567       9.3444
    1568       8.5922
    1569       9.1965
    1570       8.8322
    1571       8.3527
    1572       8.9541
    1573       8.1639
    1574       8.7216
    1575       8.8179
    1576       8.8822
    1577       8.7108
    1578       8.6239
    1579       8.8031
    1580       9.0306
    1581       8.1662
    1582       7.9831
    1583       8.7700
    1584       8.2468
    1585       8.7681
    1586       8.2051
    1587       8.6542
    1588       8.5574
    1589       8.6241
    1590       8.7255
    1591       8.6425
    1592       8.1606
    1593       8.5110
    1594       8.5317
    1595       8.4443
    1596       8.0079
    1597       8.3656
    1598       8.1674
    1599       8.4750
    1600       8.1559
    1601       7.9286
    1602       8.6945
    1603       8.4558
    1604       7.9970
    1605       8.1186
    1606       7.7017
    1607       7.6658
    1608       7.2506
    1609       7.5016
    1610       8.0976
    1611       8.1580
    1612       8.3190
    1613       8.2366
    1614       8.1012
    1615       8.1481
    1616       8.0741
    1617       8.7778
    1618       8.3871
    1619       7.6791
    1620       7.4683
    1621       8.0241
    1622       7.6008
    1623       8.3168
    1624       8.0894
    1625       8.7741
    1626       7.2739
    1627       8.4610
    1628       7.1215
    1629       7.6642
    1630       7.9605
    1631       8.0865
    1632       8.1852
    1633       8.2723
    1634       7.9344
    1635       8.1720
    1636       7.7647
    1637       7.9184
    1638       8.5197
    1639       8.0737
    1640       8.7288
    1641       8.2805
    1642       8.1656
    1643       8.5641
    1644       7.8206
    1645       7.9935
    1646       8.0444
    1647       8.1767
    1648       7.8661
    1649       8.0025
    1650       7.8782
    1651       8.2295
    1652       8.4806
    1653       8.5374
    1654       8.4563
    1655       7.9378
    1656       8.6654
    1657       8.3489
    1658       8.6979
    1659       8.2178
    1660       8.5353
    1661       9.3154
    1662       9.1558
    1663       9.0080
    1664       8.6023
    1665       8.7813
    1666       8.7852
    1667       8.3946
    1668       8.2188
    1669       8.3884
    1670       7.7595
    1671       8.1056
    1672       8.1528
    1673       8.0370
    1674       8.8480
    1675       8.3819
    1676       8.7135
    1677       8.6380
    1678       9.1016
    1679       9.0847
    1680       8.4034
    1681       8.5715
    1682       7.9379
    1683       8.2216
    1684       8.1823
    1685       8.4069
    1686       7.4184
    1687       8.2566
    1688       8.2948
    1689       8.2457
    1690       7.5463
    1691       8.5342
    1692       8.0808
    1693       7.7318
    1694       7.9402
    1695       7.4476
    1696       7.5960
    1697       8.0168
    1698       9.0465
    1699       8.3731
    1700       8.5363
    1701       8.3846
    1702       8.9271
    1703       8.0880
    1704       9.1706
    1705       9.3335
    1706       9.4654
    1707       8.8037
    1708       9.2708
    1709       9.1681
    1710       8.9165
    1711       8.1492
    1712       8.9247
    1713       8.8810
    1714       8.4419
    1715       8.8550
    1716       8.7031
    1717       8.9360
    1718       8.4786
    1719       9.0009
    1720       8.8267
    1721       8.8257
    1722       8.3320
    1723       9.0564
    1724       8.6613
    1725       8.6634
    1726       8.6807
    1727       9.1500
    1728       8.8562
    1729       8.6725
    1730       8.6851
    1731       8.5624
    1732       8.6005
    1733       8.3315
    1734       8.6926
    1735       9.6228
    1736       8.8816
    1737       9.2566
    1738       8.8773
    1739       9.6611
    1740       8.9282
    1741       9.0622
    1742       8.6969
    1743       8.4445
    1744       8.6500
    1745       8.4514
    1746       8.6524
    1747       8.6992
    1748       8.4848
    1749       7.8599
    1750       7.9224
    1751       8.6047
    1752       7.9163
    1753       8.2956
    1754       7.8065
    1755       8.4160
    1756       8.0910
    1757       8.3367
    1758       8.2226
    1759       8.4905
    1760       7.5249
    1761       7.6933
    1762       7.2157
    1763       7.1876
    1764       7.5656
    1765       7.4426
    1766       7.1709
    1767       7.6149
    1768       7.6671
    1769       8.2009
    1770       8.1376
    1771       7.9521
    1772       8.0375
    1773       7.7245
    1774       7.8876
    1775       7.7901
    1776       8.1563
    1777       7.6427
    1778       8.0874
    1779       8.6053
    1780       7.9218
    1781       8.3488
    1782       7.2908
    1783       7.8856
    1784       8.0607
    1785       8.3260
    1786       8.0328
    1787       8.0738
    1788       7.4683
    1789       7.3780
    1790       7.7062
    1791       7.6904
    1792       7.6630
    1793       8.1918
    1794       8.3445
    1795       7.6499
    1796       8.2794
    1797       8.1589
    1798       7.8278
    1799       8.4407
    1800       7.6991
    1801       7.5437
    1802       8.4851
    1803       7.9553
    1804       8.3411
    1805       9.2991
    1806       8.6394
    1807       8.6712
    1808       8.6690
    1809       8.3927
    1810       8.7893
    1811       7.7559
    1812       7.8918
    1813       8.1256
    1814       7.2859
    1815       7.2914
    1816       8.2243
    1817       7.6100
    1818       8.4602
    1819       7.9838
    1820       8.3492
    1821       7.8642
    1822       7.6493
    1823       8.2062
    1824       7.9019
    1825       8.1622
    1826       7.8455
    1827       8.3194
    1828       8.4360
    1829       8.5930
    1830       7.8010
    1831       7.6873
    1832       8.4100
    1833       8.0826
    1834       8.3719
    1835       8.0544
    1836       8.1097
    1837       8.7718
    1838       8.3539
    1839       8.2082
    1840       7.8626
    1841       8.3245
    1842       8.5205
    1843       8.4155
    1844       9.3594
    1845       8.7921
    1846       8.7339
    1847       8.9282
    1848       9.2952
    1849       9.0871
    1850       9.1507
    1851       8.8317
    1852       9.3579
    1853       8.5010
    1854       9.0823
    1855       9.4033
    1856       8.8199
    1857       9.3751
    1858       9.3188
    1859       8.8260
    1860       8.4924
    1861       8.7924
    1862       8.6485
    1863       8.5654
    1864       8.9215
    1865       8.5606
    1866       8.8344
    1867       9.0942
    1868       8.8877
    1869       8.9211
    1870       9.2465
    1871       8.5401
    1872       8.5721
    1873       8.6898
    1874       8.7764
    1875       9.1415
    1876       8.6580
    1877       8.6489
    1878       8.5597
    1879       9.2699
    1880       9.7310
    1881       8.9949
    1882       8.8492
    1883       9.0494
    1884       9.6483
    1885       9.1572
    1886       9.8217
    1887       9.5414
    1888       9.7987
    1889      10.0368
    1890      10.4290
    1891      10.0975
    1892       9.7221
    1893       8.7683
    1894       8.5409
    1895       8.8685
    1896       9.0561
    1897       9.1248
    1898       8.3379
    1899       9.0786
    1900       8.6299
    1901       8.3388
    1902       8.8972
    1903       8.6678
    1904       8.9871
    1905       9.2576
    1906       9.2230
    1907       9.4345
    1908       8.7001
    1909       8.9777
    1910       8.6222
    1911       8.4201
    1912       8.5408
    1913       8.4295
    1914       8.7053
    1915       8.2800
    1916       8.4806
    1917       8.2663
    1918       8.5231
    1919       8.3916
    1920       8.2166
    1921       8.9177
    1922       9.0408
    1923       8.6344
    1924       8.9174
    1925       8.8080
    1926       8.6343
    1927       8.6592
    1928       9.0122
    1929       8.5161
    1930       9.1656
    1931       9.0181
    1932       9.2348
    1933       8.4782
    1934       8.2757
    1935       9.1020
    1936       8.5388
    1937       8.0731
    1938       9.3085
    1939       9.2676
    1940       9.9133
    1941       9.3701
    1942       9.9458
    1943      10.1404
    1944       9.5492
    1945      10.2576
    1946       9.9886
    1947      10.3145
    1948       9.9483
    1949      10.5689
    1950       9.6786
    1951       9.7704
    1952       9.3769
    1953       9.5709
    1954       9.0956
    1955       8.6099
    1956       8.6212
    1957       9.2515
    1958       8.9791
    1959       8.9092
    1960       8.9837
    1961       9.1518
    1962       9.7402
    1963       9.3931
    1964       9.6901
    1965       9.7347
    1966       9.1656
    1967      10.0823
    1968       8.9700
    1969       9.1592
    1970       8.9970
    1971       8.6752
    1972       8.9622
    1973       9.3370
    1974       9.6196
    1975       9.6610
    1976      10.0220
    1977       9.8641
    1978       9.6084
    1979       9.6809
    1980       9.3589
    1981       9.3847
    1982       9.2215
    1983       9.0914
    1984       9.3654
    1985       9.8121
    1986       9.6200
    1987       9.1438
    1988       9.0816
    1989       9.3894
    1990       9.4934
    1991       9.7024
    1992       9.8323
    1993       9.7604
    1994       9.2264
    1995       9.7340
    1996       9.5774
    1997       9.8290
    1998       9.3987
    1999       9.2496
    2000       9.3722
    2001       9.5021
    2002       9.0818
    2003       9.1425
    2004       9.2133
    2005       9.0273
    2006       8.9275
    2007       8.6063
    2008       9.2753
    2009       8.9746
    2010       8.6780
    2011       9.0708
    2012       8.8693
    2013       8.9201
    2014       9.0625
    2015       8.9216
    2016       9.3787
    2017       9.1727
    2018       8.2032
    2019       7.6874
    2020       7.2247
    2021       7.5105
    2022       7.3367
    2023       7.8517
    2024       7.3964
    2025       7.7526
    2026       7.2823
    2027       8.0416
    2028       7.4964
    2029       7.9615
    2030       7.9343
    2031       7.2175
    2032       7.6007
    2033       7.3601
    2034       7.5589
    2035       7.5831
    2036       7.9676
    2037       8.0430
    2038       8.0412
    2039       7.1758
    2040       7.6751
    2041       7.8791
    2042       8.1063
    2043       8.0754
    2044       8.3967
    2045       8.0799
    2046       8.7887
    2047       8.0023
    2048       8.5974
    2049       8.1343
    2050       8.2443
    2051       8.2286
    2052       8.2757
    2053       8.0524
    2054       8.2651
    2055       7.9408
    2056       7.6124
    2057       7.5889
    2058       7.5919
    2059       7.4339
    2060       7.6528
    2061       8.3739
    2062       8.3822
    2063       7.8908
    2064       7.9488
    2065       8.5962
    2066       7.0270
    2067       6.8295
    2068       7.6417
    2069       7.5935
    2070       7.4276
    2071       7.7268
    2072       7.6520
    2073       7.3485
    2074       7.4757
    2075       7.7359
    2076       7.8462
    2077       7.4463
    2078       7.8481
    2079       8.5095
    2080       8.3191
    2081       7.7477
    2082       7.8033
    2083       8.1618
    2084       7.8211
    2085       8.1416
    2086       8.4504
    2087       7.6962
    2088       7.8058
    2089       7.8813
    2090       8.0748
    2091       7.9642
    2092       7.6693
    2093       7.7464
    2094       7.6781
    2095       7.9070
    2096       7.8412
    2097       8.4007
    2098       7.5395
    2099       7.5275
    2100       7.1424
    2101       7.4487
    2102       7.4113
    2103       7.9200
    2104       7.4984
    2105       7.9959
    2106       6.8906
    2107       7.0792
    2108       7.3335
    2109       7.4651
    2110       7.7123
    2111       7.1734
    2112       7.8140
    2113       7.6236
    2114       7.3218
    2115       7.5026
    2116       7.6452
    2117       7.7675
    2118       7.6461
    2119       7.0425
    2120       7.7352
    2121       7.2768
    2122       7.5478
    2123       7.0649
    2124       7.7872
    2125       7.4827
    2126       7.6310
    2127       7.1559
    2128       7.7624
    2129       7.9131
    2130       7.9000
    2131       8.0019
    2132       7.7288
    2133       7.4772
    2134       7.8650
    2135       7.6772
    2136       7.4338
    2137       6.8869
    2138       7.2268
    2139       7.8392
    2140       8.0308
    2141       8.1671
    2142       7.9586
    2143       8.3665
    2144       7.0794
    2145       7.3078
    2146       7.5492
    2147       7.3393
    2148       7.5205
    2149       7.3520
    2150       8.0861
    2151       8.3114
    2152       7.7983
    2153       7.4687
    2154       6.8855
    2155       7.7108
    2156       7.8390
    2157       8.0601
    2158       7.7481
    2159       7.6943
    2160       8.1662
    2161       7.9785
    2162       8.1114
    2163       7.0166
    2164       7.6707
    2165       7.6208
    2166       6.8330
    2167       7.0839
    2168       6.8534
    2169       7.2464
    2170       7.0819
    2171       6.6655
    2172       6.7136
    2173       6.7434
    2174       7.0504
    2175       6.5424
    2176       7.0328
    2177       7.0099
    2178       7.0037
    2179       7.5009
    2180       7.9392
    2181       7.6345
    2182       8.1225
    2183       8.1602
    2184       8.2947
    2185       7.8454
    2186       7.5061
    2187       7.9019
    2188       7.6308
    2189       7.1538
    2190       7.4025
    2191       7.0630
    2192       7.3859
    2193       7.4562
    2194       7.1748
    2195       7.5205
    2196       7.6917
    2197       7.1975
    2198       7.8044
    2199       7.3395
    2200       7.5798
    2201       7.5477
    2202       7.2291
    2203       7.3905
    2204       7.0956
    2205       6.9866
    2206       6.8901
    2207       7.4256
    2208       7.6999
    2209       7.0736
    2210       7.1973
    2211       8.3402
    2212       8.3826
    2213       7.8381
    2214       8.5638
    2215       7.7696
    2216       8.3155
    2217       8.0399
    2218       8.4787
    2219       8.2560
    2220       8.5152
    2221       8.3523
    2222       8.9402
    2223       8.3548
    2224       7.9372
    2225       7.6875
    2226       7.4123
    2227       7.0251
    2228       7.5902
    2229       7.3880
    2230       7.9938
    2231       7.6230
    2232       7.8181
    2233       7.6641
    2234       8.2140
    2235       8.0051
    2236       8.1556
    2237       7.7141
    2238       8.6693
    2239       8.5911
    2240       8.1004
    2241       9.0545
    2242       8.3485
    2243       8.2120
    2244       7.9476
    2245       8.4192
    2246       7.8289
    2247       8.0194
    2248       8.5888
    2249       9.0548
    2250       8.6176
    2251       8.5322
    2252       8.8854
    2253       9.0347
    2254       8.5984
    2255       9.4638
    2256       8.7687
    2257       8.7826
    2258       8.9240
    2259       9.4263
    2260       9.0094
    2261       8.9317
    2262       8.6929
    2263       8.9016
    2264       8.4632
    2265       9.3515
    2266       8.6690
    2267       8.4710
    2268       8.8357
    2269       8.6843
    2270       8.1931
    2271       8.7104
    2272       8.7008
    2273       8.6839
    2274       8.1555
    2275       8.1909
    2276       8.3666
    2277       8.6763
    2278       8.4601
    2279       9.1460
    2280       9.0516
    2281       8.9282
    2282       9.0313
    2283       9.0683
    2284       9.1267
    2285       8.3021
    2286       8.1532
    2287       8.3814
    2288       8.5540
    2289       8.2765
    2290       7.7878
    2291       7.8892
    2292       8.8642
    2293       8.0940
    2294       8.7152
    2295       8.3472
    2296       8.5866
    2297       9.4909
    2298       8.3264
    2299       8.9372
    2300       8.5018
    2301       8.6080
    2302       8.8608
    2303       8.3584
    2304       8.6226
    2305       8.8315
    2306       8.9752
    2307       8.7898
    2308       8.5404
    2309       8.8444
    2310       9.1349
    2311       9.1822
    2312       8.7066
    2313       8.5279
    2314       9.0694
    2315       9.0540
    2316       8.8481
    2317       9.0985
    2318       9.2439
    2319       8.9379
    2320       9.0587
    2321       9.1853
    2322       8.7532
    2323       9.0996
    2324       9.1257
    2325       8.9702
    2326       8.5650
    2327       9.2663
    2328       8.9218
    2329       8.9339
    2330       9.2740
    2331       9.2622
    2332      10.4444
    2333       9.7608
    2334      10.0757
    2335       9.9713
    2336      10.2954
    2337       9.7466
    2338       9.6431
    2339       9.7739
    2340       9.7820
    2341       9.2874
    2342       9.4050
    2343       8.8286
    2344       9.1084
    2345       9.2022
    2346       9.1460
    2347       9.7348
    2348       9.6886
    2349       9.4567
    2350       9.5411
    2351       9.1362
    2352       9.8972
    2353       9.1558
    2354       9.3212
    2355       9.0242
    2356       9.3268
    2357       8.8181
    2358       8.9719
    2359       8.8175
    2360       8.6207
    2361       9.2264
    2362       8.9089
    2363       9.2090
    2364       8.6998
    2365       8.4894
    2366       8.8548
    2367       8.9252
    2368       8.9441
    2369       8.3751
    2370       8.6984
    2371       8.9193
    2372       9.3493
    2373       9.0614
    2374       9.2663
    2375       8.8737
    2376       8.8047
    2377       8.7039
    2378       8.9008
    2379       8.3405
    2380       8.6449
    2381       8.4814
    2382       9.3283
    2383       8.6639
    2384       8.2061
    2385       8.4897
    2386       8.8436
    2387       8.9645
    2388       8.7918
    2389       9.4926
    2390       8.9438
    2391       8.5013
    2392       7.7793
    2393       8.1922
    2394       8.0945
    2395       8.1723
    2396       8.0903
    2397       8.2291
    2398       7.8064
    2399       8.5236
    2400       9.0927
    2401       7.4190
    2402       8.3088
    2403       8.6255
    2404       8.9886
    2405       8.9739
    2406       8.6521
    2407       8.5872
    2408       8.6304
    2409       8.5678
    2410       8.3330
    2411       8.0886
    2412       7.9434
    2413       7.9772
    2414       8.5019
    2415       7.9798
    2416       8.4608
    2417       8.4635
    2418       8.5094
    2419       8.5513
    2420       8.3265
    2421       8.6583
    2422       8.7431
    2423       8.4601
    2424       8.5866
    2425       8.9535
    2426       8.7813
    2427       8.7587
    2428       8.2916
    2429       8.5692
    2430       8.4083
    2431       8.7575
    2432       8.6578
    2433       8.5077
    2434       8.5220
    2435       7.8501
    2436       8.1932
    2437       8.6511
    2438       7.6452
    2439       8.7029
    2440       8.5718
    2441       8.3257
    2442       8.3242
    2443       8.6198
    2444       8.0043
    2445       8.2840
    2446       7.6045
    2447       7.9991
    2448       8.4593
    2449       8.3322
    2450       8.8040
    2451       8.5664
    2452       8.4670
    2453       8.7372
    2454       8.7812
    2455       8.7331
    2456       9.2741
    2457       8.4256
    2458       8.8432
    2459       8.0817
    2460       7.9897
    2461       7.9142
    2462       8.5299
    2463       7.8945
    2464       8.3012
    2465       8.3864
    2466       7.8027
    2467       7.9159
    2468       9.0994
    2469       8.8006
    2470       8.4410
    2471       9.5946
    2472       9.3805
    2473       9.2099
    2474      10.0448
    2475       9.9517
    2476       9.5753
    2477      10.6904
    2478      10.3251
    2479      10.2822
    2480      10.4391
    2481      10.4648
    2482      10.1370
    2483       9.5647
    2484      10.2046
    2485      10.4651
    2486      10.9613
    2487      10.1577
    2488      10.2104
    2489      10.3079
    2490      10.7895
    2491      10.7562
    2492      10.3907
    2493      10.8054
    2494      11.0807
    2495      10.9033
    2496      10.2981
    2497      10.5137
    2498      10.6129
    2499      10.1900
    2500      10.0111
    2501       9.9615
    2502      10.3622
    2503      10.4859
    2504       9.5461
    2505      10.4366
    2506      10.5009
    2507      10.6712
    2508      10.2012
    2509      10.0065
    2510       9.6282
    2511       9.6950
    2512      10.1073
    2513       8.7536
    2514       9.1027
    2515       9.5110
    2516      10.1617
    2517      10.2244
    2518       9.2360
    2519       9.7541
    2520       9.9714
    2521       9.9726
    2522       9.8721
    2523       8.8796
    2524       8.0653
    2525       8.8027
    2526       8.9383
    2527       8.8826
    2528       9.1084
    2529       8.5263
    2530       8.8382
    2531       8.7897
    2532       8.3717
    2533       8.4335
    2534       8.6948
    2535       8.7721
    2536       8.4195
    2537       8.5933
    2538       8.6597
    2539       8.3006
    2540       8.9174
    2541       8.6856
    2542       9.6210
    2543       9.1829
    2544       8.9286
    2545       9.0958
    2546       9.8043
    2547       8.9255
    2548       8.4815
    2549       8.5947
    2550       8.5916
    2551       8.6341
    2552       8.5736
    2553       8.3397
    2554       8.5266
    2555       8.5629
    2556       8.3410
    2557       8.9139
    2558       8.8957
    2559       8.7032
    2560       8.9989
    2561       8.9893
    2562       8.6461
    2563       8.7205
    2564       8.8196
    2565       8.8622
    2566       9.0062
    2567       9.1761
    2568       8.9614
    2569       9.1513
    2570       9.7576
    2571       9.5658
    2572       9.5127
    2573       9.6684
    2574       9.3579
    2575       9.6565
    2576       9.4642
    2577       8.9970
    2578       9.3079
    2579       9.2315
    2580       9.0830
    2581       8.5035
    2582       8.6806
    2583       8.8286
    2584       8.7877
    2585       9.3562
    2586       8.8937
    2587       8.6392
    2588       8.6285
    2589       8.8903
    2590       9.2123
    2591       8.6707
    2592       9.0419
    2593       8.9362
    2594       9.1205
    2595       9.1758
    2596       9.0765
    2597       9.3777
    2598       9.2112
    2599       9.6917
    2600       8.8917
    2601       9.1893
    2602       9.0028
    2603       9.3836
    2604       9.2281
    2605       9.1049
    2606       8.8204
    2607       8.8473
    2608       9.0919
    2609       9.1848
    2610       8.7802
    2611       9.0633
    2612       9.0036
    2613       8.7398
    2614       9.5554
    2615       9.4879
    2616       9.0292
    2617       9.6987
    2618       9.0659
    2619       9.2675
    2620       8.9862
    2621       8.9463
    2622       9.1950
    2623       8.8261
    2624       9.5533
    2625       9.1262
    2626       9.2151
    2627       8.5169
    2628       9.3366
    2629       9.0214
    2630       8.8552
    2631       8.7080
    2632       9.2759
    2633       8.7661
    2634       8.8971
    2635       8.8516
    2636       9.1064
    2637       8.6393
    2638       9.3792
    2639       8.5482
    2640       8.4549
    2641       8.6334
    2642       9.1635
    2643       8.8790
    2644       8.9699
    2645       8.8889
    2646       8.8817
    2647       8.5668
    2648       9.1367
    2649       9.4098
    2650       9.0099
    2651       8.8446
    2652       8.5628
    2653       9.4936
    2654       8.8341
    2655       9.3264
    2656       9.1285
    2657       9.2631
    2658       9.0869
    2659       8.9937
    2660       8.5716
    2661       8.5915
    2662       8.0817
    2663       8.1038
    2664       8.8756
    2665       8.2617
    2666       8.5757
    2667       9.5230
    2668       9.6529
    2669      10.2598
    2670       9.5593
    2671       8.9749
    2672       9.8448
    2673       9.1679
    2674       9.2991
    2675       9.0157
    2676       9.5637
    2677       9.8693
    2678      10.1108
    2679       9.6514
    2680      10.1311
    2681      10.1473
    2682       9.5568
    2683       9.5999
    2684       9.7833
    2685       9.2424
    2686       9.1082
    2687       9.2367
    2688       9.1389
    2689      10.0974
    2690       9.8144
    2691       9.6993
    2692      10.1334
    2693       9.9752
    2694       9.7078
    2695       9.7078
    2696       9.3767
    2697       9.8223
    2698       9.8055
    2699       9.8471
    2700       9.7790
    2701       9.8193
    2702       8.7969
    2703       9.3461
    2704       9.0222
    2705       8.7490
    2706       9.2229
    2707       8.4249
    2708       8.8358
    2709       8.8316
    2710       8.3416
    2711       8.7749
    2712       9.3880
    2713       9.2361
    2714       9.4460
    2715       9.7454
    2716       9.4810
    2717       9.8265
    2718      10.0046
    2719      10.1190
    2720       9.7890
    2721       9.4287
    2722       9.5746
    2723      10.1281
    2724       9.6926
    2725       9.7945
    2726       9.5400
    2727      10.3566
    2728      10.1157
    2729      10.0245
    2730       9.8784
    2731       9.3569
    2732      10.0014
    2733      10.0567
    2734      10.2989
    2735      10.5464
    2736       9.6970
    2737       9.8698
    2738      10.3008
    2739      10.0290
    2740      10.2750
    2741      10.1643
    2742       9.7581
    2743       9.9992
    2744       9.6357
    2745       9.8511
    2746       9.5507
    2747       9.9000
    2748      10.5075
    2749       9.8679
    2750       9.9425
    2751      10.2156
    2752      10.3982
    2753       9.8609
    2754       9.9121
    2755      10.1343
    2756       9.4471
    2757       9.1569
    2758       9.5652
    2759       9.6918
    2760       9.8352
    2761      10.2097
    2762       9.2048
    2763       9.1821
    2764       9.2063
    2765       8.8783
    2766       9.4863
    2767       8.8148
    2768       8.8768
    2769       8.6653
    2770       8.6957
    2771       9.4456
    2772       8.4333
    2773       8.6319
    2774       8.6644
    2775       8.8030
    2776       8.9347
    2777       8.8517
    2778       8.1601
    2779       8.4315
    2780       8.0338
    2781       8.2537
    2782       8.1811
    2783       8.5585
    2784       8.7660
    2785       8.8756
    2786       8.6489
    2787       8.5973
    2788       8.3736
    2789       8.0457
    2790       8.3451
    2791       8.4554
    2792       8.9379
    2793       9.3449
    2794       9.0921
    2795       8.9746
    2796       8.8133
    2797       8.4817
    2798       9.1364
    2799       8.7572
    2800       8.7849
    2801       9.3753
    2802       8.6986
    2803       8.9025
    2804       9.0312
    2805       8.7237
    2806       8.9104
    2807       8.3676
    2808       9.0483
    2809       8.4566
    2810       8.6894
    2811       8.5758
    2812       8.6028
    2813       8.9918
    2814       8.5631
    2815       9.0204
    2816       8.7274
    2817       8.7333
    2818       8.2651
    2819       8.6560
    2820       8.1070
    2821       8.5538
    2822       8.4471
    2823       8.7977
    2824       8.4696
    2825       8.7912
    2826       8.5188
    2827       8.4894
    2828       8.2013
    2829       8.4902
    2830       7.9446
    2831       8.4080
    2832       8.1097
    2833       8.4535
    2834       8.5991
    2835       8.3670
    2836       9.0324
    2837       7.9068
    2838       8.4138
    2839       8.2504
    2840       8.2178
    2841       8.3752
    2842       8.2663
    2843       8.6974
    2844       8.4480
    2845       8.6515
    2846       8.7507
    2847       9.1993
    2848       8.7875
    2849       8.7531
    2850       8.7902
    2851       8.1381
    2852       8.1029
    2853       8.5434
    2854       8.5064
    2855       8.8367
    2856       8.4179
    2857       8.6885
    2858       8.6157
    2859       8.4135
    2860       8.2073
    2861       8.4772
    2862       8.4568
    2863       8.4694
    2864       8.0853
    2865       8.2413
    2866       8.4737
    2867       8.5440
    2868       8.3681
    2869       8.3792
    2870       8.2594
    2871       8.5796
    2872       7.8539
    2873       8.1896
    2874       7.9986
    2875       8.2627
    2876       8.7790
    2877       9.3113
    2878       8.7994
    2879       8.5863
    2880       8.8248
    2881       8.4344
    2882       8.4004
    2883       8.7194
    2884       8.8798
    2885       8.9859
    2886       8.7250
    2887       8.6400
    2888       9.0323
    2889       8.7457
    2890       9.1359
    2891       8.6025
    2892       8.3246
    2893       9.3663
    2894       9.1954
    2895       8.7162
    2896       8.9247
    2897       8.7864
    2898       8.7544
    2899       9.0475
    2900       8.7672
    2901       8.8071
    2902       9.1753
    2903       9.1782
    2904       9.6140
    2905       9.1373
    2906       9.1968
    2907       8.9553
    2908       9.0327
    2909       9.8418
    2910       9.2453
    2911       8.5947
    2912       8.3167
    2913       8.2368
    2914       8.3183
    2915       8.8535
    2916       8.9580
    2917       9.2887
    2918       9.0871
    2919       9.0261
    2920       9.0391
    2921       8.7847
    2922       8.7456
    2923       8.4205
    2924       8.9249
    2925       8.5122
    2926       7.9727
    2927       8.4046
    2928       8.3958
    2929       8.0886
    2930       8.3843
    2931       8.4007
    2932       8.8436
    2933       8.6756
    2934       8.2089
    2935       8.5183
    2936       7.9230
    2937       8.7566
    2938       8.5236
    2939       8.2819
    2940       8.4050
    2941       8.2032
    2942       8.1561
    2943       8.0866
    2944       8.4476
    2945       8.0295
    2946       8.2818
    2947       8.0878
    2948       8.5781
    2949       8.8839
    2950       8.3512
    2951       9.3870
    2952       8.1606
    2953       8.5719
    2954       8.5932
    2955       8.3640
    2956       8.6194
    2957       8.4970
    2958       8.5313
    2959       8.2906
    2960       8.3986
    2961       7.8565
    2962       8.0658
    2963       8.0730
    2964       8.1670
    2965       7.9143
    2966       7.4101
    2967       8.3267
    2968       8.3341
    2969       8.6149
    2970       8.0261
    2971       8.6608
    2972       8.3709
    2973       8.3170
    2974       8.4359
    2975       8.6927
    2976       7.9073
    2977       8.4581
    2978       8.1985
    2979       8.0765
    2980       8.0958
    2981       8.8448
    2982       8.0741
    2983       8.8070
    2984       7.6698
    2985       7.9478
    2986       8.2716
    2987       8.5477
    2988       9.4412
    2989       8.9153
    2990       8.4689
    2991       8.6878
    2992       8.5308
    2993       8.3568
    2994       8.0771
    2995       8.1705
    2996       8.4804
    2997       8.7336
    2998       8.8937
    2999       8.9870
    3000       9.3242
    3001       8.8406
    3002       7.9375
    3003       8.2853
    3004       7.8704
    3005       7.7880
    3006       7.6397
    3007       7.5497
    3008       7.6079
    3009       8.0194
    3010       8.1189
    3011       7.7960
    3012       8.1279
    3013       7.8871
    3014       7.9538
    3015       8.4708
    3016       8.7761
    3017       8.7469
    3018       8.9563
    3019       8.3562
    3020       9.2482
    3021       8.5386
    3022       8.8783
    3023       9.2687
    3024       8.8027
    3025       8.5517
    3026       8.2227
    3027       8.2973
    3028       9.3499
    3029       9.0026
    3030       8.9600
    3031       8.3312
    3032       8.5909
    3033       8.9521
    3034       9.4887
    3035       9.0714
    3036       9.2054
    3037       9.6877
    3038       9.4401
    3039       9.7117
    3040       8.6667
    3041       8.2238
    3042       8.6540
    3043       8.7194
    3044       9.1875
    3045       9.3180
    3046       8.8052
    3047       8.4100
    3048       9.1394
    3049       9.8420
    3050       9.6628
    3051       9.4226
    3052       9.1347
    3053       9.8209
    3054      10.5564
    3055      10.3066
    3056       9.3996
    3057       9.9169
    3058       9.5935
    3059       9.8234
    3060       9.1866
    3061       9.5711
    3062       9.8876
    3063      10.0635
    3064       9.3660
    3065      10.1553
    3066      10.0358
    3067       9.7469
    3068      10.0646
    3069       9.9221
    3070      10.0626
    3071       9.4025
    3072       9.6235
    3073       9.2815
    3074       9.7136
    3075       9.7193
    3076       9.6021
    3077       9.1977
    3078       9.0126
    3079       9.1434
    3080       8.9758
    3081       9.7155
    3082       9.8651
    3083       9.9874
    3084       9.5285
    3085      10.4931
    3086      10.2539
    3087      10.3002
    3088      10.1088
    3089      10.3829
    3090      10.5253
    3091      10.9641
    3092      10.2591
    3093       9.5571
    3094      10.4456
    3095       9.5486
    3096      10.3852
    3097       9.4310
    3098      10.1015
    3099       9.8152
    3100      10.0598
    3101       9.4740
    3102       9.6219
    3103       8.8459
    3104       9.2228
    3105       8.7187
    3106       9.2505
    3107       8.8980
    3108       8.7153
    3109       7.8377
    3110       8.6369
    3111       8.6231
    3112       8.8438
    3113       8.9994
    3114       9.2324
    3115       8.3243
    3116       8.3888
    3117       8.9553
    3118       8.0444
    3119       9.5700
    3120       9.3537
    3121       9.1218
    3122       8.8949
    3123       9.2375
    3124       9.8257
    3125       9.7001
    3126       9.7905
    3127      10.2880
    3128       9.3786
    3129       9.1889
    3130       9.5647
    3131       9.5312
    3132       9.0821
    3133       8.8396
    3134       9.1803
    3135       9.8614
    3136       9.2940
    3137       8.8469
    3138       9.1674
    3139       8.7462
    3140       9.2116
    3141       8.8416
    3142       9.1645
    3143       9.2602
    3144       9.1366
    3145       8.7561
    3146       8.9057
    3147       9.0519
    3148       8.8861
    3149       8.6203
    3150       8.6162
    3151       9.1596
    3152       9.4716
    3153       9.5579
    3154       9.5971
    3155       9.9040
    3156       9.0854
    3157       8.9156
    3158       9.4989
    3159       9.3126
    3160       8.8084
    3161       8.5594
    3162       8.7219
    3163       8.7495
    3164       8.5737
    3165       8.5040
    3166       8.5325
    3167       7.7343
    3168       8.6622
    3169       8.6445
    3170       8.4547
    3171       8.5915
    3172       8.6997
    3173       8.7861
    3174       8.4160
    3175       8.3581
    3176       8.2915
    3177       8.7873
    3178       8.5798
    3179       8.5754
    3180       8.3481
    3181       8.9943
    3182       9.3900
    3183       8.4902
    3184       8.6131
    3185       8.3142
    3186       8.6145
    3187       8.3212
    3188       8.3657
    3189       8.4800
    3190       8.2109
    3191       8.3291
    3192       8.7257
    3193       8.6960
    3194       8.8106
    3195       8.9139
    3196       9.1551
    3197       8.3557
    3198       8.6565
    3199       9.5199
    3200       9.0549
    3201       9.3570
    3202       9.8588
    3203       9.9424
    3204       9.6370
    3205       9.8539
    3206       9.8382
    3207       9.6447
    3208       9.8608
    3209       9.6990
    3210       9.9486
    3211      10.0366
    3212      10.0787
    3213      10.1788
    3214       9.9425
    3215       9.7453
    3216       9.4754
    3217       9.9881
    3218       9.6050
    3219       9.8529
    3220       9.4757
    3221       9.1516
    3222       9.3279
    3223       8.6546
    3224       9.2787
    3225       9.4172
    3226       9.4744
    3227       9.7095
    3228       9.6107
    3229      10.0717
    3230       9.4045
    3231      10.0408
    3232       9.3128
    3233       9.9711
    3234       8.6730
    3235       9.2550
    3236       9.2293
    3237       8.8816
    3238       8.7744
    3239       8.6281
    3240       8.5791
    3241       8.7123
    3242       9.1387
    3243       8.6278
    3244       8.6515
    3245       8.8195
    3246       8.5153
    3247       8.2602
    3248       8.1319
    3249       8.0783
    3250       8.2159
    3251       8.5007
    3252       7.7946
    3253       7.7784
    3254       7.7781
    3255       9.0653
    3256       8.8211
    3257       9.4014
    3258       9.0180
    3259       9.4872
    3260       8.8727
    3261       8.5005
    3262       8.6308
    3263       8.8290
    3264       8.9012
    3265       8.9830
    3266       8.9925
    3267       9.8163
    3268       9.2076
    3269       9.1433
    3270       9.8579
    3271       8.5905
    3272       9.5847
    3273       8.5922
    3274       8.8793
    3275       8.2371
    3276       7.8684
    3277       8.3976
    3278       8.9796
    3279       8.9661
    3280       9.2250
    3281       9.0262
    3282       7.6498
    3283       8.8916
    3284       9.0348
    3285       9.0938
    3286       9.1966
    3287       8.6900
    3288       8.5374
    3289       7.9845
    3290       8.2097
    3291       8.5333
    3292       7.9916
    3293       8.6109
    3294       8.8840
    3295       8.7812
    3296       8.6340
    3297       8.8091
    3298       7.8962
    3299       7.5139
    3300       7.6511
    3301       8.0417
    3302       7.8364
    3303       7.9594
    3304       7.5360
    3305       8.0790
    3306       8.6477
    3307       8.1589
    3308       8.3546
    3309       8.4690
    3310       8.2180
    3311       8.0654
    3312       8.2630
    3313       8.6103
    3314       9.4142
    3315       8.4844
    3316       8.9066
    3317       9.0340
    3318       9.1619
    3319       9.0603
    3320       8.8128
    3321       9.2410
    3322       9.0412
    3323       8.9730
    3324       9.0633
    3325       9.1547
    3326       8.8341
    3327       8.9680
    3328       9.1862
    3329       8.7232
    3330       8.7709
    3331       8.4706
    3332       8.9480
    3333       8.5680
    3334       8.6351
    3335       8.8275
    3336       8.5364
    3337       8.5969
    3338       8.5034
    3339       8.2914
    3340       8.4020
    3341       8.6466
    3342       8.8415
    3343       9.0876
    3344       9.1311
    3345       9.3139
    3346       9.0481
    3347       9.4562
    3348       9.1349
    3349       9.6970
    3350       9.5822
    3351       9.7147
    3352       8.9728
    3353       9.4357
    3354       9.3035
    3355       9.1265
    3356       9.3637
    3357       9.4357
    3358       8.5814
    3359       8.6634
    3360       9.5050
    3361       8.6308
    3362       9.4572
    3363       9.3318
    3364       8.9050
    3365       8.6636
    3366       8.7735
    3367       8.5804
    3368       8.9547
    3369       9.2982
    3370       9.6024
    3371       9.1489
    3372       9.6054
    3373       9.0236
    3374       9.3166
    3375       9.1591
    3376       8.8164
    3377       9.1406
    3378       8.3896
    3379       8.9695
    3380       8.1773
    3381       8.7069
    3382       8.4840
    3383       8.6899
    3384       8.6190
    3385       8.9977
    3386       9.3096
    3387       9.1788
    3388       9.2759
    3389       9.5279
    3390       9.2333
    3391       9.4372
    3392       9.2841
    3393       9.4306
    3394       8.9569
    3395       9.1109
    3396       8.9459
    3397       9.0173
    3398       9.2262
    3399       8.8602
    3400       8.8950
    3401       8.3457
    3402       9.7130
    3403       8.7664
    3404       9.3312
    3405       8.9792
    3406       9.3063
    3407       9.4072
    3408       9.3553
    3409       9.4122
    3410       9.1089
    3411       9.0584
    3412       8.9738
    3413       9.2862
    3414       9.2196
    3415       9.5103
    3416      10.0375
    3417       9.7017
    3418       9.4031
    3419       8.7686
    3420       9.2437
    3421       9.3974
    3422       9.3020
    3423       8.9810
    3424       8.7767
    3425       8.8380
    3426       9.2217
    3427       8.9313
    3428       8.8659
    3429       8.9245
    3430       8.7391
    3431       9.0560
    3432       8.2619
    3433       7.9380
    3434       7.9109
    3435       8.0161
    3436       8.2206
    3437       8.1266
    3438       8.4236
    3439       8.4610
    3440       8.6613
    3441       8.1779
    3442       8.7413
    3443       8.6170
    3444       8.7892
    3445       8.8576
    3446       8.4909
    3447       9.3425
    3448       8.7846
    3449       8.5689
    3450       8.5146
    3451       8.6836
    3452       8.4082
    3453       8.6773
    3454       9.0368
    3455       8.1313
    3456       7.8105
    3457       8.8169
    3458       8.4465
    3459       9.2547
    3460       9.0826
    3461       8.7414
    3462       8.7939
    3463       8.4495
    3464       8.2844
    3465       8.7423
    3466       8.7449
    3467       9.0649
    3468       8.4184
    3469       9.5184
    3470       9.3715
    3471       9.2833
    3472       9.5982
    3473       9.6727
    3474       8.6711
    3475       9.1087
    3476       8.8186
    3477       9.4328
    3478       9.0340
    3479       8.8308
    3480       9.1271
    3481       9.3022
    3482       8.8680
    3483       9.3667
    3484       9.1595
    3485       8.3441
    3486       8.8601
    3487       8.6403
    3488       8.8876
    3489       8.4849
    3490       8.7070
    3491       9.0534
    3492       8.7696
    3493       9.0839
    3494       8.7272
    3495       8.8071
    3496       8.3468
    3497       8.4409
    3498       9.4984
    3499       9.5800
    3500       9.3157
    3501       8.6966
    3502       9.6152
    3503       9.6646
    3504       9.2228
    3505       9.2530
    3506       9.3215
    3507       9.1391
    3508       9.8437
    3509       9.5748
    3510       9.6720
    3511       9.2294
    3512       9.4274
    3513       9.2093
    3514       9.3291
    3515       8.8130
    3516      10.2474
    3517       9.7424
    3518       9.4307
    3519       9.7974
    3520      10.0651
    3521      10.0287
    3522       9.9710
    3523       9.9559
    3524       9.9655
    3525       9.9251
    3526      10.0850
    3527      10.4444
    3528      10.1366
    3529      10.0770
    3530      10.0276
    3531      11.2330
    3532       9.9577
    3533       9.6699
    3534       9.9187
    3535       9.6380
    3536       9.3430
    3537       9.2588
    3538       9.8087
    3539       9.5182
    3540      10.6930
    3541      10.4033
    3542      10.2619
    3543      10.1603
    3544       9.8474
    3545       9.7305
    3546      10.3703
    3547       9.7625
    3548       9.7756
    3549       9.3277
    3550      10.2476
    3551       9.8684
    3552      10.9310
    3553      10.1084
    3554      10.3047
    3555      10.5123
    3556       9.4245
    3557       9.7678
    3558       9.8266
    3559      10.1546
    3560       9.7424
    3561      10.2730
    3562       9.8859
    3563       9.7280
    3564       9.1371
    3565       9.6382
    3566       9.6959
    3567       9.7782
    3568       9.8970
    3569       9.3927
    3570      10.0665
    3571      10.4918
    3572      10.1408
    3573      10.3250
    3574       9.6147
    3575       9.6130
    3576       9.6305
    3577      10.1328
    3578       9.3514
    3579       9.3407
    3580       9.2953
    3581       9.8882
    3582       9.3402
    3583       9.0879
    3584       9.4318
    3585       8.9933
    3586       8.3891
    3587       8.5362
    3588       9.2529
    3589       8.7144
    3590       8.4600
    3591       9.5824
    3592       8.8534
    3593       8.6308
    3594       8.9449
    3595       8.3795
    3596       8.7100
    3597       9.2461
    3598       9.1038
    3599       9.2102
    3600       9.2317
    3601       9.5523
    3602       8.5419
    3603       8.7437
    3604       8.5549
    3605       9.3098
    3606       9.1260
    3607       9.3162
    3608       9.4659
    3609       9.7568
    3610       9.5171
    3611       9.1586
    3612       9.2561
    3613       9.1371
    3614       8.6991
    3615       8.7993
    3616       9.3164
    3617       9.1711
    3618       9.2268
    3619       8.9799
    3620       8.7019
    3621       8.6463
    3622       8.5329
    3623       8.3660
    3624       9.2301
    3625       9.3370
    3626       8.7197
    3627       9.0208
    3628       9.0173
    3629       8.8375
    3630       8.6790
    3631       9.2398
    3632       8.9512
    3633       8.7007
    3634       9.5269
    3635       9.3930
    3636       9.2163
    3637       9.2309
    3638       9.4038
    3639       9.2254
    3640       9.4474
    3641       9.4000
    3642       9.2730
    3643       9.1697
    3644       9.4972
    3645       9.1955
    3646       9.0830
    3647       9.1827
    3648       9.1457
    3649       9.4328
    3650       8.9863
    3651       8.3637
    3652       8.7383
    3653       9.0217
    3654       8.7083
    3655       9.1538
    3656       8.8815
    3657       8.6118
    3658       8.6651
    3659       8.3583
    3660       8.6576
    3661       8.8099
    3662       8.6775
    3663       8.4941
    3664       8.5023
    3665       8.3316
    3666       8.9686
    3667       8.3554
    3668       8.6946
    3669       7.8528
    3670       8.2173
    3671       8.7050
    3672       8.4129
    3673       7.5953
    3674       9.2123
    3675       8.9978
    3676       8.6903
    3677       8.7421
    3678       8.3380
    3679       8.8809
    3680       9.1724
    3681       8.9993
    3682       8.3126
    3683       8.8798
    3684       8.5806
    3685       8.7327
    3686       8.8890
    3687       8.3183
    3688       8.6646
    3689       8.5713
    3690       8.2376
    3691       8.3799
    3692       8.3970
    3693       8.2750
    3694       8.6125
    3695       8.4994
    3696       8.3054
    3697       8.2541
    3698       8.9676
    3699       8.9820
    3700       9.0592
    3701       8.7960
    3702       8.8269
    3703       8.4554
    3704       8.5622
    3705       9.2087
    3706       9.0957
    3707       9.0348
    3708       9.1072
    3709       9.0664
    3710       9.8083
    3711       9.7207
    3712       9.5606
    3713       8.8127
    3714       8.4182
    3715       8.8885
    3716       8.8356
    3717       9.1088
    3718       9.1147
    3719       8.5349
    3720       8.4772
    3721       8.2386
    3722       8.5133
    3723       9.3896
    3724       9.1941
    3725       8.9768
    3726       8.5960
    3727       8.2393
    3728       8.6860
    3729       8.6340
    3730       9.4358
    3731       9.1951
    3732       9.3204
    3733       8.5874
    3734       8.7663
    3735       9.6844
    3736       8.4356
    3737       8.8234
    3738       8.5937
    3739       8.4098
    3740       9.4003
    3741       8.6272
    3742       8.6716
    3743       8.8568
    3744       8.7509
    3745       8.3097
    3746       9.0643
    3747       8.8594
    3748       8.7641
    3749       8.1897
    3750       8.8407
    3751       8.6846
    3752       8.2397
    3753       8.7034
    3754       8.3770
    3755       8.3298
    3756       7.9145
    3757       8.4213
    3758       7.6690
    3759       8.3834
    3760       8.6151
    3761       8.3099
    3762       8.7167
    3763       9.2721
    3764       8.8675
    3765       8.9246
    3766       8.3913
    3767       8.4932
    3768       8.5039
    3769       9.0376
    3770       9.1749
    3771       8.9276
    3772       9.0943
    3773       9.2605
    3774       8.9313
    3775       8.5395
    3776       9.1778
    3777       8.6874
    3778       8.9315
    3779       9.1352
    3780       8.5085
    3781       9.2128
    3782       8.9912
    3783       9.1369
    3784       8.5806
    3785       8.1550
    3786       8.1091
    3787       8.6135
    3788       9.0247
    3789       8.5471
    3790       8.4218
    3791       8.6721
    3792       8.0806
    3793       8.4830
    3794       7.9756
    3795       7.7403
    3796       7.6204
    3797       8.1570
    3798       8.2252
    3799       8.6480
    3800       8.1912
    3801       7.6453
    3802       8.2098
    3803       8.1518
    3804       8.7608
    3805       8.4322
    3806       9.1599
    3807       8.8597
    3808       8.6842
    3809       9.3475
    3810       9.3339
    3811       9.0737
    3812       8.4699
    3813       8.6512
    3814       9.2312
    3815       8.8294
    3816       9.0913
    3817       8.9130
    3818       8.4987
    3819       8.5260
    3820       9.2879
    3821       8.7936
    3822       9.4290
    3823       8.7028
    3824       8.8821
    3825       9.4681
    3826       8.9252
    3827       9.6478
    3828       9.5234
    3829       8.9257
    3830       9.4473
    3831       9.2167
    3832       9.0527
    3833       9.3793
    3834       9.2039
    3835       9.3729
    3836       9.4621
    3837       9.1447
    3838       8.5076
    3839       8.9549
    3840       8.6751
    3841       8.9015
    3842       9.3308
    3843       8.8529
    3844       9.1529
    3845       9.0880
    3846       9.4500
    3847       9.4862
    3848       9.0255
    3849       9.0067
    3850       8.8275
    3851       9.5428
    3852       9.5944
    3853       8.8943
    3854       9.3352
    3855       9.1450
    3856       8.8432
    3857       9.0513
    3858       9.1916
    3859       9.5803
    3860       9.1519
    3861       8.3378
    3862       9.4371
    3863       9.1233
    3864       9.1519
    3865       8.6707
    3866       9.0716
    3867       8.6173
    3868       8.3063
    3869       7.2960
    3870       8.1929
    3871       8.3604
    3872       8.4690
    3873       8.3345
    3874       8.4757
    3875       8.2886
    3876       7.7050
    3877       7.5804
    3878       8.4658
    3879       8.4465
    3880       8.3285
    3881       8.9147
    3882       8.4905
    3883       8.6169
    3884       7.4477
    3885       8.0677
    3886       8.1092
    3887       8.0102
    3888       8.4496
    3889       8.7884
    3890       8.4357
    3891       8.6733
    3892       8.3097
    3893       8.5755
    3894       8.7488
    3895       8.9112
    3896       9.0047
    3897       8.9194
    3898       8.2868
    3899       9.1457
    3900       8.3336
    3901       8.4014
    3902       8.7760
    3903       8.8558
    3904       9.1184
    3905       9.0740
    3906       9.3908
    3907       9.2157
    3908       8.7968
    3909       8.4996
    3910       8.3837
    3911       8.7896
    3912       9.1675
    3913       8.6393
    3914       8.6328
    3915       8.9998
    3916       8.8338
    3917       8.7175
    3918       8.4513
    3919       9.1683
    3920       9.0233
    3921       9.4428
    3922       8.5985
    3923       9.1622
    3924       9.4610
    3925       9.0622
    3926       9.0321
    3927       8.6914
    3928       8.9884
    3929       8.6091
    3930       8.5281
    3931       8.6991
    3932       8.6189
    3933       8.1494
    3934       8.4817
    3935       8.3641
    3936       8.5704
    3937       8.6153
    3938       8.5442
    3939       9.0597
    3940       8.9776
    3941       8.7979
    3942       8.6522
    3943       8.6474
    3944       8.6539
    3945       8.4010
    3946       8.4696
    3947       8.5052
    3948       8.3778
    3949       9.1306
    3950       8.9670
    3951       8.0194
    3952       8.3373
    3953       8.3306
    3954       8.2396
    3955       8.1379
    3956       8.3944
    3957       8.1555
    3958       8.1839
    3959       8.4575
    3960       8.5735
    3961       8.4099
    3962       8.5996
    3963       8.0761
    3964       8.0065
    3965       8.2138
    3966       7.7917
    3967       8.3583
    3968       8.6539
    3969       8.3841
    3970       7.5945
    3971       7.9411
    3972       8.2491
    3973       8.5077
    3974       8.6309
    3975       8.3478
    3976       8.3224
    3977       8.5803
    3978       8.9443
    3979       8.3813
    3980       8.4790
    3981       8.7001
    3982       9.0441
    3983       8.9867
    3984       8.5923
    3985       8.3401
    3986       8.2989
    3987       8.3623
    3988       8.0062
    3989       8.4914
    3990       8.3686
    3991       8.4607
    3992       8.5032
    3993       8.5663
    3994       8.6370
    3995       9.0695
    3996       9.0535
    3997       9.1420
    3998       8.6050
    3999       8.2787
    4000       8.6492
    4001       9.1114
    4002       8.5850
    4003       9.6087
    4004       9.0868
    4005       8.9395
    4006       8.1249
    4007       7.8076
    4008       7.6489
    4009       7.9407
    4010       8.4777
    4011       8.4060
    4012       8.6298
    4013       9.2740
    4014       8.2933
    4015       9.3008
    4016       8.6527
    4017       9.0071
    4018       9.1387
    4019       9.5172
    4020       9.2770
    4021       8.9899
    4022       8.5062
    4023       9.2084
    4024       9.0693
    4025       9.3072
    4026       8.7767
    4027       9.1674
    4028       9.0353
    4029       8.6459
    4030       8.7522
    4031       9.1048
    4032       8.7358
    4033       9.0527
    4034       9.6773
    4035      10.0253
    4036       9.7834
    4037      10.1188
    4038      10.4759
    4039       9.8337
    4040       9.9356
    4041       9.9788
    4042      10.2947
    4043      10.5718
    4044      10.3308
    4045       9.6995
    4046      10.0233
    4047       9.7878
    4048      10.2517
    4049       9.9296
    4050      10.4332
    4051       9.9059
    4052       9.5890
    4053      10.0406
    4054       9.6765
    4055       9.6068
    4056       9.3350
    4057       9.0170
    4058       9.3254
    4059      10.2675
    4060       9.7765
    4061       9.9933
    4062       9.9423
    4063       9.7509
    4064       9.4551
    4065       9.6715
    4066       9.7554
    4067       9.7750
    4068       9.3773
    4069       9.7700
    4070      10.1839
    4071       9.9472
    4072       9.7289
    4073       9.5319
    4074       9.8651
    4075       9.8967
    4076       9.7096
    4077       9.1975
    4078       9.3312
    4079       9.4708
    4080       9.3860
    4081       9.4724
    4082       8.6156
    4083       9.3548
    4084       9.2038
    4085       9.2733
    4086       9.6618
    4087       9.2261
    4088       9.1413
    4089       8.4037
    4090       8.8781
    4091       8.6469
    4092       8.3923
    4093       9.3809
    4094       9.1908
    4095       8.5969
    4096       8.4838
    4097       8.2624
    4098       8.5581
    4099       8.6122
    4100       8.4994
    4101       8.4111
    4102       8.5698
    4103       8.0894
    4104       8.5444
    4105       7.9558
    4106       7.8653
    4107       8.1726
    4108       9.1138
    4109       8.3956
    4110       8.2961
    4111       9.1111
    4112       8.8895
    4113       9.3318
    4114       8.7800
    4115       9.0011
    4116       8.1503
    4117       8.6252
    4118       8.6254
    4119       8.0104
    4120       8.4990
    4121       8.5234
    4122       9.0621
    4123       8.5415
    4124       8.7850
    4125       8.7813
    4126       9.0216
    4127       9.3026
    4128       9.4529
    4129      10.2943
    4130      10.1823
    4131      10.2467
    4132      10.0600
    4133       9.6103
    4134       9.7427
    4135       9.2597
    4136       8.2897
    4137       9.1044
    4138       8.1787
    4139       9.1620
    4140       8.9641
    4141       8.5397
    4142       8.2735
    4143       9.0341
    4144       9.1541
    4145       9.0436
    4146       9.3272
    4147       8.8952
    4148       9.1333
    4149       8.8534
    4150       9.3150
    4151       9.0156
    4152       8.7224
    4153       9.9530
    4154       9.5571
    4155       9.3532
    4156       8.5713
    4157       9.0049
    4158       9.1722
    4159       8.9931
    4160       9.3575
    4161       9.3610
    4162       9.6820
    4163       9.8604
    4164       9.0659
    4165       8.6394
    4166       7.9645
    4167       7.8020
    4168       8.7002
    4169       8.8014
    4170       8.3524
    4171       7.2864
    4172       8.0032
    4173       8.1550
    4174       7.7565
    4175       8.5252
    4176       7.8155
    4177       8.0420
    4178       8.5449
    4179       8.5848
    4180       8.5860
    4181       8.1591
    4182       8.7014
    4183       8.9225
    4184       8.5823
    4185       8.7865
    4186       8.5755
    4187       8.9633
    4188       8.3670
    4189       8.3752
    4190       9.0266
    4191       8.2454
    4192       8.3999
    4193       8.5493
    4194       8.4445
    4195       8.4325
    4196       7.8657
    4197       8.1617
    4198       8.8724
    4199       9.3166
    4200       9.0832
    4201       9.5643
    4202      10.0513
    4203       9.4274
    4204       9.3138
    4205       8.9987
    4206       8.5367
    4207       8.7790
    4208       9.0844
    4209       8.7046
    4210       9.1352
    4211       9.4584
    4212       9.1603
    4213       9.3342
    4214       9.9574
    4215       9.8961
    4216       8.6548
    4217       9.3157
    4218       9.2414
    4219       9.4837
    4220       9.4341
    4221       9.3206
    4222       9.6870
    4223       9.3672
    4224       9.6028
    4225       9.3977
    4226       9.5953
    4227       9.5118
    4228       9.7803
    4229       9.3571
    4230       9.7523
    4231       9.5176
    4232       9.4731
    4233       9.2093
    4234       8.5318
    4235       9.3502
    4236       9.4196
    4237       9.2228
    4238       8.9007
    4239       8.9599
    4240       9.7015
    4241       9.1615
    4242       9.5672
    4243       9.4566
    4244       9.5380
    4245       9.6192
    4246      10.0088
    4247       9.7905
    4248       9.1426
    4249       9.5274
    4250      10.0368
    4251       9.2498
    4252       9.2413
    4253       8.5379
    4254       8.7234
    4255       8.8924
    4256       8.6349
    4257       9.1350
    4258       9.3622
    4259       9.3254
    4260       9.8378
    4261       9.2701
    4262       9.2524
    4263       9.2186
    4264       9.7028
    4265       9.7903
    4266      10.3980
    4267      10.3715
    4268       9.9723
    4269      10.1893
    4270       9.5641
    4271      10.0669
    4272       9.7328
    4273       9.9782
    4274       9.2653
    4275       9.3186
    4276       8.7968
    4277       8.7635
    4278       8.7892
    4279       9.2112
    4280       9.3231
    4281       9.5538
    4282       9.6539
    4283       9.8807
    4284      10.0438
    4285       9.8525
    4286       9.9794
    4287      10.3722
    4288       9.8212
    4289      10.5149
    4290       9.7548
    4291       9.6452
    4292       9.8195
    4293      10.0184
    4294       9.9494
    4295      10.3806
    4296      10.1132
    4297      10.0446
    4298       9.6790
    4299      10.4374
    4300       9.7780
    4301       9.9068
    4302      10.3680
    4303       9.6368
    4304      10.0316
    4305       9.6754
    4306       9.9202
    4307      10.1400
    4308       9.8952
    4309      10.1381
    4310       9.3237
    4311       9.5056
    4312       9.6432
    4313       9.6054
    4314       9.6054
    4315      10.6609
    4316      10.3590
    4317      10.0923
    4318       9.8391
    4319      10.4761
    4320      10.7663
    4321      10.6376
    4322       9.5355
    4323       9.7063
    4324       9.4455
    4325       9.4402
    4326       9.5354
    4327       9.6201
    4328       9.7105
    4329       9.4440
    4330       9.8642
    4331       9.2895
    4332       9.0727
    4333       8.9588
    4334       9.2611
    4335       9.4198
    4336       9.2437
    4337       9.1941
    4338       9.3631
    4339      10.0531
    4340       9.9586
    4341       9.8798
    4342       9.6514
    4343       9.1920
    4344       8.9778
    4345       8.7611
    4346       9.3985
    4347       9.3264
    4348       9.2837
    4349       9.3014
    4350       9.6112
    4351       9.1658
    4352       9.9311
    4353      10.2777
    4354       9.7300
    4355      10.6098
    4356      10.0477
    4357       9.2519
    4358       9.9090
    4359       9.7868
    4360      10.1803
    4361       9.6099
    4362       9.7485
    4363       9.5390
    4364       9.8691
    4365       9.8600
    4366       9.8552
    4367      10.1775
    4368       9.8264
    4369       9.7137
    4370      10.2621
    4371       9.7172
    4372       9.7461
    4373       8.7705
    4374       9.3162
    4375       9.4049
    4376       8.9794
    4377       8.3539
    4378       8.3855
    4379       8.9422
    4380       8.9980
    4381       9.5104
    4382       9.0681
    4383       9.5860
    4384       9.5049
    4385       9.6680
    4386      10.0821
    4387       9.6791
    4388       9.0540
    4389       9.0092
    4390       8.9795
    4391       9.1909
    4392       8.4869
    4393       9.0247
    4394       9.2153
    4395       9.3256
    4396       8.9093
    4397       8.7158
    4398       8.8299
    4399       8.6223
    4400       8.8308
    4401       8.4504
    4402       8.8689
    4403       8.1701
    4404       9.1903
    4405       9.2221
    4406       9.0441
    4407       8.2862
    4408       8.4077
    4409       8.9468
    4410       9.3388
    4411       9.6581
    4412       9.3098
    4413       9.4007
    4414       9.4827
    4415       9.3171
    4416       9.3852
    4417       9.7398
    4418       8.9417
    4419       9.2294
    4420       9.0593
    4421       9.0609
    4422       9.0585
    4423       8.8575
    4424       9.0870
    4425       9.3282
    4426       9.9959
    4427       9.1019
    4428       9.5869
    4429       8.9389
    4430       9.7335
    4431       9.9075
    4432       9.5161
    4433       9.6034
    4434       8.6562
    4435       9.0602
    4436       9.3826
    4437       8.5628
    4438       8.7713
    4439       9.4919
    4440       9.1235
    4441       8.7289
    4442       8.4016
    4443       8.3898
    4444       8.3963
    4445       8.5478
    4446       9.2045
    4447       8.9088
    4448       8.4409
    4449       8.4227
    4450       8.1167
    4451       8.1263
    4452       8.3620
    4453       8.7049
    4454       8.7287
    4455       8.6430
    4456       8.6595
    4457       8.8913
    4458       8.4994
    4459       8.7353
    4460       8.3343
    4461       9.4161
    4462       9.6010
    4463       9.2083
    4464       9.2448
    4465       8.6715
    4466       8.5852
    4467       8.8839
    4468       8.7463
    4469       8.5087
    4470       8.0077
    4471       8.5218
    4472       8.7645
    4473       8.9630
    4474       8.6798
    4475       8.3264
    4476       8.2917
    4477       8.6471
    4478       8.5677
    4479       8.3842
    4480       9.1829
    4481       8.5176
    4482       8.8097
    4483       8.4848
    4484       8.0079
    4485       8.5245
    4486       8.7779
    4487       7.7995
    4488       7.8156
    4489       8.4677
    4490       8.6572
    4491       8.0467
    4492       8.1577
    4493       6.9893
    4494       7.6848
    4495       6.7709
    4496       6.6585
    4497       7.5789
    4498       7.6797
    4499       7.8190
    4500       8.3325
    4501       7.0678
    4502       7.2352
    4503       7.1078
    4504       7.8996
    4505       7.0991
    4506       7.3243
    4507       7.3166
    4508       6.9161
    4509       7.3870
    4510       6.8978
    4511       7.0524
    4512       7.1686
    4513       7.3880
    4514       8.0308
    4515       7.0112
    4516       7.0029
    4517       7.0040
    4518       7.3707
    4519       6.7380
    4520       7.5062
    4521       6.6680
    4522       7.2400
    4523       6.9630
    4524       7.2450
    4525       7.4131
    4526       7.1363
    4527       6.9954
    4528       7.8208
    4529       7.7456
    4530       8.1510
    4531       7.8831
    4532       7.7055
    4533       7.7221
    4534       8.4181
    4535       7.7236
    4536       7.2403
    4537       7.0423
    4538       8.0475
    4539       8.3200
    4540       8.3781
    4541       7.9233
    4542       8.0882
    4543       8.1209
    4544       8.0275
    4545       8.1654
    4546       7.7101
    4547       7.1907
    4548       7.3591
    4549       7.6859
    4550       7.4930
    4551       7.3717
    4552       7.4140
    4553       7.4002
    4554       7.5340
    4555       7.9446
    4556       7.5884
    4557       7.4938
    4558       7.3914
    4559       8.0422
    4560       7.8141
    4561       7.2585
    4562       7.6163
    4563       7.6039
    4564       7.6501
    4565       7.1128
    4566       7.5720
    4567       7.3700
    4568       7.2165
    4569       7.3969
    4570       7.2101
    4571       7.1332
    4572       7.4072
    4573       7.4916
    4574       7.3118
    4575       7.4007
    4576       8.3131
    4577       7.6097
    4578       8.1279
    4579       7.6752
    4580       7.5896
    4581       7.7755
    4582       7.2963
    4583       7.7326
    4584       7.5085
    4585       7.2046
    4586       6.9709
    4587       7.5928
    4588       7.0902
    4589       7.0902
    4590       7.0802
    4591       7.0391
    4592       7.0327
    4593       6.9433
    4594       7.3233
    4595       6.9183
    4596       7.2546
    4597       7.2532
    4598       6.6706
    4599       6.6885
    4600       6.5217
    4601       7.1493
    4602       7.3889
    4603       7.1230
    4604       7.3606
    4605       7.4107
    4606       7.2220
    4607       7.4966
    4608       7.0977
    4609       7.2686
    4610       7.5000
    4611       7.2708
    4612       6.9935
    4613       7.6531
    4614       6.8652
    4615       7.5459
    4616       7.4496
    4617       7.7556
    4618       7.2102
    4619       7.4609
    4620       7.8908
    4621       6.8286
    4622       7.5338
    4623       7.0071
    4624       7.8866
    4625       7.4116
    4626       7.7424
    4627       8.1064
    4628       7.8406
    4629       8.3343
    4630       8.0655
    4631       7.8456
    4632       8.5552
    4633       8.1083
    4634       7.4755
    4635       7.7387
    4636       7.7458
    4637       7.5027
    4638       7.7003
    4639       7.4933
    4640       7.7751
    4641       7.7224
    4642       7.3361
    4643       7.8072
    4644       7.7179
    4645       7.6381
    4646       7.4041
    4647       7.9876
    4648       7.7104
    4649       8.7064
    4650       8.2824
    4651       7.7842
    4652       8.4987
    4653       8.6913
    4654       8.0223
    4655       7.7220
    4656       8.3231
    4657       8.7601
    4658       8.4909
    4659       8.4007
    4660       9.1690
    4661       8.6951
    4662       8.2463
    4663       8.2014
    4664       8.5806
    4665       8.6192
    4666       8.5619
    4667       9.6880
    4668       8.7430
    4669       9.2804
    4670       8.9708
    4671       9.2314
    4672       9.3631
    4673       8.6496
    4674       8.3867
    4675       8.2373
    4676       8.6362
    4677       7.6226
    4678       8.1125
    4679       7.9529
    4680       7.7664
    4681       7.7556
    4682       8.5965
    4683       7.8970
    4684       8.6864
    4685       8.2982
    4686       7.6072
    4687       7.3760
    4688       7.6964
    4689       7.3622
    4690       7.2361
    4691       7.5256
    4692       7.5097
    4693       7.1461
    4694       7.0061
    4695       7.1078
    4696       7.0971
    4697       6.7922
    4698       7.2406
    4699       7.0779
    4700       7.2232
    4701       7.0677
    4702       7.7898
    4703       7.9224
    4704       7.1576
    4705       7.4081
    4706       6.7766
    4707       7.5112
    4708       7.7377
    4709       7.5762
    4710       8.1871
    4711       8.1053
    4712       6.8012
    4713       7.6370
    4714       7.7817
    4715       7.7994
    4716       7.7774
    4717       7.5820
    4718       8.5447
    4719       7.6924
    4720       7.9518
    4721       7.7214
    4722       8.9017
    4723       8.8488
    4724       8.1875
    4725       8.8527
    4726       8.8948
    4727       9.2514
    4728       8.7305
    4729       8.8917
    4730       9.6297
    4731       9.7289
    4732       9.2310
    4733       9.1918
    4734       9.1850
    4735       9.7460
    4736      10.0985
    4737       9.4090
    4738       9.1645
    4739       9.5126
    4740       9.1815
    4741       9.2621
    4742       8.8928
    4743       8.8236
    4744       9.4228
    4745       9.0466
    4746       9.3321
    4747       9.7532
    4748       9.4955
    4749       9.2099
    4750       8.7277
    4751       8.8317
    4752       9.8002
    4753       8.3967
    4754       8.4016
    4755       8.5864
    4756       8.7793
    4757       8.5811
    4758       9.3853
    4759       9.2617
    4760       9.0790
    4761       8.7569
    4762       9.1403
    4763       9.1105
    4764       9.5398
    4765       9.0951
    4766       9.4326
    4767       9.5908
    4768       9.2620
    4769       9.2660
    4770       9.5361
    4771       9.1890
    4772       8.7525
    4773       9.2261
    4774       8.6412
    4775       9.4358
    4776       8.7355
    4777       9.0657
    4778       9.0646
    4779       8.8521
    4780       8.4548
    4781       8.5155
    4782       8.6658
    4783       8.0343
    4784       8.3464
    4785       8.5931
    4786       8.0170
    4787       8.2393
    4788       7.9058
    4789       8.0062
    4790       8.0687
    4791       8.4078
    4792       8.5045
    4793       8.1202
    4794       8.2642
    4795       7.8758
    4796       8.4656
    4797       8.6656
    4798       7.6785
    4799       8.5549
    4800       8.9239
    4801       8.3680
    4802       8.6280
    4803       8.6389
    4804       8.7091
    4805       8.2136
    4806       8.2170
    4807       8.5346
    4808       8.7889
    4809       8.4069
    4810       8.4059
    4811       8.0140
    4812       8.5000
    4813       8.4421
    4814       8.9573
    4815       7.7452
    4816       7.9998
    4817       8.2248
    4818       8.9098
    4819       8.4756
    4820       8.5387
    4821       8.2834
    4822       8.3947
    4823       8.1611
    4824       8.0071
    4825       9.0345
    4826       8.0591
    4827       8.4772
    4828       9.0788
    4829       8.6622
    4830       8.8472
    4831       8.5078
    4832       9.2705
    4833       9.1646
    4834       7.9457
    4835       9.1075
    4836       9.0127
    4837       8.6799
    4838       9.0054
    4839       9.5138
    4840       9.7875
    4841       9.5205
    4842       9.2960
    4843       9.2053
    4844       8.9392
    4845       9.2413
    4846       8.8950
    4847       8.7498
    4848       8.4087
    4849       8.4696
    4850       8.6485
    4851       8.5540
    4852       8.8795
    4853       9.1373
    4854       9.8494
    4855       9.1563
    4856       9.4797
    4857       9.8439
    4858       9.2480
    4859       9.9530
    4860       9.5461
    4861       9.6196
    4862       9.7735
    4863      10.3379
    4864       9.9502
    4865       9.9541
    4866       9.6041
    4867      10.1568
    4868       9.6667
    4869       8.8627
    4870       9.0296
    4871       9.0316
    4872       9.1381
    4873       9.3853
    4874       9.2230
    4875       9.1201
    4876       8.8148
    4877       8.4353
    4878       8.9649
    4879       8.9623
    4880       8.4699
    4881       8.6281
    4882       8.5342
    4883       8.2679
    4884       9.0004
    4885       8.8532
    4886       8.8337
    4887       8.9397
    4888       8.5020
    4889       8.8347
    4890       8.2317
    4891       8.1264
    4892       7.7898
    4893       8.6133
    4894       8.4757
    4895       8.8996
    4896       8.9416
    4897       8.8614
    4898       8.8635
    4899       8.3221
    4900       8.0814
    4901       8.7353
    4902       8.7508
    4903       8.1320
    4904       8.8622
    4905       9.0691
    4906       9.2342
    4907       9.6421
    4908       9.5145
    4909       9.4893
    4910       9.0464
    4911       9.1353
    4912       9.2627
    4913       9.2280
    4914       9.1705
    4915       8.4488
    4916       8.2866
    4917       9.0099
    4918       7.8894
    4919       7.2726
    4920       7.3322
    4921       7.2015
    4922       7.6645
    4923       6.9625
    4924       8.2518
    4925       8.2374
    4926       7.9322
    4927       7.9760
    4928       8.3267
    4929       7.9495
    4930       7.2447
    4931       7.1471
    4932       7.7396
    4933       7.6993
    4934       6.8413
    4935       7.4171
    4936       7.6012
    4937       7.3224
    4938       7.7316
    4939       7.7976
    4940       7.9198
    4941       7.4709
    4942       7.5624
    4943       8.0087
    4944       7.2430
    4945       7.6119
    4946       6.7725
    4947       7.1509
    4948       7.3313
    4949       7.8828
    4950       8.3104
    4951       8.1783
    4952       8.6197
    4953       9.3718
    4954       8.8752
    4955       8.2843
    4956       8.2191
    4957       8.3723
    4958       8.6830
    4959       8.2319
    4960       8.5801
    4961       8.9751
    4962       8.1426
    4963       8.1708
    4964       8.3125
    4965       7.8698
    4966       7.5749
    4967       8.0996
    4968       7.7760
    4969       8.3648
    4970       8.0696
    4971       8.5212
    4972       8.5416
    4973       9.0670
    4974       9.1252
    4975       8.6906
    4976       8.4308
    4977       8.1696
    4978       7.9845
    4979       8.2027
    4980       7.7274
    4981       8.2723
    4982       8.2807
    4983       8.4810
    4984       7.9383
    4985       7.7765
    4986       8.0832
    4987       8.0346
    4988       7.8746
    4989       7.5713
    4990       7.3694
    4991       7.7160
    4992       7.9689
    4993       7.7979
    4994       6.7166
    4995       7.0454
    4996       7.5196
    4997       8.6738
    4998       7.5721
    4999       8.0958
    5000       8.7701
    5001       8.3351
    5002       8.0693
    5003       7.8713
    5004       8.0879
    5005       8.4474
    5006       8.3232
    5007       8.6688
    5008       8.7394
    5009       8.6874
    5010       8.7770
    5011       8.5114
    5012       8.8913
    5013       8.8327
    5014       7.6207
    5015       8.8795
    5016       8.3576
    5017       8.1538
    5018       8.5296
    5019       8.4374
    5020       8.3995
    5021       8.8235
    5022       9.0967
    5023       9.3718
    5024       8.9190
    5025       9.6904
    5026       8.5828
    5027       8.5624
    5028       8.4385
    5029       8.7796
    5030       8.5990
    5031       8.1295
    5032       8.2280
    5033       8.8620
    5034       8.6013
    5035       7.9111
    5036       8.5778
    5037       9.3524
    5038       8.6375
    5039       7.9270
    5040       8.3693
    5041       7.4791
    5042       7.5546
    5043       8.1733
    5044       8.1855
    5045       8.0833
    5046       7.7455
    5047       7.6480
    5048       7.9445
    5049       8.2731
    5050       8.7531
    5051       8.3522
    5052       8.6124
    5053       8.3086
    5054       7.5509
    5055       8.7412
    5056       8.7870
    5057       9.2827
    5058       9.3157
    5059      10.0024
    5060       9.1198
    5061       8.9229
    5062       9.2214
    5063       8.9691
    5064       8.7451
    5065       9.1177
    5066       9.4439
    5067       9.1448
    5068       8.2450
    5069       9.1768
    5070       9.6293
    5071       9.6411
    5072       9.3666
    5073       9.5959
    5074       9.7086
    5075       9.3628
    5076       9.6136
    5077       9.1263
    5078       9.4027
    5079       9.5345
    5080       9.2655
    5081       9.2054
    5082       8.4635
    5083       8.1165
    5084       8.3722
    5085       8.7050
    5086       8.6140
    5087       8.8813
    5088       8.2754
    5089       8.6042
    5090       8.1516
    5091       9.4043
    5092       8.3376
    5093       9.0517
    5094       9.1006
    5095       8.9185
    5096       8.9304
    5097       8.9907
    5098       8.8859
    5099       8.4198
    5100       8.7041
    5101       8.4777
    5102       9.2370
    5103       9.3472
    5104       9.0466
    5105       9.3990
    5106       9.7883
    5107       9.6081
    5108       9.7408
    5109       9.4185
    5110       9.5483
    5111      10.1415
    5112      10.1325
    5113       9.0782
    5114       9.0889
    5115       9.5093
    5116       8.9978
    5117       9.8143
    5118      10.2709
    5119      10.2648
    5120       9.4405
    5121      10.0877
    5122       9.2804
    5123       9.5131
    5124       9.5925
    5125       9.3678
    5126       8.6481
    5127       8.7631
    5128       9.1465
    5129       8.7600
    5130       8.7545
    5131       9.0076
    5132       9.1349
    5133       9.2827
    5134       9.1489
    5135       9.3524
    5136       9.0609
    5137       9.1586
    5138       8.7391
    5139       8.9956
    5140       9.0144
    5141       8.3715
    5142       8.5770
    5143       8.3895
    5144       9.4616
    5145       8.7747
    5146       8.7309
    5147       9.2023
    5148       8.6288
    5149       8.4452
    5150       8.8054
    5151       8.0155
    5152       8.0233
    5153       8.3996
    5154       8.7145
    5155       9.3413
    5156       9.4268
    5157       9.2478
    5158       8.8793
    5159       9.5888
    5160       9.2961
    5161       9.0379
    5162       9.0355
    5163       8.8253
    5164       9.3386
    5165       9.0293
    5166       9.7219
    5167       8.9169
    5168       8.9278
    5169       8.9761
    5170       8.9735
    5171       8.8055
    5172       9.3431
    5173       8.4744
    5174       8.6370
    5175       7.6594
    5176       7.3562
    5177       7.1327
    5178       7.2636
    5179       7.6218
    5180       8.3393
    5181       7.7335
    5182       7.3981
    5183       7.7170
    5184       8.2788
    5185       8.1995
    5186       8.3151
    5187       8.5449
    5188       8.3734
    5189       8.3794
    5190       8.6278
    5191       8.4955
    5192       9.1658
    5193       9.1512
    5194       9.1076
    5195       8.2817
    5196       8.4178
    5197       8.9528
    5198       9.1860
    5199       9.6342
    5200       8.7036
    5201       8.3232
    5202       8.8199
    5203       8.7722
    5204       8.0397
    5205       8.4953
    5206       8.7468
    5207       8.5453
    5208       8.9685
    5209       9.8793
    5210       9.3184
    5211       9.5287
    5212       9.8305
    5213       9.7569
    5214       9.5885
    5215       9.7167
    5216       9.1977
    5217       9.6399
    5218      10.1012
    5219       9.0789
    5220       9.7882
    5221      10.0529
    5222      10.0701
    5223       9.6689
    5224       9.6357
    5225       9.4533
    5226       8.9608
    5227       9.4066
    5228       9.0490
    5229       8.8233
    5230       9.6837
    5231       9.6964
    5232       9.0025
    5233      10.0443
    5234       9.8344
    5235       9.6692
    5236       9.3776
    5237      10.0598
    5238       9.3387
    5239       9.2721
    5240       9.1437
    5241       9.3688
    5242      10.1073
    5243      10.0185
    5244      10.0502
    5245      10.8349
    5246      10.3904
    5247      10.3929
    5248       9.8794
    5249       9.8369
    5250      10.4832
    5251      10.5660
    5252      10.1386
    5253      10.1106
    5254      10.1008
    5255      10.3183
    5256      11.1905
    5257      11.4144
    5258      10.7743
    5259      10.7647
    5260      10.2292
    5261      10.2857
    5262      10.1924
    5263       9.9378
    5264       9.5320
    5265      10.1341
    5266      10.0064
    5267      10.2645
    5268       9.9147
    5269       9.5942
    5270       9.9171
    5271       9.5984
    5272       9.7058
    5273       9.8554
    5274      10.0356
    5275       9.3725
    5276       9.2396
    5277       9.6669
    5278       9.0960
    5279       9.2548
    5280       9.3757
    5281       9.0093
    5282       8.6100
    5283       8.7118
    5284       8.7104
    5285       8.6753
    5286       8.6236
    5287       8.6801
    5288       8.6347
    5289       9.7541
    5290       8.5448
    5291       9.3045
    5292       8.9992
    5293       9.1808
    5294       8.9172
    5295       9.2957
    5296       9.4406
    5297       9.3597
    5298       9.5735
    5299       9.5819
    5300       9.4955
    5301      10.0373
    5302       8.9552
    5303       9.4249
    5304       9.6489
    5305       9.1725
    5306       9.7261
    5307       9.6365
    5308       8.7722
    5309       9.8621
    5310       9.5110
    5311       9.8162
    5312       9.1512
    5313       9.1566
    5314       9.8034
    5315       9.8376
    5316       9.2871
    5317       8.9873
    5318       8.8437
    5319       9.1072
    5320       9.7049
    5321       8.8249
    5322       8.9081
    5323       8.3733
    5324       8.6708
    5325       8.6479
    5326       8.7222
    5327       8.2861
    5328       8.7635
    5329       8.6618
    5330       8.7996
    5331       7.8184
    5332       8.1241
    5333       8.0154
    5334       8.0228
    5335       7.8539
    5336       8.3332
    5337       8.3280
    5338       8.8122
    5339       8.2112
    5340       8.7872
    5341       8.2106
    5342       8.5568
    5343       8.1566
    5344       8.4160
    5345       8.2294
    5346       8.7558
    5347       8.1124
    5348       8.4499
    5349       8.3473
    5350       8.4213
    5351       8.4520
    5352       8.5962
    5353       8.5599
    5354       8.6841
    5355       8.5420
    5356       8.3028
    5357       8.6933
    5358       8.4563
    5359       8.6696
    5360       8.0800
    5361       8.3870
    5362       8.4796
    5363       9.1719
    5364       8.7339
    5365       9.0534
    5366       8.7026
    5367       9.5118
    5368       9.0333
    5369       9.8309
    5370       9.5267
    5371       9.6306
    5372       9.6319
    5373       8.8181
    5374       9.8343
    5375      10.2414
    5376       9.9380
    5377       9.8141
    5378       9.4891
    5379       9.4058
    5380       9.2320
    5381       9.4232
    5382       9.7905
    5383       9.8334
    5384       9.5013
    5385       9.6812
    5386       9.5362
    5387       9.1299
    5388       9.4857
    5389       8.4830
    5390       8.4394
    5391       8.3112
    5392       8.0539
    5393       8.4454
    5394       8.3623
    5395       8.6708
    5396       8.3558
    5397       8.3160
    5398       8.3397
    5399       8.0589
    5400       7.9528
    5401       8.5161
    5402       8.0682
    5403       8.5296
    5404       8.0839
    5405       8.2009
    5406       8.1672
    5407       7.6504
    5408       8.3440
    5409       8.4629
    5410       8.7030
    5411       8.3624
    5412       8.1442
    5413       8.4479
    5414       8.7309
    5415       8.8618
    5416       9.0558
    5417       8.4671
    5418       8.9640
    5419       9.0082
    5420       8.7780
    5421       8.3707
    5422       8.8459
    5423       8.2479
    5424       9.0679
    5425       9.1378
    5426       9.1473
    5427       9.2849
    5428       9.3955
    5429       9.2570
    5430       9.6088
    5431       8.8684
    5432       9.3002
    5433       9.1718
    5434       8.9126
    5435       8.7611
    5436       8.2809
    5437       8.4833
    5438       8.4047
    5439       8.4836
    5440       8.9105
    5441       8.9711
    5442       8.5975
    5443       8.5077
    5444       8.8291
    5445       8.5588
    5446       8.3829
    5447       8.9856
    5448       8.6180
    5449       8.1546
    5450       8.7109
    5451       8.4519
    5452       8.0837
    5453       8.4326
    5454       8.9038
    5455       8.9146
    5456       9.1565
    5457       8.1858
    5458       8.2464
    5459       8.1503
    5460       8.5911
    5461       8.5130
    5462       8.3648
    5463       8.9216
    5464       8.2829
    5465       8.7308
    5466       9.0248
    5467       8.8213
    5468       8.5372
    5469       8.6269
    5470       9.1639
    5471       8.6858
    5472       8.4885
    5473       8.4370
    5474       8.3047
    5475       8.6514
    5476       8.1916
    5477       8.4268
    5478       8.5163
    5479       8.5342
    5480       8.4071
    5481       8.5151
    5482       8.3134
    5483       8.3975
    5484       8.5493
    5485       9.0412
    5486       8.8953
    5487       8.7720
    5488       8.6009
    5489       8.9393
    5490       9.5392
    5491       9.2809
    5492       9.2015
    5493       9.3651
    5494       9.1380
    5495       9.5066
    5496       9.3633
    5497       8.9505
    5498       9.0908
    5499       8.8139
    5500       8.3289
    5501       9.3650
    5502       9.2054
    5503      10.0560
    5504       9.1175
    5505       8.8966
    5506       9.2770
    5507       8.9675
    5508       9.0180
    5509       9.6675
    5510       9.4769
    5511       8.8167
    5512       8.9941
    5513       8.7744
    5514       9.0135
    5515       8.6345
    5516       9.1892
    5517       9.1185
    5518       8.2623
    5519       8.7447
    5520       8.3575
    5521       8.5370
    5522       8.6638
    5523       8.8363
    5524       8.6542
    5525       8.9585
    5526       8.5050
    5527       8.2735
    5528       9.4459
    5529       8.8079
    5530       8.8229
    5531       8.6251
    5532       9.0528
    5533       8.3151
    5534       7.9187
    5535       8.2827
    5536       8.5807
    5537       8.5369
    5538       9.0256
    5539       9.0405
    5540       8.5089
    5541       8.3997
    5542       8.7828
    5543       8.2082
    5544       8.8278
    5545       7.9753
    5546       8.3981
    5547       8.0906
    5548       8.2181
    5549       8.7248
    5550       8.8243
    5551       8.5127
    5552       8.6386
    5553       8.4067
    5554       8.5688
    5555       8.4629
    5556       8.7563
    5557       8.5046
    5558       8.4154
    5559       8.7379
    5560       9.3074
    5561       8.9898
    5562       8.9722
    5563       8.2566
    5564       7.9593
    5565       8.3199
    5566       8.2707
    5567       8.7399
    5568       8.8833
    5569       8.5829
    5570       8.4301
    5571       8.9743
    5572       8.7569
    5573       8.3336
    5574       8.6805
    5575       8.4367
    5576       8.0256
    5577       8.0211
    5578       8.0167
    5579       8.9099
    5580       8.4046
    5581       8.0711
    5582       8.1327
    5583       8.4570
    5584       8.7493
    5585       7.9914
    5586       7.8398
    5587       7.9942
    5588       8.7987
    5589       8.5790
    5590       8.5173
    5591       8.7895
    5592       8.4117
    5593       8.4100
    5594       8.3567
    5595       8.9545
    5596       8.7806
    5597       9.1561
    5598       8.5643
    5599       8.9288
    5600       8.7251
    5601       8.6781
    5602       9.7220
    5603       8.4400
    5604       7.8488
    5605       8.4374
    5606       8.7598
    5607       8.1505
    5608       8.5001
    5609       7.8032
    5610       8.1459
    5611       8.4006
    5612       8.3635
    5613       7.9740
    5614       7.8112
    5615       8.6742
    5616       7.9080
    5617       8.4010
    5618       8.8997
    5619       8.0363
    5620       8.1428
    5621       7.7971
    5622       8.6012
    5623       8.3033
    5624       8.6156
    5625       8.7069
    5626       8.4513
    5627       9.0028
    5628       8.6679
    5629       8.3524
    5630       8.1811
    5631       8.0324
    5632       8.5147
    5633       8.3515
    5634       7.6241
    5635       7.8905
    5636       8.4317
    5637       7.6321
    5638       8.0977
    5639       8.5141
    5640       8.3118
    5641       7.9945
    5642       8.1197
    5643       8.4806
    5644       8.1427
    5645       8.3467
    5646       8.6865
    5647       8.5723
    5648       8.0739
    5649       8.7737
    5650       8.6798
    5651       8.7729
    5652       8.2059
    5653       8.0523
    5654       7.8399
    5655       8.4214
    5656       8.9803
    5657       9.1907
    5658      10.3570
    5659       9.1999
    5660       9.1581
    5661       8.7661
    5662       9.0929
    5663       8.2915
    5664       8.8918
    5665       8.5201
    5666       9.3749
    5667       8.9800
    5668       8.5182
    5669       8.2688
    5670       8.2245
    5671       8.3373
    5672       8.6492
    5673       8.6871
    5674       8.0537
    5675       8.4331
    5676       8.0567
    5677       8.5931
    5678       8.3983
    5679       8.7892
    5680       8.9808
    5681       8.5923
    5682       8.1976
    5683       8.6454
    5684       8.4063
    5685       8.3950
    5686       8.0592
    5687       7.9736
    5688       7.9445
    5689       8.1811
    5690       8.3929
    5691       8.0575
    5692       8.1566
    5693       8.4411
    5694       8.6921
    5695       8.2948
    5696       8.8356
    5697       8.2923
    5698       8.0530
    5699       8.1664
    5700       8.4425
    5701       8.3789
    5702       8.4810
    5703       8.3920
    5704       8.7152
    5705       9.1285
    5706       8.8498
    5707       8.4176
    5708       8.0735
    5709       8.1002
    5710       8.6077
    5711       7.8810
    5712       8.2437
    5713       9.0323
    5714       9.3615
    5715       8.9010
    5716       8.6952
    5717       8.8059
    5718       9.2440
    5719       8.9742
    5720       9.1151
    5721       9.0672
    5722       9.4355
    5723       9.0806
    5724       8.9345
    5725       8.9712
    5726       8.8304
    5727       8.6241
    5728       7.7828
    5729       7.6194
    5730       8.0398
    5731       7.7899
    5732       7.5064
    5733       7.4021
    5734       7.7732
    5735       7.4083
    5736       8.0364
    5737       7.9442
    5738       8.0541
    5739       8.0955
    5740       8.6911
    5741       8.3081
    5742       8.8742
    5743       8.4620
    5744       8.3872
    5745       8.2492
    5746       8.4518
    5747       8.5248
    5748       8.5459
    5749       8.4798
    5750       8.9803
    5751       8.9144
    5752       8.0344
    5753       8.8236
    5754       9.3336
    5755       9.1758
    5756       8.7587
    5757       8.5473
    5758       8.9396
    5759       8.8397
    5760       9.0624
    5761       9.2106
    5762       8.1640
    5763       9.0257
    5764       8.6799
    5765       8.3217
    5766       8.4407
    5767       8.9849
    5768       8.7606
    5769       8.6848
    5770       8.4333
    5771       8.0786
    5772       8.2258
    5773       7.8220
    5774       8.9561
    5775       7.5965
    5776       8.0602
    5777       8.5695
    5778       8.6469
    5779       8.4604
    5780       8.3480
    5781       8.5611
    5782       8.0054
    5783       7.8268
    5784       7.9590
    5785       8.5595
    5786       8.9598
    5787       8.5720
    5788       8.7015
    5789       9.0900
    5790       8.6888
    5791       8.8404
    5792       8.2723
    5793       9.1829
    5794       8.3549
    5795       8.6952
    5796       8.9091
    5797       8.5536
    5798       9.2252
    5799       8.3982
    5800       9.0151
    5801       8.6594
    5802       9.1119
    5803       8.7159
    5804       8.5659
    5805       7.5828
    5806       8.0034
    5807       7.4380
    5808       7.5659
    5809       7.8742
    5810       8.8421
    5811       8.5213
    5812       7.3274
    5813       7.8651
    5814       7.8105
    5815       7.4620
    5816       7.0202
    5817       6.4903
    5818       6.9891
    5819       7.3203
    5820       8.1367
    5821       7.8743
    5822       7.5236
    5823       7.4338
    5824       7.7325
    5825       8.0233
    5826       7.2296
    5827       7.5068
    5828       7.2473
    5829       7.8666
    5830       7.7320
    5831       7.8923
    5832       8.1244
    5833       8.5603
    5834       8.0831
    5835       8.1072
    5836       7.8450
    5837       7.9570
    5838       8.3406
    5839       8.2531
    5840       8.5066
    5841       9.0839
    5842       8.5918
    5843       9.1223
    5844       9.2142
    5845       9.3924
    5846       8.9512
    5847       9.0392
    5848       9.6957
    5849       9.0637
    5850       8.8794
    5851       9.2786
    5852       8.8755
    5853       8.8157
    5854       8.4017
    5855       9.0135
    5856       8.9070
    5857       9.4039
    5858       8.7147
    5859       9.1854
    5860       9.3957
    5861       9.0360
    5862       8.9888
    5863       9.3337
    5864       8.8106
    5865       9.0783
    5866       9.1341
    5867       8.6089
    5868       8.6062
    5869       8.2102
    5870       8.1226
    5871       8.0078
    5872       8.0982
    5873       7.6932
    5874       8.8460
    5875       8.7874
    5876       8.4073
    5877       8.5060
    5878       7.9467
    5879       7.8178
    5880       7.8023
    5881       8.2605
    5882       8.0272
    5883       7.7267
    5884       8.0305
    5885       8.1503
    5886       8.5089
    5887       8.0074
    5888       8.2367
    5889       7.6835
    5890       7.9475
    5891       8.4838
    5892       8.1270
    5893       8.6264
    5894       8.6686
    5895       8.8933
    5896       7.9586
    5897       8.0672
    5898       8.3194
    5899       8.1449
    5900       8.0446
    5901       9.0864
    5902       8.4899
    5903       9.0408
    5904       8.0938
    5905       8.1039
    5906       7.7807
    5907       7.5160
    5908       8.4390
    5909       8.2566
    5910       8.6924
    5911       8.1141
    5912       8.0421
    5913       8.2570
    5914       7.6579
    5915       8.4262
    5916       8.5095
    5917       8.3736
    5918       8.0947
    5919       7.4394
    5920       8.9248
    5921       8.1471
    5922       7.9786
    5923       8.1834
    5924       8.5174
    5925       8.6350
    5926       8.9205
    5927       8.3023
    5928       8.8036
    5929       8.4171
    5930       8.0422
    5931       8.4860
    5932       7.8695
    5933       8.3739
    5934       8.2531
    5935       8.2597
    5936       7.9773
    5937       8.2534
    5938       8.3980
    5939       8.1795
    5940       8.6371
    5941       8.8693
    5942       8.0574
    5943       8.7624
    5944       8.4124
    5945       7.7239
    5946       8.1711
    5947       8.1538
    5948       7.8345
    5949       8.1508
    5950       8.2834
    5951       8.0250
    5952       8.3525
    5953       7.5976
    5954       7.7523
    5955       7.9677
    5956       8.2571
    5957       7.9460
    5958       7.9117
    5959       8.0357
    5960       8.2078
    5961       8.1400
    5962       8.5364
    5963       8.7018
    5964       8.8710
    5965       8.6530
    5966       9.3320
    5967       8.6371
    5968       8.3484
    5969       8.2848
    5970       8.2261
    5971       8.8975
    5972       8.1368
    5973       8.1728
    5974       8.2874
    5975       8.6938
    5976       8.0901
    5977       8.6161
    5978       7.6883
    5979       7.2664
    5980       8.0316
    5981       7.7633
    5982       7.8909
    5983       7.4470
    5984       7.3696
    5985       7.3623
    5986       7.7944
    5987       7.9601
    5988       7.7652
    5989       7.8123
    5990       7.7394
    5991       7.6988
    5992       7.6068
    5993       8.1034
    5994       8.4469
    5995       8.0484
    5996       7.8155
    5997       8.3299
    5998       8.0133
    5999       7.7647
    6000       7.4352
    6001       8.1882
    6002       7.6916
    6003       7.8347
    6004       8.1513
    6005       8.1273
    6006       7.6872
    6007       7.6111
    6008       8.4083
    6009       7.8281
    6010       8.0432
    6011       7.9935
    6012       8.0335
    6013       7.7830
    6014       8.0093
    6015       8.2191
    6016       7.8451
    6017       8.1953
    6018       8.1871
    6019       8.1113
    6020       8.2668
    6021       8.3967
    6022       8.1965
    6023       8.0850
    6024       8.5277
    6025       8.0568
    6026       7.6642
    6027       7.6165
    6028       7.0001
    6029       7.3526
    6030       7.6726
    6031       8.0435
    6032       7.7610
    6033       7.7555
    6034       7.3448
    6035       7.9870
    6036       8.4019
    6037       8.6120
    6038       8.7565
    6039       8.7134
    6040       8.5954
    6041       8.6183
    6042       8.0811
    6043       8.7085
    6044       8.5169
    6045       8.2410
    6046       8.6391
    6047       8.4992
    6048       8.8744
    6049       8.8639
    6050       7.9226
    6051       8.5571
    6052       8.4002
    6053       8.4023
    6054       7.9791
    6055       8.5674
    6056       8.7024
    6057       9.2210
    6058       9.6007
    6059       9.0086
    6060       9.4579
    6061       8.8169
    6062       8.6162
    6063       9.0426
    6064       9.7568
    6065       9.1148
    6066       9.1798
    6067       9.2642
    6068      10.0710
    6069       9.8526
    6070       9.7326
    6071       9.7482
    6072       8.7977
    6073       8.8667
    6074       8.8947
    6075       8.7709
    6076       8.5132
    6077       8.1633
    6078       8.4866
    6079       8.7403
    6080       8.5311
    6081       8.0095
    6082       8.6154
    6083       8.6227
    6084       8.3244
    6085       8.3324
    6086       8.1960
    6087       8.2607
    6088       8.3101
    6089       7.9791
    6090       8.1866
    6091       8.9778
    6092       9.3189
    6093       8.9826
    6094       9.1286
    6095       8.9496
    6096       8.8350
    6097       9.3730
    6098       8.8599
    6099       9.4366
    6100       9.0759
    6101       9.7342
    6102       8.1644
    6103       9.3504
    6104       9.4885
    6105       9.5290
    6106       8.4458
    6107       8.7180
    6108       9.1330
    6109       8.8439
    6110       9.1777
    6111      10.1550
    6112       9.8350
    6113       9.8322
    6114       9.4077
    6115       8.9282
    6116       9.0243
    6117       9.0943
    6118       8.9443
    6119       9.3734
    6120       9.9520
    6121       9.7482
    6122       9.5515
    6123       9.5861
    6124       9.5310
    6125       9.5684
    6126       9.8762
    6127       9.1831
    6128       9.9959
    6129       9.2722
    6130      10.1396
    6131       9.6969
    6132       9.9462
    6133      10.2634
    6134      10.0611
    6135       9.9396
    6136       9.5129
    6137       9.8091
    6138       9.4581
    6139       9.7841
    6140      10.3312
    6141       9.7178
    6142       9.9783
    6143      10.3192
    6144      10.0133
    6145       9.6295
    6146       9.9925
    6147      10.0927
    6148      10.1477
    6149       9.9648
    6150       9.7244
    6151       9.3039
    6152       9.6052
    6153       9.4429
    6154       9.4383
    6155       9.1811
    6156       9.4856
    6157       9.0237
    6158       8.6983
    6159       8.4713
    6160       8.9145
    6161       9.1157
    6162       9.1724
    6163       9.4757
    6164       9.3695
    6165       8.9122
    6166       9.1722
    6167       9.3915
    6168       9.1301
    6169       9.1341
    6170       9.1942
    6171       8.2273
    6172       8.2919
    6173       8.5543
    6174       8.4168
    6175       8.4101
    6176       8.6001
    6177       8.7808
    6178       8.7670
    6179       8.6767
    6180       8.9074
    6181       8.9579
    6182       8.3420
    6183       8.4475
    6184       8.2379
    6185       8.7721
    6186       9.0235
    6187       9.1566
    6188       9.4336
    6189       9.0677
    6190       9.3800
    6191       9.2395
    6192       9.7497
    6193       9.5101
    6194       8.9984
    6195       9.1907
    6196       9.3534
    6197       9.6948
    6198       8.7831
    6199       8.8875
    6200       8.8634
    6201       8.4513
    6202       8.7231
    6203       8.6014
    6204       8.4790
    6205       8.7532
    6206       9.2051
    6207       8.7629
    6208       9.0678
    6209       8.3108
    6210       8.9203
    6211       8.4969
    6212       8.7391
    6213       8.7512
    6214       8.9650
    6215       9.0603
    6216       8.5236
    6217       9.2064
    6218       8.3576
    6219       9.2181
    6220       9.1551
    6221       9.2382
    6222       8.7591
    6223       9.1909
    6224       9.0875
    6225       8.7394
    6226       9.0205
    6227       8.4088
    6228       8.5033
    6229       8.3031
    6230       8.5770
    6231       8.9616
    6232       8.9722
    6233       8.9138
    6234       9.2997
    6235       9.1033
    6236       9.2999
    6237       8.7087
    6238       8.8500
    6239       9.6832
    6240      10.0726
    6241       8.7011
    6242       9.7109
    6243       9.7093
    6244       9.1576
    6245      10.2907
    6246      10.0795
    6247      10.4052
    6248       9.7764
    6249      10.7914
    6250      10.1257
    6251      10.3481
    6252      10.9527
    6253      10.1858
    6254      10.6782
    6255      10.6507
    6256      10.5990
    6257      10.2476
    6258      10.0027
    6259      10.4088
    6260      10.1609
    6261      10.3441
    6262      10.3948
    6263      10.4496
    6264      10.5817
    6265      10.3338
    6266       9.8922
    6267      10.1823
    6268      10.1229
    6269       9.4980
    6270       9.4339
    6271       8.9762
    6272       9.5860
    6273       9.5105
    6274       9.1348
    6275       9.5665
    6276       9.6851
    6277       9.6654
    6278       8.9692
    6279       8.9887
    6280       8.9820
    6281       8.9155
    6282       8.4758
    6283       8.3255
    6284       8.8018
    6285       8.8080
    6286       8.3894
    6287       8.1163
    6288       8.3555
    6289       9.2275
    6290       9.1019
    6291       8.9725
    6292       9.0409
    6293      10.6301
    6294      10.4610
    6295      10.0570
    6296       9.6031
    6297       8.7365
    6298       8.3643
    6299       9.0926
    6300       8.7231
    6301       8.3396
    6302       8.3462
    6303       7.9862
    6304       8.6054
    6305       8.5331
    6306       9.0904
    6307       8.8815
    6308       8.1692
    6309       9.3464
    6310       8.7319
    6311       8.0815
    6312       9.5992
    6313       9.6013
    6314       9.7074
    6315      10.1622
    6316       9.6711
    6317       9.7433
    6318       8.9788
    6319       8.9407
    6320       9.2189
    6321       9.7077
    6322       8.6732
    6323       8.9543
    6324       8.7097
    6325       8.3680
    6326       8.6300
    6327       8.3901
    6328       8.7955
    6329       8.4351
    6330       9.2151
    6331       8.5976
    6332       8.8254
    6333       8.3493
    6334       8.4925
    6335       9.1250
    6336       8.8362
    6337       9.0236
    6338       9.0199
    6339       8.5651
    6340       8.7633
    6341       8.7211
    6342       8.6966
    6343       8.2692
    6344       8.2184
    6345       7.8966
    6346       8.6379
    6347       8.5817
    6348       8.8056
    6349       8.7790
    6350       8.1099
    6351       8.8529
    6352       8.7321
    6353       8.3563
    6354       9.0605
    6355       9.2789
    6356       9.1261
    6357       8.6781
    6358       9.3501
    6359       9.5850
    6360       9.9101
    6361       9.3365
    6362       9.0671
    6363       9.0966
    6364       9.4619
    6365       7.7851
    6366       8.5716
    6367       8.2365
    6368       8.5954
    6369       8.1228
    6370       8.1887
    6371       8.4827
    6372       8.2449
    6373       8.2272
    6374       8.1777
    6375       8.3897
    6376       8.5334
    6377       7.4193
    6378       7.3251
    6379       7.8129
    6380       8.0957
    6381       8.6599
    6382       8.9773
    6383       8.6388
    6384       8.9893
    6385       7.9845
    6386       8.2834
    6387       8.2623
    6388       8.2166
    6389       8.2659
    6390       8.7666
    6391       8.3247
    6392       8.3884
    6393       8.1557
    6394       8.7876
    6395       8.2879
    6396       8.0839
    6397       8.3901
    6398       8.5563
    6399       8.5391
    6400       8.5275
    6401       8.3835
    6402       8.4208
    6403       8.6823
    6404       8.5215
    6405       8.7662
    6406       9.1526
    6407       8.9601
    6408       9.5204
    6409      10.2448
    6410      10.0936
    6411       9.6529
    6412       9.1065
    6413       9.1829
    6414       9.7337
    6415       9.9421
    6416       9.3155
    6417       9.5068
    6418       9.0222
    6419       9.2991
    6420       8.9959
    6421       9.0510
    6422       9.8043
    6423       9.9502
    6424       9.9443
    6425      10.4371
    6426      11.2100
    6427      11.0321
    6428      11.1661
    6429      10.6110
    6430      11.2753
    6431      11.2351
    6432      10.9542
    6433      11.2526
    6434      10.8417
    6435      10.1645
    6436      10.2824
    6437      10.1678
    6438      10.1688
    6439      10.1742
    6440      10.1482
    6441      10.6850
    6442      10.2258
    6443      10.3147
    6444      10.1576
    6445       9.9497
    6446      10.2171
    6447       9.8926
    6448       9.6122
    6449      10.3693
    6450      10.8887
    6451      10.6860
    6452      10.1674
    6453       9.7392
    6454       9.3809
    6455       9.0343
    6456       8.5709
    6457       8.7487
    6458      10.0492
    6459      10.0680
    6460      10.1575
    6461       9.8066
    6462       9.3033
    6463       8.8729
    6464       9.7188
    6465       9.5714
    6466       9.4794
    6467       9.4430
    6468       8.9702
    6469       9.6555
    6470       8.9853
    6471       9.7358
    6472       9.3559
    6473       8.6409
    6474       8.7851
    6475       8.2701
    6476       8.2819
    6477       7.6833
    6478       8.2817
    6479       8.0195
    6480       8.2691
    6481       8.6384
    6482       9.1751
    6483       8.4705
    6484       9.0333
    6485       8.7903
    6486       8.3712
    6487       8.9589
    6488       8.6373
    6489       8.1970
    6490       8.4272
    6491       8.3551
    6492       8.4112
    6493       8.1960
    6494       8.4144
    6495       8.3478
    6496       8.4540
    6497       9.1626
    6498       8.5541
    6499       8.5157
    6500       8.2594
    6501       8.4149
    6502       8.6669
    6503       8.4037
    6504       8.3397
    6505       8.0001
    6506       8.2399
    6507       8.0920
    6508       8.2386
    6509       8.2458
    6510       8.4098
    6511       7.6515
    6512       8.1653
    6513       8.3640
    6514       8.4174
    6515       8.3181
    6516       8.4801
    6517       8.5775
    6518       8.5026
    6519       8.2921
    6520       8.4635
    6521       8.4653
    6522       8.5569
    6523       9.1774
    6524       8.8787
    6525       8.6136
    6526       9.0875
    6527       9.3958
    6528       9.7141
    6529       9.3031
    6530       9.1678
    6531       8.5294
    6532       9.1381
    6533       9.3507
    6534       9.5399
    6535       9.0959
    6536       9.0753
    6537       9.0160
    6538       9.3389
    6539       9.2960
    6540       9.5631
    6541       9.3567
    6542       8.8463
    6543       9.0574
    6544       8.7833
    6545       9.0762
    6546       8.8810
    6547       8.9098
    6548       9.3216
    6549       8.9292
    6550       9.0794
    6551       9.0666
    6552       9.1098
    6553       9.2149
    6554       9.9421
    6555       9.2196
    6556       9.5603
    6557       9.3559
    6558       9.4642
    6559       9.5506
    6560       9.0316
    6561       8.7014
    6562       8.9972
    6563       9.2741
    6564       8.8383
    6565       9.1692
    6566       8.9228
    6567       9.0811
    6568       8.6298
    6569       8.8956
    6570       9.1366
    6571       8.4149
    6572       8.7258
    6573       8.5745
    6574       8.5248
    6575       8.3207
    6576       9.2507
    6577       8.8713
    6578       8.8853
    6579       8.8933
    6580       8.8792
    6581       8.6221
    6582       8.6112
    6583       9.2546
    6584       9.0628
    6585       8.3551
    6586       8.4356
    6587       8.6648
    6588       8.6452
    6589       8.8245
    6590       8.7203
    6591       9.4956
    6592       8.7737
    6593       9.1406
    6594       8.8548
    6595       9.2704
    6596       8.5035
    6597       8.5144
    6598       8.1881
    6599       8.3812
    6600       8.7981
    6601       8.3913
    6602       8.1842
    6603       8.7524
    6604       8.6964
    6605       8.6105
    6606       8.5386
    6607       8.9483
    6608       8.3439
    6609       8.6795
    6610       8.8093
    6611       8.4696
    6612       8.7142
    6613       7.8027
    6614       8.7776
    6615       8.1041
    6616       8.2064
    6617       8.4723
    6618       8.2813
    6619       8.4229
    6620       8.8815
    6621       8.1534
    6622       8.5802
    6623       8.1131
    6624       8.3488
    6625       8.1203
    6626       8.2489
    6627       8.1915
    6628       8.0866
    6629       8.4210
    6630       7.8952
    6631       8.2994
    6632       8.0599
    6633       8.1631
    6634       8.2039
    6635       7.5756
    6636       6.9424
    6637       7.7294
    6638       7.5293
    6639       7.9809
    6640       8.4078
    6641       8.7624
    6642       8.0561
    6643       8.6580
    6644       8.4864
    6645       8.5477
    6646       8.6646
    6647       8.3879
    6648       8.2106
    6649       8.3917
    6650       8.6249
    6651       8.5381
    6652       8.2911
    6653       8.2739
    6654       8.5623
    6655       8.2104
    6656       8.2426
    6657       8.0721
    6658       8.4189
    6659       8.4541
    6660       8.4100
    6661       8.7087
    6662       9.3395
    6663       8.9695
    6664       9.1293
    6665       9.6082
    6666       9.3528
    6667       9.2590
    6668       9.8192
    6669       9.6630
    6670      10.0759
    6671       9.6318
    6672       9.9703
    6673       9.5959
    6674       9.6566
    6675       9.3576
    6676       9.5713
    6677       9.5412
    6678       9.3034
    6679       9.0656
    6680       9.0355
    6681       8.6577
    6682       8.4466
    6683       8.4872
    6684       9.0671
    6685       9.1509
    6686       8.5242
    6687       8.8586
    6688       8.8087
    6689       8.3973
    6690       8.8283
    6691       8.4500
    6692       8.5217
    6693       8.4785
    6694       8.5756
    6695       8.3361
    6696       8.1884
    6697       8.1673
    6698       9.1788
    6699       8.1439
    6700       8.6578
    6701       8.5150
    6702       9.1093
    6703       8.0642
    6704       9.0149
    6705       8.9129
    6706       8.9896
    6707       8.5887
    6708       9.2415
    6709       8.4995
    6710       8.6942
    6711       8.3704
    6712       8.2895
    6713       8.4331
    6714       9.1391
    6715       8.4654
    6716       8.5960
    6717       8.6847
    6718       8.3490
    6719       8.6945
    6720       8.9605
    6721       8.5621
    6722       8.3101
    6723       8.7691
    6724       8.7589
    6725       8.4357
    6726       8.3761
    6727       8.7479
    6728       8.8109
    6729       8.7437
    6730       8.2668
    6731       8.2898
    6732       8.5801
    6733       9.0366
    6734       8.9488
    6735       8.4727
    6736       8.0967
    6737       7.6929
    6738       8.0538
    6739       8.3371
    6740       9.3499
    6741       8.8757
    6742       9.1643
    6743       9.0060
    6744       9.5380
    6745       9.3643
    6746       8.6770
    6747       9.2179
    6748       9.2906
    6749       8.8270
    6750       8.8908
    6751       8.7066
    6752       8.4907
    6753       8.6459
    6754       8.8228
    6755       8.8929
    6756       8.5837
    6757       9.2626
    6758       9.4305
    6759       8.9300
    6760       8.7761
    6761       8.9999
    6762       8.4624
    6763       8.7735
    6764       8.1663
    6765       8.5457
    6766       8.7082
    6767       9.0038
    6768       8.8613
    6769       8.4382
    6770       8.9036
    6771       9.1310
    6772       9.1363
    6773       9.1525
    6774       9.2811
    6775       8.7416
    6776       9.1601
    6777       9.2820
    6778       9.0267
    6779       8.7941
    6780       8.7167
    6781       8.5760
    6782       8.1233
    6783       8.2725
    6784       8.9374
    6785       8.1643
    6786       8.0979
    6787       7.9928
    6788       8.7234
    6789       7.9097
    6790       7.7928
    6791       8.6127
    6792       8.2504
    6793       8.3333
    6794       8.0891
    6795       8.1952
    6796       8.6969
    6797       9.0876
    6798       8.9896
    6799       8.9739
    6800       8.6647
    6801       8.7155
    6802       8.7951
    6803       8.8268
    6804       8.7555
    6805       8.8358
    6806       9.3922
    6807       9.1282
    6808       9.4459
    6809       9.4356
    6810       8.8076
    6811       9.2203
    6812       9.5843
    6813       9.4108
    6814       9.2635
    6815       9.4213
    6816       9.5736
    6817      10.1661
    6818       9.7986
    6819       9.4740
    6820       9.6688
    6821       9.4898
    6822      10.3081
    6823      10.1247
    6824       9.9263
    6825      10.1845
    6826      10.2300
    6827       9.9362
    6828      10.1865
    6829      10.0370
    6830      10.6424
    6831      10.3972
    6832      10.5391
    6833      10.6441
    6834      10.7429
    6835      10.9338
    6836      11.6459
    6837      10.5573
    6838      10.3011
    6839      10.9165
    6840      10.0107
    6841      11.4622
    6842      10.1935
    6843      10.5633
    6844      11.1973
    6845      10.4945
    6846      10.6512
    6847      10.2918
    6848       9.9358
    6849       9.7028
    6850       9.9633
    6851       9.8029
    6852      10.3354
    6853       9.2348
    6854      10.1958
    6855      10.3405
    6856      10.0048
    6857      10.5051
    6858      10.6539
    6859      10.0948
    6860       9.9594
    6861       9.3291
    6862      10.1376
    6863      10.4454
    6864      10.6510
    6865      10.5330
    6866      10.5879
    6867      10.4509
    6868      10.8245
    6869      10.9387
    6870      10.8770
    6871      10.3084
    6872      10.2259
    6873      10.8814
    6874      11.0273
    6875      10.6725
    6876      10.4113
    6877      10.2279
    6878      10.5677
    6879      10.3342
    6880      10.6344
    6881      11.0028
    6882      10.8028
    6883      10.5283
    6884      10.1614
    6885      10.7805
    6886      10.0130
    6887      10.5262
    6888      10.8963
    6889      11.2390
    6890      11.1094
    6891      11.6868
    6892      10.5508
    6893      11.0188
    6894       9.9838
    6895      10.0921
    6896      10.9378
    6897      10.0063
    6898      10.1185
    6899      10.0299
    6900      11.0182
    6901      10.0955
    6902      10.2796
    6903      10.4292
    6904      10.7400
    6905      10.5755
    6906      10.0314
    6907      10.3108
    6908      10.3926
    6909      10.5923
    6910      10.2751
    6911       9.8884
    6912       9.9171
    6913      10.1485
    6914      10.0218
    6915      10.3241
    6916      10.8385
    6917      10.1940
    6918      10.3160
    6919      10.1923
    6920      10.6226
    6921      10.4963
    6922      10.5545
    6923      10.2514
    6924      10.0966
    6925      10.3291
    6926       9.8977
    6927      10.2824
    6928      10.2294
    6929      10.6056
    6930       9.8513
    6931      10.5885
    6932       9.8245
    6933      10.5768
    6934      10.3371
    6935      10.6206
    6936      10.5909
    6937      10.6616
    6938      10.2462
    6939      10.4670
    6940      10.0642
    6941       9.9437
    6942      10.3069
    6943       9.3861
    6944       9.4504
    6945       9.3293
    6946       8.4046
    6947       8.7888
    6948       8.6880
    6949       9.2437
    6950       8.6900
    6951       8.9395
    6952       8.8058
    6953       9.2190
    6954       9.0120
    6955       8.3275
    6956       8.8020
    6957       9.3578
    6958       8.5072
    6959       8.9350
    6960       9.3977
    6961       9.6477
    6962       9.8226
    6963       9.2401
    6964       9.7684
    6965       9.4248
    6966       9.5430
    6967       9.4964
    6968      10.0267
    6969       9.8927
    6970       9.9228
    6971       9.8655
    6972       9.3197
    6973       9.4135
    6974      10.0022
    6975       9.9315
    6976      10.2262
    6977      10.1043
    6978       9.9459
    6979       9.4927
    6980       9.7273
    6981       9.6558
    6982       9.9341
    6983      10.0635
    6984       9.4549
    6985       9.8891
    6986       9.9111
    6987      10.2108
    6988       9.6285
    6989      10.0198
    6990      10.3277
    6991      10.3213
    6992      10.1577
    6993       9.9593
    6994       9.5350
    6995       9.7492
    6996       9.8626
    6997      10.1864
    6998      10.1455
    6999       9.8719
    7000       9.9237
    7001       9.4049
    7002      10.1191
    7003      10.0617
    7004       9.5232
    7005      10.1296
    7006      10.0937
    7007      10.3114
    7008       9.9651
    7009      10.3654
    7010       9.9615
    7011      10.6234
    7012      10.2993
    7013      10.0797
    7014      10.2529
    7015       9.6538
    7016       9.1581
    7017       8.6184
    7018       8.5570
    7019       8.6308
    7020       8.9130
    7021       8.9252
    7022       9.6648
    7023       9.8034
    7024      10.1135
    7025       9.3206
    7026       9.5269
    7027       9.2585
    7028       9.3204
    7029       9.7239
    7030       9.9315
    7031       9.1923
    7032       9.3239
    7033       9.5788
    7034       9.8841
    7035       9.6740
    7036       9.8033
    7037       9.6426
    7038       9.2760
    7039       8.9434
    7040       8.8494
    7041       9.8158
    7042       8.9191
    7043       9.8385
    7044       9.3410
    7045       9.8789
    7046      10.1411
    7047       9.8363
    7048      10.6367
    7049      10.6228
    7050      10.4661
    7051      10.1394
    7052      10.6021
    7053       9.7509
    7054      10.1870
    7055      10.1910
    7056       9.5838
    7057      10.0353
    7058      10.2198
    7059      10.2406
    7060      10.1331
    7061       9.7885
    7062      10.3237
    7063       9.8700
    7064       9.8327
    7065       9.7134
    7066       9.7010
    7067       9.5063
    7068       9.2752
    7069       9.6925
    7070       9.6435
    7071       9.6450
    7072       9.7826
    7073       9.5988
    7074      10.4147
    7075      10.5655
    7076      10.1743
    7077      10.3480
    7078      10.5558
    7079      10.4067
    7080      10.1754
    7081       9.2934
    7082       9.6711
    7083       9.1944
    7084       9.6943
    7085       9.7896
    7086      10.0086
    7087      10.0307
    7088       9.8116
    7089      10.1177
    7090       9.9175
    7091      10.2519
    7092       9.9408
    7093       9.7952
    7094      10.4860
    7095       9.6681
    7096       9.8994
    7097       9.7482
    7098      10.2718
    7099      10.3444
    7100       9.8322
    7101      10.5024
    7102      10.6538
    7103      10.1227
    7104       9.5070
    7105      10.0228
    7106       9.5741
    7107       9.5415
    7108      10.4147
    7109      10.4012
    7110       9.7474
    7111      10.1901
    7112      10.4705
    7113      10.4207
    7114      10.5634
    7115      10.0805
    7116      10.2244
    7117      10.6002
    7118      11.9173
    7119      10.8784
    7120      11.0669
    7121      11.4384
    7122      11.2889
    7123      12.0404
    7124      12.2286
    7125      11.5072
    7126      11.6261
    7127      10.8563
    7128      10.6921
    7129      11.3613
    7130      11.3621
    7131      10.3575
    7132      10.7428
    7133      11.8647
    7134      10.9907
    7135      10.5569
    7136      11.4582
    7137      11.3547
    7138      11.0884
    7139      10.6330
    7140      10.6042
    7141      10.7030
    7142      10.2110
    7143      10.3779
    7144      10.8007
    7145      10.2830
    7146      10.0052
    7147      10.1876
    7148       9.8784
    7149      10.9821
    7150      10.1401
    7151      10.4346
    7152      10.7380
    7153      10.3635
    7154      10.1393
    7155       9.8182
    7156       9.9738
    7157       9.8346
    7158      10.2712
    7159      10.2252
    7160      10.0122
    7161       9.8707
    7162       9.8855
    7163       9.6865
    7164       9.5099
    7165      10.1891
    7166       9.9440
    7167       9.9630
    7168       9.9641
    7169       9.6094
    7170       9.3847
    7171       9.7282
    7172      10.3055
    7173       9.9444
    7174       9.5598
    7175      10.0766
    7176       9.6588
    7177       9.7059
    7178       9.7087
    7179       9.6675
    7180       9.6238
    7181       9.2766
    7182       9.2028
    7183       8.9516
    7184       8.3878
    7185       8.5560
    7186       8.4077
    7187       8.3309
    7188       8.4684
    7189       8.5342
    7190       9.2291
    7191       8.6182
    7192       8.6793
    7193       8.9785
    7194       9.0632
    7195       8.7790
    7196       8.7617
    7197       9.1974
    7198       8.4448
    7199       8.8425
    7200       8.3351
    7201       8.5702
    7202       9.2602
    7203       9.0484
    7204       8.9480
    7205       9.2106
    7206      10.1007
    7207       9.4901
    7208       8.8417
    7209       9.7636
    7210       9.9705
    7211      10.0513
    7212       9.9819
    7213       9.8778
    7214       9.8778
    7215       9.3006
    7216      10.3724
    7217       9.8784
    7218       9.9231
    7219       9.8631
    7220       9.6670
    7221       9.8341
    7222       9.8149
    7223       9.5673
    7224       9.5267
    7225       9.2636
    7226       9.0913
    7227       9.2616
    7228       8.6146
    7229       8.6441
    7230       8.5365
    7231       7.9513
    7232       7.4847
    7233       8.3060
    7234       8.1527
    7235       8.6273
    7236       9.1004
    7237       9.7544
    7238       9.7771
    7239       9.2532
    7240      10.2807
    7241      10.0640
    7242      10.0792
    7243       9.5634
    7244       9.1746
    7245       9.9038
    7246       9.5689
    7247       9.5247
    7248       9.4123
    7249       9.1856
    7250       8.7953
    7251       8.0477
    7252       7.7518
    7253       8.1659
    7254       8.5312
    7255       8.4980
    7256       7.8225
    7257       8.1368
    7258       8.7651
    7259       8.4442
    7260       8.1621
    7261       8.4985
    7262       8.2237
    7263       8.8564
    7264       8.5007
    7265       8.7997
    7266       8.7327
    7267       8.5669
    7268       8.7095
    7269       8.8786
    7270       8.5343
    7271       8.3505
    7272       8.4350
    7273       8.5705
    7274       8.2715
    7275       9.1855
    7276       8.9263
    7277       9.2201
    7278       9.4994
    7279       9.8406
    7280       9.5710
    7281       9.2595
    7282       9.2591
    7283       9.2933
    7284       8.7819
    7285       9.5540
    7286       9.2291
    7287       8.3740
    7288       8.4437
    7289       8.2102
    7290       9.1081
    7291       9.1149
    7292       8.7178
    7293       8.8941
    7294       8.8999
    7295       8.8336
    7296       9.0631
    7297       8.7016
    7298       8.7056
    7299       8.8973
    7300       8.2629
    7301       8.7817
    7302       8.7154
    7303       9.1226
    7304       8.9539
    7305       8.5303
    7306       9.0615
    7307       8.7270
    7308       8.4940
    7309       9.1669
    7310       8.5767
    7311       8.6670
    7312       8.1686
    7313       8.7716
    7314       8.5528
    7315       8.8174
    7316       8.5253
    7317       9.1155
    7318       8.9889
    7319       9.3061
    7320       8.8990
    7321       8.4202
    7322       8.6942
    7323       8.4342
    7324       8.9502
    7325       9.1740
    7326       8.8623
    7327       9.0399
    7328       9.0345
    7329       9.0308
    7330       8.9150
    7331       8.6900
    7332       8.8077
    7333       8.4260
    7334       9.0896
    7335       8.4671
    7336       9.0088
    7337       8.6304
    7338       8.8183
    7339       8.3107
    7340       9.1405
    7341       8.7382
    7342       9.0757
    7343       8.1675
    7344       8.3314
    7345       8.0622
    7346       7.7778
    7347       8.4774
    7348       8.2941
    7349       7.8324
    7350       7.8810
    7351       7.8921
    7352       8.2226
    7353       8.2281
    7354       7.8619
    7355       7.6728
    7356       7.8527
    7357       7.8026
    7358       8.2933
    7359       8.5438
    7360       8.2068
    7361       8.7986
    7362       8.9606
    7363       8.9124
    7364       8.6112
    7365       8.5745
    7366       9.6702
    7367       8.8254
    7368       9.1150
    7369       9.3355
    7370       8.6600
    7371       8.9026
    7372       9.1566
    7373       8.9814
    7374       9.8307
    7375       8.9785
    7376       8.4848
    7377       8.8428
    7378       8.8275
    7379       8.8868
    7380       8.7050
    7381       8.5383
    7382       8.4450
    7383       8.4342
    7384       8.4297
    7385       8.2247
    7386       8.5646
    7387       8.4070
    7388       7.6634
    7389       8.3421
    7390       7.8167
    7391       7.6678
    7392       8.2214
    7393       7.9131
    7394       8.0442
    7395       8.4535
    7396       8.1920
    7397       8.7410
    7398       8.6571
    7399       8.9465
    7400       8.7495
    7401       8.2438
    7402       8.2953
    7403       8.9631
    7404       8.6933
    7405       9.0423
    7406       8.1083
    7407       8.6786
    7408       8.3396
    7409       8.6771
    7410       8.1590
    7411       8.3549
    7412       8.1426
    7413       8.4686
    7414       8.0305
    7415       8.6449
    7416       8.7569
    7417       8.6934
    7418       9.2389
    7419       8.5671
    7420       8.1075
    7421       8.1931
    7422       8.5025
    7423       8.0835
    7424       8.3161
    7425       7.7556
    7426       7.5653
    7427       7.5997
    7428       8.0561
    7429       7.6641
    7430       7.7226
    7431       8.2286
    7432       8.5511
    7433       8.2863
    7434       8.2003
    7435       7.9750
    7436       8.2680
    7437       7.8293
    7438       8.0668
    7439       9.3828
    7440       8.6010
    7441       9.1017
    7442       8.2980
    7443       8.2200
    7444       8.6857
    7445       8.7322
    7446       8.5589
    7447       8.6267
    7448       8.8423
    7449       8.9171
    7450       9.0648
    7451       8.9722
    7452       8.6086
    7453       8.7444
    7454       8.3388
    7455       8.7267
    7456       9.2703
    7457       9.0295
    7458       9.7325
    7459       9.6680
    7460       9.8172
    7461      10.1804
    7462      10.0460
    7463      10.0828
    7464       9.6064
    7465      10.2079
    7466       9.7734
    7467       9.5961
    7468       9.8690
    7469       9.3645
    7470       9.4956
    7471       9.5150
    7472      10.1201
    7473       9.8798
    7474       9.9788
    7475       9.6060
    7476      10.0380
    7477       9.4018
    7478       9.5369
    7479       9.3199
    7480       8.4488
    7481       9.6161
    7482       9.6452
    7483       9.1757
    7484       9.8345
    7485       8.2950
    7486       9.0427
    7487       8.5358
    7488       8.8751
    7489       8.8408
    7490       9.1337
    7491       8.7539
    7492       8.7351
    7493       8.9506
    7494       9.4062
    7495       8.3864
    7496       8.8899
    7497       8.9015
    7498       9.2099
    7499       9.7221
    7500       9.0596
    7501       9.5213
    7502       9.2007
    7503       9.4756
    7504      10.2192
    7505      10.0304
    7506       9.5084
    7507       9.5706
    7508       9.8729
    7509       9.8270
    7510       9.6750
    7511       9.3216
    7512       9.5839
    7513       9.7527
    7514       9.9732
    7515       9.9833
    7516      10.5655
    7517      10.2714
    7518      10.7044
    7519      10.4210
    7520       9.8682
    7521       9.7019
    7522       9.1889
    7523      10.0284
    7524       9.3610
    7525       8.9675
    7526       9.4626
    7527       9.4161
    7528       9.3431
    7529       9.5973
    7530       9.5978
    7531       9.9102
    7532       9.2707
    7533       9.8618
    7534       9.9005
    7535       9.2947
    7536       8.7028
    7537       9.1732
    7538       8.9350
    7539       9.9634
    7540       9.5476
    7541       9.3487
    7542      10.1042
    7543       9.5636
    7544      10.0073
    7545      10.2135
    7546      10.1347
    7547       9.8841
    7548       9.9753
    7549       9.7944
    7550       9.8894
    7551      10.0008
    7552      10.0141
    7553       9.9924
    7554       9.9895
    7555       9.9029
    7556       9.8173
    7557      10.2320
    7558       9.5305
    7559       9.6169
    7560       9.6862
    7561       9.2702
    7562      10.2056
    7563       9.3830
    7564      10.1242
    7565      10.0573
    7566      10.2903
    7567      10.2884
    7568      10.1217
    7569      10.4862
    7570      10.1234
    7571      10.0531
    7572       9.2357
    7573       9.9352
    7574       9.6749
    7575      10.0741
    7576      10.1673
    7577      10.2496
    7578       9.7902
    7579      10.0151
    7580      10.2795
    7581      11.0224
    7582      10.8825
    7583       9.8487
    7584      10.4328
    7585      10.0064
    7586      10.1229
    7587       9.3932
    7588      10.0419
    7589      10.1544
    7590       9.6914
    7591       9.4070
    7592       9.4124
    7593       8.3999
    7594       9.2620
    7595       8.7676
    7596       8.5763
    7597       8.6729
    7598       8.9905
    7599       9.0740
    7600       8.9479
    7601       9.0782
    7602       8.5491
    7603       8.8388
    7604       8.5503
    7605       7.9727
    7606       8.2808
    7607       8.2229
    7608       8.9085
    7609       8.4967
    7610       8.6444
    7611       8.8119
    7612       8.3447
    7613       9.3622
    7614       9.3974
    7615       9.4187
    7616       9.6574
    7617      10.1363
    7618      10.3017
    7619      10.1839
    7620       9.7405
    7621      10.6884
    7622      10.0198
    7623      10.3865
    7624      10.4100
    7625      10.4175
    7626      10.0215
    7627       9.4123
    7628       9.4034
    7629       9.5550
    7630      10.0124
    7631      10.1626
    7632       9.8802
    7633      10.4154
    7634       9.1636
    7635      10.0555
    7636       9.3509
    7637       8.9655
    7638       9.0230
    7639       8.8204
    7640       8.5654
    7641       9.3587
    7642       9.3266
    7643       9.2948
    7644       8.9586
    7645       9.2925
    7646       9.1749
    7647       9.7849
    7648       9.9844
    7649       9.5430
    7650       9.5762
    7651       9.9875
    7652      10.2669
    7653      10.2590
    7654      10.7359
    7655      10.3046
    7656      10.4944
    7657      10.2429
    7658      10.6719
    7659       9.9224
    7660       9.7496
    7661      10.0777
    7662      10.3323
    7663       9.8517
    7664       9.3965
    7665       9.9458
    7666      10.2580
    7667       9.7788
    7668      10.0289
    7669       9.2923
    7670      10.0703
    7671       9.3076
    7672       9.7509
    7673       8.8997
    7674       9.1335
    7675       8.6758
    7676       8.9369
    7677       8.9310
    7678       9.4469
    7679       8.8470
    7680       8.5621
    7681       8.5200
    7682       9.1842
    7683       9.0702
    7684       9.0695
    7685       8.2180
    7686       8.1010
    7687       7.9990
    7688       7.8855
    7689       7.6599
    7690       8.7215
    7691       8.6507
    7692       8.8831
    7693       8.8397
    7694       9.3320
    7695       9.4808
    7696       9.3589
    7697       9.5737
    7698       9.5720
    7699       9.6591
    7700       9.1242
    7701       9.7453
    7702       9.3553
    7703       8.7382
    7704       8.8369
    7705       8.5380
    7706       8.9053
    7707       8.7838
    7708       8.0244
    7709       9.1464
    7710       8.5312
    7711       8.8016
    7712       9.9830
    7713       9.5282
    7714       9.3643
    7715       9.8967
    7716       9.7549
    7717       9.7083
    7718       9.9235
    7719      10.2147
    7720      10.1527
    7721       9.9971
    7722       9.7255
    7723       9.9637
    7724      10.2768
    7725      10.0914
    7726       9.5473
    7727      10.0036
    7728       8.9085
    7729       9.6242
    7730       9.8540
    7731      10.0593
    7732       9.9509
    7733       9.8639
    7734       9.9746
    7735      10.4473
    7736       9.6889
    7737      10.3468
    7738      10.8172
    7739       9.7755
    7740      10.3615
    7741      10.3391
    7742      10.5234
    7743      10.0555
    7744       9.9292
    7745      10.1326
    7746      10.5184
    7747      10.6836
    7748       9.6860
    7749      10.8303
    7750      10.1444
    7751      10.5491
    7752       9.3845
    7753      10.2080
    7754      10.5582
    7755      10.3337
    7756      10.0375
    7757      10.2783
    7758       9.8403
    7759       9.6611
    7760       9.0328
    7761       9.2388
    7762       8.6340
    7763       9.2040
    7764       8.9301
    7765       9.4946
    7766       9.0463
    7767       9.5288
    7768       9.4627
    7769      10.0009
    7770       9.8332
    7771       9.8950
    7772       9.8134
    7773       9.5339
    7774       8.0368
    7775       8.4436
    7776       9.2559
    7777       8.7476
    7778       8.7261
    7779       8.3130
    7780       8.6938
    7781       8.8557
    7782       8.4874
    7783       8.4711
    7784       8.4374
    7785       8.6604
    7786       9.3008
    7787       9.7507
    7788       9.3220
    7789       8.9636
    7790       9.2324
    7791       8.8629
    7792       8.8352
    7793       8.6307
    7794       9.2405
    7795       9.0552
    7796       8.5707
    7797       9.2655
    7798       9.0435
    7799       8.9113
    7800       8.7230
    7801       9.1062
    7802       8.5556
    7803       8.9361
    7804       9.1865
    7805       9.0567
    7806       9.3552
    7807       9.0029
    7808       9.1597
    7809       9.5385
    7810       8.9250
    7811       8.7319
    7812       8.4363
    7813       8.8605
    7814       9.3692
    7815       8.9163
    7816       8.3904
    7817       8.5658
    7818       8.5040
    7819       8.2168
    7820       8.3404
    7821       8.0681
    7822       9.1070
    7823       8.3538
    7824       8.6009
    7825       9.0763
    7826       9.4136
    7827       8.9713
    7828       8.1222
    7829       8.3991
    7830       7.9295
    7831       7.4836
    7832       8.2362
    7833       8.1241
    7834       7.5285
    7835       8.3004
    7836       8.1282
    7837       9.0435
    7838       8.7320
    7839       8.6700
    7840       8.8786
    7841       8.7842
    7842       8.7815
    7843       8.8509
    7844       8.9858
    7845       8.8591
    7846       9.5562
    7847       8.9660
    7848       8.6283
    7849       9.1832
    7850       9.0372
    7851      10.0457
    7852       8.5377
    7853       8.9375
    7854       8.7920
    7855       8.1095
    7856       8.5741
    7857       9.0790
    7858       9.0077
    7859       9.3883
    7860       8.8794
    7861       9.3564
    7862       9.5926
    7863       8.6112
    7864       8.4611
    7865       8.1765
    7866       7.9415
    7867       7.8460
    7868       7.8249
    7869       7.8101
    7870       8.1143
    7871       8.6366
    7872       8.3648
    7873       8.7774
    7874       8.4457
    7875       7.8685
    7876       7.8775
    7877       8.3059
    7878       8.2878
    7879       8.4108
    7880       7.7541
    7881       7.8785
    7882       7.8418
    7883       8.2005
    7884       8.0422
    7885       8.1514
    7886       8.1061
    7887       8.0666
    7888       8.1279
    7889       8.4026
    7890       9.1711
    7891       9.2145
    7892       8.4781
    7893       8.3856
    7894       8.8387
    7895       8.7751
    7896       9.3103
    7897       9.5608
    7898       9.5288
    7899       9.0781
    7900       8.4667
    7901       9.1647
    7902       8.7697
    7903       8.7717
    7904       8.7189
    7905       8.3067
    7906       9.2497
    7907       7.9099
    7908       8.5766
    7909       8.0557
    7910       8.4543
    7911       8.1967
    7912       8.3958
    7913       8.1528
    7914       8.1989
    7915       8.0850
    7916       7.3191
    7917       7.4707
    7918       7.6743
    7919       7.2587
    7920       7.0424
    7921       7.4189
    7922       7.2901
    7923       7.2867
    7924       6.5702
    7925       6.6338
    7926       6.4180
    7927       6.3311
    7928       6.6008
    7929       6.8070
    7930       6.7100
    7931       6.6894
    7932       7.4862
    7933       7.8866
    7934       7.3655
    7935       7.2034
    7936       6.9561
    7937       6.9835
    7938       7.4174
    7939       7.2033
    7940       6.8159
    7941       7.1298
    7942       7.5435
    7943       7.7097
    7944       7.1571
    7945       7.3353
    7946       6.9633
    7947       6.9488
    7948       6.9196
    7949       7.0220
    7950       7.3804
    7951       6.9683
    7952       6.8060
    7953       7.0063
    7954       6.8808
    7955       6.9248
    7956       6.8309
    7957       6.9084
    7958       6.8607
    7959       7.0478
    7960       6.2822
    7961       6.6191
    7962       6.9667
    7963       7.3178
    7964       6.7890
    7965       7.2325
    7966       7.1346
    7967       7.1408
    7968       7.1217
    7969       7.3877
    7970       7.8661
    7971       7.6683
    7972       8.4348
    7973       7.6628
    7974       8.2588
    7975       8.0007
    7976       8.2190
    7977       7.5640
    7978       7.9644
    7979       8.0027
    7980       7.8617
    7981       8.0821
    7982       7.9852
    7983       8.3745
    7984       8.4082
    7985       8.2413
    7986       8.3819
    7987       8.5434
    7988       8.3285
    7989       7.8883
    7990       7.5463
    7991       7.4868
    7992       7.4930
    7993       7.6713
    7994       7.3194
    7995       7.9619
    7996       7.7794
    7997       7.6564
    7998       7.5274
    7999       7.2302
    8000       7.2445
    8001       7.0444
    8002       7.2486
    8003       7.3162
    8004       7.6424
    8005       8.2601
    8006       7.7482
    8007       7.6760
    8008       7.7637
    8009       7.9899
    8010       7.6405
    8011       8.1903
    8012       7.8189
    8013       8.6061
    8014       7.7848
    8015       7.9482
    8016       8.3352
    8017       8.1551
    8018       8.0496
    8019       8.0186
    8020       8.4869
    8021       8.0536
    8022       8.0240
    8023       7.9374
    8024       8.0044
    8025       8.3401
    8026       8.9209
    8027       8.8401
    8028       8.3419
    8029       8.8159
    8030       8.9199
    8031       8.8433
    8032       8.8378
    8033       8.1158
    8034       8.4376
    8035       7.6137
    8036       7.9497
    8037       8.1629
    8038       8.3630
    8039       8.2939
    8040       8.6616
    8041       8.5646
    8042       9.0297
    8043       8.5924
    8044       8.6151
    8045       9.3751
    8046       8.8431
    8047       8.7743
    8048       8.8328
    8049       9.3336
    8050       8.6746
    8051       8.5512
    8052       9.1676
    8053       8.6700
    8054       9.4103
    8055       9.4898
    8056       8.9031
    8057       8.4848
    8058       8.5770
    8059       9.0362
    8060       8.7048
    8061       9.5170
    8062       8.5539
    8063       8.3121
    8064       8.2543
    8065       8.3527
    8066       8.0702
    8067       8.6985
    8068       8.5442
    8069       8.3849
    8070       8.1251
    8071       8.1062
    8072       7.9793
    8073       7.4413
    8074       7.6046
    8075       8.3271
    8076       8.0073
    8077       7.6135
    8078       7.2328
    8079       7.5414
    8080       7.4857
    8081       7.0937
    8082       8.0315
    8083       7.3824
    8084       7.6929
    8085       7.6807
    8086       6.9794
    8087       6.9702
    8088       7.7469
    8089       7.4648
    8090       7.3802
    8091       7.1473
    8092       7.5891
    8093       7.1325
    8094       7.9850
    8095       7.4720
    8096       7.5013
    8097       7.4304
    8098       7.5337
    8099       6.7799
    8100       6.8581
    8101       7.1448
    8102       7.2352
    8103       7.0978
    8104       7.3640
    8105       7.2111
    8106       6.6443
    8107       6.8918
    8108       6.7158
    8109       7.0264
    8110       7.7716
    8111       7.8293
    8112       7.8412
    8113       7.6693
    8114       7.6469
    8115       7.6358
    8116       7.4543
    8117       7.4567
    8118       7.2517
    8119       7.5959
    8120       7.5592
    8121       7.0129
    8122       7.0430
    8123       6.7247
    8124       6.6079
    8125       6.6123
    8126       6.7514
    8127       6.8012
    8128       6.8710
    8129       7.0832
    8130       7.4107
    8131       6.8288
    8132       7.4712
    8133       7.6168
    8134       7.4451
    8135       7.3093
    8136       7.1868
    8137       6.7302
    8138       6.6699
    8139       6.1931
    8140       6.8457
    8141       7.2194
    8142       6.5188
    8143       6.8298
    8144       7.1526
    8145       6.8627
    8146       7.2230
    8147       7.4201
    8148       6.9587
    8149       6.8786
    8150       6.9074
    8151       7.1318
    8152       7.3040
    8153       7.2137
    8154       7.2572
    8155       7.3090
    8156       7.4043
    8157       7.1683
    8158       8.0846
    8159       7.5774
    8160       7.2895
    8161       7.5603
    8162       7.5739
    8163       7.8583
    8164       8.0127
    8165       7.8345
    8166       7.8012
    8167       7.9057
    8168       7.6209
    8169       7.5084
    8170       7.1188
    8171       6.9770
    8172       7.0821
    8173       6.5669
    8174       7.5168
    8175       7.5982
    8176       8.2223
    8177       7.9050
    8178       7.6985
    8179       7.7598
    8180       8.1563
    8181       7.9343
    8182       7.6904
    8183       7.1575
    8184       8.0580
    8185       7.5044
    8186       7.9745
    8187       8.0253
    8188       8.4384
    8189       8.6099
    8190       8.8983
    8191       9.1786
    8192       8.9421
    8193       9.2105
    8194       9.3616
    8195       9.3066
    8196       9.0431
    8197       8.3573
    8198       8.1555
    8199       8.5026
    8200       8.6939
    8201       8.3446
    8202       8.3459
    8203       8.8077
    8204       8.7168
    8205       8.1381
    8206       8.5493
    8207       7.9600
    8208       8.1727
    8209       7.4295
    8210       7.8120
    8211       7.3847
    8212       7.6726
    8213       7.7566
    8214       7.3126
    8215       8.3405
    8216       8.1579
    8217       8.1863
    8218       8.6093
    8219       8.4140
    8220       8.8891
    8221       8.6523
    8222       7.8487
    8223       8.3194
    8224       8.3839
    8225       8.5491
    8226       8.1965
    8227       7.9603
    8228       7.8815
    8229       7.8401
    8230       7.2516
    8231       7.1593
    8232       8.2586
    8233       8.0135
    8234       8.6216
    8235       8.2944
    8236       8.9979
    8237       8.4275
    8238       9.1377
    8239       8.6668
    8240       8.2877
    8241       8.8166
    8242       8.7196
    8243       8.1265
    8244       8.4748
    8245       8.1057
    8246       7.7029
    8247       7.5716
    8248       8.1852
    8249       7.9834
    8250       8.4260
    8251       8.2396
    8252       8.3400
    8253       8.4496
    8254       9.0718
    8255       8.8813
    8256       8.5107
    8257       8.7584
    8258       8.7455
    8259       8.2203
    8260       8.4933
    8261       8.1247
    8262       8.0572
    8263       7.9247
    8264       7.9422
    8265       7.6489
    8266       6.9519
    8267       7.7311
    8268       7.3142
    8269       8.0517
    8270       7.5769
    8271       8.0208
    8272       7.3811
    8273       7.4299
    8274       7.6634
    8275       7.2346
    8276       7.4602
    8277       7.7579
    8278       7.9777
    8279       7.6517
    8280       7.8546
    8281       7.5351
    8282       7.6583
    8283       7.9231
    8284       7.4204
    8285       8.0493
    8286       7.5693
    8287       7.5585
    8288       7.1644
    8289       7.3648
    8290       7.5840
    8291       7.3366
    8292       7.7642
    8293       7.0935
    8294       7.7991
    8295       7.7527
    8296       7.6891
    8297       8.2419
    8298       7.2943
    8299       7.4724
    8300       7.1843
    8301       7.6174
    8302       7.5591
    8303       8.1778
    8304       8.3431
    8305       7.6053
    8306       7.0706
    8307       7.7990
    8308       8.0119
    8309       7.5693
    8310       7.4018
    8311       7.5558
    8312       7.7417
    8313       8.3312
    8314       8.1498
    8315       8.1570
    8316       7.5952
    8317       7.6723
    8318       7.9022
    8319       7.9985
    8320       8.5259
    8321       8.5730
    8322       8.2802
    8323       8.0067
    8324       7.6436
    8325       7.4307
    8326       8.2575
    8327       7.4254
    8328       8.3410
    8329       8.1392
    8330       7.9615
    8331       7.3334
    8332       7.2479
    8333       8.1440
    8334       7.7258
    8335       8.5256
    8336       7.7778
    8337       8.6057
    8338       8.7273
    8339       8.2173
    8340       7.9648
    8341       7.4417
    8342       8.1575
    8343       8.1332
    8344       8.1673
    8345       7.9095
    8346       8.0090
    8347       7.5191
    8348       7.8361
    8349       7.0880
    8350       7.5130
    8351       7.3025
    8352       6.8139
    8353       7.6320
    8354       7.7639
    8355       7.5060
    8356       7.8552
    8357       7.6236
    8358       8.1146
    8359       8.2180
    8360       7.6446
    8361       7.4080
    8362       7.4248
    8363       7.7292
    8364       8.2883
    8365       8.1179
    8366       8.0675
    8367       8.0330
    8368       7.4035
    8369       8.0874
    8370       8.3338
    8371       8.0719
    8372       8.7500
    8373       8.0963
    8374       8.6212
    8375       8.2776
    8376       8.5752
    8377       8.5050
    8378       8.3865
    8379       8.7398
    8380       8.9934
    8381       8.8848
    8382       9.0349
    8383       8.6723
    8384       8.2330
    8385       8.3537
    8386       8.5358
    8387       8.1961
    8388       7.9750
    8389       8.0838
    8390       7.6527
    8391       8.0091
    8392       7.8331
    8393       8.2356
    8394       7.9962
    8395       8.1245
    8396       8.2902
    8397       8.1891
    8398       8.5842
    8399       8.6731
    8400       8.3664
    8401       8.6478
    8402       9.3050
    8403       8.8442
    8404       8.8821
    8405       8.6680
    8406       8.8741
    8407       9.0161
    8408       9.7621
    8409       8.9769
    8410       8.4969
    8411       8.9384
    8412       9.1485
    8413       8.6848
    8414       8.7983
    8415       9.4799
    8416       9.0501
    8417       8.6350
    8418       8.8583
    8419       8.5373
    8420       8.7782
    8421       9.0370
    8422      10.0403
    8423       9.4094
    8424       9.4600
    8425       9.0209
    8426       9.2218
    8427       9.6745
    8428       9.2178
    8429       8.8337
    8430       8.6603
    8431       8.9190
    8432       9.6634
    8433       9.7788
    8434       9.6284
    8435       9.7570
    8436       9.7061
    8437       9.2590
    8438       8.8981
    8439       8.8616
    8440       9.4432
    8441       9.3220
    8442       8.5987
    8443       8.9791
    8444       9.6692
    8445       9.3514
    8446       9.0878
    8447       9.8440
    8448       9.1915
    8449       9.3858
    8450       8.6913
    8451       8.6441
    8452       8.3309
    8453       8.2902
    8454       9.0562
    8455       8.8049
    8456       9.0330
    8457       8.7170
    8458       9.2525
    8459       8.7507
    8460       8.8398
    8461       8.8278
    8462       8.9610
    8463       8.7263
    8464       8.4824
    8465      10.2193
    8466       9.5282
    8467       8.3123
    8468       8.5930
    8469       8.8965
    8470       8.6452
    8471       8.4430
    8472       8.7777
    8473       8.7967
    8474       8.5590
    8475       8.1326
    8476       8.9126
    8477       7.7844
    8478       8.6762
    8479       8.5485
    8480       8.8108
    8481       8.5267
    8482       9.1826
    8483       9.0261
    8484       9.0232
    8485       9.0907
    8486       8.6844
    8487       9.2320
    8488       9.0687
    8489       8.5876
    8490       8.5211
    8491       8.4816
    8492       8.1844
    8493       8.5081
    8494       8.2894
    8495       7.9463
    8496       8.7801
    8497       8.6602
    8498       8.1564
    8499       8.0320
    8500       7.8947
    8501       7.5253
    8502       7.9436
    8503       8.3245
    8504       8.0432
    8505       7.9472
    8506       8.1467
    8507       8.8570
    8508       8.7763
    8509       7.9976
    8510       8.5124
    8511       8.0890
    8512       8.7402
    8513       8.4497
    8514       8.1351
    8515       8.0487
    8516       7.8315
    8517       7.8484
    8518       8.2778
    8519       7.5193
    8520       7.4469
    8521       8.0115
    8522       8.0607
    8523       7.2508
    8524       6.9660
    8525       7.1317
    8526       8.1756
    8527       7.9388
    8528       8.1169
    8529       8.0702
    8530       8.5554
    8531       8.4147
    8532       8.6364
    8533       7.6472
    8534       8.4224
    8535       8.5717
    8536       8.6480
    8537       8.1365
    8538       8.3563
    8539       8.2994
    8540       8.3653
    8541       9.3414
    8542       8.8525
    8543       8.1746
    8544       8.6572
    8545       9.1560
    8546       8.5023
    8547       9.1058
    8548       9.4065
    8549       9.1752
    8550      10.0306
    8551       9.8710
    8552       9.6915
    8553       9.4830
    8554       9.3541
    8555       9.4281
    8556       8.9547
    8557       9.1333
    8558       9.9868
    8559       9.0694
    8560       9.0770
    8561       9.1666
    8562       9.1189
    8563      10.0897
    8564      10.0914
    8565      10.0536
    8566      10.0598
    8567       9.8417
    8568       9.3302
    8569      10.1202
    8570       9.4493
    8571       9.3655
    8572       9.3947
    8573       9.3958
    8574       9.4391
    8575       8.7192
    8576       8.3334
    8577       8.2863
    8578       8.5716
    8579       8.1683
    8580       8.2326
    8581       8.2445
    8582       8.9207
    8583       8.9821
    8584       9.2584
    8585       9.7093
    8586      10.4855
    8587      10.0768
    8588      10.1566
    8589       9.5174
    8590       9.8158
    8591       9.3133
    8592      10.5747
    8593      10.1071
    8594       9.2286
    8595       9.1650
    8596       9.2186
    8597       9.5816
    8598       9.2872
    8599       9.6782
    8600       9.5947
    8601       9.6338
    8602      10.0564
    8603      10.4996
    8604      10.5110
    8605       9.5295
    8606       9.9243
    8607       9.2340
    8608       9.2751
    8609       9.4794
    8610       8.7690
    8611       9.2954
    8612       9.4117
    8613       9.9013
    8614       9.7252
    8615       9.6143
    8616      10.7882
    8617      10.8806
    8618      10.5030
    8619       9.9140
    8620      10.9852
    8621      10.7222
    8622      10.6218
    8623       9.9648
    8624      10.7755
    8625      10.5099
    8626       9.1860
    8627       9.9939
    8628      10.2153
    8629      10.3284
    8630      10.4187
    8631       9.9427
    8632      10.2172
    8633      10.6228
    8634      10.5289
    8635      10.2617
    8636      10.2217
    8637      10.7300
    8638      10.6606
    8639      10.0409
    8640      10.2504
    8641      10.8579
    8642      10.4253
    8643      10.4515
    8644       9.6937
    8645      10.5849
    8646       9.9677
    8647      10.9743
    8648       9.8230
    8649      10.6641
    8650      10.7190
    8651      10.3154
    8652      10.3565
    8653      11.2752
    8654      10.2045
    8655      10.7436
    8656       9.4593
    8657       9.5634
    8658      10.7543
    8659       9.4958
    8660      10.1250
    8661      10.0306
    8662      10.2110
    8663       9.9757
    8664       9.3308
    8665      10.1263
    8666       9.8551
    8667       9.7597
    8668       9.8590
    8669       9.4060
    8670       9.7574
    8671       9.4140
    8672      10.1124
    8673      11.1203
    8674       9.8381
    8675       9.6419
    8676      10.0997
    8677       9.5851
    8678      10.1097
    8679      10.1075
    8680       9.5924
    8681      10.6853
    8682      10.8127
    8683      10.6452
    8684      10.0246
    8685       9.8183
    8686       9.8546
    8687      11.0980
    8688      11.3562
    8689       9.9472
    8690      10.8078
    8691       9.9855
    8692      10.5885
    8693      10.8354
    8694      10.6244
    8695      10.8052
    8696      10.3729
    8697      10.2773
    8698      10.2571
    8699      10.0810
    8700      10.8299
    8701      10.5303
    8702      10.5702
    8703      10.5970
    8704      11.0934
    8705      10.6077
    8706      10.5189
    8707      11.0991
    8708      10.7632
    8709      11.0138
    8710      10.3922
    8711       9.8653
    8712      10.1861
    8713       9.6418
    8714      10.0341
    8715      10.1236
    8716      10.5595
    8717      10.0735
    8718      10.9128
    8719      10.7321
    8720      10.9590
    8721      10.4067
    8722      10.7810
    8723      10.2015
    8724       9.6213
    8725       9.6273
    8726      10.5768
    8727       9.8938
    8728      10.1402
    8729      10.8431
    8730      10.9888
    8731      10.3945
    8732      10.3184
    8733      10.2765
    8734      10.7877
    8735      10.9229
    8736      10.3947
    8737      10.7319
    8738      10.4970
    8739      10.4971
    8740      10.8395
    8741      10.8612
    8742      10.3489
    8743      11.0947
    8744      10.7251
    8745      11.2605
    8746      11.2226
    8747      11.1549
    8748      10.7668
    8749      10.4808
    8750      10.6400
    8751      10.6870
    8752      10.8607
    8753       9.9666
    8754      10.8363
    8755      10.9184
    8756      10.3752
    8757      10.8053
    8758       9.8855
    8759      10.2354
    8760      10.3433
    8761      10.9039
    8762      10.2336
    8763      11.0804
    8764      11.3107
    8765      10.4174
    8766      10.6244
    8767      11.2359
    8768      10.3963
    8769       9.7681
    8770       9.6506
    8771       9.9034
    8772      10.7782
    8773      10.4742
    8774      10.0386
    8775       9.8791
    8776      10.7036
    8777      10.4438
    8778      10.2634
    8779      10.2776
    8780      11.6489
    8781      10.9765
    8782      10.6997
    8783       9.8772
    8784      10.0105
    8785      10.2815
    8786      10.5862
    8787      10.5892
    8788      10.7927
    8789      10.9842
    8790      11.4554
    8791      11.0083
    8792      11.4729
    8793      11.2317
    8794      10.9637
    8795      10.8115
    8796      10.6406
    8797      11.4485
    8798      11.8795
    8799      12.2637
    8800      11.7213
    8801      12.4238
    8802      12.7225
    8803      12.6438
    8804      11.9904
    8805      11.7575
    8806      10.6304
    8807      11.2684
    8808      10.3408
    8809      11.4127
    8810      11.9675
    8811      11.8071
    8812      11.7715
    8813      11.1340
    8814      11.1795
    8815      11.4038
    8816      11.4203
    8817      11.6899
    8818      12.5561
    8819      12.7430
    8820      12.2529
    8821      12.3536
    8822      12.7997
    8823      12.0265
    8824      11.2323
    8825      11.5788
    8826      10.7032
    8827      11.9142
    8828      11.9733
    8829      11.5597
    8830      11.9761
    8831      12.1087
    8832      11.6102
    8833      12.2860
    8834      12.1303
    8835      12.5953
    8836      13.0384
    8837      12.5252
    8838      12.6662
    8839      12.9115
    8840      12.8014
    8841      13.0167
    8842      12.7410
    8843      12.6286
    8844      13.1901
    8845      12.9929
    8846      12.4413
    8847      12.8520
    8848      11.9523
    8849      12.6263
    8850      12.1676
    8851      12.8773
    8852      13.1390
    8853      12.0310
    8854      12.9053
    8855      12.5857
    8856      11.7415
    8857      12.0278
    8858      11.8893
    8859      12.3210
    8860      11.5713
    8861      12.0186
    8862      11.8828
    8863      12.5843
    8864      12.5644
    8865      12.5737
    8866      12.3481
    8867      12.2445
    8868      12.6055
    8869      12.7696
    8870      12.7102
    8871      13.8883
    8872      12.5632
    8873      13.7046
    8874      13.3012
    8875      12.2713
    8876      12.0410
    8877      11.3424
    8878      10.6939
    8879      11.9775
    8880      11.9669
    8881      11.9849
    8882      12.3428
    8883      12.4760
    8884      12.3503
    8885      11.1764
    8886      11.9932
    8887      11.8525
    8888      12.6587
    8889      12.5712
    8890      11.8846
    8891      12.3947
    8892      11.9621
    8893      12.9742
    8894      12.9091
    8895      13.1113
    8896      13.0440
    8897      13.4985
    8898      12.8677
    8899      12.5828
    8900      13.7252
    8901      13.0307
    8902      12.3289
    8903      12.6277
    8904      13.3348
    8905      12.3775
    8906      11.9046
    8907      13.1573
    8908      12.1343
    8909      12.4054
    8910      12.5778
    8911      12.9592
    8912      13.3367
    8913      12.6686
    8914      13.3067
    8915      12.7337
    8916      13.2175
    8917      14.2408
    8918      14.7363
    8919      12.6276
    8920      13.3674
    8921      13.0570
    8922      13.0489
    8923      12.9312
    8924      13.4472
    8925      12.5080
    8926      12.6403
    8927      12.1433
    8928      12.5406
    8929      12.3253
    8930      12.6934
    8931      12.8792
    8932      12.8916
    8933      12.7958
    8934      12.2644
    8935      12.4486
    8936      13.2676
    8937      12.7019
    8938      13.4826
    8939      13.4379
    8940      13.4416
    8941      14.2027
    8942      13.6238
    8943      13.9170
    8944      13.6663
    8945      13.5063
    8946      13.5683
    8947      14.2370
    8948      13.2604
    8949      13.5709
    8950      13.7138
    8951      13.7578
    8952      13.1213
    8953      13.8784
    8954      12.8837
    8955      13.2670
    8956      12.1695
    8957      12.5119
    8958      12.3472
    8959      11.5572
    8960      11.6115
    8961      12.0132
    8962      12.1544
    8963      11.5366
    8964      13.1714
    8965      12.5122
    8966      13.2451
    8967      12.3360
    8968      12.6381
    8969      11.9414
    8970      12.4381
    8971      11.8234
    8972      12.0189
    8973      13.0291
    8974      12.2517
    8975      12.8692
    8976      12.6110
    8977      12.8771
    8978      13.2804
    8979      12.6518
    8980      12.0251
    8981      12.5615
    8982      11.9925
    8983      12.2838
    8984      12.2491
    8985      11.8709
    8986      10.5272
    8987      11.2826
    8988      10.2690
    8989      10.6746
    8990       9.7877
    8991      10.8474
    8992      10.8844
    8993      10.2480
    8994      10.5678
    8995       9.4793
    8996      10.0405
    8997       9.9152
    8998       9.8387
    8999      10.1065
    9000       9.4379
    9001       8.8375
    9002       9.9474
    9003      10.0668
    9004      11.0217
    9005      10.2649
    9006       9.6864
    9007       9.8470
    9008      10.0938
    9009       9.8756
    9010      10.3947
    9011       9.6949
    9012       9.6643
    9013      10.3189
    9014       9.6696
    9015      10.3752
    9016      10.5738
    9017      10.2098
    9018       9.7570
    9019       9.7968
    9020      10.2215
    9021       9.5377
    9022      11.0494
    9023      10.7797
    9024      10.6562
    9025      10.3440
    9026      10.9889
    9027      11.4414
    9028      10.6614
    9029      11.0377
    9030      11.3434
    9031      11.3030
    9032      11.5474
    9033      11.0198
    9034      10.9683
    9035      10.6446
    9036      10.3161
    9037       9.8150
    9038       9.8832
    9039       9.2752
    9040       9.6259
    9041      10.3605
    9042      10.1821
    9043      10.9962
    9044       9.6894
    9045      10.2572
    9046      10.2341
    9047       9.4752
    9048      10.1156
    9049      10.6931
    9050      10.2928
    9051      11.0078
    9052      11.8461
    9053      11.4084
    9054      11.6710
    9055      11.3617
    9056      11.3572
    9057      10.7854
    9058      10.7065
    9059      10.2500
    9060      11.0093
    9061       9.9116
    9062      10.7745
    9063      10.9129
    9064      11.0239
    9065      11.5422
    9066      11.3216
    9067      11.0955
    9068       9.8976
    9069      10.7727
    9070      10.1258
    9071      10.8272
    9072      10.6251
    9073      11.7093
    9074      11.3947
    9075      11.2127
    9076      10.3557
    9077       9.3381
    9078      10.3938
    9079       9.9223
    9080      10.0441
    9081      10.8568
    9082      11.2623
    9083      11.3018
    9084      11.0211
    9085      10.3170
    9086      10.5739
    9087      10.6638
    9088      10.2450
    9089       9.8707
    9090      10.7818
    9091      10.8886
    9092      10.6021
    9093       9.1317
    9094      10.4474
    9095      10.5644
    9096      10.7426
    9097      10.4363
    9098       9.7840
    9099      11.1382
    9100      10.7540
    9101      11.5261
    9102      11.5402
    9103      11.1580
    9104      10.6960
    9105      10.7021
    9106       9.8854
    9107      10.7618
    9108      11.1928
    9109      10.5937
    9110      10.4868
    9111      11.3406
    9112      11.6059
    9113      11.6550
    9114      12.0639
    9115      11.4564
    9116      11.7117
    9117      11.4924
    9118      10.8622
    9119      10.1946
    9120       9.4953
    9121       9.7723
    9122       9.9245
    9123       9.2131
    9124      10.2755
    9125       9.6413
    9126      10.1355
    9127      10.3655
    9128      10.9484
    9129      10.9136
    9130      10.1463
    9131      10.7428
    9132      10.2874
    9133      10.1040
    9134       9.3190
    9135       8.7297
    9136       8.5381
    9137       8.4963
    9138       9.0485
    9139       9.7542
    9140       8.9078
    9141       9.3662
    9142       9.9733
    9143       8.9825
    9144       9.4609
    9145       8.5937
    9146       8.9719
    9147       9.4409
    9148       8.5002
    9149       8.1140
    9150       8.4826
    9151       7.9336
    9152       8.9617
    9153       9.5096
    9154       9.6517
    9155       9.5068
    9156       9.7526
    9157       9.2332
    9158       9.1404
    9159       8.4118
    9160       8.7945
    9161       9.3098
    9162       9.0503
    9163       9.0905
    9164       9.1644
    9165       9.4232
    9166       9.1925
    9167      10.0438
    9168       9.9063
    9169      10.0730
    9170      10.8678
    9171      10.6126
    9172      10.1185
    9173      10.3906
    9174      10.1701
    9175       9.9015
    9176       9.9294
    9177      10.0582
    9178       9.4311
    9179       9.3595
    9180       9.3697
    9181       9.8591
    9182       9.5959
    9183       9.3576
    9184       8.9469
    9185       8.9878
    9186       9.2009
    9187       9.9095
    9188      10.0339
    9189       9.5133
    9190       9.1519
    9191       9.4147
    9192       9.1896
    9193       9.5456
    9194       9.5948
    9195       9.7845
    9196       9.0142
    9197       8.9042
    9198       8.7426
    9199       8.8317
    9200       8.7858
    9201       8.5860
    9202       8.3891
    9203       8.6569
    9204       8.4227
    9205       8.5872
    9206       9.0151
    9207       9.0224
    9208       8.5710
    9209       8.8646
    9210       9.1625
    9211       9.4951
    9212       9.0570
    9213       8.2791
    9214       8.4549
    9215       8.0932
    9216       8.3200
    9217       8.5409
    9218       8.5079
    9219       8.3911
    9220       7.8933
    9221       7.7651
    9222       7.8948
    9223       8.2992
    9224       8.6483
    9225       8.2928
    9226       7.3346
    9227       7.3707
    9228       7.9437
    9229       8.4327
    9230       8.3747
    9231       8.9262
    9232       8.2632
    9233       8.0245
    9234       8.6215
    9235       8.3838
    9236       7.8893
    9237       8.2690
    9238       8.0087
    9239       8.0584
    9240       8.3604
    9241       8.5166
    9242       8.0541
    9243       7.7039
    9244       8.0309
    9245       8.2026
    9246       8.6302
    9247       7.7554
    9248       7.7676
    9249       8.5246
    9250       7.5966
    9251       7.8907
    9252       8.4227
    9253       8.7658
    9254       9.0124
    9255       8.8586
    9256       8.4393
    9257       7.8364
    9258       8.2922
    9259       8.5860
    9260       8.7759
    9261       8.2599
    9262       8.1412
    9263       7.9776
    9264       8.0857
    9265       8.2725
    9266       8.2928
    9267       8.1991
    9268       8.1015
    9269       8.0713
    9270       8.1650
    9271       8.9102
    9272       7.9488
    9273       7.8507
    9274       8.6099
    9275       8.4332
    9276       7.9832
    9277       7.9629
    9278       8.4815
    9279       8.0079
    9280       7.9625
    9281       8.3320
    9282       7.8980
    9283       8.1562
    9284       8.1423
    9285       8.4239
    9286       8.0654
    9287       7.8962
    9288       8.5016
    9289       7.8038
    9290       7.9707
    9291       7.7648
    9292       7.7405
    9293       7.8216
    9294       7.8561
    9295       7.6081
    9296       7.7129
    9297       8.5650
    9298       8.2975
    9299       7.8822
    9300       8.0811
    9301       7.9318
    9302       8.0240
    9303       7.6678
    9304       7.3198
    9305       7.4396
    9306       8.1832
    9307       7.4678
    9308       7.5458
    9309       7.8098
    9310       7.8965
    9311       8.0373
    9312       7.7245
    9313       8.1974
    9314       8.2758
    9315       7.8672
    9316       8.1262
    9317       8.4467
    9318       8.5943
    9319       8.5684
    9320       8.1836
    9321       8.4366
    9322       8.6923
    9323       7.6289
    9324       8.1302
    9325       8.7432
    9326       8.3260
    9327       8.7724
    9328       9.1002
    9329       8.7355
    9330       8.6799
    9331       8.8974
    9332       8.5113
    9333       8.7776
    9334       8.0579
    9335       8.5362
    9336       7.7878
    9337       7.8673
    9338       8.3214
    9339       8.2095
    9340       7.1218
    9341       7.2162
    9342       7.2740
    9343       7.2828
    9344       7.5606
    9345       7.7873
    9346       7.9612
    9347       8.6382
    9348       7.9142
    9349       8.8115
    9350       8.7168
    9351       8.2978
    9352       8.5823
    9353       8.3151
    9354       8.2473
    9355       8.3263
    9356       8.8165
    9357       8.4235
    9358       8.3384
    9359       8.0246
    9360       8.4944
    9361       8.4709
    9362       8.2810
    9363       8.1964
    9364       8.1639
    9365       7.8163
    9366       8.5655
    9367       8.8591
    9368       9.0774
    9369       8.9899
    9370       8.3633
    9371       8.1763
    9372       8.4318
    9373       8.6412
    9374       8.8254
    9375       8.8263
    9376       8.8252
    9377       8.4856
    9378       8.7125
    9379       8.7713
    9380       7.8711
    9381       8.3318
    9382       8.2239
    9383       7.9600
    9384       8.2330
    9385       8.2025
    9386       8.2107
    9387       7.9927
    9388       8.2936
    9389       8.2485
    9390       7.8723
    9391       7.7472
    9392       7.7523
    9393       7.7327
    9394       7.5445
    9395       7.9098
    9396       7.6877
    9397       7.7709
    9398       7.6896
    9399       8.2082
    9400       7.9857
    9401       8.2515
    9402       7.9950
    9403       8.6636
    9404       8.0850
    9405       8.3741
    9406       8.3561
    9407       7.9511
    9408       7.8408
    9409       7.7449
    9410       7.3731
    9411       7.8116
    9412       7.2654
    9413       7.5941
    9414       7.1198
    9415       7.3612
    9416       7.1069
    9417       6.6841
    9418       7.3353
    9419       7.1559
    9420       7.0634
    9421       7.6749
    9422       8.1696
    9423       8.1463
    9424       8.3842
    9425       8.8524
    9426       8.0037
    9427       8.8002
    9428       8.1863
    9429       7.8711
    9430       7.3076
    9431       7.6147
    9432       7.8183
    9433       7.7667
    9434       7.4187
    9435       6.8656
    9436       6.8838
    9437       7.1780
    9438       7.0865
    9439       7.0693
    9440       6.4474
    9441       7.4749
    9442       7.5277
    9443       7.7170
    9444       7.6734
    9445       7.6813
    9446       7.5784
    9447       7.5098
    9448       7.6058
    9449       7.8018
    9450       8.2151
    9451       7.7915
    9452       7.6232
    9453       7.4814
    9454       7.6960
    9455       7.5899
    9456       8.1263
    9457       7.8487
    9458       7.5457
    9459       6.9431
    9460       7.4420
    9461       7.1988
    9462       7.5983
    9463       7.0195
    9464       6.8838
    9465       7.2404
    9466       7.2970
    9467       7.8888
    9468       7.1143
    9469       7.5024
    9470       8.1116
    9471       7.4487
    9472       7.7822
    9473       7.2572
    9474       8.0438
    9475       7.7710
    9476       7.5895
    9477       7.7854
    9478       7.1590
    9479       7.4467
    9480       8.0289
    9481       7.2965
    9482       7.3388
    9483       8.1565
    9484       7.3538
    9485       7.4755
    9486       7.0178
    9487       7.0975
    9488       6.8356
    9489       7.7266
    9490       6.9934
    9491       7.9279
    9492       7.0365
    9493       8.0622
    9494       6.8576
    9495       7.3039
    9496       7.1592
    9497       7.7679
    9498       8.0998
    9499       8.0938
    9500       7.8627
    9501       7.7121
    9502       7.3942
    9503       7.3095
    9504       8.2292
    9505       7.6353
    9506       8.1621
    9507       7.0853
    9508       7.8141
    9509       7.3416
    9510       7.2384
    9511       7.6048
    9512       7.2427
    9513       7.5862
    9514       7.0891
    9515       7.8128
    9516       7.4228
    9517       7.6686
    9518       7.8537
    9519       7.8110
    9520       7.8704
    9521       7.4917
    9522       7.7832
    9523       7.3170
    9524       7.7631
    9525       7.0910
    9526       7.7323
    9527       7.3463
    9528       7.9694
    9529       7.6946
    9530       7.7531
    9531       7.8263
    9532       8.1380
    9533       7.6798
    9534       7.2514
    9535       7.8288
    9536       9.3960
    9537       8.6999
    9538       8.5689
    9539       7.9258
    9540       7.0416
    9541       7.9185
    9542       7.3778
    9543       7.3747
    9544       7.8955
    9545       8.2537
    9546       7.4262
    9547       7.6344
    9548       7.3540
    9549       7.7778
    9550       7.1508
    9551       7.3953
    9552       7.7586
    9553       7.8435
    9554       8.0002
    9555       8.4299
    9556       8.3632
    9557       8.5052
    9558       8.3917
    9559       8.1568
    9560       7.5153
    9561       7.7839
    9562       7.2038
    9563       7.6296
    9564       7.6618
    9565       7.8760
    9566       7.5926
    9567       7.1576
    9568       6.7700
    9569       7.9960
    9570       7.7360
    9571       8.0162
    9572       7.5218
    9573       7.7724
    9574       7.3469
    9575       7.6950
    9576       7.6520
    9577       7.4757
    9578       7.3525
    9579       7.8854
    9580       7.5871
    9581       7.8627
    9582       7.4108
    9583       7.1686
    9584       7.6226
    9585       7.3619
    9586       7.5162
    9587       7.8759
    9588       7.7456
    9589       7.2671
    9590       7.8069
    9591       7.7496
    9592       7.3360
    9593       7.4356
    9594       7.9009
    9595       7.7144
    9596       8.0110
    9597       7.0538
    9598       7.9938
    9599       7.5703
    9600       7.6940
    9601       7.5422
    9602       7.5219
    9603       7.8048
    9604       7.2421
    9605       7.4351
    9606       7.0726
    9607       7.5143
    9608       7.7804
    9609       7.5828
    9610       6.9833
    9611       7.3226
    9612       6.9872
    9613       7.5212
    9614       7.3179
    9615       7.3172
    9616       7.5299
    9617       7.8227
    9618       7.0431
    9619       7.2521
    9620       7.7173
    9621       7.1866
    9622       7.4265
    9623       7.1588
    9624       7.4645
    9625       6.8936
    9626       6.8471
    9627       7.3064
    9628       6.9166
    9629       7.3657
    9630       7.6346
    9631       6.4740
    9632       8.0128
    9633       7.0783
    9634       7.0388
    9635       6.9374
    9636       6.7870
    9637       6.9815
    9638       7.4534
    9639       7.0672
    9640       7.4520
    9641       7.0183
    9642       6.7612
    9643       6.6973
    9644       6.3164
    9645       6.7017
    9646       6.9416
    9647       6.5166
    9648       7.3197
    9649       6.8023
    9650       6.9306
    9651       6.6348
    9652       6.8280
    9653       6.7197
    9654       6.9300
    9655       6.3749
    9656       6.0924
    9657       6.3083
    9658       6.6890
    9659       6.9697
    9660       6.9683
    9661       7.2154
    9662       6.8901
    9663       6.8434
    9664       7.1880
    9665       7.4437
    9666       6.8455
    9667       6.3048
    9668       6.9760
    9669       7.0756
    9670       7.2054
    9671       7.4950
    9672       6.9884
    9673       7.3924
    9674       6.9929
    9675       6.6304
    9676       6.7297
    9677       6.9706
    9678       7.5729
    9679       7.7481
    9680       7.6110
    9681       7.5349
    9682       7.8879
    9683       7.1127
    9684       7.7353
    9685       7.3283
    9686       7.0299
    9687       7.3689
    9688       6.9427
    9689       7.0051
    9690       7.1179
    9691       6.9096
    9692       7.0320
    9693       7.3429
    9694       6.8652
    9695       7.3106
    9696       7.1939
    9697       7.3544
    9698       7.3677
    9699       7.2840
    9700       6.9686
    9701       6.2911
    9702       7.1201
    9703       6.9455
    9704       6.5418
    9705       6.3056
    9706       6.3926
    9707       6.2224
    9708       6.4032
    9709       6.9623
    9710       6.3677
    9711       6.6600
    9712       6.3872
    9713       5.8314
    9714       6.4732
    9715       5.7574
    9716       6.7755
    9717       6.8755
    9718       6.7992
    9719       5.8045
    9720       6.5209
    9721       6.2344
    9722       6.9090
    9723       6.7804
    9724       6.2043
    9725       6.8148
    9726       7.2009
    9727       6.2990
    9728       6.5997
    9729       6.7194
    9730       7.2279
    9731       7.0430
    9732       6.7152
    9733       6.9459
    9734       6.2354
    9735       6.4587
    9736       6.1029
    9737       5.9010
    9738       6.8547
    9739       6.5210
    9740       6.2237
    9741       6.4784
    9742       6.7355
    9743       6.2882
    9744       7.2149
    9745       6.5017
    9746       6.7193
    9747       6.4692
    9748       6.3199
    9749       6.5110
    9750       7.4284
    9751       6.8131
    9752       6.8913
    9753       6.3075
    9754       6.5156
    9755       6.8317
    9756       6.5488
    9757       6.4628
    9758       5.9686
    9759       5.9605
    9760       6.1179
    9761       6.9413
    9762       6.2887
    9763       6.4655
    9764       6.8182
    9765       6.4077
    9766       6.5932
    9767       6.5568
    9768       6.5253
    9769       6.1168
    9770       6.6421
    9771       5.8619
    9772       6.4848
    9773       6.0873
    9774       6.0579
    9775       5.6843
    9776       5.4781
    9777       5.2967
    9778       5.2173
    9779       5.2912
    9780       6.0703
    9781       6.1740
    9782       5.4598
    9783       5.3607
    9784       5.8149
    9785       5.5525
    9786       5.7756
    9787       6.1560
    9788       5.4465
    9789       6.1113
    9790       6.0354
    9791       5.1649
    9792       5.4145
    9793       6.1060
    9794       5.6711
    9795       6.0950
    9796       5.8889
    9797       5.8251
    9798       5.4747
    9799       5.8120
    9800       5.6871
    9801       5.6135
    9802       5.6684
    9803       5.6236
    9804       5.0037
    9805       5.5354
    9806       5.5697
    9807       5.3495
    9808       5.4394
    9809       5.5017
    9810       4.6432
    9811       4.8056
    9812       5.0626
    9813       5.3768
    9814       4.9075
    9815       5.6093
    9816       5.4567
    9817       5.2778
    9818       5.2586
    9819       5.2805
    9820       5.5845
    9821       5.0708
    9822       4.9782
    9823       5.1972
    9824       5.2572
    9825       5.2850
    9826       5.6576
    9827       5.7526
    9828       6.1569
    9829       5.4180
    9830       5.8486
    9831       5.4824
    9832       5.2163
    9833       5.2478
    9834       5.5156
    9835       5.6625
    9836       5.4368
    9837       5.8431
    9838       5.4512
    9839       5.4162
    9840       5.2934
    9841       5.6660
    9842       5.9644
    9843       5.4201
    9844       5.6082
    9845       5.0502
    9846       5.2105
    9847       5.5480
    9848       5.3052
    9849       4.8257
    9850       5.4291
    9851       5.6285
    9852       5.2647
    9853       4.9946
    9854       6.1179
    9855       5.1081
    9856       5.4038
    9857       5.3745
    9858       5.2113
    9859       5.0743
    9860       5.6039
    9861       5.7780
    9862       5.9627
    9863       5.7637
    9864       5.5021
    9865       5.3791
    9866       5.6553
    9867       5.6143
    9868       5.5334
    9869       5.5369
    9870       6.1592
    9871       5.5692
    9872       5.4174
    9873       5.4447
    9874       5.3096
    9875       5.1310
    9876       5.2370
    9877       5.9590
    9878       5.3569
    9879       5.3556
    9880       5.1667
    9881       5.2425
    9882       5.6513
    9883       5.7388
    9884       4.8562
    9885       5.9571
    9886       6.5644
    9887       6.2905
    9888       5.8277
    9889       6.1174
    9890       6.3799
    9891       6.3393
    9892       7.0825
    9893       6.6254
    9894       6.8191
    9895       6.7031
    9896       7.0109
    9897       6.8554
    9898       6.7814
    9899       6.6690
    9900       6.8100
    9901       5.9633
    9902       7.0052
    9903       6.2966
    9904       6.5244
    9905       6.6009
    9906       6.1674
    9907       6.4715
    9908       6.7556
    9909       6.4667
    9910       6.7084
    9911       6.5013
    9912       6.2445
    9913       6.7013
    9914       6.6921
    9915       6.6181
    9916       6.1054
    9917       5.8968
    9918       6.1304
    9919       6.5031
    9920       6.5665
    9921       6.7736
    9922       6.2672
    9923       6.2031
    9924       6.6207
    9925       6.5679
    9926       6.6906
    9927       7.0785
    9928       7.1553
    9929       7.2079
    9930       7.0040
    9931       7.2847
    9932       7.5483
    9933       7.6015
    9934       7.8321
    9935       7.8834
    9936       7.4177
    9937       7.7330
    9938       7.4334
    9939       7.5114
    9940       7.4954
    9941       7.5423
    9942       7.6853
    9943       6.9565
    9944       7.5375
    9945       7.8699
    9946       7.1080
    9947       6.8649
    9948       7.7939
    9949       7.7958
    9950       7.6558
    9951       7.4036
    9952       7.7534
    9953       7.3431
    9954       7.6540
    9955       7.1933
    9956       7.0762
    9957       7.4527
    9958       7.0079
    9959       7.7105
    9960       6.8638
    9961       7.1811
    9962       7.5541
    9963       7.9272
    9964       7.3990
    9965       7.5475
    9966       7.4352
    9967       7.6246
    9968       7.4950
    9969       6.7349
    9970       7.5374
    9971       7.1147
    9972       6.9069
    9973       7.0093
    9974       6.6555
    9975       6.4753
    9976       6.8081
    9977       7.4684
    9978       7.4586
    9979       8.1520
    9980       8.1492
    9981       8.1041
    9982       7.6174
    9983       7.5470
    9984       7.0744
    9985       7.2708
    9986       7.7930
    9987       7.7524
    9988       7.5058
    9989       7.8617
    9990       7.5672
    9991       8.2829
    9992       7.4080
    9993       7.1868
    9994       7.6841
    9995       7.2232
    9996       8.1695
    9997       7.8966
    9998       7.7048
    9999       8.1027
   10000       8.0471
   10001       8.5822
   10002       8.8370
   10003       8.5469
   10004       9.2850
   10005       9.4608
   10006       9.1017
   10007       8.8070
   10008       8.6878
   10009       9.2336
   10010       9.4970
   10011       8.9669
   10012       8.7645
   10013       9.1016
   10014       8.5537
   10015       8.5969
   10016       8.8009
   10017       8.6412
   10018       7.9535
   10019       8.6250
   10020       9.0182
   10021       9.5222
   10022       8.9878
   10023       9.0684
   10024       9.0490
   10025       9.0600
   10026       8.9298
   10027       9.0534
   10028       8.7053
   10029       8.8381
   10030       8.9140
   10031       8.7992
   10032       8.9731
   10033       9.0776
   10034       9.1136
   10035       9.0988
   10036       8.8836
   10037       9.1290
   10038       8.7329
   10039       9.2143
   10040       8.6107
   10041       8.2958
   10042       8.7824
   10043       8.5525
   10044       8.4415
   10045       8.2956
   10046       7.6584
   10047       8.0675
   10048       9.0225
   10049       8.5292
   10050       8.5013
   10051       9.0350
   10052       9.3509
   10053       8.9499
   10054       8.8723
   10055       9.2917
   10056       9.1972
   10057       8.5737
   10058       8.2733
   10059       8.8087
   10060       9.5888
   10061       9.1796
   10062       9.1490
   10063       9.6807
   10064       9.6779
   10065       9.0656
   10066       9.5860
   10067       9.0443
   10068       9.1873
   10069       7.7800
   10070       8.4973
   10071       9.0687
   10072       9.4908
   10073       9.0997
   10074       9.1778
   10075       9.0804
   10076       8.9438
   10077       8.4962
   10078       9.5153
   10079       8.4194
   10080       8.7986
   10081       8.8683
   10082       9.1758
   10083       8.7688
   10084       8.6010
   10085       8.7960
   10086       8.4115
   10087       9.1119
   10088       8.9241
   10089       9.8426
   10090       9.4370
   10091       9.2676
   10092       8.5414
   10093       8.4850
   10094       8.3446
   10095       8.1152
   10096       8.3811
   10097       7.6257
   10098       7.6402
   10099       8.7090
   10100       7.4990
   10101       8.0366
   10102       7.9173
   10103       8.3673
   10104       9.4766
   10105       8.5444
   10106       8.0632
   10107       8.3567
   10108       7.6221
   10109       7.3553
   10110       7.3616
   10111       7.3315
   10112       7.8211
   10113       7.7111
   10114       7.6317
   10115       7.8348
   10116       7.6628
   10117       7.8367
   10118       7.4615
   10119       7.4779
   10120       7.8726
   10121       7.3463
   10122       7.5601
   10123       7.1915
   10124       6.5247
   10125       7.1799
   10126       7.6998
   10127       7.1847
   10128       7.2822
   10129       7.0842
   10130       7.3893
   10131       6.5291
   10132       7.3070
   10133       6.6158
   10134       7.4468
   10135       6.7379
   10136       7.1874
   10137       7.3081
   10138       7.3051
   10139       6.6332
   10140       7.4890
   10141       7.3449
   10142       7.5534
   10143       7.1901
   10144       7.3265
   10145       7.3670
   10146       7.0779
   10147       7.5730
   10148       7.1612
   10149       7.9380
   10150       8.1104
   10151       7.1685
   10152       6.4343
   10153       7.0411
   10154       7.2688
   10155       7.0109
   10156       6.9378
   10157       7.3513
   10158       7.4224
   10159       8.3646
   10160       8.2183
   10161       8.1803
   10162       7.7997
   10163       7.1919
   10164       7.2676
   10165       7.2620
   10166       8.1155
   10167       8.3068
   10168       8.3427
   10169       8.3763
   10170       8.3177
   10171       8.1820
   10172       7.9226
   10173       8.4504
   10174       8.2904
   10175       7.9276
   10176       7.8665
   10177       8.4877
   10178       8.0334
   10179       8.4925
   10180       7.9387
   10181       7.6880
   10182       7.7035
   10183       7.1795
   10184       7.0142
   10185       6.9321
   10186       6.7947
   10187       6.7011
   10188       7.0885
   10189       7.2586
   10190       7.1363
   10191       7.6487
   10192       7.8520
   10193       7.4887
   10194       7.8813
   10195       7.7061
   10196       7.6305
   10197       7.9264
   10198       7.6479
   10199       8.1993
   10200       7.3781
   10201       6.5272
   10202       6.8943
   10203       6.9103
   10204       7.0819
   10205       7.1044
   10206       6.2040
   10207       6.3002
   10208       7.2048
   10209       6.7191
   10210       6.3917
   10211       6.4040
   10212       6.1392
   10213       6.4926
   10214       6.2645
   10215       6.4095
   10216       6.8178
   10217       6.3165
   10218       6.6049
   10219       6.0521
   10220       6.4874
   10221       6.1337
   10222       6.6377
   10223       6.4294
   10224       6.9327
   10225       6.8219
   10226       6.8766
   10227       7.0256
   10228       7.1736
   10229       6.6753
   10230       6.9912
   10231       7.3244
   10232       7.4333
   10233       7.4655
   10234       7.0088
   10235       7.2560
   10236       7.2494
   10237       6.9333
   10238       7.4423
   10239       7.1660
   10240       6.7119
   10241       7.4545
   10242       7.4190
   10243       7.1759
   10244       7.4176
   10245       7.5555
   10246       7.0359
   10247       6.8736
   10248       6.7424
   10249       7.0904
   10250       6.1940
   10251       7.2083
   10252       7.1803
   10253       7.1231
   10254       6.9546
   10255       6.5006
   10256       7.0895
   10257       7.5445
   10258       7.7697
   10259       7.4454
   10260       7.2300
   10261       7.6162
   10262       8.0986
   10263       7.9548
   10264       7.8567
   10265       7.5530
   10266       7.2767
   10267       7.0710
   10268       7.1227
   10269       7.3904
   10270       6.8947
   10271       7.1156
   10272       7.3894
   10273       7.6257
   10274       7.2618
   10275       7.0122
   10276       7.1001
   10277       7.4904
   10278       7.1877
   10279       6.8705
   10280       6.8061
   10281       7.0676
   10282       7.7637
   10283       7.3858
   10284       7.1486
   10285       7.0113
   10286       6.7993
   10287       7.1634
   10288       7.0313
   10289       6.4501
   10290       6.9073
   10291       6.8115
   10292       7.5967
   10293       7.6186
   10294       7.6759
   10295       8.2224
   10296       7.9089
   10297       8.2164
   10298       7.9224
   10299       7.5209
   10300       7.4919
   10301       7.0085
   10302       7.8185
   10303       7.1083
   10304       6.5324
   10305       6.9614
   10306       7.1095
   10307       6.8541
   10308       6.6417
   10309       7.1489
   10310       7.2339
   10311       7.3341
   10312       7.1297
   10313       7.5796
   10314       7.0031
   10315       7.7536
   10316       7.3469
   10317       7.0232
   10318       6.6189
   10319       7.4505
   10320       7.6997
   10321       6.7799
   10322       7.3789
   10323       7.1281
   10324       7.7679
   10325       7.9713
   10326       8.1205
   10327       8.0994
   10328       8.6609
   10329       8.9004
   10330       8.4496
   10331       8.3929
   10332       7.7464
   10333       8.1261
   10334       8.4975
   10335       8.6396
   10336       7.9189
   10337       8.3353
   10338       7.5227
   10339       7.8653
   10340       7.8444
   10341       7.4266
   10342       7.2322
   10343       7.6121
   10344       7.7555
   10345       7.8059
   10346       7.4062
   10347       7.3265
   10348       7.3718
   10349       7.0454
   10350       7.3301
   10351       7.3948
   10352       7.8021
   10353       7.0740
   10354       6.9663
   10355       7.2482
   10356       6.8493
   10357       6.7553
   10358       7.2423
   10359       7.2619
   10360       6.8632
   10361       6.9099
   10362       7.1412
   10363       6.9289
   10364       6.8459
   10365       7.0369
   10366       6.5828
   10367       6.8823
   10368       6.2795
   10369       5.8193
   10370       6.0648
   10371       6.4916
   10372       6.6800
   10373       6.6658
   10374       6.4507
   10375       6.3368
   10376       6.1003
   10377       6.2319
   10378       6.6383
   10379       6.3389
   10380       6.6237
   10381       6.5747
   10382       6.9216
   10383       6.2604
   10384       5.8380
   10385       6.2846
   10386       6.4110
   10387       5.7478
   10388       6.2062
   10389       6.1681
   10390       6.3654
   10391       6.0630
   10392       6.3692
   10393       6.3208
   10394       6.0584
   10395       6.5163
   10396       6.2272
   10397       6.5959
   10398       6.1877
   10399       6.4272
   10400       6.3231
   10401       6.4646
   10402       6.9391
   10403       6.8149
   10404       6.8710
   10405       5.9775
   10406       6.1116
   10407       6.0011
   10408       6.1424
   10409       6.0379
   10410       5.7507
   10411       5.7708
   10412       6.1478
   10413       6.1702
   10414       6.7929
   10415       6.2015
   10416       6.7339
   10417       6.3220
   10418       6.2742
   10419       6.4032
   10420       5.9348
   10421       6.0832
   10422       5.9777
   10423       6.5875
   10424       6.2270
   10425       6.4386
   10426       6.7878
   10427       6.5431
   10428       6.2072
   10429       5.6977
   10430       6.2325
   10431       6.2936
   10432       6.2444
   10433       6.0258
   10434       6.1248
   10435       6.2422
   10436       6.2465
   10437       6.4158
   10438       5.6633
   10439       6.3428
   10440       6.0975
   10441       5.7998
   10442       5.9296
   10443       6.4424
   10444       6.2153
   10445       6.7481
   10446       6.4011
   10447       5.8200
   10448       5.8838
   10449       6.0624
   10450       5.7193
   10451       5.4341
   10452       6.4243
   10453       6.7757
   10454       6.4429
   10455       6.0111
   10456       6.5009
   10457       6.0451
   10458       5.8374
   10459       6.1278
   10460       5.9345
   10461       6.1199
   10462       5.9213
   10463       6.1921
   10464       6.3718
   10465       5.9131
   10466       6.1432
   10467       5.5672
   10468       6.0992
   10469       6.4650
   10470       5.9760
   10471       6.1944
   10472       6.3270
   10473       6.2321
   10474       6.3503
   10475       6.7934
   10476       6.3251
   10477       6.9067
   10478       7.0048
   10479       6.8928
   10480       7.3632
   10481       7.0515
   10482       6.9270
   10483       7.2879
   10484       7.7625
   10485       6.5369
   10486       6.8692
   10487       6.6579
   10488       6.5590
   10489       7.2360
   10490       6.9792
   10491       6.8868
   10492       7.0809
   10493       7.2340
   10494       7.2141
   10495       6.7182
   10496       6.7825
   10497       6.8918
   10498       6.8275
   10499       6.8662
   10500       7.2801
   10501       6.9468
   10502       6.7568
   10503       7.2791
   10504       6.6193
   10505       7.4142
   10506       6.9698
   10507       6.6243
   10508       7.1890
   10509       6.8799
   10510       6.9572
   10511       6.4397
   10512       6.8454
   10513       6.5299
   10514       6.7880
   10515       6.5156
   10516       6.3795
   10517       6.8917
   10518       6.7701
   10519       7.0355
   10520       7.1551
   10521       6.6810
   10522       7.0816
   10523       6.6521
   10524       6.1234
   10525       6.6105
   10526       6.5913
   10527       6.8854
   10528       6.6031
   10529       6.5894
   10530       6.7212
   10531       6.8722
   10532       6.6204
   10533       7.1367
   10534       7.1701
   10535       6.9255
   10536       6.9373
   10537       6.9382
   10538       6.6790
   10539       6.4745
   10540       6.8756
   10541       7.2800
   10542       7.0227
   10543       7.0615
   10544       6.4475
   10545       6.9597
   10546       6.6286
   10547       6.7584
   10548       6.8931
   10549       6.4174
   10550       6.8467
   10551       6.8522
   10552       7.1894
   10553       7.1942
   10554       6.9447
   10555       6.9950
   10556       6.9508
   10557       6.3976
   10558       6.6366
   10559       6.2764
   10560       6.4728
   10561       6.6531
   10562       6.9678
   10563       6.7867
   10564       6.4679
   10565       5.8653
   10566       6.5106
   10567       6.3202
   10568       7.0012
   10569       7.0329
   10570       7.2034
   10571       7.2520
   10572       7.4798
   10573       6.7523
   10574       6.6483
   10575       6.9331
   10576       7.0683
   10577       6.6806
   10578       6.8678
   10579       7.1321
   10580       6.8075
   10581       6.5219
   10582       6.7230
   10583       6.9058
   10584       6.6795
   10585       6.8935
   10586       7.0048
   10587       6.8572
   10588       7.0204
   10589       6.9193
   10590       7.0168
   10591       6.6311
   10592       7.7088
   10593       7.0814
   10594       7.5570
   10595       6.9041
   10596       7.2893
   10597       7.2975
   10598       7.2285
   10599       7.2140
   10600       7.4516
   10601       7.1965
   10602       7.3572
   10603       7.2735
   10604       7.0712
   10605       7.5477
   10606       7.7940
   10607       6.9506
   10608       7.8248
   10609       7.2000
   10610       7.4212
   10611       8.2682
   10612       7.7012
   10613       7.7054
   10614       7.5243
   10615       6.9821
   10616       7.9531
   10617       7.2417
   10618       7.5930
   10619       6.7606
   10620       6.8403
   10621       7.7014
   10622       6.9163
   10623       7.1776
   10624       7.8675
   10625       7.6229
   10626       7.0733
   10627       6.6863
   10628       6.7558
   10629       7.0798
   10630       6.2199
   10631       7.1123
   10632       7.1800
   10633       6.8533
   10634       7.1735
   10635       6.7981
   10636       7.1368
   10637       6.9636
   10638       7.1566
   10639       7.0487
   10640       6.7695
   10641       6.9449
   10642       7.5040
   10643       7.1052
   10644       7.0416
   10645       6.8190
   10646       7.0810
   10647       6.2906
   10648       7.0919
   10649       6.8399
   10650       6.5079
   10651       6.8146
   10652       6.1412
   10653       6.6316
   10654       6.6917
   10655       6.8741
   10656       6.8339
   10657       6.5453
   10658       6.3589
   10659       6.8711
   10660       7.1233
   10661       7.0834
   10662       6.6412
   10663       6.4559
   10664       7.0709
   10665       7.7813
   10666       7.3617
   10667       7.5232
   10668       6.7713
   10669       6.3611
   10670       6.6079
   10671       6.3593
   10672       5.8908
   10673       6.0989
   10674       6.4375
   10675       5.8226
   10676       6.2762
   10677       6.5253
   10678       5.8125
   10679       5.9955
   10680       5.7239
   10681       6.0016
   10682       6.0558
   10683       6.2625
   10684       6.6273
   10685       6.2822
   10686       7.2437
   10687       6.8585
   10688       6.5160
   10689       6.6794
   10690       6.7903
   10691       6.6070
   10692       6.3065
   10693       6.9533
   10694       6.9697
   10695       6.7096
   10696       7.1927
   10697       6.8301
   10698       7.2004
   10699       6.6214
   10700       7.0962
   10701       7.7571
   10702       7.2945
   10703       6.5660
   10704       6.6324
   10705       6.5782
   10706       6.3220
   10707       6.8574
   10708       7.0550
   10709       6.7421
   10710       7.4671
   10711       6.8491
   10712       7.8117
   10713       6.6783
   10714       6.6447
   10715       6.9950
   10716       7.1488
   10717       7.2582
   10718       7.1156
   10719       7.0294
   10720       7.4694
   10721       7.9960
   10722       7.6355
   10723       7.9504
   10724       7.8316
   10725       7.8194
   10726       7.9215
   10727       8.2143
   10728       7.7457
   10729       7.5984
   10730       7.2673
   10731       7.4009
   10732       7.7693
   10733       7.7240
   10734       7.2571
   10735       7.2367
   10736       7.3643
   10737       7.3659
   10738       7.9940
   10739       8.1541
   10740       7.8579
   10741       8.2732
   10742       8.4155
   10743       8.4008
   10744       7.8581
   10745       7.7583
   10746       7.9483
   10747       7.9931
   10748       7.4077
   10749       7.9208
   10750       8.0014
   10751       7.5765
   10752       7.4521
   10753       7.3835
   10754       7.3056
   10755       7.8044
   10756       7.3288
   10757       6.8048
   10758       6.7680
   10759       7.1041
   10760       6.8725
   10761       7.0415
   10762       6.7760
   10763       7.2809
   10764       6.9901
   10765       6.5348
   10766       7.0455
   10767       6.8846
   10768       6.9043
   10769       7.0286
   10770       7.0076
   10771       7.2335
   10772       7.5326
   10773       7.7942
   10774       7.4939
   10775       7.3369
   10776       7.6632
   10777       8.0206
   10778       7.6761
   10779       7.8455
   10780       7.2793
   10781       8.0143
   10782       8.2302
   10783       7.9971
   10784       8.1861
   10785       7.2649
   10786       7.4031
   10787       6.7600
   10788       6.8970
   10789       6.4278
   10790       6.7472
   10791       6.8043
   10792       6.9552
   10793       6.5162
   10794       6.5874
   10795       7.0432
   10796       7.1448
   10797       6.9810
   10798       6.6851
   10799       6.5833
   10800       6.9006
   10801       6.6566
   10802       6.7236
   10803       6.7217
   10804       6.1823
   10805       6.9332
   10806       6.5594
   10807       5.9973
   10808       6.2723
   10809       6.6511
   10810       6.1866
   10811       6.7946
   10812       7.2384
   10813       6.7898
   10814       6.7923
   10815       7.0267
   10816       6.8987
   10817       7.1350
   10818       7.1145
   10819       7.1079
   10820       6.6028
   10821       6.5897
   10822       6.4384
   10823       6.5508
   10824       6.5379
   10825       6.9162
   10826       6.3076
   10827       6.2949
   10828       6.3857
   10829       6.8140
   10830       6.8294
   10831       6.7430
   10832       6.8086
   10833       6.7491
   10834       7.3927
   10835       6.7444
   10836       6.3931
   10837       6.5363
   10838       6.5059
   10839       7.5286
   10840       6.6072
   10841       7.0787
   10842       6.9317
   10843       7.1081
   10844       6.9490
   10845       7.0701
   10846       6.1730
   10847       6.8681
   10848       5.8382
   10849       6.2107
   10850       6.6565
   10851       6.2904
   10852       6.9666
   10853       6.8874
   10854       6.5654
   10855       6.3430
   10856       7.0908
   10857       7.1459
   10858       7.1400
   10859       6.3578
   10860       7.1474
   10861       6.6124
   10862       6.7182
   10863       6.8369
   10864       6.9510
   10865       6.5670
   10866       7.1523
   10867       6.7479
   10868       7.2094
   10869       7.2397
   10870       7.1773
   10871       7.3781
   10872       7.0343
   10873       7.1126
   10874       6.8870
   10875       7.1132
   10876       7.2445
   10877       7.1488
   10878       7.2070
   10879       7.0345
   10880       7.5760
   10881       7.1270
   10882       7.0680
   10883       7.3475
   10884       6.9176
   10885       7.2608
   10886       7.2875
   10887       6.9023
   10888       6.9376
   10889       6.4430
   10890       7.3132
   10891       7.2426
   10892       6.9292
   10893       7.0693
   10894       7.4464
   10895       7.2709
   10896       7.0640
   10897       7.3847
   10898       6.9845
   10899       7.0718
   10900       6.5626
   10901       6.8976
   10902       6.7991
   10903       7.3446
   10904       7.3598
   10905       6.7344
   10906       6.9168
   10907       7.3240
   10908       7.2515
   10909       6.6424
   10910       7.1152
   10911       7.2874
   10912       6.3749
   10913       6.5411
   10914       6.6381
   10915       7.1610
   10916       6.8993
   10917       6.5846
   10918       6.8795
   10919       7.2371
   10920       7.0243
   10921       6.6391
   10922       7.0642
   10923       6.9295
   10924       6.8091
   10925       6.7155
   10926       7.4448
   10927       6.6839
   10928       6.8236
   10929       6.7380
   10930       6.3394
   10931       6.9505
   10932       7.0411
   10933       7.1450
   10934       7.3235
   10935       7.4113
   10936       7.5628
   10937       7.1669
   10938       6.9148
   10939       6.6356
   10940       7.6444
   10941       6.7892
   10942       6.9746
   10943       7.1581
   10944       7.3212
   10945       7.4571
   10946       7.4606
   10947       7.4125
   10948       7.4191
   10949       7.6591
   10950       8.0022
   10951       7.2169
   10952       7.6474
   10953       7.4461
   10954       7.3823
   10955       7.6737
   10956       7.0664
   10957       7.2169
   10958       7.1478
   10959       7.4388
   10960       7.5214
   10961       7.5248
   10962       7.4295
   10963       7.2544
   10964       7.3227
   10965       7.0083
   10966       6.9158
   10967       6.9006
   10968       7.1174
   10969       7.0396
   10970       7.0803
   10971       6.7597
   10972       7.4421
   10973       7.6658
   10974       7.0124
   10975       7.0713
   10976       7.7111
   10977       7.1070
   10978       7.7299
   10979       6.9769
   10980       6.8552
   10981       6.4408
   10982       6.3734
   10983       6.3938
   10984       6.9591
   10985       6.9134
   10986       6.6029
   10987       6.5132
   10988       6.8432
   10989       7.0719
   10990       6.8413
   10991       6.3839
   10992       7.0740
   10993       7.1505
   10994       6.5611
   10995       7.6413
   10996       7.4568
   10997       6.4184
   10998       6.8589
   10999       6.6436
   11000       6.5851
   11001       7.3104
   11002       7.3001
   11003       7.9785
   11004       7.3205
   11005       7.9424
   11006       7.3642
   11007       7.6871
   11008       7.8743
   11009       7.3561
   11010       6.9545
   11011       7.0345
   11012       7.1527
   11013       7.2731
   11014       7.1189
   11015       7.4651
   11016       6.9539
   11017       7.4031
   11018       6.6975
   11019       6.6729
   11020       7.6240
   11021       7.5091
   11022       7.8681
   11023       7.4968
   11024       6.7432
   11025       7.2335
   11026       7.1133
   11027       6.4903
   11028       6.8516
   11029       7.2137
   11030       6.8369
   11031       6.9369
   11032       6.5369
   11033       6.2609
   11034       6.8366
   11035       6.5538
   11036       6.9657
   11037       6.9647
   11038       6.6767
   11039       6.8430
   11040       6.5038
   11041       6.6605
   11042       7.0959
   11043       6.8855
   11044       7.3402
   11045       7.2040
   11046       7.7628
   11047       7.6687
   11048       7.8465
   11049       7.1740
   11050       7.2989
   11051       7.5756
   11052       7.9913
   11053       7.3875
   11054       7.7224
   11055       7.6084
   11056       8.1709
   11057       7.9182
   11058       7.9626
   11059       8.4865
   11060       8.3384
   11061       8.3004
   11062       8.2544
   11063       8.6796
   11064       8.1266
   11065       8.5959
   11066       8.4759
   11067       8.0877
   11068       8.2301
   11069       7.2339
   11070       7.4403
   11071       7.9185
   11072       7.6181
   11073       7.5169
   11074       7.3064
   11075       6.8311
   11076       6.7350
   11077       7.4717
   11078       7.5386
   11079       7.3520
   11080       7.6235
   11081       7.2753
   11082       7.4241
   11083       6.9218
   11084       7.4389
   11085       7.6455
   11086       7.3623
   11087       7.2231
   11088       7.5503
   11089       7.3305
   11090       7.4270
   11091       7.1969
   11092       6.9105
   11093       7.0707
   11094       7.1061
   11095       7.0469
   11096       7.2283
   11097       6.6468
   11098       7.1204
   11099       6.7107
   11100       6.4998
   11101       6.7845
   11102       6.5042
   11103       6.9259
   11104       6.9661
   11105       7.0748
   11106       7.0072
   11107       7.2985
   11108       6.9600
   11109       6.4799
   11110       7.4044
   11111       6.5869
   11112       7.2418
   11113       7.2174
   11114       7.8996
   11115       7.1542
   11116       7.3992
   11117       7.5449
   11118       7.3698
   11119       7.4082
   11120       7.1905
   11121       7.1660
   11122       7.3400
   11123       7.5307
   11124       7.3672
   11125       7.5188
   11126       7.1620
   11127       7.6563
   11128       7.2289
   11129       7.4064
   11130       7.1317
   11131       7.0269
   11132       6.9531
   11133       7.3770
   11134       7.2802
   11135       7.0405
   11136       7.2304
   11137       6.6065
   11138       7.5106
   11139       6.9681
   11140       7.2335
   11141       7.3260
   11142       6.7573
   11143       7.0939
   11144       6.9675
   11145       7.3861
   11146       7.2235
   11147       7.6207
   11148       7.2579
   11149       7.1909
   11150       8.0880
   11151       7.9747
   11152       6.9049
   11153       7.4003
   11154       7.4526
   11155       7.0644
   11156       7.3004
   11157       6.8219
   11158       7.1398
   11159       6.6420
   11160       6.8865
   11161       7.0548
   11162       7.2072
   11163       7.3250
   11164       7.1726
   11165       6.6697
   11166       6.9866
   11167       6.8608
   11168       7.5024
   11169       7.4609
   11170       6.9880
   11171       6.8879
   11172       7.1453
   11173       7.3977
   11174       7.0909
   11175       7.4866
   11176       7.4563
   11177       7.0088
   11178       7.6108
   11179       7.2646
   11180       7.0458
   11181       7.0345
   11182       6.8002
   11183       6.6451
   11184       6.9826
   11185       7.2783
   11186       6.7410
   11187       6.7068
   11188       6.9844
   11189       6.9834
   11190       7.0646
   11191       6.5057
   11192       7.2442
   11193       6.9727
   11194       6.7460
   11195       6.6750
   11196       6.9753
   11197       7.0483
   11198       7.0482
   11199       6.6706
   11200       6.9062
   11201       6.5405
   11202       6.2237
   11203       7.0436
   11204       6.7295
   11205       7.1362
   11206       6.9209
   11207       7.3871
   11208       7.3666
   11209       7.0248
   11210       7.0775
   11211       7.4381
   11212       7.2651
   11213       6.7922
   11214       6.7935
   11215       7.5907
   11216       8.4075
   11217       7.4143
   11218       8.1261
   11219       7.5602
   11220       7.4406
   11221       7.8016
   11222       7.6260
   11223       7.9230
   11224       8.1602
   11225       7.4726
   11226       7.7832
   11227       7.5170
   11228       6.7376
   11229       6.9904
   11230       6.7165
   11231       6.3780
   11232       6.6596
   11233       5.8359
   11234       6.5875
   11235       7.0967
   11236       6.5622
   11237       6.9209
   11238       6.3793
   11239       7.0803
   11240       7.2299
   11241       6.9663
   11242       7.2025
   11243       7.4013
   11244       8.2869
   11245       7.4499
   11246       7.9526
   11247       7.0603
   11248       7.3386
   11249       7.3249
   11250       7.4976
   11251       7.5971
   11252       7.0930
   11253       7.3176
   11254       6.9337
   11255       7.2554
   11256       6.7529
   11257       7.1099
   11258       7.0182
   11259       7.3533
   11260       7.4523
   11261       7.8146
   11262       7.4755
   11263       7.5651
   11264       7.9189
   11265       7.5005
   11266       6.9438
   11267       7.3615
   11268       6.6789
   11269       7.5283
   11270       6.5215
   11271       6.7672
   11272       6.9617
   11273       6.4088
   11274       6.9671
   11275       6.6279
   11276       7.2545
   11277       6.8754
   11278       6.6343
   11279       6.6487
   11280       6.8042
   11281       6.6848
   11282       6.2203
   11283       6.4849
   11284       6.4057
   11285       6.2963
   11286       5.8804
   11287       6.1406
   11288       6.6306
   11289       6.6094
   11290       6.4607
   11291       6.2679
   11292       6.6103
   11293       6.5228
   11294       5.9359
   11295       5.7414
   11296       6.2671
   11297       6.4650
   11298       6.4002
   11299       6.2169
   11300       6.4984
   11301       6.5408
   11302       6.1710
   11303       6.2899
   11304       6.1142
   11305       5.7152
   11306       5.7447
   11307       6.0853
   11308       6.1453
   11309       5.4261
   11310       5.9184
   11311       5.8886
   11312       5.9903
   11313       6.4863
   11314       6.1991
   11315       5.5020
   11316       6.2036
   11317       6.3759
   11318       5.7049
   11319       5.8481
   11320       5.6636
   11321       5.6187
   11322       6.0558
   11323       5.7448
   11324       5.9809
   11325       6.2081
   11326       5.2685
   11327       6.0233
   11328       5.6719
   11329       5.8478
   11330       5.8320
   11331       5.9465
   11332       5.6088
   11333       5.9103
   11334       5.9745
   11335       6.1089
   11336       5.5032
   11337       6.0510
   11338       5.9204
   11339       5.7167
   11340       5.1438
   11341       5.9641
   11342       6.0667
   11343       5.9245
   11344       6.2577
   11345       6.0270
   11346       5.7908
   11347       5.6963
   11348       6.2481
   11349       6.3503
   11350       6.7132
   11351       6.6944
   11352       6.4895
   11353       6.7594
   11354       6.5068
   11355       5.8949
   11356       6.4710
   11357       6.2776
   11358       6.6491
   11359       6.2664
   11360       6.5383
   11361       6.5206
   11362       6.1777
   11363       6.1047
   11364       7.0794
   11365       6.7688
   11366       6.1239
   11367       6.3895
   11368       6.5635
   11369       6.3744
   11370       6.6255
   11371       6.8906
   11372       6.8823
   11373       6.2204
   11374       6.3364
   11375       6.3008
   11376       5.8691
   11377       5.8573
   11378       5.9790
   11379       5.8317
   11380       6.2008
   11381       6.3652
   11382       5.9870
   11383       5.8217
   11384       6.4780
   11385       6.4488
   11386       6.4263
   11387       6.0999
   11388       6.3373
   11389       5.9136
   11390       6.6357
   11391       6.1031
   11392       6.0840
   11393       5.9717
   11394       6.2740
   11395       6.4441
   11396       6.6489
   11397       6.0229
   11398       6.6105
   11399       6.2563
   11400       6.3599
   11401       6.3391
   11402       6.5538
   11403       6.5352
   11404       6.7576
   11405       6.7199
   11406       5.9694
   11407       6.7069
   11408       7.0543
   11409       6.5695
   11410       6.6281
   11411       6.3823
   11412       6.5183
   11413       6.3762
   11414       6.5517
   11415       6.3837
   11416       6.4072
   11417       6.1830
   11418       7.0043
   11419       6.5097
   11420       7.2445
   11421       6.9133
   11422       7.6126
   11423       6.9233
   11424       7.1378
   11425       7.1994
   11426       6.8813
   11427       7.0842
   11428       7.2395
   11429       7.0993
   11430       7.1843
   11431       7.7412
   11432       6.6837
   11433       7.5046
   11434       7.1160
   11435       6.7295
   11436       7.2303
   11437       6.9736
   11438       7.0879
   11439       7.0865
   11440       7.3419
   11441       7.1643
   11442       6.9994
   11443       6.2633
   11444       6.6894
   11445       6.6430
   11446       6.7855
   11447       6.4280
   11448       7.1574
   11449       7.3038
   11450       6.2186
   11451       7.3175
   11452       7.2493
   11453       6.9768
   11454       7.5497
   11455       7.3639
   11456       8.3018
   11457       7.5471
   11458       7.7955
   11459       8.0773
   11460       7.3504
   11461       7.7707
   11462       7.8487
   11463       7.7767
   11464       7.3855
   11465       7.3692
   11466       7.4606
   11467       6.8475
   11468       7.1495
   11469       6.5879
   11470       6.9832
   11471       6.9135
   11472       7.6718
   11473       6.7665
   11474       7.3668
   11475       6.9532
   11476       7.3754
   11477       7.2532
   11478       7.8966
   11479       7.2529
   11480       7.4339
   11481       7.5593
   11482       7.0917
   11483       7.2648
   11484       7.1987
   11485       7.2550
   11486       7.0223
   11487       7.0623
   11488       6.9119
   11489       6.7889
   11490       6.7327
   11491       6.7826
   11492       7.6245
   11493       7.8819
   11494       7.7410
   11495       7.3375
   11496       6.9768
   11497       7.3300
   11498       7.4567
   11499       7.2651
   11500       7.6502
   11501       7.4882
   11502       6.9545
   11503       6.5376
   11504       6.8067
   11505       6.4649
   11506       6.7440
   11507       6.8014
   11508       6.4693
   11509       6.8264
   11510       6.4804
   11511       6.7328
   11512       6.8709
   11513       6.9434
   11514       6.8474
   11515       7.6100
   11516       7.4800
   11517       7.4885
   11518       7.6613
   11519       8.1160
   11520       7.5662
   11521       8.1119
   11522       7.3709
   11523       7.0935
   11524       7.0467
   11525       6.3180
   11526       7.0674
   11527       6.2430
   11528       6.5928
   11529       7.0637
   11530       7.0207
   11531       7.2522
   11532       7.7314
   11533       7.0698
   11534       6.9636
   11535       6.9567
   11536       6.8731
   11537       6.8435
   11538       6.6647
   11539       6.2104
   11540       6.9671
   11541       6.8805
   11542       7.1210
   11543       7.7742
   11544       6.7994
   11545       7.3149
   11546       7.4250
   11547       7.2992
   11548       7.4387
   11549       7.6024
   11550       7.4877
   11551       7.4180
   11552       8.2181
   11553       7.2983
   11554       7.2090
   11555       7.6181
   11556       7.7193
   11557       7.4891
   11558       7.9579
   11559       7.6951
   11560       7.1466
   11561       7.7699
   11562       7.4361
   11563       7.7588
   11564       7.7025
   11565       7.0675
   11566       7.5431
   11567       6.8352
   11568       7.2371
   11569       7.7291
   11570       7.4749
   11571       7.6277
   11572       7.0483
   11573       7.0603
   11574       7.3432
   11575       7.1028
   11576       7.6091
   11577       7.5570
   11578       7.4010
   11579       7.9465
   11580       7.9572
   11581       7.2925
   11582       7.3149
   11583       7.7415
   11584       7.9562
   11585       7.2205
   11586       7.0748
   11587       7.3421
   11588       7.9553
   11589       7.8699
   11590       7.3161
   11591       7.8049
   11592       7.2400
   11593       7.7685
   11594       7.9625
   11595       7.4648
   11596       7.4020
   11597       7.6924
   11598       7.6721
   11599       8.2026
   11600       8.4022
   11601       8.2551
   11602       8.5764
   11603       8.0201
   11604       7.6448
   11605       7.8364
   11606       7.4238
   11607       7.6652
   11608       7.5361
   11609       6.8650
   11610       7.1608
   11611       7.3043
   11612       7.6084
   11613       7.0567
   11614       7.2373
   11615       7.1274
   11616       6.7352
   11617       7.1835
   11618       6.7776
   11619       6.1395
   11620       6.9446
   11621       6.5693
   11622       6.8199
   11623       6.7291
   11624       6.4171
   11625       6.4811
   11626       6.4509
   11627       6.6060
   11628       7.0829
   11629       7.0639
   11630       6.4535
   11631       6.8412
   11632       6.9544
   11633       6.7518
   11634       7.0651
   11635       6.9862
   11636       7.1863
   11637       7.3272
   11638       7.0349
   11639       7.7693
   11640       7.2019
   11641       7.2384
   11642       6.9930
   11643       6.6531
   11644       6.9100
   11645       6.5960
   11646       6.3094
   11647       6.4221
   11648       6.9031
   11649       6.6164
   11650       6.8877
   11651       7.3496
   11652       7.3155
   11653       6.8335
   11654       6.6374
   11655       7.4196
   11656       8.0091
   11657       7.8521
   11658       8.3822
   11659       8.2225
   11660       7.2075
   11661       7.9479
   11662       6.8132
   11663       6.8302
   11664       7.1148
   11665       7.0964
   11666       6.2978
   11667       6.5124
   11668       6.8899
   11669       6.6735
   11670       6.5152
   11671       6.4451
   11672       7.0424
   11673       6.3418
   11674       6.0515
   11675       6.9728
   11676       6.6505
   11677       7.2008
   11678       7.2397
   11679       7.2590
   11680       6.9458
   11681       7.3832
   11682       7.6361
   11683       7.6128
   11684       7.4316
   11685       7.5325
   11686       7.1010
   11687       7.6375
   11688       7.6345
   11689       7.8182
   11690       7.5946
   11691       7.5835
   11692       7.9594
   11693       7.8187
   11694       7.5465
   11695       7.6804
   11696       7.3049
   11697       7.2956
   11698       7.1382
   11699       7.2445
   11700       7.6989
   11701       7.7726
   11702       7.4914
   11703       7.8565
   11704       7.5444
   11705       8.1551
   11706       7.2844
   11707       7.4035
   11708       7.9167
   11709       6.9143
   11710       7.3351
   11711       7.1727
   11712       7.1631
   11713       7.5171
   11714       6.9224
   11715       7.4473
   11716       7.9303
   11717       8.0117
   11718       7.9142
   11719       7.6901
   11720       8.6571
   11721       7.9128
   11722       8.1704
   11723       8.5566
   11724       8.9301
   11725       8.2159
   11726       7.8812
   11727       8.5703
   11728       8.3189
   11729       8.2104
   11730       7.8418
   11731       7.6382
   11732       8.3303
   11733       8.4033
   11734       7.9005
   11735       8.4654
   11736       8.3136
   11737       8.2881
   11738       8.4109
   11739       8.0170
   11740       8.1640
   11741       8.3061
   11742       8.1044
   11743       7.8687
   11744       7.8662
   11745       8.5383
   11746       8.7038
   11747       7.7660
   11748       8.0919
   11749       7.4954
   11750       7.5593
   11751       7.5757
   11752       8.0046
   11753       7.7854
   11754       7.8976
   11755       7.7255
   11756       6.9949
   11757       7.2932
   11758       7.3736
   11759       7.3397
   11760       7.5756
   11761       7.8675
   11762       7.8926
   11763       7.9000
   11764       7.2328
   11765       7.5336
   11766       7.4891
   11767       7.9256
   11768       7.9091
   11769       7.2339
   11770       7.9666
   11771       7.4185
   11772       7.7492
   11773       7.8479
   11774       8.4291
   11775       8.0026
   11776       7.5695
   11777       8.5545
   11778       7.8605
   11779       7.9310
   11780       8.2548
   11781       7.8331
   11782       8.4015
   11783       7.8691
   11784       8.4335
   11785       7.7697
   11786       8.1082
   11787       7.5111
   11788       7.8339
   11789       7.7807
   11790       6.8591
   11791       7.6043
   11792       6.7144
   11793       7.4088
   11794       7.4034
   11795       6.9636
   11796       6.9520
   11797       7.6127
   11798       7.3160
   11799       7.6383
   11800       7.6777
   11801       7.8901
   11802       7.8102
   11803       7.0411
   11804       7.4463
   11805       7.5022
   11806       7.1354
   11807       6.9319
   11808       6.7402
   11809       6.6788
   11810       6.8301
   11811       7.0762
   11812       6.5463
   11813       7.1547
   11814       6.4795
   11815       7.1405
   11816       6.5593
   11817       6.9900
   11818       6.3874
   11819       7.5158
   11820       7.0990
   11821       7.7799
   11822       8.1995
   11823       7.5493
   11824       7.9018
   11825       8.6635
   11826       7.8034
   11827       7.7639
   11828       7.9575
   11829       8.1029
   11830       7.6718
   11831       7.5017
   11832       7.8242
   11833       7.9819
   11834       8.0363
   11835       8.3446
   11836       8.2502
   11837       7.7118
   11838       7.4114
   11839       7.3812
   11840       7.9660
   11841       6.8776
   11842       7.5098
   11843       7.1423
   11844       7.3866
   11845       7.5881
   11846       7.6709
   11847       6.8409
   11848       6.9949
   11849       6.9203
   11850       6.7638
   11851       6.6159
   11852       6.6895
   11853       6.4270
   11854       6.8101
   11855       6.8355
   11856       7.0911
   11857       7.5888
   11858       7.4053
   11859       7.5130
   11860       7.8200
   11861       7.4129
   11862       7.2900
   11863       7.0840
   11864       7.2625
   11865       6.9076
   11866       7.1659
   11867       6.9254
   11868       7.1021
   11869       7.4726
   11870       6.8996
   11871       6.8593
   11872       7.1032
   11873       6.7692
   11874       7.1940
   11875       6.8666
   11876       6.7399
   11877       7.2202
   11878       6.8783
   11879       6.4528
   11880       6.5245
   11881       6.8706
   11882       6.7760
   11883       6.8306
   11884       6.7315
   11885       6.8949
   11886       7.1981
   11887       6.9212
   11888       6.9956
   11889       7.0450
   11890       6.9051
   11891       7.5023
   11892       7.1038
   11893       7.4363
   11894       7.1846
   11895       6.9032
   11896       6.7082
   11897       7.3365
   11898       6.7879
   11899       6.9120
   11900       7.3908
   11901       6.8118
   11902       6.6127
   11903       7.4332
   11904       6.9534
   11905       6.0193
   11906       6.4285
   11907       6.2422
   11908       6.5871
   11909       6.3328
   11910       6.5880
   11911       6.2937
   11912       6.8463
   11913       6.7205
   11914       6.4592
   11915       6.5219
   11916       7.1193
   11917       6.8879
   11918       6.5126
   11919       6.5443
   11920       6.9546
   11921       6.8498
   11922       7.0643
   11923       7.0872
   11924       6.6525
   11925       7.2222
   11926       7.5006
   11927       6.4848
   11928       6.4245
   11929       6.5497
   11930       6.7475
   11931       6.3968
   11932       6.2773
   11933       6.5657
   11934       6.8727
   11935       6.3999
   11936       6.8103
   11937       7.3710
   11938       7.0559
   11939       7.4319
   11940       7.1855
   11941       6.9124
   11942       7.2058
   11943       6.4788
   11944       6.6734
   11945       5.8979
   11946       6.2605
   11947       5.8970
   11948       6.3269
   11949       6.7523
   11950       6.4956
   11951       6.5596
   11952       7.0773
   11953       6.4936
   11954       6.6900
   11955       6.5367
   11956       6.5767
   11957       6.9883
   11958       6.3808
   11959       6.4504
   11960       6.6706
   11961       7.0679
   11962       6.1808
   11963       6.3692
   11964       6.1049
   11965       6.7721
   11966       7.1835
   11967       6.6974
   11968       6.5473
   11969       6.8825
   11970       6.0978
   11971       6.4213
   11972       6.2691
   11973       6.3701
   11974       6.5348
   11975       6.5711
   11976       6.4564
   11977       6.9882
   11978       6.9467
   11979       6.7616
   11980       6.5711
   11981       7.0661
   11982       7.3065
   11983       7.2977
   11984       7.5498
   11985       6.7900
   11986       6.6523
   11987       6.9161
   11988       6.9193
   11989       6.9830
   11990       6.5202
   11991       6.4792
   11992       6.7126
   11993       6.7215
   11994       6.3201
   11995       6.4347
   11996       6.4114
   11997       6.3481
   11998       6.4538
   11999       6.5928
   12000       6.8851
   12001       6.7008
   12002       6.8701
   12003       7.4488
   12004       6.7116
   12005       6.9147
   12006       7.6232
   12007       6.8170
   12008       6.4497
   12009       6.6526
   12010       6.5976
   12011       6.6092
   12012       6.9706
   12013       6.8064
   12014       7.5969
   12015       7.2785
   12016       6.6795
   12017       6.6435
   12018       6.4424
   12019       6.1546
   12020       6.5095
   12021       6.9934
   12022       6.6076
   12023       5.9454
   12024       6.4686
   12025       6.3994
   12026       6.3930
   12027       6.1981
   12028       5.9352
   12029       5.9579
   12030       6.7033
   12031       6.3815
   12032       6.4519
   12033       6.1103
   12034       6.1889
   12035       6.2405
   12036       6.7467
   12037       6.6666
   12038       6.3278
   12039       6.3698
   12040       6.9675
   12041       6.9551
   12042       6.9601
   12043       6.7065
   12044       7.1466
   12045       7.1361
   12046       6.9937
   12047       7.2051
   12048       7.4642
   12049       6.9877
   12050       7.5191
   12051       6.9983
   12052       7.1413
   12053       7.0417
   12054       7.5237
   12055       7.2537
   12056       6.7425
   12057       7.9238
   12058       7.7019
   12059       7.3280
   12060       7.0309
   12061       7.4269
   12062       7.4624
   12063       7.7642
   12064       7.7496
   12065       7.0281
   12066       6.6736
   12067       7.1887
   12068       6.9044
   12069       6.0038
   12070       6.8980
   12071       7.2781
   12072       6.9067
   12073       6.8562
   12074       7.6448
   12075       7.8830
   12076       6.8934
   12077       7.1311
   12078       6.7287
   12079       6.8884
   12080       7.4814
   12081       6.1645
   12082       6.3351
   12083       6.9099
   12084       6.5550
   12085       7.4335
   12086       6.8180
   12087       6.9520
   12088       6.6301
   12089       6.6594
   12090       6.5211
   12091       7.1592
   12092       7.2148
   12093       7.3775
   12094       7.0212
   12095       7.8573
   12096       6.9403
   12097       7.3092
   12098       7.2154
   12099       7.2336
   12100       6.7340
   12101       7.0326
   12102       7.2717
   12103       7.1360
   12104       6.9982
   12105       7.2344
   12106       7.5399
   12107       7.3337
   12108       8.0137
   12109       7.4256
   12110       7.2117
   12111       7.6681
   12112       7.1538
   12113       7.5253
   12114       7.7922
   12115       7.6506
   12116       6.4617
   12117       6.8449
   12118       6.8491
   12119       7.2995
   12120       7.1785
   12121       7.5463
   12122       7.1900
   12123       7.3396
   12124       7.1897
   12125       8.0499
   12126       7.5562
   12127       7.4829
   12128       7.0303
   12129       6.7759
   12130       7.4077
   12131       6.9594
   12132       7.1501
   12133       6.1992
   12134       6.9708
   12135       7.0255
   12136       6.6921
   12137       6.4766
   12138       5.9705
   12139       7.0739
   12140       6.9860
   12141       7.1062
   12142       6.1675
   12143       6.2292
   12144       6.1692
   12145       6.4626
   12146       6.4010
   12147       6.3745
   12148       6.3546
   12149       6.5684
   12150       6.3627
   12151       5.9179
   12152       6.2521
   12153       6.3009
   12154       6.2337
   12155       6.3619
   12156       6.1613
   12157       5.8674
   12158       5.8400
   12159       6.6578
   12160       6.5046
   12161       5.9250
   12162       6.3925
   12163       6.7876
   12164       6.5460
   12165       6.6748
   12166       6.8714
   12167       6.3985
   12168       6.3820
   12169       6.7260
   12170       6.8509
   12171       6.3916
   12172       6.1616
   12173       6.7129
   12174       6.5917
   12175       6.5822
   12176       6.8509
   12177       7.0201
   12178       6.8417
   12179       6.8324
   12180       6.3687
   12181       6.8489
   12182       6.5731
   12183       6.9364
   12184       6.3303
   12185       6.6454
   12186       6.6895
   12187       6.0245
   12188       5.8922
   12189       5.9105
   12190       6.1021
   12191       6.0343
   12192       6.1200
   12193       5.6409
   12194       6.3174
   12195       6.5330
   12196       6.2574
   12197       6.4321
   12198       6.8425
   12199       6.6107
   12200       6.2781
   12201       6.2687
   12202       6.4246
   12203       6.3733
   12204       6.4493
   12205       6.5699
   12206       6.7406
   12207       6.5503
   12208       6.5567
   12209       5.4636
   12210       5.1735
   12211       5.6052
   12212       6.0915
   12213       6.3985
   12214       5.3230
   12215       5.5959
   12216       5.1488
   12217       5.6313
   12218       5.3625
   12219       5.4578
   12220       5.5042
   12221       5.3756
   12222       5.3859
   12223       4.6231
   12224       5.6365
   12225       5.0744
   12226       4.8593
   12227       5.6110
   12228       4.6847
   12229       5.0941
   12230       4.9604
   12231       5.2282
   12232       5.5871
   12233       5.6593
   12234       5.7391
   12235       5.9177
   12236       6.7862
   12237       5.9667
   12238       6.0916
   12239       6.1106
   12240       5.9890
   12241       5.5271
   12242       6.1710
   12243       6.3669
   12244       6.7593
   12245       6.7138
   12246       6.7390
   12247       6.7851
   12248       6.9182
   12249       7.5168
   12250       6.6036
   12251       7.1681
   12252       6.2703
   12253       7.3969
   12254       7.1096
   12255       7.3493
   12256       6.9586
   12257       6.8149
   12258       7.4178
   12259       7.0097
   12260       6.7787
   12261       6.4612
   12262       6.7501
   12263       6.6061
   12264       6.7800
   12265       7.1656
   12266       7.0812
   12267       7.2730
   12268       6.9450
   12269       7.1319
   12270       7.0052
   12271       6.8878
   12272       6.9076
   12273       7.0773
   12274       7.2177
   12275       7.0133
   12276       6.6901
   12277       6.6962
   12278       6.4674
   12279       7.0914
   12280       6.3064
   12281       7.2182
   12282       6.4863
   12283       6.4793
   12284       7.0615
   12285       7.2081
   12286       6.5698
   12287       6.2837
   12288       6.3724
   12289       6.5417
   12290       6.0873
   12291       6.6905
   12292       6.8964
   12293       6.4352
   12294       6.8104
   12295       6.6407
   12296       6.7123
   12297       7.2816
   12298       7.5027
   12299       7.0388
   12300       6.8721
   12301       7.1185
   12302       6.9417
   12303       6.9401
   12304       6.4990
   12305       7.0009
   12306       6.4573
   12307       6.3958
   12308       6.1611
   12309       6.5475
   12310       6.4609
   12311       5.8709
   12312       5.8541
   12313       6.5184
   12314       6.3058
   12315       6.4768
   12316       6.2442
   12317       6.2165
   12318       6.3220
   12319       6.1086
   12320       6.7852
   12321       6.4911
   12322       6.5180
   12323       6.8043
   12324       6.4515
   12325       6.8313
   12326       6.2567
   12327       6.5441
   12328       6.5354
   12329       6.4712
   12330       7.0660
   12331       6.6941
   12332       6.8931
   12333       7.1800
   12334       6.6798
   12335       7.0591
   12336       6.9443
   12337       6.8951
   12338       7.0618
   12339       7.1762
   12340       6.9822
   12341       7.0265
   12342       7.3144
   12343       7.1000
   12344       7.2037
   12345       7.7206
   12346       7.6204
   12347       6.9122
   12348       7.0459
   12349       7.7320
   12350       7.7897
   12351       7.9980
   12352       7.9740
   12353       8.2699
   12354       8.2723
   12355       7.3012
   12356       7.7224
   12357       7.5640
   12358       7.2874
   12359       6.8800
   12360       7.2160
   12361       6.9592
   12362       7.0303
   12363       7.1425
   12364       7.2919
   12365       7.5373
   12366       6.9871
   12367       6.9339
   12368       6.5627
   12369       6.4478
   12370       6.0341
   12371       6.9057
   12372       6.6441
   12373       7.1646
   12374       6.9423
   12375       6.8604
   12376       6.7820
   12377       6.6061
   12378       6.4724
   12379       6.3212
   12380       6.3583
   12381       6.7780
   12382       6.7718
   12383       6.5297
   12384       6.8703
   12385       6.8348
   12386       7.4134
   12387       6.8156
   12388       6.6625
   12389       6.4102
   12390       6.3445
   12391       6.5606
   12392       7.0725
   12393       6.7833
   12394       6.4454
   12395       6.7760
   12396       7.4788
   12397       6.2150
   12398       7.1544
   12399       6.6969
   12400       6.9531
   12401       6.9869
   12402       7.5241
   12403       6.8574
   12404       7.0093
   12405       7.0081
   12406       7.1604
   12407       7.0686
   12408       7.8086
   12409       7.6546
   12410       7.4868
   12411       6.9743
   12412       7.5551
   12413       6.9644
   12414       6.8944
   12415       6.9344
   12416       6.8032
   12417       7.0404
   12418       7.6166
   12419       6.8686
   12420       7.2735
   12421       6.7377
   12422       6.8599
   12423       7.0528
   12424       6.8364
   12425       7.0065
   12426       6.7118
   12427       7.1632
   12428       6.9788
   12429       6.8500
   12430       7.1580
   12431       6.4961
   12432       6.6288
   12433       6.9585
   12434       6.9350
   12435       6.5940
   12436       6.8798
   12437       6.5523
   12438       7.0513
   12439       6.8405
   12440       6.7235
   12441       6.9767
   12442       7.4963
   12443       6.9720
   12444       7.2194
   12445       6.8643
   12446       6.6846
   12447       7.0806
   12448       6.5621
   12449       6.4813
   12450       6.9074
   12451       6.2738
   12452       6.5362
   12453       6.6948
   12454       6.7254
   12455       6.5808
   12456       7.1056
   12457       6.3220
   12458       6.9232
   12459       6.7048
   12460       7.5558
   12461       7.4267
   12462       7.4635
   12463       7.3558
   12464       7.4518
   12465       7.8043
   12466       7.1071
   12467       7.3208
   12468       7.5667
   12469       7.4505
   12470       7.4754
   12471       7.7504
   12472       7.9828
   12473       7.5629
   12474       7.5321
   12475       7.4232
   12476       7.3387
   12477       7.6322
   12478       7.6753
   12479       7.0488
   12480       6.6442
   12481       7.0679
   12482       6.8941
   12483       7.1741
   12484       6.7916
   12485       6.9271
   12486       7.2927
   12487       6.9796
   12488       6.5983
   12489       7.4065
   12490       6.8677
   12491       7.6497
   12492       6.8967
   12493       7.0159
   12494       7.1936
   12495       6.8964
   12496       6.9929
   12497       7.6224
   12498       7.4247
   12499       6.9893
   12500       7.1541
   12501       6.6607
   12502       6.9292
   12503       6.7465
   12504       7.0276
   12505       6.9991
   12506       6.9464
   12507       6.8038
   12508       6.9752
   12509       7.0525
   12510       7.5194
   12511       7.8639
   12512       7.0640
   12513       7.8939
   12514       7.6924
   12515       7.6388
   12516       7.5381
   12517       7.6600
   12518       7.1949
   12519       7.4312
   12520       6.7598
   12521       7.3533
   12522       6.8253
   12523       6.9981
   12524       7.3014
   12525       7.6248
   12526       7.7014
   12527       7.7955
   12528       7.5255
   12529       7.9897
   12530       7.9514
   12531       7.9324
   12532       7.7987
   12533       7.3934
   12534       7.2362
   12535       7.1919
   12536       7.0233
   12537       6.5921
   12538       7.0795
   12539       6.4719
   12540       7.4875
   12541       7.1747
   12542       7.3775
   12543       7.3260
   12544       6.8007
   12545       7.5315
   12546       7.4787
   12547       7.9076
   12548       7.7402
   12549       8.0219
   12550       7.7341
   12551       7.3805
   12552       7.4843
   12553       7.6064
   12554       6.9694
   12555       7.2301
   12556       6.9270
   12557       6.9195
   12558       7.5235
   12559       6.9424
   12560       6.8229
   12561       7.7005
   12562       7.4474
   12563       8.1035
   12564       7.5013
   12565       7.7140
   12566       6.9201
   12567       7.7619
   12568       7.3415
   12569       7.6187
   12570       7.4699
   12571       8.1067
   12572       7.3273
   12573       7.2632
   12574       7.4041
   12575       7.4178
   12576       7.2154
   12577       7.2723
   12578       7.5211
   12579       6.9242
   12580       6.6507
   12581       6.9824
   12582       6.7826
   12583       6.8179
   12584       6.6040
   12585       7.0738
   12586       7.2341
   12587       6.8192
   12588       7.7359
   12589       6.7620
   12590       7.0855
   12591       6.7605
   12592       7.0393
   12593       6.9115
   12594       7.3355
   12595       6.5491
   12596       6.6732
   12597       6.5315
   12598       6.7014
   12599       7.1879
   12600       7.0422
   12601       7.6047
   12602       7.6121
   12603       7.6888
   12604       7.0667
   12605       7.4897
   12606       7.7777
   12607       7.6187
   12608       6.9856
   12609       7.0880
   12610       7.4665
   12611       6.6473
   12612       6.8161
   12613       6.8445
   12614       6.8850
   12615       7.2317
   12616       7.1399
   12617       7.0022
   12618       6.4286
   12619       6.4559
   12620       6.7984
   12621       6.5565
   12622       6.6533
   12623       6.7257
   12624       6.9073
   12625       6.3497
   12626       6.7552
   12627       6.9865
   12628       6.8330
   12629       6.8997
   12630       6.8501
   12631       6.9996
   12632       6.9253
   12633       6.6306
   12634       6.8853
   12635       7.3316
   12636       7.1645
   12637       8.3655
   12638       7.7232
   12639       7.7860
   12640       7.5642
   12641       7.6311
   12642       7.3994
   12643       7.5320
   12644       6.8045
   12645       7.6201
   12646       7.5816
   12647       7.3734
   12648       7.1210
   12649       6.5229
   12650       7.2046
   12651       6.1432
   12652       7.1611
   12653       6.7159
   12654       7.1349
   12655       7.1622
   12656       6.5140
   12657       6.8778
   12658       6.5592
   12659       7.0867
   12660       7.0050
   12661       6.6287
   12662       7.1275
   12663       6.9448
   12664       6.5955
   12665       7.0498
   12666       6.9207
   12667       6.9255
   12668       6.1378
   12669       7.0629
   12670       6.6051
   12671       7.1041
   12672       6.9498
   12673       7.1922
   12674       6.6223
   12675       7.4218
   12676       6.9144
   12677       7.4043
   12678       6.5509
   12679       7.5652
   12680       7.4998
   12681       7.7356
   12682       7.2845
   12683       7.1702
   12684       6.5045
   12685       6.6347
   12686       6.6870
   12687       6.9423
   12688       6.0963
   12689       6.2116
   12690       6.0234
   12691       6.5351
   12692       6.3566
   12693       6.3045
   12694       6.4163
   12695       6.1721
   12696       6.3982
   12697       6.8651
   12698       6.1855
   12699       6.6697
   12700       7.1402
   12701       6.5426
   12702       6.7295
   12703       6.3942
   12704       5.9984
   12705       6.1713
   12706       6.5283
   12707       6.3759
   12708       6.0274
   12709       5.9469
   12710       5.9720
   12711       6.4667
   12712       6.2021
   12713       6.6731
   12714       6.6479
   12715       6.9538
   12716       6.4984
   12717       6.4679
   12718       6.4228
   12719       5.9835
   12720       6.7519
   12721       6.5941
   12722       6.7802
   12723       6.8209
   12724       6.4072
   12725       6.2972
   12726       6.9873
   12727       6.9975
   12728       6.6850
   12729       6.1016
   12730       6.3417
   12731       6.8542
   12732       6.7963
   12733       7.0518
   12734       7.2079
   12735       6.3469
   12736       6.9567
   12737       6.4172
   12738       6.6805
   12739       7.1060
   12740       6.8978
   12741       7.0859
   12742       7.0429
   12743       7.7640
   12744       6.7277
   12745       7.7056
   12746       8.0355
   12747       7.9842
   12748       7.8075
   12749       7.8441
   12750       7.0724
   12751       6.7026
   12752       7.0629
   12753       7.2274
   12754       6.7984
   12755       6.7538
   12756       7.2672
   12757       7.0594
   12758       7.8589
   12759       7.1577
   12760       7.1561
   12761       6.6425
   12762       7.0623
   12763       6.4782
   12764       6.7943
   12765       6.8544
   12766       7.2660
   12767       6.5601
   12768       6.6644
   12769       7.2147
   12770       7.1882
   12771       7.2416
   12772       7.1428
   12773       6.9554
   12774       6.6032
   12775       7.2167
   12776       7.7094
   12777       8.0795
   12778       8.0657
   12779       7.9793
   12780       8.4175
   12781       8.7290
   12782       8.4833
   12783       8.3830
   12784       8.1153
   12785       8.2203
   12786       8.8768
   12787       8.6561
   12788       9.2915
   12789       8.3055
   12790       8.3296
   12791       8.1477
   12792       7.9906
   12793       7.9016
   12794       8.2467
   12795       7.9292
   12796       7.8677
   12797       7.6447
   12798       7.8869
   12799       7.4251
   12800       7.0026
   12801       6.9867
   12802       7.3157
   12803       7.7704
   12804       7.9464
   12805       8.1636
   12806       8.4484
   12807       8.1566
   12808       8.0149
   12809       7.9606
   12810       7.6251
   12811       7.6412
   12812       7.1170
   12813       7.1126
   12814       7.2153
   12815       7.0823
   12816       7.3301
   12817       7.0183
   12818       7.3479
   12819       7.0133
   12820       7.0761
   12821       7.3538
   12822       7.1505
   12823       6.8036
   12824       6.6887
   12825       7.7640
   12826       6.8842
   12827       6.7311
   12828       7.3459
   12829       6.7461
   12830       7.1450
   12831       6.8199
   12832       6.8839
   12833       7.1041
   12834       6.9995
   12835       7.2285
   12836       7.1448
   12837       7.9340
   12838       7.6168
   12839       7.4169
   12840       7.0863
   12841       6.6020
   12842       7.2615
   12843       7.1439
   12844       7.4578
   12845       6.9466
   12846       7.7302
   12847       7.8501
   12848       7.3822
   12849       6.9616
   12850       7.2676
   12851       7.5359
   12852       6.8815
   12853       7.1084
   12854       7.4447
   12855       7.1816
   12856       8.0872
   12857       7.5901
   12858       7.8849
   12859       7.2854
   12860       7.4115
   12861       7.6826
   12862       6.9720
   12863       7.2943
   12864       7.3100
   12865       7.7020
   12866       7.8397
   12867       7.4695
   12868       7.5100
   12869       6.4777
   12870       6.6678
   12871       7.2768
   12872       6.6179
   12873       7.5026
   12874       7.2226
   12875       6.9724
   12876       6.9137
   12877       7.7514
   12878       7.3797
   12879       7.6836
   12880       7.5365
   12881       8.0428
   12882       7.3575
   12883       7.5507
   12884       8.0219
   12885       7.6287
   12886       7.5434
   12887       7.3639
   12888       7.2583
   12889       7.1638
   12890       7.4339
   12891       7.5567
   12892       7.4354
   12893       7.3167
   12894       7.3459
   12895       6.8608
   12896       7.3743
   12897       7.5198
   12898       7.0602
   12899       6.8561
   12900       7.3538
   12901       7.0153
   12902       7.4904
   12903       7.0696
   12904       7.4587
   12905       6.7263
   12906       6.7565
   12907       6.8322
   12908       6.8615
   12909       6.6134
   12910       6.5715
   12911       6.8081
   12912       7.2850
   12913       6.9154
   12914       6.0061
   12915       6.2763
   12916       6.4606
   12917       6.5793
   12918       6.8250
   12919       6.2352
   12920       7.1826
   12921       6.9909
   12922       7.1004
   12923       6.1011
   12924       6.6980
   12925       6.6213
   12926       6.1709
   12927       6.2321
   12928       6.4577
   12929       5.8295
   12930       5.8714
   12931       6.0153
   12932       5.8696
   12933       5.7659
   12934       6.0249
   12935       5.5549
   12936       6.2137
   12937       6.2777
   12938       6.7879
   12939       6.6839
   12940       6.7747
   12941       6.4791
   12942       6.7822
   12943       6.7725
   12944       6.8165
   12945       6.4865
   12946       5.9454
   12947       6.0108
   12948       6.5049
   12949       6.1797
   12950       6.4002
   12951       6.4042
   12952       6.3471
   12953       6.9224
   12954       6.8758
   12955       7.0901
   12956       6.9517
   12957       7.5463
   12958       7.6128
   12959       7.5878
   12960       7.5579
   12961       7.4935
   12962       7.6666
   12963       7.3605
   12964       7.2853
   12965       7.1892
   12966       6.7780
   12967       7.1086
   12968       7.3191
   12969       7.6282
   12970       7.6819
   12971       7.7848
   12972       6.8520
   12973       6.9822
   12974       7.2700
   12975       6.5432
   12976       7.0751
   12977       6.9300
   12978       6.3497
   12979       5.9076
   12980       6.2113
   12981       6.7164
   12982       6.2035
   12983       6.9133
   12984       6.8067
   12985       7.0981
   12986       7.0526
   12987       6.5342
   12988       5.9782
   12989       6.5398
   12990       7.2586
   12991       7.1360
   12992       7.2028
   12993       6.7435
   12994       6.9876
   12995       7.2279
   12996       7.0169
   12997       7.6821
   12998       6.7960
   12999       7.2719
   13000       7.6100
   13001       7.0921
   13002       6.6810
   13003       6.8296
   13004       6.6727
   13005       6.8953
   13006       6.5746
   13007       6.2381
   13008       6.7918
   13009       6.6871
   13010       6.7622
   13011       6.5066
   13012       6.7514
   13013       6.3767
   13014       6.6975
   13015       5.8249
   13016       6.1179
   13017       6.4737
   13018       6.4180
   13019       6.6099
   13020       6.8199
   13021       6.5307
   13022       6.5392
   13023       6.8322
   13024       6.8954
   13025       6.7166
   13026       7.0174
   13027       6.5507
   13028       6.7318
   13029       6.1703
   13030       7.0478
   13031       7.1056
   13032       7.4773
   13033       7.0941
   13034       6.8293
   13035       7.4253
   13036       7.2315
   13037       6.9923
   13038       6.7051
   13039       7.2975
   13040       6.4918
   13041       6.5932
   13042       6.6525
   13043       6.7409
   13044       6.8358
   13045       6.5867
   13046       6.5623
   13047       6.9916
   13048       6.5144
   13049       6.8352
   13050       6.8346
   13051       6.7365
   13052       6.6173
   13053       6.4260
   13054       7.0485
   13055       7.2413
   13056       7.9856
   13057       7.1104
   13058       6.9823
   13059       6.9560
   13060       6.8256
   13061       7.3194
   13062       7.3740
   13063       7.1045
   13064       6.9493
   13065       7.2429
   13066       7.0286
   13067       7.1653
   13068       6.6728
   13069       7.3678
   13070       6.5035
   13071       6.5932
   13072       6.3837
   13073       7.1537
   13074       6.5864
   13075       7.4161
   13076       7.2783
   13077       7.5563
   13078       6.8096
   13079       6.5248
   13080       6.9734
   13081       6.2860
   13082       6.5003
   13083       5.8559
   13084       6.5701
   13085       6.4651
   13086       6.4377
   13087       7.2217
   13088       6.7217
   13089       7.0618
   13090       6.8596
   13091       6.4495
   13092       6.8995
   13093       6.6632
   13094       6.8399
   13095       7.0816
   13096       6.9765
   13097       6.7092
   13098       7.0077
   13099       7.2141
   13100       6.6801
   13101       6.8395
   13102       6.5830
   13103       6.5834
   13104       6.8258
   13105       7.3162
   13106       6.5880
   13107       6.5290
   13108       6.7387
   13109       6.5676
   13110       6.8774
   13111       6.5800
   13112       7.0389
   13113       6.8947
   13114       6.1230
   13115       6.4394
   13116       6.7063
   13117       7.2135
   13118       6.5912
   13119       7.1599
   13120       7.7994
   13121       7.9816
   13122       7.0852
   13123       7.3750
   13124       7.4821
   13125       7.1935
   13126       7.8901
   13127       7.9862
   13128       8.4415
   13129       7.5914
   13130       7.8754
   13131       7.6194
   13132       6.8478
   13133       7.2097
   13134       7.9399
   13135       8.2970
   13136       8.5210
   13137       8.0443
   13138       7.8581
   13139       7.7115
   13140       7.4823
   13141       8.1084
   13142       7.5124
   13143       7.5727
   13144       7.6207
   13145       7.1991
   13146       7.4028
   13147       6.9027
   13148       7.1037
   13149       7.4397
   13150       7.5703
   13151       7.1754
   13152       7.4965
   13153       7.5484
   13154       7.4506
   13155       8.0844
   13156       7.3804
   13157       7.3051
   13158       7.2564
   13159       6.8916
   13160       7.3070
   13161       6.9800
   13162       6.8977
   13163       7.6543
   13164       6.9779
   13165       7.1992
   13166       6.5483
   13167       7.0381
   13168       7.4333
   13169       7.1378
   13170       6.8622
   13171       6.7639
   13172       7.2440
   13173       7.1329
   13174       7.3471
   13175       6.9226
   13176       7.3116
   13177       7.0724
   13178       7.1701
   13179       7.1416
   13180       7.2654
   13181       6.6550
   13182       6.6142
   13183       7.1316
   13184       7.5554
   13185       6.9428
   13186       6.4236
   13187       6.1956
   13188       6.4807
   13189       6.1678
   13190       6.0242
   13191       6.9015
   13192       6.7906
   13193       6.4081
   13194       6.3421
   13195       6.5411
   13196       6.2660
   13197       6.8985
   13198       5.7357
   13199       6.2108
   13200       5.8604
   13201       6.1829
   13202       6.2197
   13203       6.2056
   13204       7.1156
   13205       6.3987
   13206       6.3366
   13207       6.7328
   13208       7.1335
   13209       6.3705
   13210       6.0909
   13211       6.3636
   13212       5.7923
   13213       6.0487
   13214       6.1486
   13215       6.3042
   13216       6.0482
   13217       6.3846
   13218       6.3399
   13219       5.6305
   13220       6.0746
   13221       6.2228
   13222       6.1967
   13223       6.6874
   13224       6.5153
   13225       6.1278
   13226       6.7772
   13227       6.2984
   13228       6.0910
   13229       5.7720
   13230       5.8283
   13231       5.6687
   13232       5.5025
   13233       5.3652
   13234       5.8093
   13235       5.7160
   13236       5.4079
   13237       5.9929
   13238       6.5056
   13239       5.9385
   13240       6.4670
   13241       6.5100
   13242       6.7740
   13243       6.8457
   13244       6.8040
   13245       6.5559
   13246       6.3947
   13247       6.3502
   13248       5.9096
   13249       6.3690
   13250       6.1251
   13251       6.9775
   13252       6.1787
   13253       6.5223
   13254       6.7676
   13255       6.1940
   13256       6.3585
   13257       6.0281
   13258       6.9330
   13259       6.5873
   13260       6.6093
   13261       6.5253
   13262       5.9965
   13263       6.0255
   13264       6.0249
   13265       5.6157
   13266       5.8122
   13267       5.9571
   13268       6.0760
   13269       5.9834
   13270       5.8248
   13271       5.7954
   13272       5.8068
   13273       5.8105
   13274       6.0415
   13275       5.9978
   13276       5.8720
   13277       5.7777
   13278       5.9541
   13279       6.3445
   13280       4.9733
   13281       5.4179
   13282       5.8004
   13283       5.7993
   13284       4.9988
   13285       5.4421
   13286       5.7035
   13287       5.9273
   13288       6.0422
   13289       6.2795
   13290       6.4309
   13291       5.6885
   13292       6.0306
   13293       6.4191
   13294       6.5036
   13295       6.6221
   13296       6.7958
   13297       6.5939
   13298       7.1315
   13299       6.8864
   13300       6.8402
   13301       6.5064
   13302       6.7719
   13303       7.1296
   13304       6.5943
   13305       6.0224
   13306       6.1147
   13307       6.3932
   13308       5.7604
   13309       5.2009
   13310       5.5471
   13311       5.7116
   13312       6.0492
   13313       5.4333
   13314       5.9699
   13315       5.5128
   13316       6.0229
   13317       6.0755
   13318       6.1097
   13319       6.6027
   13320       6.0431
   13321       6.0841
   13322       6.1389
   13323       5.8275
   13324       6.5249
   13325       6.0752
   13326       6.3859
   13327       6.4133
   13328       6.7118
   13329       6.4411
   13330       6.3631
   13331       6.3398
   13332       6.6370
   13333       6.2702
   13334       6.1827
   13335       6.4841
   13336       6.7879
   13337       6.5388
   13338       6.6113
   13339       6.6152
   13340       5.8672
   13341       6.4717
   13342       6.0892
   13343       6.3357
   13344       5.8747
   13345       6.4415
   13346       6.2967
   13347       5.8640
   13348       5.5024
   13349       5.7884
   13350       5.2234
   13351       5.9349
   13352       5.7181
   13353       6.2121
   13354       6.0906
   13355       6.1419
   13356       5.7422
   13357       5.8108
   13358       6.1915
   13359       6.2021
   13360       6.1538
   13361       6.4173
   13362       6.3020
   13363       6.0611
   13364       6.3503
   13365       5.9912
   13366       6.3108
   13367       6.0067
   13368       5.8836
   13369       6.3667
   13370       6.3220
   13371       5.9715
   13372       6.3740
   13373       6.0254
   13374       6.2918
   13375       5.9503
   13376       5.3015
   13377       5.6567
   13378       5.7376
   13379       4.9668
   13380       5.8540
   13381       5.2352
   13382       5.1181
   13383       5.7544
   13384       5.7242
   13385       5.9351
   13386       5.2671
   13387       5.2799
   13388       5.3454
   13389       5.6665
   13390       5.1439
   13391       6.0634
   13392       6.2668
   13393       6.9515
   13394       6.2694
   13395       6.9533
   13396       6.8098
   13397       6.6200
   13398       6.2609
   13399       6.0797
   13400       5.9499
   13401       5.3223
   13402       6.3217
   13403       5.9519
   13404       6.6584
   13405       5.8776
   13406       6.8162
   13407       6.2363
   13408       6.0734
   13409       6.1338
   13410       6.0766
   13411       6.6735
   13412       6.8465
   13413       6.8171
   13414       7.2055
   13415       6.9430
   13416       6.6176
   13417       6.8411
   13418       6.8840
   13419       7.5617
   13420       6.3305
   13421       6.6183
   13422       7.2812
   13423       7.3899
   13424       6.8078
   13425       7.1454
   13426       7.0871
   13427       7.5918
   13428       6.8838
   13429       7.2770
   13430       7.5195
   13431       7.2802
   13432       7.2965
   13433       6.5555
   13434       7.3111
   13435       6.8092
   13436       7.0501
   13437       6.8619
   13438       7.0776
   13439       7.7038
   13440       7.1289
   13441       7.3141
   13442       7.6804
   13443       7.7223
   13444       7.5954
   13445       7.4153
   13446       6.9612
   13447       6.5547
   13448       6.4046
   13449       6.2570
   13450       6.5645
   13451       6.9057
   13452       6.4540
   13453       7.4516
   13454       7.7721
   13455       7.2248
   13456       6.5037
   13457       7.0565
   13458       6.7475
   13459       6.7492
   13460       6.5809
   13461       6.7494
   13462       6.3256
   13463       6.8329
   13464       6.2750
   13465       6.2794
   13466       6.1560
   13467       6.5963
   13468       6.6432
   13469       6.6107
   13470       6.5603
   13471       5.9380
   13472       5.9381
   13473       6.4473
   13474       6.5633
   13475       6.2661
   13476       6.3135
   13477       6.1546
   13478       5.7579
   13479       6.1291
   13480       5.8771
   13481       5.4633
   13482       5.9230
   13483       5.3911
   13484       6.3794
   13485       5.9829
   13486       6.0075
   13487       6.1436
   13488       6.6007
   13489       6.8245
   13490       6.4899
   13491       6.1136
   13492       6.0608
   13493       5.8567
   13494       6.2003
   13495       6.9447
   13496       6.4107
   13497       6.4986
   13498       5.5189
   13499       5.8941
   13500       6.1387
   13501       5.9163
   13502       5.9763
   13503       6.3619
   13504       5.6386
   13505       6.1514
   13506       5.8980
   13507       6.4608
   13508       6.7059
   13509       6.0250
   13510       5.9100
   13511       5.9412
   13512       5.6886
   13513       5.7538
   13514       5.8163
   13515       5.7730
   13516       5.7957
   13517       5.7676
   13518       5.7990
   13519       6.3697
   13520       5.9801
   13521       6.1022
   13522       5.7863
   13523       5.8323
   13524       5.8319
   13525       5.4462
   13526       5.7218
   13527       6.3219
   13528       6.0966
   13529       5.6788
   13530       6.0600
   13531       5.8882
   13532       5.8579
   13533       6.1077
   13534       5.9375
   13535       6.7422
   13536       6.2288
   13537       6.7949
   13538       6.7857
   13539       7.1174
   13540       6.5478
   13541       6.6694
   13542       7.2587
   13543       6.2152
   13544       6.3237
   13545       6.1887
   13546       6.3087
   13547       6.3882
   13548       6.5050
   13549       7.1582
   13550       6.3954
   13551       6.9455
   13552       6.8306
   13553       7.0653
   13554       6.5411
   13555       6.7486
   13556       6.7151
   13557       6.1553
   13558       6.5055
   13559       6.3743
   13560       6.5884
   13561       6.3230
   13562       5.8614
   13563       5.9485
   13564       6.2699
   13565       6.9934
   13566       6.1925
   13567       5.9785
   13568       5.9067
   13569       6.3151
   13570       5.7945
   13571       5.8669
   13572       6.4709
   13573       6.5781
   13574       6.0644
   13575       6.6920
   13576       6.4000
   13577       6.4712
   13578       6.2477
   13579       6.6660
   13580       6.8960
   13581       6.7822
   13582       6.8485
   13583       7.1066
   13584       7.3257
   13585       6.9105
   13586       6.2792
   13587       6.3579
   13588       6.5068
   13589       6.6313
   13590       6.6414
   13591       6.6088
   13592       6.4530
   13593       6.8630
   13594       6.2886
   13595       5.7886
   13596       5.8237
   13597       5.9098
   13598       5.8635
   13599       6.0736
   13600       6.3133
   13601       5.9671
   13602       6.2283
   13603       6.4845
   13604       5.8072
   13605       5.2031
   13606       6.1030
   13607       5.2416
   13608       6.0262
   13609       5.9576
   13610       6.1592
   13611       6.4029
   13612       6.3842
   13613       6.6890
   13614       6.8981
   13615       6.5346
   13616       7.1036
   13617       7.0033
   13618       6.7437
   13619       7.0632
   13620       7.0243
   13621       7.0524
   13622       6.4671
   13623       6.5987
   13624       7.3666
   13625       7.2553
   13626       7.0515
   13627       6.3201
   13628       6.7640
   13629       6.5073
   13630       6.2368
   13631       6.2094
   13632       6.4464
   13633       6.6224
   13634       6.5291
   13635       6.3577
   13636       6.6664
   13637       6.4722
   13638       6.6729
   13639       7.6179
   13640       6.9895
   13641       7.5734
   13642       7.3757
   13643       7.2534
   13644       7.4892
   13645       7.6957
   13646       7.0207
   13647       7.7483
   13648       7.6514
   13649       6.8777
   13650       7.8941
   13651       7.4871
   13652       7.2542
   13653       7.3043
   13654       7.5445
   13655       7.3366
   13656       6.7776
   13657       6.9470
   13658       6.7937
   13659       6.8813
   13660       7.4285
   13661       6.6422
   13662       6.8287
   13663       6.6094
   13664       7.0352
   13665       6.8221
   13666       6.5687
   13667       6.5058
   13668       7.5188
   13669       6.6884
   13670       6.3512
   13671       7.4866
   13672       7.3537
   13673       7.0520
   13674       6.6914
   13675       6.9214
   13676       7.3469
   13677       7.2029
   13678       7.1608
   13679       7.1010
   13680       7.4841
   13681       6.7936
   13682       6.7556
   13683       6.9178
   13684       6.9262
   13685       6.4758
   13686       6.9671
   13687       7.2026
   13688       6.9398
   13689       6.7871
   13690       7.1479
   13691       7.0644
   13692       7.1893
   13693       7.4909
   13694       8.0136
   13695       7.3027
   13696       6.4269
   13697       6.0835
   13698       7.1201
   13699       7.3881
   13700       8.1080
   13701       7.6877
   13702       7.1324
   13703       7.2495
   13704       7.2381
   13705       6.1102
   13706       6.3815
   13707       6.9595
   13708       6.3407
   13709       6.4926
   13710       6.6138
   13711       6.6060
   13712       5.9873
   13713       6.7293
   13714       6.3742
   13715       6.7111
   13716       6.5599
   13717       6.4216
   13718       7.0656
   13719       6.7870
   13720       5.7438
   13721       6.3965
   13722       6.4745
   13723       6.5552
   13724       6.2840
   13725       6.9639
   13726       6.6278
   13727       6.0841
   13728       5.9094
   13729       6.2720
   13730       6.0363
   13731       6.8510
   13732       6.7529
   13733       7.3439
   13734       6.6804
   13735       6.1224
   13736       6.1545
   13737       6.6781
   13738       6.6051
   13739       6.2195
   13740       6.7992
   13741       6.3260
   13742       6.1081
   13743       6.5527
   13744       6.3488
   13745       6.3006
   13746       6.3913
   13747       5.9409
   13748       6.3387
   13749       6.0199
   13750       5.9369
   13751       5.8974
   13752       6.1294
   13753       6.0379
   13754       6.0406
   13755       5.6320
   13756       6.3819
   13757       6.4811
   13758       6.3752
   13759       5.8835
   13760       6.1744
   13761       6.4125
   13762       6.6909
   13763       6.2202
   13764       6.4365
   13765       6.3643
   13766       5.9792
   13767       6.4556
   13768       5.9931
   13769       6.0758
   13770       6.4406
   13771       5.3810
   13772       6.0150
   13773       6.1523
   13774       6.4769
   13775       6.2355
   13776       6.0411
   13777       7.0235
   13778       7.1864
   13779       6.7759
   13780       6.9354
   13781       6.6985
   13782       6.2669
   13783       6.7159
   13784       7.1462
   13785       6.0812
   13786       6.6345
   13787       7.1299
   13788       6.1838
   13789       7.1626
   13790       7.0334
   13791       7.0400
   13792       6.6147
   13793       6.8579
   13794       7.1499
   13795       7.1078
   13796       7.3477
   13797       7.1975
   13798       6.9742
   13799       6.9535
   13800       7.4081
   13801       7.4256
   13802       7.8324
   13803       7.4686
   13804       7.0816
   13805       7.0912
   13806       7.0926
   13807       7.2235
   13808       6.8608
   13809       6.9160
   13810       6.7410
   13811       7.0104
   13812       6.6847
   13813       7.0956
   13814       6.3973
   13815       7.2673
   13816       7.1546
   13817       6.0880
   13818       5.9622
   13819       5.9508
   13820       6.5246
   13821       6.1624
   13822       6.8088
   13823       6.2043
   13824       5.9868
   13825       5.8058
   13826       6.3073
   13827       5.8454
   13828       5.9452
   13829       5.7566
   13830       5.7998
   13831       5.1922
   13832       5.4719
   13833       5.8827
   13834       5.5073
   13835       5.8184
   13836       5.5492
   13837       6.0957
   13838       6.1201
   13839       5.7793
   13840       5.7661
   13841       5.4796
   13842       5.6613
   13843       6.2168
   13844       6.4706
   13845       6.1647
   13846       5.6716
   13847       5.1522
   13848       6.0062
   13849       5.6033
   13850       5.3439
   13851       5.6218
   13852       5.8874
   13853       6.0681
   13854       5.9099
   13855       6.0318
   13856       5.6144
   13857       6.0729
   13858       6.0927
   13859       5.8973
   13860       5.8749
   13861       5.4411
   13862       6.1066
   13863       5.8276
   13864       6.6084
   13865       6.4045
   13866       6.2503
   13867       6.3475
   13868       6.0093
   13869       5.6141
   13870       6.1110
   13871       6.0576
   13872       6.1693
   13873       5.5710
   13874       6.1294
   13875       5.9899
   13876       6.0697
   13877       6.6925
   13878       6.7350
   13879       6.7026
   13880       6.7988
   13881       6.5968
   13882       6.4229
   13883       6.5679
   13884       6.8668
   13885       5.7054
   13886       5.3163
   13887       5.7720
   13888       5.1760
   13889       5.4766
   13890       6.2763
   13891       5.6382
   13892       5.5060
   13893       5.4721
   13894       6.0680
   13895       5.9664
   13896       5.8577
   13897       5.9642
   13898       6.1412
   13899       6.5773
   13900       6.2766
   13901       6.3857
   13902       7.1442
   13903       7.2071
   13904       7.0378
   13905       7.0617
   13906       7.2531
   13907       6.8179
   13908       6.7646
   13909       6.8661
   13910       6.6686
   13911       7.0688
   13912       7.0840
   13913       7.3144
   13914       7.3381
   13915       7.4182
   13916       7.4952
   13917       6.9318
   13918       6.6875
   13919       6.8702
   13920       6.8869
   13921       6.8307
   13922       6.3159
   13923       6.5936
   13924       6.9867
   13925       6.5785
   13926       7.1701
   13927       7.2029
   13928       6.5463
   13929       6.9008
   13930       7.0884
   13931       6.3578
   13932       6.4448
   13933       6.4417
   13934       6.2876
   13935       6.7587
   13936       7.0396
   13937       6.0759
   13938       7.0072
   13939       7.1498
   13940       7.3403
   13941       7.3155
   13942       6.8314
   13943       7.1205
   13944       7.2991
   13945       6.8857
   13946       6.6413
   13947       7.3642
   13948       7.1982
   13949       7.1811
   13950       6.7956
   13951       6.9570
   13952       6.8315
   13953       7.2529
   13954       6.7563
   13955       6.2744
   13956       6.3250
   13957       6.0833
   13958       6.7454
   13959       6.4227
   13960       6.0894
   13961       6.5624
   13962       6.6616
   13963       6.1442
   13964       7.0844
   13965       6.2025
   13966       6.2565
   13967       6.3648
   13968       6.8996
   13969       6.0246
   13970       6.2062
   13971       6.1484
   13972       6.4129
   13973       6.1114
   13974       7.3135
   13975       7.0579
   13976       7.2390
   13977       7.2382
   13978       7.8472
   13979       7.4378
   13980       6.8805
   13981       7.7816
   13982       7.3930
   13983       7.1697
   13984       7.0979
   13985       6.7022
   13986       6.1971
   13987       6.9135
   13988       7.2854
   13989       7.0113
   13990       7.4582
   13991       7.0184
   13992       7.0497
   13993       7.7502
   13994       7.5491
   13995       7.4145
   13996       6.9121
   13997       6.7395
   13998       6.8715
   13999       7.3287
   14000       7.6783
   14001       6.9696
   14002       7.2158
   14003       6.8753
   14004       6.5492
   14005       7.0076
   14006       6.1971
   14007       7.4952
   14008       6.4451
   14009       6.6988
   14010       6.4081
   14011       6.3957
   14012       6.4011
   14013       6.3190
   14014       6.1714
   14015       6.1168
   14016       6.4373
   14017       6.2688
   14018       6.2069
   14019       5.7904
   14020       6.0979
   14021       6.3631
   14022       6.5903
   14023       7.1506
   14024       7.1049
   14025       6.6831
   14026       6.3136
   14027       6.5106
   14028       7.8015
   14029       8.0864
   14030       7.8596
   14031       7.5807
   14032       7.4809
   14033       7.0715
   14034       7.1101
   14035       7.4906
   14036       6.7028
   14037       6.4825
   14038       7.3185
   14039       6.9859
   14040       6.7257
   14041       7.1852
   14042       6.7905
   14043       6.6123
   14044       7.0928
   14045       6.6767
   14046       6.3352
   14047       6.7938
   14048       6.7681
   14049       6.1130
   14050       6.8323
   14051       6.8443
   14052       6.5748
   14053       6.6254
   14054       6.7776
   14055       6.4962
   14056       6.1114
   14057       6.9928
   14058       7.1762
   14059       6.6714
   14060       6.8658
   14061       6.7909
   14062       7.0321
   14063       6.8508
   14064       6.2085
   14065       6.4505
   14066       6.8416
   14067       6.9036
   14068       7.0613
   14069       6.9140
   14070       6.5507
   14071       6.6054
   14072       6.5880
   14073       6.6713
   14074       6.9688
   14075       7.1045
   14076       6.5852
   14077       6.5709
   14078       7.6689
   14079       6.9056
   14080       7.2119
   14081       7.2836
   14082       6.9346
   14083       6.9073
   14084       7.1185
   14085       6.7184
   14086       7.7294
   14087       7.2572
   14088       7.2959
   14089       7.2165
   14090       6.6758
   14091       6.9687
   14092       6.5003
   14093       7.1668
   14094       6.3791
   14095       6.3769
   14096       6.3726
   14097       6.8045
   14098       6.2885
   14099       6.6497
   14100       7.0189
   14101       7.0967
   14102       6.7553
   14103       6.2688
   14104       6.7636
   14105       7.3863
   14106       7.4118
   14107       7.5196
   14108       6.9543
   14109       6.7788
   14110       7.1233
   14111       7.5760
   14112       7.4792
   14113       7.4194
   14114       7.0787
   14115       7.2103
   14116       6.6855
   14117       7.6987
   14118       6.7509
   14119       7.0221
   14120       7.5839
   14121       7.3936
   14122       7.7318
   14123       7.8775
   14124       7.8396
   14125       7.5102
   14126       7.5004
   14127       8.5154
   14128       8.1431
   14129       8.2175
   14130       8.4966
   14131       8.5292
   14132       8.1416
   14133       8.5180
   14134       7.9037
   14135       7.6254
   14136       7.5909
   14137       7.0628
   14138       7.9376
   14139       8.2639
   14140       8.0350
   14141       7.2156
   14142       7.7221
   14143       7.5746
   14144       7.7032
   14145       7.9746
   14146       7.6690
   14147       7.8602
   14148       7.2386
   14149       8.4291
   14150       7.9559
   14151       8.7949
   14152       8.8940
   14153       8.8109
   14154       8.2178
   14155       8.6023
   14156       8.6607
   14157       8.9758
   14158       8.6528
   14159       8.8769
   14160       8.7192
   14161       9.1126
   14162       8.4289
   14163       8.4993
   14164       9.2132
   14165       9.2674
   14166       9.1162
   14167       8.9068
   14168       8.9360
   14169       8.6318
   14170       8.6995
   14171       9.3380
   14172       9.1044
   14173       8.5366
   14174       8.6041
   14175       8.3946
   14176       8.9306
   14177       8.7126
   14178       8.4731
   14179       8.7531
   14180       7.9432
   14181       8.5353
   14182       8.2967
   14183       8.5830
   14184       8.0338
   14185       8.3204
   14186       7.3326
   14187       8.0950
   14188       8.0413
   14189       7.8228
   14190       7.7441
   14191       8.2039
   14192       7.8072
   14193       8.0279
   14194       8.3317
   14195       8.2157
   14196       7.9594
   14197       7.9912
   14198       8.6386
   14199       9.1685
   14200       8.8724
   14201       9.3670
   14202       9.4071
   14203       9.6941
   14204       9.4321
   14205       9.5669
   14206       8.6195
   14207       9.2708
   14208       9.4446
   14209       9.7543
   14210       8.8449
   14211       9.6640
   14212       9.1879
   14213       9.1918
   14214       9.4174
   14215       9.0108
   14216       8.8216
   14217       8.7720
   14218       8.5722
   14219       8.8409
   14220       9.3962
   14221       9.3737
   14222       9.2357
   14223       9.9172
   14224       9.3903
   14225       9.3443
   14226       8.9888
   14227       9.1563
   14228       9.3627
   14229       9.3902
   14230       9.1442
   14231       9.3291
   14232       8.6050
   14233       9.1065
   14234       8.9069
   14235       8.7439
   14236       8.6463
   14237       9.6941
   14238       9.7500
   14239       9.3090
   14240      10.0058
   14241       9.9984
   14242       9.4710
   14243       9.8142
   14244       9.9382
   14245       9.3723
   14246       9.3124
   14247       9.3801
   14248       9.6506
   14249       9.4188
   14250       9.4745
   14251       9.2622
   14252       9.4015
   14253       8.8346
   14254       8.6674
   14255       9.0880
   14256       9.3028
   14257       8.7513
   14258       8.7238
   14259       9.4226
   14260       9.3344
   14261       8.7324
   14262       8.7490
   14263       8.7786
   14264       8.6700
   14265       8.9089
   14266       8.9372
   14267       8.4535
   14268       8.6931
   14269       9.2799
   14270       9.1347
   14271       8.4955
   14272       8.6776
   14273       9.7223
   14274       8.6782
   14275       8.2013
   14276       8.5452
   14277       8.2673
   14278       8.2091
   14279       8.9493
   14280       9.0261
   14281       8.8746
   14282       9.3862
   14283       8.8486
   14284       8.4868
   14285       7.8688
   14286       8.9364
   14287       9.2976
   14288       9.0283
   14289       8.8493
   14290       8.8657
   14291       8.1367
   14292       8.9006
   14293       8.7175
   14294       8.6753
   14295       8.9744
   14296       8.6289
   14297       8.3603
   14298       8.2242
   14299       8.7333
   14300       7.7915
   14301       8.7079
   14302       7.9646
   14303       7.9491
   14304       8.3317
   14305       8.4015
   14306       8.1839
   14307       8.2362
   14308       8.0221
   14309       7.6638
   14310       7.7924
   14311       7.2058
   14312       7.8967
   14313       7.2834
   14314       7.9441
   14315       7.8536
   14316       7.8338
   14317       7.5467
   14318       7.5700
   14319       8.0102
   14320       8.2370
   14321       8.7568
   14322       8.6593
   14323       7.8077
   14324       7.8975
   14325       7.7725
   14326       8.3793
   14327       8.1134
   14328       8.5620
   14329       8.6434
   14330       8.2966
   14331       8.6117
   14332       8.2743
   14333       8.2063
   14334       8.8227
   14335       8.1588
   14336       8.0178
   14337       8.2036
   14338       8.0233
   14339       8.9360
   14340       8.1395
   14341       8.3032
   14342       8.4064
   14343       7.7319
   14344       8.1877
   14345       8.1771
   14346       8.2316
   14347       8.5581
   14348       8.2287
   14349       7.8150
   14350       7.7387
   14351       8.0931
   14352       8.1950
   14353       8.1208
   14354       8.3242
   14355       7.7068
   14356       8.2321
   14357       7.4221
   14358       8.2256
   14359       7.6658
   14360       7.7832
   14361       8.2255
   14362       7.6304
   14363       7.8802
   14364       8.2935
   14365       8.2704
   14366       8.4180
   14367       8.1434
   14368       8.5028
   14369       8.4251
   14370       8.2374
   14371       7.7370
   14372       8.1628
   14373       8.6684
   14374       8.5186
   14375       8.5932
   14376       8.7330
   14377       8.3675
   14378       8.2869
   14379       8.3493
   14380       8.0772
   14381       8.6349
   14382       8.2813
   14383       8.3848
   14384       8.3980
   14385       8.1371
   14386       8.3023
   14387       7.7484
   14388       6.8083
   14389       7.8030
   14390       7.8502
   14391       8.2638
   14392       8.0982
   14393       7.3995
   14394       8.1630
   14395       8.4464
   14396       7.8205
   14397       7.5493
   14398       7.8995
   14399       7.7519
   14400       7.9429
   14401       7.8615
   14402       7.5442
   14403       7.7168
   14404       8.0553
   14405       8.0117
   14406       8.3287
   14407       8.9741
   14408       8.2909
   14409       7.8379
   14410       7.8804
   14411       7.7911
   14412       8.2924
   14413       7.7132
   14414       8.3637
   14415       7.9834
   14416       8.6922
   14417       8.3211
   14418       8.3283
   14419       8.6316
   14420       8.5716
   14421       8.8381
   14422       8.5513
   14423       8.4035
   14424       8.4329
   14425       8.4410
   14426       8.5258
   14427       8.7421
   14428       8.8557
   14429       9.4783
   14430       9.1336
   14431       8.3598
   14432       9.0010
   14433       9.1253
   14434       9.1218
   14435       7.9539
   14436       8.7861
   14437       8.4392
   14438       8.1998
   14439       8.2585
   14440       8.8385
   14441       8.4965
   14442       8.2133
   14443       8.1762
   14444       8.1901
   14445       8.4116
   14446       8.5564
   14447       8.1447
   14448       7.9009
   14449       7.9685
   14450       8.2294
   14451       7.2906
   14452       8.0414
   14453       8.0943
   14454       8.0781
   14455       7.8767
   14456       8.2512
   14457       8.0847
   14458       8.2070
   14459       8.3610
   14460       8.8182
   14461       9.2746
   14462       9.0022
   14463       8.6046
   14464       8.6726
   14465       8.5533
   14466       8.4281
   14467       8.2076
   14468       8.1925
   14469       7.8704
   14470       8.1353
   14471       8.5417
   14472       8.8504
   14473       8.9553
   14474       8.5767
   14475       9.2724
   14476       8.9073
   14477       7.8992
   14478       7.7544
   14479       8.0808
   14480       7.8603
   14481       8.2407
   14482       7.8328
   14483       8.0265
   14484       7.4828
   14485       7.1134
   14486       7.9029
   14487       7.6345
   14488       7.5794
   14489       7.5271
   14490       7.7327
   14491       7.5688
   14492       7.4856
   14493       7.7416
   14494       7.8100
   14495       7.8711
   14496       7.8129
   14497       7.7118
   14498       8.1225
   14499       7.9533
   14500       7.8988
   14501       8.7376
   14502       8.6300
   14503       8.0438
   14504       8.4890
   14505       7.8487
   14506       8.0241
   14507       8.2629
   14508       8.2062
   14509       8.4229
   14510       8.0671
   14511       7.8008
   14512       7.9141
   14513       7.7804
   14514       7.7018
   14515       8.3225
   14516       7.3045
   14517       7.1499
   14518       7.6284
   14519       7.8987
   14520       7.8622
   14521       8.0637
   14522       8.2486
   14523       7.8903
   14524       8.1831
   14525       7.9137
   14526       7.9742
   14527       8.2000
   14528       8.0590
   14529       7.8720
   14530       7.8928
   14531       7.5798
   14532       7.6501
   14533       7.8613
   14534       7.8570
   14535       8.0368
   14536       7.7061
   14537       7.7157
   14538       7.9105
   14539       7.9073
   14540       7.8246
   14541       7.8553
   14542       7.6694
   14543       7.4428
   14544       8.2197
   14545       8.0685
   14546       8.0548
   14547       7.4846
   14548       8.3195
   14549       7.5431
   14550       7.4644
   14551       7.8893
   14552       7.4702
   14553       7.5487
   14554       7.1950
   14555       7.7479
   14556       7.4520
   14557       7.3917
   14558       7.6504
   14559       7.9328
   14560       7.8081
   14561       7.8126
   14562       7.6727
   14563       7.6145
   14564       7.7721
   14565       7.8536
   14566       7.6951
   14567       7.4714
   14568       7.5792
   14569       7.4055
   14570       7.5396
   14571       7.9603
   14572       7.7989
   14573       7.8566
   14574       8.4419
   14575       7.5578
   14576       7.8591
   14577       7.9958
   14578       7.7228
   14579       7.7033
   14580       7.9692
   14581       8.2715
   14582       7.7772
   14583       7.7314
   14584       7.8874
   14585       7.9121
   14586       7.7313
   14587       7.9666
   14588       7.8289
   14589       7.6748
   14590       7.8822
   14591       7.8917
   14592       7.7937
   14593       7.9682
   14594       8.4197
   14595       8.5643
   14596       8.3357
   14597       8.1550
   14598       8.5859
   14599       8.1783
   14600       9.0560
   14601       9.4001
   14602       8.7538
   14603       8.7967
   14604       8.6022
   14605       8.9803
   14606       8.8913
   14607       8.8001
   14608       8.2639
   14609       8.0487
   14610       8.2640
   14611       7.4206
   14612       8.2977
   14613       8.2854
   14614       7.6313
   14615       7.9279
   14616       7.4394
   14617       7.8658
   14618       7.5587
   14619       7.9551
   14620       7.3659
   14621       7.8319
   14622       8.4617
   14623       6.9794
   14624       6.9447
   14625       7.3825
   14626       7.2195
   14627       6.8464
   14628       7.6034
   14629       6.2811
   14630       7.3850
   14631       6.7355
   14632       7.3605
   14633       6.7150
   14634       6.4709
   14635       6.9884
   14636       6.7958
   14637       6.7139
   14638       6.7022
   14639       6.4237
   14640       6.7813
   14641       6.3809
   14642       6.1700
   14643       6.6777
   14644       6.8119
   14645       6.6308
   14646       6.2582
   14647       6.7825
   14648       6.9558
   14649       6.7090
   14650       6.6768
   14651       6.9349
   14652       6.3526
   14653       6.7362
   14654       6.3907
   14655       6.9179
   14656       6.6412
   14657       6.8419
   14658       6.5091
   14659       6.0666
   14660       6.8707
   14661       6.2587
   14662       6.0718
   14663       6.3687
   14664       6.5580
   14665       6.9169
   14666       7.0664
   14667       6.9338
   14668       7.0965
   14669       6.9826
   14670       6.9380
   14671       6.3851
   14672       6.7316
   14673       7.1100
   14674       7.9318
   14675       8.0827
   14676       7.1860
   14677       7.4868
   14678       7.3586
   14679       7.6806
   14680       7.6202
   14681       7.6116
   14682       7.3028
   14683       7.4268
   14684       7.8506
   14685       6.9465
   14686       7.1608
   14687       6.9456
   14688       7.1448
   14689       6.5657
   14690       7.0221
   14691       6.8575
   14692       6.9233
   14693       6.8027
   14694       6.9906
   14695       6.9294
   14696       6.8980
   14697       6.8698
   14698       7.2177
   14699       6.8350
   14700       6.4562
   14701       6.5010
   14702       6.2759
   14703       6.4980
   14704       6.3183
   14705       6.4331
   14706       6.5374
   14707       6.9122
   14708       6.6118
   14709       6.8865
   14710       6.6411
   14711       6.5992
   14712       6.8770
   14713       6.5812
   14714       6.6410
   14715       6.3460
   14716       6.1220
   14717       6.5320
   14718       6.7153
   14719       6.8687
   14720       6.2282
   14721       6.3871
   14722       6.4899
   14723       6.3779
   14724       6.3230
   14725       6.5548
   14726       7.2177
   14727       7.0059
   14728       7.1797
   14729       6.9755
   14730       6.7108
   14731       6.9341
   14732       6.6155
   14733       6.5559
   14734       6.8082
   14735       7.2968
   14736       8.3463
   14737       7.6305
   14738       7.6286
   14739       7.5828
   14740       8.0324
   14741       7.7156
   14742       7.1891
   14743       7.6210
   14744       7.4709
   14745       8.1545
   14746       7.3420
   14747       7.5258
   14748       7.4594
   14749       7.7517
   14750       8.1295
   14751       8.5902
   14752       8.3442
   14753       8.6088
   14754       7.8493
   14755       8.3788
   14756       8.4316
   14757       8.5550
   14758       8.2826
   14759       9.3021
   14760       9.4949
   14761       9.3573
   14762       8.8400
   14763       7.7966
   14764       8.5538
   14765       8.0057
   14766       8.2063
   14767       8.6458
   14768       8.1603
   14769       8.4728
   14770       8.6894
   14771       7.8312
   14772       8.3170
   14773       8.3695
   14774       7.8165
   14775       8.7921
   14776       9.1897
   14777       8.8643
   14778       8.9589
   14779       9.1483
   14780       8.3974
   14781       8.0797
   14782       8.6499
   14783       7.3532
   14784       7.7817
   14785       7.5720
   14786       7.6631
   14787       7.4627
   14788       7.3961
   14789       7.7565
   14790       8.1554
   14791       6.9777
   14792       8.1417
   14793       7.3781
   14794       8.2720
   14795       7.0294
   14796       7.9777
   14797       7.4696
   14798       7.3232
   14799       8.2755
   14800       7.3849
   14801       7.6892
   14802       7.7607
   14803       7.2681
   14804       6.4641
   14805       6.1586
   14806       6.2369
   14807       6.1552
   14808       6.1713
   14809       7.0210
   14810       6.8330
   14811       6.6451
   14812       6.6358
   14813       6.2834
   14814       6.2474
   14815       7.0287
   14816       6.7150
   14817       7.0363
   14818       7.3698
   14819       6.6517
   14820       6.9198
   14821       6.4310
   14822       6.4754
   14823       6.4726
   14824       6.1625
   14825       6.6264
   14826       6.2851
   14827       7.0150
   14828       6.4397
   14829       6.8691
   14830       7.1601
   14831       6.9750
   14832       6.4743
   14833       7.2232
   14834       6.8721
   14835       6.5533
   14836       6.7814
   14837       6.8323
   14838       7.3206
   14839       6.4253
   14840       6.8002
   14841       7.2547
   14842       7.2857
   14843       7.2349
   14844       6.8583
   14845       7.1961
   14846       7.9090
   14847       7.2713
   14848       8.2082
   14849       7.5737
   14850       7.8940
   14851       7.9020
   14852       7.5123
   14853       7.7023
   14854       7.3291
   14855       7.5498
   14856       7.5813
   14857       7.2494
   14858       6.9814
   14859       7.6729
   14860       7.4443
   14861       7.0104
   14862       7.4872
   14863       7.0805
   14864       7.4710
   14865       7.5033
   14866       7.4830
   14867       7.4363
   14868       7.5192
   14869       7.6238
   14870       7.6236
   14871       7.7451
   14872       8.0250
   14873       7.3596
   14874       7.7073
   14875       7.2121
   14876       7.6140
   14877       7.5141
   14878       7.7790
   14879       7.9762
   14880       7.9251
   14881       7.6467
   14882       7.5268
   14883       7.5863
   14884       7.4214
   14885       7.2048
   14886       7.4914
   14887       7.5853
   14888       7.7148
   14889       7.2810
   14890       7.6785
   14891       7.8655
   14892       6.8688
   14893       7.6499
   14894       7.7283
   14895       8.3823
   14896       7.8325
   14897       8.0466
   14898       7.7776
   14899       7.9579
   14900       7.8774
   14901       7.6723
   14902       7.8659
   14903       7.4479
   14904       7.5665
   14905       7.8562
   14906       7.9530
   14907       8.5780
   14908       7.7248
   14909       7.1262
   14910       7.1929
   14911       7.6923
   14912       7.8929
   14913       7.8988
   14914       7.3145
   14915       7.0351
   14916       7.6112
   14917       7.4657
   14918       7.5220
   14919       7.5936
   14920       7.8703
   14921       7.6551
   14922       8.2078
   14923       8.0207
   14924       7.7885
   14925       7.3900
   14926       6.8421
   14927       7.2132
   14928       7.2412
   14929       7.6868
   14930       7.5406
   14931       7.5158
   14932       7.4102
   14933       6.7565
   14934       7.1973
   14935       6.9881
   14936       7.0364
   14937       6.6076
   14938       6.7947
   14939       7.1055
   14940       7.6894
   14941       7.0365
   14942       7.0979
   14943       6.7625
   14944       6.7035
   14945       6.9615
   14946       7.1707
   14947       6.3829
   14948       6.6917
   14949       6.8373
   14950       6.7715
   14951       6.4830
   14952       6.7138
   14953       6.5309
   14954       6.6036
   14955       6.4812
   14956       6.4204
   14957       6.6796
   14958       6.3141
   14959       6.4535
   14960       6.4939
   14961       6.3413
   14962       6.5899
   14963       6.4343
   14964       6.6203
   14965       6.2666
   14966       7.0601
   14967       7.2353
   14968       7.1939
   14969       7.3448
   14970       7.1276
   14971       7.3270
   14972       7.9819
   14973       7.7043
   14974       8.2578
   14975       7.6390
   14976       7.1681
   14977       7.1675
   14978       7.1449
   14979       6.9699
   14980       7.0821
   14981       7.1104
   14982       7.6318
   14983       6.7179
   14984       7.5546
   14985       7.4339
   14986       7.9214
   14987       7.3733
   14988       7.2136
   14989       7.9816
   14990       7.9085
   14991       7.2907
   14992       7.4996
   14993       7.8027
   14994       7.5761
   14995       7.7213
   14996       6.9616
   14997       7.2478
   14998       7.2726
   14999       6.7276
   15000       6.8699
   15001       7.3656
   15002       6.7977
   15003       6.8897
   15004       7.1193
   15005       6.9072
   15006       7.0218
   15007       7.2880
   15008       7.4073
   15009       7.1964
   15010       7.3587
   15011       7.2365
   15012       7.3565
   15013       7.3136
   15014       7.3637
   15015       6.9047
   15016       6.6622
   15017       6.3801
   15018       7.0969
   15019       6.5902
   15020       6.7568
   15021       6.8395
   15022       6.5909
   15023       6.8202
   15024       6.8422
   15025       6.7096
   15026       6.9621
   15027       6.3328
   15028       6.8983
   15029       6.7160
   15030       6.7382
   15031       6.5650
   15032       6.6318
   15033       6.7460
   15034       6.7353
   15035       6.9241
   15036       7.6112
   15037       7.5529
   15038       8.0260
   15039       7.7776
   15040       7.5215
   15041       8.1997
   15042       7.6573
   15043       7.3467
   15044       7.7724
   15045       6.8479
   15046       7.2029
   15047       6.9546
   15048       7.1512
   15049       6.7097
   15050       7.3050
   15051       6.6954
   15052       6.4895
   15053       6.9305
   15054       6.7451
   15055       6.5321
   15056       6.2255
   15057       6.5667
   15058       6.6574
   15059       5.7697
   15060       6.5519
   15061       6.3368
   15062       7.2085
   15063       6.8297
   15064       7.0613
   15065       7.3725
   15066       7.0172
   15067       7.5090
   15068       7.4607
   15069       7.0825
   15070       7.7560
   15071       7.8504
   15072       7.8984
   15073       7.7502
   15074       7.5764
   15075       8.3385
   15076       8.3351
   15077       7.7098
   15078       8.3696
   15079       7.8774
   15080       8.3179
   15081       7.2735
   15082       6.8549
   15083       7.3248
   15084       7.7479
   15085       7.9982
   15086       6.7596
   15087       6.7148
   15088       7.0899
   15089       6.9963
   15090       7.5992
   15091       7.6161
   15092       7.8312
   15093       7.6146
   15094       7.5880
   15095       7.4430
   15096       7.3933
   15097       7.0431
   15098       7.3946
   15099       7.1945
   15100       6.5288
   15101       7.2099
   15102       6.8696
   15103       6.3764
   15104       6.5065
   15105       6.1503
   15106       6.6370
   15107       6.5410
   15108       7.1133
   15109       6.5835
   15110       7.3241
   15111       7.0270
   15112       6.7473
   15113       7.0543
   15114       6.8316
   15115       7.1162
   15116       7.3138
   15117       7.0101
   15118       7.0014
   15119       6.9773
   15120       6.7513
   15121       7.0913
   15122       7.6102
   15123       6.9096
   15124       7.0432
   15125       6.9402
   15126       6.5246
   15127       6.7794
   15128       7.0459
   15129       6.4602
   15130       6.9520
   15131       6.5038
   15132       6.8218
   15133       6.3492
   15134       6.7327
   15135       6.0823
   15136       6.4966
   15137       6.4007
   15138       5.9087
   15139       6.0725
   15140       6.5031
   15141       6.1487
   15142       5.8396
   15143       6.0380
   15144       6.0614
   15145       6.0155
   15146       6.8484
   15147       6.7936
   15148       5.8920
   15149       6.0735
   15150       6.4489
   15151       6.4100
   15152       6.3089
   15153       6.5116
   15154       6.7429
   15155       6.6565
   15156       6.3408
   15157       6.6970
   15158       6.7006
   15159       6.9949
   15160       6.8282
   15161       6.7701
   15162       7.3120
   15163       6.9285
   15164       7.3187
   15165       7.6559
   15166       7.2514
   15167       7.1801
   15168       7.4070
   15169       7.2827
   15170       7.0496
   15171       7.0305
   15172       6.9326
   15173       7.7339
   15174       7.6993
   15175       7.4645
   15176       7.8853
   15177       7.1244
   15178       7.1802
   15179       6.2945
   15180       6.4735
   15181       6.6807
   15182       6.6955
   15183       7.0044
   15184       6.6692
   15185       7.0508
   15186       7.0512
   15187       6.8566
   15188       6.9797
   15189       7.2257
   15190       6.7632
   15191       6.7348
   15192       6.8032
   15193       6.4853
   15194       6.9727
   15195       7.0092
   15196       6.6954
   15197       6.9134
   15198       7.4601
   15199       6.6956
   15200       7.5528
   15201       6.9719
   15202       7.4916
   15203       7.3036
   15204       7.4961
   15205       6.9944
   15206       6.7982
   15207       7.1806
   15208       6.4893
   15209       6.9657
   15210       6.6243
   15211       6.3920
   15212       6.4085
   15213       6.5820
   15214       6.2435
   15215       6.8246
   15216       6.6364
   15217       6.2284
   15218       6.7160
   15219       6.8115
   15220       6.6866
   15221       6.8921
   15222       6.7658
   15223       7.1825
   15224       7.1792
   15225       7.5892
   15226       7.7239
   15227       7.5917
   15228       7.3491
   15229       7.6290
   15230       7.0430
   15231       7.5888
   15232       7.0509
   15233       7.4689
   15234       7.5166
   15235       7.6530
   15236       7.1197
   15237       7.6746
   15238       7.0971
   15239       7.2396
   15240       7.4513
   15241       7.1496
   15242       7.4428
   15243       7.3897
   15244       6.8418
   15245       7.3240
   15246       7.6434
   15247       7.2469
   15248       7.2972
   15249       7.0432
   15250       6.8315
   15251       7.2746
   15252       6.8040
   15253       7.4272
   15254       6.9787
   15255       7.0837
   15256       6.9913
   15257       6.4103
   15258       6.7046
   15259       6.1791
   15260       6.6750
   15261       5.9405
   15262       6.2565
   15263       6.3115
   15264       6.4628
   15265       6.9158
   15266       6.3001
   15267       7.0308
   15268       6.8450
   15269       6.8299
   15270       6.9512
   15271       6.9968
   15272       6.2189
   15273       6.3054
   15274       6.9646
   15275       7.0412
   15276       6.6312
   15277       6.5870
   15278       7.4460
   15279       6.5461
   15280       6.2893
   15281       6.3873
   15282       6.7003
   15283       7.0157
   15284       6.6384
   15285       7.1059
   15286       6.6262
   15287       6.3358
   15288       6.5044
   15289       6.5739
   15290       6.6790
   15291       6.6749
   15292       6.7879
   15293       6.2593
   15294       6.3797
   15295       6.3852
   15296       5.7845
   15297       6.1256
   15298       6.8988
   15299       6.4357
   15300       6.0732
   15301       5.9777
   15302       6.4594
   15303       6.3919
   15304       6.1794
   15305       6.2043
   15306       5.9805
   15307       6.2120
   15308       6.2173
   15309       6.1627
   15310       6.5089
   15311       6.8269
   15312       6.8157
   15313       6.6132
   15314       7.0497
   15315       6.3454
   15316       6.5295
   15317       6.6210
   15318       7.1205
   15319       6.7582
   15320       6.6509
   15321       6.5300
   15322       6.6531
   15323       6.6581
   15324       6.3099
   15325       6.0427
   15326       6.2055
   15327       6.1137
   15328       6.9260
   15329       7.0979
   15330       6.2763
   15331       6.7223
   15332       6.0916
   15333       5.9843
   15334       6.2504
   15335       6.4774
   15336       5.9952
   15337       6.2287
   15338       6.0574
   15339       6.2413
   15340       6.4909
   15341       5.8631
   15342       6.4450
   15343       6.4998
   15344       6.0548
   15345       6.7153
   15346       6.1625
   15347       6.3484
   15348       6.2425
   15349       6.0819
   15350       7.1208
   15351       6.7578
   15352       7.4142
   15353       6.9349
   15354       6.6708
   15355       6.9956
   15356       7.4305
   15357       7.6733
   15358       7.5006
   15359       8.1382
   15360       7.7601
   15361       8.2636
   15362       7.5769
   15363       6.8927
   15364       6.2514
   15365       6.1789
   15366       7.3408
   15367       7.1080
   15368       7.1853
   15369       6.6066
   15370       7.2693
   15371       8.0629
   15372       7.2731
   15373       7.5847
   15374       7.0496
   15375       7.3706
   15376       7.4672
   15377       7.4895
   15378       7.3216
   15379       7.4349
   15380       7.3775
   15381       6.2507
   15382       6.5212
   15383       7.5149
   15384       7.9221
   15385       6.9978
   15386       7.1091
   15387       7.0094
   15388       7.9687
   15389       7.8949
   15390       6.8996
   15391       7.0082
   15392       6.5604
   15393       6.1396
   15394       7.0393
   15395       6.6298
   15396       7.4882
   15397       6.6900
   15398       7.1444
   15399       7.0266
   15400       6.8889
   15401       7.2113
   15402       7.3613
   15403       7.2796
   15404       7.8046
   15405       7.1697
   15406       6.9986
   15407       6.8171
   15408       7.1117
   15409       7.3255
   15410       7.2134
   15411       7.5706
   15412       7.8265
   15413       8.1489
   15414       7.3346
   15415       8.4460
   15416       7.9160
   15417       8.0375
   15418       8.1921
   15419       8.2322
   15420       7.9514
   15421       7.6411
   15422       7.9788
   15423       8.6173
   15424       8.6896
   15425       8.2858
   15426       7.8697
   15427       7.8082
   15428       8.0051
   15429       8.2025
   15430       8.3207
   15431       7.9610
   15432       7.9766
   15433       8.7207
   15434       9.4006
   15435       8.5927
   15436       8.7428
   15437       7.7778
   15438       8.1983
   15439       7.7554
   15440       8.0106
   15441       7.8975
   15442       8.1884
   15443       8.1183
   15444       8.3425
   15445       9.1053
   15446       8.4872
   15447       8.9283
   15448       9.0637
   15449       9.0953
   15450       8.9161
   15451       8.5739
   15452       8.3218
   15453       8.3521
   15454       7.9323
   15455       7.2411
   15456       7.5194
   15457       7.9231
   15458       7.3383
   15459       8.1107
   15460       8.1811
   15461       6.9057
   15462       7.0159
   15463       7.2504
   15464       7.0491
   15465       6.9648
   15466       7.4737
   15467       7.1240
   15468       6.6940
   15469       6.6091
   15470       6.7480
   15471       6.5108
   15472       6.7872
   15473       6.7137
   15474       6.7301
   15475       7.7295
   15476       7.1958
   15477       6.5083
   15478       6.6134
   15479       6.9572
   15480       6.9287
   15481       7.2446
   15482       7.3733
   15483       7.4951
   15484       7.1574
   15485       8.7160
   15486       8.5813
   15487       8.2568
   15488       8.3431
   15489       8.2695
   15490       7.9568
   15491       7.7780
   15492       7.3779
   15493       7.1368
   15494       7.2241
   15495       7.3768
   15496       7.3571
   15497       7.1713
   15498       6.5923
   15499       7.2831
   15500       7.6218
   15501       7.4011
   15502       7.2837
   15503       7.6333
   15504       6.8137
   15505       6.9321
   15506       6.9301
   15507       6.4902
   15508       6.7120
   15509       6.9146
   15510       7.0818
   15511       6.7837
   15512       7.3421
   15513       6.7365
   15514       6.7445
   15515       6.3491
   15516       6.6984
   15517       6.6709
   15518       6.8807
   15519       6.7555
   15520       7.1001
   15521       7.0114
   15522       6.9026
   15523       7.2778
   15524       7.1571
   15525       7.1490
   15526       6.9383
   15527       6.9694
   15528       6.9286
   15529       7.2157
   15530       6.9359
   15531       7.1838
   15532       7.1160
   15533       6.9212
   15534       6.7395
   15535       7.2206
   15536       6.9884
   15537       6.8381
   15538       6.6480
   15539       6.9807
   15540       6.9256
   15541       6.6643
   15542       6.3788
   15543       6.6532
   15544       6.4062
   15545       6.4102
   15546       6.3984
   15547       6.6906
   15548       6.2622
   15549       6.5387
   15550       6.8619
   15551       6.5109
   15552       6.7140
   15553       6.2456
   15554       6.7625
   15555       6.7146
   15556       6.1442
   15557       6.7904
   15558       6.2833
   15559       6.2217
   15560       6.1253
   15561       6.7744
   15562       6.9344
   15563       6.7691
   15564       6.5539
   15565       6.4317
   15566       6.3728
   15567       6.5557
   15568       6.2933
   15569       6.2401
   15570       6.2623
   15571       6.4032
   15572       6.3417
   15573       6.6992
   15574       7.2284
   15575       6.7476
   15576       6.9891
   15577       6.7341
   15578       6.9357
   15579       7.0362
   15580       6.7339
   15581       7.1895
   15582       6.5046
   15583       6.9271
   15584       6.3986
   15585       6.4775
   15586       6.3643
   15587       6.4015
   15588       6.9049
   15589       6.6966
   15590       6.9157
   15591       6.5720
   15592       6.2831
   15593       6.6824
   15594       7.1101
   15595       6.8818
   15596       6.1091
   15597       6.6902
   15598       6.8657
   15599       6.0250
   15600       6.3724
   15601       7.0985
   15602       7.0020
   15603       6.2581
   15604       6.5638
   15605       6.8604
   15606       6.6904
   15607       6.6799
   15608       6.5935
   15609       7.3961
   15610       6.5869
   15611       6.3271
   15612       6.3735
   15613       6.6064
   15614       6.6636
   15615       6.7902
   15616       6.4182
   15617       6.2305
   15618       6.5818
   15619       5.8947
   15620       6.3510
   15621       6.6892
   15622       7.0452
   15623       6.8821
   15624       6.5913
   15625       6.8512
   15626       6.4176
   15627       6.9949
   15628       6.5969
   15629       6.4334
   15630       6.6245
   15631       6.2058
   15632       6.9449
   15633       6.0832
   15634       6.6133
   15635       6.4828
   15636       6.2351
   15637       6.5376
   15638       6.6507
   15639       6.1290
   15640       6.5704
   15641       6.3746
   15642       5.9072
   15643       6.3696
   15644       6.3356
   15645       6.8339
   15646       6.5119
   15647       6.4250
   15648       6.8443
   15649       6.5181
   15650       6.8669
   15651       7.0709
   15652       7.0670
   15653       6.5050
   15654       6.6836
   15655       6.3450
   15656       6.6544
   15657       6.6295
   15658       6.9321
   15659       6.9066
   15660       6.7176
   15661       6.7189
   15662       6.9099
   15663       7.2842
   15664       6.9745
   15665       6.5867
   15666       6.9610
   15667       7.2236
   15668       6.9216
   15669       7.1913
   15670       7.0948
   15671       6.7185
   15672       6.6687
   15673       6.9492
   15674       6.6783
   15675       5.9375
   15676       6.0799
   15677       6.6107
   15678       6.3070
   15679       6.1466
   15680       6.4366
   15681       6.7773
   15682       7.0674
   15683       6.7687
   15684       6.6549
   15685       6.6676
   15686       6.6167
   15687       7.2549
   15688       6.5446
   15689       6.7977
   15690       6.4074
   15691       6.8894
   15692       6.6035
   15693       6.5371
   15694       6.9238
   15695       6.9661
   15696       7.4984
   15697       6.7016
   15698       7.1688
   15699       6.6829
   15700       6.7928
   15701       6.8241
   15702       6.6001
   15703       6.4188
   15704       6.3972
   15705       6.7412
   15706       6.1406
   15707       5.8175
   15708       5.9221
   15709       6.2614
   15710       6.7109
   15711       6.6837
   15712       6.6678
   15713       6.4536
   15714       6.6884
   15715       6.6297
   15716       6.6690
   15717       6.6859
   15718       6.5897
   15719       6.5704
   15720       6.7940
   15721       6.3615
   15722       7.1756
   15723       6.6112
   15724       6.6759
   15725       6.6835
   15726       7.3262
   15727       7.3153
   15728       7.7249
   15729       7.4306
   15730       6.9431
   15731       6.8309
   15732       7.4306
   15733       6.5970
   15734       7.9200
   15735       7.3670
   15736       7.3189
   15737       7.2443
   15738       6.9661
   15739       6.5634
   15740       6.4609
   15741       6.6438
   15742       6.6678
   15743       6.4422
   15744       6.5444
   15745       6.0749
   15746       5.8189
   15747       5.8596
   15748       6.2102
   15749       5.9975
   15750       6.4410
   15751       6.0911
   15752       5.6414
   15753       6.4630
   15754       6.1450
   15755       6.3986
   15756       6.7656
   15757       6.7762
   15758       6.7200
   15759       6.4960
   15760       6.7298
   15761       7.1137
   15762       7.2275
   15763       6.9255
   15764       6.8480
   15765       6.6896
   15766       6.9564
   15767       7.1009
   15768       6.4313
   15769       6.9476
   15770       6.6586
   15771       7.5598
   15772       7.3611
   15773       7.2662
   15774       7.7574
   15775       7.1304
   15776       6.8539
   15777       7.3606
   15778       7.2669
   15779       7.1059
   15780       7.0413
   15781       6.8289
   15782       6.9460
   15783       6.7508
   15784       6.8495
   15785       7.3562
   15786       7.7944
   15787       7.8358
   15788       8.0437
   15789       7.6923
   15790       7.6765
   15791       7.0732
   15792       7.7642
   15793       7.5974
   15794       7.5861
   15795       7.7303
   15796       7.3713
   15797       7.3235
   15798       6.9623
   15799       6.6290
   15800       6.6359
   15801       6.1465
   15802       5.9389
   15803       6.1552
   15804       6.3374
   15805       6.3450
   15806       7.0645
   15807       6.8146
   15808       6.3094
   15809       6.2667
   15810       6.0220
   15811       6.4496
   15812       6.0253
   15813       6.6138
   15814       6.5483
   15815       6.0037
   15816       5.6535
   15817       5.8138
   15818       6.3763
   15819       6.1559
   15820       5.9167
   15821       5.8479
   15822       5.8951
   15823       5.8199
   15824       6.0832
   15825       5.7310
   15826       5.8884
   15827       6.1854
   15828       6.2449
   15829       5.6897
   15830       6.1294
   15831       5.5451
   15832       5.9355
   15833       6.1665
   15834       6.1551
   15835       6.2835
   15836       5.9876
   15837       6.3595
   15838       5.9253
   15839       6.3891
   15840       6.7856
   15841       6.8787
   15842       6.6742
   15843       7.1694
   15844       6.1583
   15845       6.0766
   15846       6.3831
   15847       5.3186
   15848       5.7588
   15849       5.9367
   15850       5.5674
   15851       6.0966
   15852       6.1210
   15853       5.7995
   15854       6.4015
   15855       5.9963
   15856       6.0856
   15857       6.1586
   15858       5.7242
   15859       6.5356
   15860       6.0527
   15861       6.1627
   15862       5.7260
   15863       6.0473
   15864       6.2248
   15865       5.4733
   15866       6.2846
   15867       6.3350
   15868       6.2756
   15869       6.3476
   15870       6.7064
   15871       6.9271
   15872       6.9109
   15873       6.5225
   15874       6.4448
   15875       5.9658
   15876       6.3764
   15877       6.0286
   15878       6.3656
   15879       6.1675
   15880       6.1363
   15881       6.0145
   15882       6.1850
   15883       6.3620
   15884       6.3654
   15885       6.8160
   15886       7.0079
   15887       6.5455
   15888       6.4316
   15889       6.4718
   15890       7.0675
   15891       6.7157
   15892       6.7711
   15893       6.4143
   15894       5.9610
   15895       6.8246
   15896       7.2374
   15897       7.5188
   15898       7.4135
   15899       6.7717
   15900       7.2447
   15901       7.5499
   15902       7.7296
   15903       7.6423
   15904       7.4313
   15905       8.3829
   15906       8.0707
   15907       7.7787
   15908       7.8216
   15909       7.5705
   15910       7.8471
   15911       7.2864
   15912       7.4215
   15913       7.5753
   15914       7.2830
   15915       7.0797
   15916       8.1581
   15917       7.9267
   15918       7.6440
   15919       7.6451
   15920       7.1878
   15921       7.2486
   15922       7.2205
   15923       7.3340
   15924       6.9203
   15925       7.3712
   15926       7.4667
   15927       7.3367
   15928       7.5305
   15929       7.0844
   15930       7.2387
   15931       7.0174
   15932       7.6855
   15933       7.1052
   15934       6.9849
   15935       7.1093
   15936       6.0600
   15937       6.5717
   15938       6.1219
   15939       6.8900
   15940       7.4613
   15941       7.3833
   15942       6.5863
   15943       6.8357
   15944       6.9616
   15945       6.8345
   15946       6.9750
   15947       6.4097
   15948       6.1312
   15949       5.5150
   15950       5.9910
   15951       5.8569
   15952       6.2653
   15953       5.8662
   15954       6.1683
   15955       5.6664
   15956       6.1466
   15957       5.5473
   15958       6.0960
   15959       5.9802
   15960       6.3958
   15961       5.8711
   15962       5.8753
   15963       6.3445
   15964       6.9789
   15965       6.8725
   15966       6.9373
   15967       7.3100
   15968       6.8441
   15969       6.9931
   15970       6.8830
   15971       6.9575
   15972       7.0623
   15973       7.1436
   15974       6.2206
   15975       6.3458
   15976       6.3576
   15977       6.3063
   15978       6.7551
   15979       6.9085
   15980       7.0969
   15981       7.3448
   15982       6.8734
   15983       6.7065
   15984       7.7293
   15985       6.8142
   15986       7.3015
   15987       6.8584
   15988       7.4419
   15989       8.1906
   15990       8.0319
   15991       7.4499
   15992       8.4450
   15993       7.8077
   15994       7.7958
   15995       8.1843
   15996       9.0045
   15997       9.0754
   15998       9.0953
   15999       9.0227
   16000       8.7305
   16001       9.2364
   16002       8.2260
   16003       8.1413
   16004       7.5290
   16005       7.5558
   16006       8.1604
   16007       7.4562
   16008       7.4495
   16009       7.6109
   16010       8.2481
   16011       8.2695
   16012       8.6376
   16013       8.6299
   16014       8.3918
   16015       7.8726
   16016       8.2475
   16017       8.4079
   16018       7.8815
   16019       8.0078
   16020       7.4111
   16021       7.7375
   16022       7.9442
   16023       7.3610
   16024       6.9418
   16025       6.9600
   16026       7.2096
   16027       6.9800
   16028       7.0827
   16029       7.5175
   16030       7.3826
   16031       7.0650
   16032       7.6476
   16033       7.0580
   16034       7.3466
   16035       7.3475
   16036       7.0254
   16037       7.1814
   16038       7.2785
   16039       6.7855
   16040       6.8756
   16041       7.0027
   16042       6.4443
   16043       6.7460
   16044       6.7114
   16045       6.5252
   16046       5.7043
   16047       6.7354
   16048       7.2446
   16049       7.3956
   16050       7.6915
   16051       7.3287
   16052       7.8302
   16053       7.8588
   16054       7.5942
   16055       7.5575
   16056       7.5224
   16057       7.1916
   16058       7.1922
   16059       7.3416
   16060       7.7299
   16061       6.8470
   16062       7.0614
   16063       6.6897
   16064       7.0635
   16065       6.3925
   16066       6.8734
   16067       6.8873
   16068       6.5210
   16069       7.0116
   16070       6.4379
   16071       7.1012
   16072       6.5317
   16073       6.7953
   16074       6.7945
   16075       6.6341
   16076       6.8518
   16077       6.7331
   16078       6.3882
   16079       6.6723
   16080       6.4299
   16081       6.7145
   16082       6.4082
   16083       7.2204
   16084       7.1903
   16085       7.2527
   16086       6.9118
   16087       7.0693
   16088       6.9847
   16089       6.9001
   16090       6.4858
   16091       7.0101
   16092       6.8982
   16093       6.9399
   16094       6.3055
   16095       6.8224
   16096       6.4484
   16097       6.8999
   16098       5.9436
   16099       6.1569
   16100       5.9433
   16101       6.7165
   16102       6.8315
   16103       7.4386
   16104       7.3527
   16105       6.7264
   16106       6.7368
   16107       6.6252
   16108       6.8001
   16109       6.7976
   16110       6.5933
   16111       6.8016
   16112       6.8515
   16113       6.8623
   16114       5.9355
   16115       6.5920
   16116       7.6114
   16117       7.1095
   16118       6.8279
   16119       7.0843
   16120       7.1684
   16121       7.3258
   16122       7.2341
   16123       6.5962
   16124       6.4284
   16125       5.9805
   16126       6.4886
   16127       5.9376
   16128       6.4532
   16129       6.1250
   16130       6.4335
   16131       6.9065
   16132       7.0691
   16133       6.8448
   16134       6.5058
   16135       6.3485
   16136       6.8767
   16137       7.2710
   16138       7.1379
   16139       6.8265
   16140       6.7080
   16141       6.4785
   16142       6.5841
   16143       7.2155
   16144       6.5942
   16145       6.6300
   16146       7.0514
   16147       6.5930
   16148       6.2587
   16149       6.7062
   16150       7.2174
   16151       6.6195
   16152       6.9608
   16153       7.4330
   16154       7.2872
   16155       6.8452
   16156       7.0273
   16157       6.4425
   16158       6.8351
   16159       6.5299
   16160       6.8308
   16161       6.7684
   16162       6.5130
   16163       5.8824
   16164       6.1615
   16165       6.2153
   16166       5.8810
   16167       5.4220
   16168       6.1100
   16169       6.0086
   16170       5.8867
   16171       5.9842
   16172       6.0152
   16173       5.9830
   16174       6.1269
   16175       5.9283
   16176       6.6827
   16177       6.4299
   16178       6.2785
   16179       6.1226
   16180       6.3540
   16181       6.3327
   16182       6.0436
   16183       6.1953
   16184       6.4289
   16185       6.3021
   16186       6.7004
   16187       6.6581
   16188       6.4368
   16189       6.9541
   16190       6.8156
   16191       6.7997
   16192       7.0668
   16193       7.2331
   16194       7.4800
   16195       7.5398
   16196       7.6129
   16197       7.3501
   16198       6.7849
   16199       7.3850
   16200       7.1641
   16201       7.2375
   16202       7.0827
   16203       6.9969
   16204       7.3828
   16205       7.0227
   16206       7.0190
   16207       7.7405
   16208       6.9425
   16209       7.0218
   16210       7.6989
   16211       6.9608
   16212       6.9510
   16213       6.8237
   16214       6.7681
   16215       7.3174
   16216       7.5087
   16217       7.1216
   16218       7.4465
   16219       6.9377
   16220       6.7219
   16221       7.3850
   16222       7.3354
   16223       7.4779
   16224       7.5506
   16225       7.4815
   16226       7.0990
   16227       6.9483
   16228       7.2032
   16229       8.0809
   16230       7.7526
   16231       7.6833
   16232       7.3063
   16233       7.4813
   16234       7.3924
   16235       7.5622
   16236       7.5548
   16237       7.5427
   16238       6.8591
   16239       7.4960
   16240       8.1525
   16241       7.8976
   16242       8.1995
   16243       7.5561
   16244       8.3187
   16245       7.2302
   16246       6.8900
   16247       7.5110
   16248       7.1212
   16249       8.0303
   16250       7.4357
   16251       8.8039
   16252       7.6550
   16253       8.7403
   16254       9.1986
   16255       9.1105
   16256       9.1211
   16257       8.5427
   16258       7.8661
   16259       8.1700
   16260       7.7764
   16261       8.1623
   16262       7.7281
   16263       8.1615
   16264       8.0258
   16265       7.4506
   16266       7.8748
   16267       7.4468
   16268       8.4835
   16269       7.2466
   16270       7.8551
   16271       8.0975
   16272       7.9231
   16273       7.8818
   16274       7.8289
   16275       7.3959
   16276       7.4714
   16277       7.4323
   16278       7.8482
   16279       7.0498
   16280       7.0084
   16281       7.4788
   16282       7.1895
   16283       8.0231
   16284       7.1235
   16285       7.4404
   16286       8.1298
   16287       7.5861
   16288       8.0607
   16289       7.3599
   16290       7.4173
   16291       7.4917
   16292       7.2103
   16293       7.4076
   16294       7.0024
   16295       7.5539
   16296       7.2809
   16297       7.1610
   16298       7.3631
   16299       7.0625
   16300       7.1122
   16301       6.8437
   16302       6.9057
   16303       7.4936
   16304       7.4911
   16305       7.1026
   16306       7.2903
   16307       7.8786
   16308       7.7344
   16309       7.3173
   16310       7.0143
   16311       7.5184
   16312       7.5377
   16313       7.1827
   16314       7.3847
   16315       6.8067
   16316       7.7831
   16317       8.0545
   16318       7.0935
   16319       7.6235
   16320       8.0178
   16321       8.6595
   16322       7.6207
   16323       7.9909
   16324       8.2888
   16325       8.3180
   16326       7.8335
   16327       8.0843
   16328       8.3983
   16329       7.6339
   16330       7.4088
   16331       6.9613
   16332       7.5132
   16333       7.6487
   16334       7.5059
   16335       7.2576
   16336       7.7534
   16337       7.6755
   16338       7.5611
   16339       6.8716
   16340       7.0805
   16341       7.6536
   16342       7.6110
   16343       7.4502
   16344       7.7394
   16345       7.5079
   16346       7.3841
   16347       7.6786
   16348       7.5693
   16349       7.6073
   16350       7.3410
   16351       7.7593
   16352       7.7789
   16353       7.5080
   16354       6.3989
   16355       7.4650
   16356       7.4758
   16357       7.7381
   16358       7.3486
   16359       7.4595
   16360       7.4208
   16361       7.7855
   16362       7.2279
   16363       7.2526
   16364       7.5196
   16365       7.0888
   16366       7.3417
   16367       6.7590
   16368       7.1141
   16369       7.3788
   16370       6.9725
   16371       7.1816
   16372       7.5968
   16373       6.4567
   16374       7.5964
   16375       6.8891
   16376       6.9483
   16377       6.7560
   16378       6.1500
   16379       6.6420
   16380       6.4920
   16381       6.6986
   16382       6.7894
   16383       6.7333
   16384       6.7150
   16385       7.0060
   16386       6.9284
   16387       7.1194
   16388       7.1962
   16389       7.6425
   16390       7.1816
   16391       6.8355
   16392       6.9300
   16393       7.3652
   16394       6.9281
   16395       6.9542
   16396       6.6926
   16397       6.8796
   16398       6.7032
   16399       6.8242
   16400       6.9500
   16401       6.6288
   16402       7.3705
   16403       7.3822
   16404       7.2235
   16405       7.1169
   16406       7.3243
   16407       6.9933
   16408       6.8341
   16409       6.9497
   16410       7.3573
   16411       7.1554
   16412       6.9936
   16413       8.0585
   16414       7.3040
   16415       7.1323
   16416       6.7368
   16417       7.5412
   16418       6.9243
   16419       7.0432
   16420       7.3511
   16421       7.2467
   16422       6.8041
   16423       7.1118
   16424       7.7437
   16425       7.5274
   16426       7.1630
   16427       7.8089
   16428       7.4526
   16429       7.1019
   16430       6.8888
   16431       7.0756
   16432       6.8230
   16433       7.2761
   16434       7.0808
   16435       7.2045
   16436       6.3723
   16437       6.7568
   16438       6.9835
   16439       6.7620
   16440       7.0449
   16441       6.7372
   16442       6.5601
   16443       6.7308
   16444       7.5558
   16445       7.0813
   16446       7.1590
   16447       7.9364
   16448       7.3498
   16449       8.9248
   16450       8.3469
   16451       8.7620
   16452       7.9408
   16453       7.7112
   16454       7.5241
   16455       7.2953
   16456       6.8824
   16457       7.1573
   16458       6.8005
   16459       7.2158
   16460       6.9061
   16461       6.6448
   16462       7.2454
   16463       6.9223
   16464       7.6856
   16465       7.7322
   16466       7.5797
   16467       7.4594
   16468       7.0759
   16469       7.5605
   16470       6.8324
   16471       7.1587
   16472       7.4207
   16473       7.4197
   16474       7.3669
   16475       7.3596
   16476       7.2003
   16477       8.4132
   16478       7.9302
   16479       8.0338
   16480       7.8664
   16481       7.3878
   16482       7.5966
   16483       7.2612
   16484       7.3985
   16485       7.4861
   16486       7.1839
   16487       7.5659
   16488       6.9513
   16489       7.6417
   16490       7.0640
   16491       7.0649
   16492       7.0532
   16493       7.4304
   16494       7.1468
   16495       7.1742
   16496       6.2092
   16497       6.6157
   16498       6.4817
   16499       7.1279
   16500       6.9603
   16501       7.0430
   16502       6.9009
   16503       7.2845
   16504       7.3809
   16505       6.6398
   16506       7.4177
   16507       7.0110
   16508       6.6409
   16509       7.1437
   16510       7.1614
   16511       6.5954
   16512       6.7155
   16513       6.5755
   16514       6.5768
   16515       5.6395
   16516       6.5180
   16517       6.9870
   16518       6.6727
   16519       7.0928
   16520       6.4855
   16521       6.6563
   16522       6.8078
   16523       6.7090
   16524       6.3071
   16525       6.7427
   16526       5.9562
   16527       6.2117
   16528       6.0489
   16529       5.5473
   16530       5.6596
   16531       5.8785
   16532       6.7399
   16533       6.3732
   16534       6.4364
   16535       6.7575
   16536       6.6367
   16537       6.2129
   16538       6.3134
   16539       6.4970
   16540       7.0973
   16541       6.8397
   16542       6.9225
   16543       6.7314
   16544       6.8814
   16545       7.5917
   16546       6.6241
   16547       7.8094
   16548       6.4897
   16549       7.2158
   16550       7.3550
   16551       7.0247
   16552       7.3797
   16553       6.3736
   16554       6.7321
   16555       6.9520
   16556       6.7290
   16557       7.0397
   16558       7.3557
   16559       6.9148
   16560       7.3240
   16561       7.2903
   16562       7.0805
   16563       7.4666
   16564       6.9208
   16565       6.8165
   16566       6.6417
   16567       7.0849
   16568       6.7913
   16569       6.8964
   16570       6.7228
   16571       7.2484
   16572       6.9384
   16573       6.4358
   16574       6.4659
   16575       6.6546
   16576       7.0916
   16577       6.9467
   16578       6.5955
   16579       6.8601
   16580       6.6757
   16581       7.2766
   16582       6.5807
   16583       7.1502
   16584       7.0220
   16585       7.1931
   16586       7.0262
   16587       6.6008
   16588       6.6988
   16589       6.7413
   16590       6.6911
   16591       7.2311
   16592       6.7679
   16593       6.5924
   16594       6.8019
   16595       7.0943
   16596       6.6930
   16597       6.6976
   16598       6.8634
   16599       7.0956
   16600       7.2726
   16601       7.1320
   16602       6.7507
   16603       6.2914
   16604       6.3409
   16605       6.2642
   16606       5.6412
   16607       6.0300
   16608       6.2422
   16609       5.9899
   16610       6.1981
   16611       6.3981
   16612       6.4453
   16613       6.3603
   16614       6.1851
   16615       6.6204
   16616       5.7090
   16617       6.2169
   16618       6.0081
   16619       5.8941
   16620       5.9924
   16621       5.9942
   16622       6.4275
   16623       5.3267
   16624       5.5088
   16625       5.7909
   16626       6.5573
   16627       6.7999
   16628       6.4940
   16629       6.9437
   16630       6.1173
   16631       6.7291
   16632       6.7384
   16633       6.5797
   16634       6.7364
   16635       6.9818
   16636       6.9312
   16637       7.4332
   16638       6.6452
   16639       6.8075
   16640       6.5547
   16641       6.5558
   16642       7.1650
   16643       7.2909
   16644       6.3779
   16645       6.3293
   16646       7.2501
   16647       7.2083
   16648       7.5466
   16649       7.0254
   16650       7.0504
   16651       7.2275
   16652       7.3409
   16653       7.3174
   16654       7.2636
   16655       6.9630
   16656       7.2214
   16657       7.1169
   16658       6.9036
   16659       6.8706
   16660       6.1708
   16661       7.1927
   16662       6.5555
   16663       6.7936
   16664       6.7676
   16665       6.7746
   16666       7.3582
   16667       7.0749
   16668       7.4324
   16669       6.7256
   16670       6.7601
   16671       6.1396
   16672       6.5708
   16673       6.6148
   16674       6.8932
   16675       6.9313
   16676       6.1900
   16677       6.6135
   16678       6.8954
   16679       7.5701
   16680       7.3263
   16681       7.1785
   16682       7.1686
   16683       7.3823
   16684       7.3593
   16685       7.1204
   16686       6.9160
   16687       6.0877
   16688       5.6635
   16689       6.4155
   16690       6.1564
   16691       5.9279
   16692       6.8347
   16693       6.5590
   16694       6.9238
   16695       6.3709
   16696       6.1248
   16697       6.8850
   16698       6.5411
   16699       7.2921
   16700       6.6962
   16701       6.5727
   16702       7.0151
   16703       6.4004
   16704       6.9773
   16705       6.5030
   16706       6.7289
   16707       6.3391
   16708       6.2625
   16709       7.0663
   16710       6.7733
   16711       6.7766
   16712       7.1016
   16713       6.6172
   16714       7.3064
   16715       6.7118
   16716       6.4852
   16717       6.4827
   16718       6.1645
   16719       6.7878
   16720       6.2191
   16721       5.9322
   16722       6.6137
   16723       6.6090
   16724       6.7963
   16725       5.9663
   16726       6.5346
   16727       6.7358
   16728       6.5303
   16729       7.0152
   16730       5.8529
   16731       6.9233
   16732       6.5228
   16733       6.8274
   16734       6.2106
   16735       6.4090
   16736       6.1641
   16737       6.1096
   16738       5.8626
   16739       5.7574
   16740       6.9703
   16741       6.7543
   16742       6.8132
   16743       6.8797
   16744       6.6573
   16745       7.2182
   16746       7.4616
   16747       6.8764
   16748       6.6308
   16749       6.3907
   16750       5.8038
   16751       6.2547
   16752       5.9146
   16753       5.5030
   16754       5.5647
   16755       5.8778
   16756       5.9056
   16757       6.1408
   16758       6.1180
   16759       6.0636
   16760       5.5907
   16761       5.8632
   16762       5.2289
   16763       5.6937
   16764       6.0838
   16765       5.7668
   16766       5.8146
   16767       5.5475
   16768       5.2090
   16769       5.8297
   16770       5.9045
   16771       5.7161
   16772       5.6082
   16773       6.1639
   16774       6.5228
   16775       6.7920
   16776       5.6523
   16777       6.0208
   16778       6.5095
   16779       6.3010
   16780       6.9947
   16781       6.5519
   16782       6.7808
   16783       6.3384
   16784       6.1324
   16785       6.0234
   16786       6.3145
   16787       6.1896
   16788       6.1340
   16789       5.3360
   16790       5.8734
   16791       5.7127
   16792       5.1291
   16793       6.2781
   16794       6.1026
   16795       5.2552
   16796       6.0985
   16797       6.4327
   16798       6.2748
   16799       6.4161
   16800       6.5338
   16801       6.2100
   16802       6.0765
   16803       6.5735
   16804       5.9741
   16805       6.6471
   16806       6.5421
   16807       7.0710
   16808       6.7587
   16809       7.2035
   16810       7.0899
   16811       7.3828
   16812       6.9407
   16813       7.9297
   16814       7.6669
   16815       7.9531
   16816       6.9902
   16817       6.9025
   16818       7.5995
   16819       7.4092
   16820       7.1559
   16821       7.0791
   16822       7.0590
   16823       6.2332
   16824       6.4174
   16825       6.7313
   16826       6.9024
   16827       6.9309
   16828       6.3951
   16829       6.6152
   16830       6.4027
   16831       7.3886
   16832       7.0374
   16833       6.7713
   16834       7.7088
   16835       7.2513
   16836       7.2433
   16837       7.5217
   16838       7.2095
   16839       6.2908
   16840       6.7118
   16841       6.9455
   16842       6.7138
   16843       6.7103
   16844       6.7276
   16845       6.4104
   16846       6.4014
   16847       6.8369
   16848       6.6790
   16849       6.8078
   16850       6.1716
   16851       6.5101
   16852       6.5162
   16853       6.8178
   16854       6.5561
   16855       6.2651
   16856       6.2221
   16857       5.4552
   16858       5.9135
   16859       5.6742
   16860       6.0657
   16861       5.9712
   16862       6.0198
   16863       5.9922
   16864       6.1999
   16865       5.6257
   16866       5.5103
   16867       5.7224
   16868       5.4775
   16869       5.3993
   16870       5.5755
   16871       6.2193
   16872       6.0354
   16873       5.8179
   16874       5.8467
   16875       6.8148
   16876       6.3588
   16877       6.4023
   16878       6.5195
   16879       7.2837
   16880       6.6784
   16881       7.3677
   16882       6.5809
   16883       6.5190
   16884       6.9133
   16885       6.9363
   16886       6.7496
   16887       7.0995
   16888       7.5360
   16889       6.4703
   16890       6.3869
   16891       6.4849
   16892       6.5772
   16893       6.8505
   16894       5.5473
   16895       6.5142
   16896       6.4857
   16897       6.4095
   16898       6.3773
   16899       6.3993
   16900       6.4585
   16901       6.1574
   16902       6.3964
   16903       6.4932
   16904       6.1219
   16905       5.5917
   16906       6.2321
   16907       5.7641
   16908       6.1573
   16909       6.6945
   16910       6.1632
   16911       5.7614
   16912       6.3591
   16913       5.7156
   16914       6.0800
   16915       5.8856
   16916       5.8405
   16917       5.8938
   16918       6.0411
   16919       6.3632
   16920       6.1190
   16921       5.6546
   16922       6.2313
   16923       6.1738
   16924       6.0390
   16925       5.7583
   16926       5.9579
   16927       6.2374
   16928       6.0256
   16929       5.5987
   16930       5.9177
   16931       6.0414
   16932       5.7825
   16933       6.1168
   16934       6.1357
   16935       5.9583
   16936       5.8964
   16937       5.4756
   16938       6.3257
   16939       6.4087
   16940       6.2033
   16941       6.4657
   16942       6.4401
   16943       6.2372
   16944       6.3346
   16945       6.4955
   16946       6.4935
   16947       6.0528
   16948       6.4667
   16949       6.0887
   16950       6.6048
   16951       5.9254
   16952       6.1256
   16953       5.9099
   16954       6.7618
   16955       6.4546
   16956       6.2467
   16957       6.8345
   16958       6.0544
   16959       6.2562
   16960       5.8575
   16961       6.5775
   16962       6.8194
   16963       6.1710
   16964       6.1133
   16965       5.8889
   16966       6.1741
   16967       6.0868
   16968       6.6991
   16969       6.0611
   16970       5.8095
   16971       5.7836
   16972       5.8955
   16973       5.8671
   16974       6.6678
   16975       5.6085
   16976       5.8681
   16977       5.9255
   16978       5.6491
   16979       5.8825
   16980       5.6432
   16981       5.5060
   16982       6.2564
   16983       6.0956
   16984       6.5586
   16985       6.1642
   16986       6.4635
   16987       6.2326
   16988       6.3470
   16989       6.1529
   16990       6.0437
   16991       6.3579
   16992       5.8901
   16993       6.4826
   16994       6.2048
   16995       6.1014
   16996       6.7745
   16997       5.7518
   16998       5.8984
   16999       5.9979
   17000       6.2473
   17001       5.6626
   17002       5.7678
   17003       5.9069
   17004       6.7906
   17005       5.5290
   17006       5.6211
   17007       6.1156
   17008       6.1044
   17009       6.6097
   17010       6.5081
   17011       6.1373
   17012       6.6754
   17013       6.5984
   17014       6.4524
   17015       6.1576
   17016       5.2836
   17017       6.0001
   17018       6.1892
   17019       6.0361
   17020       6.0066
   17021       6.0622
   17022       6.7008
   17023       6.1279
   17024       6.2721
   17025       6.6609
   17026       6.6713
   17027       6.1106
   17028       6.3428
   17029       6.5558
   17030       6.7200
   17031       6.8193
   17032       6.5809
   17033       6.5445
   17034       6.4000
   17035       6.7918
   17036       6.5010
   17037       6.4930
   17038       6.3250
   17039       5.4222
   17040       5.8922
   17041       5.6359
   17042       6.1625
   17043       6.0403
   17044       5.6433
   17045       6.2577
   17046       5.9038
   17047       5.9195
   17048       5.1437
   17049       5.1914
   17050       5.6501
   17051       5.9877
   17052       6.3827
   17053       5.8529
   17054       6.0342
   17055       5.5888
   17056       6.0547
   17057       5.5890
   17058       5.9702
   17059       5.5965
   17060       5.7936
   17061       5.8082
   17062       5.9027
   17063       5.6626
   17064       6.0075
   17065       6.0470
   17066       5.9445
   17067       6.1991
   17068       5.9441
   17069       5.4686
   17070       5.5206
   17071       5.6772
   17072       5.9006
   17073       5.0622
   17074       5.2661
   17075       6.1021
   17076       5.7790
   17077       5.5800
   17078       5.7577
   17079       5.8796
   17080       5.8904
   17081       5.8538
   17082       5.4984
   17083       5.9845
   17084       5.4504
   17085       5.3562
   17086       5.0517
   17087       5.5150
   17088       5.4966
   17089       4.8147
   17090       4.4415
   17091       4.9816
   17092       5.0044
   17093       5.5095
   17094       5.1275
   17095       5.1667
   17096       5.1664
   17097       5.9324
   17098       5.3350
   17099       5.0701
   17100       4.7972
   17101       5.7383
   17102       5.1374
   17103       5.1569
   17104       6.1112
   17105       5.6774
   17106       5.3961
   17107       5.5983
   17108       5.6644
   17109       5.6026
   17110       5.6414
   17111       5.3596
   17112       5.4634
   17113       5.7922
   17114       5.5712
   17115       5.2857
   17116       5.3371
   17117       5.7326
   17118       5.4708
   17119       5.1243
   17120       5.6820
   17121       5.2776
   17122       5.6781
   17123       5.5586
   17124       5.4864
   17125       5.6158
   17126       5.2501
   17127       5.5505
   17128       5.3362
   17129       5.6494
   17130       5.5188
   17131       5.5978
   17132       5.2808
   17133       5.7098
   17134       5.6256
   17135       5.0842
   17136       5.3683
   17137       5.1578
   17138       5.0404
   17139       4.9536
   17140       4.6882
   17141       5.1576
   17142       5.2528
   17143       5.3332
   17144       5.6676
   17145       6.1526
   17146       5.9809
   17147       5.7781
   17148       6.5968
   17149       5.8141
   17150       6.2226
   17151       6.3019
   17152       6.2417
   17153       6.3291
   17154       6.6624
   17155       5.9568
   17156       5.7185
   17157       5.9323
   17158       5.4554
   17159       6.2168
   17160       6.2955
   17161       6.5137
   17162       6.5095
   17163       6.6058
   17164       6.4104
   17165       6.0527
   17166       6.0031
   17167       6.0745
   17168       6.5983
   17169       6.5039
   17170       6.9073
   17171       6.2598
   17172       5.9529
   17173       6.4319
   17174       5.8636
   17175       5.8884
   17176       4.8047
   17177       5.6296
   17178       5.3308
   17179       5.7176
   17180       5.5184
   17181       5.1732
   17182       5.3081
   17183       5.6143
   17184       5.9952
   17185       6.6541
   17186       5.8204
   17187       6.4418
   17188       6.5156
   17189       5.5018
   17190       5.6675
   17191       6.0200
   17192       5.8668
   17193       5.2757
   17194       5.6087
   17195       5.8567
   17196       5.3693
   17197       4.9148
   17198       5.1555
   17199       4.9048
   17200       4.8406
   17201       5.0828
   17202       5.2281
   17203       5.0712
   17204       5.1140
   17205       4.9145
   17206       5.1130
   17207       4.9988
   17208       4.8029
   17209       5.0568
   17210       4.8754
   17211       5.6593
   17212       4.8171
   17213       5.0224
   17214       5.3199
   17215       4.7687
   17216       5.4413
   17217       5.1947
   17218       4.7375
   17219       5.1415
   17220       5.4332
   17221       5.6108
   17222       5.7965
   17223       5.3654
   17224       5.5810
   17225       5.9369
   17226       5.3739
   17227       5.9484
   17228       6.4766
   17229       6.0349
   17230       5.8232
   17231       6.5673
   17232       6.4365
   17233       7.0692
   17234       6.6820
   17235       6.5369
   17236       6.9498
   17237       6.7344
   17238       6.3164
   17239       6.8488
   17240       6.9952
   17241       7.3131
   17242       6.8641
   17243       6.8570
   17244       6.9261
   17245       7.0495
   17246       7.7521
   17247       7.2003
   17248       6.6461
   17249       7.1410
   17250       6.9852
   17251       7.7297
   17252       7.4029
   17253       7.0636
   17254       6.9238
   17255       6.8125
   17256       6.7070
   17257       6.6808
   17258       6.3961
   17259       6.5989
   17260       6.4412
   17261       6.5454
   17262       6.6579
   17263       6.5327
   17264       6.5126
   17265       6.4511
   17266       6.2921
   17267       6.8219
   17268       6.3765
   17269       6.2510
   17270       6.8023
   17271       7.1301
   17272       6.9457
   17273       6.7531
   17274       6.5341
   17275       5.8929
   17276       5.9150
   17277       6.1713
   17278       5.7962
   17279       6.1467
   17280       5.5751
   17281       6.1987
   17282       6.1367
   17283       6.0138
   17284       5.9294
   17285       6.0830
   17286       5.6965
   17287       6.2436
   17288       6.0968
   17289       5.8848
   17290       6.4778
   17291       6.2323
   17292       6.1339
   17293       7.1730
   17294       6.3315
   17295       6.6124
   17296       7.0033
   17297       6.5558
   17298       6.7928
   17299       6.6219
   17300       6.5991
   17301       6.9069
   17302       6.6269
   17303       6.0772
   17304       5.8795
   17305       5.4796
   17306       5.2137
   17307       5.0728
   17308       5.6250
   17309       6.1239
   17310       5.4227
   17311       6.1198
   17312       5.5364
   17313       5.4787
   17314       5.7109
   17315       6.2357
   17316       5.9603
   17317       6.3006
   17318       5.9149
   17319       6.2910
   17320       6.3689
   17321       5.7727
   17322       5.7302
   17323       5.6191
   17324       5.3001
   17325       5.5100
   17326       5.3896
   17327       5.4438
   17328       5.4014
   17329       5.2108
   17330       5.6323
   17331       5.4425
   17332       5.5159
   17333       5.1546
   17334       4.8694
   17335       5.2317
   17336       5.3597
   17337       5.2048
   17338       5.1809
   17339       4.9639
   17340       5.1463
   17341       5.0458
   17342       5.3179
   17343       5.3558
   17344       5.0114
   17345       5.2004
   17346       4.6066
   17347       4.9782
   17348       5.1260
   17349       5.7794
   17350       5.7278
   17351       5.6527
   17352       5.7823
   17353       5.8390
   17354       6.0679
   17355       6.4004
   17356       6.0486
   17357       5.9372
   17358       5.9949
   17359       5.5656
   17360       5.9623
   17361       5.8010
   17362       5.7669
   17363       5.9128
   17364       6.2834
   17365       5.6870
   17366       6.0077
   17367       5.9516
   17368       6.3034
   17369       6.1748
   17370       5.6751
   17371       5.6512
   17372       5.8915
   17373       5.8121
   17374       6.4353
   17375       5.7202
   17376       5.8388
   17377       5.9503
   17378       6.1870
   17379       6.0183
   17380       5.2043
   17381       5.5595
   17382       5.7507
   17383       6.5036
   17384       6.7671
   17385       6.0648
   17386       5.5546
   17387       6.1876
   17388       6.6483
   17389       6.1018
   17390       6.1411
   17391       6.5985
   17392       6.3484
   17393       6.1817
   17394       6.2478
   17395       6.2812
   17396       6.2190
   17397       6.3405
   17398       5.8148
   17399       5.6829
   17400       5.9847
   17401       5.9409
   17402       6.4983
   17403       6.3139
   17404       6.4927
   17405       6.7155
   17406       5.8909
   17407       6.4207
   17408       6.2441
   17409       6.3616
   17410       5.8984
   17411       6.2989
   17412       6.1755
   17413       7.0847
   17414       5.9582
   17415       5.6410
   17416       5.8594
   17417       5.8195
   17418       6.0240
   17419       6.4228
   17420       5.9474
   17421       6.3787
   17422       6.6745
   17423       6.5765
   17424       6.1154
   17425       6.2877
   17426       6.8103
   17427       6.3862
   17428       7.1851
   17429       6.6159
   17430       6.0828
   17431       6.0614
   17432       6.3636
   17433       6.8751
   17434       6.6243
   17435       6.0649
   17436       6.4994
   17437       6.5536
   17438       6.2520
   17439       6.4350
   17440       6.5813
   17441       6.2838
   17442       6.0276
   17443       6.1067
   17444       6.9105
   17445       6.5378
   17446       6.4621
   17447       6.1822
   17448       6.8719
   17449       7.2979
   17450       6.6577
   17451       6.7502
   17452       6.2636
   17453       6.0715
   17454       6.6176
   17455       6.2467
   17456       7.1971
   17457       6.9960
   17458       6.8997
   17459       7.4152
   17460       7.1570
   17461       6.5600
   17462       6.9625
   17463       6.6098
   17464       6.3750
   17465       6.4697
   17466       6.8394
   17467       6.7186
   17468       6.7672
   17469       6.9581
   17470       6.9644
   17471       6.8719
   17472       6.5022
   17473       5.6724
   17474       6.2830
   17475       6.7886
   17476       5.6969
   17477       6.3544
   17478       5.9058
   17479       5.9766
   17480       6.2074
   17481       6.9029
   17482       6.2160
   17483       6.0317
   17484       6.0063
   17485       6.2110
   17486       5.8898
   17487       5.6475
   17488       5.6740
   17489       5.7916
   17490       6.2625
   17491       6.4708
   17492       6.5128
   17493       6.1029
   17494       6.0663
   17495       6.8250
   17496       6.9678
   17497       6.3289
   17498       6.7432
   17499       6.7268
   17500       6.6930
   17501       6.2554
   17502       5.9423
   17503       6.2367
   17504       5.7431
   17505       5.8117
   17506       5.4855
   17507       5.7673
   17508       5.8196
   17509       6.1057
   17510       5.7534
   17511       6.1298
   17512       6.6851
   17513       6.0671
   17514       6.3699
   17515       6.5958
   17516       6.5800
   17517       7.2021
   17518       6.7185
   17519       6.9261
   17520       6.7734
   17521       7.3981
   17522       6.8046
   17523       6.4241
   17524       6.1204
   17525       6.3727
   17526       6.4358
   17527       5.9604
   17528       5.9016
   17529       6.3534
   17530       5.7119
   17531       5.9943
   17532       5.5713
   17533       5.7167
   17534       5.8470
   17535       6.2958
   17536       6.1871
   17537       6.1484
   17538       5.8419
   17539       6.4381
   17540       5.8985
   17541       5.9418
   17542       5.7465
   17543       5.8084
   17544       6.2594
   17545       5.9201
   17546       5.6288
   17547       5.8979
   17548       6.1421
   17549       6.7070
   17550       6.7759
   17551       6.3547
   17552       6.6590
   17553       6.5511
   17554       7.2009
   17555       6.4564
   17556       6.6923
   17557       6.6796
   17558       6.6370
   17559       6.3459
   17560       6.3073
   17561       6.3958
   17562       6.2546
   17563       6.6805
   17564       6.5575
   17565       6.3490
   17566       6.0539
   17567       6.1501
   17568       6.3598
   17569       6.4605
   17570       6.5267
   17571       6.8187
   17572       7.0814
   17573       6.3024
   17574       6.3568
   17575       6.6215
   17576       6.1539
   17577       6.5133
   17578       6.7008
   17579       6.9508
   17580       6.8685
   17581       6.7452
   17582       7.3767
   17583       7.0331
   17584       7.0224
   17585       6.9046
   17586       7.4034
   17587       7.0059
   17588       7.2651
   17589       6.8457
   17590       6.8649
   17591       7.0862
   17592       7.1026
   17593       6.9805
   17594       7.4303
   17595       7.6177
   17596       8.1820
   17597       7.9015
   17598       7.8464
   17599       7.4518
   17600       7.3789
   17601       7.0582
   17602       6.9585
   17603       7.6744
   17604       7.7121
   17605       7.6931
   17606       7.6581
   17607       7.5556
   17608       8.1351
   17609       7.7514
   17610       7.5849
   17611       8.6493
   17612       8.3327
   17613       8.4660
   17614       8.6332
   17615       8.1478
   17616       8.6141
   17617       8.6401
   17618       9.9811
   17619       8.4587
   17620       8.2416
   17621       8.7505
   17622       7.8471
   17623       7.5353
   17624       7.9670
   17625       7.8459
   17626       7.9223
   17627       8.0087
   17628       8.1472
   17629       8.9802
   17630       8.8282
   17631       8.1258
   17632       8.3046
   17633       8.4887
   17634       8.4651
   17635       7.9218
   17636       7.3318
   17637       7.3850
   17638       7.8286
   17639       7.5804
   17640       7.0836
   17641       7.4034
   17642       6.7877
   17643       7.1349
   17644       7.1273
   17645       6.8786
   17646       7.1602
   17647       7.4736
   17648       7.1160
   17649       7.1785
   17650       7.2524
   17651       6.9848
   17652       6.8119
   17653       6.8600
   17654       6.7445
   17655       6.9509
   17656       7.0463
   17657       6.7871
   17658       6.5669
   17659       7.0733
   17660       7.3372
   17661       7.3353
   17662       7.1087
   17663       6.6123
   17664       6.6753
   17665       7.7112
   17666       7.2948
   17667       6.7787
   17668       6.9495
   17669       6.8442
   17670       6.8162
   17671       6.9088
   17672       6.8373
   17673       7.2806
   17674       7.0523
   17675       7.6684
   17676       6.5890
   17677       7.9150
   17678       7.6291
   17679       7.5349
   17680       7.0996
   17681       7.5033
   17682       7.3913
   17683       8.6626
   17684       7.7150
   17685       8.2465
   17686       7.9040
   17687       7.6950
   17688       7.8024
   17689       7.9768
   17690       7.8819
   17691       7.2509
   17692       7.6521
   17693       7.6081
   17694       7.7438
   17695       7.3181
   17696       7.3625
   17697       7.8766
   17698       7.6038
   17699       7.1099
   17700       7.8653
   17701       7.3739
   17702       7.7346
   17703       7.7470
   17704       7.8336
   17705       8.7482
   17706       8.5883
   17707       8.6831
   17708       7.8616
   17709       8.7045
   17710       8.4964
   17711       8.2058
   17712       8.7791
   17713       8.2706
   17714       8.2481
   17715       8.2530
   17716       6.9983
   17717       7.0179
   17718       7.8697
   17719       6.3936
   17720       7.0173
   17721       7.1763
   17722       7.3431
   17723       7.4355
   17724       7.2503
   17725       7.2919
   17726       7.7909
   17727       6.8186
   17728       6.8468
   17729       7.3632
   17730       7.1922
   17731       6.9983
   17732       6.5393
   17733       6.3667
   17734       6.3067
   17735       6.8332
   17736       6.3231
   17737       6.6982
   17738       6.8738
   17739       6.0751
   17740       6.7544
   17741       6.3925
   17742       6.9989
   17743       6.2556
   17744       6.6092
   17745       6.4420
   17746       5.9441
   17747       6.3107
   17748       6.1676
   17749       6.4829
   17750       6.4866
   17751       6.5371
   17752       6.5007
   17753       6.8664
   17754       6.1732
   17755       6.3195
   17756       6.8900
   17757       7.2595
   17758       7.2941
   17759       7.0161
   17760       6.7340
   17761       7.7267
   17762       6.5258
   17763       7.1427
   17764       6.6489
   17765       6.7529
   17766       6.6856
   17767       6.8682
   17768       6.8247
   17769       6.5334
   17770       7.0281
   17771       6.1000
   17772       6.5737
   17773       6.5266
   17774       6.2250
   17775       5.9475
   17776       6.3667
   17777       6.5366
   17778       6.6130
   17779       6.7732
   17780       6.9397
   17781       6.6156
   17782       6.6899
   17783       6.6550
   17784       6.6367
   17785       6.6578
   17786       7.0642
   17787       7.1967
   17788       6.7016
   17789       6.7705
   17790       6.4353
   17791       6.3511
   17792       6.9204
   17793       5.6219
   17794       6.3861
   17795       6.1353
   17796       6.6846
   17797       6.9196
   17798       7.6409
   17799       7.1132
   17800       6.9264
   17801       6.9427
   17802       7.1090
   17803       6.8514
   17804       6.6821
   17805       7.0677
   17806       6.7159
   17807       7.1872
   17808       6.6397
   17809       6.8830
   17810       6.9580
   17811       7.2587
   17812       7.0965
   17813       7.2066
   17814       6.8112
   17815       7.1604
   17816       7.5467
   17817       7.3449
   17818       7.5760
   17819       7.1227
   17820       7.1539
   17821       8.0198
   17822       7.4572
   17823       6.7192
   17824       7.7056
   17825       6.7899
   17826       6.7648
   17827       7.3826
   17828       7.1864
   17829       7.4655
   17830       6.8670
   17831       7.0855
   17832       7.1751
   17833       7.5426
   17834       7.2619
   17835       7.5705
   17836       7.3871
   17837       7.5131
   17838       7.3848
   17839       7.3168
   17840       7.4146
   17841       7.1554
   17842       7.5504
   17843       6.9746
   17844       7.7602
   17845       7.2275
   17846       7.1653
   17847       7.3812
   17848       7.0608
   17849       7.3164
   17850       7.1992
   17851       7.2451
   17852       6.8371
   17853       6.8099
   17854       7.2700
   17855       6.7799
   17856       7.3149
   17857       6.6848
   17858       6.9040
   17859       7.2042
   17860       6.9081
   17861       6.8835
   17862       7.3233
   17863       7.7183
   17864       7.3291
   17865       7.2000
   17866       7.2691
   17867       7.2453
   17868       7.5812
   17869       6.6425
   17870       7.0408
   17871       7.0939
   17872       7.1952
   17873       6.9338
   17874       6.8164
   17875       7.1829
   17876       7.2866
   17877       7.5517
   17878       7.5395
   17879       7.2753
   17880       7.1689
   17881       7.2300
   17882       7.0105
   17883       7.1096
   17884       7.5350
   17885       7.1722
   17886       6.7771
   17887       6.9210
   17888       7.0324
   17889       7.3965
   17890       7.4896
   17891       7.1291
   17892       6.5894
   17893       6.6057
   17894       6.7450
   17895       6.6836
   17896       6.4602
   17897       6.6987
   17898       5.9582
   17899       6.2547
   17900       6.5081
   17901       6.6705
   17902       6.7986
   17903       7.1861
   17904       6.5539
   17905       6.9525
   17906       6.5969
   17907       6.9449
   17908       7.8900
   17909       7.1220
   17910       6.0648
   17911       7.0533
   17912       6.5054
   17913       6.8772
   17914       7.0433
   17915       6.8987
   17916       7.1141
   17917       6.8484
   17918       7.1834
   17919       6.9010
   17920       6.6292
   17921       6.7209
   17922       6.9420
   17923       6.5214
   17924       7.0906
   17925       6.4581
   17926       6.9215
   17927       7.0890
   17928       6.7607
   17929       6.7311
   17930       6.7608
   17931       6.8065
   17932       6.3747
   17933       6.6207
   17934       7.2952
   17935       6.2055
   17936       6.2732
   17937       6.2399
   17938       6.4230
   17939       6.6373
   17940       6.8371
   17941       6.9856
   17942       6.7670
   17943       6.9891
   17944       6.7994
   17945       6.5883
   17946       6.1265
   17947       6.8951
   17948       6.4638
   17949       6.6030
   17950       6.5061
   17951       6.5030
   17952       6.0512
   17953       5.9440
   17954       6.2258
   17955       6.3454
   17956       6.3872
   17957       6.4346
   17958       5.5604
   17959       5.7901
   17960       5.5452
   17961       5.6878
   17962       5.6131
   17963       6.1522
   17964       5.8807
   17965       5.6830
   17966       5.9427
   17967       5.9815
   17968       5.8663
   17969       5.5100
   17970       5.8459
   17971       5.4213
   17972       5.9192
   17973       6.1435
   17974       5.8151
   17975       5.5786
   17976       6.3735
   17977       6.5146
   17978       6.8074
   17979       7.2201
   17980       6.9181
   17981       7.4394
   17982       7.4136
   17983       7.1853
   17984       7.6029
   17985       6.7167
   17986       6.3943
   17987       6.9608
   17988       6.4227
   17989       6.5505
   17990       6.8349
   17991       7.2074
   17992       6.7270
   17993       6.8424
   17994       6.7088
   17995       6.5388
   17996       6.9182
   17997       6.4777
   17998       6.8594
   17999       6.4834
   18000       6.9764
   18001       6.2751
   18002       6.5815
   18003       6.5033
   18004       6.4166
   18005       6.7731
   18006       6.5134
   18007       6.9098
   18008       6.5101
   18009       6.5764
   18010       6.6293
   18011       6.9304
   18012       6.5260
   18013       6.7624
   18014       6.7690
   18015       6.4417
   18016       6.8990
   18017       7.0209
   18018       7.2730
   18019       6.8824
   18020       6.6045
   18021       7.0187
   18022       6.9164
   18023       6.8122
   18024       7.0470
   18025       7.0880
   18026       6.5563
   18027       6.2968
   18028       6.7014
   18029       6.4391
   18030       6.6651
   18031       6.6281
   18032       6.7927
   18033       6.2619
   18034       6.4640
   18035       6.3602
   18036       6.2718
   18037       7.1185
   18038       6.6918
   18039       6.7537
   18040       6.0883
   18041       6.3203
   18042       6.0396
   18043       6.9176
   18044       6.3756
   18045       6.7050
   18046       6.9486
   18047       6.6202
   18048       7.2638
   18049       6.9168
   18050       6.7095
   18051       6.5940
   18052       7.1316
   18053       7.0542
   18054       6.7866
   18055       7.4301
   18056       6.9084
   18057       7.7337
   18058       7.6533
   18059       7.6937
   18060       7.6879
   18061       8.1919
   18062       7.4954
   18063       7.6161
   18064       7.6323
   18065       7.6465
   18066       7.7077
   18067       7.4873
   18068       7.5243
   18069       7.3282
   18070       7.1947
   18071       7.0620
   18072       7.0892
   18073       7.7020
   18074       7.3668
   18075       7.2958
   18076       6.9723
   18077       6.6909
   18078       8.0877
   18079       7.6458
   18080       6.5305
   18081       6.4462
   18082       6.8499
   18083       6.6138
   18084       6.6636
   18085       6.6872
   18086       6.5738
   18087       6.3311
   18088       7.0298
   18089       6.7625
   18090       6.1766
   18091       6.3120
   18092       6.0014
   18093       6.1042
   18094       6.3175
   18095       6.6681
   18096       6.7189
   18097       6.6594
   18098       6.9716
   18099       6.8913
   18100       6.7147
   18101       6.8904
   18102       6.9316
   18103       6.8345
   18104       6.4039
   18105       6.3272
   18106       6.3307
   18107       6.3453
   18108       6.2377
   18109       6.6469
   18110       6.3506
   18111       6.3248
   18112       5.8862
   18113       6.1329
   18114       6.3922
   18115       6.1444
   18116       6.2808
   18117       6.3031
   18118       6.4816
   18119       6.8021
   18120       6.0181
   18121       6.2765
   18122       5.5402
   18123       6.2503
   18124       5.8924
   18125       6.1774
   18126       5.5473
   18127       6.1537
   18128       5.8212
   18129       6.1234
   18130       6.2712
   18131       5.8109
   18132       6.0300
   18133       5.9698
   18134       6.1515
   18135       6.1238
   18136       6.0889
   18137       6.0476
   18138       6.4195
   18139       6.0999
   18140       6.3624
   18141       7.2614
   18142       6.8739
   18143       6.6240
   18144       6.3742
   18145       6.9612
   18146       6.1793
   18147       6.6835
   18148       6.6411
   18149       6.4670
   18150       6.5613
   18151       5.7777
   18152       6.3597
   18153       5.7545
   18154       6.1942
   18155       6.1293
   18156       6.0601
   18157       5.7377
   18158       6.2193
   18159       6.5468
   18160       5.4916
   18161       6.1654
   18162       5.5919
   18163       6.1040
   18164       5.8305
   18165       6.0397
   18166       5.5563
   18167       5.6773
   18168       6.1267
   18169       6.1316
   18170       6.0843
   18171       5.6158
   18172       6.1038
   18173       5.7446
   18174       5.3535
   18175       5.8090
   18176       5.8758
   18177       5.3691
   18178       5.8790
   18179       5.6883
   18180       5.8978
[truncated: 6,640,041 more chars]
