# Supplementary material for: Non-degradative Ubiquitination of Protein Kinases
Source: PLoS Comput Biol. 2016 Jun 2;12(6):e1004898. doi: 10.1371/journal.pcbi.1004898 (PMC4890936; doi:10.1371/journal.pcbi.1004898)
Supplement: S11 Dataset — The distance between the ZAP-70 F349 Cα atom and the D379 Cβ atom at each picosecond in the simulations is printed in Angstroms. Data from each of the 32 10-ns simulations is combined into one file. (BZ2) [file pcbi.1004898.s021.bz2 › pcbi.1004898.s021]

#Frame      Dis_00000
       1      10.7339
       2      10.8965
       3      10.7095
       4      10.9364
       5      11.0415
       6      10.7744
       7      11.4441
       8      11.4735
       9      11.6107
      10      11.0948
      11      11.9131
      12      10.7043
      13      11.4001
      14      11.5644
      15      11.3105
      16      11.5880
      17      11.6779
      18      11.8136
      19      11.6230
      20      11.7721
      21      11.6706
      22      11.8220
      23      11.7702
      24      11.0541
      25      11.9407
      26      11.1800
      27      11.7270
      28      11.2385
      29      10.7475
      30      10.5882
      31      10.5261
      32      10.3253
      33      11.2633
      34      10.8902
      35      11.1843
      36      11.2291
      37      11.1490
      38      11.4989
      39      11.1099
      40      11.2689
      41      10.8003
      42      11.3089
      43      10.3979
      44      10.6484
      45      10.6664
      46      11.0000
      47      10.4740
      48      10.3905
      49      10.4461
      50      10.1732
      51      10.6958
      52      10.9071
      53      10.4566
      54      10.4904
      55      10.7791
      56      11.3857
      57      10.7928
      58      10.5848
      59      11.4160
      60      11.3954
      61      10.8823
      62      10.9328
      63      11.1734
      64      10.9916
      65      10.8705
      66      11.0546
      67      10.6432
      68      10.8751
      69      10.9545
      70      10.6544
      71      10.4940
      72      11.2185
      73      10.6719
      74      10.4190
      75      10.5918
      76      10.9760
      77      11.2348
      78       9.8855
      79      10.4984
      80      10.9991
      81      10.4334
      82      11.0690
      83      10.8390
      84      10.4390
      85      10.5603
      86      10.5250
      87      10.8323
      88      10.7014
      89      11.2857
      90      10.5780
      91      10.4209
      92      11.0613
      93      10.7715
      94      10.1506
      95      10.4176
      96      10.4426
      97      10.6872
      98      11.2410
      99      11.5209
     100      10.7443
     101      11.4116
     102      11.0059
     103      11.8126
     104      10.8469
     105      11.1439
     106      11.0000
     107      10.6204
     108      10.5202
     109      10.6730
     110      10.7397
     111      10.4954
     112      10.9584
     113      10.5890
     114      10.7197
     115      10.7716
     116      11.0472
     117      10.4524
     118      11.2677
     119      11.2501
     120      11.3447
     121      11.3945
     122      11.4384
     123      11.7826
     124      11.1116
     125      11.5611
     126      11.0845
     127      11.6378
     128      12.0562
     129      11.9324
     130      11.8134
     131      11.1466
     132      11.1344
     133      11.1874
     134      10.5350
     135      10.4136
     136       9.9466
     137       9.6050
     138       9.8371
     139       9.8490
     140       9.7782
     141      10.1583
     142      10.8830
     143      11.0284
     144      11.1489
     145      10.5808
     146      10.2757
     147      10.7267
     148      10.9324
     149      10.8095
     150      10.5956
     151      10.2514
     152      10.5974
     153      10.8081
     154       9.9025
     155      10.5143
     156      10.6714
     157      10.7284
     158      10.5665
     159      10.6303
     160      10.3922
     161      10.4694
     162      10.3669
     163      11.0403
     164      10.8824
     165      10.3823
     166      10.3283
     167      10.2932
     168      11.2118
     169      10.0950
     170      10.7097
     171      10.1078
     172      10.4952
     173      10.6187
     174      10.4978
     175      11.0189
     176      11.1311
     177      11.0190
     178      10.8782
     179      11.1245
     180      10.5193
     181      11.1732
     182      11.0238
     183      10.6168
     184      10.5571
     185      10.2472
     186      10.3363
     187      10.3773
     188      10.5273
     189      10.3188
     190      10.6321
     191      10.3799
     192      10.8980
     193      10.8530
     194      10.9031
     195      10.8174
     196      10.7053
     197      10.3099
     198      10.2222
     199       9.9847
     200      10.3826
     201      10.3648
     202      10.6764
     203      10.4440
     204      10.0124
     205      11.1491
     206      10.4735
     207      10.6397
     208      10.4262
     209      10.5302
     210       9.7590
     211      10.4559
     212      10.9246
     213      10.8972
     214      10.5050
     215      10.9816
     216      10.4472
     217       9.8451
     218      10.8609
     219      10.3083
     220      11.0099
     221      11.3915
     222      11.1189
     223       9.7537
     224      10.1473
     225      10.5817
     226      10.6811
     227      10.5254
     228      10.5232
     229       9.7857
     230       9.6758
     231      10.2768
     232      10.1402
     233      10.5646
     234      10.2628
     235      10.2918
     236       9.9792
     237      10.7089
     238       9.7528
     239      10.1190
     240      10.0815
     241      10.5143
     242      11.0934
     243      11.7064
     244      11.2031
     245      11.0263
     246      10.9587
     247      10.6103
     248      10.2574
     249      10.0931
     250      10.2657
     251      10.5240
     252      10.6540
     253      10.3399
     254       9.7453
     255       9.9096
     256      10.1816
     257      10.4301
     258       9.9122
     259       9.6607
     260      10.4592
     261       9.6971
     262       9.2955
     263       9.9053
     264       9.6197
     265       9.3483
     266       9.7765
     267       9.4099
     268       9.7857
     269       9.9764
     270       9.9511
     271       9.8647
     272      10.3872
     273      10.7887
     274       9.9995
     275      10.7354
     276      10.6091
     277      10.1373
     278      10.4878
     279      10.6482
     280      10.5178
     281      10.2825
     282      10.5064
     283      10.5889
     284      10.1032
     285      10.3673
     286      10.3108
     287      10.0682
     288      10.4459
     289      10.4862
     290      10.8926
     291       9.7974
     292      10.0735
     293      10.3543
     294       9.9737
     295       9.9991
     296      10.6400
     297       9.9321
     298      11.2369
     299      10.1673
     300      10.3206
     301      10.2406
     302      10.2532
     303      10.1934
     304      10.2670
     305      10.0465
     306       9.3770
     307       9.6091
     308      10.0009
     309      10.3501
     310      10.5655
     311       9.7805
     312      10.5567
     313      11.0583
     314      10.7997
     315      10.4112
     316      10.8514
     317      10.3138
     318      10.3871
     319      10.7620
     320      10.5163
     321      10.3438
     322      10.6377
     323      10.3644
     324      10.4474
     325      10.3242
     326      10.8991
     327      10.3911
     328      10.1300
     329      11.0888
     330      10.9293
     331      11.1890
     332      11.0470
     333      11.4681
     334      10.8217
     335      11.2538
     336      11.0724
     337      11.5409
     338      10.8632
     339      11.0694
     340      11.2147
     341      11.5897
     342      11.3343
     343      11.0499
     344      11.8256
     345      11.2042
     346      10.1287
     347      10.6184
     348      10.8433
     349      10.4949
     350      10.1173
     351      10.4400
     352      11.1245
     353      10.6944
     354      10.1274
     355      10.6345
     356      10.6508
     357      10.7831
     358      10.2245
     359      10.3380
     360      10.7244
     361      10.8594
     362      10.9457
     363      10.8940
     364      10.5868
     365      10.5521
     366      10.4507
     367      10.3308
     368      10.3305
     369      10.4915
     370       9.7674
     371       9.3731
     372       9.7785
     373       9.5035
     374       9.8302
     375      10.0483
     376      10.0754
     377       9.7325
     378       9.9211
     379      10.1691
     380       9.8504
     381      10.0289
     382       9.9268
     383      10.3358
     384      10.7954
     385      10.3101
     386      10.6986
     387      10.1632
     388      10.0508
     389      10.1480
     390      10.3655
     391      10.4714
     392      10.2228
     393      10.2538
     394      10.3763
     395      10.2713
     396      10.7846
     397      11.0581
     398      10.8569
     399      10.5283
     400      10.4926
     401      10.6785
     402      10.4575
     403      10.7899
     404       9.8423
     405      10.3537
     406      10.3461
     407      10.5497
     408      10.3015
     409      10.7617
     410      11.0008
     411      11.1675
     412      11.5677
     413      11.4026
     414      11.5909
     415      11.9828
     416      11.7841
     417      12.2256
     418      11.4235
     419      11.9199
     420      11.8508
     421      12.1565
     422      11.4276
     423      11.5283
     424      11.2886
     425      10.8229
     426      11.2653
     427      11.2994
     428      11.0334
     429      11.0643
     430      10.7700
     431      11.1166
     432      10.7627
     433      11.8563
     434      11.6880
     435      12.2975
     436      11.9322
     437      11.7930
     438      11.2094
     439      12.1479
     440      11.6724
     441      11.1697
     442      11.6414
     443      11.0536
     444      11.1240
     445      10.9383
     446      11.4693
     447      11.7093
     448      11.7220
     449      11.4650
     450      11.7514
     451      11.2793
     452      11.1627
     453      11.5472
     454      11.4663
     455      11.7036
     456      11.3340
     457      11.5336
     458      11.3662
     459      11.4362
     460      10.8965
     461      11.4362
     462      11.0246
     463      12.2339
     464      11.5277
     465      11.4488
     466      11.7814
     467      12.2850
     468      12.6002
     469      12.1248
     470      11.9961
     471      11.6852
     472      11.4232
     473      11.2942
     474      10.8356
     475      11.8276
     476      12.1191
     477      11.7982
     478      11.6965
     479      12.1751
     480      12.7882
     481      12.0809
     482      11.8476
     483      11.6956
     484      11.8725
     485      11.2473
     486      11.4351
     487      11.5357
     488      11.5555
     489      11.3216
     490      11.4158
     491      10.9380
     492      10.6575
     493      10.7533
     494      10.9729
     495      11.3368
     496      11.4974
     497      11.0355
     498      11.3295
     499      10.6316
     500      10.9283
     501      10.6745
     502      10.6311
     503      10.6039
     504      10.6516
     505      10.7329
     506      11.1411
     507      11.2500
     508      11.4407
     509      11.7932
     510      11.3600
     511      11.6776
     512      11.2720
     513      11.6469
     514      11.5656
     515      11.9993
     516      12.3496
     517      11.5819
     518      11.7599
     519      11.6512
     520      11.1793
     521      11.9104
     522      11.4263
     523      11.1699
     524      11.4902
     525      10.9200
     526      10.6798
     527      11.0215
     528      11.5839
     529      12.1911
     530      11.4004
     531      11.5388
     532      12.0606
     533      11.9494
     534      11.8887
     535      11.8128
     536      11.5989
     537      11.1448
     538      12.0555
     539      11.8386
     540      12.2246
     541      11.8342
     542      11.9896
     543      12.0957
     544      11.4551
     545      11.2980
     546      10.7016
     547      10.9141
     548      11.4527
     549      11.4163
     550      11.6523
     551      11.8912
     552      11.3128
     553      11.2746
     554      11.5061
     555      11.3550
     556      11.9737
     557      11.8566
     558      11.7508
     559      11.3018
     560      10.8621
     561      10.8483
     562      11.0372
     563      11.4545
     564      11.1373
     565      11.1655
     566      10.8789
     567      11.5208
     568      11.4144
     569      11.2403
     570      11.6039
     571      11.2340
     572      11.0051
     573      11.4362
     574      11.4139
     575      11.9090
     576      11.7772
     577      11.8360
     578      11.9626
     579      11.8864
     580      11.7858
     581      11.5618
     582      11.4403
     583      11.1644
     584      11.5080
     585      11.5129
     586      11.0686
     587      11.1733
     588      11.3322
     589      12.1230
     590      11.5656
     591      11.4125
     592      11.6440
     593      11.2021
     594      10.6197
     595      11.4497
     596      10.7564
     597      10.6117
     598      10.5422
     599      10.9402
     600      11.1529
     601      11.2298
     602      11.4550
     603      10.9647
     604      10.8601
     605      11.2433
     606      11.6301
     607      11.0517
     608      10.6808
     609      11.4244
     610      10.7778
     611      10.8273
     612      11.9919
     613      11.1971
     614      11.5658
     615      10.8532
     616      11.2682
     617      10.7856
     618      10.5010
     619      10.9556
     620      10.6824
     621      10.8441
     622      10.7917
     623      11.4550
     624      10.6552
     625      11.2133
     626      10.5902
     627      11.3668
     628      10.8489
     629      11.0378
     630      11.2325
     631      10.2806
     632      10.8081
     633      10.6599
     634       9.9755
     635      10.5963
     636      10.2620
     637       9.9943
     638       9.7531
     639       9.9991
     640       9.9488
     641      10.7201
     642      10.4966
     643      10.5580
     644      10.9887
     645      10.7444
     646      11.1077
     647      10.6275
     648      10.9718
     649      11.2727
     650      10.5862
     651      11.2019
     652      11.2460
     653      11.5438
     654      11.1847
     655      11.0076
     656      11.2642
     657      11.3233
     658      11.5946
     659      11.0896
     660      11.4770
     661      11.3676
     662      10.9403
     663      10.8488
     664      11.2084
     665      10.9835
     666      11.5865
     667      11.4860
     668      11.7825
     669      11.3642
     670      11.3829
     671      10.9225
     672      10.9706
     673      11.4690
     674      11.0354
     675      10.6556
     676      11.3081
     677      11.7950
     678      11.5182
     679      10.7324
     680      11.0085
     681      10.9554
     682      11.3298
     683      11.2301
     684      11.1189
     685      11.0582
     686      11.2235
     687      11.4246
     688      11.5146
     689      11.0454
     690      11.3069
     691      11.0954
     692      10.5013
     693      10.6320
     694      10.3856
     695      10.6656
     696      11.6039
     697      11.3638
     698      11.5001
     699      11.8563
     700      12.5830
     701      11.5592
     702      11.8370
     703      11.4906
     704      11.1620
     705      11.9053
     706      11.5641
     707      11.2811
     708      10.7807
     709      11.1695
     710      11.2569
     711      11.6032
     712      12.2436
     713      12.2933
     714      12.0622
     715      12.0041
     716      12.0281
     717      11.6418
     718      12.0531
     719      12.2463
     720      12.0077
     721      11.8318
     722      12.8038
     723      12.4460
     724      12.2836
     725      12.1098
     726      12.0030
     727      11.0868
     728      11.9440
     729      11.3006
     730      10.8007
     731      11.2373
     732      11.6045
     733      11.8033
     734      11.9474
     735      12.1676
     736      10.6703
     737      11.3869
     738      12.2216
     739      11.9599
     740      12.4258
     741      12.0698
     742      12.5259
     743      12.2967
     744      11.7266
     745      11.9871
     746      12.2365
     747      12.6733
     748      11.1718
     749      11.5006
     750      11.2561
     751      11.2063
     752      10.3082
     753      10.7038
     754      11.3757
     755      11.1975
     756      11.2467
     757      11.3871
     758      10.7738
     759      11.8418
     760      11.5184
     761      11.2802
     762      11.0940
     763      11.3160
     764      11.0282
     765      11.2186
     766      11.3489
     767      11.5072
     768      10.5275
     769      10.4799
     770      11.4825
     771      11.4761
     772      11.1281
     773      10.9253
     774      10.9344
     775      11.3948
     776      11.3929
     777      11.3287
     778      11.4537
     779      11.5872
     780      11.5855
     781      11.1579
     782      10.2974
     783      10.7151
     784      10.3829
     785      10.4580
     786      10.8418
     787      10.2290
     788      10.2815
     789       9.7478
     790      10.0728
     791      10.0736
     792       9.7747
     793      10.2805
     794       9.9056
     795      10.2554
     796      10.7844
     797      10.3715
     798      10.1513
     799      10.0139
     800      10.7656
     801      10.5761
     802      11.0735
     803      10.4466
     804      10.5418
     805      10.7302
     806      10.4375
     807      11.0707
     808      11.4205
     809      10.8730
     810      11.2743
     811      11.2782
     812      11.3145
     813      11.5039
     814      12.0167
     815      10.9732
     816      11.1382
     817      11.5768
     818      12.0545
     819      11.8098
     820      11.7567
     821      11.0201
     822      11.5425
     823      11.8857
     824      11.1480
     825      11.8062
     826      11.3133
     827      11.7856
     828      11.2885
     829      11.5116
     830      11.6213
     831      12.7010
     832      12.1711
     833      11.9634
     834      12.1115
     835      12.3277
     836      11.9273
     837      12.2045
     838      12.1188
     839      12.4139
     840      12.1385
     841      12.3029
     842      12.4962
     843      12.2078
     844      12.6040
     845      12.8665
     846      12.7235
     847      12.6612
     848      12.6421
     849      13.1226
     850      13.0189
     851      12.3218
     852      12.2212
     853      12.4588
     854      13.2716
     855      12.7976
     856      12.5126
     857      12.7042
     858      12.0623
     859      12.5085
     860      12.3987
     861      12.1155
     862      12.5875
     863      11.6326
     864      11.4379
     865      11.2252
     866      11.9695
     867      12.3578
     868      12.5909
     869      13.0413
     870      12.7817
     871      12.4245
     872      12.2280
     873      12.6341
     874      12.2696
     875      12.2649
     876      12.9623
     877      12.8250
     878      12.4865
     879      12.5982
     880      12.1288
     881      12.7293
     882      12.4971
     883      12.5961
     884      12.2181
     885      12.9953
     886      12.4317
     887      12.6238
     888      12.5994
     889      12.5829
     890      12.8566
     891      12.6453
     892      12.4305
     893      12.6688
     894      12.4575
     895      12.0397
     896      12.6161
     897      12.7181
     898      12.8777
     899      12.0717
     900      12.4260
     901      12.6338
     902      11.8030
     903      11.8965
     904      12.6023
     905      11.9957
     906      11.6668
     907      12.2092
     908      12.2692
     909      12.3651
     910      12.1985
     911      12.1053
     912      12.8393
     913      12.5602
     914      12.8956
     915      12.7598
     916      11.8241
     917      12.8128
     918      12.7249
     919      12.2109
     920      13.3436
     921      12.5400
     922      12.0104
     923      12.6011
     924      13.4038
     925      12.2868
     926      11.7915
     927      12.1812
     928      11.9422
     929      12.0313
     930      12.0412
     931      11.8810
     932      11.6583
     933      12.4683
     934      11.8184
     935      12.7435
     936      11.7340
     937      11.7772
     938      11.7867
     939      12.6435
     940      12.6739
     941      12.9874
     942      12.2203
     943      12.4595
     944      13.4272
     945      13.0295
     946      13.0103
     947      12.9962
     948      12.2296
     949      12.4629
     950      12.8591
     951      11.6772
     952      11.7238
     953      11.7236
     954      12.3265
     955      12.7126
     956      12.1948
     957      11.9855
     958      11.7150
     959      12.9193
     960      12.7586
     961      12.9405
     962      12.4529
     963      12.0918
     964      11.9807
     965      12.1065
     966      12.1062
     967      12.0013
     968      12.2107
     969      11.5719
     970      11.9997
     971      11.9472
     972      11.8111
     973      12.1079
     974      11.3278
     975      11.3714
     976      11.5638
     977      11.8748
     978      11.5143
     979      11.6890
     980      12.2161
     981      12.0711
     982      11.6185
     983      11.1500
     984      10.9231
     985      11.1451
     986      11.0945
     987      10.2445
     988       9.6480
     989      10.0382
     990       9.7800
     991       9.7478
     992      10.4294
     993      10.2495
     994      10.1512
     995       9.8892
     996       9.8489
     997      10.1201
     998      10.3830
     999      10.1770
    1000      10.2563
    1001      10.3122
    1002      10.1086
    1003      10.7167
    1004      10.5083
    1005      10.8353
    1006      11.4506
    1007      10.3985
    1008       9.9364
    1009      10.5880
    1010      10.6205
    1011      10.4044
    1012      10.9738
    1013      10.8352
    1014      10.9797
    1015      10.7139
    1016      11.4071
    1017      11.2219
    1018      11.3303
    1019      10.8558
    1020      12.3497
    1021      12.2217
    1022      11.7357
    1023      11.2063
    1024      11.2746
    1025      11.6557
    1026      11.3601
    1027      11.3838
    1028      12.1255
    1029      11.2505
    1030      11.2553
    1031      11.6476
    1032      11.7721
    1033      11.7230
    1034      11.8010
    1035      11.1200
    1036      11.4689
    1037      11.3708
    1038      11.2386
    1039      11.6229
    1040      12.1127
    1041      12.0253
    1042      11.6462
    1043      11.9914
    1044      12.0014
    1045      12.3293
    1046      11.2915
    1047      11.1249
    1048      11.6319
    1049      10.9964
    1050      11.0803
    1051      10.5831
    1052      11.5775
    1053      11.6711
    1054      12.1328
    1055      11.3075
    1056      11.6057
    1057      11.8296
    1058      11.0668
    1059      11.5120
    1060      12.1851
    1061      11.4441
    1062      11.8285
    1063      12.0363
    1064      12.4868
    1065      12.4538
    1066      12.5143
    1067      11.9912
    1068      12.1993
    1069      12.3403
    1070      12.6895
    1071      12.1621
    1072      11.6461
    1073      11.8248
    1074      12.5875
    1075      11.0228
    1076      11.9945
    1077      12.8596
    1078      12.6976
    1079      12.1338
    1080      12.6018
    1081      12.6467
    1082      12.0038
    1083      12.5141
    1084      12.4061
    1085      12.4712
    1086      13.0963
    1087      12.5269
    1088      12.6153
    1089      11.6431
    1090      12.0920
    1091      12.4376
    1092      11.7503
    1093      11.7771
    1094      12.3096
    1095      12.0390
    1096      12.0788
    1097      12.0184
    1098      11.9293
    1099      12.4475
    1100      12.4627
    1101      11.7374
    1102      12.3097
    1103      12.0408
    1104      12.6987
    1105      12.6033
    1106      13.2300
    1107      12.8699
    1108      12.5325
    1109      12.4091
    1110      13.1166
    1111      12.6856
    1112      12.9327
    1113      12.0030
    1114      13.0336
    1115      13.4957
    1116      13.8488
    1117      13.5156
    1118      13.5400
    1119      13.9456
    1120      13.3037
    1121      13.3533
    1122      13.4307
    1123      13.8838
    1124      13.6096
    1125      13.7024
    1126      13.2075
    1127      12.8575
    1128      12.8840
    1129      13.2099
    1130      13.4907
    1131      13.3918
    1132      12.8076
    1133      13.1804
    1134      13.1412
    1135      12.7266
    1136      12.7401
    1137      12.4296
    1138      12.2782
    1139      12.2258
    1140      12.5397
    1141      12.1853
    1142      11.5807
    1143      11.8167
    1144      11.9662
    1145      11.7057
    1146      11.9746
    1147      12.1192
    1148      11.6920
    1149      11.7594
    1150      12.2015
    1151      12.0132
    1152      12.0525
    1153      12.6173
    1154      11.3272
    1155      11.9285
    1156      12.1278
    1157      12.7891
    1158      12.0529
    1159      12.7001
    1160      12.6354
    1161      12.7356
    1162      12.6139
    1163      13.0608
    1164      12.5188
    1165      13.0460
    1166      12.7974
    1167      13.2508
    1168      12.9486
    1169      13.1564
    1170      12.3619
    1171      13.0791
    1172      12.5673
    1173      12.4816
    1174      12.7557
    1175      12.5701
    1176      11.9541
    1177      12.5250
    1178      12.1951
    1179      12.4132
    1180      12.3715
    1181      12.3252
    1182      12.6442
    1183      12.4262
    1184      11.8776
    1185      12.0238
    1186      12.4766
    1187      12.4068
    1188      12.2677
    1189      11.9084
    1190      11.6118
    1191      11.8010
    1192      12.2881
    1193      11.7584
    1194      12.1488
    1195      12.0873
    1196      11.8477
    1197      12.2780
    1198      11.5799
    1199      11.4736
    1200      11.0731
    1201      11.6352
    1202      11.7308
    1203      10.3724
    1204      11.3923
    1205      11.9227
    1206      12.0511
    1207      11.7384
    1208      11.9158
    1209      12.2067
    1210      11.1050
    1211      11.5770
    1212      11.3535
    1213      11.3787
    1214      11.4229
    1215      11.1558
    1216      11.7884
    1217      12.1152
    1218      12.3509
    1219      12.2607
    1220      11.9386
    1221      11.8984
    1222      11.9166
    1223      11.5002
    1224      11.6436
    1225      11.8612
    1226      11.7843
    1227      11.2474
    1228      11.8091
    1229      11.9420
    1230      11.5000
    1231      11.2514
    1232      11.4157
    1233      11.8287
    1234      12.1589
    1235      12.4595
    1236      11.7229
    1237      12.2834
    1238      12.5480
    1239      12.6067
    1240      12.4255
    1241      12.0128
    1242      12.7290
    1243      12.5556
    1244      12.3964
    1245      12.7133
    1246      13.1544
    1247      12.9862
    1248      13.2812
    1249      12.0153
    1250      12.1677
    1251      12.5417
    1252      12.7587
    1253      12.9886
    1254      12.1862
    1255      12.5731
    1256      12.0726
    1257      11.7247
    1258      11.7195
    1259      11.9797
    1260      11.6792
    1261      11.1792
    1262      11.4501
    1263      11.0265
    1264      11.1101
    1265      11.2596
    1266      11.3853
    1267      11.9739
    1268      11.7491
    1269      11.3483
    1270      10.5247
    1271      10.6738
    1272      10.6933
    1273      10.4340
    1274      10.1465
    1275      10.9039
    1276      10.6607
    1277      10.7167
    1278      10.4457
    1279      10.2815
    1280      10.1186
    1281      10.5800
    1282      11.3854
    1283      10.9280
    1284      11.4487
    1285      10.9652
    1286      10.9856
    1287      11.5563
    1288      10.6839
    1289      10.5544
    1290      10.6010
    1291      10.6453
    1292      11.0037
    1293      10.9426
    1294      10.3504
    1295      10.4075
    1296      10.0574
    1297      10.1722
    1298       9.4522
    1299      10.1288
    1300      10.4751
    1301      10.5326
    1302       9.8825
    1303       9.5624
    1304      10.1942
    1305       9.8219
    1306       9.7460
    1307      10.6466
    1308       9.5284
    1309       9.4129
    1310       9.6901
    1311      10.0606
    1312       9.3117
    1313       9.8109
    1314       9.5807
    1315       9.7487
    1316      10.0102
    1317      10.4500
    1318      10.4842
    1319      11.3966
    1320      11.0643
    1321      11.3715
    1322      10.3022
    1323      10.8614
    1324      10.7593
    1325      10.6839
    1326      10.9246
    1327      11.3545
    1328      11.7384
    1329      11.8081
    1330      11.8601
    1331      11.2730
    1332      12.0284
    1333      11.9102
    1334      12.0611
    1335      11.9848
    1336      11.5383
    1337      11.5321
    1338      11.3694
    1339      11.5184
    1340      11.4496
    1341      11.2354
    1342      11.4644
    1343      11.8489
    1344      11.0777
    1345      10.9154
    1346      11.4156
    1347      11.0920
    1348      12.2271
    1349      11.8969
    1350      12.1211
    1351      12.1361
    1352      12.1093
    1353      11.6967
    1354      11.5459
    1355      12.0418
    1356      11.5568
    1357      11.4220
    1358      11.4653
    1359      11.9172
    1360      12.0011
    1361      11.3591
    1362      11.6609
    1363      11.7601
    1364      11.8334
    1365      11.8818
    1366      11.7506
    1367      11.8020
    1368      11.8076
    1369      12.0030
    1370      11.8654
    1371      11.9888
    1372      11.8385
    1373      11.3613
    1374      11.2004
    1375      10.9572
    1376      11.2578
    1377      11.8698
    1378      11.3743
    1379      11.6015
    1380      11.1776
    1381      11.1879
    1382      11.5199
    1383      11.5700
    1384      11.5732
    1385      11.4380
    1386      11.7000
    1387      11.6104
    1388      11.2154
    1389      11.4196
    1390      11.4323
    1391      11.5678
    1392      11.2721
    1393      10.9392
    1394      11.0633
    1395      11.2894
    1396      11.1481
    1397      11.4014
    1398      11.3801
    1399      10.9875
    1400      10.9425
    1401      11.2419
    1402      11.7603
    1403      11.5851
    1404      12.5679
    1405      12.5624
    1406      12.8288
    1407      11.9106
    1408      12.0268
    1409      12.2185
    1410      11.6498
    1411      12.2718
    1412      11.4202
    1413      11.7252
    1414      11.2927
    1415      11.2681
    1416      12.0063
    1417      11.1875
    1418      10.9522
    1419      10.7183
    1420      10.6214
    1421      10.7463
    1422      12.0596
    1423      11.5937
    1424      11.6050
    1425      11.9532
    1426      11.9453
    1427      12.0018
    1428      11.6513
    1429      12.1354
    1430      12.0598
    1431      12.1257
    1432      11.5603
    1433      11.9318
    1434      11.2111
    1435      11.4207
    1436      11.1809
    1437      11.4528
    1438      11.4368
    1439      12.0259
    1440      11.7765
    1441      11.4460
    1442      11.5533
    1443      10.8692
    1444      10.7938
    1445      10.9116
    1446      11.3823
    1447      11.7764
    1448      11.8201
    1449      12.8131
    1450      12.2319
    1451      12.3821
    1452      12.0845
    1453      11.8803
    1454      11.7559
    1455      12.2508
    1456      11.6498
    1457      12.2006
    1458      12.2849
    1459      11.2131
    1460      11.3137
    1461      11.3639
    1462      10.7762
    1463      11.2216
    1464      10.9968
    1465      11.7910
    1466      11.8133
    1467      11.9998
    1468      11.5830
    1469      12.3060
    1470      12.0600
    1471      11.3328
    1472      11.5402
    1473      11.4602
    1474      11.2863
    1475      11.5582
    1476      11.4899
    1477      10.9837
    1478      11.3805
    1479      11.2714
    1480      11.3945
    1481      10.9293
    1482      10.6058
    1483      11.6763
    1484      11.2877
    1485      10.8707
    1486      11.2186
    1487      11.7403
    1488      12.3833
    1489      12.1779
    1490      12.2967
    1491      12.4485
    1492      12.3933
    1493      12.6054
    1494      11.9934
    1495      12.1855
    1496      11.5362
    1497      12.2520
    1498      11.9007
    1499      12.0654
    1500      11.9179
    1501      11.4125
    1502      11.4968
    1503      12.0487
    1504      11.3356
    1505      11.2328
    1506      11.3829
    1507      11.1062
    1508      12.0222
    1509      12.2595
    1510      11.7936
    1511      11.6708
    1512      11.0544
    1513      11.8038
    1514      11.5211
    1515      11.2836
    1516      11.5934
    1517      11.4380
    1518      11.0831
    1519      11.0761
    1520      11.1613
    1521      10.8614
    1522      10.7451
    1523      11.0871
    1524      11.5032
    1525      11.6913
    1526      11.7863
    1527      11.9917
    1528      12.0835
    1529      11.1561
    1530      11.6583
    1531      11.3363
    1532      11.4161
    1533      11.5392
    1534      12.1418
    1535      11.7726
    1536      12.5586
    1537      12.1993
    1538      11.2517
    1539      11.6866
    1540      11.7413
    1541      11.5383
    1542      11.3906
    1543      11.2556
    1544      11.8029
    1545      10.9521
    1546      11.5962
    1547      12.3698
    1548      12.8208
    1549      12.3903
    1550      11.8396
    1551      11.6525
    1552      11.6928
    1553      11.6522
    1554      11.6066
    1555      11.6531
    1556      11.1582
    1557      11.5480
    1558      11.4085
    1559      11.5041
    1560      11.2233
    1561      11.5905
    1562      10.9582
    1563      11.1114
    1564      11.2331
    1565      11.6643
    1566      11.3219
    1567      11.6330
    1568      10.9568
    1569      11.2959
    1570      10.5511
    1571      10.9197
    1572      10.8385
    1573      10.7598
    1574      11.4249
    1575      11.5203
    1576      11.2984
    1577      11.3727
    1578      11.4642
    1579      11.9256
    1580      11.8773
    1581      11.7848
    1582      11.6956
    1583      11.9202
    1584      11.3730
    1585      11.6107
    1586      11.3121
    1587      11.4153
    1588      11.1383
    1589      10.7378
    1590      11.4792
    1591      11.4817
    1592      11.7530
    1593      11.1519
    1594      11.1942
    1595      11.2993
    1596      11.2991
    1597      11.4540
    1598      11.3575
    1599      11.2692
    1600      11.4353
    1601      11.8312
    1602      11.3259
    1603      11.3376
    1604      11.4928
    1605      11.3529
    1606      11.1672
    1607      11.0802
    1608      11.4401
    1609      11.4237
    1610      11.6767
    1611      11.4650
    1612      12.1018
    1613      11.2823
    1614      11.5649
    1615      11.5811
    1616      11.4321
    1617      11.1069
    1618      11.2432
    1619      11.0807
    1620      11.2631
    1621      11.0974
    1622      10.7708
    1623      11.8690
    1624      11.6117
    1625      11.7273
    1626      12.4710
    1627      12.3356
    1628      12.2319
    1629      11.4671
    1630      11.8755
    1631      11.2396
    1632      11.1711
    1633      11.8521
    1634      11.2143
    1635      11.7148
    1636      11.8636
    1637      11.1421
    1638      11.5566
    1639      11.7451
    1640      11.6848
    1641      11.6192
    1642      11.7427
    1643      12.0835
    1644      12.0443
    1645      11.6130
    1646      11.4005
    1647      12.0263
    1648      11.9924
    1649      12.0982
    1650      11.7319
    1651      11.5893
    1652      11.4382
    1653      11.5598
    1654      11.7278
    1655      11.4541
    1656      10.9371
    1657      11.6387
    1658      11.8060
    1659      11.6536
    1660      11.4840
    1661      11.6797
    1662      11.6567
    1663      12.0876
    1664      11.3835
    1665      11.5569
    1666      11.2484
    1667      11.3845
    1668      11.4836
    1669      11.1206
    1670      11.6752
    1671      11.4376
    1672      11.9994
    1673      11.7082
    1674      11.4391
    1675      11.6018
    1676      11.8390
    1677      11.4366
    1678      11.4512
    1679      11.1698
    1680      11.5531
    1681      11.6272
    1682      11.5953
    1683      11.3599
    1684      11.6483
    1685      12.0136
    1686      11.8145
    1687      11.3299
    1688      11.4296
    1689      11.5070
    1690      11.6530
    1691      11.7400
    1692      10.7131
    1693      11.7797
    1694      11.8218
    1695      12.1950
    1696      12.1323
    1697      11.0016
    1698      11.2331
    1699      11.0553
    1700      11.0273
    1701      11.3804
    1702      11.2373
    1703      11.7817
    1704      11.9932
    1705      12.0078
    1706      11.5628
    1707      12.1966
    1708      12.2339
    1709      12.5492
    1710      12.2325
    1711      12.3450
    1712      11.7395
    1713      12.4858
    1714      12.2558
    1715      12.3955
    1716      11.6845
    1717      12.2136
    1718      12.3575
    1719      12.3357
    1720      12.1317
    1721      11.8973
    1722      12.1334
    1723      12.4906
    1724      12.5229
    1725      12.2761
    1726      12.5006
    1727      12.8999
    1728      12.2991
    1729      12.5345
    1730      12.1958
    1731      12.3941
    1732      11.7094
    1733      12.0932
    1734      11.1058
    1735      11.6262
    1736      12.3621
    1737      12.5226
    1738      12.3824
    1739      12.2788
    1740      12.3200
    1741      12.0076
    1742      11.9287
    1743      12.4655
    1744      12.5655
    1745      12.4742
    1746      11.9032
    1747      12.2712
    1748      12.1471
    1749      12.1848
    1750      12.1643
    1751      11.6765
    1752      11.9074
    1753      11.6350
    1754      11.6409
    1755      11.2798
    1756      11.4595
    1757      10.6604
    1758      10.6582
    1759      11.0770
    1760      11.1085
    1761      12.1758
    1762      11.6070
    1763      11.4889
    1764      11.5114
    1765      11.7749
    1766      11.9426
    1767      11.1746
    1768      11.6507
    1769      11.1616
    1770      11.9481
    1771      11.9097
    1772      11.7172
    1773      12.2263
    1774      11.6413
    1775      11.8311
    1776      11.7614
    1777      11.2424
    1778      11.0279
    1779      11.1542
    1780      10.9676
    1781      11.3937
    1782      11.5839
    1783      12.0781
    1784      11.6269
    1785      12.1184
    1786      11.8968
    1787      11.1567
    1788      11.3189
    1789      11.2393
    1790      11.7600
    1791      12.2700
    1792      12.1797
    1793      11.7248
    1794      12.1977
    1795      11.9073
    1796      12.1175
    1797      11.5901
    1798      11.6760
    1799      11.5069
    1800      11.8284
    1801      11.2698
    1802      11.0100
    1803      10.7010
    1804      11.0540
    1805      11.1053
    1806      11.3960
    1807      11.1837
    1808      11.7891
    1809      11.4308
    1810      11.4701
    1811      12.0200
    1812      12.1762
    1813      11.8032
    1814      12.0056
    1815      11.4551
    1816      11.7086
    1817      11.9533
    1818      11.7261
    1819      12.5068
    1820      12.3660
    1821      12.0931
    1822      11.5430
    1823      12.4731
    1824      12.2901
    1825      12.0051
    1826      11.2683
    1827      11.2986
    1828      11.6802
    1829      11.9513
    1830      11.9269
    1831      11.3287
    1832      11.3469
    1833      12.2724
    1834      13.0721
    1835      12.7028
    1836      12.4349
    1837      12.2829
    1838      12.4051
    1839      12.8357
    1840      12.0802
    1841      12.7305
    1842      12.1718
    1843      12.3435
    1844      12.3357
    1845      11.6808
    1846      11.6139
    1847      12.4754
    1848      11.9243
    1849      12.0759
    1850      12.2619
    1851      11.9531
    1852      12.9027
    1853      12.2170
    1854      12.3595
    1855      12.6939
    1856      12.7187
    1857      11.8217
    1858      11.9599
    1859      12.0689
    1860      12.3811
    1861      12.6388
    1862      12.0146
    1863      12.9869
    1864      12.0448
    1865      11.7367
    1866      12.4838
    1867      12.3353
    1868      11.9738
    1869      10.9469
    1870      11.1891
    1871      11.3738
    1872      12.0193
    1873      12.0672
    1874      11.5495
    1875      11.6687
    1876      12.0625
    1877      11.8062
    1878      10.8396
    1879      11.1476
    1880      11.7809
    1881      11.3941
    1882      11.3036
    1883      11.7211
    1884      11.7086
    1885      11.1695
    1886      11.2068
    1887      10.7557
    1888      11.3034
    1889      11.0273
    1890      12.2168
    1891      11.6872
    1892      11.3606
    1893      10.8730
    1894      11.2264
    1895      11.5823
    1896      10.6085
    1897      11.0014
    1898      11.0477
    1899      11.1364
    1900      10.9099
    1901      11.3757
    1902      11.1801
    1903      11.0473
    1904      10.8840
    1905      11.3748
    1906      10.2565
    1907      11.0084
    1908      10.6351
    1909       9.7506
    1910       9.7361
    1911      10.7462
    1912      10.8685
    1913      10.9861
    1914      10.8164
    1915      11.0929
    1916      11.1883
    1917      10.9244
    1918      11.1248
    1919      10.7337
    1920      10.4818
    1921      10.5998
    1922      10.2741
    1923      10.9929
    1924      10.8862
    1925      11.6231
    1926      11.3531
    1927      11.5218
    1928      11.7931
    1929      11.8193
    1930      12.0611
    1931      11.1092
    1932      11.0068
    1933      10.7361
    1934      10.6880
    1935      11.2915
    1936      11.4467
    1937      11.1760
    1938      11.1086
    1939      11.4800
    1940      11.3764
    1941      11.0682
    1942      11.4170
    1943      11.2618
    1944      11.4153
    1945      11.4033
    1946      11.4716
    1947      11.8212
    1948      11.7962
    1949      11.2160
    1950      11.8343
    1951      11.7347
    1952      12.1335
    1953      12.0143
    1954      12.1171
    1955      11.5593
    1956      11.0475
    1957      11.3071
    1958      11.1176
    1959      11.6527
    1960      12.0266
    1961      12.3437
    1962      12.0307
    1963      12.1054
    1964      11.6881
    1965      11.2362
    1966      11.4304
    1967      11.6985
    1968      12.3192
    1969      12.1509
    1970      11.4669
    1971      11.5997
    1972      11.3322
    1973      11.7806
    1974      11.6113
    1975      12.2671
    1976      12.3073
    1977      12.0317
    1978      11.9685
    1979      11.5981
    1980      11.8604
    1981      11.7650
    1982      11.7901
    1983      11.6732
    1984      12.2412
    1985      11.4733
    1986      12.3017
    1987      11.6714
    1988      12.3665
    1989      12.6118
    1990      12.8302
    1991      12.7683
    1992      12.1793
    1993      12.1352
    1994      11.6559
    1995      12.5115
    1996      12.6067
    1997      12.3797
    1998      12.8251
    1999      12.8422
    2000      12.2285
    2001      11.8941
    2002      12.1750
    2003      12.7084
    2004      12.2057
    2005      12.2310
    2006      12.0530
    2007      12.1084
    2008      12.7267
    2009      12.7379
    2010      12.9304
    2011      12.6158
    2012      11.7988
    2013      11.5570
    2014      11.6442
    2015      11.9291
    2016      11.6192
    2017      11.3930
    2018      11.4649
    2019      11.2576
    2020      11.1679
    2021      11.4420
    2022      11.4518
    2023      12.3688
    2024      11.7453
    2025      12.0892
    2026      11.8360
    2027      11.3797
    2028      11.9348
    2029      11.0876
    2030      11.1771
    2031      10.7278
    2032      10.9938
    2033      10.7747
    2034      10.9728
    2035      11.2559
    2036      11.4484
    2037      11.3524
    2038      11.5437
    2039      11.7001
    2040      10.9425
    2041      11.2587
    2042      11.3847
    2043      11.6186
    2044      11.8357
    2045      10.9641
    2046      11.2744
    2047      11.0369
    2048      11.4622
    2049      11.4854
    2050      12.0507
    2051      12.4675
    2052      12.2615
    2053      11.6302
    2054      12.0995
    2055      12.0190
    2056      12.3582
    2057      11.6609
    2058      12.1949
    2059      12.0053
    2060      12.2860
    2061      11.5504
    2062      12.2146
    2063      12.8144
    2064      12.4583
    2065      11.9868
    2066      11.3998
    2067      12.3661
    2068      12.3336
    2069      13.1358
    2070      12.8321
    2071      12.5616
    2072      11.6854
    2073      11.9619
    2074      12.4305
    2075      12.2559
    2076      12.0675
    2077      12.6021
    2078      12.8846
    2079      12.6979
    2080      12.4701
    2081      12.6951
    2082      12.6135
    2083      12.3763
    2084      12.2868
    2085      12.2925
    2086      12.1767
    2087      11.4539
    2088      11.2213
    2089      11.5150
    2090      12.0009
    2091      11.5621
    2092      11.8682
    2093      11.8933
    2094      12.3892
    2095      12.7904
    2096      13.1837
    2097      13.0931
    2098      12.6042
    2099      13.0837
    2100      13.2294
    2101      12.9432
    2102      12.5161
    2103      11.7045
    2104      11.5890
    2105      12.7832
    2106      12.2369
    2107      13.1715
    2108      12.5493
    2109      12.3140
    2110      12.2679
    2111      12.0381
    2112      12.8312
    2113      12.2775
    2114      12.5135
    2115      12.9968
    2116      12.2702
    2117      13.4391
    2118      12.7794
    2119      12.1338
    2120      11.8987
    2121      12.2032
    2122      12.4038
    2123      12.2380
    2124      12.4724
    2125      12.5282
    2126      12.5430
    2127      11.9028
    2128      11.7324
    2129      11.9854
    2130      11.8991
    2131      12.4857
    2132      12.0987
    2133      11.9970
    2134      11.4867
    2135      11.2438
    2136      11.6507
    2137      12.1233
    2138      12.4665
    2139      11.9793
    2140      12.2994
    2141      12.4230
    2142      11.9696
    2143      12.5219
    2144      11.6009
    2145      12.5026
    2146      12.4853
    2147      12.5343
    2148      12.4225
    2149      12.4338
    2150      12.7404
    2151      12.0748
    2152      12.6509
    2153      12.6663
    2154      12.3090
    2155      12.2786
    2156      12.2678
    2157      12.6308
    2158      12.4342
    2159      12.9125
    2160      12.1700
    2161      12.7670
    2162      12.5509
    2163      12.8200
    2164      12.2686
    2165      12.1760
    2166      12.1986
    2167      12.1118
    2168      11.8887
    2169      12.9439
    2170      12.3587
    2171      12.7277
    2172      12.3501
    2173      12.7602
    2174      12.5404
    2175      12.7426
    2176      11.7503
    2177      12.6597
    2178      12.6508
    2179      12.5549
    2180      13.0536
    2181      12.4660
    2182      11.9970
    2183      12.1782
    2184      12.5641
    2185      11.5404
    2186      11.7279
    2187      11.3869
    2188      11.6354
    2189      11.6413
    2190      12.5233
    2191      12.1407
    2192      12.3719
    2193      12.1180
    2194      12.2735
    2195      12.3681
    2196      11.9660
    2197      12.5900
    2198      12.4524
    2199      12.4252
    2200      12.5366
    2201      12.8421
    2202      13.1612
    2203      12.8108
    2204      12.6971
    2205      13.5487
    2206      13.0068
    2207      13.3271
    2208      12.8923
    2209      12.5331
    2210      12.9327
    2211      12.2342
    2212      11.7421
    2213      11.9648
    2214      11.7515
    2215      12.0151
    2216      11.8682
    2217      12.1382
    2218      11.6680
    2219      12.1135
    2220      11.4608
    2221      11.9914
    2222      12.2887
    2223      11.4989
    2224      11.6072
    2225      11.2670
    2226      12.0549
    2227      11.3167
    2228      11.5492
    2229      11.4832
    2230      11.5382
    2231      12.3828
    2232      11.5143
    2233      11.8470
    2234      11.9488
    2235      12.2625
    2236      11.2107
    2237      11.5246
    2238      12.5795
    2239      12.3077
    2240      11.8757
    2241      12.2628
    2242      12.0764
    2243      12.6726
    2244      13.0033
    2245      13.1268
    2246      12.6508
    2247      12.4402
    2248      12.4133
    2249      12.1158
    2250      12.4622
    2251      12.9051
    2252      12.8102
    2253      12.5049
    2254      12.6613
    2255      12.8644
    2256      12.1429
    2257      13.3814
    2258      13.1517
    2259      12.3733
    2260      12.5941
    2261      12.5291
    2262      12.4431
    2263      12.2008
    2264      12.6274
    2265      11.8467
    2266      12.0322
    2267      11.6132
    2268      11.3113
    2269      12.0449
    2270      12.3401
    2271      12.5395
    2272      12.8349
    2273      12.2451
    2274      12.3776
    2275      12.4276
    2276      12.3111
    2277      12.1077
    2278      12.6540
    2279      12.6414
    2280      12.1701
    2281      12.0190
    2282      12.1798
    2283      12.0748
    2284      12.1611
    2285      11.9485
    2286      12.7455
    2287      12.4269
    2288      11.9228
    2289      12.1415
    2290      11.6809
    2291      11.9548
    2292      11.7744
    2293      12.5530
    2294      12.0430
    2295      12.4103
    2296      12.0761
    2297      12.4725
    2298      12.3137
    2299      12.1065
    2300      12.4849
    2301      11.5522
    2302      12.1549
    2303      12.1242
    2304      12.0806
    2305      12.3973
    2306      12.5278
    2307      12.7678
    2308      12.8897
    2309      12.3205
    2310      12.7903
    2311      12.3531
    2312      12.5647
    2313      11.7244
    2314      12.8483
    2315      12.4253
    2316      11.9979
    2317      11.9491
    2318      12.1224
    2319      11.9363
    2320      11.7661
    2321      11.5908
    2322      11.6131
    2323      11.8221
    2324      12.1789
    2325      11.5064
    2326      11.6407
    2327      11.8181
    2328      12.2039
    2329      11.9508
    2330      12.0121
    2331      11.8868
    2332      12.0026
    2333      12.0431
    2334      12.5210
    2335      12.9081
    2336      12.7690
    2337      12.1550
    2338      12.4263
    2339      11.8619
    2340      12.6197
    2341      12.4160
    2342      11.9423
    2343      12.5680
    2344      12.3813
    2345      13.2405
    2346      12.9156
    2347      13.5523
    2348      12.7405
    2349      12.9237
    2350      13.2811
    2351      13.1631
    2352      13.0101
    2353      13.1655
    2354      13.4168
    2355      12.7049
    2356      13.0609
    2357      13.7279
    2358      12.5213
    2359      12.9730
    2360      12.8006
    2361      12.9024
    2362      12.7792
    2363      12.8932
    2364      13.0548
    2365      13.1788
    2366      13.1073
    2367      12.7955
    2368      12.3643
    2369      12.1743
    2370      12.9996
    2371      12.5121
    2372      12.6348
    2373      12.0836
    2374      12.4260
    2375      12.9601
    2376      12.9659
    2377      12.8983
    2378      12.7444
    2379      12.4467
    2380      12.6233
    2381      13.1684
    2382      13.1645
    2383      13.3318
    2384      12.8721
    2385      12.7636
    2386      12.4317
    2387      13.5096
    2388      12.5047
    2389      12.8508
    2390      12.8012
    2391      12.2228
    2392      11.7470
    2393      12.2879
    2394      12.0687
    2395      12.5404
    2396      12.1825
    2397      12.8180
    2398      12.3571
    2399      12.6757
    2400      12.0344
    2401      12.2847
    2402      12.5070
    2403      12.7489
    2404      12.4896
    2405      12.5505
    2406      12.8290
    2407      12.5104
    2408      12.2854
    2409      12.1797
    2410      12.0187
    2411      12.5553
    2412      12.1348
    2413      11.8391
    2414      12.5300
    2415      12.7613
    2416      11.5309
    2417      11.7746
    2418      12.1521
    2419      12.0008
    2420      12.4056
    2421      12.3786
    2422      11.6815
    2423      12.0710
    2424      12.7173
    2425      12.7327
    2426      12.6008
    2427      12.4834
    2428      12.5418
    2429      12.8995
    2430      13.0380
    2431      12.4217
    2432      12.8356
    2433      12.6866
    2434      12.7376
    2435      12.7680
    2436      12.8262
    2437      12.4450
    2438      12.5223
    2439      12.4248
    2440      12.5021
    2441      12.2659
    2442      12.4763
    2443      12.0956
    2444      12.1620
    2445      12.0377
    2446      11.8667
    2447      11.8069
    2448      11.5983
    2449      11.9799
    2450      12.3684
    2451      12.3194
    2452      12.1025
    2453      12.1503
    2454      11.8421
    2455      11.3559
    2456      12.3139
    2457      11.5955
    2458      11.4862
    2459      11.0026
    2460      11.1508
    2461      11.3594
    2462      11.7128
    2463      11.0865
    2464      11.6134
    2465      11.4530
    2466      11.4477
    2467      11.5387
    2468      11.6515
    2469      11.8302
    2470      11.3001
    2471      11.3691
    2472      11.0368
    2473      12.5061
    2474      12.5401
    2475      12.8634
    2476      12.4552
    2477      12.0202
    2478      12.7521
    2479      12.0020
    2480      11.7849
    2481      12.0497
    2482      12.1660
    2483      11.9995
    2484      11.8365
    2485      11.8283
    2486      11.9514
    2487      11.7197
    2488      12.0701
    2489      12.0699
    2490      12.0824
    2491      12.2395
    2492      12.2223
    2493      11.7757
    2494      11.9633
    2495      11.8889
    2496      12.9545
    2497      12.6998
    2498      13.0025
    2499      12.7154
    2500      12.8082
    2501      12.4292
    2502      13.0925
    2503      12.3951
    2504      12.6540
    2505      12.8169
    2506      12.5072
    2507      13.2520
    2508      12.6668
    2509      12.1047
    2510      11.7878
    2511      11.5407
    2512      12.2163
    2513      11.3953
    2514      12.0517
    2515      11.4026
    2516      11.7994
    2517      11.5650
    2518      11.6342
    2519      12.1462
    2520      12.6896
    2521      12.2596
    2522      11.9991
    2523      11.3922
    2524      12.4151
    2525      12.0796
    2526      11.9766
    2527      12.6816
    2528      12.9075
    2529      12.3989
    2530      11.8705
    2531      12.0367
    2532      11.8965
    2533      11.9438
    2534      12.3562
    2535      12.5581
    2536      12.2824
    2537      12.2221
    2538      11.7790
    2539      12.3580
    2540      11.9870
    2541      12.1125
    2542      12.8357
    2543      12.1112
    2544      12.0726
    2545      12.3621
    2546      12.1656
    2547      11.6979
    2548      11.8155
    2549      12.0209
    2550      12.3054
    2551      12.6803
    2552      12.3197
    2553      11.7940
    2554      12.1461
    2555      12.2309
    2556      12.7735
    2557      12.2847
    2558      12.0252
    2559      12.0669
    2560      11.9006
    2561      12.0150
    2562      12.8780
    2563      11.9621
    2564      12.7611
    2565      12.3813
    2566      12.8035
    2567      12.9050
    2568      12.2325
    2569      12.0822
    2570      12.5684
    2571      12.5036
    2572      12.7469
    2573      12.9506
    2574      12.1453
    2575      12.9334
    2576      12.7864
    2577      12.3279
    2578      11.9985
    2579      12.4332
    2580      12.4385
    2581      12.1285
    2582      11.2969
    2583      11.5989
    2584      12.3051
    2585      12.0957
    2586      12.5177
    2587      12.5424
    2588      11.8063
    2589      11.4440
    2590      12.0188
    2591      12.1613
    2592      12.9859
    2593      13.2788
    2594      12.8893
    2595      12.7451
    2596      11.9886
    2597      12.5381
    2598      12.0874
    2599      12.1487
    2600      11.8837
    2601      12.2455
    2602      12.7793
    2603      12.7562
    2604      12.5396
    2605      12.8973
    2606      12.6376
    2607      13.0906
    2608      12.2827
    2609      11.9375
    2610      12.3775
    2611      12.9426
    2612      12.2851
    2613      12.6465
    2614      12.2783
    2615      12.4324
    2616      12.7050
    2617      12.4613
    2618      12.7497
    2619      12.2197
    2620      11.4381
    2621      12.5272
    2622      12.2673
    2623      12.6318
    2624      12.6948
    2625      12.4047
    2626      12.6258
    2627      12.7359
    2628      12.1874
    2629      12.6766
    2630      11.7332
    2631      12.0021
    2632      12.0591
    2633      12.1204
    2634      12.8399
    2635      12.9198
    2636      12.3849
    2637      12.5543
    2638      12.3389
    2639      12.4512
    2640      12.7064
    2641      12.5565
    2642      12.0904
    2643      11.7594
    2644      12.0395
    2645      11.3821
    2646      12.0526
    2647      12.0385
    2648      11.7085
    2649      12.3579
    2650      11.8768
    2651      12.2592
    2652      12.4195
    2653      12.1096
    2654      12.1285
    2655      11.9175
    2656      12.3412
    2657      12.5971
    2658      12.2891
    2659      11.9296
    2660      12.1276
    2661      12.1457
    2662      11.9878
    2663      12.1905
    2664      11.7330
    2665      12.2985
    2666      12.1005
    2667      12.2448
    2668      12.5268
    2669      12.2189
    2670      13.0382
    2671      12.8459
    2672      12.5681
    2673      12.8294
    2674      12.8399
    2675      13.0258
    2676      12.8115
    2677      12.7369
    2678      12.5807
    2679      12.7222
    2680      12.4981
    2681      12.0657
    2682      12.3116
    2683      11.7603
    2684      11.6573
    2685      11.9643
    2686      12.3589
    2687      11.8801
    2688      11.6000
    2689      12.1747
    2690      12.1061
    2691      11.9036
    2692      11.7903
    2693      11.4235
    2694      12.0032
    2695      11.5147
    2696      11.8960
    2697      12.0539
    2698      12.6390
    2699      12.2128
    2700      12.2864
    2701      12.6903
    2702      12.3452
    2703      12.2987
    2704      12.7148
    2705      12.7212
    2706      13.6264
    2707      13.3607
    2708      12.6928
    2709      12.9445
    2710      12.3459
    2711      12.1724
    2712      12.6536
    2713      12.7672
    2714      12.7200
    2715      12.6235
    2716      12.8355
    2717      12.6143
    2718      13.1671
    2719      12.6176
    2720      12.2897
    2721      12.6359
    2722      12.5503
    2723      13.1106
    2724      12.7446
    2725      12.6098
    2726      12.8910
    2727      13.1742
    2728      13.0587
    2729      13.3443
    2730      13.0803
    2731      13.4294
    2732      13.7031
    2733      12.9411
    2734      13.1955
    2735      13.1382
    2736      12.9204
    2737      12.6126
    2738      13.0931
    2739      12.6472
    2740      12.7586
    2741      12.5848
    2742      13.1986
    2743      12.7566
    2744      12.8931
    2745      13.1396
    2746      13.0968
    2747      13.1554
    2748      12.3926
    2749      13.5126
    2750      12.8191
    2751      12.9454
    2752      13.0814
    2753      13.1826
    2754      13.5214
    2755      13.4183
    2756      13.0922
    2757      13.3710
    2758      13.3176
    2759      12.7109
    2760      13.4507
    2761      12.6668
    2762      12.9307
    2763      12.4809
    2764      13.3174
    2765      12.9810
    2766      13.4832
    2767      12.4171
    2768      13.6363
    2769      13.7979
    2770      13.1127
    2771      13.6272
    2772      13.4075
    2773      12.9691
    2774      12.9595
    2775      13.5745
    2776      13.4065
    2777      13.1594
    2778      13.6913
    2779      13.0516
    2780      12.8179
    2781      12.9757
    2782      13.3424
    2783      13.0949
    2784      12.8358
    2785      13.0733
    2786      13.3405
    2787      13.4018
    2788      13.4264
    2789      13.5245
    2790      13.5570
    2791      13.0278
    2792      12.9486
    2793      12.8879
    2794      12.9409
    2795      12.7587
    2796      13.0169
    2797      12.4103
    2798      13.1776
    2799      12.9806
    2800      12.9869
    2801      13.1610
    2802      13.7155
    2803      12.9086
    2804      13.7186
    2805      12.8891
    2806      12.4587
    2807      12.3232
    2808      12.1746
    2809      12.9422
    2810      12.0055
    2811      13.1811
    2812      12.3516
    2813      13.1042
    2814      12.9383
    2815      12.9048
    2816      13.0972
    2817      13.3910
    2818      13.1181
    2819      12.8550
    2820      13.4754
    2821      12.6669
    2822      12.9880
    2823      12.7001
    2824      12.0401
    2825      12.1870
    2826      12.5952
    2827      12.7323
    2828      13.1987
    2829      12.8606
    2830      12.3654
    2831      13.2955
    2832      13.1161
    2833      13.2090
    2834      14.5541
    2835      13.4578
    2836      13.3988
    2837      12.6613
    2838      13.6253
    2839      14.4327
    2840      13.5999
    2841      13.5398
    2842      13.3507
    2843      12.6043
    2844      12.4210
    2845      12.6317
    2846      13.7278
    2847      12.9722
    2848      13.0855
    2849      12.9365
    2850      13.0509
    2851      13.5950
    2852      13.6821
    2853      13.4154
    2854      13.2674
    2855      13.5664
    2856      13.4684
    2857      13.2087
    2858      12.8529
    2859      13.5997
    2860      13.7266
    2861      12.9021
    2862      12.8181
    2863      12.8413
    2864      12.6306
    2865      12.5653
    2866      12.6965
    2867      12.3400
    2868      12.8917
    2869      12.5438
    2870      13.5674
    2871      12.8605
    2872      13.5067
    2873      13.6236
    2874      12.5876
    2875      12.7303
    2876      12.5817
    2877      12.4957
    2878      12.5339
    2879      11.8042
    2880      12.5601
    2881      11.8554
    2882      12.1007
    2883      12.7069
    2884      12.3467
    2885      12.2051
    2886      12.6249
    2887      11.9434
    2888      11.5629
    2889      12.3613
    2890      11.8203
    2891      12.3059
    2892      12.2582
    2893      12.2475
    2894      12.3922
    2895      12.8564
    2896      12.5087
    2897      12.2011
    2898      12.3876
    2899      11.6735
    2900      11.8083
    2901      12.2271
    2902      12.3851
    2903      12.5872
    2904      12.6155
    2905      12.7792
    2906      13.0073
    2907      12.4633
    2908      12.7085
    2909      12.2269
    2910      12.8168
    2911      12.3304
    2912      12.5174
    2913      12.5871
    2914      12.6095
    2915      12.8742
    2916      13.0052
    2917      12.5736
    2918      11.9801
    2919      13.0272
    2920      13.0885
    2921      11.8134
    2922      12.7422
    2923      12.6455
    2924      13.4350
    2925      12.7474
    2926      12.5966
    2927      14.0355
    2928      13.4385
    2929      13.4168
    2930      13.4883
    2931      13.2900
    2932      13.7393
    2933      13.4429
    2934      12.7675
    2935      12.6451
    2936      12.5800
    2937      12.5869
    2938      12.1412
    2939      12.8855
    2940      12.7725
    2941      12.8800
    2942      12.6363
    2943      12.1047
    2944      12.3313
    2945      12.6993
    2946      12.6006
    2947      12.6663
    2948      12.0771
    2949      11.8813
    2950      11.6794
    2951      11.9071
    2952      12.0574
    2953      12.3655
    2954      12.3635
    2955      12.2506
    2956      12.9765
    2957      12.3849
    2958      12.7901
    2959      12.6137
    2960      11.7499
    2961      12.4733
    2962      12.6225
    2963      12.0832
    2964      12.8740
    2965      12.6699
    2966      12.7378
    2967      13.3319
    2968      12.7035
    2969      12.3770
    2970      11.6704
    2971      12.5818
    2972      12.2011
    2973      12.6214
    2974      12.6423
    2975      12.5301
    2976      13.2006
    2977      12.9902
    2978      13.2376
    2979      13.6781
    2980      13.4622
    2981      13.2388
    2982      12.9935
    2983      13.1141
    2984      13.1030
    2985      13.1660
    2986      12.0645
    2987      12.4175
    2988      13.0384
    2989      13.0150
    2990      12.7536
    2991      13.0651
    2992      13.6509
    2993      13.3288
    2994      13.2154
    2995      12.7777
    2996      13.0518
    2997      13.2555
    2998      13.5690
    2999      13.5224
    3000      13.3922
    3001      13.5791
    3002      13.6566
    3003      13.7907
    3004      13.5447
    3005      13.1503
    3006      13.7520
    3007      14.0341
    3008      13.5143
    3009      12.8260
    3010      13.4658
    3011      13.5532
    3012      13.3178
    3013      13.5777
    3014      13.3736
    3015      13.3630
    3016      12.9558
    3017      12.7246
    3018      12.7512
    3019      13.0295
    3020      13.6146
    3021      12.9919
    3022      13.1271
    3023      13.2548
    3024      12.9761
    3025      13.3918
    3026      13.4277
    3027      12.5469
    3028      12.5895
    3029      12.9501
    3030      13.3225
    3031      12.9218
    3032      12.6287
    3033      13.4191
    3034      12.5870
    3035      12.8683
    3036      12.2470
    3037      12.4571
    3038      13.1308
    3039      13.5866
    3040      13.8328
    3041      14.1266
    3042      13.8309
    3043      14.0925
    3044      14.3109
    3045      13.5430
    3046      13.3564
    3047      13.3193
    3048      13.2906
    3049      13.3816
    3050      12.3830
    3051      13.1123
    3052      12.6519
    3053      12.1712
    3054      12.0625
    3055      12.4479
    3056      12.9730
    3057      12.3195
    3058      12.4350
    3059      12.8914
    3060      13.0989
    3061      12.4185
    3062      12.0807
    3063      12.2974
    3064      12.3419
    3065      12.1747
    3066      11.9914
    3067      12.2460
    3068      12.3384
    3069      11.8447
    3070      11.0625
    3071      11.2387
    3072      12.5074
    3073      11.4585
    3074      12.4479
    3075      12.2603
    3076      11.5037
    3077      11.8581
    3078      11.8931
    3079      11.4279
    3080      12.3735
    3081      12.6145
    3082      13.1174
    3083      13.3468
    3084      12.9306
    3085      12.8320
    3086      13.0133
    3087      12.9424
    3088      12.9476
    3089      13.2187
    3090      12.7484
    3091      12.8073
    3092      12.5701
    3093      11.9424
    3094      12.0610
    3095      12.1233
    3096      12.6486
    3097      12.4371
    3098      12.5466
    3099      12.3561
    3100      12.1409
    3101      12.3184
    3102      11.8873
    3103      12.1810
    3104      12.2072
    3105      12.4276
    3106      12.4217
    3107      12.8326
    3108      12.9659
    3109      12.8561
    3110      13.1040
    3111      13.1523
    3112      12.7442
    3113      12.3492
    3114      11.8921
    3115      12.0091
    3116      12.8356
    3117      12.2652
    3118      12.5537
    3119      12.1064
    3120      13.0613
    3121      12.1325
    3122      12.6656
    3123      12.7946
    3124      12.5596
    3125      12.3437
    3126      12.5043
    3127      12.0314
    3128      11.6927
    3129      12.3666
    3130      12.7981
    3131      12.2315
    3132      12.2743
    3133      12.0076
    3134      12.8720
    3135      12.3364
    3136      12.4631
    3137      12.6473
    3138      13.0537
    3139      12.8663
    3140      12.8319
    3141      12.5240
    3142      12.5389
    3143      12.1849
    3144      12.2755
    3145      12.7112
    3146      12.7032
    3147      13.0946
    3148      12.7461
    3149      12.4264
    3150      12.3712
    3151      12.6006
    3152      11.9471
    3153      12.0905
    3154      12.0878
    3155      12.4920
    3156      12.8036
    3157      13.0823
    3158      13.8571
    3159      12.9771
    3160      12.9687
    3161      13.1028
    3162      12.7773
    3163      12.8258
    3164      12.9170
    3165      13.1980
    3166      12.7267
    3167      12.9562
    3168      13.3733
    3169      13.1269
    3170      12.8474
    3171      13.3261
    3172      13.6037
    3173      12.9270
    3174      12.8034
    3175      12.7573
    3176      12.8220
    3177      13.0572
    3178      13.0982
    3179      13.3412
    3180      13.4700
    3181      13.4629
    3182      13.0047
    3183      13.0138
    3184      12.7125
    3185      12.2393
    3186      12.9655
    3187      12.7772
    3188      12.4830
    3189      12.3470
    3190      12.3560
    3191      12.0399
    3192      11.8519
    3193      12.4577
    3194      13.4698
    3195      12.9230
    3196      12.7890
    3197      12.4697
    3198      12.5317
    3199      12.6767
    3200      13.1122
    3201      12.6699
    3202      13.4884
    3203      14.1172
    3204      13.2418
    3205      13.8235
    3206      13.3021
    3207      13.2218
    3208      13.1823
    3209      12.9065
    3210      12.6590
    3211      12.8528
    3212      12.8954
    3213      12.5845
    3214      12.5625
    3215      12.5828
    3216      12.1513
    3217      12.8027
    3218      12.6572
    3219      12.9830
    3220      13.2300
    3221      12.9888
    3222      12.8242
    3223      12.6779
    3224      13.0035
    3225      12.5491
    3226      12.7201
    3227      12.5442
    3228      12.4291
    3229      11.9582
    3230      12.7514
    3231      12.2137
    3232      11.7060
    3233      13.0116
    3234      12.6407
    3235      12.6159
    3236      13.9162
    3237      13.0284
    3238      12.8749
    3239      12.6334
    3240      12.3637
    3241      12.1875
    3242      12.0736
    3243      12.2314
    3244      12.4212
    3245      12.2182
    3246      12.3333
    3247      12.1301
    3248      12.3817
    3249      13.2814
    3250      12.8010
    3251      13.3018
    3252      12.6813
    3253      12.9477
    3254      12.9541
    3255      12.5289
    3256      13.7141
    3257      14.1959
    3258      13.8074
    3259      13.7733
    3260      14.0729
    3261      14.0199
    3262      14.0100
    3263      13.5660
    3264      13.0163
    3265      13.6763
    3266      13.6914
    3267      13.3023
    3268      12.2702
    3269      12.5405
    3270      12.9902
    3271      12.6602
    3272      13.1235
    3273      13.5438
    3274      13.7777
    3275      13.5044
    3276      13.4197
    3277      13.5955
    3278      13.2943
    3279      13.2398
    3280      12.5632
    3281      13.4582
    3282      13.8749
    3283      12.4260
    3284      12.9727
    3285      13.4303
    3286      13.5720
    3287      13.9836
    3288      13.7996
    3289      13.6196
    3290      13.8830
    3291      14.5701
    3292      13.7885
    3293      13.3138
    3294      13.0435
    3295      13.0734
    3296      12.6121
    3297      12.4139
    3298      12.7094
    3299      12.5700
    3300      12.5749
    3301      12.7170
    3302      13.6969
    3303      13.4330
    3304      13.2017
    3305      13.3198
    3306      12.9242
    3307      13.2224
    3308      12.6836
    3309      12.7800
    3310      13.5382
    3311      13.1588
    3312      12.4795
    3313      12.4851
    3314      12.2061
    3315      12.3042
    3316      12.2615
    3317      12.5262
    3318      12.9538
    3319      12.1541
    3320      12.4208
    3321      12.7885
    3322      12.6260
    3323      13.0095
    3324      12.5566
    3325      12.5080
    3326      11.9782
    3327      12.9597
    3328      12.8856
    3329      12.5925
    3330      12.6300
    3331      12.8860
    3332      12.9824
    3333      13.1809
    3334      13.1288
    3335      12.4938
    3336      11.9142
    3337      12.2861
    3338      12.8125
    3339      13.0148
    3340      12.6039
    3341      12.4991
    3342      12.4303
    3343      13.2516
    3344      13.1212
    3345      13.4575
    3346      13.0181
    3347      12.5805
    3348      12.1721
    3349      12.4530
    3350      11.6663
    3351      12.3831
    3352      11.6881
    3353      12.4755
    3354      12.4735
    3355      11.9697
    3356      12.0898
    3357      12.2937
    3358      12.2545
    3359      12.5006
    3360      12.3186
    3361      11.8364
    3362      11.5099
    3363      11.5992
    3364      11.1233
    3365      11.7220
    3366      11.6334
    3367      11.8253
    3368      11.8896
    3369      12.0759
    3370      11.9558
    3371      12.1438
    3372      11.7740
    3373      12.5183
    3374      12.6906
    3375      12.4284
    3376      13.1512
    3377      13.0167
    3378      12.7146
    3379      12.6923
    3380      12.7493
    3381      12.0840
    3382      12.1785
    3383      12.6349
    3384      11.9701
    3385      11.7890
    3386      11.1807
    3387      11.7045
    3388      12.5136
    3389      12.5115
    3390      11.8573
    3391      12.4658
    3392      12.6972
    3393      12.6913
    3394      12.1450
    3395      12.6604
    3396      11.9912
    3397      12.6208
    3398      11.9006
    3399      12.3479
    3400      12.1840
    3401      11.9479
    3402      12.3621
    3403      12.2703
    3404      11.8743
    3405      12.5546
    3406      12.6700
    3407      12.8033
    3408      13.1651
    3409      12.7985
    3410      12.7471
    3411      12.7322
    3412      12.4911
    3413      12.6068
    3414      12.5035
    3415      12.7819
    3416      12.5790
    3417      12.8012
    3418      12.4320
    3419      12.4360
    3420      12.7000
    3421      11.9739
    3422      12.5726
    3423      12.6694
    3424      12.8089
    3425      12.4233
    3426      11.9546
    3427      12.3616
    3428      12.5978
    3429      12.6928
    3430      12.4981
    3431      12.4512
    3432      13.2248
    3433      12.6874
    3434      12.2690
    3435      11.7084
    3436      12.5297
    3437      11.7163
    3438      11.5457
    3439      11.1113
    3440      11.5286
    3441      12.0749
    3442      12.6830
    3443      12.2809
    3444      12.3569
    3445      12.3517
    3446      12.7168
    3447      12.7537
    3448      13.3207
    3449      12.8428
    3450      13.2192
    3451      12.7280
    3452      12.6807
    3453      12.7977
    3454      13.1547
    3455      12.7396
    3456      12.5234
    3457      12.7647
    3458      13.1265
    3459      12.8645
    3460      12.6376
    3461      13.0937
    3462      12.4538
    3463      12.6287
    3464      12.3247
    3465      12.8515
    3466      12.8182
    3467      12.2480
    3468      12.4558
    3469      12.9584
    3470      11.9554
    3471      12.4838
    3472      12.1904
    3473      12.3526
    3474      12.4435
    3475      12.0759
    3476      11.9350
    3477      11.8379
    3478      12.3125
    3479      11.4604
    3480      12.1077
    3481      11.5299
    3482      11.3926
    3483      11.7766
    3484      11.7124
    3485      11.5719
    3486      11.7349
    3487      11.2282
    3488      11.8017
    3489      11.5382
    3490      12.3433
    3491      11.6845
    3492      12.3473
    3493      12.5623
    3494      12.9020
    3495      12.6312
    3496      12.9523
    3497      13.1206
    3498      12.2543
    3499      12.8196
    3500      12.6421
    3501      12.6472
    3502      12.7988
    3503      12.0397
    3504      12.1646
    3505      12.0911
    3506      12.6417
    3507      12.9908
    3508      13.0251
    3509      12.4939
    3510      12.8525
    3511      12.1921
    3512      12.1017
    3513      11.8676
    3514      12.3177
    3515      12.5391
    3516      13.5809
    3517      12.5230
    3518      12.2410
    3519      12.4601
    3520      12.1926
    3521      11.7094
    3522      11.7635
    3523      11.6321
    3524      11.5181
    3525      11.9997
    3526      11.8658
    3527      11.7544
    3528      12.0698
    3529      12.0091
    3530      11.3219
    3531      11.9653
    3532      12.1200
    3533      12.0647
    3534      12.4936
    3535      12.1058
    3536      12.6898
    3537      12.2968
    3538      12.0323
    3539      12.3421
    3540      12.3988
    3541      12.6209
    3542      12.3781
    3543      11.9892
    3544      11.5154
    3545      11.7575
    3546      12.3657
    3547      12.3876
    3548      12.2689
    3549      12.6019
    3550      12.6718
    3551      12.8819
    3552      11.9929
    3553      11.7713
    3554      12.2485
    3555      12.1476
    3556      11.9002
    3557      12.3968
    3558      12.5153
    3559      12.7364
    3560      12.6229
    3561      12.7583
    3562      13.0215
    3563      13.2398
    3564      13.2024
    3565      12.8157
    3566      12.1196
    3567      12.0682
    3568      12.0861
    3569      12.7399
    3570      12.2046
    3571      12.0023
    3572      12.7193
    3573      12.6778
    3574      12.6634
    3575      11.7939
    3576      13.0545
    3577      12.5541
    3578      13.1632
    3579      12.5587
    3580      12.5023
    3581      12.5754
    3582      11.9708
    3583      12.2979
    3584      12.6636
    3585      13.0026
    3586      12.7806
    3587      12.3565
    3588      12.8330
    3589      12.9564
    3590      12.5065
    3591      12.7132
    3592      12.4442
    3593      12.0165
    3594      11.8863
    3595      11.9973
    3596      12.4063
    3597      11.7592
    3598      11.9657
    3599      12.0012
    3600      12.4341
    3601      12.5016
    3602      13.0310
    3603      13.2442
    3604      12.5455
    3605      13.0718
    3606      12.4585
    3607      12.2896
    3608      13.4257
    3609      12.4945
    3610      12.8220
    3611      12.6821
    3612      12.8925
    3613      13.0823
    3614      13.3935
    3615      12.6930
    3616      12.9184
    3617      12.5877
    3618      13.1644
    3619      12.7207
    3620      12.7761
    3621      13.0771
    3622      12.3664
    3623      12.2205
    3624      12.4622
    3625      11.9674
    3626      12.2395
    3627      12.4204
    3628      12.9263
    3629      12.9546
    3630      13.0576
    3631      12.7032
    3632      13.3898
    3633      12.8823
    3634      12.4131
    3635      12.4360
    3636      12.7674
    3637      12.1250
    3638      12.6706
    3639      12.3414
    3640      12.0896
    3641      12.4469
    3642      12.5858
    3643      12.4041
    3644      12.3978
    3645      12.5228
    3646      12.8724
    3647      12.5565
    3648      12.7678
    3649      12.3858
    3650      12.4202
    3651      12.6233
    3652      12.6306
    3653      11.7589
    3654      12.0469
    3655      12.6287
    3656      12.4060
    3657      13.0131
    3658      12.7446
    3659      12.3776
    3660      12.4028
    3661      12.1185
    3662      12.3087
    3663      11.9838
    3664      12.3738
    3665      11.9498
    3666      12.8537
    3667      11.6409
    3668      11.8718
    3669      12.4370
    3670      12.4450
    3671      12.1128
    3672      12.5043
    3673      11.9806
    3674      12.4996
    3675      12.8197
    3676      12.9461
    3677      12.8889
    3678      13.2868
    3679      12.4825
    3680      12.1459
    3681      12.7945
    3682      12.5634
    3683      12.5341
    3684      12.4290
    3685      12.5877
    3686      12.1251
    3687      12.5545
    3688      12.1663
    3689      12.4136
    3690      12.5471
    3691      11.7157
    3692      12.3278
    3693      12.1060
    3694      11.6607
    3695      11.9738
    3696      11.7718
    3697      11.4043
    3698      12.1915
    3699      11.8910
    3700      11.9535
    3701      11.7615
    3702      11.7770
    3703      12.2288
    3704      12.1587
    3705      12.3379
    3706      12.2174
    3707      12.2758
    3708      12.2128
    3709      12.7947
    3710      13.1703
    3711      12.4460
    3712      12.9087
    3713      12.9203
    3714      12.9827
    3715      13.2991
    3716      12.5315
    3717      13.1203
    3718      13.3819
    3719      12.3895
    3720      12.7095
    3721      12.8173
    3722      12.7578
    3723      12.4674
    3724      12.0315
    3725      12.6277
    3726      11.9455
    3727      12.8953
    3728      13.6537
    3729      13.3665
    3730      13.9207
    3731      13.3509
    3732      13.1465
    3733      12.9593
    3734      12.4414
    3735      11.9921
    3736      12.0964
    3737      12.0497
    3738      12.0838
    3739      11.9598
    3740      12.0101
    3741      12.2783
    3742      12.0902
    3743      12.0411
    3744      12.1256
    3745      11.6535
    3746      11.8173
    3747      11.5965
    3748      12.4510
    3749      12.0488
    3750      11.7229
    3751      12.1491
    3752      11.8233
    3753      12.0772
    3754      12.8050
    3755      12.9127
    3756      12.5422
    3757      12.6157
    3758      12.2073
    3759      12.5902
    3760      12.5631
    3761      11.9944
    3762      11.7970
    3763      12.4047
    3764      12.1779
    3765      11.5791
    3766      12.7545
    3767      13.0957
    3768      12.7785
    3769      13.0784
    3770      12.5331
    3771      12.8153
    3772      12.9230
    3773      12.3475
    3774      12.6864
    3775      13.1975
    3776      13.2599
    3777      12.3468
    3778      12.6885
    3779      12.5793
    3780      12.1452
    3781      12.3872
    3782      12.3539
    3783      12.7600
    3784      12.8063
    3785      12.8766
    3786      13.0214
    3787      13.2020
    3788      12.6324
    3789      13.2581
    3790      12.6962
    3791      12.5073
    3792      12.6945
    3793      12.5921
    3794      12.2438
    3795      12.5359
    3796      12.7008
    3797      12.2044
    3798      12.9646
    3799      12.6924
    3800      12.4977
    3801      12.6186
    3802      13.1018
    3803      12.5376
    3804      13.0075
    3805      12.3421
    3806      12.1974
    3807      12.6883
    3808      12.7660
    3809      13.1033
    3810      12.2411
    3811      12.3855
    3812      12.3674
    3813      12.0486
    3814      12.4764
    3815      11.7810
    3816      11.8929
    3817      12.3332
    3818      12.3970
    3819      11.7457
    3820      11.5759
    3821      11.9241
    3822      11.6161
    3823      11.1779
    3824      11.2562
    3825      11.5693
    3826      11.6345
    3827      11.5187
    3828      11.7002
    3829      12.2053
    3830      12.4709
    3831      12.2947
    3832      11.9892
    3833      12.4878
    3834      12.2885
    3835      11.7936
    3836      11.8693
    3837      12.1356
    3838      12.4748
    3839      12.2635
    3840      12.3606
    3841      12.6048
    3842      12.7801
    3843      12.8087
    3844      13.0763
    3845      12.7813
    3846      12.9476
    3847      12.1693
    3848      12.5064
    3849      12.6621
    3850      12.6067
    3851      12.3377
    3852      12.3074
    3853      12.2373
    3854      12.1982
    3855      12.1651
    3856      12.7141
    3857      12.1529
    3858      11.7129
    3859      13.0834
    3860      13.2170
    3861      12.5578
    3862      11.7432
    3863      12.0171
    3864      11.7485
    3865      12.2256
    3866      11.9822
    3867      11.7141
    3868      12.0087
    3869      11.4462
    3870      11.7044
    3871      11.9410
    3872      12.8927
    3873      12.1722
    3874      11.7122
    3875      12.2583
    3876      12.0967
    3877      12.2043
    3878      12.4517
    3879      12.2527
    3880      12.8345
    3881      12.1701
    3882      12.2946
    3883      12.6908
    3884      13.0692
    3885      12.5252
    3886      12.1422
    3887      12.9000
    3888      12.7758
    3889      12.6725
    3890      12.2567
    3891      12.2693
    3892      12.6386
    3893      12.2141
    3894      12.3627
    3895      11.9660
    3896      12.4572
    3897      12.0113
    3898      12.0445
    3899      12.7555
    3900      12.2457
    3901      12.1026
    3902      12.2727
    3903      11.6624
    3904      10.6214
    3905      11.5673
    3906      11.4123
    3907      11.6305
    3908      12.6921
    3909      12.0098
    3910      12.1794
    3911      12.1244
    3912      13.0533
    3913      12.7564
    3914      12.3561
    3915      12.4686
    3916      12.6240
    3917      12.5965
    3918      12.1450
    3919      12.1901
    3920      11.7867
    3921      12.1073
    3922      12.3052
    3923      11.8569
    3924      11.5928
    3925      12.3288
    3926      11.6838
    3927      11.8360
    3928      12.5867
    3929      12.5209
    3930      12.0630
    3931      12.0291
    3932      11.7512
    3933      11.9217
    3934      12.8335
    3935      12.9455
    3936      12.5904
    3937      12.0902
    3938      12.3577
    3939      12.0616
    3940      12.2269
    3941      12.0124
    3942      11.9928
    3943      12.0603
    3944      12.1152
    3945      11.5190
    3946      12.3369
    3947      12.1583
    3948      12.3831
    3949      12.0276
    3950      12.4656
    3951      11.7394
    3952      12.3242
    3953      11.7770
    3954      12.0233
    3955      11.3456
    3956      11.5186
    3957      11.9453
    3958      12.4128
    3959      12.5254
    3960      11.9914
    3961      12.1065
    3962      12.4276
    3963      11.9534
    3964      11.5155
    3965      11.3280
    3966      11.2774
    3967      11.8268
    3968      11.6147
    3969      12.3626
    3970      11.8822
    3971      11.8574
    3972      12.7429
    3973      12.9379
    3974      12.6007
    3975      12.5777
    3976      12.9728
    3977      12.7153
    3978      12.3491
    3979      12.2659
    3980      12.0057
    3981      12.5555
    3982      12.3617
    3983      12.6268
    3984      12.1658
    3985      12.2037
    3986      12.4584
    3987      12.0832
    3988      12.0105
    3989      12.0515
    3990      12.9772
    3991      12.4715
    3992      12.1237
    3993      12.2710
    3994      12.6819
    3995      12.9156
    3996      12.4543
    3997      12.8643
    3998      12.6705
    3999      12.5273
    4000      12.5389
    4001      11.9904
    4002      12.5764
    4003      11.6807
    4004      12.6243
    4005      12.6277
    4006      12.5739
    4007      13.3198
    4008      13.0722
    4009      13.1469
    4010      12.7090
    4011      12.6350
    4012      12.6341
    4013      12.9783
    4014      12.8674
    4015      13.0020
    4016      12.9421
    4017      12.6554
    4018      12.6374
    4019      12.4611
    4020      12.0904
    4021      13.0049
    4022      12.6272
    4023      12.2920
    4024      11.9840
    4025      12.6337
    4026      12.6786
    4027      13.0149
    4028      12.6572
    4029      12.5259
    4030      12.6258
    4031      12.2112
    4032      12.2707
    4033      12.0721
    4034      11.6730
    4035      11.6777
    4036      12.0652
    4037      11.7941
    4038      11.5914
    4039      11.6472
    4040      11.4598
    4041      11.2532
    4042      10.4777
    4043      10.9202
    4044      11.0282
    4045      12.3159
    4046      12.2686
    4047      12.4237
    4048      12.3070
    4049      12.0775
    4050      11.5547
    4051      11.8575
    4052      12.1784
    4053      11.8055
    4054      12.3427
    4055      11.5464
    4056      11.7599
    4057      11.6994
    4058      11.7519
    4059      12.1753
    4060      11.7168
    4061      11.8209
    4062      12.2147
    4063      12.2747
    4064      12.1339
    4065      12.2119
    4066      11.9690
    4067      11.1751
    4068      11.5664
    4069      12.4244
    4070      11.8463
    4071      11.6314
    4072      11.8826
    4073      12.5515
    4074      11.3183
    4075      11.4845
    4076      12.3670
    4077      11.9113
    4078      12.6637
    4079      12.9523
    4080      12.6696
    4081      12.4633
    4082      12.6430
    4083      12.1964
    4084      12.0816
    4085      11.9928
    4086      12.5725
    4087      12.5339
    4088      12.9761
    4089      12.7769
    4090      13.1552
    4091      12.8320
    4092      13.1577
    4093      13.1707
    4094      13.7436
    4095      13.4033
    4096      13.4161
    4097      13.4912
    4098      13.6582
    4099      13.9080
    4100      13.2449
    4101      13.4108
    4102      13.6978
    4103      13.4716
    4104      13.0812
    4105      13.0878
    4106      13.0665
    4107      13.6749
    4108      13.7605
    4109      12.4282
    4110      12.9508
    4111      13.4256
    4112      13.4238
    4113      13.0114
    4114      12.5643
    4115      13.5215
    4116      13.3409
    4117      13.5893
    4118      13.0229
    4119      13.5260
    4120      13.5525
    4121      13.2234
    4122      12.9856
    4123      13.8076
    4124      13.2333
    4125      13.2895
    4126      13.3286
    4127      13.4001
    4128      13.6542
    4129      13.4563
    4130      13.3438
    4131      14.1754
    4132      13.5239
    4133      12.8465
    4134      13.3209
    4135      12.3042
    4136      12.6816
    4137      12.7811
    4138      12.1951
    4139      13.0912
    4140      12.2462
    4141      12.7036
    4142      12.7526
    4143      12.7873
    4144      11.9213
    4145      12.4976
    4146      11.9146
    4147      11.6325
    4148      11.4600
    4149      11.4333
    4150      11.9084
    4151      11.2412
    4152      12.1054
    4153      12.2901
    4154      12.2872
    4155      11.6374
    4156      12.0194
    4157      11.9155
    4158      12.2038
    4159      13.0378
    4160      12.4420
    4161      12.9474
    4162      12.8557
    4163      12.4845
    4164      12.0518
    4165      12.0655
    4166      12.6520
    4167      12.7514
    4168      12.9359
    4169      12.4024
    4170      13.4706
    4171      13.1129
    4172      11.8841
    4173      12.6754
    4174      12.7681
    4175      12.1354
    4176      12.1696
    4177      12.2285
    4178      12.1148
    4179      11.8636
    4180      11.7203
    4181      11.9647
    4182      12.1340
    4183      12.4148
    4184      12.1525
    4185      12.8119
    4186      12.3601
    4187      12.7325
    4188      13.0348
    4189      11.8545
    4190      11.7318
    4191      12.1598
    4192      11.9991
    4193      11.8858
    4194      12.6112
    4195      12.6028
    4196      11.9370
    4197      12.2573
    4198      12.2216
    4199      12.1896
    4200      12.3569
    4201      12.2546
    4202      12.5588
    4203      12.1564
    4204      12.8924
    4205      12.7997
    4206      12.8099
    4207      12.6107
    4208      11.6773
    4209      12.7685
    4210      12.6501
    4211      12.5031
    4212      12.5777
    4213      12.1883
    4214      11.6899
    4215      12.2234
    4216      12.8939
    4217      12.1992
    4218      11.8404
    4219      11.6168
    4220      12.1585
    4221      12.4848
    4222      12.3646
    4223      11.8508
    4224      12.1582
    4225      12.0066
    4226      12.5416
    4227      12.7005
    4228      13.5071
    4229      13.8962
    4230      13.1989
    4231      13.5014
    4232      13.0545
    4233      13.3533
    4234      13.2984
    4235      13.8491
    4236      13.3751
    4237      13.6693
    4238      13.9642
    4239      13.7003
    4240      13.6136
    4241      13.9974
    4242      13.9030
    4243      13.8706
    4244      13.8883
    4245      13.6085
    4246      13.5658
    4247      13.2624
    4248      13.1438
    4249      12.9663
    4250      13.5042
    4251      13.3904
    4252      12.8532
    4253      12.9255
    4254      12.6872
    4255      12.7826
    4256      13.4470
    4257      12.8252
    4258      12.9169
    4259      12.7668
    4260      12.4319
    4261      12.5222
    4262      12.4382
    4263      12.6048
    4264      12.0899
    4265      12.3510
    4266      12.3981
    4267      12.1315
    4268      12.9673
    4269      12.7767
    4270      12.8033
    4271      12.3842
    4272      12.3195
    4273      12.6166
    4274      12.0402
    4275      11.7577
    4276      11.9023
    4277      12.5727
    4278      11.8183
    4279      11.6807
    4280      12.0873
    4281      11.9131
    4282      12.1922
    4283      12.0642
    4284      12.5326
    4285      12.2961
    4286      11.7169
    4287      12.3094
    4288      12.6905
    4289      12.5703
    4290      12.4721
    4291      12.0665
    4292      12.4222
    4293      12.2413
    4294      12.1188
    4295      12.5881
    4296      13.2973
    4297      13.1491
    4298      12.9681
    4299      12.5669
    4300      13.6489
    4301      13.8942
    4302      13.1828
    4303      13.4417
    4304      13.9289
    4305      13.2883
    4306      13.4655
    4307      13.0266
    4308      13.6310
    4309      14.1600
    4310      13.9610
    4311      13.5326
    4312      13.4803
    4313      12.6823
    4314      13.2132
    4315      13.2959
    4316      13.3805
    4317      13.3138
    4318      13.2633
    4319      13.5308
    4320      13.6409
    4321      13.8551
    4322      13.9908
    4323      13.4390
    4324      13.5707
    4325      13.1714
    4326      12.7861
    4327      13.0050
    4328      13.3499
    4329      13.1848
    4330      12.9045
    4331      13.0241
    4332      12.9205
    4333      13.2226
    4334      12.1408
    4335      12.6470
    4336      13.0327
    4337      13.3144
    4338      12.9146
    4339      12.8096
    4340      13.3832
    4341      13.1789
    4342      13.2956
    4343      12.9868
    4344      12.9987
    4345      12.8641
    4346      13.1961
    4347      12.9084
    4348      13.1630
    4349      13.2856
    4350      13.6628
    4351      13.1941
    4352      13.4170
    4353      13.7666
    4354      14.1377
    4355      13.4678
    4356      14.0568
    4357      14.5045
    4358      13.9896
    4359      13.9443
    4360      13.3682
    4361      14.0358
    4362      13.8407
    4363      13.9183
    4364      12.9054
    4365      14.4554
    4366      14.2992
    4367      14.3052
    4368      13.8482
    4369      13.2747
    4370      13.1456
    4371      12.7941
    4372      12.2707
    4373      12.8726
    4374      12.8340
    4375      12.8696
    4376      13.2017
    4377      13.1309
    4378      13.0229
    4379      13.6062
    4380      13.0914
    4381      13.2538
    4382      13.1144
    4383      13.1089
    4384      13.5570
    4385      13.2745
    4386      13.7941
    4387      14.3263
    4388      13.1942
    4389      13.1800
    4390      13.4614
    4391      13.2796
    4392      14.0272
    4393      13.9376
    4394      14.1260
    4395      14.0042
    4396      14.3089
    4397      14.2957
    4398      13.6540
    4399      14.3655
    4400      15.1542
    4401      14.3540
    4402      14.1451
    4403      14.2284
    4404      14.2040
    4405      13.4028
    4406      13.0889
    4407      13.1594
    4408      13.5380
    4409      13.3716
    4410      13.0747
    4411      13.3080
    4412      13.4223
    4413      12.7810
    4414      13.4623
    4415      13.5495
    4416      13.7254
    4417      12.9982
    4418      13.0172
    4419      12.9836
    4420      13.8257
    4421      12.8784
    4422      13.4332
    4423      13.3119
    4424      13.7399
    4425      13.4017
    4426      13.4050
    4427      13.2992
    4428      13.6782
    4429      13.6235
    4430      13.4738
    4431      13.3506
    4432      14.4233
    4433      13.2562
    4434      13.6852
    4435      13.9792
    4436      13.4771
    4437      13.6115
    4438      13.3801
    4439      13.9789
    4440      13.1648
    4441      13.4831
    4442      13.6910
    4443      13.3915
    4444      13.0500
    4445      13.5830
    4446      13.5924
    4447      13.8160
    4448      14.3918
    4449      13.8311
    4450      14.4081
    4451      13.2146
    4452      13.5045
    4453      13.1820
    4454      13.3195
    4455      13.3294
    4456      13.5011
    4457      13.7302
    4458      13.7886
    4459      14.8438
    4460      13.3971
    4461      13.6676
    4462      13.4862
    4463      13.8431
    4464      14.4503
    4465      14.5425
    4466      14.2749
    4467      14.4010
    4468      14.1436
    4469      13.7089
    4470      13.1619
    4471      13.9019
    4472      13.4050
    4473      13.8665
    4474      13.8911
    4475      14.0100
    4476      14.2608
    4477      13.4395
    4478      14.2654
    4479      14.0758
    4480      14.0100
    4481      14.7336
    4482      14.2802
    4483      14.2263
    4484      14.2880
    4485      13.7929
    4486      13.2687
    4487      14.5219
    4488      14.2390
    4489      13.6085
    4490      12.8902
    4491      13.1100
    4492      13.6567
    4493      13.6313
    4494      14.0167
    4495      13.8440
    4496      13.9129
    4497      14.1583
    4498      14.1648
    4499      14.3580
    4500      14.3306
    4501      14.6090
    4502      14.5652
    4503      15.0587
    4504      15.1782
    4505      13.6344
    4506      13.9073
    4507      13.5673
    4508      12.9478
    4509      12.9469
    4510      13.0163
    4511      13.2419
    4512      13.3363
    4513      12.4470
    4514      12.6491
    4515      12.9526
    4516      13.4783
    4517      12.8061
    4518      13.5852
    4519      12.7852
    4520      13.1768
    4521      12.3133
    4522      12.3904
    4523      12.6621
    4524      12.5518
    4525      12.2908
    4526      12.0009
    4527      12.8750
    4528      12.5268
    4529      12.3636
    4530      12.3134
    4531      12.2833
    4532      12.5715
    4533      13.0844
    4534      12.8170
    4535      12.4190
    4536      12.3779
    4537      11.6748
    4538      12.1528
    4539      11.9762
    4540      11.7346
    4541      12.4134
    4542      11.5967
    4543      11.5758
    4544      12.3326
    4545      12.1312
    4546      12.1273
    4547      11.9492
    4548      11.7343
    4549      11.9410
    4550      11.8924
    4551      11.5683
    4552      11.3923
    4553      11.4295
    4554      12.6747
    4555      11.8122
    4556      11.5108
    4557      11.5423
    4558      11.4590
    4559      12.1544
    4560      12.3862
    4561      11.1051
    4562      11.7445
    4563      12.0819
    4564      12.5867
    4565      12.1919
    4566      12.4725
    4567      12.1902
    4568      12.0391
    4569      12.7131
    4570      11.9835
    4571      12.2757
    4572      12.3956
    4573      12.1288
    4574      12.1393
    4575      12.4173
    4576      11.9933
    4577      12.2474
    4578      13.3340
    4579      12.5740
    4580      12.8344
    4581      12.9927
    4582      13.0299
    4583      13.2329
    4584      12.7517
    4585      13.0547
    4586      13.1784
    4587      12.5438
    4588      12.6894
    4589      12.5129
    4590      12.8740
    4591      12.4864
    4592      12.5805
    4593      12.5477
    4594      13.1496
    4595      12.4754
    4596      12.8957
    4597      12.7132
    4598      12.7727
    4599      12.4638
    4600      11.8685
    4601      11.5344
    4602      11.6407
    4603      12.1380
    4604      11.5230
    4605      12.1452
    4606      11.8822
    4607      12.2687
    4608      11.8495
    4609      12.2869
    4610      12.3976
    4611      12.0264
    4612      11.4840
    4613      13.4741
    4614      12.2951
    4615      12.5425
    4616      11.8495
    4617      11.2859
    4618      11.1221
    4619      11.5221
    4620      11.3077
    4621      12.1889
    4622      11.8299
    4623      11.8145
    4624      12.1039
    4625      11.8332
    4626      11.4212
    4627      12.0996
    4628      12.2641
    4629      12.0413
    4630      12.3477
    4631      12.5083
    4632      12.3293
    4633      13.3356
    4634      13.5336
    4635      13.1501
    4636      12.6846
    4637      13.5135
    4638      12.5692
    4639      13.6745
    4640      13.1569
    4641      13.7924
    4642      13.5317
    4643      13.3433
    4644      12.7045
    4645      13.1228
    4646      12.6060
    4647      13.0825
    4648      12.6364
    4649      12.4483
    4650      12.8146
    4651      12.8008
    4652      11.6645
    4653      12.7684
    4654      12.8899
    4655      12.6848
    4656      12.5205
    4657      12.2226
    4658      12.2103
    4659      12.6457
    4660      12.5958
    4661      13.0435
    4662      11.9134
    4663      12.0655
    4664      11.8448
    4665      11.9649
    4666      12.8086
    4667      12.8824
    4668      12.6049
    4669      12.2748
    4670      12.1244
    4671      11.6540
    4672      11.9057
    4673      12.0706
    4674      11.8757
    4675      11.5122
    4676      12.0481
    4677      11.3893
    4678      11.3897
    4679      11.5550
    4680      12.3196
    4681      11.3775
    4682      11.9399
    4683      11.5921
    4684      11.9480
    4685      11.5013
    4686      11.7319
    4687      12.2162
    4688      12.1017
    4689      12.1456
    4690      11.8602
    4691      13.1841
    4692      12.9046
    4693      11.9299
    4694      12.3863
    4695      11.9874
    4696      11.3464
    4697      12.2114
    4698      12.3795
    4699      12.2046
    4700      12.8198
    4701      12.1339
    4702      11.9087
    4703      11.8732
    4704      12.3770
    4705      11.5152
    4706      12.2993
    4707      12.1939
    4708      12.1687
    4709      12.0985
    4710      11.4849
    4711      11.5177
    4712      12.0551
    4713      12.2812
    4714      12.6503
    4715      12.0195
    4716      12.3878
    4717      13.0065
    4718      12.9269
    4719      12.6450
    4720      13.0150
    4721      13.0047
    4722      12.4138
    4723      13.0230
    4724      12.3438
    4725      12.7416
    4726      12.3983
    4727      12.6671
    4728      12.5504
    4729      12.9890
    4730      13.2999
    4731      13.6536
    4732      13.0561
    4733      12.9725
    4734      13.4278
    4735      13.3932
    4736      13.6686
    4737      13.3070
    4738      13.4534
    4739      13.3966
    4740      13.6016
    4741      12.7970
    4742      12.6695
    4743      12.3568
    4744      12.7458
    4745      12.7517
    4746      12.8561
    4747      13.2418
    4748      13.8615
    4749      13.0326
    4750      12.8307
    4751      12.7132
    4752      13.1286
    4753      12.1167
    4754      12.6462
    4755      12.1551
    4756      12.2598
    4757      12.0330
    4758      11.9288
    4759      12.8747
    4760      12.7045
    4761      12.5789
    4762      12.5805
    4763      11.9489
    4764      12.1782
    4765      11.9931
    4766      12.1898
    4767      12.5630
    4768      12.0047
    4769      12.2824
    4770      13.0206
    4771      13.2048
    4772      13.2257
    4773      13.1901
    4774      12.9100
    4775      12.5573
    4776      12.7744
    4777      11.9365
    4778      11.9363
    4779      11.7799
    4780      12.2068
    4781      11.4239
    4782      12.1484
    4783      11.9498
    4784      11.8138
    4785      11.9922
    4786      12.3636
    4787      12.3706
    4788      12.2993
    4789      12.9116
    4790      12.4830
    4791      12.6315
    4792      12.9372
    4793      12.7887
    4794      12.0256
    4795      12.3484
    4796      11.4551
    4797      12.1734
    4798      12.1003
    4799      12.0548
    4800      12.1609
    4801      12.2282
    4802      12.1465
    4803      12.9050
    4804      11.8573
    4805      12.3060
    4806      12.3299
    4807      12.8803
    4808      12.5347
    4809      12.7597
    4810      12.1595
    4811      12.6748
    4812      12.9597
    4813      11.8532
    4814      12.4561
    4815      11.8748
    4816      11.8982
    4817      12.0671
    4818      11.8125
    4819      11.7785
    4820      11.5890
    4821      11.9764
    4822      12.1578
    4823      12.2180
    4824      12.6865
    4825      12.3080
    4826      12.2750
    4827      12.0616
    4828      11.9366
    4829      11.9780
    4830      12.0755
    4831      11.4366
    4832      11.6969
    4833      11.4961
    4834      12.1232
    4835      11.9198
    4836      11.7371
    4837      12.0026
    4838      11.8474
    4839      12.6795
    4840      12.5971
    4841      13.1358
    4842      12.7494
    4843      13.5312
    4844      12.4171
    4845      13.1742
    4846      13.0883
    4847      13.2161
    4848      12.9192
    4849      13.2345
    4850      12.4199
    4851      12.7349
    4852      11.9416
    4853      12.5652
    4854      12.8571
    4855      12.4451
    4856      12.2144
    4857      12.3881
    4858      12.1676
    4859      11.9381
    4860      11.9933
    4861      12.4473
    4862      12.1969
    4863      11.6778
    4864      12.3499
    4865      12.5913
    4866      12.9109
    4867      12.4438
    4868      12.6129
    4869      12.4554
    4870      12.4247
    4871      13.4772
    4872      13.1835
    4873      12.6946
    4874      12.8876
    4875      13.0104
    4876      12.9228
    4877      12.6692
    4878      13.3531
    4879      12.6565
    4880      13.7955
    4881      13.2036
    4882      12.3190
    4883      13.1862
    4884      13.3380
    4885      12.9031
    4886      13.8810
    4887      13.4334
    4888      13.7949
    4889      13.3603
    4890      13.5546
    4891      12.7180
    4892      12.8358
    4893      12.3099
    4894      12.9105
    4895      12.2193
    4896      13.0985
    4897      12.6156
    4898      12.3374
    4899      12.2022
    4900      12.4488
    4901      13.0683
    4902      13.3140
    4903      12.7944
    4904      12.2017
    4905      12.3350
    4906      12.2133
    4907      12.4652
    4908      12.9594
    4909      12.2614
    4910      12.1923
    4911      13.0430
    4912      12.6963
    4913      13.0824
    4914      12.4096
    4915      12.9276
    4916      13.7157
    4917      12.7554
    4918      12.9744
    4919      12.7061
    4920      12.6889
    4921      12.4873
    4922      12.8242
    4923      12.5711
    4924      12.5230
    4925      12.3134
    4926      12.0054
    4927      12.0665
    4928      12.5803
    4929      13.6628
    4930      13.9194
    4931      12.8972
    4932      12.7589
    4933      13.1153
    4934      12.4829
    4935      12.3951
    4936      13.0612
    4937      12.6915
    4938      12.6212
    4939      12.5107
    4940      13.3560
    4941      11.4890
    4942      12.1106
    4943      12.0666
    4944      12.7560
    4945      12.8578
    4946      12.5527
    4947      12.2650
    4948      12.7106
    4949      12.0823
    4950      12.6475
    4951      11.6083
    4952      11.8440
    4953      12.1235
    4954      11.9430
    4955      12.0307
    4956      12.2986
    4957      12.0986
    4958      12.4524
    4959      12.8540
    4960      12.1590
    4961      12.5639
    4962      12.5498
    4963      12.4652
    4964      12.3222
    4965      12.1339
    4966      12.0455
    4967      12.2006
    4968      11.8616
    4969      11.9004
    4970      12.0121
    4971      12.2057
    4972      12.1802
    4973      13.2533
    4974      12.6159
    4975      12.6812
    4976      13.2249
    4977      12.9694
    4978      12.2128
    4979      12.1123
    4980      11.9814
    4981      12.4579
    4982      13.0116
    4983      12.8300
    4984      13.0394
    4985      12.7554
    4986      12.4625
    4987      12.9909
    4988      12.2365
    4989      12.5797
    4990      12.6263
    4991      12.9124
    4992      12.7194
    4993      12.5639
    4994      12.3371
    4995      13.7424
    4996      12.8472
    4997      13.0200
    4998      12.2934
    4999      12.1401
    5000      11.8610
    5001      12.2403
    5002      11.6891
    5003      12.4407
    5004      12.3870
    5005      12.6167
    5006      12.7810
    5007      12.7947
    5008      13.3988
    5009      13.0448
    5010      12.5386
    5011      12.6975
    5012      13.0116
    5013      12.6546
    5014      12.4222
    5015      12.2375
    5016      13.0652
    5017      12.2124
    5018      12.2039
    5019      12.0073
    5020      12.1796
    5021      11.9933
    5022      12.8894
    5023      12.5308
    5024      12.9368
    5025      13.0296
    5026      13.0907
    5027      13.3181
    5028      12.1457
    5029      12.6151
    5030      12.3909
    5031      12.5844
    5032      13.0447
    5033      12.7171
    5034      12.7942
    5035      12.9301
    5036      12.9398
    5037      13.5526
    5038      12.9363
    5039      13.2433
    5040      13.3769
    5041      13.2838
    5042      13.1844
    5043      12.9374
    5044      13.4107
    5045      13.2766
    5046      12.7927
    5047      13.4125
    5048      13.5367
    5049      12.9001
    5050      13.4775
    5051      13.1250
    5052      13.1842
    5053      13.4800
    5054      12.9513
    5055      13.3694
    5056      13.3156
    5057      13.9478
    5058      14.7510
    5059      14.1823
    5060      13.2199
    5061      13.5539
    5062      13.5731
    5063      13.3653
    5064      13.4448
    5065      13.0731
    5066      13.1216
    5067      13.7138
    5068      13.0088
    5069      13.1097
    5070      13.5457
    5071      13.0957
    5072      13.0057
    5073      13.0182
    5074      13.2223
    5075      13.1266
    5076      12.8221
    5077      12.8219
    5078      13.0111
    5079      12.2912
    5080      12.6012
    5081      12.6413
    5082      12.3573
    5083      12.7465
    5084      12.4616
    5085      13.0637
    5086      13.5013
    5087      13.4267
    5088      13.9589
    5089      13.6934
    5090      13.1440
    5091      13.6366
    5092      12.8449
    5093      13.4428
    5094      13.4854
    5095      13.0384
    5096      13.2978
    5097      13.1600
    5098      12.2843
    5099      12.8631
    5100      13.0085
    5101      13.6545
    5102      12.0197
    5103      12.0994
    5104      11.8051
    5105      11.9266
    5106      12.3245
    5107      12.1153
    5108      13.0072
    5109      11.9655
    5110      12.0472
    5111      11.9616
    5112      11.4601
    5113      12.4820
    5114      12.5416
    5115      12.0820
    5116      12.3446
    5117      12.0071
    5118      11.9917
    5119      11.6453
    5120      12.3161
    5121      11.8936
    5122      11.3785
    5123      11.9802
    5124      11.5838
    5125      11.5426
    5126      12.2955
    5127      12.0746
    5128      12.4324
    5129      11.6336
    5130      11.6716
    5131      12.1127
    5132      12.1812
    5133      12.1415
    5134      11.7496
    5135      12.2588
    5136      12.4792
    5137      12.7858
    5138      12.0536
    5139      12.5098
    5140      12.2868
    5141      12.8391
    5142      12.4739
    5143      12.9851
    5144      12.3374
    5145      12.7155
    5146      12.9456
    5147      13.0223
    5148      12.7124
    5149      13.4085
    5150      13.2674
    5151      12.9096
    5152      13.3945
    5153      13.2201
    5154      13.6769
    5155      12.8466
    5156      12.8019
    5157      12.9394
    5158      12.4819
    5159      12.5764
    5160      13.1863
    5161      13.1199
    5162      12.7672
    5163      12.9908
    5164      13.2315
    5165      12.9901
    5166      12.5461
    5167      13.0672
    5168      12.2879
    5169      12.7540
    5170      13.1039
    5171      12.9601
    5172      12.4565
    5173      12.8687
    5174      12.7198
    5175      12.7028
    5176      11.8988
    5177      11.6368
    5178      11.4759
    5179      11.9375
    5180      11.8721
    5181      12.1770
    5182      12.6406
    5183      12.2870
    5184      11.4092
    5185      11.0968
    5186      12.0034
    5187      12.2217
    5188      12.1513
    5189      12.0034
    5190      12.5460
    5191      12.0443
    5192      11.9683
    5193      12.0615
    5194      12.3864
    5195      12.8692
    5196      12.4408
    5197      12.5347
    5198      13.1297
    5199      12.7699
    5200      12.8024
    5201      13.0784
    5202      12.8547
    5203      12.6933
    5204      13.0470
    5205      12.7301
    5206      12.8265
    5207      12.1102
    5208      12.4011
    5209      12.8078
    5210      13.1743
    5211      13.1284
    5212      12.1494
    5213      13.0036
    5214      12.6958
    5215      12.9374
    5216      13.0891
    5217      12.9269
    5218      13.4349
    5219      12.4362
    5220      12.3729
    5221      13.1733
    5222      13.3958
    5223      13.5404
    5224      13.2874
    5225      13.5146
    5226      13.3286
    5227      12.8406
    5228      13.1540
    5229      13.7778
    5230      13.5948
    5231      13.1610
    5232      13.5436
    5233      14.1446
    5234      14.3960
    5235      14.5451
    5236      14.0925
    5237      13.2063
    5238      13.1575
    5239      12.9938
    5240      12.5155
    5241      13.0941
    5242      13.1420
    5243      12.9459
    5244      12.7454
    5245      13.1333
    5246      12.8172
    5247      12.7346
    5248      13.6564
    5249      13.6459
    5250      14.1227
    5251      13.5884
    5252      13.9353
    5253      13.7306
    5254      13.1167
    5255      13.1547
    5256      13.8289
    5257      13.8920
    5258      13.9390
    5259      14.1163
    5260      13.5575
    5261      13.6201
    5262      13.5988
    5263      13.1997
    5264      12.4300
    5265      12.7172
    5266      13.1755
    5267      13.5109
    5268      13.6989
    5269      12.3303
    5270      13.1823
    5271      13.3709
    5272      13.1032
    5273      13.2842
    5274      12.7713
    5275      12.8271
    5276      12.8059
    5277      12.6507
    5278      12.8005
    5279      13.3300
    5280      12.9635
    5281      13.1703
    5282      12.7208
    5283      13.0085
    5284      12.3594
    5285      13.1106
    5286      12.5124
    5287      12.3937
    5288      12.3879
    5289      12.5389
    5290      11.7819
    5291      12.0527
    5292      12.0611
    5293      12.4771
    5294      11.9961
    5295      12.0676
    5296      12.1821
    5297      12.1388
    5298      11.9370
    5299      11.8001
    5300      12.3100
    5301      12.2906
    5302      12.5244
    5303      12.4523
    5304      12.3170
    5305      11.8065
    5306      12.3373
    5307      11.8672
    5308      12.4917
    5309      12.5276
    5310      12.6703
    5311      12.9523
    5312      12.7134
    5313      12.8883
    5314      11.8866
    5315      13.0895
    5316      12.5973
    5317      12.4260
    5318      12.6522
    5319      12.3289
    5320      13.2449
    5321      13.2769
    5322      12.7734
    5323      12.6250
    5324      12.5418
    5325      12.7600
    5326      13.0048
    5327      12.4690
    5328      12.4030
    5329      11.2144
    5330      11.9854
    5331      12.3574
    5332      12.3878
    5333      12.4275
    5334      12.8291
    5335      12.1966
    5336      13.0410
    5337      12.4844
    5338      12.0551
    5339      12.3014
    5340      12.1699
    5341      12.2623
    5342      12.2479
    5343      11.9836
    5344      12.7652
    5345      12.6745
    5346      13.0802
    5347      12.4489
    5348      13.2924
    5349      12.5976
    5350      12.7421
    5351      11.5713
    5352      12.2073
    5353      12.0655
    5354      12.6502
    5355      12.5643
    5356      12.3838
    5357      12.3988
    5358      12.1410
    5359      11.9390
    5360      12.8379
    5361      12.8957
    5362      12.1721
    5363      12.3064
    5364      12.7046
    5365      12.6006
    5366      12.2250
    5367      11.7587
    5368      11.6901
    5369      11.7543
    5370      11.9478
    5371      11.8986
    5372      12.8235
    5373      12.6689
    5374      12.9762
    5375      13.3156
    5376      12.5937
    5377      13.5624
    5378      13.6887
    5379      12.9361
    5380      12.8814
    5381      12.7549
    5382      12.0365
    5383      12.1343
    5384      12.9721
    5385      12.2054
    5386      12.0981
    5387      12.5220
    5388      13.1741
    5389      12.8013
    5390      12.2347
    5391      13.4425
    5392      13.0524
    5393      13.2760
    5394      13.3502
    5395      12.6967
    5396      12.2706
    5397      12.8573
    5398      13.0584
    5399      13.7088
    5400      13.0964
    5401      13.4139
    5402      13.2104
    5403      12.3310
    5404      12.1659
    5405      12.2593
    5406      12.4611
    5407      12.5920
    5408      12.8528
    5409      12.9049
    5410      12.8040
    5411      12.5755
    5412      12.2160
    5413      12.0444
    5414      12.7174
    5415      12.3981
    5416      13.0742
    5417      12.9812
    5418      12.5365
    5419      12.8975
    5420      12.4304
    5421      12.5961
    5422      12.8243
    5423      12.8325
    5424      13.1320
    5425      13.1057
    5426      13.2456
    5427      13.4183
    5428      13.2669
    5429      13.8219
    5430      13.2345
    5431      13.8860
    5432      13.3453
    5433      13.4021
    5434      13.1138
    5435      12.9761
    5436      13.1002
    5437      13.0539
    5438      13.8617
    5439      13.3027
    5440      13.2952
    5441      13.5407
    5442      13.5448
    5443      13.1056
    5444      13.3402
    5445      13.7905
    5446      12.7376
    5447      13.7318
    5448      13.9439
    5449      13.2582
    5450      12.9785
    5451      13.2214
    5452      13.1242
    5453      13.2103
    5454      13.2763
    5455      13.3302
    5456      12.7733
    5457      12.8746
    5458      13.6153
    5459      12.8585
    5460      13.3765
    5461      13.5032
    5462      13.3067
    5463      13.3620
    5464      13.1479
    5465      13.7848
    5466      13.1358
    5467      12.8294
    5468      13.6379
    5469      13.9568
    5470      13.7290
    5471      13.5267
    5472      13.1164
    5473      12.5213
    5474      13.0191
    5475      12.6473
    5476      12.5142
    5477      13.0567
    5478      13.3008
    5479      12.9272
    5480      12.9005
    5481      13.1676
    5482      13.4286
    5483      12.5436
    5484      12.6715
    5485      12.5760
    5486      12.4975
    5487      12.2071
    5488      12.3260
    5489      12.8360
    5490      13.4402
    5491      12.7085
    5492      12.8079
    5493      12.9484
    5494      13.5911
    5495      13.0257
    5496      12.9290
    5497      13.0534
    5498      13.3797
    5499      13.6535
    5500      13.3171
    5501      13.1147
    5502      13.0302
    5503      12.4124
    5504      12.1960
    5505      13.0464
    5506      13.4184
    5507      13.3981
    5508      13.1680
    5509      13.1566
    5510      13.5255
    5511      13.2654
    5512      13.3267
    5513      13.0666
    5514      13.5106
    5515      13.2244
    5516      13.2880
    5517      13.8264
    5518      13.4395
    5519      13.2233
    5520      14.2192
    5521      13.3001
    5522      13.1847
    5523      13.9245
    5524      13.6894
    5525      13.5770
    5526      13.2249
    5527      13.7048
    5528      14.3771
    5529      14.0086
    5530      13.2083
    5531      13.1533
    5532      13.4760
    5533      12.8136
    5534      12.9760
    5535      12.3136
    5536      12.6241
    5537      13.1341
    5538      13.2325
    5539      13.6250
    5540      12.2464
    5541      13.3114
    5542      12.3578
    5543      12.1757
    5544      13.0886
    5545      12.0413
    5546      12.4061
    5547      11.5723
    5548      12.5016
    5549      11.7153
    5550      12.6089
    5551      12.3765
    5552      13.4872
    5553      13.1942
    5554      12.8347
    5555      13.0304
    5556      13.1818
    5557      12.3840
    5558      12.8962
    5559      12.9127
    5560      12.7143
    5561      12.6996
    5562      12.8312
    5563      12.7437
    5564      13.4513
    5565      12.8653
    5566      12.7032
    5567      13.2008
    5568      13.1890
    5569      13.0574
    5570      12.9768
    5571      12.9550
    5572      11.9184
    5573      12.8744
    5574      12.6082
    5575      12.8987
    5576      13.0108
    5577      12.7804
    5578      12.6744
    5579      12.9152
    5580      13.1427
    5581      13.0752
    5582      13.5269
    5583      13.2412
    5584      12.5226
    5585      12.8205
    5586      13.7624
    5587      13.0339
    5588      13.3437
    5589      13.3305
    5590      13.7058
    5591      13.7032
    5592      12.8067
    5593      13.6343
    5594      12.7077
    5595      12.7468
    5596      12.7859
    5597      13.1202
    5598      12.6560
    5599      12.9832
    5600      12.6508
    5601      13.8716
    5602      13.4892
    5603      13.5408
    5604      13.3951
    5605      12.8913
    5606      13.0284
    5607      13.2106
    5608      13.6715
    5609      13.6054
    5610      14.1974
    5611      14.0255
    5612      13.0686
    5613      13.1790
    5614      13.0412
    5615      12.7657
    5616      13.0664
    5617      13.4993
    5618      13.2133
    5619      13.4785
    5620      12.8707
    5621      13.4024
    5622      13.6972
    5623      13.0834
    5624      12.9144
    5625      13.5472
    5626      13.2241
    5627      13.2352
    5628      13.1755
    5629      13.3909
    5630      12.9890
    5631      13.4613
    5632      13.0589
    5633      13.2721
    5634      13.5546
    5635      14.3417
    5636      14.1352
    5637      14.2534
    5638      14.2069
    5639      13.7222
    5640      13.4956
    5641      13.6643
    5642      13.0981
    5643      13.2004
    5644      13.1714
    5645      13.3065
    5646      13.4207
    5647      12.9047
    5648      12.1128
    5649      12.6421
    5650      13.3598
    5651      14.2538
    5652      13.7978
    5653      13.4120
    5654      14.1550
    5655      14.0461
    5656      14.0757
    5657      13.0142
    5658      13.1095
    5659      13.6394
    5660      13.5230
    5661      13.3935
    5662      12.9155
    5663      13.5471
    5664      13.2981
    5665      12.9578
    5666      12.6568
    5667      12.8750
    5668      13.1941
    5669      12.8823
    5670      13.7456
    5671      13.6641
    5672      14.0030
    5673      12.9583
    5674      13.7149
    5675      13.9700
    5676      13.5628
    5677      14.2513
    5678      13.4075
    5679      13.4722
    5680      14.2738
    5681      14.2516
    5682      13.9361
    5683      13.6332
    5684      14.2563
    5685      14.2686
    5686      14.0037
    5687      13.5741
    5688      13.6029
    5689      14.1356
    5690      13.3796
    5691      13.2807
    5692      12.9254
    5693      13.1509
    5694      13.0593
    5695      13.5539
    5696      12.7261
    5697      13.4533
    5698      13.3713
    5699      13.1715
    5700      12.9005
    5701      13.0952
    5702      13.7807
    5703      13.3561
    5704      13.1661
    5705      12.8438
    5706      13.0046
    5707      13.0073
    5708      13.3360
    5709      12.9865
    5710      12.7119
    5711      12.7994
    5712      12.9573
    5713      11.9647
    5714      12.0903
    5715      12.8841
    5716      12.6954
    5717      13.2209
    5718      13.1499
    5719      12.1954
    5720      13.0125
    5721      12.8961
    5722      13.2882
    5723      12.8809
    5724      12.8286
    5725      12.9786
    5726      12.2868
    5727      13.1925
    5728      12.8943
    5729      12.3150
    5730      12.3072
    5731      12.3544
    5732      12.5108
    5733      12.7698
    5734      12.2225
    5735      12.4904
    5736      12.0473
    5737      12.5904
    5738      12.2227
    5739      12.6279
    5740      13.0501
    5741      12.8246
    5742      13.1009
    5743      12.8657
    5744      13.3726
    5745      12.1936
    5746      13.3232
    5747      11.9765
    5748      11.1222
    5749      11.5798
    5750      11.3797
    5751      11.7977
    5752      12.0073
    5753      12.1778
    5754      11.7104
    5755      11.5423
    5756      12.5907
    5757      12.1700
    5758      12.8924
    5759      12.5128
    5760      12.9059
    5761      12.1245
    5762      12.7287
    5763      12.5135
    5764      11.9386
    5765      12.0453
    5766      12.1553
    5767      11.8777
    5768      12.0571
    5769      11.7785
    5770      12.2980
    5771      12.5288
    5772      12.3355
    5773      12.5598
    5774      12.7133
    5775      12.6009
    5776      12.2798
    5777      12.6114
    5778      12.7488
    5779      12.2425
    5780      12.4177
    5781      12.4619
    5782      12.9013
    5783      12.7294
    5784      12.4364
    5785      13.1072
    5786      13.0122
    5787      13.5209
    5788      13.0803
    5789      12.9955
    5790      13.3612
    5791      12.4856
    5792      13.3550
    5793      13.3609
    5794      13.7298
    5795      13.3339
    5796      13.4652
    5797      13.3972
    5798      13.4998
    5799      13.0786
    5800      13.1406
    5801      12.8937
    5802      13.0602
    5803      12.7699
    5804      13.1176
    5805      12.4345
    5806      13.0118
    5807      12.3010
    5808      12.6733
    5809      13.0163
    5810      13.7176
    5811      13.4766
    5812      13.9912
    5813      14.2316
    5814      14.4898
    5815      13.7118
    5816      13.3847
    5817      14.5000
    5818      13.7002
    5819      13.9612
    5820      13.9699
    5821      13.4788
    5822      13.2742
    5823      12.9651
    5824      13.1565
    5825      13.5539
    5826      13.1924
    5827      12.4975
    5828      12.9824
    5829      13.2356
    5830      13.5809
    5831      12.9738
    5832      12.9734
    5833      13.0228
    5834      12.6000
    5835      13.0264
    5836      12.8000
    5837      12.4265
    5838      12.7172
    5839      12.4124
    5840      12.4904
    5841      12.7966
    5842      13.4582
    5843      12.9323
    5844      12.3394
    5845      12.5043
    5846      13.0417
    5847      12.2386
    5848      12.3951
    5849      12.9085
    5850      12.2626
    5851      13.0948
    5852      13.3114
    5853      12.7405
    5854      12.7289
    5855      12.6511
    5856      13.2533
    5857      13.0275
    5858      12.5329
    5859      12.9178
    5860      12.9238
    5861      12.6814
    5862      13.6821
    5863      13.6377
    5864      13.6659
    5865      13.4436
    5866      13.3481
    5867      13.2043
    5868      13.4594
    5869      12.9184
    5870      12.7222
    5871      12.9249
    5872      13.1796
    5873      13.7787
    5874      12.6507
    5875      13.2560
    5876      13.0077
    5877      13.0507
    5878      12.4750
    5879      12.6900
    5880      12.7090
    5881      12.9505
    5882      12.6360
    5883      12.6105
    5884      12.8737
    5885      12.9643
    5886      13.3294
    5887      12.9447
    5888      13.0013
    5889      13.2634
    5890      13.6322
    5891      12.9063
    5892      13.1212
    5893      13.1020
    5894      12.9625
    5895      13.2397
    5896      13.0598
    5897      13.0324
    5898      13.1501
    5899      14.4285
    5900      14.1983
    5901      13.8982
    5902      13.5791
    5903      13.7256
    5904      14.2744
    5905      13.3939
    5906      13.3057
    5907      12.9699
    5908      12.5156
    5909      13.5820
    5910      13.0525
    5911      14.1265
    5912      13.6016
    5913      13.9463
    5914      14.4922
    5915      14.0289
    5916      13.8533
    5917      13.2326
    5918      14.1779
    5919      13.4183
    5920      13.0025
    5921      14.1741
    5922      13.7025
    5923      14.0053
    5924      14.7208
    5925      14.2967
    5926      13.7075
    5927      13.9145
    5928      13.4507
    5929      13.8626
    5930      13.4465
    5931      13.6736
    5932      13.3024
    5933      13.6955
    5934      13.6571
    5935      13.3201
    5936      13.8675
    5937      13.5846
    5938      13.6680
    5939      13.3301
    5940      12.9784
    5941      13.4140
    5942      13.9212
    5943      13.3973
    5944      14.1590
    5945      14.2631
    5946      14.4790
    5947      13.8688
    5948      14.1618
    5949      13.9762
    5950      14.1146
    5951      14.6853
    5952      15.3273
    5953      14.5147
    5954      14.2472
    5955      13.9998
    5956      14.1126
    5957      13.3919
    5958      13.6957
    5959      13.2321
    5960      14.1857
    5961      14.0669
    5962      14.2038
    5963      13.1553
    5964      12.8379
    5965      12.8551
    5966      12.7509
    5967      12.9437
    5968      13.3206
    5969      12.8450
    5970      13.3106
    5971      14.0896
    5972      14.3864
    5973      13.6023
    5974      14.0359
    5975      14.1693
    5976      13.7815
    5977      14.3005
    5978      14.1892
    5979      14.7365
    5980      14.7992
    5981      14.5228
    5982      14.6704
    5983      14.3238
    5984      14.1952
    5985      14.3996
    5986      13.4468
    5987      13.5175
    5988      14.5877
    5989      14.0447
    5990      13.8828
    5991      13.8468
    5992      13.7604
    5993      13.7994
    5994      12.9721
    5995      13.2767
    5996      14.1447
    5997      13.6789
    5998      13.8902
    5999      13.3530
    6000      13.6961
    6001      13.7982
    6002      14.6659
    6003      13.9567
    6004      13.4966
    6005      13.2985
    6006      13.3150
    6007      13.5121
    6008      14.1448
    6009      13.4928
    6010      13.3297
    6011      13.6299
    6012      13.5419
    6013      13.8191
    6014      13.5144
    6015      13.5949
    6016      14.1915
    6017      13.3963
    6018      13.2820
    6019      13.0891
    6020      13.7476
    6021      13.7339
    6022      13.9854
    6023      14.4932
    6024      14.2292
    6025      14.2593
    6026      14.0138
    6027      14.7281
    6028      14.9093
    6029      13.5578
    6030      14.0396
    6031      14.2550
    6032      14.1933
    6033      14.1748
    6034      14.3872
    6035      14.3853
    6036      13.7425
    6037      13.9436
    6038      14.5713
    6039      14.2177
    6040      14.2528
    6041      13.9568
    6042      13.9070
    6043      13.3447
    6044      13.9932
    6045      13.6791
    6046      13.6995
    6047      13.6496
    6048      14.3589
    6049      13.9801
    6050      13.4818
    6051      14.2219
    6052      13.8555
    6053      14.3322
    6054      13.9965
    6055      14.7437
    6056      13.9928
    6057      13.9152
    6058      13.4495
    6059      13.5352
    6060      13.2610
    6061      13.2142
    6062      13.8322
    6063      14.1541
    6064      13.5842
    6065      14.3508
    6066      13.8267
    6067      13.3966
    6068      13.2779
    6069      13.8258
    6070      13.8198
    6071      13.7395
    6072      13.4892
    6073      13.8012
    6074      13.7997
    6075      14.7865
    6076      14.1760
    6077      13.5999
    6078      12.9412
    6079      12.3893
    6080      13.3434
    6081      13.7018
    6082      13.6138
    6083      13.2155
    6084      13.2600
    6085      13.0505
    6086      12.4485
    6087      12.5805
    6088      12.5547
    6089      11.9599
    6090      12.3578
    6091      12.4119
    6092      12.2857
    6093      12.4103
    6094      12.1926
    6095      13.4161
    6096      12.6424
    6097      12.8139
    6098      12.4958
    6099      12.6567
    6100      13.0550
    6101      13.1513
    6102      12.9541
    6103      13.0771
    6104      13.3545
    6105      13.2464
    6106      13.3325
    6107      13.2972
    6108      13.6803
    6109      13.7121
    6110      13.1697
    6111      13.9588
    6112      14.1605
    6113      13.7542
    6114      13.9282
    6115      13.1461
    6116      13.1422
    6117      12.9004
    6118      13.4386
    6119      13.0115
    6120      13.8555
    6121      13.1805
    6122      13.5214
    6123      13.7056
    6124      13.8946
    6125      13.9703
    6126      14.2149
    6127      14.2617
    6128      14.3282
    6129      14.3013
    6130      14.6118
    6131      14.3147
    6132      13.9421
    6133      14.2362
    6134      14.2210
    6135      13.7549
    6136      13.7255
    6137      14.1105
    6138      14.3007
    6139      14.5804
    6140      13.5328
    6141      13.1348
    6142      13.3584
    6143      13.7746
    6144      13.8622
    6145      13.2728
    6146      13.0327
    6147      14.2567
    6148      14.1004
    6149      14.4234
    6150      13.8706
    6151      13.6939
    6152      13.2416
    6153      13.8996
    6154      13.5112
    6155      14.7521
    6156      14.4872
    6157      14.1207
    6158      13.8217
    6159      13.1526
    6160      12.6276
    6161      12.5049
    6162      12.7759
    6163      12.9759
    6164      13.6189
    6165      13.8017
    6166      13.6377
    6167      12.5394
    6168      13.1355
    6169      12.7745
    6170      12.9689
    6171      12.7096
    6172      13.4087
    6173      13.5419
    6174      13.3429
    6175      13.7084
    6176      14.0164
    6177      13.2186
    6178      13.1908
    6179      13.0451
    6180      12.6737
    6181      13.3794
    6182      13.0497
    6183      13.6677
    6184      13.4069
    6185      12.9660
    6186      13.8299
    6187      13.4376
    6188      13.7197
    6189      14.4812
    6190      14.3864
    6191      14.4522
    6192      14.6661
    6193      14.1032
    6194      14.3152
    6195      14.7220
    6196      14.7074
    6197      13.9314
    6198      13.6732
    6199      13.2950
    6200      13.5850
    6201      13.9501
    6202      13.7836
    6203      13.1806
    6204      13.4051
    6205      13.3633
    6206      12.4729
    6207      13.1453
    6208      13.0308
    6209      13.0936
    6210      13.0332
    6211      13.4691
    6212      13.0230
    6213      13.1668
    6214      13.0299
    6215      12.9085
    6216      13.4032
    6217      13.0620
    6218      12.8223
    6219      12.9605
    6220      12.6408
    6221      13.5512
    6222      13.4800
    6223      13.8902
    6224      12.9772
    6225      12.8358
    6226      12.9938
    6227      12.6946
    6228      13.4453
    6229      13.7553
    6230      14.4299
    6231      14.0838
    6232      12.9636
    6233      13.6676
    6234      14.3140
    6235      13.3174
    6236      13.6743
    6237      13.0320
    6238      13.8115
    6239      13.5563
    6240      13.5227
    6241      13.3436
    6242      12.6058
    6243      12.6786
    6244      12.4200
    6245      13.3206
    6246      13.2041
    6247      13.4860
    6248      12.8328
    6249      13.0437
    6250      13.9177
    6251      14.4001
    6252      13.9379
    6253      14.0163
    6254      13.8509
    6255      14.3742
    6256      14.4456
    6257      14.6347
    6258      14.2673
    6259      14.9293
    6260      14.3523
    6261      13.5351
    6262      14.4769
    6263      13.9595
    6264      13.5661
    6265      14.2987
    6266      14.2178
    6267      14.2075
    6268      14.1118
    6269      14.2804
    6270      15.0875
    6271      14.6827
    6272      15.0705
    6273      14.1153
    6274      14.5900
    6275      13.9879
    6276      14.2132
    6277      14.1789
    6278      14.1423
    6279      14.3162
    6280      14.7618
    6281      14.1699
    6282      14.1513
    6283      14.4436
    6284      15.0058
    6285      14.2495
    6286      14.8073
    6287      14.3646
    6288      14.3562
    6289      14.4683
    6290      14.4653
    6291      13.6258
    6292      14.3858
    6293      14.5570
    6294      14.8962
    6295      14.2147
    6296      14.0699
    6297      13.3383
    6298      14.4065
    6299      14.6604
    6300      13.7552
    6301      14.0156
    6302      13.6846
    6303      13.7686
    6304      13.8911
    6305      14.3431
    6306      14.2779
    6307      14.6580
    6308      14.0109
    6309      14.6091
    6310      14.7521
    6311      13.6699
    6312      13.6665
    6313      13.3717
    6314      13.8877
    6315      13.5916
    6316      13.7739
    6317      13.5233
    6318      13.2163
    6319      13.2972
    6320      13.1317
    6321      13.6339
    6322      13.9339
    6323      13.6227
    6324      14.0068
    6325      13.4902
    6326      13.7709
    6327      13.1631
    6328      12.8509
    6329      13.0240
    6330      13.4672
    6331      13.0899
    6332      13.0581
    6333      13.7259
    6334      13.3111
    6335      13.8329
    6336      14.0232
    6337      13.7032
    6338      14.0502
    6339      14.0623
    6340      14.5483
    6341      13.9140
    6342      14.7333
    6343      14.6897
    6344      15.0410
    6345      15.2051
    6346      15.1071
    6347      14.8062
    6348      15.0020
    6349      14.7968
    6350      13.9237
    6351      14.0462
    6352      13.7356
    6353      14.4712
    6354      14.1053
    6355      14.0525
    6356      13.8321
    6357      13.9153
    6358      13.4606
    6359      14.0704
    6360      14.1691
    6361      14.0478
    6362      13.4467
    6363      13.4212
    6364      13.4081
    6365      13.9719
    6366      14.3286
    6367      14.4104
    6368      13.5743
    6369      13.9673
    6370      13.2296
    6371      13.8576
    6372      13.9380
    6373      13.4985
    6374      13.5955
    6375      13.7315
    6376      13.6196
    6377      13.6941
    6378      13.5167
    6379      13.9836
    6380      13.5817
    6381      12.8977
    6382      13.4959
    6383      13.7877
    6384      13.8592
    6385      13.2136
    6386      13.2434
    6387      12.7900
    6388      13.1206
    6389      13.1693
    6390      12.4672
    6391      12.4606
    6392      12.8431
    6393      12.7677
    6394      12.6343
    6395      12.6521
    6396      13.3904
    6397      13.1237
    6398      12.7475
    6399      13.3784
    6400      12.6285
    6401      13.3669
    6402      13.8014
    6403      13.7497
    6404      14.0414
    6405      13.2392
    6406      13.3021
    6407      13.6890
    6408      13.3706
    6409      13.6169
    6410      14.2943
    6411      14.2757
    6412      13.5665
    6413      14.1390
    6414      13.9870
    6415      13.2357
    6416      13.2623
    6417      12.8843
    6418      13.8277
    6419      14.0104
    6420      13.8192
    6421      13.7837
    6422      14.3584
    6423      14.4011
    6424      13.9776
    6425      14.1558
    6426      14.1634
    6427      14.1823
    6428      14.0168
    6429      14.0883
    6430      14.2567
    6431      14.4436
    6432      14.0438
    6433      14.5220
    6434      14.9296
    6435      14.6075
    6436      13.9449
    6437      14.1084
    6438      14.5575
    6439      14.4850
    6440      14.0232
    6441      14.5761
    6442      14.0816
    6443      14.6100
    6444      14.1370
    6445      14.2695
    6446      14.3109
    6447      14.5846
    6448      14.4954
    6449      14.4451
    6450      13.4691
    6451      14.3151
    6452      14.4225
    6453      14.5978
    6454      14.6550
    6455      15.0403
    6456      15.5842
    6457      14.6264
    6458      14.8959
    6459      14.7378
    6460      14.4385
    6461      14.6641
    6462      14.3673
    6463      14.2483
    6464      15.2351
    6465      15.0139
    6466      14.6975
    6467      14.4724
    6468      14.7485
    6469      14.4889
    6470      13.9187
    6471      14.5657
    6472      14.6137
    6473      14.8977
    6474      14.4250
    6475      13.9856
    6476      13.8951
    6477      14.1153
    6478      13.6125
    6479      13.7594
    6480      14.1523
    6481      13.8549
    6482      13.7584
    6483      13.2531
    6484      14.5421
    6485      14.0517
    6486      13.8930
    6487      14.4441
    6488      15.0507
    6489      13.4056
    6490      14.3057
    6491      13.6810
    6492      14.3672
    6493      14.4182
    6494      14.3508
    6495      14.3872
    6496      13.8625
    6497      13.9640
    6498      14.2467
    6499      13.9137
    6500      13.2281
    6501      13.8598
    6502      13.8138
    6503      14.7455
    6504      14.2956
    6505      13.6546
    6506      14.1471
    6507      13.5440
    6508      13.7965
    6509      13.6730
    6510      13.3436
    6511      12.9713
    6512      12.9605
    6513      14.2163
    6514      13.1016
    6515      13.8036
    6516      13.8364
    6517      13.4380
    6518      13.4241
    6519      13.5234
    6520      14.2461
    6521      13.7666
    6522      14.1810
    6523      13.4905
    6524      13.5853
    6525      13.6376
    6526      14.6173
    6527      13.6320
    6528      13.3763
    6529      14.0531
    6530      12.8855
    6531      13.7672
    6532      13.6685
    6533      14.3294
    6534      14.1156
    6535      15.0506
    6536      14.3237
    6537      14.3371
    6538      14.3285
    6539      14.6711
    6540      15.0992
    6541      13.9824
    6542      15.3376
    6543      14.7690
    6544      14.6350
    6545      13.7486
    6546      14.9459
    6547      14.2339
    6548      14.1877
    6549      14.4924
    6550      14.1175
    6551      14.4528
    6552      14.2973
    6553      14.9982
    6554      15.3278
    6555      14.2793
    6556      14.5122
    6557      15.0783
    6558      15.3795
    6559      15.1969
    6560      14.3062
    6561      14.7479
    6562      14.8868
    6563      14.2636
    6564      13.8836
    6565      13.9742
    6566      14.2990
    6567      13.3640
    6568      13.7678
    6569      13.5116
    6570      13.8871
    6571      14.5636
    6572      14.4053
    6573      13.7693
    6574      14.0231
    6575      13.9632
    6576      14.2581
    6577      14.7705
    6578      14.1723
    6579      14.1135
    6580      14.9752
    6581      14.8484
    6582      15.6025
    6583      15.7667
    6584      14.8793
    6585      14.0538
    6586      14.6984
    6587      14.4101
    6588      15.2683
    6589      15.1274
    6590      15.2969
    6591      15.3783
    6592      15.2444
    6593      14.0922
    6594      14.6620
    6595      14.2802
    6596      14.7661
    6597      14.8200
    6598      14.6986
    6599      14.3232
    6600      13.8907
    6601      14.5688
    6602      14.4068
    6603      14.8065
    6604      13.9104
    6605      13.9117
    6606      14.3425
    6607      13.6913
    6608      13.7401
    6609      14.4607
    6610      14.2303
    6611      13.9355
    6612      14.1261
    6613      14.7962
    6614      15.6013
    6615      14.3405
    6616      14.8013
    6617      14.4287
    6618      14.8454
    6619      14.1117
    6620      14.4852
    6621      15.0300
    6622      14.2265
    6623      13.6219
    6624      13.6696
    6625      13.9546
    6626      13.9719
    6627      13.4241
    6628      13.9956
    6629      13.9779
    6630      14.1472
    6631      13.9553
    6632      14.0352
    6633      13.0349
    6634      12.8327
    6635      13.3777
    6636      14.0480
    6637      13.1173
    6638      13.0973
    6639      12.6600
    6640      13.4377
    6641      12.9094
    6642      13.1799
    6643      13.3621
    6644      13.0694
    6645      13.7930
    6646      14.4338
    6647      13.9738
    6648      14.0004
    6649      13.9242
    6650      13.7874
    6651      13.4102
    6652      13.5188
    6653      13.5565
    6654      13.0463
    6655      13.6581
    6656      13.2399
    6657      13.5455
    6658      14.0111
    6659      13.3050
    6660      13.4688
    6661      13.8163
    6662      13.6758
    6663      13.6821
    6664      13.2745
    6665      13.6100
    6666      13.3852
    6667      13.4944
    6668      13.6165
    6669      13.8152
    6670      13.9033
    6671      14.0343
    6672      14.9118
    6673      14.3870
    6674      14.4909
    6675      14.1348
    6676      14.1603
    6677      13.5403
    6678      13.8371
    6679      13.6865
    6680      13.5231
    6681      13.4757
    6682      13.0451
    6683      13.3793
    6684      13.7480
    6685      13.3913
    6686      13.5064
    6687      13.1432
    6688      13.1451
    6689      12.6924
    6690      13.2739
    6691      12.5178
    6692      14.0003
    6693      13.3268
    6694      13.9394
    6695      13.9067
    6696      13.7811
    6697      13.2464
    6698      13.2180
    6699      13.3370
    6700      13.3409
    6701      12.8057
    6702      13.0290
    6703      13.3040
    6704      13.5177
    6705      13.2229
    6706      13.2710
    6707      13.1452
    6708      12.5318
    6709      12.7108
    6710      13.4218
    6711      12.4857
    6712      13.1903
    6713      12.9171
    6714      12.5840
    6715      12.5592
    6716      12.2706
    6717      11.9396
    6718      12.6484
    6719      13.7531
    6720      13.3078
    6721      12.8723
    6722      13.6099
    6723      13.4134
    6724      13.8159
    6725      13.1499
    6726      13.1915
    6727      13.5818
    6728      13.3682
    6729      13.6374
    6730      13.4241
    6731      13.0163
    6732      12.8823
    6733      13.0683
    6734      12.6341
    6735      12.9909
    6736      13.1603
    6737      12.7504
    6738      12.3969
    6739      12.6162
    6740      12.6357
    6741      12.4609
    6742      12.6353
    6743      12.3299
    6744      12.5859
    6745      12.8492
    6746      12.9533
    6747      13.2327
    6748      13.5923
    6749      13.1916
    6750      12.6810
    6751      12.9880
    6752      12.9435
    6753      13.3601
    6754      12.2601
    6755      12.6062
    6756      13.4651
    6757      12.9699
    6758      12.7302
    6759      13.4520
    6760      13.0421
    6761      12.8489
    6762      12.4826
    6763      13.2776
    6764      12.8207
    6765      13.4129
    6766      13.1787
    6767      13.2851
    6768      12.8999
    6769      13.5629
    6770      13.7605
    6771      13.2781
    6772      13.0077
    6773      12.9467
    6774      12.5013
    6775      13.0285
    6776      13.0936
    6777      13.2468
    6778      13.5827
    6779      13.2174
    6780      13.9972
    6781      13.3424
    6782      13.1531
    6783      13.1428
    6784      12.9219
    6785      12.8165
    6786      13.0237
    6787      12.6899
    6788      12.7246
    6789      13.1755
    6790      13.1667
    6791      14.1083
    6792      13.2075
    6793      13.5674
    6794      13.0798
    6795      13.0532
    6796      13.4633
    6797      13.7689
    6798      13.5939
    6799      13.6879
    6800      13.5551
    6801      13.4928
    6802      13.2416
    6803      13.3560
    6804      13.4739
    6805      13.4533
    6806      13.5478
    6807      13.5022
    6808      13.2812
    6809      13.5701
    6810      13.4022
    6811      12.8711
    6812      12.3559
    6813      12.5140
    6814      13.3921
    6815      12.6420
    6816      12.7929
    6817      12.2614
    6818      12.3296
    6819      12.7197
    6820      12.7269
    6821      13.1896
    6822      12.0212
    6823      12.5037
    6824      12.9444
    6825      12.5615
    6826      12.9025
    6827      12.5167
    6828      12.7793
    6829      13.0650
    6830      12.4398
    6831      13.1341
    6832      12.8996
    6833      12.5282
    6834      12.5549
    6835      12.3398
    6836      12.5091
    6837      12.7070
    6838      13.1217
    6839      11.9618
    6840      11.8626
    6841      11.7161
    6842      12.0030
    6843      11.8534
    6844      12.1961
    6845      11.3285
    6846      11.8298
    6847      11.4995
    6848      11.6500
    6849      12.5220
    6850      12.7303
    6851      11.8419
    6852      12.1219
    6853      11.2885
    6854      12.4530
    6855      12.5735
    6856      12.7976
    6857      12.6860
    6858      12.4467
    6859      12.6364
    6860      12.5654
    6861      12.5044
    6862      12.4832
    6863      12.7065
    6864      13.1116
    6865      13.2137
    6866      13.1967
    6867      13.0673
    6868      12.5928
    6869      12.3702
    6870      13.1948
    6871      13.5644
    6872      13.0443
    6873      13.1238
    6874      13.3457
    6875      13.7608
    6876      13.8175
    6877      13.6767
    6878      13.9727
    6879      14.0140
    6880      13.8540
    6881      13.2271
    6882      13.7425
    6883      13.5156
    6884      13.6143
    6885      12.4131
    6886      12.5839
    6887      12.5566
    6888      13.3341
    6889      12.8485
    6890      12.8351
    6891      13.6812
    6892      14.0203
    6893      13.8446
    6894      13.5292
    6895      13.2366
    6896      13.4036
    6897      13.0630
    6898      13.9844
    6899      14.5667
    6900      14.1039
    6901      14.3491
    6902      13.9584
    6903      13.5717
    6904      13.4811
    6905      13.0100
    6906      13.2768
    6907      13.6638
    6908      13.6713
    6909      13.4999
    6910      12.9592
    6911      13.1853
    6912      12.9523
    6913      13.2766
    6914      12.8923
    6915      12.6760
    6916      13.6254
    6917      13.9054
    6918      13.6700
    6919      14.0673
    6920      14.0829
    6921      12.6305
    6922      13.1706
    6923      12.7994
    6924      12.9815
    6925      12.8971
    6926      12.9787
    6927      13.3106
    6928      13.7168
    6929      13.9604
    6930      13.4847
    6931      13.9583
    6932      14.3609
    6933      14.0742
    6934      13.3354
    6935      12.7590
    6936      13.0163
    6937      13.0061
    6938      13.1985
    6939      11.7787
    6940      12.5628
    6941      12.2244
    6942      12.7980
    6943      13.0223
    6944      13.3830
    6945      13.1532
    6946      12.8244
    6947      13.1170
    6948      12.4516
    6949      12.5960
    6950      12.8065
    6951      13.0486
    6952      12.6318
    6953      13.3914
    6954      12.6043
    6955      13.2543
    6956      13.2255
    6957      13.2712
    6958      13.1519
    6959      13.7793
    6960      13.5404
    6961      13.9405
    6962      14.2333
    6963      13.6024
    6964      13.9287
    6965      14.0333
    6966      14.1565
    6967      13.7545
    6968      13.9587
    6969      14.1434
    6970      13.5266
    6971      14.3513
    6972      13.3466
    6973      13.4644
    6974      13.8882
    6975      13.4434
    6976      12.5576
    6977      13.0012
    6978      12.3577
    6979      12.9000
    6980      12.8074
    6981      12.2906
    6982      12.6037
    6983      12.2629
    6984      12.2322
    6985      12.1607
    6986      11.4886
    6987      12.6780
    6988      12.3763
    6989      12.5717
    6990      12.5196
    6991      12.5153
    6992      11.9615
    6993      12.7429
    6994      12.6060
    6995      12.5414
    6996      12.8624
    6997      12.5420
    6998      12.4683
    6999      12.2759
    7000      12.2371
    7001      12.4719
    7002      12.5495
    7003      12.1616
    7004      12.3069
    7005      12.1432
    7006      12.2020
    7007      12.1764
    7008      12.1457
    7009      12.3149
    7010      12.9444
    7011      12.9375
    7012      13.2201
    7013      12.7519
    7014      11.9573
    7015      12.9748
    7016      12.4070
    7017      12.4924
    7018      12.2911
    7019      12.0243
    7020      12.4505
    7021      12.0900
    7022      12.4470
    7023      12.2533
    7024      12.4851
    7025      12.0603
    7026      11.9119
    7027      12.2614
    7028      11.9608
    7029      12.4072
    7030      12.7803
    7031      12.8264
    7032      12.3066
    7033      12.2003
    7034      12.3768
    7035      12.2829
    7036      12.5586
    7037      12.6168
    7038      12.5686
    7039      12.1778
    7040      12.6341
    7041      12.0006
    7042      12.6291
    7043      12.2486
    7044      12.6711
    7045      11.9444
    7046      12.1582
    7047      12.0727
    7048      12.6425
    7049      11.8717
    7050      12.0376
    7051      12.7646
    7052      12.6724
    7053      12.3909
    7054      12.9067
    7055      12.4014
    7056      12.4828
    7057      12.2293
    7058      12.5096
    7059      12.9273
    7060      13.1701
    7061      12.8251
    7062      12.5471
    7063      13.0858
    7064      13.2271
    7065      12.4651
    7066      12.1673
    7067      12.6670
    7068      12.0528
    7069      11.8888
    7070      12.1420
    7071      12.0451
    7072      12.7686
    7073      11.4066
    7074      12.4140
    7075      12.6948
    7076      12.0565
    7077      12.4290
    7078      12.3814
    7079      12.4728
    7080      12.2404
    7081      12.7695
    7082      12.6615
    7083      11.6696
    7084      11.6115
    7085      11.0276
    7086      11.2289
    7087      11.6509
    7088      11.3812
    7089      12.1852
    7090      12.3316
    7091      12.1398
    7092      12.9587
    7093      12.6494
    7094      12.2601
    7095      12.4051
    7096      11.9277
    7097      12.3334
    7098      13.2896
    7099      12.4370
    7100      12.6733
    7101      13.3472
    7102      12.2293
    7103      12.5878
    7104      12.7797
    7105      12.7371
    7106      12.7222
    7107      12.9263
    7108      12.7096
    7109      12.7061
    7110      12.4961
    7111      12.5999
    7112      12.1987
    7113      11.9745
    7114      12.0684
    7115      11.8359
    7116      12.5851
    7117      12.6241
    7118      12.9435
    7119      13.0916
    7120      12.7083
    7121      12.7608
    7122      12.8204
    7123      13.1434
    7124      13.3842
    7125      12.8397
    7126      12.8301
    7127      12.9540
    7128      12.5773
    7129      13.2410
    7130      13.5075
    7131      12.4251
    7132      13.2534
    7133      12.7134
    7134      12.9712
    7135      12.8921
    7136      12.3401
    7137      12.3765
    7138      12.5498
    7139      12.2664
    7140      12.3050
    7141      12.9490
    7142      13.2881
    7143      12.7914
    7144      14.1642
    7145      13.1350
    7146      13.0558
    7147      13.6593
    7148      13.3472
    7149      14.1289
    7150      13.8745
    7151      14.2406
    7152      13.4174
    7153      13.7628
    7154      13.5247
    7155      13.5343
    7156      12.7884
    7157      13.1308
    7158      12.4635
    7159      12.1061
    7160      12.3475
    7161      13.3774
    7162      12.5640
    7163      13.0553
    7164      12.9686
    7165      13.0350
    7166      12.5999
    7167      12.6703
    7168      12.8167
    7169      12.1663
    7170      12.3030
    7171      12.3691
    7172      12.3687
    7173      12.5685
    7174      12.1479
    7175      13.0541
    7176      14.1762
    7177      13.7318
    7178      13.5599
    7179      13.7719
    7180      13.2251
    7181      12.3753
    7182      12.9255
    7183      12.5761
    7184      13.2232
    7185      13.1989
    7186      12.7578
    7187      13.1539
    7188      12.5467
    7189      13.3348
    7190      12.5324
    7191      13.6344
    7192      13.5125
    7193      13.5999
    7194      12.6695
    7195      13.1600
    7196      14.4964
    7197      14.3483
    7198      14.3228
    7199      14.1169
    7200      14.0509
    7201      13.9984
    7202      13.8135
    7203      13.2078
    7204      13.7246
    7205      13.5445
    7206      13.7071
    7207      13.3745
    7208      14.0867
    7209      13.7588
    7210      14.1407
    7211      14.2365
    7212      14.0986
    7213      13.9804
    7214      12.8868
    7215      13.5534
    7216      14.3769
    7217      13.8153
    7218      13.2463
    7219      13.8655
    7220      14.1866
    7221      14.1280
    7222      14.1480
    7223      15.0460
    7224      13.8962
    7225      14.3267
    7226      13.9582
    7227      14.4947
    7228      13.9608
    7229      14.4913
    7230      14.6565
    7231      13.9607
    7232      13.8832
    7233      13.5699
    7234      13.5341
    7235      14.2112
    7236      14.1548
    7237      14.0732
    7238      13.3811
    7239      13.8385
    7240      14.0200
    7241      13.6196
    7242      14.1354
    7243      14.1719
    7244      14.2421
    7245      14.1296
    7246      14.6593
    7247      13.8820
    7248      13.6176
    7249      13.8056
    7250      14.1208
    7251      13.7327
    7252      13.5096
    7253      14.1756
    7254      13.7878
    7255      13.8312
    7256      13.7543
    7257      13.6114
    7258      14.0833
    7259      14.2798
    7260      14.9227
    7261      13.1931
    7262      12.7143
    7263      14.0339
    7264      13.9990
    7265      13.8437
    7266      13.6009
    7267      13.5616
    7268      13.4358
    7269      13.5217
    7270      13.3343
    7271      13.3377
    7272      13.4025
    7273      13.4861
    7274      12.8671
    7275      13.2743
    7276      13.2738
    7277      13.0166
    7278      13.6267
    7279      13.8826
    7280      13.7509
    7281      13.5545
    7282      13.5883
    7283      13.5968
    7284      13.3585
    7285      13.5943
    7286      13.5307
    7287      13.0633
    7288      13.9125
    7289      14.1316
    7290      14.3264
    7291      13.8462
    7292      14.0656
    7293      14.0642
    7294      14.0084
    7295      13.8689
    7296      13.9638
    7297      14.2105
    7298      14.1358
    7299      14.7368
    7300      14.3501
    7301      13.6828
    7302      13.6233
    7303      14.0609
    7304      13.9395
    7305      14.2240
    7306      14.3098
    7307      14.1268
    7308      14.4584
    7309      13.7919
    7310      13.8485
    7311      14.9075
    7312      14.7997
    7313      14.5657
    7314      14.0220
    7315      14.0124
    7316      13.9521
    7317      14.4047
    7318      13.6262
    7319      14.0585
    7320      14.3248
    7321      13.8828
    7322      13.9650
    7323      13.9617
    7324      15.0750
    7325      13.9967
    7326      14.1894
    7327      14.4800
    7328      13.7244
    7329      14.6270
    7330      14.2747
    7331      14.0676
    7332      14.8621
    7333      14.4500
    7334      14.4371
    7335      14.4578
    7336      14.4487
    7337      14.7153
    7338      14.4990
    7339      14.5054
    7340      15.0819
    7341      14.3043
    7342      14.7244
    7343      14.4117
    7344      13.9607
    7345      14.3895
    7346      14.0063
    7347      13.5712
    7348      13.8528
    7349      14.0163
    7350      13.8726
    7351      13.7959
    7352      14.3206
    7353      14.3103
    7354      14.3477
    7355      14.4712
    7356      14.8632
    7357      15.0562
    7358      15.2714
    7359      15.3811
    7360      15.3101
    7361      14.9947
    7362      15.4651
    7363      15.2082
    7364      15.5638
    7365      14.7690
    7366      14.4158
    7367      14.3330
    7368      14.4454
    7369      14.5937
    7370      14.6720
    7371      14.4691
    7372      14.5122
    7373      15.0707
    7374      14.5785
    7375      14.9874
    7376      15.0315
    7377      15.0045
    7378      14.7011
    7379      14.2559
    7380      15.2378
    7381      14.2499
    7382      14.1790
    7383      14.5376
    7384      15.0758
    7385      14.1953
    7386      13.3944
    7387      13.5776
    7388      12.8104
    7389      13.2478
    7390      12.9479
    7391      12.7816
    7392      13.5937
    7393      12.9513
    7394      13.1443
    7395      13.7784
    7396      13.9789
    7397      13.8430
    7398      13.4617
    7399      14.2529
    7400      14.0340
    7401      12.6622
    7402      13.1357
    7403      12.8616
    7404      13.4347
    7405      13.5272
    7406      13.2510
    7407      13.7083
    7408      13.1381
    7409      13.2936
    7410      13.2448
    7411      13.2222
    7412      13.6835
    7413      13.8557
    7414      13.4128
    7415      13.6846
    7416      13.1607
    7417      13.2594
    7418      13.3578
    7419      13.6526
    7420      13.7114
    7421      13.5062
    7422      13.7168
    7423      13.2614
    7424      13.6396
    7425      14.6149
    7426      13.8792
    7427      14.5813
    7428      13.8872
    7429      14.8028
    7430      14.5175
    7431      14.4757
    7432      14.1424
    7433      14.0608
    7434      14.4494
    7435      14.1637
    7436      14.9589
    7437      14.6031
    7438      14.1640
    7439      13.9368
    7440      14.2605
    7441      14.3857
    7442      14.1626
    7443      14.3827
    7444      13.4108
    7445      13.1168
    7446      12.6828
    7447      12.4323
    7448      12.8344
    7449      13.3796
    7450      13.3079
    7451      13.6103
    7452      13.5260
    7453      14.5564
    7454      13.8618
    7455      14.0582
    7456      13.6764
    7457      13.2050
    7458      13.2151
    7459      13.6966
    7460      14.0112
    7461      13.5893
    7462      13.7793
    7463      13.8595
    7464      13.4294
    7465      13.0170
    7466      13.4537
    7467      13.0832
    7468      12.5730
    7469      12.8828
    7470      13.4361
    7471      13.3614
    7472      13.3310
    7473      13.9863
    7474      13.8116
    7475      13.9951
    7476      13.7635
    7477      14.4444
    7478      14.0292
    7479      14.4710
    7480      14.0198
    7481      14.0709
    7482      14.3559
    7483      14.0589
    7484      13.8326
    7485      14.2727
    7486      14.4395
    7487      14.7304
    7488      15.3631
    7489      14.6199
    7490      14.1347
    7491      14.7887
    7492      14.8108
    7493      14.4282
    7494      14.5903
    7495      14.5869
    7496      14.6125
    7497      15.6336
    7498      14.9361
    7499      14.2502
    7500      15.2958
    7501      14.9567
    7502      15.0821
    7503      15.4091
    7504      15.0732
    7505      15.1585
    7506      15.3240
    7507      15.0014
    7508      13.9667
    7509      14.3094
    7510      14.0497
    7511      14.1153
    7512      14.2854
    7513      15.0927
    7514      14.5688
    7515      14.6688
    7516      13.7373
    7517      14.5758
    7518      14.0756
    7519      13.9716
    7520      13.9511
    7521      14.5137
    7522      14.5189
    7523      14.0727
    7524      13.7397
    7525      13.6602
    7526      14.3118
    7527      14.1792
    7528      15.1531
    7529      14.5718
    7530      14.0179
    7531      13.6684
    7532      13.2927
    7533      13.8233
    7534      13.5566
    7535      12.8940
    7536      12.8215
    7537      13.6275
    7538      13.0139
    7539      14.2706
    7540      12.9586
    7541      13.6298
    7542      13.5450
    7543      13.7301
    7544      14.1191
    7545      13.9118
    7546      14.4447
    7547      14.5052
    7548      14.0719
    7549      14.0365
    7550      13.9771
    7551      14.1193
    7552      13.4824
    7553      13.8633
    7554      13.7381
    7555      13.3111
    7556      13.9762
    7557      14.1549
    7558      13.6764
    7559      14.3861
    7560      13.4918
    7561      13.0648
    7562      13.6394
    7563      12.8729
    7564      13.6834
    7565      13.2016
    7566      13.5497
    7567      13.8339
    7568      14.2539
    7569      13.4049
    7570      13.0725
    7571      13.4753
    7572      13.6914
    7573      13.8961
    7574      13.0683
    7575      13.4985
    7576      12.5843
    7577      12.8450
    7578      12.3027
    7579      12.8899
    7580      13.1497
    7581      12.8732
    7582      12.6112
    7583      12.0265
    7584      12.8793
    7585      12.6269
    7586      11.7160
    7587      11.6904
    7588      12.1581
    7589      11.5664
    7590      12.3060
    7591      11.7194
    7592      12.5487
    7593      12.0160
    7594      11.9650
    7595      11.5848
    7596      12.0116
    7597      11.9436
    7598      12.8794
    7599      12.6155
    7600      12.3188
    7601      11.9632
    7602      12.2547
    7603      12.2971
    7604      12.6978
    7605      12.6183
    7606      12.7272
    7607      13.9946
    7608      12.6990
    7609      13.0393
    7610      12.8576
    7611      13.3320
    7612      13.4064
    7613      13.1884
    7614      12.8600
    7615      13.0911
    7616      13.5016
    7617      13.2667
    7618      12.9370
    7619      12.9479
    7620      13.2915
    7621      13.4107
    7622      13.2773
    7623      13.3477
    7624      13.5351
    7625      13.4870
    7626      13.5413
    7627      13.0832
    7628      13.7006
    7629      13.6873
    7630      13.1057
    7631      13.9128
    7632      13.7631
    7633      13.5162
    7634      12.9490
    7635      13.2053
    7636      13.3300
    7637      13.0718
    7638      13.2423
    7639      12.5526
    7640      13.5144
    7641      12.9464
    7642      12.8392
    7643      12.8482
    7644      13.4156
    7645      13.0735
    7646      12.7155
    7647      12.9440
    7648      12.3530
    7649      11.6962
    7650      12.3973
    7651      12.1510
    7652      12.7213
    7653      12.5396
    7654      12.5535
    7655      12.2506
    7656      12.7693
    7657      12.6618
    7658      13.2143
    7659      13.1100
    7660      12.5518
    7661      12.7234
    7662      12.5171
    7663      13.2426
    7664      13.1667
    7665      12.7315
    7666      13.2625
    7667      13.3172
    7668      12.9462
    7669      14.0173
    7670      13.5229
    7671      14.1913
    7672      13.5203
    7673      14.1325
    7674      13.8662
    7675      13.4863
    7676      13.8383
    7677      13.8057
    7678      13.1694
    7679      13.7034
    7680      13.3693
    7681      13.3048
    7682      14.0291
    7683      13.3657
    7684      13.2354
    7685      12.7723
    7686      12.6872
    7687      13.0620
    7688      13.5953
    7689      13.3103
    7690      13.1740
    7691      13.7711
    7692      12.7064
    7693      11.7597
    7694      12.3284
    7695      12.2417
    7696      12.7865
    7697      12.4743
    7698      13.0777
    7699      12.8619
    7700      13.5046
    7701      13.4976
    7702      13.1783
    7703      13.1546
    7704      12.9465
    7705      12.8528
    7706      12.9851
    7707      13.8796
    7708      13.7570
    7709      13.1394
    7710      13.5252
    7711      12.8495
    7712      12.9926
    7713      12.7820
    7714      12.7488
    7715      12.6510
    7716      13.6961
    7717      13.3095
    7718      12.6936
    7719      13.1934
    7720      13.6872
    7721      12.8580
    7722      12.5701
    7723      12.7062
    7724      13.8773
    7725      13.7493
    7726      13.8097
    7727      13.3882
    7728      12.9147
    7729      12.4178
    7730      12.3705
    7731      12.6584
    7732      12.1437
    7733      12.5852
    7734      11.7437
    7735      11.8885
    7736      12.6687
    7737      12.7668
    7738      12.7576
    7739      12.3628
    7740      12.0148
    7741      12.6858
    7742      12.9166
    7743      13.0634
    7744      12.4393
    7745      13.2837
    7746      13.8363
    7747      13.4762
    7748      12.7936
    7749      13.7516
    7750      12.7691
    7751      13.1862
    7752      12.7233
    7753      13.1424
    7754      13.4684
    7755      13.6136
    7756      13.5756
    7757      14.1716
    7758      13.6258
    7759      13.7176
    7760      13.5796
    7761      13.0514
    7762      13.3358
    7763      13.6017
    7764      13.4433
    7765      13.7769
    7766      13.3497
    7767      13.7071
    7768      13.3261
    7769      13.1595
    7770      13.4703
    7771      14.2412
    7772      13.2561
    7773      13.7250
    7774      13.5313
    7775      13.2736
    7776      13.5334
    7777      13.2132
    7778      13.5753
    7779      13.7921
    7780      12.9638
    7781      12.9308
    7782      12.5279
    7783      12.7212
    7784      12.9027
    7785      12.2681
    7786      12.7617
    7787      13.4031
    7788      13.2091
    7789      13.5658
    7790      13.3662
    7791      13.3833
    7792      13.2586
    7793      12.7900
    7794      13.2081
    7795      12.8739
    7796      13.0733
    7797      13.0105
    7798      13.9246
    7799      13.7242
    7800      13.3632
    7801      13.6278
    7802      13.3949
    7803      13.1288
    7804      12.8026
    7805      12.3044
    7806      13.1644
    7807      13.0214
    7808      12.9066
    7809      13.5645
    7810      13.2056
    7811      12.9610
    7812      13.7999
    7813      13.3851
    7814      13.2115
    7815      13.2030
    7816      13.2188
    7817      13.1372
    7818      12.7321
    7819      12.3868
    7820      13.1426
    7821      12.7434
    7822      12.1150
    7823      12.4119
    7824      13.2707
    7825      12.9810
    7826      12.5287
    7827      12.5414
    7828      12.5067
    7829      12.1924
    7830      11.9610
    7831      11.9625
    7832      12.3021
    7833      11.8621
    7834      12.5887
    7835      12.3120
    7836      12.9787
    7837      12.6070
    7838      12.6452
    7839      12.6782
    7840      12.9375
    7841      13.2035
    7842      13.8768
    7843      13.8178
    7844      13.5381
    7845      13.0899
    7846      12.9262
    7847      12.5854
    7848      12.4463
    7849      12.9333
    7850      12.3617
    7851      12.5948
    7852      11.8955
    7853      12.7759
    7854      12.3033
    7855      12.7887
    7856      12.2222
    7857      13.0392
    7858      12.9362
    7859      12.5275
    7860      11.8802
    7861      12.2681
    7862      11.9710
    7863      12.0319
    7864      12.5961
    7865      12.6346
    7866      12.2503
    7867      12.3422
    7868      11.7942
    7869      11.6507
    7870      11.5835
    7871      10.7062
    7872      11.6841
    7873      11.2734
    7874      11.9302
    7875      10.8998
    7876      10.7485
    7877      10.7936
    7878      10.4222
    7879      10.7413
    7880      10.6089
    7881      10.9582
    7882      11.0353
    7883      11.5204
    7884      12.2239
    7885      11.7984
    7886      12.0757
    7887      12.4063
    7888      12.2646
    7889      12.1285
    7890      13.3507
    7891      13.3454
    7892      13.1790
    7893      12.9673
    7894      13.0561
    7895      13.4265
    7896      13.6578
    7897      13.1194
    7898      13.6978
    7899      13.1963
    7900      13.7061
    7901      13.3917
    7902      13.0009
    7903      12.4771
    7904      12.7054
    7905      12.6550
    7906      12.6271
    7907      12.1000
    7908      12.2047
    7909      12.3824
    7910      12.1484
    7911      12.8949
    7912      12.8284
    7913      12.8851
    7914      13.5045
    7915      13.3200
    7916      13.3232
    7917      12.8633
    7918      13.3458
    7919      13.1744
    7920      12.8560
    7921      13.0448
    7922      12.8520
    7923      12.9735
    7924      13.0810
    7925      12.8880
    7926      12.5899
    7927      13.1761
    7928      13.6398
    7929      13.1471
    7930      12.9450
    7931      12.6544
    7932      13.0282
    7933      12.8333
    7934      12.9121
    7935      13.0939
    7936      12.5158
    7937      12.2432
    7938      12.7250
    7939      11.7459
    7940      11.9312
    7941      12.4733
    7942      12.8350
    7943      12.7618
    7944      12.9916
    7945      12.4363
    7946      12.2652
    7947      12.3327
    7948      12.9658
    7949      13.8438
    7950      13.5469
    7951      13.1270
    7952      12.6837
    7953      13.0688
    7954      13.4589
    7955      13.2282
    7956      13.0037
    7957      13.6287
    7958      13.5352
    7959      13.3253
    7960      13.1790
    7961      13.7065
    7962      13.6248
    7963      13.7520
    7964      12.9802
    7965      13.4645
    7966      14.0130
    7967      13.8873
    7968      13.5321
    7969      14.1627
    7970      13.5652
    7971      13.9001
    7972      14.5894
    7973      14.0558
    7974      14.1048
    7975      13.5981
    7976      14.4850
    7977      14.6687
    7978      14.7269
    7979      14.7812
    7980      14.1178
    7981      14.2062
    7982      14.2075
    7983      13.9619
    7984      13.5999
    7985      14.5418
    7986      14.0948
    7987      14.3556
    7988      13.9855
    7989      14.3228
    7990      13.4046
    7991      14.3154
    7992      14.3669
    7993      13.9344
    7994      14.0093
    7995      14.0816
    7996      13.8531
    7997      13.9705
    7998      13.8494
    7999      14.0250
    8000      14.0630
    8001      13.3637
    8002      13.3727
    8003      14.1037
    8004      13.0126
    8005      12.9203
    8006      13.2582
    8007      13.0439
    8008      13.2683
    8009      13.7767
    8010      13.1045
    8011      13.7210
    8012      13.2857
    8013      13.1363
    8014      13.0845
    8015      12.9331
    8016      13.0335
    8017      13.6078
    8018      14.5174
    8019      13.6060
    8020      14.1880
    8021      13.3604
    8022      13.6195
    8023      13.9312
    8024      14.2138
    8025      13.7896
    8026      13.2879
    8027      13.3230
    8028      12.9169
    8029      13.3143
    8030      14.1737
    8031      13.8640
    8032      13.5683
    8033      13.3126
    8034      14.7700
    8035      14.6246
    8036      14.1473
    8037      14.3937
    8038      12.8338
    8039      12.9869
    8040      13.4056
    8041      13.1806
    8042      14.2234
    8043      13.1950
    8044      13.5123
    8045      14.0146
    8046      13.7188
    8047      14.6472
    8048      14.3233
    8049      14.4251
    8050      13.4167
    8051      14.5287
    8052      13.5515
    8053      13.9595
    8054      14.2035
    8055      13.7255
    8056      13.5167
    8057      13.2098
    8058      14.1793
    8059      13.5850
    8060      13.6198
    8061      13.7843
    8062      13.6406
    8063      13.6221
    8064      13.3695
    8065      12.9594
    8066      13.5408
    8067      13.4526
    8068      13.7791
    8069      13.5668
    8070      13.8048
    8071      13.3156
    8072      14.2279
    8073      13.6956
    8074      13.2965
    8075      13.9738
    8076      13.1373
    8077      13.9298
    8078      13.8413
    8079      14.1331
    8080      14.0281
    8081      14.0914
    8082      14.0832
    8083      14.5602
    8084      13.7433
    8085      13.7949
    8086      13.5622
    8087      13.4584
    8088      13.7798
    8089      13.8060
    8090      13.7603
    8091      13.9294
    8092      13.6345
    8093      13.3731
    8094      13.3263
    8095      13.2945
    8096      13.9952
    8097      13.2428
    8098      13.5274
    8099      13.1994
    8100      13.1181
    8101      13.6216
    8102      13.3510
    8103      13.7207
    8104      14.0338
    8105      13.4433
    8106      13.6115
    8107      13.8488
    8108      13.3718
    8109      13.1460
    8110      13.3356
    8111      12.3489
    8112      12.6781
    8113      13.4510
    8114      13.1321
    8115      13.1717
    8116      13.5373
    8117      13.1561
    8118      13.1258
    8119      12.6959
    8120      13.4948
    8121      12.7230
    8122      13.2804
    8123      13.0855
    8124      13.8540
    8125      13.4743
    8126      12.8566
    8127      12.9451
    8128      12.7340
    8129      13.4208
    8130      13.8658
    8131      13.2628
    8132      12.9873
    8133      13.3876
    8134      13.0055
    8135      13.9004
    8136      13.4517
    8137      13.5858
    8138      12.8553
    8139      13.3017
    8140      12.7161
    8141      13.5554
    8142      13.5882
    8143      13.7970
    8144      13.1400
    8145      12.9749
    8146      13.6199
    8147      13.6940
    8148      13.2029
    8149      13.1810
    8150      13.4539
    8151      13.3115
    8152      12.5526
    8153      12.9585
    8154      12.4884
    8155      12.4642
    8156      13.6963
    8157      12.9656
    8158      12.6811
    8159      12.8844
    8160      12.8464
    8161      11.8333
    8162      12.5812
    8163      12.2554
    8164      14.0655
    8165      13.4433
    8166      13.3333
    8167      12.9530
    8168      13.2617
    8169      12.4339
    8170      12.8401
    8171      13.0691
    8172      12.7513
    8173      12.9662
    8174      13.1744
    8175      13.2507
    8176      12.6053
    8177      12.5672
    8178      12.6766
    8179      12.9468
    8180      12.6655
    8181      13.2105
    8182      12.8416
    8183      12.2311
    8184      12.2376
    8185      12.1339
    8186      11.8282
    8187      11.5181
    8188      12.1342
    8189      12.0330
    8190      12.3235
    8191      12.0358
    8192      12.6216
    8193      12.3626
    8194      12.4247
    8195      11.6429
    8196      10.9026
    8197      11.7462
    8198      12.3565
    8199      11.7179
    8200      12.3255
    8201      12.1138
    8202      13.2157
    8203      13.1921
    8204      12.9473
    8205      12.9835
    8206      12.6909
    8207      12.5054
    8208      12.6905
    8209      12.7270
    8210      12.5315
    8211      12.7878
    8212      12.9761
    8213      12.8067
    8214      13.5325
    8215      13.2572
    8216      13.8063
    8217      13.2168
    8218      13.4219
    8219      12.3260
    8220      13.1173
    8221      13.3532
    8222      13.5050
    8223      13.1413
    8224      12.4297
    8225      12.9324
    8226      12.3441
    8227      12.4207
    8228      12.9225
    8229      12.9924
    8230      13.1260
    8231      13.3445
    8232      12.8988
    8233      13.7039
    8234      13.7314
    8235      13.2838
    8236      13.7724
    8237      13.6373
    8238      13.0436
    8239      14.2030
    8240      13.6899
    8241      13.4240
    8242      13.6991
    8243      13.9277
    8244      13.8366
    8245      13.9633
    8246      14.1016
    8247      13.6150
    8248      13.6814
    8249      13.6043
    8250      14.1062
    8251      13.5177
    8252      14.6300
    8253      13.6702
    8254      13.8157
    8255      13.5929
    8256      13.4632
    8257      13.9391
    8258      13.4087
    8259      13.1236
    8260      13.8989
    8261      14.2700
    8262      14.5680
    8263      13.8336
    8264      14.3309
    8265      14.1035
    8266      13.9934
    8267      13.6648
    8268      12.3958
    8269      12.4528
    8270      13.2462
    8271      12.8307
    8272      13.2103
    8273      12.9941
    8274      13.0436
    8275      13.1180
    8276      12.9528
    8277      13.6417
    8278      14.0212
    8279      12.3660
    8280      12.5238
    8281      12.6748
    8282      12.5157
    8283      12.9172
    8284      12.9829
    8285      12.9675
    8286      13.4315
    8287      13.8671
    8288      14.0103
    8289      14.8013
    8290      14.5988
    8291      14.3136
    8292      14.8209
    8293      14.5678
    8294      14.2777
    8295      13.9570
    8296      13.8345
    8297      14.5860
    8298      14.9168
    8299      14.7549
    8300      14.4804
    8301      14.1199
    8302      13.8927
    8303      14.1349
    8304      14.5879
    8305      14.3746
    8306      14.6416
    8307      14.5508
    8308      14.1331
    8309      13.8880
    8310      14.2278
    8311      15.2236
    8312      15.2050
    8313      14.9557
    8314      15.1695
    8315      14.4499
    8316      14.5517
    8317      14.5460
    8318      14.7354
    8319      14.8345
    8320      15.0154
    8321      14.8616
    8322      14.5921
    8323      14.4041
    8324      13.4009
    8325      14.0218
    8326      14.2540
    8327      14.1539
    8328      13.6318
    8329      13.7430
    8330      13.2306
    8331      13.8569
    8332      13.5577
    8333      14.1125
    8334      14.4344
    8335      13.7801
    8336      14.7074
    8337      14.6757
    8338      14.1542
    8339      14.8834
    8340      14.9049
    8341      14.8337
    8342      14.9071
    8343      14.8172
    8344      14.7747
    8345      14.6238
    8346      15.3181
    8347      14.6669
    8348      14.7881
    8349      14.8154
    8350      15.6551
    8351      14.9517
    8352      14.3542
    8353      14.3408
    8354      14.3977
    8355      14.4601
    8356      14.1085
    8357      14.7321
    8358      14.3626
    8359      14.2423
    8360      14.2189
    8361      14.6474
    8362      14.2958
    8363      14.1552
    8364      14.0558
    8365      13.9032
    8366      14.1647
    8367      13.7709
    8368      13.9632
    8369      14.6435
    8370      14.8660
    8371      14.9166
    8372      14.6813
    8373      14.4666
    8374      14.0461
    8375      13.8494
    8376      14.5112
    8377      14.0903
    8378      14.1431
    8379      13.6853
    8380      13.3495
    8381      13.3453
    8382      13.3116
    8383      13.9942
    8384      14.4614
    8385      14.1903
    8386      13.7001
    8387      13.9426
    8388      13.1542
    8389      13.5535
    8390      13.7094
    8391      13.4286
    8392      13.7416
    8393      12.9582
    8394      13.4630
    8395      13.9115
    8396      13.6910
    8397      15.2614
    8398      14.7203
    8399      14.4373
    8400      14.5189
    8401      15.0225
    8402      15.0349
    8403      14.4084
    8404      13.7597
    8405      14.1125
    8406      13.6644
    8407      13.4109
    8408      12.9421
    8409      13.8242
    8410      13.6848
    8411      13.2719
    8412      13.0281
    8413      13.3096
    8414      13.8457
    8415      13.4292
    8416      13.8932
    8417      13.5237
    8418      14.0337
    8419      13.5930
    8420      13.1897
    8421      13.0477
    8422      13.1110
    8423      13.6781
    8424      13.9735
    8425      13.8340
    8426      13.9744
    8427      14.1502
    8428      13.9276
    8429      13.9003
    8430      14.3199
    8431      14.3051
    8432      13.9550
    8433      13.3743
    8434      13.1121
    8435      12.6463
    8436      13.0678
    8437      13.1278
    8438      14.1768
    8439      13.3133
    8440      14.2873
    8441      13.4374
    8442      13.6922
    8443      13.6871
    8444      13.4306
    8445      13.6804
    8446      13.5624
    8447      13.1373
    8448      13.5988
    8449      14.7568
    8450      13.4331
    8451      13.5206
    8452      13.4364
    8453      13.7401
    8454      13.3740
    8455      14.2263
    8456      14.5822
    8457      13.7650
    8458      13.9433
    8459      15.4968
    8460      14.5048
    8461      14.9713
    8462      14.9636
    8463      14.9238
    8464      14.8008
    8465      14.8026
    8466      14.7247
    8467      13.9879
    8468      14.4260
    8469      14.3839
    8470      13.7244
    8471      14.1288
    8472      14.4030
    8473      14.2611
    8474      14.2494
    8475      14.6018
    8476      14.3820
    8477      14.4192
    8478      14.3073
    8479      14.6103
    8480      14.6295
    8481      13.6353
    8482      13.8844
    8483      13.8971
    8484      14.0309
    8485      14.4652
    8486      14.3439
    8487      14.0942
    8488      13.8630
    8489      13.9365
    8490      14.2680
    8491      14.3180
    8492      14.2862
    8493      13.6764
    8494      13.6587
    8495      12.8897
    8496      13.7323
    8497      13.9756
    8498      13.6681
    8499      14.3236
    8500      13.7618
    8501      13.9408
    8502      13.6559
    8503      14.4517
    8504      14.1069
    8505      14.0546
    8506      14.1418
    8507      13.6771
    8508      15.0579
    8509      14.7078
    8510      14.1929
    8511      14.6205
    8512      14.4596
    8513      14.2338
    8514      14.6959
    8515      15.4330
    8516      15.1571
    8517      14.1168
    8518      14.3406
    8519      13.6112
    8520      14.0827
    8521      13.6580
    8522      14.0515
    8523      13.2591
    8524      13.4147
    8525      12.6932
    8526      12.6500
    8527      12.8337
    8528      13.0896
    8529      13.0795
    8530      12.7894
    8531      13.4329
    8532      13.7156
    8533      13.3018
    8534      13.3758
    8535      13.8429
    8536      13.7527
    8537      13.0163
    8538      13.3345
    8539      13.1371
    8540      13.0572
    8541      13.0569
    8542      12.9228
    8543      13.4637
    8544      13.4734
    8545      12.9446
    8546      12.6048
    8547      11.9719
    8548      13.1735
    8549      12.9029
    8550      12.5608
    8551      13.8708
    8552      13.3578
    8553      13.9035
    8554      13.7409
    8555      13.8684
    8556      13.6016
    8557      14.0665
    8558      14.5423
    8559      14.0787
    8560      14.9741
    8561      14.1163
    8562      14.8723
    8563      14.3418
    8564      14.4567
    8565      14.4673
    8566      14.3089
    8567      14.3630
    8568      14.0457
    8569      14.0341
    8570      14.1535
    8571      13.7093
    8572      13.7428
    8573      14.8331
    8574      13.8084
    8575      13.9222
    8576      14.5275
    8577      14.2792
    8578      14.2983
    8579      14.3588
    8580      14.9150
    8581      14.6306
    8582      14.2327
    8583      14.1246
    8584      14.3701
    8585      14.3456
    8586      13.4855
    8587      14.1805
    8588      13.6702
    8589      13.5253
    8590      14.0962
    8591      14.1056
    8592      14.2867
    8593      14.5308
    8594      15.2955
    8595      14.6221
    8596      15.0166
    8597      14.8545
    8598      14.5115
    8599      14.4498
    8600      14.7117
    8601      14.8061
    8602      14.0636
    8603      14.1518
    8604      14.5522
    8605      14.8489
    8606      14.2006
    8607      14.2943
    8608      14.3893
    8609      14.3849
    8610      14.6064
    8611      14.0544
    8612      13.5291
    8613      13.2717
    8614      13.7880
    8615      14.2414
    8616      14.0892
    8617      14.0807
    8618      14.1746
    8619      13.5590
    8620      13.3959
    8621      14.0070
    8622      14.1774
    8623      13.7486
    8624      13.2874
    8625      13.5915
    8626      13.4799
    8627      13.2115
    8628      13.5473
    8629      13.6736
    8630      14.3582
    8631      14.1497
    8632      14.2128
    8633      14.0185
    8634      13.8267
    8635      13.9110
    8636      13.5919
    8637      14.4938
    8638      13.9224
    8639      14.2384
    8640      14.4780
    8641      13.9890
    8642      14.6971
    8643      14.8257
    8644      14.8940
    8645      15.0578
    8646      14.7054
    8647      14.6578
    8648      14.9647
    8649      15.3197
    8650      14.9445
    8651      14.9858
    8652      14.4353
    8653      14.5910
    8654      14.0379
    8655      14.2816
    8656      15.0767
    8657      14.5137
    8658      14.4710
    8659      15.1427
    8660      14.6941
    8661      14.3761
    8662      14.5059
    8663      14.9096
    8664      15.0399
    8665      15.0963
    8666      15.1984
    8667      14.8371
    8668      15.0117
    8669      14.6204
    8670      14.0465
    8671      14.0248
    8672      14.0219
    8673      13.2622
    8674      13.2773
    8675      13.9098
    8676      14.1915
    8677      13.1806
    8678      14.1292
    8679      13.5361
    8680      13.6182
    8681      13.8665
    8682      13.8059
    8683      13.8178
    8684      14.2454
    8685      14.0123
    8686      13.9271
    8687      14.7316
    8688      15.1259
    8689      14.5259
    8690      14.3310
    8691      13.8481
    8692      14.6039
    8693      14.6819
    8694      14.0309
    8695      13.8214
    8696      14.6156
    8697      14.2941
    8698      14.0771
    8699      14.9467
    8700      14.0433
    8701      13.8661
    8702      13.8719
    8703      13.6081
    8704      13.9253
    8705      13.2420
    8706      13.8061
    8707      14.5383
    8708      13.8726
    8709      13.6837
    8710      13.4484
    8711      13.3745
    8712      13.9259
    8713      13.7960
    8714      12.9872
    8715      13.2965
    8716      13.1274
    8717      14.4221
    8718      13.8351
    8719      13.6489
    8720      14.0147
    8721      13.2953
    8722      14.2894
    8723      14.7012
    8724      14.4196
    8725      13.8107
    8726      14.0791
    8727      13.9831
    8728      13.3945
    8729      14.1043
    8730      14.0240
    8731      14.2377
    8732      13.7639
    8733      13.9687
    8734      14.0603
    8735      13.6851
    8736      14.2336
    8737      14.5101
    8738      13.9057
    8739      14.4193
    8740      14.8748
    8741      14.2054
    8742      13.7091
    8743      14.5246
    8744      14.4804
    8745      14.6741
    8746      13.9921
    8747      14.1369
    8748      14.1075
    8749      14.7065
    8750      14.2421
    8751      14.4428
    8752      14.3095
    8753      13.9429
    8754      13.4584
    8755      14.2252
    8756      13.8929
    8757      13.5671
    8758      13.5637
    8759      12.9124
    8760      13.6229
    8761      13.0627
    8762      13.0893
    8763      13.3291
    8764      12.9314
    8765      13.1021
    8766      13.5163
    8767      13.3923
    8768      14.2628
    8769      13.6860
    8770      14.4759
    8771      14.4532
    8772      14.2028
    8773      14.1715
    8774      13.8707
    8775      14.1347
    8776      14.7803
    8777      14.7525
    8778      14.7628
    8779      14.6280
    8780      15.0733
    8781      14.7173
    8782      15.0170
    8783      15.1996
    8784      15.5269
    8785      14.8457
    8786      14.5583
    8787      14.4799
    8788      14.0838
    8789      14.9088
    8790      15.4301
    8791      15.0955
    8792      15.0702
    8793      14.3983
    8794      14.8507
    8795      14.9800
    8796      14.7359
    8797      14.2955
    8798      13.5875
    8799      13.9719
    8800      14.4458
    8801      14.1585
    8802      14.5702
    8803      14.5743
    8804      14.8054
    8805      14.4473
    8806      15.0247
    8807      13.9740
    8808      13.8937
    8809      14.0545
    8810      14.5825
    8811      14.0190
    8812      13.2724
    8813      13.5152
    8814      14.2396
    8815      13.9215
    8816      14.1269
    8817      13.4267
    8818      13.6739
    8819      14.1753
    8820      13.4790
    8821      13.7333
    8822      14.1289
    8823      14.5090
    8824      14.3317
    8825      14.7349
    8826      14.3185
    8827      14.9814
    8828      14.8419
    8829      14.6168
    8830      14.3264
    8831      14.5214
    8832      14.5736
    8833      15.2170
    8834      14.8078
    8835      15.1772
    8836      15.4898
    8837      16.0158
    8838      14.8450
    8839      15.4522
    8840      14.6412
    8841      15.1279
    8842      14.8475
    8843      14.7102
    8844      15.2215
    8845      15.2403
    8846      14.3585
    8847      14.4566
    8848      15.2477
    8849      14.3133
    8850      14.8338
    8851      14.0466
    8852      13.9953
    8853      13.5770
    8854      14.5006
    8855      13.9735
    8856      13.6513
    8857      13.0713
    8858      13.1761
    8859      13.4274
    8860      13.4031
    8861      13.6909
    8862      14.1068
    8863      14.2836
    8864      14.5764
    8865      14.1467
    8866      14.0444
    8867      14.5809
    8868      14.2646
    8869      13.3548
    8870      13.9084
    8871      13.7924
    8872      15.1533
    8873      14.2354
    8874      13.5022
    8875      13.4314
    8876      13.9362
    8877      14.3124
    8878      14.2913
    8879      14.6103
    8880      13.8881
    8881      13.9473
    8882      14.1892
    8883      13.7518
    8884      13.8042
    8885      14.0900
    8886      14.6424
    8887      14.8425
    8888      13.9384
    8889      14.4451
    8890      14.1532
    8891      14.4786
    8892      14.1312
    8893      14.2259
    8894      14.5347
    8895      14.3286
    8896      14.3384
    8897      14.3881
    8898      14.6812
    8899      13.9568
    8900      13.3646
    8901      13.9493
    8902      13.1596
    8903      12.9102
    8904      14.2411
    8905      13.4771
    8906      13.6926
    8907      14.3197
    8908      14.1523
    8909      13.6622
    8910      13.8641
    8911      13.6801
    8912      13.4029
    8913      13.4457
    8914      14.2255
    8915      14.2700
    8916      14.6430
    8917      13.9903
    8918      14.3435
    8919      14.4533
    8920      14.0882
    8921      14.8617
    8922      14.8032
    8923      14.6175
    8924      14.7674
    8925      14.6020
    8926      14.5752
    8927      14.7049
    8928      15.6339
    8929      14.2771
    8930      14.9273
    8931      14.3512
    8932      13.4639
    8933      13.8473
    8934      14.1466
    8935      14.7946
    8936      14.5243
    8937      13.6543
    8938      13.7427
    8939      14.6499
    8940      14.4403
    8941      13.7256
    8942      13.5699
    8943      14.3992
    8944      14.4502
    8945      14.2707
    8946      14.1429
    8947      13.9888
    8948      14.4397
    8949      14.4189
    8950      14.8819
    8951      14.4373
    8952      14.7560
    8953      15.0619
    8954      14.4500
    8955      14.0524
    8956      14.5185
    8957      13.9229
    8958      14.7045
    8959      14.6084
    8960      14.5579
    8961      14.7817
    8962      14.0848
    8963      13.8901
    8964      14.7565
    8965      14.8189
    8966      14.5617
    8967      15.4708
    8968      14.5510
    8969      14.4085
    8970      14.9747
    8971      14.6896
    8972      14.9828
    8973      14.9721
    8974      14.1794
    8975      14.1094
    8976      14.2976
    8977      14.8352
    8978      14.6315
    8979      14.7539
    8980      15.0586
    8981      15.2302
    8982      15.7178
    8983      14.8708
    8984      15.7097
    8985      15.2105
    8986      15.9893
    8987      15.0503
    8988      14.6043
    8989      14.9368
    8990      15.3086
    8991      14.8926
    8992      14.3453
    8993      14.5445
    8994      14.6853
    8995      14.1284
    8996      14.4216
    8997      15.5432
    8998      15.5432
    8999      14.7103
    9000      14.2576
    9001      14.4843
    9002      14.4706
    9003      14.1820
    9004      14.1788
    9005      14.4554
    9006      14.3494
    9007      14.2197
    9008      14.3613
    9009      15.3405
    9010      15.4555
    9011      14.9410
    9012      14.7367
    9013      15.1903
    9014      15.2659
    9015      14.7777
    9016      14.1927
    9017      14.6310
    9018      14.4622
    9019      14.6885
    9020      15.4035
    9021      14.7369
    9022      14.5160
    9023      14.8554
    9024      15.0253
    9025      15.2346
    9026      15.2162
    9027      14.9009
    9028      14.8613
    9029      14.8686
    9030      14.8590
    9031      15.7871
    9032      15.0966
    9033      15.0318
    9034      15.6979
    9035      15.2382
    9036      15.4692
    9037      14.8231
    9038      14.6163
    9039      14.7906
    9040      14.7817
    9041      14.4169
    9042      14.8795
    9043      14.3677
    9044      15.4574
    9045      14.8240
    9046      14.8906
    9047      14.8260
    9048      14.5573
    9049      14.8494
    9050      15.1589
    9051      14.5857
    9052      15.2123
    9053      15.2947
    9054      14.8250
    9055      14.6637
    9056      15.0131
    9057      14.5463
    9058      14.7375
    9059      14.7233
    9060      14.9638
    9061      14.8797
    9062      14.5602
    9063      15.0760
    9064      14.8181
    9065      15.1339
    9066      14.7645
    9067      14.6491
    9068      14.7477
    9069      14.4958
    9070      14.8703
    9071      14.7279
    9072      14.2936
    9073      14.5961
    9074      15.5437
    9075      14.6253
    9076      14.7711
    9077      15.5210
    9078      14.3380
    9079      15.0866
    9080      14.9790
    9081      14.9158
    9082      14.3101
    9083      14.7888
    9084      15.3812
    9085      14.1086
    9086      15.0051
    9087      14.1338
    9088      14.1533
    9089      14.3448
    9090      15.2820
    9091      15.2409
    9092      14.5374
    9093      15.1248
    9094      15.2838
    9095      15.2918
    9096      14.5434
    9097      15.4173
    9098      15.7267
    9099      15.2715
    9100      15.1419
    9101      14.2250
    9102      14.5367
    9103      14.9830
    9104      14.7482
    9105      14.8781
    9106      15.3462
    9107      15.2514
    9108      15.1085
    9109      15.2421
    9110      15.0835
    9111      15.1671
    9112      14.9447
    9113      15.0120
    9114      15.1504
    9115      15.5157
    9116      14.5641
    9117      15.1937
    9118      14.4862
    9119      14.8844
    9120      15.1538
    9121      15.3962
    9122      15.5696
    9123      14.6815
    9124      15.3552
    9125      14.9746
    9126      15.0572
    9127      15.2344
    9128      15.4361
    9129      15.2583
    9130      14.9201
    9131      15.5375
    9132      15.0630
    9133      15.1536
    9134      14.7426
    9135      15.6674
    9136      15.3334
    9137      15.2124
    9138      15.0203
    9139      15.8788
    9140      15.1624
    9141      15.2979
    9142      14.7945
    9143      14.5082
    9144      14.9488
    9145      15.4800
    9146      15.2794
    9147      15.2057
    9148      15.0182
    9149      14.8127
    9150      15.1500
    9151      14.6746
    9152      14.0790
    9153      14.5125
    9154      14.4666
    9155      14.0241
    9156      14.1224
    9157      14.1709
    9158      14.2375
    9159      14.8232
    9160      15.3110
    9161      14.8174
    9162      14.3664
    9163      14.6085
    9164      14.9591
    9165      14.9417
    9166      15.0083
    9167      15.5865
    9168      14.9399
    9169      15.1272
    9170      15.0375
    9171      15.3247
    9172      14.5798
    9173      14.3407
    9174      14.1357
    9175      14.3193
    9176      14.5007
    9177      15.5567
    9178      14.8923
    9179      14.3000
    9180      14.7225
    9181      14.9150
    9182      14.6755
    9183      14.9981
    9184      15.1502
    9185      15.1621
    9186      14.8636
    9187      14.9508
    9188      14.7234
    9189      15.0380
    9190      14.0699
    9191      14.4175
    9192      14.3643
    9193      14.6375
    9194      14.2782
    9195      14.4720
    9196      14.3140
    9197      13.7540
    9198      13.2549
    9199      14.2614
    9200      14.2668
    9201      14.2349
    9202      14.2497
    9203      14.5982
    9204      14.8882
    9205      14.7510
    9206      14.6473
    9207      14.8985
    9208      14.0154
    9209      14.4743
    9210      14.7183
    9211      14.3154
    9212      13.9520
    9213      14.8625
    9214      14.6661
    9215      15.4448
    9216      15.6339
    9217      15.5081
    9218      15.2537
    9219      14.9424
    9220      14.4617
    9221      14.4129
    9222      14.9439
    9223      15.0916
    9224      15.0463
    9225      14.8010
    9226      15.2157
    9227      14.8748
    9228      15.6163
    9229      15.0554
    9230      15.5191
    9231      15.3890
    9232      15.7142
    9233      14.7871
    9234      15.7598
    9235      14.9483
    9236      14.6748
    9237      13.9406
    9238      14.2836
    9239      14.7453
    9240      14.3936
    9241      14.7909
    9242      14.8877
    9243      14.4235
    9244      14.3923
    9245      14.9306
    9246      14.5804
    9247      14.9320
    9248      15.1578
    9249      14.8133
    9250      14.0631
    9251      14.3741
    9252      14.3754
    9253      14.4458
    9254      14.9605
    9255      14.7804
    9256      14.4226
    9257      14.6193
    9258      15.9009
    9259      15.0558
    9260      14.9404
    9261      14.6128
    9262      14.4255
    9263      14.9156
    9264      14.6195
    9265      14.5957
    9266      14.1478
    9267      14.4636
    9268      14.2994
    9269      14.6995
    9270      14.5449
    9271      14.1565
    9272      13.7516
    9273      14.2970
    9274      13.9322
    9275      13.8220
    9276      13.9837
    9277      15.0357
    9278      14.7453
    9279      14.8101
    9280      14.0321
    9281      13.6609
    9282      13.6265
    9283      13.7440
    9284      13.5457
    9285      14.2798
    9286      13.8213
    9287      14.3817
    9288      13.9332
    9289      14.2647
    9290      14.1591
    9291      14.2888
    9292      14.3662
    9293      14.6497
    9294      14.8967
    9295      14.6437
    9296      14.4412
    9297      13.9576
    9298      13.8854
    9299      14.6805
    9300      13.7855
    9301      13.9614
    9302      13.5033
    9303      13.4099
    9304      12.7368
    9305      13.6257
    9306      13.9151
    9307      13.8950
    9308      13.6344
    9309      14.3225
    9310      14.0214
    9311      13.7558
    9312      13.4740
    9313      13.6898
    9314      14.2936
    9315      13.8410
    9316      14.6107
    9317      14.8672
    9318      14.5872
    9319      14.4477
    9320      14.0353
    9321      13.7392
    9322      13.7604
    9323      13.7641
    9324      14.0748
    9325      14.5185
    9326      14.6453
    9327      14.6544
    9328      14.6292
    9329      15.3276
    9330      15.2787
    9331      14.5693
    9332      14.5670
    9333      14.0751
    9334      14.7588
    9335      14.3730
    9336      14.5887
    9337      14.8574
    9338      14.3534
    9339      14.7094
    9340      14.0813
    9341      14.2377
    9342      14.7033
    9343      14.8363
    9344      15.2456
    9345      14.8562
    9346      14.6080
    9347      14.4955
    9348      14.2985
    9349      14.7934
    9350      14.6042
    9351      14.0663
    9352      14.5838
    9353      14.1211
    9354      14.4861
    9355      14.0952
    9356      14.2334
    9357      14.3389
    9358      14.7218
    9359      14.7277
    9360      14.5013
    9361      14.6453
    9362      14.1278
    9363      14.6765
    9364      14.3913
    9365      13.9371
    9366      14.3060
    9367      14.6866
    9368      14.6432
    9369      14.5528
    9370      13.7693
    9371      13.6917
    9372      13.9366
    9373      14.8272
    9374      13.9281
    9375      14.1945
    9376      13.4484
    9377      14.5296
    9378      14.5342
    9379      14.4395
    9380      14.3351
    9381      14.4025
    9382      13.7550
    9383      14.2055
    9384      13.8167
    9385      13.9070
    9386      14.3433
    9387      14.3775
    9388      13.9975
    9389      14.1666
    9390      14.1280
    9391      14.0818
    9392      13.6494
    9393      13.4885
    9394      14.0506
    9395      13.0802
    9396      13.3182
    9397      13.2304
    9398      13.3911
    9399      13.4477
    9400      13.4826
    9401      13.0162
    9402      13.0075
    9403      12.5744
    9404      13.3953
    9405      13.0689
    9406      13.4338
    9407      13.8257
    9408      13.5805
    9409      13.1217
    9410      14.2469
    9411      13.2950
    9412      14.4232
    9413      14.2356
    9414      14.3899
    9415      14.0714
    9416      13.3736
    9417      13.2144
    9418      13.2224
    9419      13.8421
    9420      13.3379
    9421      13.9372
    9422      14.3351
    9423      13.8964
    9424      14.3153
    9425      13.3016
    9426      13.1673
    9427      13.0748
    9428      12.8730
    9429      13.0050
    9430      13.5094
    9431      13.5123
    9432      13.6557
    9433      12.8524
    9434      12.7216
    9435      13.2473
    9436      13.1975
    9437      14.0743
    9438      13.5594
    9439      13.5059
    9440      13.2174
    9441      13.3905
    9442      13.1343
    9443      13.3438
    9444      14.1149
    9445      13.9391
    9446      13.9155
    9447      14.3466
    9448      13.9423
    9449      14.5491
    9450      13.5041
    9451      13.9134
    9452      13.8989
    9453      13.9416
    9454      13.8115
    9455      14.2203
    9456      14.2758
    9457      13.8358
    9458      13.8784
    9459      14.5363
    9460      13.9983
    9461      13.9280
    9462      14.0485
    9463      14.5770
    9464      14.2251
    9465      14.0077
    9466      14.4346
    9467      14.1371
    9468      14.4989
    9469      14.0317
    9470      13.9570
    9471      13.9926
    9472      14.2465
    9473      14.0222
    9474      14.4135
    9475      13.9021
    9476      14.4350
    9477      13.2891
    9478      13.7796
    9479      13.9676
    9480      14.5635
    9481      14.4014
    9482      14.5280
    9483      14.6159
    9484      14.3598
    9485      14.3452
    9486      14.7469
    9487      14.7316
    9488      14.8327
    9489      15.2421
    9490      14.7560
    9491      15.2520
    9492      15.3915
    9493      14.6611
    9494      13.7126
    9495      13.7854
    9496      14.7577
    9497      14.7830
    9498      15.0050
    9499      15.9287
    9500      15.1821
    9501      15.8676
    9502      15.6032
    9503      15.5385
    9504      15.1473
    9505      14.7620
    9506      15.6893
    9507      14.8356
    9508      15.0184
    9509      14.9591
    9510      15.3815
    9511      15.4940
    9512      15.2749
    9513      14.9607
    9514      15.3271
    9515      14.7345
    9516      14.5336
    9517      15.0540
    9518      14.4134
    9519      14.7425
    9520      14.3062
    9521      14.4987
    9522      14.1948
    9523      14.7161
    9524      15.7195
    9525      15.2197
    9526      15.5499
    9527      15.6398
    9528      15.5340
    9529      15.1848
    9530      15.7721
    9531      15.2528
    9532      15.0261
    9533      14.6834
    9534      14.5444
    9535      14.9720
    9536      15.0930
    9537      14.7458
    9538      14.8871
    9539      14.5569
    9540      14.7765
    9541      14.7625
    9542      14.6097
    9543      14.0070
    9544      14.5419
    9545      14.4581
    9546      14.6382
    9547      14.1239
    9548      14.1040
    9549      14.3355
    9550      14.0335
    9551      15.0800
    9552      14.9662
    9553      14.6567
    9554      13.9542
    9555      14.5120
    9556      14.2734
    9557      13.5856
    9558      13.9016
    9559      14.2067
    9560      13.8624
    9561      13.7872
    9562      13.5903
    9563      13.4751
    9564      14.0940
    9565      14.4158
    9566      14.0852
    9567      14.3617
    9568      13.9100
    9569      14.3448
    9570      13.8067
    9571      13.7947
    9572      13.4854
    9573      13.3972
    9574      13.8057
    9575      14.1197
    9576      13.7145
    9577      14.1354
    9578      13.9675
    9579      13.9586
    9580      13.9280
    9581      13.6236
    9582      14.0531
    9583      13.7076
    9584      13.7024
    9585      13.7334
    9586      13.4603
    9587      14.3887
    9588      14.3217
    9589      14.0389
    9590      13.5385
    9591      13.7853
    9592      14.1235
    9593      13.4933
    9594      13.8583
    9595      14.5076
    9596      13.5991
    9597      14.1311
    9598      13.5776
    9599      14.1705
    9600      13.8305
    9601      13.8253
    9602      13.8077
    9603      13.8815
    9604      14.4960
    9605      13.5135
    9606      13.4782
    9607      13.5089
    9608      12.7143
    9609      13.3086
    9610      12.6966
    9611      12.8088
    9612      12.5990
    9613      12.3801
    9614      12.6868
    9615      12.2016
    9616      13.3052
    9617      13.3868
    9618      13.2332
    9619      13.2364
    9620      13.6970
    9621      13.4961
    9622      13.2626
    9623      13.6103
    9624      14.1962
    9625      13.7987
    9626      13.1459
    9627      13.5259
    9628      13.9982
    9629      13.5100
    9630      13.5726
    9631      13.7078
    9632      13.8107
    9633      13.5902
    9634      13.3245
    9635      13.1263
    9636      13.1476
    9637      12.9931
    9638      14.1285
    9639      13.1928
    9640      13.5201
    9641      13.8035
    9642      13.1906
    9643      13.9188
    9644      13.3596
    9645      13.4519
    9646      13.7722
    9647      13.1223
    9648      13.6456
    9649      13.4445
    9650      13.3596
    9651      12.9799
    9652      13.0197
    9653      12.7230
    9654      13.5769
    9655      13.1758
    9656      13.1469
    9657      13.2479
    9658      13.3371
    9659      14.1949
    9660      13.2474
    9661      13.9298
    9662      14.2650
    9663      13.8922
    9664      14.6771
    9665      14.8537
    9666      13.8053
    9667      15.6425
    9668      15.8473
    9669      14.9027
    9670      14.8268
    9671      14.3960
    9672      14.4150
    9673      14.1992
    9674      13.8126
    9675      13.9812
    9676      14.1054
    9677      13.7513
    9678      14.0754
    9679      14.3408
    9680      13.8600
    9681      13.8063
    9682      14.1777
    9683      14.7492
    9684      14.3138
    9685      14.7262
    9686      14.2588
    9687      14.0726
    9688      13.2612
    9689      13.3981
    9690      14.3774
    9691      13.3295
    9692      13.5243
    9693      13.5192
    9694      13.7438
    9695      13.6634
    9696      13.4561
    9697      13.8849
    9698      13.4079
    9699      13.9258
    9700      13.5589
    9701      13.1753
    9702      13.1061
    9703      13.3239
    9704      13.3305
    9705      13.4409
    9706      14.0352
    9707      14.1352
    9708      14.0845
    9709      14.3526
    9710      13.8847
    9711      13.8957
    9712      14.2470
    9713      14.0130
    9714      13.7620
    9715      13.6052
    9716      13.7248
    9717      13.9947
    9718      14.7055
    9719      13.6104
    9720      12.8858
    9721      13.4562
    9722      13.0058
    9723      12.9650
    9724      12.9102
    9725      13.5236
    9726      13.1214
    9727      13.1921
    9728      13.2290
    9729      13.0432
    9730      13.5763
    9731      13.5416
    9732      13.4034
    9733      13.5202
    9734      13.7728
    9735      13.7629
    9736      13.6044
    9737      13.9832
    9738      13.9317
    9739      14.0713
    9740      13.3020
    9741      13.0962
    9742      13.2185
    9743      13.7436
    9744      13.9789
    9745      13.8045
    9746      13.3895
    9747      13.8283
    9748      13.7124
    9749      14.0452
    9750      14.2476
    9751      13.8123
    9752      13.8203
    9753      14.1550
    9754      14.3367
    9755      14.3100
    9756      14.1837
    9757      14.1888
    9758      13.9783
    9759      13.9211
    9760      13.6973
    9761      13.8968
    9762      13.6183
    9763      13.6604
    9764      14.1256
    9765      13.5474
    9766      14.1982
    9767      13.3878
    9768      14.4074
    9769      14.3311
    9770      14.7067
    9771      13.8092
    9772      14.0752
    9773      13.9013
    9774      13.9874
    9775      13.4049
    9776      13.4789
    9777      13.4369
    9778      13.7244
    9779      13.6536
    9780      13.6525
    9781      13.5061
    9782      12.7252
    9783      13.5504
    9784      13.5232
    9785      13.8833
    9786      13.2226
    9787      12.9945
    9788      12.7292
    9789      13.0826
    9790      12.0987
    9791      12.2092
    9792      12.2941
    9793      12.1557
    9794      12.3432
    9795      12.7899
    9796      13.0440
    9797      13.4272
    9798      12.7851
    9799      12.6137
    9800      12.9671
    9801      13.0874
    9802      12.6336
    9803      12.9548
    9804      13.5402
    9805      12.8849
    9806      12.9818
    9807      13.0444
    9808      12.8142
    9809      12.6041
    9810      12.9984
    9811      13.0692
    9812      13.2526
    9813      13.2893
    9814      13.3566
    9815      13.2961
    9816      13.2804
    9817      13.2990
    9818      13.4612
    9819      13.2047
    9820      13.4836
    9821      13.4315
    9822      13.3371
    9823      13.4179
    9824      14.2179
    9825      13.1186
    9826      13.4206
    9827      13.4941
    9828      13.3892
    9829      13.4388
    9830      12.7406
    9831      12.5053
    9832      12.8507
    9833      12.5311
    9834      12.7239
    9835      12.9224
    9836      13.0534
    9837      13.0168
    9838      12.7847
    9839      12.5110
    9840      12.6907
    9841      13.2076
    9842      12.7963
    9843      13.0711
    9844      13.3453
    9845      12.7627
    9846      12.8063
    9847      13.1588
    9848      12.7668
    9849      13.6702
    9850      12.8645
    9851      13.2825
    9852      12.8447
    9853      13.1410
    9854      13.2243
    9855      13.8920
    9856      13.5313
    9857      13.6795
    9858      13.7891
    9859      14.0814
    9860      14.4042
    9861      13.6428
    9862      14.0035
    9863      15.1157
    9864      14.6471
    9865      14.7553
    9866      14.7774
    9867      14.2645
    9868      14.4565
    9869      14.7438
    9870      14.7495
    9871      14.5017
    9872      14.5781
    9873      14.7503
    9874      15.2190
    9875      14.2758
    9876      13.8985
    9877      14.2677
    9878      14.7829
    9879      14.2290
    9880      14.4785
    9881      14.1576
    9882      14.1736
    9883      13.8379
    9884      14.5123
    9885      13.5676
    9886      13.8803
    9887      13.6500
    9888      14.5201
    9889      13.7827
    9890      13.7852
    9891      14.0174
    9892      13.7117
    9893      12.8520
    9894      13.4816
    9895      13.0496
    9896      13.2956
    9897      12.8872
    9898      13.9118
    9899      13.6552
    9900      13.8315
    9901      14.0004
    9902      13.4615
    9903      13.4962
    9904      13.9025
    9905      13.1719
    9906      13.4937
    9907      13.5101
    9908      14.1567
    9909      14.0622
    9910      14.0821
    9911      13.4693
    9912      12.9556
    9913      12.9426
    9914      12.6782
    9915      13.3880
    9916      13.4004
    9917      13.6256
    9918      13.6212
    9919      13.6928
    9920      13.0310
    9921      13.1165
    9922      13.3335
    9923      13.2913
    9924      13.7910
    9925      13.5031
    9926      13.0165
    9927      13.4087
    9928      13.2946
    9929      13.5166
    9930      12.8022
    9931      13.2581
    9932      12.9550
    9933      13.8418
    9934      13.7866
    9935      13.9524
    9936      13.2857
    9937      13.3188
    9938      13.3644
    9939      13.1051
    9940      12.9603
    9941      12.2970
    9942      13.2081
    9943      13.3011
    9944      12.7090
    9945      13.2805
    9946      13.1563
    9947      13.0374
    9948      13.1816
    9949      13.1059
    9950      13.4029
    9951      13.2149
    9952      13.6095
    9953      13.2422
    9954      13.6897
    9955      14.4889
    9956      14.9691
    9957      14.8826
    9958      14.1368
    9959      14.9425
    9960      15.4991
    9961      14.4977
    9962      13.9256
    9963      13.8793
    9964      14.1485
    9965      14.0980
    9966      14.3007
    9967      14.3303
    9968      14.1631
    9969      13.9253
    9970      14.1546
    9971      13.7450
    9972      13.4891
    9973      14.3484
    9974      13.5809
    9975      14.0724
    9976      14.0876
    9977      14.6400
    9978      14.7162
    9979      14.1591
    9980      14.0201
    9981      14.1494
    9982      13.7076
    9983      13.6757
    9984      13.9379
    9985      14.2282
    9986      14.1068
    9987      14.3515
    9988      14.3717
    9989      14.7626
    9990      13.7455
    9991      13.5282
    9992      13.8867
    9993      14.2049
    9994      14.4769
    9995      14.2013
    9996      14.2679
    9997      13.9139
    9998      13.3741
    9999      13.6802
   10000      14.2512
   10001      10.8533
   10002      11.0982
   10003      11.4846
   10004      11.5812
   10005      10.6462
   10006      11.0835
   10007      10.7033
   10008      10.9674
   10009      11.1633
   10010      11.8458
   10011      11.7583
   10012      12.0714
   10013      13.6326
   10014      12.1406
   10015      12.1360
   10016      12.6178
   10017      11.8828
   10018      11.2651
   10019      11.2130
   10020      11.7642
   10021      11.5990
   10022      11.0812
   10023      10.9410
   10024      12.2796
   10025      10.8325
   10026      11.4304
   10027      11.3637
   10028      11.1751
   10029      11.1894
   10030      12.3550
   10031      11.8632
   10032      12.1439
   10033      11.9922
   10034      11.9756
   10035      11.8888
   10036      11.6918
   10037      12.1024
   10038      12.7141
   10039      13.0934
   10040      12.4091
   10041      13.4819
   10042      12.5522
   10043      12.8608
   10044      12.4488
   10045      11.9592
   10046      11.9891
   10047      12.5438
   10048      11.3949
   10049      12.3713
   10050      11.8391
   10051      11.8702
   10052      12.7526
   10053      12.2074
   10054      12.0357
   10055      12.3413
   10056      11.9751
   10057      11.4979
   10058      11.1715
   10059      11.3199
   10060      11.9672
   10061      12.1208
   10062      12.1040
   10063      12.2912
   10064      11.7357
   10065      11.7512
   10066      11.5014
   10067      11.8252
   10068      11.4856
   10069      11.0040
   10070      10.9117
   10071      11.2556
   10072      11.5507
   10073      10.7842
   10074      11.5009
   10075      11.3640
   10076      10.8419
   10077      11.5620
   10078      11.2259
   10079      11.6734
   10080      11.6641
   10081      11.4913
   10082      10.4815
   10083      11.4959
   10084      11.5258
   10085      11.9749
   10086      11.7940
   10087      12.1839
   10088      12.2918
   10089      12.0407
   10090      11.8942
   10091      12.1479
   10092      12.7915
   10093      11.9245
   10094      12.3074
   10095      11.3065
   10096      11.3077
   10097      11.7385
   10098      11.3898
   10099      11.8112
   10100      12.1789
   10101      11.9257
   10102      12.2081
   10103      11.5387
   10104      11.5252
   10105      12.5082
   10106      12.2290
   10107      12.4031
   10108      11.9476
   10109      11.8438
   10110      11.9694
   10111      12.4567
   10112      10.7499
   10113      11.6776
   10114      11.9543
   10115      12.2969
   10116      11.8382
   10117      12.4606
   10118      12.7748
   10119      12.5372
   10120      13.3362
   10121      12.8709
   10122      12.2917
   10123      13.0675
   10124      12.0553
   10125      12.8012
   10126      13.7389
   10127      12.7703
   10128      12.6263
   10129      13.5779
   10130      13.0928
   10131      12.5846
   10132      11.4846
   10133      11.5304
   10134      12.4356
   10135      12.6911
   10136      11.8899
   10137      12.3467
   10138      12.4034
   10139      12.8944
   10140      12.4441
   10141      12.0070
   10142      12.4421
   10143      12.0299
   10144      11.8043
   10145      11.9664
   10146      12.3487
   10147      12.3425
   10148      11.1403
   10149      11.6204
   10150      11.7117
   10151      11.7715
   10152      12.3243
   10153      11.8080
   10154      11.4798
   10155      11.6736
   10156      12.4973
   10157      11.9116
   10158      12.4124
   10159      11.0589
   10160      11.8770
   10161      11.0668
   10162      11.1912
   10163      12.4736
   10164      11.3838
   10165      11.9091
   10166      11.7318
   10167      11.2323
   10168      11.0532
   10169      12.1907
   10170      12.7084
   10171      12.9245
   10172      12.1056
   10173      12.0705
   10174      11.7053
   10175      11.2704
   10176      11.5639
   10177      11.6310
   10178      11.4669
   10179      11.2490
   10180      11.4795
   10181      11.0667
   10182      10.8731
   10183      10.3489
   10184      10.5021
   10185      10.2931
   10186      11.4207
   10187      11.4245
   10188      11.4021
   10189      10.8919
   10190      11.2742
   10191      11.0122
   10192      10.8051
   10193      10.8899
   10194      11.7360
   10195      11.7609
   10196      11.2996
   10197      11.2423
   10198      12.2753
   10199      11.1510
   10200      12.0181
   10201      11.0870
   10202      10.6992
   10203      11.0725
   10204      12.4935
   10205      11.9590
   10206      12.2211
   10207      12.6352
   10208      11.9311
   10209      12.8069
   10210      12.1566
   10211      12.3461
   10212      11.9332
   10213      12.4450
   10214      12.8163
   10215      14.1065
   10216      13.6576
   10217      13.1932
   10218      12.6261
   10219      13.3989
   10220      12.6058
   10221      12.7357
   10222      14.1546
   10223      13.6211
   10224      13.1214
   10225      12.7805
   10226      13.7877
   10227      13.6911
   10228      13.2354
   10229      13.2507
   10230      12.7739
   10231      12.1074
   10232      12.8311
   10233      12.6593
   10234      11.8846
   10235      12.2851
   10236      12.2851
   10237      12.0342
   10238      11.5805
   10239      12.0163
   10240      12.3928
   10241      12.0645
   10242      12.1386
   10243      11.7675
   10244      11.3362
   10245      12.0546
   10246      12.2941
   10247      11.5955
   10248      12.5180
   10249      11.9145
   10250      12.9028
   10251      11.5743
   10252      12.2747
   10253      12.2380
   10254      11.9709
   10255      12.7279
   10256      12.0152
   10257      12.0251
   10258      12.2471
   10259      12.0676
   10260      11.2590
   10261      10.9534
   10262      11.1897
   10263      11.7039
   10264      12.1436
   10265      12.1782
   10266      12.3479
   10267      11.1562
   10268      11.2456
   10269      10.5892
   10270      10.5491
   10271      11.3085
   10272      12.2324
   10273      11.5915
   10274      12.3916
   10275      11.1413
   10276      11.6543
   10277      12.1276
   10278      11.7866
   10279      11.7023
   10280      12.5975
   10281      11.5357
   10282      11.9476
   10283      12.6137
   10284      11.4545
   10285      11.7477
   10286      11.7598
   10287      11.6517
   10288      11.4448
   10289      12.1157
   10290      11.2690
   10291      11.2228
   10292      11.8893
   10293      11.2731
   10294      12.2684
   10295      12.2309
   10296      12.1080
   10297      11.5352
   10298      12.2124
   10299      11.7684
   10300      11.6692
   10301      12.2650
   10302      12.0309
   10303      12.1161
   10304      12.2426
   10305      12.2352
   10306      11.6114
   10307      11.9596
   10308      11.4837
   10309      11.6156
   10310      12.2080
   10311      12.0932
   10312      11.6204
   10313      12.3587
   10314      11.9160
   10315      12.4865
   10316      11.5127
   10317      11.7945
   10318      10.7998
   10319      12.0333
   10320      11.3575
   10321      12.0651
   10322      12.6645
   10323      11.2239
   10324      11.1464
   10325      11.2617
   10326      12.5604
   10327      11.8083
   10328      10.6649
   10329      11.1293
   10330      11.4389
   10331      11.2497
   10332      11.2285
   10333      11.3837
   10334      10.9429
   10335      11.2045
   10336      11.5454
   10337      11.7694
   10338      11.5713
   10339      12.3612
   10340      12.3353
   10341      12.1212
   10342      12.3637
   10343      12.0581
   10344      11.4249
   10345      11.6926
   10346      11.2426
   10347      11.2861
   10348      10.6676
   10349      11.6638
   10350      11.2930
   10351      11.0380
   10352      11.5881
   10353      11.1059
   10354      10.7399
   10355      10.8188
   10356      11.1707
   10357      11.6041
   10358      11.4202
   10359      10.2348
   10360      11.0333
   10361      11.3348
   10362      12.1449
   10363      11.9433
   10364      12.2295
   10365      11.5745
   10366      12.1354
   10367      11.9815
   10368      12.1850
   10369      12.0720
   10370      11.4854
   10371      11.4791
   10372      11.9087
   10373      11.8080
   10374      11.7332
   10375      12.5288
   10376      12.0139
   10377      12.0083
   10378      11.1462
   10379      11.9877
   10380      11.8794
   10381      12.3165
   10382      11.8123
   10383      12.2098
   10384      12.5841
   10385      13.1302
   10386      12.2905
   10387      12.5008
   10388      13.2188
   10389      13.3189
   10390      12.5946
   10391      12.7183
   10392      12.3774
   10393      12.4473
   10394      12.9159
   10395      12.9567
   10396      13.2779
   10397      13.0727
   10398      13.3386
   10399      12.5180
   10400      12.6042
   10401      12.4767
   10402      12.4451
   10403      13.0842
   10404      11.6681
   10405      11.6037
   10406      12.2363
   10407      11.9877
   10408      12.1363
   10409      12.0069
   10410      11.5038
   10411      12.6448
   10412      11.5778
   10413      11.7252
   10414      11.2155
   10415      11.3625
   10416      11.6016
   10417      12.2662
   10418      11.7712
   10419      11.7552
   10420      11.6896
   10421      12.6505
   10422      12.2821
   10423      11.5984
   10424      11.7403
   10425      11.8526
   10426      11.3998
   10427      11.5454
   10428      11.5906
   10429      11.1121
   10430      11.8990
   10431      11.8699
   10432      12.4586
   10433      11.9374
   10434      11.5685
   10435      11.8502
   10436      13.0127
   10437      12.3769
   10438      12.2118
   10439      12.6767
   10440      12.6564
   10441      12.0974
   10442      12.3179
   10443      12.3650
   10444      12.6765
   10445      12.1937
   10446      13.0787
   10447      12.4006
   10448      12.5294
   10449      12.6325
   10450      12.0195
   10451      11.5279
   10452      11.1277
   10453      12.0337
   10454      11.7541
   10455      11.4610
   10456      11.4960
   10457      12.1975
   10458      12.0399
   10459      11.2387
   10460      12.8360
   10461      11.7957
   10462      11.5844
   10463      11.7108
   10464      11.5900
   10465      11.9868
   10466      10.9847
   10467      11.1343
   10468      11.5565
   10469      10.8632
   10470      11.5825
   10471      11.2746
   10472      10.6451
   10473      11.0697
   10474      10.8276
   10475      10.9544
   10476      11.7708
   10477      11.5737
   10478      11.1778
   10479      11.3071
   10480      11.2726
   10481      11.4435
   10482      10.2766
   10483      11.5175
   10484      10.9865
   10485      10.9319
   10486      10.7503
   10487      11.0932
   10488      11.6601
   10489      12.0323
   10490      11.8331
   10491      11.5719
   10492      11.4017
   10493      11.9604
   10494      11.1494
   10495      11.2719
   10496      11.7053
   10497      11.8612
   10498      11.6504
   10499      11.5330
   10500      11.3193
   10501      10.5633
   10502      11.2855
   10503      11.1008
   10504      11.3382
   10505      10.6648
   10506      10.8526
   10507      11.5980
   10508      11.0199
   10509      10.7625
   10510      11.4174
   10511      10.2279
   10512      10.4293
   10513      10.9514
   10514      10.8252
   10515      11.0953
   10516      10.8288
   10517      10.8434
   10518      10.9829
   10519      11.3280
   10520      10.8505
   10521      10.7622
   10522      11.3344
   10523      11.3840
   10524      11.4050
   10525      11.4957
   10526      10.9731
   10527      11.2952
   10528      11.3759
   10529      11.2050
   10530      11.1377
   10531      11.3649
   10532      11.5729
   10533      12.2836
   10534      12.2072
   10535      11.9619
   10536      12.1538
   10537      11.6617
   10538      12.0320
   10539      11.7913
   10540      11.7024
   10541      11.8514
   10542      11.8133
   10543      11.6560
   10544      12.0917
   10545      11.4723
   10546      12.5797
   10547      11.4765
   10548      11.6809
   10549      12.1328
   10550      12.2799
   10551      12.8858
   10552      12.7921
   10553      12.3699
   10554      12.5519
   10555      11.7825
   10556      12.3432
   10557      11.8051
   10558      11.3037
   10559      11.7390
   10560      12.7756
   10561      11.9365
   10562      11.3393
   10563      11.7786
   10564      11.7729
   10565      12.4299
   10566      11.5221
   10567      12.4544
   10568      12.3859
   10569      12.0565
   10570      11.9213
   10571      11.6407
   10572      11.6292
   10573      11.1653
   10574      11.1319
   10575      10.9330
   10576      11.2247
   10577      10.7832
   10578      11.5640
   10579      12.1162
   10580      12.0476
   10581      12.1411
   10582      11.7948
   10583      12.4701
   10584      11.3330
   10585      11.9511
   10586      11.3257
   10587      11.7038
   10588      12.1848
   10589      12.1594
   10590      11.5736
   10591      12.1219
   10592      11.9320
   10593      11.4930
   10594      10.6161
   10595      10.3221
   10596       9.9089
   10597      10.5094
   10598      10.6146
   10599      10.8424
   10600      10.5041
   10601      10.6777
   10602      10.1718
   10603      10.2923
   10604      10.3001
   10605      10.8025
   10606      11.9502
   10607      11.0317
   10608      11.3864
   10609      11.3061
   10610      11.1602
   10611      10.7309
   10612      11.4555
   10613      10.8396
   10614      10.7874
   10615      10.7178
   10616      10.6979
   10617      11.0903
   10618      11.0182
   10619      11.3066
   10620      11.4347
   10621      11.4886
   10622      10.8103
   10623      10.9674
   10624      10.7467
   10625      10.7516
   10626      10.5706
   10627       9.9672
   10628      10.5138
   10629      10.4983
   10630      10.0999
   10631      10.6279
   10632       9.8224
   10633       9.3914
   10634      10.2657
   10635      10.4004
   10636      10.8236
   10637      10.9776
   10638      10.6432
   10639      11.1925
   10640      10.2743
   10641      10.2330
   10642      10.2151
   10643      10.2499
   10644      10.9633
   10645       9.9662
   10646      10.1129
   10647      10.3551
   10648      10.7602
   10649      10.8973
   10650      10.5866
   10651      10.6574
   10652      10.5428
   10653      10.4386
   10654      10.3176
   10655      10.3568
   10656      10.0474
   10657      10.5138
   10658      10.0070
   10659      10.6933
   10660      10.8092
   10661      10.9250
   10662      10.1329
   10663      10.6722
   10664      10.9603
   10665      10.9879
   10666      10.2113
   10667      10.4203
   10668      10.2178
   10669      10.6143
   10670      10.1769
   10671      10.4392
   10672       9.8659
   10673       9.7926
   10674      10.2561
   10675      10.1656
   10676       9.9021
   10677      10.3587
   10678       9.8836
   10679       9.8810
   10680      10.0206
   10681      10.6744
   10682      10.2608
   10683      10.2207
   10684      10.4959
   10685       9.8332
   10686      10.3290
   10687       9.9812
   10688       9.8453
   10689      10.3533
   10690      10.1645
   10691      11.5225
   10692      11.4027
   10693      10.1709
   10694      10.7097
   10695      10.9423
   10696      10.5857
   10697      10.5796
   10698      10.2765
   10699      10.5570
   10700      10.7957
   10701      11.0435
   10702      10.8550
   10703      10.1603
   10704      10.6263
   10705      11.1464
   10706      10.7589
   10707      10.6244
   10708      10.4116
   10709      10.4023
   10710      10.6001
   10711      10.5926
   10712      10.7826
   10713      10.9514
   10714      11.2840
   10715      11.7227
   10716      11.6523
   10717      11.7275
   10718      12.9034
   10719      11.7871
   10720      11.0147
   10721      12.0378
   10722      12.5521
   10723      12.3010
   10724      12.6939
   10725      12.5411
   10726      11.2498
   10727      12.1496
   10728      12.4120
   10729      12.3877
   10730      11.4200
   10731      10.7840
   10732      11.3303
   10733      11.9814
   10734      11.1127
   10735      10.8194
   10736      10.8586
   10737      10.9297
   10738      11.2276
   10739      11.3036
   10740      11.4716
   10741      11.2363
   10742      10.9467
   10743      11.1889
   10744      11.4659
   10745      11.1489
   10746      11.6171
   10747      10.8805
   10748      11.4587
   10749      11.6486
   10750      11.4347
   10751      11.0035
   10752      11.6471
   10753      10.7998
   10754      11.7239
   10755      11.4240
   10756      11.8724
   10757      11.4112
   10758      11.0572
   10759      11.0526
   10760      10.8155
   10761      11.1549
   10762      11.1783
   10763      10.9960
   10764      11.0597
   10765      10.9367
   10766      11.6635
   10767      11.4512
   10768      12.5119
   10769      11.7528
   10770      11.9020
   10771      11.8650
   10772      12.4951
   10773      11.7127
   10774      12.0369
   10775      12.0256
   10776      11.5905
   10777      11.3372
   10778      12.0593
   10779      11.6074
   10780      10.3047
   10781      10.9165
   10782      10.1534
   10783      10.8965
   10784      10.8707
   10785      10.9872
   10786      11.2218
   10787      10.8514
   10788      10.2989
   10789      10.2969
   10790      10.6247
   10791      10.9815
   10792      10.6922
   10793      10.3726
   10794      10.7807
   10795      11.1867
   10796      10.5587
   10797      10.4940
   10798      11.0023
   10799      11.2645
   10800      10.7092
   10801      10.4680
   10802      10.5708
   10803      10.9708
   10804      10.7970
   10805      10.9596
   10806      10.9716
   10807      10.7991
   10808      11.0031
   10809      11.2871
   10810      10.4685
   10811      10.8007
   10812      10.7133
   10813      10.6319
   10814      11.1766
   10815      10.9219
   10816      10.8979
   10817      10.6031
   10818      10.2153
   10819      10.6736
   10820      10.6680
   10821      10.6774
   10822      10.3625
   10823       9.8747
   10824      10.9119
   10825       9.6539
   10826      10.7077
   10827      10.8045
   10828      10.8414
   10829      10.2441
   10830       9.8634
   10831      10.4379
   10832      10.8520
   10833      10.4796
   10834      10.0552
   10835       9.9450
   10836       9.7471
   10837      10.2631
   10838      10.8919
   10839      11.1075
   10840      11.3848
   10841      11.2733
   10842      11.2837
   10843      10.7489
   10844      10.7151
   10845      10.6446
   10846      10.8977
   10847      11.1790
   10848      10.8002
   10849      10.8622
   10850      11.1785
   10851      10.1215
   10852      10.3327
   10853      10.6481
   10854      10.8724
   10855       9.8650
   10856      10.6426
   10857      10.2871
   10858      10.9152
   10859       9.6786
   10860      10.6575
   10861      10.5996
   10862      10.1881
   10863      10.3788
   10864      10.9993
   10865      10.8382
   10866      10.5720
   10867      10.9945
   10868      10.3872
   10869      10.8464
   10870      10.9273
   10871      10.6528
   10872      10.2202
   10873      10.3685
   10874      10.7349
   10875      10.7638
   10876      10.4104
   10877      10.5598
   10878      10.5412
   10879      10.3238
   10880      10.6993
   10881      10.8542
   10882      11.1992
   10883      10.1345
   10884      10.8934
   10885      10.5190
   10886      10.5506
   10887      10.4243
   10888      10.2338
   10889      10.0526
   10890      10.5310
   10891      10.1858
   10892      10.9214
   10893      10.4925
   10894       9.9977
   10895       9.5819
   10896      10.1048
   10897      10.1702
   10898      10.1689
   10899      10.5776
   10900      10.7299
   10901       9.8954
   10902       9.9134
   10903       9.7502
   10904      10.2887
   10905      10.0560
   10906      10.1359
   10907      10.3632
   10908       9.7525
   10909      10.7686
   10910      10.2345
   10911      10.2809
   10912      11.1134
   10913      10.5051
   10914      11.0104
   10915      10.4255
   10916      10.8935
   10917      11.2334
   10918      10.6465
   10919      10.6869
   10920      10.9329
   10921      11.6996
   10922      10.4318
   10923      10.8377
   10924      10.9415
   10925      11.0442
   10926      10.5481
   10927      11.1686
   10928      11.5034
   10929      11.7802
   10930      11.9472
   10931      11.6732
   10932      11.1932
   10933      12.1049
   10934      10.9327
   10935      11.5719
   10936      12.3186
   10937      12.5904
   10938      12.1927
   10939      13.1825
   10940      12.4427
   10941      12.5427
   10942      12.9323
   10943      13.2823
   10944      14.1323
   10945      13.4493
   10946      13.8766
   10947      13.6579
   10948      13.3258
   10949      12.8447
   10950      12.9654
   10951      13.7687
   10952      12.8077
   10953      13.7232
   10954      13.7351
   10955      14.1514
   10956      13.6623
   10957      13.7258
   10958      13.9526
   10959      14.4980
   10960      13.9123
   10961      14.1056
   10962      13.9822
   10963      14.6679
   10964      14.5963
   10965      14.6719
   10966      13.8228
   10967      14.3566
   10968      14.0155
   10969      12.9467
   10970      13.2418
   10971      13.0929
   10972      13.5849
   10973      12.6019
   10974      11.7413
   10975      12.5063
   10976      11.6060
   10977      11.2176
   10978      10.9938
   10979      11.2799
   10980      11.4705
   10981      11.3897
   10982      11.4665
   10983      11.9877
   10984      11.6921
   10985      12.0120
   10986      12.0343
   10987      12.2722
   10988      12.1058
   10989      12.1927
   10990      12.1494
   10991      12.7271
   10992      11.5804
   10993      12.7797
   10994      12.8460
   10995      11.8042
   10996      12.1412
   10997      12.1655
   10998      12.1784
   10999      12.4853
   11000      11.8490
   11001      12.0133
   11002      11.7518
   11003      11.3534
   11004      12.0436
   11005      12.0960
   11006      11.8980
   11007      12.5268
   11008      12.1855
   11009      13.4174
   11010      12.8958
   11011      12.4123
   11012      12.2462
   11013      12.5042
   11014      11.7733
   11015      12.1461
   11016      12.1872
   11017      11.9756
   11018      11.9633
   11019      12.5433
   11020      12.6009
   11021      12.9684
   11022      12.4251
   11023      12.8438
   11024      12.6980
   11025      13.1445
   11026      12.7658
   11027      13.2230
   11028      12.1037
   11029      12.7880
   11030      12.1914
   11031      11.9829
   11032      12.6938
   11033      12.2289
   11034      12.7867
   11035      12.7703
   11036      13.2410
   11037      12.8954
   11038      13.5716
   11039      11.6279
   11040      12.1436
   11041      11.0968
   11042      11.0621
   11043      11.5327
   11044      12.1565
   11045      11.5152
   11046      10.4675
   11047      11.0891
   11048      11.1534
   11049      11.6787
   11050      11.5571
   11051      12.1161
   11052      12.1791
   11053      11.3368
   11054      10.6528
   11055      11.5957
   11056      11.9439
   11057      11.2843
   11058      12.0102
   11059      11.0586
   11060      11.9233
   11061      12.4666
   11062      12.1037
   11063      11.2792
   11064      12.1247
   11065      11.9275
   11066      11.5863
   11067      12.2406
   11068      12.0654
   11069      11.5212
   11070      11.5910
   11071      12.0129
   11072      11.5498
   11073      12.0167
   11074      11.9070
   11075      11.7601
   11076      11.4305
   11077      11.8507
   11078      13.5850
   11079      12.2747
   11080      13.2135
   11081      12.7050
   11082      13.4585
   11083      13.9459
   11084      13.3388
   11085      12.1327
   11086      12.8687
   11087      13.1120
   11088      13.1220
   11089      13.2849
   11090      12.9647
   11091      12.6791
   11092      12.0673
   11093      12.2965
   11094      12.3373
   11095      12.7058
   11096      12.8847
   11097      12.1398
   11098      12.2647
   11099      12.4026
   11100      12.2469
   11101      11.6108
   11102      11.8354
   11103      11.8320
   11104      11.3755
   11105      11.9692
   11106      12.1500
   11107      11.5351
   11108      12.2873
   11109      12.1957
   11110      11.8391
   11111      11.4242
   11112      12.5056
   11113      12.6982
   11114      12.5218
   11115      11.9473
   11116      11.5724
   11117      12.0026
   11118      13.0093
   11119      11.4726
   11120      11.8518
   11121      12.2225
   11122      13.2348
   11123      12.5825
   11124      12.0511
   11125      12.5466
   11126      12.2916
   11127      11.8118
   11128      11.2525
   11129      12.1613
   11130      12.2103
   11131      11.3763
   11132      11.6859
   11133      11.7640
   11134      11.4780
   11135      10.7601
   11136      11.5993
   11137      11.1951
   11138      11.6517
   11139      12.0668
   11140      11.9134
   11141      12.5338
   11142      12.0320
   11143      12.3526
   11144      11.6840
   11145      11.2219
   11146      11.6667
   11147      11.4974
   11148      10.8787
   11149      11.8898
   11150      11.7776
   11151      11.4492
   11152      11.2737
   11153      11.3230
   11154      11.6324
   11155      11.6274
   11156      11.5420
   11157      11.6798
   11158      11.9226
   11159      12.7613
   11160      13.4889
   11161      12.7301
   11162      12.1671
   11163      12.1695
   11164      12.1204
   11165      12.3096
   11166      12.7860
   11167      12.8039
   11168      13.2125
   11169      12.2217
   11170      11.9940
   11171      12.4223
   11172      11.7799
   11173      12.6041
   11174      12.4022
   11175      12.2500
   11176      12.7069
   11177      12.8563
   11178      13.0034
   11179      12.1360
   11180      11.9274
   11181      12.5815
   11182      11.8373
   11183      12.6744
   11184      12.4123
   11185      12.4678
   11186      12.9139
   11187      11.9995
   11188      12.7744
   11189      12.8774
   11190      12.5561
   11191      13.0258
   11192      12.2659
   11193      13.0318
   11194      12.0112
   11195      12.9617
   11196      13.2774
   11197      12.5331
   11198      12.5824
   11199      11.8535
   11200      12.1385
   11201      11.7322
   11202      12.1113
   11203      12.7818
   11204      11.9300
   11205      12.1990
   11206      11.8740
   11207      12.8500
   11208      12.4170
   11209      12.8857
   11210      12.2298
   11211      13.6427
   11212      13.2030
   11213      13.4203
   11214      12.7370
   11215      12.5291
   11216      12.1051
   11217      12.9546
   11218      13.3699
   11219      12.4591
   11220      11.6322
   11221      12.1972
   11222      11.7179
   11223      12.2844
   11224      12.2700
   11225      12.5282
   11226      11.8321
   11227      12.5448
   11228      13.0352
   11229      12.2608
   11230      12.6200
   11231      12.0115
   11232      12.6734
   11233      12.4622
   11234      12.2735
   11235      13.1467
   11236      13.1368
   11237      12.9268
   11238      12.4637
   11239      11.9747
   11240      12.6230
   11241      12.8077
   11242      13.4138
   11243      13.3517
   11244      13.3973
   11245      13.3217
   11246      12.8616
   11247      13.2598
   11248      13.4570
   11249      12.3316
   11250      12.5785
   11251      12.0231
   11252      12.4201
   11253      11.9514
   11254      12.4300
   11255      12.2487
   11256      12.4731
   11257      12.0617
   11258      11.7704
   11259      12.0220
   11260      12.2479
   11261      11.8640
   11262      11.1557
   11263      11.6448
   11264      12.3102
   11265      11.2517
   11266      11.3177
   11267      11.4776
   11268      12.8460
   11269      12.0655
   11270      12.6071
   11271      12.1369
   11272      11.7263
   11273      12.0521
   11274      12.6973
   11275      12.2580
   11276      11.8726
   11277      11.6532
   11278      11.5437
   11279      11.8804
   11280      12.5571
   11281      12.4976
   11282      12.5095
   11283      12.1846
   11284      12.8523
   11285      12.7249
   11286      12.5707
   11287      12.4432
   11288      13.4676
   11289      12.2929
   11290      12.8824
   11291      12.6179
   11292      11.7747
   11293      11.9802
   11294      11.2878
   11295      13.7864
   11296      12.3768
   11297      12.3801
   11298      11.9676
   11299      12.9633
   11300      12.8761
   11301      12.5257
   11302      12.0003
   11303      12.4135
   11304      12.6196
   11305      12.7827
   11306      12.6641
   11307      12.4187
   11308      12.0015
   11309      12.3533
   11310      12.2492
   11311      12.5515
   11312      11.9977
   11313      12.6634
   11314      12.5781
   11315      13.2370
   11316      13.2156
   11317      13.3386
   11318      13.3075
   11319      12.5474
   11320      12.7694
   11321      12.7991
   11322      12.4271
   11323      12.5330
   11324      12.4033
   11325      13.1663
   11326      12.9324
   11327      12.9001
   11328      13.4662
   11329      13.6002
   11330      13.3971
   11331      12.4534
   11332      13.0892
   11333      12.8691
   11334      13.4318
   11335      13.1081
   11336      13.0772
   11337      13.4794
   11338      13.8470
   11339      13.1674
   11340      12.8118
   11341      12.9451
   11342      13.1187
   11343      12.8628
   11344      12.2862
   11345      12.6923
   11346      12.7949
   11347      12.0104
   11348      13.0600
   11349      12.8908
   11350      13.0775
   11351      12.5500
   11352      12.8251
   11353      12.9602
   11354      12.5358
   11355      12.2787
   11356      12.6888
   11357      12.9148
   11358      12.6998
   11359      13.0773
   11360      13.1446
   11361      13.6386
   11362      13.5718
   11363      12.7783
   11364      13.2433
   11365      13.3517
   11366      13.8813
   11367      14.0846
   11368      13.8017
   11369      14.3133
   11370      13.7335
   11371      14.2001
   11372      14.0975
   11373      14.0115
   11374      13.6261
   11375      13.4388
   11376      12.9365
   11377      13.4112
   11378      13.1529
   11379      13.0806
   11380      13.4049
   11381      13.0610
   11382      13.4271
   11383      13.7866
   11384      13.7681
   11385      14.3837
   11386      13.6645
   11387      14.5549
   11388      14.6110
   11389      14.3421
   11390      14.2117
   11391      14.3231
   11392      14.0885
   11393      14.0726
   11394      14.3505
   11395      14.3457
   11396      14.6677
   11397      14.3880
   11398      14.4414
   11399      14.2712
   11400      14.2562
   11401      13.8664
   11402      13.8089
   11403      14.2073
   11404      14.1585
   11405      14.4224
   11406      14.2013
   11407      13.8773
   11408      13.8495
   11409      14.2082
   11410      13.7689
   11411      14.0853
   11412      13.9724
   11413      14.7504
   11414      13.8343
   11415      14.3049
   11416      13.9390
   11417      14.3397
   11418      14.1281
   11419      14.2393
   11420      14.5210
   11421      14.9321
   11422      13.6145
   11423      13.9179
   11424      13.4108
   11425      13.9659
   11426      14.4303
   11427      13.8071
   11428      14.5867
   11429      14.6047
   11430      14.8459
   11431      15.0023
   11432      15.4189
   11433      14.7523
   11434      14.4903
   11435      14.1071
   11436      13.7724
   11437      13.5411
   11438      14.1717
   11439      13.5056
   11440      12.9523
   11441      13.3375
   11442      14.0166
   11443      13.8243
   11444      14.9502
   11445      14.6447
   11446      13.8769
   11447      14.3330
   11448      14.1926
   11449      13.6620
   11450      13.6398
   11451      13.6109
   11452      13.7922
   11453      13.4293
   11454      13.4753
   11455      14.1335
   11456      13.3986
   11457      14.0725
   11458      12.9664
   11459      13.4157
   11460      14.0273
   11461      13.8305
   11462      13.6837
   11463      14.4517
   11464      13.5540
   11465      13.7152
   11466      13.9087
   11467      13.8341
   11468      13.0865
   11469      14.4976
   11470      13.4179
   11471      14.5398
   11472      13.5823
   11473      13.2793
   11474      14.0211
   11475      13.9867
   11476      14.0901
   11477      14.0872
   11478      13.8736
   11479      14.2382
   11480      14.4926
   11481      14.2516
   11482      14.4827
   11483      14.4721
   11484      14.6134
   11485      14.5099
   11486      14.5809
   11487      14.2013
   11488      14.2340
   11489      13.6310
   11490      14.0006
   11491      13.4798
   11492      14.0950
   11493      14.0143
   11494      14.2252
   11495      14.3689
   11496      14.2350
   11497      14.0809
   11498      13.6290
   11499      14.5783
   11500      13.4556
   11501      13.4579
   11502      13.7697
   11503      13.4214
   11504      13.1901
   11505      13.5725
   11506      13.7549
   11507      13.4738
   11508      13.3173
   11509      13.3882
   11510      14.1381
   11511      14.3455
   11512      13.6712
   11513      14.1987
   11514      14.5281
   11515      14.1191
   11516      14.6398
   11517      13.9402
   11518      14.3532
   11519      13.8802
   11520      14.2037
   11521      14.5326
   11522      14.2579
   11523      14.6327
   11524      14.2280
   11525      13.4651
   11526      13.9398
   11527      13.9631
   11528      14.2731
   11529      15.5560
   11530      14.3861
   11531      14.8417
   11532      15.1361
   11533      14.7208
   11534      14.5699
   11535      14.5794
   11536      14.6808
   11537      14.9445
   11538      15.1109
   11539      15.3284
   11540      15.3454
   11541      14.2165
   11542      14.6368
   11543      14.5388
   11544      15.1174
   11545      14.8222
   11546      13.7099
   11547      13.9939
   11548      14.3546
   11549      13.3347
   11550      13.9585
   11551      13.6768
   11552      14.7746
   11553      14.0963
   11554      14.7539
   11555      14.5731
   11556      13.4899
   11557      13.8845
   11558      14.4469
   11559      14.2839
   11560      14.5208
   11561      13.2894
   11562      14.2381
   11563      14.2509
   11564      13.4321
   11565      13.7025
   11566      14.8357
   11567      14.2364
   11568      13.8939
   11569      13.8034
   11570      13.8408
   11571      14.0494
   11572      14.2409
   11573      13.3985
   11574      13.9168
   11575      13.4428
   11576      13.7761
   11577      14.0512
   11578      13.6272
   11579      13.4667
   11580      13.3888
   11581      13.2939
   11582      13.3538
   11583      12.7659
   11584      13.2680
   11585      13.5229
   11586      13.7940
   11587      13.5772
   11588      14.0655
   11589      14.0324
   11590      13.9583
   11591      13.8538
   11592      13.3137
   11593      13.9217
   11594      13.3724
   11595      12.6882
   11596      13.5098
   11597      13.6505
   11598      14.0680
   11599      12.6801
   11600      12.6976
   11601      12.7904
   11602      13.2381
   11603      14.0433
   11604      12.7854
   11605      13.1832
   11606      13.6159
   11607      13.2347
   11608      13.4816
   11609      13.9123
   11610      13.6391
   11611      12.8978
   11612      13.4441
   11613      12.8144
   11614      13.3050
   11615      13.3221
   11616      13.1852
   11617      13.1797
   11618      13.3324
   11619      13.6011
   11620      13.2848
   11621      13.5955
   11622      13.3387
   11623      13.0248
   11624      13.6744
   11625      13.1324
   11626      14.0695
   11627      13.2805
   11628      13.4677
   11629      14.2751
   11630      14.0318
   11631      13.5695
   11632      13.5971
   11633      13.2792
   11634      12.7007
   11635      12.2522
   11636      13.2191
   11637      13.1886
   11638      13.6179
   11639      13.5302
   11640      13.0369
   11641      12.5825
   11642      12.9286
   11643      13.4140
   11644      13.4263
   11645      13.5002
   11646      13.1046
   11647      13.1511
   11648      13.5514
   11649      13.4006
   11650      13.4465
   11651      13.5968
   11652      13.2575
   11653      13.8796
   11654      13.2137
   11655      14.5672
   11656      14.7804
   11657      14.2981
   11658      14.4008
   11659      14.5118
   11660      14.1621
   11661      13.7308
   11662      13.9984
   11663      13.8882
   11664      13.6109
   11665      13.9861
   11666      13.8018
   11667      13.7556
   11668      13.9840
   11669      14.2176
   11670      13.4209
   11671      13.2895
   11672      13.6146
   11673      13.4302
   11674      13.0884
   11675      13.3947
   11676      13.1739
   11677      13.3939
   11678      13.4933
   11679      12.8669
   11680      13.4687
   11681      13.1434
   11682      13.8793
   11683      13.2328
   11684      13.8456
   11685      13.0609
   11686      13.4213
   11687      13.6099
   11688      13.2756
   11689      13.9189
   11690      13.2920
   11691      13.8746
   11692      14.4157
   11693      13.8245
   11694      14.2239
   11695      13.4176
   11696      13.6947
   11697      13.8211
   11698      13.7829
   11699      13.0848
   11700      13.3046
   11701      13.0642
   11702      13.0450
   11703      13.6498
   11704      13.3513
   11705      13.4235
   11706      13.7112
   11707      13.3593
   11708      13.1667
   11709      13.2952
   11710      13.7715
   11711      12.8237
   11712      13.0725
   11713      12.7064
   11714      13.7931
   11715      13.6475
   11716      12.9071
   11717      14.0513
   11718      14.1553
   11719      14.5978
   11720      13.8996
   11721      13.5927
   11722      14.3733
   11723      14.3329
   11724      14.3683
   11725      14.8142
   11726      14.4653
   11727      13.8148
   11728      14.3351
   11729      13.5545
   11730      13.4803
   11731      14.6227
   11732      14.0495
   11733      13.4893
   11734      13.8616
   11735      14.1152
   11736      13.3429
   11737      14.1001
   11738      13.5114
   11739      14.2248
   11740      13.6852
   11741      14.8417
   11742      14.9500
   11743      15.4661
   11744      14.3716
   11745      15.0840
   11746      14.1702
   11747      14.6119
   11748      13.5342
   11749      14.9184
   11750      14.3052
   11751      13.9604
   11752      14.4289
   11753      14.2880
   11754      14.5869
   11755      13.9688
   11756      13.8324
   11757      13.9399
   11758      13.6668
   11759      13.2165
   11760      13.4974
   11761      13.6643
   11762      13.2071
   11763      14.0058
   11764      13.5023
   11765      14.1648
   11766      14.5572
   11767      13.7539
   11768      14.1901
   11769      13.6797
   11770      13.6507
   11771      13.3085
   11772      13.9806
   11773      13.6959
   11774      13.7332
   11775      13.8863
   11776      13.6098
   11777      14.0981
   11778      13.4094
   11779      13.5077
   11780      13.5086
   11781      13.2929
   11782      13.4880
   11783      12.6831
   11784      13.9197
   11785      13.6605
   11786      13.7824
   11787      14.2630
   11788      13.3811
   11789      13.7764
   11790      14.4797
   11791      14.6793
   11792      14.4706
   11793      13.8227
   11794      13.7682
   11795      13.6226
   11796      14.2806
   11797      13.7354
   11798      13.1133
   11799      13.6824
   11800      13.9992
   11801      13.6275
   11802      13.0992
   11803      12.5601
   11804      13.0056
   11805      12.3822
   11806      12.0860
   11807      12.6083
   11808      12.0498
   11809      12.8574
   11810      12.8684
   11811      12.7158
   11812      14.1825
   11813      12.9132
   11814      13.6950
   11815      14.0394
   11816      14.2928
   11817      14.3766
   11818      14.6210
   11819      14.4994
   11820      13.7187
   11821      13.6196
   11822      13.4333
   11823      13.5994
   11824      13.4576
   11825      13.2149
   11826      13.0430
   11827      13.6605
   11828      13.1933
   11829      14.0683
   11830      13.9177
   11831      13.6103
   11832      13.0730
   11833      12.4214
   11834      12.3618
   11835      12.9143
   11836      12.2619
   11837      13.6098
   11838      12.8048
   11839      12.9156
   11840      12.8301
   11841      13.1298
   11842      13.4746
   11843      13.1429
   11844      13.0062
   11845      13.5417
   11846      13.6832
   11847      13.0292
   11848      13.7950
   11849      14.0359
   11850      13.9541
   11851      14.1407
   11852      13.7510
   11853      13.2931
   11854      13.0884
   11855      13.5978
   11856      14.5620
   11857      13.3230
   11858      14.2165
   11859      13.5336
   11860      13.1805
   11861      12.9524
   11862      13.1330
   11863      13.6614
   11864      13.2360
   11865      13.2158
   11866      13.4428
   11867      12.2267
   11868      13.8397
   11869      13.5672
   11870      13.8193
   11871      13.2431
   11872      12.7443
   11873      12.5405
   11874      12.2400
   11875      12.6021
   11876      12.7798
   11877      13.5499
   11878      13.2936
   11879      13.6208
   11880      13.0914
   11881      13.3544
   11882      13.9026
   11883      13.6127
   11884      14.0346
   11885      13.4985
   11886      13.3534
   11887      13.2011
   11888      14.0712
   11889      12.9285
   11890      13.2882
   11891      13.1609
   11892      12.9695
   11893      12.4980
   11894      12.5834
   11895      12.7351
   11896      12.9169
   11897      13.1463
   11898      13.1550
   11899      12.7268
   11900      12.9897
   11901      13.1510
   11902      12.4612
   11903      12.6400
   11904      13.2662
   11905      13.5523
   11906      13.0090
   11907      13.5317
   11908      13.5584
   11909      13.5511
   11910      13.3275
   11911      12.8358
   11912      13.7261
   11913      12.6312
   11914      12.8312
   11915      13.3286
   11916      12.5801
   11917      12.4291
   11918      12.6776
   11919      13.3100
   11920      12.9590
   11921      12.9528
   11922      12.4529
   11923      12.8565
   11924      12.3753
   11925      12.4856
   11926      12.8117
   11927      12.6683
   11928      13.0602
   11929      13.0824
   11930      12.9367
   11931      12.6089
   11932      13.0875
   11933      13.1483
   11934      13.1889
   11935      13.0997
   11936      12.6070
   11937      12.0272
   11938      12.1818
   11939      12.5995
   11940      12.3489
   11941      12.6711
   11942      13.4486
   11943      13.8239
   11944      13.6057
   11945      13.6765
   11946      13.4387
   11947      13.2932
   11948      13.9861
   11949      13.8159
   11950      13.3817
   11951      13.8904
   11952      13.8158
   11953      13.3927
   11954      13.0497
   11955      13.6273
   11956      12.9021
   11957      13.4609
   11958      13.3025
   11959      12.5234
   11960      13.3675
   11961      13.5847
   11962      13.4999
   11963      14.0700
   11964      13.7531
   11965      13.5055
   11966      13.5976
   11967      12.8797
   11968      12.8335
   11969      12.4235
   11970      13.6623
   11971      12.7657
   11972      13.2144
   11973      12.9755
   11974      13.2677
   11975      13.3211
   11976      13.2812
   11977      14.1181
   11978      14.2019
   11979      13.9405
   11980      14.0849
   11981      13.5747
   11982      13.7047
   11983      13.5149
   11984      13.1915
   11985      13.7817
   11986      13.5136
   11987      13.3593
   11988      13.0374
   11989      13.4936
   11990      12.6849
   11991      12.8433
   11992      12.0530
   11993      12.3884
   11994      12.5066
   11995      13.2376
   11996      12.5817
   11997      12.6633
   11998      13.0027
   11999      12.8758
   12000      13.4492
   12001      13.7780
   12002      12.9411
   12003      12.7782
   12004      12.2083
   12005      12.5210
   12006      12.6686
   12007      12.6835
   12008      12.7908
   12009      12.3943
   12010      13.1349
   12011      13.1560
   12012      12.7167
   12013      11.9515
   12014      11.8706
   12015      13.0311
   12016      12.2150
   12017      12.6365
   12018      12.3289
   12019      12.4328
   12020      12.8203
   12021      12.6013
   12022      13.1716
   12023      13.5662
   12024      13.1552
   12025      13.1248
   12026      12.4562
   12027      12.8658
   12028      12.6043
   12029      12.8608
   12030      13.1545
   12031      13.1516
   12032      12.0922
   12033      12.4293
   12034      12.9789
   12035      12.3368
   12036      12.4653
   12037      11.7063
   12038      11.8525
   12039      12.0197
   12040      11.7715
   12041      12.0694
   12042      11.7392
   12043      11.4295
   12044      12.0957
   12045      12.5754
   12046      13.7449
   12047      13.2182
   12048      11.7991
   12049      12.5354
   12050      12.1754
   12051      12.2703
   12052      12.3328
   12053      11.3934
   12054      11.6431
   12055      11.8955
   12056      11.8681
   12057      12.4673
   12058      12.5202
   12059      13.0660
   12060      12.5583
   12061      12.7922
   12062      12.5112
   12063      13.5239
   12064      13.0863
   12065      12.9733
   12066      12.4733
   12067      13.5542
   12068      13.7627
   12069      13.4417
   12070      13.3843
   12071      14.0314
   12072      13.8474
   12073      14.0324
   12074      14.2898
   12075      13.6844
   12076      13.5930
   12077      14.2627
   12078      14.1358
   12079      14.3207
   12080      12.6524
   12081      13.5539
   12082      12.9438
   12083      12.8215
   12084      12.7277
   12085      12.7947
   12086      12.6543
   12087      13.6187
   12088      12.6479
   12089      13.8797
   12090      13.9658
   12091      13.7960
   12092      14.2047
   12093      13.4709
   12094      13.8753
   12095      13.2884
   12096      13.6953
   12097      13.1844
   12098      13.1768
   12099      14.0797
   12100      13.1813
   12101      13.6132
   12102      14.1446
   12103      14.2199
   12104      14.2065
   12105      13.7595
   12106      13.7010
   12107      13.5283
   12108      13.0695
   12109      13.7084
   12110      12.6024
   12111      12.7681
   12112      12.2315
   12113      12.0415
   12114      12.3499
   12115      13.0311
   12116      12.7403
   12117      13.4465
   12118      13.5216
   12119      13.3759
   12120      13.2199
   12121      13.4071
   12122      12.3396
   12123      13.1786
   12124      12.6351
   12125      12.4328
   12126      12.6903
   12127      12.6032
   12128      12.9718
   12129      12.9365
   12130      12.8147
   12131      12.9718
   12132      12.6828
   12133      12.5129
   12134      12.1003
   12135      12.6910
   12136      12.1319
   12137      12.5231
   12138      12.3746
   12139      13.1201
   12140      12.8798
   12141      13.0423
   12142      13.1180
   12143      12.8896
   12144      12.7693
   12145      13.2288
   12146      13.2011
   12147      13.2843
   12148      13.4099
   12149      13.7777
   12150      13.5236
   12151      13.7793
   12152      13.5931
   12153      13.0184
   12154      13.4486
   12155      13.6392
   12156      13.6658
   12157      14.0205
   12158      14.3529
   12159      14.1439
   12160      13.5534
   12161      13.5780
   12162      13.9432
   12163      13.0593
   12164      12.7063
   12165      13.7864
   12166      12.9842
   12167      12.7673
   12168      12.7893
   12169      11.5283
   12170      12.2584
   12171      11.5879
   12172      12.0311
   12173      11.5261
   12174      11.1755
   12175      12.0548
   12176      12.3896
   12177      12.3233
   12178      11.0927
   12179      11.2410
   12180      11.0528
   12181      12.3172
   12182      12.5138
   12183      11.5193
   12184      12.7300
   12185      11.6091
   12186      11.8805
   12187      12.5193
   12188      13.1548
   12189      13.0645
   12190      13.1312
   12191      12.5363
   12192      13.0860
   12193      11.5270
   12194      11.7286
   12195      12.0206
   12196      11.9441
   12197      12.2562
   12198      12.9489
   12199      12.0362
   12200      12.1258
   12201      12.3640
   12202      11.5826
   12203      10.9912
   12204      10.3886
   12205      11.0699
   12206      11.4998
   12207      11.1071
   12208      11.5112
   12209      11.5035
   12210      11.5274
   12211      11.3850
   12212      12.2498
   12213      12.1465
   12214      12.6157
   12215      12.0124
   12216      12.1248
   12217      12.0517
   12218      12.1768
   12219      11.3221
   12220      11.5150
   12221      12.1025
   12222      12.2732
   12223      12.2539
   12224      11.2128
   12225      11.2597
   12226      11.2069
   12227      11.6980
   12228      11.3625
   12229      11.6458
   12230      11.1166
   12231      11.4181
   12232      11.3206
   12233      11.0841
   12234      11.9450
   12235      11.8179
   12236      12.8065
   12237      12.2656
   12238      12.8840
   12239      12.4918
   12240      12.7966
   12241      13.0987
   12242      12.4260
   12243      12.8553
   12244      12.1357
   12245      12.0666
   12246      11.8788
   12247      12.4860
   12248      12.1234
   12249      12.3199
   12250      12.8017
   12251      12.4838
   12252      12.2027
   12253      12.5175
   12254      13.2890
   12255      12.4557
   12256      12.4379
   12257      12.4462
   12258      12.7929
   12259      12.6866
   12260      12.7771
   12261      12.8429
   12262      12.6773
   12263      12.6113
   12264      12.4522
   12265      12.5943
   12266      11.8201
   12267      12.2573
   12268      12.6548
   12269      12.4959
   12270      12.5113
   12271      12.7926
   12272      12.9626
   12273      13.0011
   12274      11.7820
   12275      12.3880
   12276      12.1901
   12277      13.0703
   12278      12.8237
   12279      13.0610
   12280      12.8431
   12281      12.5541
   12282      13.1396
   12283      13.6280
   12284      13.8104
   12285      13.3493
   12286      12.9985
   12287      14.0912
   12288      13.1829
   12289      13.5487
   12290      13.4750
   12291      13.2759
   12292      13.5622
   12293      13.9048
   12294      13.2325
   12295      12.8834
   12296      13.1173
   12297      13.6814
   12298      14.0509
   12299      13.6328
   12300      13.5525
   12301      12.6317
   12302      13.7349
   12303      12.9056
   12304      12.7190
   12305      12.1426
   12306      12.7634
   12307      13.4220
   12308      13.3083
   12309      13.5905
   12310      14.3957
   12311      14.2510
   12312      13.9000
   12313      13.6355
   12314      13.5808
   12315      13.4637
   12316      13.1843
   12317      13.7085
   12318      13.9390
   12319      13.9872
   12320      12.3470
   12321      12.2836
   12322      12.3109
   12323      12.3938
   12324      12.7203
   12325      12.7599
   12326      12.3647
   12327      12.6745
   12328      12.8202
   12329      12.4390
   12330      12.7409
   12331      12.6888
   12332      12.6444
   12333      13.2433
   12334      12.8401
   12335      12.2076
   12336      12.2863
   12337      12.6117
   12338      12.9175
   12339      11.8850
   12340      12.0262
   12341      11.7546
   12342      12.4355
   12343      11.1142
   12344      11.9342
   12345      11.2338
   12346      11.2336
   12347      11.2833
   12348      11.5877
   12349      11.0819
   12350      10.5755
   12351      10.5977
   12352      11.0832
   12353      11.6739
   12354      11.4417
   12355      10.6749
   12356      11.1233
   12357      11.1548
   12358      10.9730
   12359      11.5568
   12360      11.8313
   12361      11.6488
   12362      11.5728
   12363      11.5854
   12364      11.6662
   12365      10.5454
   12366      10.6486
   12367      10.8829
   12368      12.2966
   12369      11.7806
   12370      12.3491
   12371      12.1953
   12372      12.4445
   12373      11.9331
   12374      11.9705
   12375      12.7379
   12376      11.7216
   12377      12.1499
   12378      11.9500
   12379      12.0714
   12380      11.9870
   12381      11.8786
   12382      12.2156
   12383      12.0306
   12384      11.6849
   12385      12.1098
   12386      11.8472
   12387      12.3918
   12388      12.0099
   12389      12.9207
   12390      12.4250
   12391      12.0962
   12392      12.2448
   12393      11.2131
   12394      12.0830
   12395      12.1101
   12396      11.1958
   12397      11.4220
   12398      11.4453
   12399      11.3554
   12400      12.3276
   12401      12.5708
   12402      11.8023
   12403      11.9627
   12404      11.6540
   12405      13.1500
   12406      13.3786
   12407      13.0812
   12408      12.3602
   12409      13.0815
   12410      12.5699
   12411      12.9474
   12412      12.3446
   12413      13.5022
   12414      12.8792
   12415      12.3821
   12416      12.4953
   12417      12.0706
   12418      12.8001
   12419      12.4582
   12420      12.6518
   12421      13.0170
   12422      13.1623
   12423      11.7989
   12424      13.0519
   12425      12.8108
   12426      12.8949
   12427      12.9514
   12428      12.7638
   12429      13.4365
   12430      13.4933
   12431      12.9368
   12432      12.9041
   12433      11.9489
   12434      12.2654
   12435      12.6400
   12436      13.2260
   12437      12.9387
   12438      13.0838
   12439      12.8947
   12440      12.5957
   12441      12.6179
   12442      13.2227
   12443      12.0901
   12444      12.8099
   12445      12.9362
   12446      12.4242
   12447      13.1124
   12448      12.8142
   12449      12.6183
   12450      12.5699
   12451      13.2469
   12452      12.6423
   12453      13.3954
   12454      13.8101
   12455      13.7147
   12456      12.8052
   12457      12.1185
   12458      13.0610
   12459      12.6903
   12460      12.6105
   12461      12.3581
   12462      12.8004
   12463      13.7228
   12464      13.5314
   12465      13.1954
   12466      13.1605
   12467      12.5695
   12468      12.7885
   12469      12.4720
   12470      13.0221
   12471      13.7061
   12472      12.7472
   12473      13.5578
   12474      12.9472
   12475      12.4371
   12476      13.4696
   12477      13.1284
   12478      12.8285
   12479      12.9196
   12480      11.8548
   12481      12.6029
   12482      12.5184
   12483      12.3425
   12484      12.2970
   12485      12.2250
   12486      12.1681
   12487      11.9667
   12488      11.9421
   12489      12.2226
   12490      12.5426
   12491      11.8818
   12492      12.4797
   12493      11.9257
   12494      11.9862
   12495      12.5181
   12496      12.1540
   12497      12.9116
   12498      13.0760
   12499      12.1471
   12500      11.9198
   12501      11.5390
   12502      11.9211
   12503      11.4714
   12504      11.9965
   12505      12.5377
   12506      11.5261
   12507      11.9572
   12508      12.0279
   12509      12.4206
   12510      12.7880
   12511      12.3814
   12512      12.4725
   12513      12.7247
   12514      12.3124
   12515      12.6202
   12516      12.5349
   12517      12.4929
   12518      13.3946
   12519      12.2217
   12520      12.5912
   12521      12.8515
   12522      12.6534
   12523      12.4020
   12524      11.9988
   12525      12.4282
   12526      13.0799
   12527      12.1082
   12528      12.5837
   12529      13.3153
   12530      13.0611
   12531      13.7736
   12532      12.6868
   12533      12.7560
   12534      12.6628
   12535      13.1851
   12536      13.2914
   12537      13.8402
   12538      12.8933
   12539      13.1199
   12540      13.0405
   12541      13.3229
   12542      12.8494
   12543      13.2096
   12544      13.4158
   12545      12.5862
   12546      12.6808
   12547      12.2756
   12548      11.7176
   12549      12.1926
   12550      12.4584
   12551      11.9994
   12552      12.9787
   12553      12.4631
   12554      12.0537
   12555      12.4596
   12556      12.4020
   12557      13.2322
   12558      12.6226
   12559      13.0505
   12560      12.5189
   12561      12.8581
   12562      13.5429
   12563      13.2943
   12564      12.6466
   12565      12.8579
   12566      12.3437
   12567      12.6003
   12568      12.5138
   12569      12.6277
   12570      12.0596
   12571      11.9576
   12572      12.5333
   12573      12.5705
   12574      12.6205
   12575      12.2753
   12576      12.3708
   12577      13.2350
   12578      11.9910
   12579      12.4911
   12580      12.5519
   12581      11.8621
   12582      12.2749
   12583      13.0361
   12584      13.0714
   12585      12.8193
   12586      12.3454
   12587      12.8222
   12588      13.3328
   12589      12.6781
   12590      12.9412
   12591      11.5662
   12592      11.6109
   12593      11.5336
   12594      11.4983
   12595      11.9581
   12596      11.9152
   12597      12.5437
   12598      12.7481
   12599      12.4430
   12600      12.5685
   12601      12.2640
   12602      12.8405
   12603      12.7320
   12604      12.3585
   12605      12.9708
   12606      12.7533
   12607      13.1806
   12608      13.1711
   12609      11.7625
   12610      11.7320
   12611      11.6532
   12612      11.7744
   12613      12.0158
   12614      11.5749
   12615      12.0749
   12616      12.6045
   12617      12.5713
   12618      12.1535
   12619      12.9239
   12620      13.0635
   12621      13.4555
   12622      13.5403
   12623      13.4349
   12624      13.3289
   12625      12.9561
   12626      12.9789
   12627      13.4552
   12628      13.3889
   12629      13.8552
   12630      13.3790
   12631      13.0018
   12632      13.7749
   12633      13.1818
   12634      13.8488
   12635      13.1584
   12636      12.9171
   12637      13.0709
   12638      13.4459
   12639      13.0315
   12640      12.9180
   12641      12.4609
   12642      12.8881
   12643      12.3109
   12644      12.4290
   12645      12.7923
   12646      12.8184
   12647      12.1684
   12648      12.9479
   12649      12.6288
   12650      12.7064
   12651      13.3758
   12652      13.0772
   12653      13.1206
   12654      12.5659
   12655      13.4614
   12656      12.5458
   12657      13.1628
   12658      12.7133
   12659      12.8180
   12660      12.3231
   12661      13.3053
   12662      12.4336
   12663      12.9951
   12664      12.6189
   12665      13.1361
   12666      12.5958
   12667      13.0451
   12668      12.4870
   12669      12.7755
   12670      11.8972
   12671      12.3654
   12672      11.4219
   12673      12.1781
   12674      11.9819
   12675      12.5794
   12676      11.9632
   12677      12.3643
   12678      12.4473
   12679      12.0856
   12680      12.8138
   12681      12.6211
   12682      12.1669
   12683      12.2915
   12684      12.1752
   12685      12.7910
   12686      12.3793
   12687      12.2453
   12688      12.7260
   12689      12.4159
   12690      12.3914
   12691      11.9580
   12692      12.1066
   12693      12.0331
   12694      11.7485
   12695      12.4264
   12696      12.4933
   12697      13.0924
   12698      13.2013
   12699      12.7570
   12700      13.1025
   12701      12.7711
   12702      13.2778
   12703      12.4704
   12704      12.4479
   12705      12.9440
   12706      12.0747
   12707      12.4403
   12708      13.0335
   12709      11.9004
   12710      12.3112
   12711      11.8382
   12712      12.0896
   12713      12.6729
   12714      12.1088
   12715      12.3833
   12716      12.6229
   12717      11.7113
   12718      12.2299
   12719      11.8748
   12720      11.9811
   12721      12.0320
   12722      11.9489
   12723      11.8220
   12724      12.3069
   12725      12.2761
   12726      12.3404
   12727      12.6248
   12728      12.6248
   12729      12.1663
   12730      12.1807
   12731      12.3538
   12732      12.7460
   12733      12.5956
   12734      13.3968
   12735      12.2770
   12736      13.2972
   12737      12.9231
   12738      12.5782
   12739      12.6688
   12740      12.3029
   12741      12.5117
   12742      11.9814
   12743      11.8677
   12744      12.3157
   12745      12.6394
   12746      12.6324
   12747      11.5894
   12748      12.6499
   12749      12.5810
   12750      12.9528
   12751      12.6111
   12752      12.5934
   12753      12.8126
   12754      13.8454
   12755      12.3191
   12756      12.5277
   12757      12.7744
   12758      13.1304
   12759      12.3005
   12760      12.6298
   12761      12.4230
   12762      12.1324
   12763      11.8396
   12764      12.2672
   12765      11.8417
   12766      11.5828
   12767      11.6446
   12768      11.5691
   12769      11.6538
   12770      11.9693
   12771      12.1676
   12772      11.7745
   12773      11.3253
   12774      11.7023
   12775      11.6188
   12776      11.3972
   12777      11.5122
   12778      11.7357
   12779      12.2847
   12780      12.0350
   12781      13.0521
   12782      12.2493
   12783      11.9534
   12784      11.7793
   12785      11.9720
   12786      11.7796
   12787      12.5333
   12788      12.7248
   12789      12.4922
   12790      12.8345
   12791      12.1350
   12792      12.8696
   12793      12.4459
   12794      12.7576
   12795      12.8997
   12796      12.8465
   12797      13.1991
   12798      12.9499
   12799      13.0611
   12800      12.9702
   12801      12.7633
   12802      12.4968
   12803      13.1096
   12804      12.9020
   12805      11.7193
   12806      12.1595
   12807      12.7666
   12808      11.8726
   12809      12.5377
   12810      12.6868
   12811      12.7290
   12812      13.0670
   12813      12.7740
   12814      12.6296
   12815      12.8454
   12816      13.0451
   12817      12.8492
   12818      12.8968
   12819      12.5820
   12820      12.7586
   12821      12.5655
   12822      12.7966
   12823      12.9965
   12824      12.2090
   12825      13.2486
   12826      13.0988
   12827      13.9435
   12828      14.0749
   12829      13.0691
   12830      13.1203
   12831      13.5781
   12832      13.6115
   12833      13.0496
   12834      12.8697
   12835      13.4041
   12836      13.6494
   12837      13.7608
   12838      13.1407
   12839      13.0439
   12840      13.5752
   12841      13.8228
   12842      13.5124
   12843      13.6812
   12844      13.1944
   12845      13.6980
   12846      13.4885
   12847      13.0256
   12848      13.7639
   12849      13.1267
   12850      12.8742
   12851      12.8358
   12852      12.8650
   12853      13.1224
   12854      13.2581
   12855      12.9834
   12856      12.5504
   12857      13.0303
   12858      12.8443
   12859      13.1537
   12860      13.2012
   12861      13.2060
   12862      12.9198
   12863      13.1454
   12864      12.9593
   12865      12.6807
   12866      13.3076
   12867      12.7463
   12868      13.2447
   12869      13.5599
   12870      14.2547
   12871      13.9164
   12872      13.1765
   12873      13.4388
   12874      13.5624
   12875      13.5237
   12876      13.7236
   12877      14.0336
   12878      13.5584
   12879      13.0839
   12880      13.0440
   12881      12.8780
   12882      13.3711
   12883      14.3941
   12884      12.8416
   12885      13.3363
   12886      13.0185
   12887      13.3281
   12888      13.1630
   12889      13.3584
   12890      13.8229
   12891      14.1817
   12892      14.4710
   12893      13.9379
   12894      13.8274
   12895      13.3558
   12896      13.1434
   12897      13.1992
   12898      13.0825
   12899      12.8840
   12900      12.6205
   12901      13.4038
   12902      12.6880
   12903      12.5792
   12904      12.4885
   12905      13.2717
   12906      12.9127
   12907      13.1282
   12908      13.0845
   12909      13.1068
   12910      12.4579
   12911      12.8619
   12912      12.3946
   12913      12.8773
   12914      13.2917
   12915      12.4915
   12916      12.9095
   12917      12.1245
   12918      12.5947
   12919      12.9590
   12920      12.8619
   12921      13.1615
   12922      12.9797
   12923      12.7593
   12924      12.2131
   12925      12.0676
   12926      12.6021
   12927      12.3877
   12928      12.1211
   12929      12.3745
   12930      12.3945
   12931      12.2374
   12932      11.9073
   12933      12.3916
   12934      12.1610
   12935      12.5333
   12936      12.4252
   12937      12.3366
   12938      11.6155
   12939      12.3559
   12940      12.6011
   12941      12.1336
   12942      12.5094
   12943      11.9659
   12944      11.9499
   12945      12.1138
   12946      12.0684
   12947      12.1635
   12948      12.3907
   12949      12.5675
   12950      12.2164
   12951      12.2892
   12952      12.1567
   12953      11.0702
   12954      12.3027
   12955      11.5828
   12956      11.4432
   12957      11.7167
   12958      11.9657
   12959      11.8455
   12960      11.9178
   12961      11.9551
   12962      12.0512
   12963      12.2307
   12964      12.3185
   12965      11.4455
   12966      11.5116
   12967      11.2651
   12968      11.3664
   12969      11.7508
   12970      11.9306
   12971      11.8323
   12972      12.0011
   12973      12.4540
   12974      12.7874
   12975      12.2589
   12976      11.8206
   12977      12.4410
   12978      12.4224
   12979      12.4088
   12980      11.1297
   12981      12.1258
   12982      11.7215
   12983      12.0716
   12984      12.0922
   12985      11.8499
   12986      12.2287
   12987      12.5106
   12988      12.4484
   12989      12.7414
   12990      12.1608
   12991      12.5564
   12992      12.4511
   12993      12.5922
   12994      12.4556
   12995      12.0194
   12996      11.6211
   12997      12.7917
   12998      11.8984
   12999      11.3689
   13000      11.8141
   13001      12.0677
   13002      11.6505
   13003      10.9841
   13004      11.9941
   13005      11.5973
   13006      12.8780
   13007      12.6115
   13008      12.2846
   13009      12.4973
   13010      13.3307
   13011      13.0638
   13012      13.1988
   13013      12.1034
   13014      12.2525
   13015      13.0160
   13016      13.1815
   13017      13.7576
   13018      13.2297
   13019      13.5579
   13020      13.9017
   13021      13.0195
   13022      12.7365
   13023      12.6890
   13024      12.8091
   13025      12.9086
   13026      12.5669
   13027      12.6255
   13028      12.6725
   13029      12.7527
   13030      12.4810
   13031      12.6734
   13032      12.8618
   13033      12.5288
   13034      12.5090
   13035      12.5413
   13036      12.4021
   13037      11.8224
   13038      12.2033
   13039      12.0631
   13040      12.2115
   13041      12.0766
   13042      11.9756
   13043      11.7516
   13044      11.9154
   13045      11.6414
   13046      12.5145
   13047      12.1915
   13048      11.8876
   13049      12.7040
   13050      12.3125
   13051      12.5974
   13052      12.2419
   13053      12.3420
   13054      12.3957
   13055      12.2535
   13056      12.6425
   13057      12.6902
   13058      12.1893
   13059      12.2447
   13060      12.0906
   13061      12.9410
   13062      12.5801
   13063      12.7471
   13064      13.6162
   13065      12.8534
   13066      12.9925
   13067      13.0453
   13068      13.4223
   13069      13.2015
   13070      13.2158
   13071      12.4448
   13072      12.6014
   13073      12.8847
   13074      13.4422
   13075      12.8219
   13076      12.9393
   13077      12.7693
   13078      12.2982
   13079      12.5219
   13080      12.3492
   13081      11.7472
   13082      13.0426
   13083      12.7913
   13084      12.2347
   13085      11.8788
   13086      12.3720
   13087      12.1893
   13088      12.3159
   13089      11.9253
   13090      12.1340
   13091      12.6325
   13092      12.3758
   13093      12.0930
   13094      12.3015
   13095      12.4501
   13096      12.3723
   13097      12.4982
   13098      11.9208
   13099      12.7500
   13100      12.8242
   13101      12.9288
   13102      12.2374
   13103      12.2785
   13104      12.1632
   13105      12.1576
   13106      12.8310
   13107      12.5050
   13108      12.6595
   13109      11.8636
   13110      12.0351
   13111      12.0522
   13112      12.5034
   13113      12.1446
   13114      12.5417
   13115      12.3314
   13116      12.1475
   13117      12.7266
   13118      12.7337
   13119      12.0792
   13120      11.7867
   13121      11.5452
   13122      11.6842
   13123      10.5925
   13124      12.2431
   13125      12.1981
   13126      12.2190
   13127      12.4480
   13128      11.9123
   13129      12.1491
   13130      12.0798
   13131      12.1157
   13132      12.3828
   13133      12.2329
   13134      12.6749
   13135      12.2331
   13136      12.9027
   13137      12.2640
   13138      12.0212
   13139      12.4614
   13140      12.2831
   13141      12.2370
   13142      12.7489
   13143      12.5926
   13144      12.5342
   13145      12.0404
   13146      12.0127
   13147      12.4713
   13148      12.1458
   13149      11.9261
   13150      12.6185
   13151      13.9485
   13152      13.1529
   13153      12.6046
   13154      12.4925
   13155      12.8539
   13156      13.7371
   13157      12.5201
   13158      13.1428
   13159      12.4926
   13160      12.1652
   13161      12.2136
   13162      12.7359
   13163      12.1462
   13164      12.7368
   13165      12.6669
   13166      12.1434
   13167      11.6780
   13168      11.9244
   13169      11.5765
   13170      11.7951
   13171      11.8864
   13172      11.8559
   13173      11.8845
   13174      12.1874
   13175      11.9041
   13176      11.7445
   13177      12.6229
   13178      12.3949
   13179      12.4675
   13180      12.1173
   13181      12.4425
   13182      12.2405
   13183      11.7543
   13184      11.6341
   13185      12.0616
   13186      12.0646
   13187      12.0913
   13188      12.2137
   13189      12.1828
   13190      13.3121
   13191      13.1089
   13192      12.6662
   13193      12.7569
   13194      12.6547
   13195      12.6700
   13196      12.4157
   13197      11.8632
   13198      11.8630
   13199      12.0408
   13200      11.6444
   13201      11.7152
   13202      11.9274
   13203      12.1314
   13204      12.4620
   13205      12.3073
   13206      12.1622
   13207      12.6208
   13208      14.1240
   13209      13.5330
   13210      12.7296
   13211      13.0901
   13212      13.2692
   13213      13.1959
   13214      13.7429
   13215      13.1638
   13216      12.7484
   13217      12.9588
   13218      12.7706
   13219      12.4868
   13220      12.0020
   13221      12.2306
   13222      12.1725
   13223      12.2358
   13224      12.5427
   13225      12.3588
   13226      12.0783
   13227      12.4728
   13228      12.7721
   13229      12.9490
   13230      12.5400
   13231      13.1700
   13232      12.7164
   13233      12.6673
   13234      13.8308
   13235      13.2251
   13236      13.8379
   13237      12.9754
   13238      13.3691
   13239      13.8750
   13240      12.5093
   13241      12.5059
   13242      12.7804
   13243      13.3727
   13244      13.4860
   13245      13.3043
   13246      13.1747
   13247      13.4309
   13248      13.0438
   13249      13.0352
   13250      13.5882
   13251      13.9936
   13252      14.3146
   13253      13.2777
   13254      13.1588
   13255      13.2948
   13256      13.6533
   13257      12.6831
   13258      12.5055
   13259      13.0887
   13260      13.8246
   13261      13.1347
   13262      13.2418
   13263      13.0644
   13264      12.8301
   13265      13.2439
   13266      13.8307
   13267      13.0884
   13268      12.6891
   13269      12.7388
   13270      12.4645
   13271      12.2877
   13272      12.7096
   13273      12.5541
   13274      11.9598
   13275      12.4769
   13276      12.1598
   13277      12.0655
   13278      11.7498
   13279      12.3245
   13280      11.8509
   13281      11.7686
   13282      11.6574
   13283      10.7779
   13284      10.5075
   13285      11.2425
   13286      11.0427
   13287      11.4692
   13288      10.5917
   13289      11.7093
   13290      11.6029
   13291      11.5440
   13292      11.6212
   13293      11.8176
   13294      11.5519
   13295      11.1903
   13296      11.6991
   13297      11.5410
   13298      11.8153
   13299      10.7746
   13300      11.7746
   13301      10.9459
   13302      11.1022
   13303      10.9266
   13304      11.2120
   13305      12.0905
   13306      12.6638
   13307      12.1889
   13308      11.6420
   13309      11.6797
   13310      11.0121
   13311      11.8507
   13312      11.8398
   13313      11.6589
   13314      11.9009
   13315      12.2646
   13316      11.3773
   13317      11.7775
   13318      10.8410
   13319      11.2436
   13320      11.4888
   13321      11.2774
   13322      11.6173
   13323      11.5222
   13324      12.1076
   13325      11.2028
   13326      11.3912
   13327      11.4642
   13328      11.3839
   13329      11.1018
   13330      11.4471
   13331      10.8418
   13332      10.9104
   13333      11.1779
   13334      10.3035
   13335      10.8487
   13336      11.6220
   13337      10.6351
   13338      11.0158
   13339      11.2592
   13340      11.9083
   13341      11.1807
   13342      11.0676
   13343      10.7750
   13344      10.6495
   13345      10.6150
   13346      10.5327
   13347      10.5718
   13348      10.9225
   13349      10.5199
   13350      10.5205
   13351      10.6684
   13352      10.3551
   13353      10.2371
   13354      10.8364
   13355      10.8482
   13356      10.7049
   13357      10.5380
   13358      11.3173
   13359      11.0554
   13360      10.8771
   13361      10.7376
   13362      11.0166
   13363      11.2722
   13364      10.9293
   13365      10.9299
   13366      11.2291
   13367      10.6707
   13368      10.5013
   13369      10.5340
   13370      11.6617
   13371      11.0019
   13372      10.1136
   13373      10.2138
   13374      10.6174
   13375      10.3328
   13376      11.0680
   13377      10.2469
   13378      10.4382
   13379      11.0193
   13380      11.0292
   13381      11.0778
   13382      11.2333
   13383      10.5634
   13384      10.7032
   13385      10.2800
   13386      10.9509
   13387      10.8198
   13388      10.6885
   13389      10.5905
   13390      10.6280
   13391      10.2531
   13392      11.1015
   13393      10.4002
   13394      10.8366
   13395      10.4198
   13396       9.9429
   13397      10.4309
   13398      11.0436
   13399      10.8342
   13400      10.4290
   13401      10.5630
   13402      10.9446
   13403      10.3741
   13404       9.9290
   13405      10.0023
   13406      10.3281
   13407       9.9070
   13408      10.1387
   13409       9.9078
   13410      10.5848
   13411      10.2963
   13412      10.8278
   13413      10.5944
   13414      10.5277
   13415      10.9482
   13416      11.0399
   13417      10.6191
   13418      10.7342
   13419      11.1913
   13420      11.5274
   13421      11.7550
   13422      11.0079
   13423      11.2643
   13424      10.8763
   13425      10.8019
   13426      10.8726
   13427      11.5885
   13428      10.8503
   13429       9.9663
   13430      10.0105
   13431      10.5312
   13432      10.6814
   13433      10.7007
   13434      10.6522
   13435      10.9421
   13436       9.9734
   13437      10.6425
   13438      11.0788
   13439      10.2069
   13440      10.5115
   13441      11.2710
   13442      10.8754
   13443      11.0065
   13444      10.6424
   13445      11.6573
   13446      11.8413
   13447      12.3233
   13448      12.1771
   13449      12.5154
   13450      12.6903
   13451      11.9907
   13452      12.4284
   13453      12.7462
   13454      12.7063
   13455      12.9096
   13456      12.1328
   13457      11.9752
   13458      11.9332
   13459      12.1443
   13460      11.9425
   13461      12.0448
   13462      12.5299
   13463      11.8296
   13464      11.9585
   13465      12.3146
   13466      12.1986
   13467      11.4796
   13468      11.2255
   13469      11.0032
   13470      12.0076
   13471      11.9825
   13472      11.6625
   13473      12.1382
   13474      12.2349
   13475      12.0696
   13476      11.6397
   13477      11.9616
   13478      11.6832
   13479      12.3327
   13480      11.7058
   13481      12.4338
   13482      12.8367
   13483      12.2783
   13484      12.6492
   13485      12.0827
   13486      12.3317
   13487      11.0259
   13488      12.1283
   13489      12.1066
   13490      11.5375
   13491      12.3225
   13492      12.3615
   13493      11.9545
   13494      11.6883
   13495      12.3285
   13496      12.0027
   13497      12.3529
   13498      11.8184
   13499      12.6513
   13500      11.7974
   13501      11.6813
   13502      11.4319
   13503      11.5671
   13504      11.5622
   13505      11.7681
   13506      10.8726
   13507      11.6787
   13508      11.3722
   13509      10.7909
   13510      11.3980
   13511      11.1078
   13512      11.2547
   13513      11.1471
   13514      11.1433
   13515      11.1600
   13516      11.6882
   13517      11.6220
   13518      12.0853
   13519      12.3323
   13520      12.4120
   13521      12.5027
   13522      12.5550
   13523      12.1848
   13524      11.8679
   13525      11.8449
   13526      11.8896
   13527      11.7177
   13528      11.4689
   13529      11.6176
   13530      11.9028
   13531      12.0375
   13532      11.3767
   13533      11.4140
   13534      12.3230
   13535      11.4963
   13536      11.8028
   13537      11.1819
   13538      12.0281
   13539      11.6669
   13540      11.6534
   13541      12.1034
   13542      12.1602
   13543      12.0092
   13544      12.1117
   13545      12.1690
   13546      12.2815
   13547      12.5762
   13548      12.9249
   13549      12.7639
   13550      12.9432
   13551      13.2485
   13552      13.0851
   13553      12.9166
   13554      12.4450
   13555      11.7477
   13556      11.9335
   13557      12.0740
   13558      11.2271
   13559      11.5874
   13560      11.2720
   13561      11.0988
   13562      11.6391
   13563      11.8755
   13564      12.9379
   13565      12.2888
   13566      12.8915
   13567      12.5644
   13568      13.2396
   13569      12.7749
   13570      13.9965
   13571      13.0040
   13572      12.4813
   13573      13.0055
   13574      12.4940
   13575      12.2974
   13576      12.6947
   13577      12.9633
   13578      12.5461
   13579      12.7848
   13580      13.5481
   13581      13.0424
   13582      13.4921
   13583      14.4905
   13584      13.2574
   13585      13.7690
   13586      13.2141
   13587      13.4038
   13588      13.2878
   13589      13.0369
   13590      13.1069
   13591      13.8046
   13592      13.3766
   13593      13.8259
   13594      13.8274
   13595      12.9471
   13596      13.0909
   13597      13.9513
   13598      12.5332
   13599      12.9432
   13600      13.2813
   13601      13.2872
   13602      13.2185
   13603      13.2897
   13604      14.0282
   13605      13.3782
   13606      12.6197
   13607      13.3584
   13608      13.5089
   13609      14.0860
   13610      13.6419
   13611      13.6143
   13612      13.9836
   13613      13.5755
   13614      13.6381
   13615      13.8604
   13616      14.2516
   13617      13.5267
   13618      13.8648
   13619      13.0836
   13620      13.3509
   13621      13.1708
   13622      13.7195
   13623      12.6186
   13624      12.9577
   13625      13.1388
   13626      13.6097
   13627      13.5877
   13628      13.2212
   13629      12.8971
   13630      12.4304
   13631      12.4225
   13632      12.1470
   13633      11.5778
   13634      12.7520
   13635      13.1943
   13636      13.0031
   13637      12.8731
   13638      13.5252
   13639      13.6786
   13640      13.9042
   13641      13.8559
   13642      13.5389
   13643      12.9613
   13644      13.5755
   13645      12.4822
   13646      13.0395
   13647      12.3080
   13648      12.1881
   13649      12.3865
   13650      13.0655
   13651      12.5014
   13652      12.3420
   13653      12.3433
   13654      12.3927
   13655      12.3178
   13656      13.0228
   13657      13.1305
   13658      12.5479
   13659      13.2125
   13660      13.4886
   13661      13.7364
   13662      13.7047
   13663      12.7545
   13664      13.0870
   13665      12.9703
   13666      13.0322
   13667      13.0360
   13668      13.2734
   13669      13.0594
   13670      12.8905
   13671      12.6895
   13672      12.9152
   13673      12.7016
   13674      12.9058
   13675      13.2237
   13676      12.8725
   13677      13.0986
   13678      13.4168
   13679      12.9732
   13680      13.0144
   13681      12.7476
   13682      13.6679
   13683      13.4402
   13684      12.4359
   13685      13.3843
   13686      12.6439
   13687      12.7509
   13688      12.7585
   13689      12.5518
   13690      12.3480
   13691      12.9830
   13692      13.1334
   13693      12.8133
   13694      13.7910
   13695      12.6437
   13696      12.8653
   13697      12.5076
   13698      12.6707
   13699      12.2322
   13700      12.2431
   13701      12.3508
   13702      12.6274
   13703      12.1684
   13704      12.1601
   13705      12.2630
   13706      12.2849
   13707      12.5474
   13708      12.2877
   13709      12.2531
   13710      13.2174
   13711      12.9077
   13712      12.9958
   13713      12.9769
   13714      13.1051
   13715      13.1085
   13716      13.6323
   13717      13.5825
   13718      12.9708
   13719      12.4688
   13720      12.0501
   13721      12.4744
   13722      12.0369
   13723      12.1947
   13724      12.3967
   13725      12.3987
   13726      12.6923
   13727      11.5445
   13728      12.0585
   13729      12.2866
   13730      13.2132
   13731      12.9027
   13732      12.7893
   13733      12.2598
   13734      12.2484
   13735      12.1089
   13736      11.9668
   13737      12.1059
   13738      11.6875
   13739      12.0597
   13740      12.7080
   13741      12.5595
   13742      12.3937
   13743      12.6093
   13744      13.7968
   13745      13.0706
   13746      12.3446
   13747      12.7705
   13748      12.0853
   13749      12.4883
   13750      11.9135
   13751      12.1973
   13752      12.4038
   13753      12.0828
   13754      11.2345
   13755      12.0639
   13756      11.7363
   13757      11.6717
   13758      11.3977
   13759      12.0041
   13760      11.7593
   13761      11.2378
   13762      11.8979
   13763      11.5604
   13764      11.5421
   13765      11.7801
   13766      11.1895
   13767      11.9764
   13768      11.9680
   13769      11.8128
   13770      11.5121
   13771      12.2858
   13772      11.7699
   13773      12.2928
   13774      12.1984
   13775      12.9348
   13776      12.4979
   13777      12.8566
   13778      12.2094
   13779      12.5358
   13780      12.3921
   13781      12.8276
   13782      12.6807
   13783      13.1176
   13784      13.6954
   13785      13.3521
   13786      13.3888
   13787      13.7907
   13788      13.1898
   13789      12.9990
   13790      12.1347
   13791      13.0341
   13792      12.3622
   13793      12.2266
   13794      12.7011
   13795      12.0157
   13796      11.7000
   13797      11.8540
   13798      11.1762
   13799      10.2675
   13800      10.6584
   13801      10.7460
   13802      10.9695
   13803      10.4111
   13804      10.9445
   13805      11.0406
   13806      10.4787
   13807      10.5867
   13808      12.1767
   13809      12.3908
   13810      11.9070
   13811      12.3600
   13812      12.2243
   13813      12.0636
   13814      11.5728
   13815      11.8872
   13816      12.5205
   13817      13.1142
   13818      13.0572
   13819      12.3991
   13820      12.9938
   13821      11.5307
   13822      11.5558
   13823      11.8795
   13824      11.2198
   13825      11.7931
   13826      11.3133
   13827      11.1352
   13828      10.9554
   13829      11.1201
   13830      11.0286
   13831      11.4506
   13832      11.4945
   13833      11.8675
   13834      12.0069
   13835      12.3314
   13836      12.2126
   13837      12.2557
   13838      12.6306
   13839      13.4467
   13840      12.9264
   13841      12.6638
   13842      12.6820
   13843      12.0483
   13844      12.1468
   13845      12.2441
   13846      12.1472
   13847      11.7971
   13848      12.4631
   13849      12.4180
   13850      12.9654
   13851      12.4822
   13852      12.5307
   13853      12.7192
   13854      12.3570
   13855      12.6688
   13856      12.2915
   13857      12.4924
   13858      12.7817
   13859      12.5127
   13860      12.6525
   13861      12.4533
   13862      12.7601
   13863      13.1540
   13864      13.2976
   13865      13.5525
   13866      12.1033
   13867      13.0636
   13868      12.6654
   13869      12.6834
   13870      12.8832
   13871      13.1168
   13872      12.9551
   13873      13.8788
   13874      13.0475
   13875      13.2474
   13876      13.1647
   13877      12.4317
   13878      13.0281
   13879      13.2295
   13880      13.2659
   13881      13.3935
   13882      12.7520
   13883      13.2667
   13884      13.4028
   13885      13.4832
   13886      13.5881
   13887      13.3308
   13888      13.5514
   13889      12.4734
   13890      13.1773
   13891      12.6129
   13892      12.6043
   13893      13.0794
   13894      13.1510
   13895      12.8226
   13896      12.5626
   13897      12.5418
   13898      12.5869
   13899      13.6958
   13900      13.1609
   13901      13.0224
   13902      13.5999
   13903      13.4478
   13904      12.2766
   13905      13.0109
   13906      13.4310
   13907      12.7180
   13908      12.9207
   13909      12.8112
   13910      13.5572
   13911      12.2785
   13912      13.0750
   13913      13.0231
   13914      14.4779
   13915      13.1730
   13916      13.9851
   13917      14.2008
   13918      13.8412
   13919      12.7556
   13920      13.1816
   13921      14.1781
   13922      13.8389
   13923      14.0373
   13924      13.4547
   13925      13.4204
   13926      13.6316
   13927      13.7620
   13928      14.2573
   13929      13.8208
   13930      13.8653
   13931      13.7692
   13932      14.1292
   13933      13.3790
   13934      13.3951
   13935      13.6021
   13936      12.7738
   13937      13.9215
   13938      13.3564
   13939      13.8470
   13940      13.5420
   13941      13.8895
   13942      14.1681
   13943      13.8372
   13944      13.9121
   13945      13.9081
   13946      14.4092
   13947      14.2648
   13948      14.1739
   13949      14.6451
   13950      13.7451
   13951      14.0105
   13952      13.3907
   13953      13.4093
   13954      13.5009
   13955      13.6359
   13956      13.2609
   13957      13.8300
   13958      13.1502
   13959      13.2489
   13960      13.1591
   13961      13.8677
   13962      13.5942
   13963      13.8224
   13964      14.3465
   13965      15.0173
   13966      14.5981
   13967      14.0048
   13968      14.8487
   13969      14.6800
   13970      14.1847
   13971      13.9715
   13972      14.0157
   13973      14.6475
   13974      13.8952
   13975      13.7938
   13976      13.7181
   13977      13.2345
   13978      13.4068
   13979      13.3170
   13980      13.4637
   13981      12.8220
   13982      12.4248
   13983      13.4652
   13984      13.2226
   13985      13.3394
   13986      13.6577
   13987      14.4065
   13988      13.7700
   13989      13.9503
   13990      13.7470
   13991      12.9061
   13992      13.4733
   13993      13.5741
   13994      13.4575
   13995      13.6541
   13996      13.3590
   13997      13.8071
   13998      13.4407
   13999      13.0686
   14000      13.4550
   14001      12.6800
   14002      12.9827
   14003      12.7803
   14004      12.7947
   14005      12.8518
   14006      13.8021
   14007      13.8659
   14008      13.3978
   14009      12.4194
   14010      12.7109
   14011      12.4900
   14012      12.6125
   14013      12.3702
   14014      12.8858
   14015      13.4688
   14016      13.6027
   14017      13.2550
   14018      13.5490
   14019      13.5729
   14020      13.3045
   14021      13.0210
   14022      13.4893
   14023      13.2409
   14024      12.5457
   14025      12.5073
   14026      12.4047
   14027      12.3740
   14028      12.1935
   14029      12.4272
   14030      12.9824
   14031      12.8639
   14032      12.7040
   14033      12.8137
   14034      13.2214
   14035      13.1357
   14036      12.7452
   14037      13.2730
   14038      13.3485
   14039      13.2311
   14040      13.2557
   14041      12.8268
   14042      12.8587
   14043      13.5083
   14044      13.4562
   14045      13.6470
   14046      13.5762
   14047      13.2501
   14048      12.4849
   14049      13.4365
   14050      13.0254
   14051      12.9216
   14052      12.5085
   14053      13.1422
   14054      12.7206
   14055      12.9613
   14056      11.8980
   14057      13.0714
   14058      13.2425
   14059      12.7337
   14060      13.0605
   14061      12.8499
   14062      13.0690
   14063      12.6645
   14064      12.3155
   14065      13.0610
   14066      12.4372
   14067      13.3247
   14068      13.2410
   14069      13.1416
   14070      13.7792
   14071      13.1121
   14072      13.2487
   14073      12.6160
   14074      13.4716
   14075      13.8378
   14076      12.7973
   14077      12.3106
   14078      12.1971
   14079      12.0913
   14080      11.9524
   14081      12.2678
   14082      12.9150
   14083      12.8006
   14084      12.8969
   14085      13.2794
   14086      13.6851
   14087      13.3901
   14088      13.3872
   14089      13.1308
   14090      13.1199
   14091      12.4291
   14092      12.8496
   14093      12.7514
   14094      12.8318
   14095      12.8596
   14096      12.6107
   14097      13.0002
   14098      13.3075
   14099      13.5454
   14100      13.0668
   14101      12.8643
   14102      13.4778
   14103      14.2056
   14104      12.8378
   14105      13.0394
   14106      13.6352
   14107      12.7117
   14108      12.3317
   14109      12.2086
   14110      11.7844
   14111      12.1706
   14112      11.7310
   14113      11.6132
   14114      11.3494
   14115      11.6823
   14116      11.8314
   14117      12.1092
   14118      12.1136
   14119      12.5201
   14120      12.1129
   14121      12.2051
   14122      12.0899
   14123      11.9843
   14124      11.9366
   14125      12.1144
   14126      12.8826
   14127      12.6774
   14128      12.6343
   14129      12.4985
   14130      12.6658
   14131      12.1739
   14132      12.4082
   14133      12.4307
   14134      13.0161
   14135      12.2002
   14136      12.5263
   14137      12.7634
   14138      12.1934
   14139      12.1298
   14140      12.2296
   14141      12.5408
   14142      11.6241
   14143      12.1298
   14144      12.2467
   14145      13.0672
   14146      12.4750
   14147      13.0746
   14148      11.9202
   14149      12.5386
   14150      12.0606
   14151      12.2456
   14152      12.0918
   14153      12.4585
   14154      12.6674
   14155      11.8097
   14156      11.4424
   14157      12.2265
   14158      11.4191
   14159      11.9332
   14160      13.4784
   14161      13.2580
   14162      12.0830
   14163      12.4658
   14164      12.3657
   14165      11.9844
   14166      12.1538
   14167      12.1019
   14168      11.9900
   14169      12.2505
   14170      12.0062
   14171      11.5324
   14172      12.2058
   14173      11.8947
   14174      12.2384
   14175      12.2422
   14176      12.2091
   14177      12.2761
   14178      12.2899
   14179      12.4323
   14180      12.1847
   14181      11.4768
   14182      12.0267
   14183      12.0522
   14184      12.0217
   14185      12.7889
   14186      12.7758
   14187      12.6085
   14188      11.9946
   14189      12.3241
   14190      12.5400
   14191      13.0181
   14192      12.6757
   14193      12.5094
   14194      12.5590
   14195      12.6712
   14196      12.3328
   14197      11.6363
   14198      12.2977
   14199      11.8614
   14200      12.0445
   14201      13.2697
   14202      13.1082
   14203      13.1632
   14204      12.6629
   14205      12.1308
   14206      11.9059
   14207      12.1325
   14208      12.2316
   14209      12.5632
   14210      12.2250
   14211      12.2054
   14212      12.2466
   14213      12.3773
   14214      12.7106
   14215      12.4127
   14216      12.7503
   14217      12.9066
   14218      12.4802
   14219      12.2528
   14220      12.1811
   14221      12.4182
   14222      11.7715
   14223      12.8471
   14224      12.6016
   14225      12.5777
   14226      12.0150
   14227      12.0727
   14228      11.6368
   14229      12.1760
   14230      12.2055
   14231      11.7715
   14232      11.8634
   14233      12.2830
   14234      12.0352
   14235      11.7873
   14236      11.7858
   14237      11.5261
   14238      11.7215
   14239      11.4076
   14240      11.3342
   14241      11.9160
   14242      11.8650
   14243      12.6199
   14244      12.5215
   14245      13.0251
   14246      12.8869
   14247      12.0184
   14248      12.2306
   14249      12.9864
   14250      12.1230
   14251      11.9910
   14252      12.4475
   14253      12.4669
   14254      12.0749
   14255      11.9272
   14256      12.0506
   14257      12.6363
   14258      12.7096
   14259      12.9325
   14260      12.7059
   14261      13.0509
   14262      13.0512
   14263      12.9612
   14264      13.3036
   14265      13.5621
   14266      12.9018
   14267      12.2898
   14268      12.7733
   14269      13.0931
   14270      12.8320
   14271      14.0541
   14272      13.8366
   14273      13.4226
   14274      13.3587
   14275      13.8642
   14276      13.2259
   14277      12.6444
   14278      13.0069
   14279      13.2064
   14280      13.3833
   14281      13.6267
   14282      13.9893
   14283      13.7947
   14284      13.4367
   14285      13.5957
   14286      13.6274
   14287      13.5258
   14288      13.6197
   14289      13.9603
   14290      13.7155
   14291      14.4181
   14292      14.2789
   14293      13.5456
   14294      14.4295
   14295      13.3523
   14296      12.9968
   14297      13.6710
   14298      14.4228
   14299      14.1072
   14300      13.4030
   14301      12.9241
   14302      14.0669
   14303      13.3061
   14304      13.6559
   14305      13.4515
   14306      14.3733
   14307      14.2493
   14308      12.8275
   14309      13.6222
   14310      13.4889
   14311      13.8732
   14312      14.2034
   14313      14.2193
   14314      14.4195
   14315      12.9192
   14316      13.0301
   14317      13.2395
   14318      13.3701
   14319      13.1737
   14320      13.4565
   14321      13.2625
   14322      13.1186
   14323      13.3395
   14324      13.1514
   14325      13.2304
   14326      12.7374
   14327      13.1500
   14328      13.5946
   14329      13.6821
   14330      13.5534
   14331      13.2410
   14332      12.7563
   14333      12.7872
   14334      13.0144
   14335      12.9945
   14336      12.8781
   14337      13.0139
   14338      13.5541
   14339      13.8019
   14340      13.2653
   14341      13.1580
   14342      13.1216
   14343      12.5418
   14344      13.4355
   14345      12.5335
   14346      13.2274
   14347      13.6617
   14348      12.8227
   14349      13.6345
   14350      12.8944
   14351      13.3860
   14352      13.5701
   14353      13.1021
   14354      13.2506
   14355      13.7173
   14356      13.1055
   14357      13.6389
   14358      13.2452
   14359      13.8001
   14360      13.7080
   14361      13.6873
   14362      13.5536
   14363      14.3904
   14364      14.1035
   14365      13.0003
   14366      13.3431
   14367      13.0983
   14368      12.6853
   14369      13.2765
   14370      14.2694
   14371      14.4249
   14372      13.9027
   14373      14.1399
   14374      14.1490
   14375      15.0839
   14376      13.6776
   14377      14.4847
   14378      13.9307
   14379      14.0106
   14380      13.7406
   14381      13.0268
   14382      13.9428
   14383      14.4813
   14384      14.3517
   14385      13.9536
   14386      13.0122
   14387      13.7390
   14388      13.2697
   14389      14.3310
   14390      14.2444
   14391      13.7362
   14392      13.9636
   14393      13.5943
   14394      13.9910
   14395      13.9856
   14396      13.6985
   14397      13.5575
   14398      13.0738
   14399      12.6485
   14400      12.7885
   14401      13.0673
   14402      13.0401
   14403      13.2418
   14404      13.7096
   14405      13.5497
   14406      13.3785
   14407      13.4264
   14408      12.5850
   14409      12.8720
   14410      13.5280
   14411      13.1806
   14412      12.6419
   14413      12.9662
   14414      13.9029
   14415      13.0122
   14416      12.6836
   14417      13.1669
   14418      13.9126
   14419      13.7754
   14420      13.4741
   14421      13.6438
   14422      13.7138
   14423      13.9497
   14424      13.5565
   14425      14.5886
   14426      14.2517
   14427      14.7945
   14428      13.5787
   14429      13.0908
   14430      12.4551
   14431      12.5681
   14432      13.0722
   14433      12.1567
   14434      13.2263
   14435      11.9946
   14436      12.2179
   14437      12.8403
   14438      12.7970
   14439      12.3537
   14440      12.7976
   14441      13.0221
   14442      12.8922
   14443      12.6877
   14444      12.6500
   14445      12.2639
   14446      12.8149
   14447      12.4327
   14448      12.7251
   14449      12.3624
   14450      11.7947
   14451      12.0946
   14452      11.1266
   14453      11.6736
   14454      11.4646
   14455      11.5790
   14456      11.7045
   14457      12.1083
   14458      11.2363
   14459      12.4678
   14460      13.3170
   14461      12.4256
   14462      12.0152
   14463      12.4938
   14464      12.4982
   14465      12.6947
   14466      12.9113
   14467      12.7903
   14468      12.4426
   14469      12.2651
   14470      11.7074
   14471      11.2013
   14472      11.9394
   14473      12.1943
   14474      12.4743
   14475      12.5655
   14476      11.9438
   14477      12.4193
   14478      12.2699
   14479      12.5108
   14480      12.9682
   14481      13.0614
   14482      13.4804
   14483      12.9399
   14484      12.6731
   14485      13.0681
   14486      13.1516
   14487      13.0134
   14488      13.2223
   14489      13.2329
   14490      13.0280
   14491      12.5960
   14492      12.8731
   14493      13.6390
   14494      13.1177
   14495      13.4183
   14496      13.0586
   14497      13.4956
   14498      13.6302
   14499      14.3570
   14500      13.2925
   14501      14.2134
   14502      13.5900
   14503      14.0313
   14504      14.1231
   14505      14.4305
   14506      14.0304
   14507      14.1523
   14508      14.5532
   14509      13.6268
   14510      13.4906
   14511      13.9030
   14512      13.0734
   14513      12.8251
   14514      13.9651
   14515      13.4236
   14516      12.9979
   14517      13.8115
   14518      12.9162
   14519      13.2590
   14520      13.4478
   14521      13.9724
   14522      13.0685
   14523      13.3658
   14524      13.2273
   14525      13.6000
   14526      14.1364
   14527      12.9703
   14528      13.4941
   14529      13.4875
   14530      13.9039
   14531      13.3500
   14532      13.4707
   14533      12.8692
   14534      12.5091
   14535      13.2619
   14536      13.0804
   14537      12.2743
   14538      12.6785
   14539      12.7894
   14540      12.6454
   14541      12.5412
   14542      12.7928
   14543      13.2214
   14544      13.2277
   14545      12.8103
   14546      12.8349
   14547      12.5996
   14548      12.2303
   14549      12.8136
   14550      13.7579
   14551      13.3198
   14552      13.3414
   14553      13.1744
   14554      13.0501
   14555      13.8196
   14556      13.6304
   14557      13.8842
   14558      13.9967
   14559      13.1912
   14560      13.1127
   14561      13.0617
   14562      13.5572
   14563      12.7363
   14564      13.9162
   14565      13.6036
   14566      12.8793
   14567      12.7035
   14568      12.9526
   14569      13.0641
   14570      13.3872
   14571      12.7742
   14572      12.2059
   14573      12.1179
   14574      13.1482
   14575      12.8328
   14576      11.8460
   14577      12.1043
   14578      12.1343
   14579      12.1599
   14580      12.3241
   14581      12.6588
   14582      12.3046
   14583      12.2404
   14584      12.1929
   14585      12.4957
   14586      12.7761
   14587      12.9351
   14588      12.8353
   14589      13.3842
   14590      13.3346
   14591      12.8463
   14592      12.7408
   14593      12.4111
   14594      12.1905
   14595      12.7155
   14596      12.3824
   14597      12.2940
   14598      12.0778
   14599      12.5756
   14600      12.9289
   14601      12.5250
   14602      12.4399
   14603      13.1246
   14604      12.7514
   14605      12.3949
   14606      12.9034
   14607      12.7142
   14608      12.6318
   14609      12.7604
   14610      13.5064
   14611      12.1475
   14612      13.7526
   14613      12.8772
   14614      12.6925
   14615      12.7137
   14616      12.5165
   14617      12.8894
   14618      12.6372
   14619      12.8754
   14620      12.7028
   14621      12.5384
   14622      12.3693
   14623      12.8283
   14624      13.0959
   14625      12.5574
   14626      12.8256
   14627      12.7492
   14628      13.1707
   14629      13.2992
   14630      13.9658
   14631      14.1975
   14632      13.9191
   14633      12.9837
   14634      12.0221
   14635      12.6328
   14636      13.2244
   14637      13.4113
   14638      13.5147
   14639      13.2601
   14640      12.9725
   14641      13.3299
   14642      13.4204
   14643      13.4771
   14644      13.1891
   14645      13.1914
   14646      13.4374
   14647      13.6931
   14648      13.3822
   14649      13.4606
   14650      13.5177
   14651      12.8411
   14652      12.7550
   14653      13.1040
   14654      13.3004
   14655      13.1098
   14656      13.8007
   14657      13.6347
   14658      14.1100
   14659      13.8863
   14660      14.0126
   14661      13.6415
   14662      13.4792
   14663      13.6780
   14664      13.7575
   14665      13.1666
   14666      13.7143
   14667      13.6750
   14668      13.6352
   14669      13.3245
   14670      13.5973
   14671      13.3603
   14672      13.3001
   14673      13.1784
   14674      13.6135
   14675      13.2183
   14676      13.1821
   14677      12.5410
   14678      12.6581
   14679      12.7741
   14680      13.4547
   14681      13.1706
   14682      13.5238
   14683      13.6067
   14684      13.1083
   14685      13.3363
   14686      13.7505
   14687      13.7708
   14688      13.5115
   14689      12.6224
   14690      13.5324
   14691      12.6312
   14692      12.3611
   14693      12.9969
   14694      13.2805
   14695      13.4054
   14696      13.6409
   14697      12.9891
   14698      12.9419
   14699      13.2091
   14700      13.6302
   14701      13.1133
   14702      12.6812
   14703      13.4652
   14704      13.7665
   14705      13.6121
   14706      13.4299
   14707      13.3072
   14708      13.7367
   14709      13.5068
   14710      13.2862
   14711      13.4626
   14712      12.9090
   14713      13.6666
   14714      13.2331
   14715      13.3023
   14716      13.4394
   14717      12.9821
   14718      13.0559
   14719      13.9124
   14720      13.5502
   14721      13.6056
   14722      13.6372
   14723      13.8138
   14724      13.2616
   14725      13.1071
   14726      13.9924
   14727      13.0573
   14728      13.1482
   14729      12.6296
   14730      13.1566
   14731      12.7643
   14732      12.5128
   14733      12.5897
   14734      12.6758
   14735      12.5603
   14736      12.1893
   14737      12.4475
   14738      12.6414
   14739      12.8435
   14740      12.7963
   14741      13.0677
   14742      12.6804
   14743      13.0493
   14744      13.1668
   14745      13.0610
   14746      13.3623
   14747      13.3616
   14748      13.2616
   14749      13.1086
   14750      12.6869
   14751      13.2026
   14752      12.9822
   14753      12.7377
   14754      13.4716
   14755      14.0681
   14756      14.1419
   14757      13.8622
   14758      13.7327
   14759      14.1435
   14760      13.1577
   14761      13.5216
   14762      13.1316
   14763      13.1974
   14764      12.7907
   14765      13.2586
   14766      12.9854
   14767      12.2337
   14768      13.1229
   14769      13.2344
   14770      13.7857
   14771      13.2326
   14772      12.8711
   14773      12.5745
   14774      13.7788
   14775      13.2152
   14776      13.8254
   14777      12.7359
   14778      12.9084
   14779      12.4026
   14780      13.4004
   14781      12.7917
   14782      12.8681
   14783      12.6443
   14784      13.4229
   14785      13.4911
   14786      13.5607
   14787      12.6582
   14788      12.4917
   14789      12.5624
   14790      12.7479
   14791      12.9080
   14792      12.7093
   14793      13.1587
   14794      12.7889
   14795      13.0017
   14796      13.5281
   14797      13.7420
   14798      12.7351
   14799      13.3768
   14800      13.0604
   14801      13.3693
   14802      13.1288
   14803      13.1576
   14804      12.6579
   14805      13.2504
   14806      13.6960
   14807      13.2084
   14808      13.3047
   14809      13.7864
   14810      13.5798
   14811      13.0684
   14812      13.1318
   14813      13.8482
   14814      13.4555
   14815      13.5041
   14816      12.9366
   14817      13.0213
   14818      13.5149
   14819      13.2987
   14820      13.9686
   14821      14.5673
   14822      14.1473
   14823      14.4698
   14824      14.0534
   14825      14.1654
   14826      13.8364
   14827      13.7486
   14828      13.6819
   14829      14.3009
   14830      14.0456
   14831      12.9426
   14832      12.2187
   14833      12.6054
   14834      13.2772
   14835      12.9933
   14836      12.4745
   14837      13.2153
   14838      13.4121
   14839      13.0022
   14840      13.4283
   14841      13.4277
   14842      12.6431
   14843      13.2861
   14844      12.4390
   14845      12.0731
   14846      11.9910
   14847      12.6616
   14848      11.8731
   14849      12.4614
   14850      12.6063
   14851      11.7605
   14852      12.1013
   14853      11.8647
   14854      11.9033
   14855      11.3798
   14856      12.6575
   14857      11.9770
   14858      12.5747
   14859      11.9778
   14860      12.0360
   14861      12.7877
   14862      12.1201
   14863      12.7010
   14864      12.0846
   14865      12.2116
   14866      12.2593
   14867      12.7516
   14868      12.2846
   14869      12.2411
   14870      12.6187
   14871      12.0236
   14872      12.9171
   14873      12.3349
   14874      12.1644
   14875      12.5987
   14876      12.9359
   14877      13.6060
   14878      13.7367
   14879      12.7071
   14880      12.2168
   14881      12.8820
   14882      12.3410
   14883      11.9619
   14884      12.2838
   14885      11.9281
   14886      12.5822
   14887      12.2933
   14888      12.3797
   14889      12.4729
   14890      11.8753
   14891      11.9144
   14892      12.3203
   14893      12.6151
   14894      13.1363
   14895      13.0453
   14896      12.6288
   14897      12.7930
   14898      12.4710
   14899      12.8300
   14900      12.6805
   14901      12.1384
   14902      12.3777
   14903      11.9446
   14904      11.8439
   14905      12.4976
   14906      11.9874
   14907      11.6697
   14908      12.1962
   14909      11.5639
   14910      11.4830
   14911      11.1370
   14912      11.5229
   14913      11.5879
   14914      11.0898
   14915      11.9610
   14916      11.5145
   14917      12.6767
   14918      12.8019
   14919      12.5320
   14920      12.7780
   14921      12.4188
   14922      12.7669
   14923      12.1628
   14924      11.9930
   14925      12.2726
   14926      12.0307
   14927      12.2368
   14928      12.4288
   14929      11.4296
   14930      11.8347
   14931      11.5246
   14932      11.3955
   14933      12.7398
   14934      11.5338
   14935      11.9238
   14936      12.1649
   14937      11.5369
   14938      11.8080
   14939      11.7046
   14940      12.1828
   14941      11.8478
   14942      11.6303
   14943      11.7024
   14944      11.5951
   14945      11.5578
   14946      12.2556
   14947      11.9024
   14948      12.3748
   14949      11.6509
   14950      11.3428
   14951      11.4190
   14952      11.0675
   14953      11.9007
   14954      11.3566
   14955      11.1309
   14956      11.7874
   14957      11.0824
   14958      12.2090
   14959      12.1818
   14960      11.9809
   14961      11.7535
   14962      11.3302
   14963      11.8784
   14964      11.3119
   14965      11.9580
   14966      11.5932
   14967      11.1710
   14968      11.4321
   14969      10.4699
   14970      11.2134
   14971      11.3544
   14972      10.9985
   14973      10.8544
   14974      10.2194
   14975      11.1650
   14976      10.8388
   14977      10.8095
   14978      11.4915
   14979      10.8070
   14980      11.0020
   14981      10.6661
   14982      10.8447
   14983      11.1411
   14984      10.4867
   14985      10.6086
   14986      10.2178
   14987      10.4273
   14988      10.2703
   14989      10.4848
   14990      10.0144
   14991      10.6931
   14992      11.1964
   14993      11.2244
   14994      12.2364
   14995      11.5588
   14996      11.8563
   14997      11.8762
   14998      11.3606
   14999      11.2999
   15000      11.2012
   15001      11.8486
   15002      10.7332
   15003      10.9452
   15004      11.2238
   15005      11.3957
   15006      11.5530
   15007      11.1366
   15008      12.0492
   15009      11.8451
   15010      11.5076
   15011      11.5373
   15012      11.1872
   15013      11.1309
   15014      12.0771
   15015      10.9752
   15016      11.5259
   15017      12.3914
   15018      11.9698
   15019      11.5602
   15020      12.2149
   15021      11.8540
   15022      12.2941
   15023      11.8409
   15024      12.4437
   15025      12.3270
   15026      11.7507
   15027      12.2747
   15028      11.5540
   15029      12.0732
   15030      11.9429
   15031      11.6139
   15032      12.4812
   15033      13.2975
   15034      12.4912
   15035      12.4078
   15036      11.5957
   15037      11.4052
   15038      12.4645
   15039      12.6737
   15040      12.3764
   15041      11.9801
   15042      12.2120
   15043      12.0991
   15044      12.0642
   15045      11.7627
   15046      11.7004
   15047      12.3009
   15048      11.4526
   15049      11.9437
   15050      11.3326
   15051      11.7664
   15052      11.6828
   15053      11.4498
   15054      11.9119
   15055      11.9777
   15056      11.9783
   15057      11.6924
   15058      12.9055
   15059      12.4992
   15060      12.9317
   15061      12.1558
   15062      12.8493
   15063      12.3546
   15064      12.4394
   15065      11.9028
   15066      11.1297
   15067      11.2938
   15068      11.3590
   15069      11.9281
   15070      11.8309
   15071      12.3295
   15072      12.2646
   15073      12.7683
   15074      13.0707
   15075      11.9302
   15076      12.9626
   15077      12.7205
   15078      12.8529
   15079      13.4853
   15080      12.9030
   15081      13.1216
   15082      12.8612
   15083      13.1511
   15084      12.4144
   15085      12.9472
   15086      12.4701
   15087      12.8827
   15088      12.6966
   15089      13.0552
   15090      12.8388
   15091      12.9824
   15092      12.6486
   15093      13.5958
   15094      12.5969
   15095      12.8576
   15096      12.4651
   15097      12.1111
   15098      12.3675
   15099      11.6054
   15100      11.3031
   15101      11.4140
   15102      11.7853
   15103      11.6006
   15104      11.3238
   15105      11.2619
   15106      11.6439
   15107      11.2196
   15108      11.2078
   15109      10.7361
   15110      11.3162
   15111      11.2640
   15112      12.3442
   15113      11.7336
   15114      11.4630
   15115      10.6948
   15116      11.0887
   15117      10.7027
   15118      10.6762
   15119      11.8252
   15120      10.3715
   15121      11.3119
   15122      12.2194
   15123      12.4361
   15124      11.9160
   15125      12.1979
   15126      12.3483
   15127      13.0778
   15128      12.3739
   15129      12.1859
   15130      11.8505
   15131      12.1749
   15132      12.2151
   15133      11.7893
   15134      11.5464
   15135      10.8172
   15136      11.3480
   15137      12.1193
   15138      11.9801
   15139      12.2538
   15140      11.6804
   15141      12.1763
   15142      11.4415
   15143      11.9029
   15144      11.5092
   15145      11.3495
   15146      11.0901
   15147      11.1258
   15148      12.0629
   15149      11.7536
   15150      11.9255
   15151      12.1984
   15152      11.8143
   15153      12.3072
   15154      11.8006
   15155      12.0752
   15156      12.4455
   15157      12.9097
   15158      11.9452
   15159      12.3286
   15160      12.3464
   15161      12.8580
   15162      12.0853
   15163      11.5466
   15164      11.8746
   15165      11.9060
   15166      11.5896
   15167      11.1338
   15168      11.1393
   15169      11.1417
   15170      10.9631
   15171      11.8425
   15172      12.1289
   15173      11.8127
   15174      11.8219
   15175      11.9958
   15176      12.4871
   15177      12.0823
   15178      12.7314
   15179      12.3700
   15180      12.3490
   15181      12.1856
   15182      11.8715
   15183      11.9692
   15184      11.0328
   15185      11.6194
   15186      11.4018
   15187      11.6223
   15188      11.6746
   15189      11.3969
   15190      10.9931
   15191      10.5655
   15192      10.6579
   15193      10.9648
   15194      11.5915
   15195      11.1438
   15196      11.3591
   15197      10.8219
   15198      11.2747
   15199      11.3366
   15200      10.7846
   15201      11.5965
   15202      10.6368
   15203      10.7215
   15204      10.8254
   15205      11.2537
   15206      10.9291
   15207      11.4048
   15208      11.0020
   15209      11.7156
   15210      11.6583
   15211      12.2260
   15212      11.0380
   15213      11.0953
   15214      11.5014
   15215      11.7852
   15216      11.6308
   15217      11.6574
   15218      10.7410
   15219      11.3466
   15220      11.0042
   15221      11.2443
   15222      11.4918
   15223      11.1101
   15224      10.9684
   15225      11.3917
   15226      11.5509
   15227      11.6033
   15228      11.6647
   15229      11.8755
   15230      11.6702
   15231      12.1163
   15232      10.7309
   15233      11.1526
   15234      11.6547
   15235      11.5939
   15236      11.1633
   15237      11.5283
   15238      11.2104
   15239      11.7749
   15240      11.0404
   15241      10.9138
   15242      11.2536
   15243      11.1370
   15244      11.7625
   15245      11.3814
   15246      11.2894
   15247      11.2280
   15248      11.2178
   15249      11.6791
   15250      11.2920
   15251      11.2444
   15252      10.7736
   15253      11.3560
   15254      11.2849
   15255      11.0205
   15256      10.9383
   15257      10.3837
   15258      10.2829
   15259      10.0958
   15260       9.6654
   15261       9.9791
   15262      10.6407
   15263      10.3556
   15264      10.5829
   15265      11.0450
   15266      10.7285
   15267      10.6806
   15268      10.6700
   15269      11.3146
   15270      10.5371
   15271      10.7105
   15272      11.0563
   15273      10.8329
   15274      11.4122
   15275      11.0395
   15276      11.0797
   15277      10.4015
   15278      10.7422
   15279      10.7709
   15280      10.6361
   15281      10.8092
   15282      10.3811
   15283      10.1361
   15284       9.9451
   15285      10.5475
   15286      10.7461
   15287      10.7273
   15288      10.8982
   15289      11.2219
   15290      10.4852
   15291      10.6360
   15292      10.4959
   15293      10.8576
   15294      10.3743
   15295      10.6758
   15296      10.6201
   15297       9.7753
   15298      10.6536
   15299      10.8579
   15300      10.4970
   15301      10.2692
   15302      10.9179
   15303      10.9648
   15304      10.0622
   15305      10.7543
   15306      10.8346
   15307      10.6090
   15308      10.4763
   15309       9.9403
   15310      10.4589
   15311      10.5895
   15312      10.2970
   15313      10.6163
   15314       9.9984
   15315      10.7592
   15316      10.6056
   15317      11.0766
   15318      10.0600
   15319      10.3119
   15320      10.4185
   15321      10.7686
   15322      10.6036
   15323      10.6946
   15324      11.0969
   15325      10.4818
   15326      10.4000
   15327      10.7836
   15328      10.6700
   15329      10.5213
   15330      10.2098
   15331      10.0877
   15332      10.7193
   15333       9.7693
   15334      10.6739
   15335      10.2816
   15336      10.3383
   15337      10.1205
   15338      10.5149
   15339       9.4277
   15340      10.1994
   15341       9.7870
   15342      10.5113
   15343      10.3787
   15344      10.5001
   15345      10.5367
   15346      10.7382
   15347      10.6464
   15348      10.9877
   15349      11.4089
   15350      11.5373
   15351      11.4812
   15352      11.9926
   15353      10.3742
   15354      10.5326
   15355      10.8128
   15356      10.6914
   15357      10.9011
   15358      10.6066
   15359      11.2671
   15360      11.1349
   15361      10.7590
   15362      10.8167
   15363      10.7560
   15364      10.3375
   15365      10.1674
   15366      10.8274
   15367      10.4896
   15368      10.1938
   15369       9.8045
   15370      10.1734
   15371      10.5144
   15372      10.0992
   15373      10.4331
   15374       9.6138
   15375       9.8927
   15376      10.7505
   15377      10.5032
   15378      10.9153
   15379      10.6177
   15380      10.3075
   15381      10.3073
   15382      10.5088
   15383      10.7027
   15384      10.3744
   15385       9.7455
   15386      10.5645
   15387      10.2874
   15388      10.3250
   15389      10.8787
   15390      10.3125
   15391      10.8806
   15392       9.9416
   15393       9.7625
   15394       9.9864
   15395      10.5103
   15396       9.8761
   15397      10.4606
   15398       9.3878
   15399       9.1671
   15400       9.1486
   15401       9.6163
   15402       9.8104
   15403      10.7381
   15404      10.0601
   15405      10.1805
   15406      10.4131
   15407      10.7740
   15408      10.1970
   15409      10.0013
   15410      10.7367
   15411      10.2611
   15412      10.4014
   15413      10.1307
   15414      10.3666
   15415      10.0910
   15416      10.3862
   15417      10.1815
   15418      10.0364
   15419      10.1869
   15420      10.5989
   15421      10.9404
   15422      10.6205
   15423      10.8291
   15424      10.8736
   15425      11.0929
   15426      11.6632
   15427      10.5024
   15428      10.9943
   15429      11.2785
   15430      11.4596
   15431      10.9384
   15432      11.4158
   15433      11.1497
   15434      11.8179
   15435      11.7750
   15436      11.6855
   15437      11.2660
   15438      11.1284
   15439      11.3053
   15440      12.1919
   15441      11.5490
   15442      11.5399
   15443      11.8909
   15444      11.4781
   15445      11.5487
   15446      11.7322
   15447      13.2261
   15448      11.9180
   15449      12.3594
   15450      13.0286
   15451      13.0882
   15452      13.2866
   15453      12.9455
   15454      12.3495
   15455      12.1615
   15456      12.9220
   15457      11.9824
   15458      12.2566
   15459      12.5033
   15460      12.6201
   15461      12.0230
   15462      12.0819
   15463      11.9541
   15464      12.1636
   15465      11.3752
   15466      12.2762
   15467      11.6772
   15468      11.5395
   15469      11.6787
   15470      10.9888
   15471      11.2810
   15472      12.1410
   15473      11.8584
   15474      12.0538
   15475      12.2034
   15476      12.5328
   15477      12.7018
   15478      12.2503
   15479      12.6739
   15480      12.0829
   15481      12.3189
   15482      12.4166
   15483      12.5106
   15484      12.1041
   15485      11.9698
   15486      12.0808
   15487      12.1881
   15488      12.2089
   15489      12.1607
   15490      11.8760
   15491      12.8245
   15492      12.8086
   15493      12.6007
   15494      12.5433
   15495      12.1303
   15496      12.0940
   15497      12.5878
   15498      12.4184
   15499      12.0408
   15500      12.2501
   15501      11.9929
   15502      11.7729
   15503      12.5146
   15504      11.9381
   15505      12.1861
   15506      11.5507
   15507      11.8363
   15508      11.6600
   15509      12.1763
   15510      12.1091
   15511      12.0688
   15512      12.1618
   15513      11.6749
   15514      11.7163
   15515      11.5339
   15516      12.8479
   15517      11.9684
   15518      11.3091
   15519      11.3054
   15520      11.8462
   15521      11.7194
   15522      11.9372
   15523      11.9616
   15524      11.5091
   15525      12.0343
   15526      11.3994
   15527      11.1701
   15528      12.3363
   15529      11.8160
   15530      12.4951
   15531      12.2047
   15532      12.6283
   15533      12.4258
   15534      12.4001
   15535      10.7990
   15536      11.2323
   15537      11.8087
   15538      12.8037
   15539      12.4583
   15540      12.9477
   15541      12.7733
   15542      12.2369
   15543      12.4946
   15544      12.2625
   15545      12.2886
   15546      12.3417
   15547      12.0275
   15548      12.2964
   15549      11.6640
   15550      12.7595
   15551      12.5139
   15552      13.2157
   15553      12.7877
   15554      12.5611
   15555      12.7359
   15556      12.6946
   15557      12.5770
   15558      12.0579
   15559      12.5591
   15560      11.9512
   15561      11.9146
   15562      12.4543
   15563      12.1241
   15564      11.5275
   15565      11.8443
   15566      10.9730
   15567      11.6512
   15568      11.3605
   15569      11.0291
   15570      11.7631
   15571      11.4600
   15572      11.6919
   15573      12.0469
   15574      12.6926
   15575      12.3367
   15576      12.4171
   15577      12.0645
   15578      12.3063
   15579      12.2945
   15580      12.1616
   15581      12.0644
   15582      12.2216
   15583      12.1711
   15584      12.3648
   15585      12.6442
   15586      12.2563
   15587      12.8399
   15588      12.2701
   15589      12.5981
   15590      11.9145
   15591      11.8283
   15592      11.4380
   15593      12.1828
   15594      12.8068
   15595      11.9747
   15596      12.3068
   15597      11.6729
   15598      11.6022
   15599      12.0070
   15600      12.2107
   15601      11.9124
   15602      12.0062
   15603      12.4666
   15604      12.6761
   15605      12.6600
   15606      12.7905
   15607      12.2476
   15608      13.0340
   15609      12.2716
   15610      12.4161
   15611      12.5357
   15612      12.3830
   15613      12.2093
   15614      12.1420
   15615      11.1924
   15616      12.1078
   15617      12.3128
   15618      12.3871
   15619      12.4340
   15620      12.2280
   15621      12.5856
   15622      12.8231
   15623      12.6837
   15624      12.2571
   15625      12.5979
   15626      12.4994
   15627      11.8958
   15628      12.2123
   15629      12.0350
   15630      12.0446
   15631      12.3177
   15632      11.5526
   15633      12.3084
   15634      11.8045
   15635      11.5648
   15636      11.2842
   15637      12.0898
   15638      11.2265
   15639      12.8213
   15640      11.6494
   15641      11.2719
   15642      11.2311
   15643      11.7886
   15644      11.5122
   15645      11.4151
   15646      11.7045
   15647      12.0247
   15648      11.1990
   15649      11.6405
   15650      11.4636
   15651      11.5808
   15652      11.3680
   15653      11.3287
   15654      11.4489
   15655      11.2894
   15656      11.2593
   15657      11.6650
   15658      10.1651
   15659      10.6432
   15660      11.0257
   15661      10.5850
   15662      10.3870
   15663      10.1630
   15664      10.2089
   15665      10.5182
   15666      10.3134
   15667      10.2698
   15668      10.8180
   15669      10.8774
   15670      10.4559
   15671      10.2569
   15672      10.3561
   15673      10.1053
   15674      10.6498
   15675       9.9555
   15676      10.3153
   15677      10.2593
   15678      10.2256
   15679      10.2890
   15680       9.8244
   15681       9.9516
   15682      10.2451
   15683      10.4689
   15684      10.2915
   15685      10.1420
   15686      10.8259
   15687      10.5925
   15688      10.1883
   15689      10.6226
   15690      10.3432
   15691       9.8957
   15692      10.8565
   15693      11.0506
   15694      11.4279
   15695      11.4927
   15696      11.7469
   15697      11.3796
   15698      11.2211
   15699      11.5261
   15700      11.3188
   15701      11.2141
   15702      10.9222
   15703      10.5230
   15704      11.3927
   15705      11.1368
   15706      11.1065
   15707      11.2305
   15708      11.0909
   15709      10.6883
   15710      10.5459
   15711      10.6499
   15712       9.9811
   15713       9.6788
   15714      10.3277
   15715       9.5269
   15716       9.9558
   15717       9.9574
   15718      10.3904
   15719      11.1512
   15720      10.8958
   15721      11.5101
   15722      10.2972
   15723      10.2339
   15724      11.2228
   15725      10.9923
   15726      10.9954
   15727      10.3283
   15728      10.4228
   15729      11.0848
   15730      10.7198
   15731      11.2132
   15732      10.9626
   15733      11.1906
   15734      11.2181
   15735      10.6030
   15736      10.6799
   15737      10.5654
   15738      11.1455
   15739      10.8173
   15740      10.4461
   15741      11.0583
   15742      11.3956
   15743      11.1636
   15744      11.9908
   15745      10.8017
   15746      10.8493
   15747      11.2328
   15748      11.9439
   15749      11.4921
   15750      12.1627
   15751      11.4093
   15752      11.5823
   15753      11.7745
   15754      11.1825
   15755      11.5879
   15756      11.2652
   15757      12.1553
   15758      11.6938
   15759      11.9777
   15760      12.1522
   15761      12.5111
   15762      12.6135
   15763      12.1302
   15764      12.4124
   15765      12.4059
   15766      12.1266
   15767      12.5872
   15768      12.0316
   15769      11.6477
   15770      11.8680
   15771      12.2732
   15772      11.6657
   15773      12.0191
   15774      12.5183
   15775      12.7470
   15776      13.2149
   15777      13.2291
   15778      12.2390
   15779      12.3001
   15780      12.4667
   15781      12.2699
   15782      11.8386
   15783      11.5452
   15784      12.0389
   15785      12.7680
   15786      12.2126
   15787      13.4185
   15788      12.6896
   15789      13.0494
   15790      12.6922
   15791      13.0580
   15792      12.9721
   15793      12.8004
   15794      13.0382
   15795      13.4156
   15796      13.3772
   15797      13.3409
   15798      12.9635
   15799      13.4308
   15800      13.6243
   15801      13.4050
   15802      13.0350
   15803      13.2100
   15804      13.2862
   15805      12.5241
   15806      12.3960
   15807      12.7571
   15808      12.6282
   15809      12.4945
   15810      12.2964
   15811      11.9184
   15812      11.4404
   15813      12.1855
   15814      12.2704
   15815      12.4094
   15816      13.2217
   15817      12.8668
   15818      12.1309
   15819      12.6288
   15820      11.5435
   15821      12.5727
   15822      12.4576
   15823      12.1772
   15824      11.6825
   15825      12.1807
   15826      12.2720
   15827      12.2109
   15828      12.1115
   15829      12.2452
   15830      12.2300
   15831      11.9740
   15832      11.5852
   15833      11.6502
   15834      11.6987
   15835      11.7039
   15836      11.8279
   15837      11.6172
   15838      12.0968
   15839      11.6229
   15840      12.2134
   15841      12.1660
   15842      12.4133
   15843      11.8933
   15844      12.3640
   15845      12.3897
   15846      12.5906
   15847      13.1618
   15848      13.1864
   15849      12.8160
   15850      13.1038
   15851      12.5351
   15852      12.7511
   15853      12.3892
   15854      12.8857
   15855      13.5656
   15856      14.0424
   15857      14.2925
   15858      13.9274
   15859      13.3002
   15860      13.2943
   15861      13.2419
   15862      13.5014
   15863      13.2009
   15864      12.9945
   15865      13.1327
   15866      12.8919
   15867      13.2416
   15868      13.6533
   15869      13.5813
   15870      13.1542
   15871      13.1800
   15872      13.5182
   15873      13.5720
   15874      13.7243
   15875      12.9815
   15876      12.9778
   15877      12.9505
   15878      12.5585
   15879      12.1864
   15880      12.6535
   15881      12.7300
   15882      12.5873
   15883      12.8406
   15884      13.3882
   15885      13.8840
   15886      14.0528
   15887      13.3789
   15888      13.3512
   15889      13.7242
   15890      12.9043
   15891      13.4308
   15892      13.1360
   15893      12.8769
   15894      12.9770
   15895      12.7249
   15896      13.1279
   15897      12.6613
   15898      12.7165
   15899      12.6552
   15900      12.6783
   15901      13.0372
   15902      12.7792
   15903      12.3393
   15904      11.6949
   15905      12.2963
   15906      12.9622
   15907      12.6164
   15908      12.8629
   15909      12.9995
   15910      12.9920
   15911      13.0390
   15912      12.4544
   15913      12.7804
   15914      12.9231
   15915      13.1359
   15916      12.6224
   15917      11.3999
   15918      11.8106
   15919      11.8841
   15920      12.2521
   15921      12.1121
   15922      11.3589
   15923      11.4005
   15924      11.8321
   15925      10.6104
   15926      10.9164
   15927      11.4104
   15928      11.0809
   15929      10.6453
   15930      10.9097
   15931      10.8801
   15932      10.9404
   15933      11.1732
   15934      10.6771
   15935      10.8532
   15936      11.0364
   15937      11.4104
   15938      11.6679
   15939      12.4431
   15940      11.9993
   15941      12.9145
   15942      12.8479
   15943      12.4418
   15944      12.9719
   15945      12.4083
   15946      12.4677
   15947      11.5724
   15948      12.0072
   15949      11.8911
   15950      11.9371
   15951      10.9150
   15952      11.4546
   15953      11.5829
   15954      11.6539
   15955      12.4047
   15956      12.0166
   15957      12.0692
   15958      12.5444
   15959      11.7222
   15960      11.8893
   15961      12.3721
   15962      11.5050
   15963      11.4631
   15964      11.9595
   15965      11.7574
   15966      11.9126
   15967      11.4652
   15968      11.4291
   15969      11.4156
   15970      11.4403
   15971      11.2534
   15972      11.2636
   15973      11.6006
   15974      11.9556
   15975      11.7719
   15976      11.3817
   15977      11.9743
   15978      12.2363
   15979      11.3609
   15980      11.8211
   15981      11.7090
   15982      12.7697
   15983      12.2602
   15984      11.4832
   15985      12.3592
   15986      12.5862
   15987      12.4257
   15988      12.5459
   15989      12.9506
   15990      11.6197
   15991      11.7919
   15992      12.3640
   15993      11.8366
   15994      12.1804
   15995      11.9507
   15996      11.9364
   15997      11.7072
   15998      12.0805
   15999      12.2314
   16000      11.8248
   16001      11.5842
   16002      12.1495
   16003      12.0283
   16004      12.6555
   16005      12.2769
   16006      12.1521
   16007      12.2202
   16008      11.7485
   16009      12.7265
   16010      11.9210
   16011      12.3233
   16012      13.1100
   16013      12.8135
   16014      12.3631
   16015      11.7157
   16016      12.1722
   16017      12.0128
   16018      12.2899
   16019      12.0238
   16020      12.0088
   16021      11.3759
   16022      11.6744
   16023      11.3913
   16024      11.6058
   16025      11.4600
   16026      10.5439
   16027      11.1141
   16028      10.1226
   16029      11.2725
   16030      10.6626
   16031      11.0111
   16032      10.2955
   16033      10.8411
   16034      11.0837
   16035      10.8953
   16036      11.3130
   16037      10.7121
   16038      11.1074
   16039      11.1081
   16040      11.6886
   16041      11.7127
   16042      12.0462
   16043      11.9713
   16044      11.9309
   16045      11.6399
   16046      11.3942
   16047      11.6968
   16048      12.0997
   16049      12.0275
   16050      11.5807
   16051      12.8568
   16052      12.2077
   16053      11.8781
   16054      12.0709
   16055      12.7526
   16056      12.9552
   16057      12.3154
   16058      12.3855
   16059      12.6376
   16060      13.4802
   16061      13.0437
   16062      13.0030
   16063      12.6151
   16064      12.2439
   16065      12.0844
   16066      11.6999
   16067      11.5846
   16068      11.8386
   16069      11.9513
   16070      12.0310
   16071      11.4745
   16072      11.9837
   16073      12.1546
   16074      12.2325
   16075      11.0524
   16076      11.1348
   16077      10.5564
   16078      11.4534
   16079      10.3486
   16080      10.5117
   16081      11.3265
   16082      11.8986
   16083      12.2319
   16084      12.1561
   16085      12.5981
   16086      12.6818
   16087      12.1588
   16088      12.2508
   16089      11.8912
   16090      11.9211
   16091      11.4194
   16092      11.8966
   16093      12.4561
   16094      12.2305
   16095      12.3274
   16096      11.7868
   16097      12.6035
   16098      13.6710
   16099      12.5577
   16100      12.4320
   16101      12.1047
   16102      11.4307
   16103      11.9419
   16104      11.2517
   16105      11.4295
   16106      10.7827
   16107      11.3160
   16108      10.1307
   16109      10.8343
   16110      10.4416
   16111      10.6871
   16112      10.9620
   16113      11.6398
   16114      11.5979
   16115      11.6053
   16116      11.4960
   16117      10.8471
   16118      10.6424
   16119      11.2256
   16120      11.0236
   16121      11.6957
   16122      12.0124
   16123      11.1559
   16124      11.2077
   16125      11.9499
   16126      12.0692
   16127      11.8426
   16128      12.2560
   16129      12.6845
   16130      12.8881
   16131      12.6131
   16132      12.2582
   16133      12.3280
   16134      12.1443
   16135      12.1882
   16136      12.9339
   16137      13.3052
   16138      12.6801
   16139      13.1521
   16140      12.0575
   16141      12.8440
   16142      12.3485
   16143      12.6788
   16144      12.8061
   16145      13.1309
   16146      12.6187
   16147      12.3011
   16148      12.7233
   16149      12.6467
   16150      11.9800
   16151      12.2884
   16152      12.0386
   16153      12.1724
   16154      12.0300
   16155      11.9822
   16156      12.3733
   16157      12.4435
   16158      12.5852
   16159      12.6827
   16160      12.5268
   16161      12.7579
   16162      13.6167
   16163      12.8562
   16164      12.8221
   16165      13.0774
   16166      12.5615
   16167      12.7722
   16168      13.1616
   16169      12.7781
   16170      12.6942
   16171      12.8591
   16172      12.4124
   16173      13.0217
   16174      13.1480
   16175      12.5934
   16176      12.3447
   16177      12.5736
   16178      12.1375
   16179      12.6036
   16180      12.6447
   16181      12.6920
   16182      12.3347
   16183      12.6281
   16184      13.1530
   16185      12.8796
   16186      12.0746
   16187      11.7205
   16188      11.7802
   16189      11.8919
   16190      11.9303
   16191      11.8484
   16192      11.6695
   16193      11.6638
   16194      12.0305
   16195      11.2730
   16196      12.3796
   16197      11.9532
   16198      11.7888
   16199      12.6318
   16200      12.6955
   16201      12.9747
   16202      11.5796
   16203      11.5169
   16204      12.2192
   16205      11.9225
   16206      12.2885
   16207      12.1053
   16208      11.8572
   16209      12.4278
   16210      12.6053
   16211      11.9234
   16212      12.1821
   16213      11.8588
   16214      12.0326
   16215      11.7369
   16216      12.0528
   16217      12.5691
   16218      13.1385
   16219      12.6126
   16220      11.9479
   16221      12.1081
   16222      12.1240
   16223      11.7954
   16224      12.0207
   16225      12.4466
   16226      11.1700
   16227      12.2730
   16228      12.0216
   16229      12.5150
   16230      11.6536
   16231      11.8060
   16232      11.7257
   16233      11.9913
   16234      12.6059
   16235      12.4397
   16236      12.5119
   16237      12.1952
   16238      12.5206
   16239      12.1705
   16240      12.5423
   16241      13.0084
   16242      12.2709
   16243      12.2991
   16244      13.1039
   16245      12.7542
   16246      12.3295
   16247      12.1875
   16248      12.1356
   16249      12.4261
   16250      11.9074
   16251      12.2354
   16252      12.8235
   16253      12.4591
   16254      12.6001
   16255      13.4529
   16256      13.2114
   16257      13.2809
   16258      13.2006
   16259      12.3592
   16260      12.4216
   16261      12.5783
   16262      12.7124
   16263      12.6121
   16264      12.9032
   16265      12.8827
   16266      12.2774
   16267      13.0365
   16268      12.7868
   16269      13.6242
   16270      12.6797
   16271      12.3526
   16272      12.3203
   16273      11.6138
   16274      11.6644
   16275      11.9152
   16276      11.9190
   16277      11.7576
   16278      12.2077
   16279      12.1750
   16280      11.4061
   16281      11.7695
   16282      11.2910
   16283      11.6652
   16284      11.6347
   16285      11.6500
   16286      11.7457
   16287      11.8039
   16288      11.8667
   16289      12.2120
   16290      12.2185
   16291      11.9194
   16292      12.0178
   16293      11.9569
   16294      12.8263
   16295      12.3263
   16296      12.9436
   16297      13.0213
   16298      12.7038
   16299      12.8010
   16300      12.3192
   16301      12.6763
   16302      12.4319
   16303      12.9296
   16304      12.9103
   16305      12.5726
   16306      12.6873
   16307      12.4614
   16308      13.3120
   16309      12.4560
   16310      12.5507
   16311      12.2276
   16312      12.7943
   16313      12.9430
   16314      12.6038
   16315      12.4485
   16316      12.0535
   16317      12.3812
   16318      12.6485
   16319      12.7635
   16320      12.5974
   16321      13.1722
   16322      13.9364
   16323      13.1699
   16324      12.9217
   16325      13.1435
   16326      13.6143
   16327      13.1865
   16328      12.0164
   16329      12.8406
   16330      12.6582
   16331      13.0302
   16332      13.4073
   16333      12.3878
   16334      12.8586
   16335      12.4746
   16336      12.5848
   16337      12.3819
   16338      13.1435
   16339      12.5832
   16340      13.1377
   16341      12.3744
   16342      12.9471
   16343      13.2788
   16344      12.6412
   16345      13.1564
   16346      13.8993
   16347      13.3261
   16348      13.6147
   16349      12.9270
   16350      12.5652
   16351      12.3940
   16352      12.8277
   16353      11.8248
   16354      12.0773
   16355      12.1776
   16356      12.2798
   16357      12.0440
   16358      12.4012
   16359      12.5279
   16360      12.1291
   16361      11.9629
   16362      11.9042
   16363      11.8880
   16364      11.6962
   16365      10.9939
   16366      11.4945
   16367      11.3988
   16368      11.6713
   16369      11.7233
   16370      11.2947
   16371      11.4265
   16372      11.9914
   16373      11.2912
   16374      11.7145
   16375      11.3418
   16376      11.6753
   16377      11.0607
   16378      10.7112
   16379      10.8227
   16380      11.2865
   16381      11.1885
   16382      11.0352
   16383      11.3034
   16384      10.9639
   16385      11.0789
   16386      11.4828
   16387      10.8104
   16388      11.6537
   16389      11.4225
   16390      11.6974
   16391      11.1575
   16392      11.5593
   16393      11.0570
   16394      10.9917
   16395      10.8343
   16396      10.5435
   16397      10.2080
   16398      10.9625
   16399      10.8740
   16400      10.5263
   16401      11.3324
   16402      11.4907
   16403      10.9948
   16404      10.8067
   16405      11.2159
   16406      12.3607
   16407      11.4054
   16408      11.5679
   16409      11.8765
   16410      11.7807
   16411      11.1307
   16412      11.4262
   16413      10.8368
   16414      11.4205
   16415      11.5022
   16416      11.5338
   16417      11.3569
   16418      11.0611
   16419      11.1262
   16420      11.3803
   16421      11.6838
   16422      11.6826
   16423      11.6788
   16424      12.4172
   16425      12.4314
   16426      12.5384
   16427      12.4317
   16428      12.2589
   16429      12.3945
   16430      11.5347
   16431      12.2503
   16432      11.4168
   16433      11.2641
   16434      11.1195
   16435      11.1819
   16436      11.3623
   16437      11.6434
   16438      12.0191
   16439      11.2751
   16440      11.8689
   16441      11.4046
   16442      11.3330
   16443      11.5394
   16444      11.6896
   16445      11.9860
   16446      11.6948
   16447      11.0890
   16448      11.7014
   16449      11.1681
   16450      11.2565
   16451      11.0902
   16452      11.4590
   16453      11.2224
   16454      10.9770
   16455      10.9143
   16456      11.3957
   16457      11.4245
   16458      11.5673
   16459      11.8233
   16460      11.6120
   16461      11.6074
   16462      11.8296
   16463      11.9348
   16464      11.9324
   16465      12.1541
   16466      11.7807
   16467      12.7283
   16468      11.5525
   16469      11.4187
   16470      11.0589
   16471      10.7853
   16472      10.9266
   16473      11.2927
   16474      11.0906
   16475      11.5755
   16476      11.3832
   16477      11.7975
   16478      11.4315
   16479      11.1306
   16480      11.7198
   16481      11.3084
   16482      11.2527
   16483      11.1342
   16484      10.8255
   16485      10.9003
   16486      10.3267
   16487      11.2434
   16488      10.3288
   16489      10.6164
   16490      10.6749
   16491      10.6057
   16492      11.1931
   16493      10.5138
   16494      10.6540
   16495      10.1280
   16496      11.2260
   16497      10.5630
   16498      10.2821
   16499      10.0498
   16500      10.3290
   16501      10.2982
   16502      10.3085
   16503      10.7089
   16504      10.7880
   16505      11.1156
   16506      11.3770
   16507      11.9188
   16508      12.3321
   16509      11.5316
   16510      11.0115
   16511      10.9436
   16512      11.2801
   16513      11.7222
   16514      10.9339
   16515      11.5156
   16516      11.5027
   16517      11.4492
   16518      11.4550
   16519      12.2573
   16520      11.4618
   16521      11.7760
   16522      11.4540
   16523      10.8906
   16524      11.3871
   16525      10.5239
   16526      10.1722
   16527      10.5537
   16528      10.8838
   16529      10.3758
   16530      10.4947
   16531      10.9100
   16532      10.4882
   16533      11.1746
   16534      11.1276
   16535      11.5141
   16536      11.1750
   16537      11.2462
   16538      10.0755
   16539      11.1911
   16540      11.5809
   16541      11.2063
   16542      11.2594
   16543      10.8020
   16544      10.4430
   16545      10.6648
   16546      11.1841
   16547      11.2723
   16548      10.9069
   16549      10.8350
   16550      10.7710
   16551      10.7504
   16552      11.0747
   16553      11.8628
   16554      11.8510
   16555      12.3857
   16556      11.8952
   16557      12.6486
   16558      12.3249
   16559      13.3428
   16560      12.8937
   16561      13.3096
   16562      13.2728
   16563      12.4917
   16564      11.7592
   16565      10.9761
   16566      11.4580
   16567      11.5237
   16568      11.8517
   16569      12.1157
   16570      12.6765
   16571      12.5882
   16572      11.6340
   16573      12.4070
   16574      11.6105
   16575      11.7458
   16576      12.7143
   16577      11.7748
   16578      11.9173
   16579      11.7887
   16580      11.8980
   16581      11.7207
   16582      11.8263
   16583      11.3761
   16584      11.5598
   16585      11.0943
   16586      11.5496
   16587      11.7662
   16588      11.4985
   16589      11.1971
   16590      11.4416
   16591      11.6108
   16592      11.2698
   16593      11.8190
   16594      11.9726
   16595      11.3407
   16596      11.4627
   16597      10.9085
   16598      11.3923
   16599      10.5718
   16600      11.5601
   16601      11.3655
   16602      11.2054
   16603      11.5992
   16604      12.1533
   16605      11.6171
   16606      12.2020
   16607      12.0712
   16608      12.1216
   16609      11.8617
   16610      11.8771
   16611      11.9860
   16612      12.5875
   16613      11.5407
   16614      11.7335
   16615      11.6533
   16616      11.4832
   16617      11.3503
   16618      11.1799
   16619      11.3140
   16620      11.8379
   16621      11.9276
   16622      11.7430
   16623      12.5307
   16624      12.2583
   16625      13.0215
   16626      12.9868
   16627      12.6793
   16628      13.2441
   16629      12.5304
   16630      12.4574
   16631      13.1954
   16632      12.4862
   16633      12.5692
   16634      13.3211
   16635      12.7501
   16636      12.1540
   16637      13.0065
   16638      11.8722
   16639      12.3161
   16640      12.1605
   16641      12.2747
   16642      11.5737
   16643      12.9199
   16644      11.5416
   16645      11.4795
   16646      10.7251
   16647      11.2707
   16648      11.2920
   16649      11.1838
   16650      11.2003
   16651      10.5445
   16652      11.6916
   16653      10.9582
   16654      10.7658
   16655      10.9308
   16656      10.9112
   16657      10.6434
   16658      11.2750
   16659      10.9160
   16660      11.2838
   16661      11.0932
   16662      11.4705
   16663      11.6263
   16664      12.0939
   16665      11.7654
   16666      11.7331
   16667      11.9678
   16668      11.2562
   16669      11.3006
   16670      11.9948
   16671      12.2886
   16672      12.5565
   16673      12.5936
   16674      12.4220
   16675      11.1687
   16676      11.9869
   16677      11.6452
   16678      11.9968
   16679      11.3774
   16680      10.8235
   16681      10.7900
   16682      11.6679
   16683      11.5659
   16684      11.3857
   16685      11.5368
   16686      11.7255
   16687      12.1008
   16688      12.2405
   16689      11.8751
   16690      11.6580
   16691      12.1377
   16692      11.5330
   16693      12.7017
   16694      12.4921
   16695      12.2879
   16696      11.9647
   16697      11.1639
   16698      11.2098
   16699      11.7836
   16700      13.0213
   16701      12.0273
   16702      12.0104
   16703      12.2419
   16704      11.6832
   16705      11.8234
   16706      11.6992
   16707      12.1450
   16708      11.9925
   16709      12.5622
   16710      12.6866
   16711      12.4336
   16712      12.5512
   16713      12.5593
   16714      12.2471
   16715      11.4626
   16716      11.1312
   16717      10.6398
   16718      11.4162
   16719      11.4990
   16720      11.3843
   16721      11.4868
   16722      11.2162
   16723      11.7608
   16724      11.5187
   16725      11.6760
   16726      11.6575
   16727      11.8207
   16728      12.0241
   16729      11.6333
   16730      11.6915
   16731      11.8850
   16732      12.0546
   16733      11.8308
   16734      11.5736
   16735      12.6735
   16736      11.5280
   16737      12.6799
   16738      13.0255
   16739      12.4399
   16740      13.0046
   16741      12.3565
   16742      12.8964
   16743      12.4273
   16744      12.8796
   16745      12.1996
   16746      12.3667
   16747      11.9229
   16748      11.3422
   16749      11.9307
   16750      11.3153
   16751      12.0643
   16752      12.0451
   16753      12.3462
   16754      12.5247
   16755      12.8544
   16756      12.1991
   16757      11.9864
   16758      12.7405
   16759      12.7779
   16760      12.8916
   16761      12.1130
   16762      12.8031
   16763      12.3019
   16764      12.5053
   16765      12.5239
   16766      12.4962
   16767      11.9241
   16768      13.4632
   16769      12.3612
   16770      12.4676
   16771      11.8954
   16772      11.8880
   16773      12.2671
   16774      11.7223
   16775      11.4030
   16776      11.3137
   16777      11.6751
   16778      12.3059
   16779      11.9468
   16780      11.4936
   16781      11.7504
   16782      12.2896
   16783      12.2101
   16784      12.0070
   16785      12.1210
   16786      11.5937
   16787      11.4583
   16788      11.1541
   16789      11.7807
   16790      11.7438
   16791      11.1409
   16792      12.1138
   16793      12.6874
   16794      13.1172
   16795      11.9907
   16796      12.3793
   16797      11.5837
   16798      12.2846
   16799      12.1356
   16800      12.5869
   16801      12.5503
   16802      12.5349
   16803      12.3904
   16804      12.5449
   16805      11.9046
   16806      11.6513
   16807      11.6640
   16808      11.0025
   16809      11.0392
   16810      11.7831
   16811      11.0433
   16812      11.3837
   16813      11.1722
   16814      10.9033
   16815      11.7396
   16816      11.1734
   16817      10.8662
   16818      11.7885
   16819      11.0332
   16820      11.5613
   16821      11.5644
   16822      11.6044
   16823      11.9581
   16824      11.7848
   16825      12.0018
   16826      12.3940
   16827      12.8638
   16828      13.0323
   16829      13.1173
   16830      13.0067
   16831      13.2419
   16832      12.3749
   16833      12.8890
   16834      12.5131
   16835      12.3022
   16836      12.6141
   16837      12.8054
   16838      11.9834
   16839      12.0698
   16840      12.0095
   16841      11.6903
   16842      11.6992
   16843      11.3404
   16844      11.5491
   16845      11.0755
   16846      11.8726
   16847      11.3599
   16848      11.6122
   16849      11.7296
   16850      12.3362
   16851      12.3526
   16852      12.0844
   16853      12.4972
   16854      12.5449
   16855      12.5914
   16856      12.8591
   16857      12.4606
   16858      12.1617
   16859      12.3025
   16860      12.6368
   16861      12.4569
   16862      12.0092
   16863      12.5047
   16864      12.2346
   16865      11.9647
   16866      12.4498
   16867      12.5102
   16868      12.9129
   16869      12.4585
   16870      11.9481
   16871      12.5782
   16872      13.2284
   16873      12.3746
   16874      12.7293
   16875      12.4256
   16876      12.3198
   16877      12.5426
   16878      12.4173
   16879      12.3208
   16880      11.8195
   16881      11.9422
   16882      12.5446
   16883      12.8377
   16884      13.0552
   16885      12.1923
   16886      12.0186
   16887      12.4250
   16888      12.1552
   16889      12.1145
   16890      11.7890
   16891      12.0459
   16892      12.4557
   16893      11.7068
   16894      11.7804
   16895      11.6196
   16896      11.2266
   16897      11.3569
   16898      11.6185
   16899      11.8864
   16900      11.8807
   16901      11.6888
   16902      11.8559
   16903      12.1098
   16904      12.1065
   16905      11.5317
   16906      12.0451
   16907      12.3774
   16908      11.9172
   16909      12.4415
   16910      12.2785
   16911      13.6893
   16912      13.1252
   16913      12.4553
   16914      12.1343
   16915      11.7471
   16916      11.4504
   16917      12.0250
   16918      11.9503
   16919      11.5461
   16920      11.7007
   16921      11.6637
   16922      12.3708
   16923      12.3774
   16924      12.1966
   16925      11.7048
   16926      11.8442
   16927      12.5621
   16928      13.6270
   16929      13.0705
   16930      13.1390
   16931      12.8622
   16932      12.5446
   16933      12.3222
   16934      12.4920
   16935      13.5910
   16936      13.3559
   16937      14.0913
   16938      13.5653
   16939      13.7644
   16940      13.7302
   16941      14.1006
   16942      13.7403
   16943      14.0955
   16944      13.9220
   16945      13.7551
   16946      12.9757
   16947      13.5098
   16948      13.5314
   16949      13.8825
   16950      13.7219
   16951      14.4168
   16952      13.9962
   16953      12.8821
   16954      13.9177
   16955      14.4732
   16956      14.0576
   16957      13.7904
   16958      13.3360
   16959      13.5817
   16960      12.6645
   16961      12.3731
   16962      12.9141
   16963      12.8262
   16964      12.6301
   16965      12.5504
   16966      12.3989
   16967      12.4469
   16968      12.4263
   16969      12.8010
   16970      12.4649
   16971      12.4113
   16972      12.9915
   16973      12.4826
   16974      12.3031
   16975      12.6863
   16976      12.3238
   16977      12.6290
   16978      12.4229
   16979      12.4571
   16980      12.7610
   16981      12.1818
   16982      13.2990
   16983      13.0269
   16984      12.7491
   16985      12.8331
   16986      12.5327
   16987      13.2314
   16988      13.4886
   16989      12.4358
   16990      11.8110
   16991      13.0571
   16992      13.0397
   16993      12.4667
   16994      12.7204
   16995      12.3382
   16996      12.7471
   16997      13.2990
   16998      13.4005
   16999      12.7746
   17000      13.3635
   17001      13.3350
   17002      13.3863
   17003      13.6216
   17004      13.7736
   17005      14.1245
   17006      13.3695
   17007      13.9839
   17008      12.3103
   17009      13.1963
   17010      13.1183
   17011      12.9311
   17012      13.6798
   17013      13.6278
   17014      13.7171
   17015      13.7205
   17016      13.6849
   17017      13.7008
   17018      13.5029
   17019      13.4359
   17020      13.4813
   17021      13.3754
   17022      13.9206
   17023      13.9532
   17024      13.5716
   17025      13.2629
   17026      12.7563
   17027      12.9819
   17028      12.4574
   17029      12.6007
   17030      12.3137
   17031      12.6570
   17032      12.0304
   17033      12.2641
   17034      12.4598
   17035      12.7794
   17036      12.5002
   17037      12.9371
   17038      13.5686
   17039      12.7298
   17040      13.0990
   17041      13.3211
   17042      13.3078
   17043      12.9250
   17044      12.7242
   17045      12.9281
   17046      13.6138
   17047      13.7965
   17048      13.0462
   17049      14.1593
   17050      12.8897
   17051      13.2040
   17052      13.1262
   17053      12.8498
   17054      13.4471
   17055      13.2582
   17056      12.1036
   17057      12.9412
   17058      13.2517
   17059      13.6194
   17060      13.0278
   17061      13.3204
   17062      13.8917
   17063      13.9275
   17064      13.4865
   17065      13.5892
   17066      12.8608
   17067      12.7321
   17068      12.8255
   17069      13.5746
   17070      13.5687
   17071      12.9602
   17072      14.1759
   17073      12.9904
   17074      13.1837
   17075      13.2555
   17076      13.0615
   17077      12.8627
   17078      13.2824
   17079      12.7542
   17080      13.3242
   17081      12.9319
   17082      12.7538
   17083      12.5591
   17084      13.7158
   17085      13.0497
   17086      13.7010
   17087      13.7578
   17088      12.8800
   17089      13.8569
   17090      13.5392
   17091      13.5961
   17092      13.8919
   17093      13.8072
   17094      12.9011
   17095      13.5637
   17096      13.9902
   17097      13.3289
   17098      13.6010
   17099      14.4586
   17100      14.1272
   17101      13.4950
   17102      13.3460
   17103      14.2316
   17104      13.8531
   17105      14.1312
   17106      13.5959
   17107      13.6432
   17108      14.2056
   17109      13.2479
   17110      13.1675
   17111      13.1387
   17112      13.5913
   17113      13.0510
   17114      13.3315
   17115      13.5119
   17116      13.9931
   17117      13.7333
   17118      13.5721
   17119      12.7756
   17120      13.4277
   17121      12.9825
   17122      12.8644
   17123      12.5222
   17124      12.6043
   17125      12.1476
   17126      12.6340
   17127      12.7810
   17128      13.2285
   17129      12.2863
   17130      13.0582
   17131      12.2230
   17132      12.0233
   17133      13.6410
   17134      13.2494
   17135      14.1128
   17136      13.5493
   17137      13.6548
   17138      13.9535
   17139      13.2312
   17140      12.9742
   17141      13.1451
   17142      13.2227
   17143      12.8500
   17144      14.4310
   17145      13.3729
   17146      14.2068
   17147      13.5062
   17148      13.4884
   17149      14.2865
   17150      14.0303
   17151      14.0886
   17152      13.9184
   17153      13.1608
   17154      13.1230
   17155      13.7795
   17156      13.7732
   17157      13.7353
   17158      13.4523
   17159      13.3059
   17160      13.1870
   17161      13.4551
   17162      12.9845
   17163      12.8896
   17164      12.7635
   17165      12.0695
   17166      12.3603
   17167      12.4888
   17168      11.9609
   17169      13.2138
   17170      12.5548
   17171      12.6255
   17172      12.9023
   17173      12.8325
   17174      13.1806
   17175      12.5053
   17176      12.8037
   17177      12.8173
   17178      13.2259
   17179      13.9156
   17180      13.8580
   17181      13.9486
   17182      13.9666
   17183      13.1497
   17184      13.8175
   17185      13.3406
   17186      13.5435
   17187      13.4713
   17188      13.1755
   17189      13.1006
   17190      13.6769
   17191      12.7998
   17192      13.7781
   17193      13.6571
   17194      13.6595
   17195      13.8051
   17196      14.3270
   17197      13.8294
   17198      13.4167
   17199      13.6990
   17200      13.2465
   17201      13.3677
   17202      13.4135
   17203      13.1208
   17204      13.6034
   17205      13.6820
   17206      13.3948
   17207      13.4710
   17208      13.2381
   17209      13.2697
   17210      13.5995
   17211      13.3590
   17212      12.9486
   17213      12.8330
   17214      12.3488
   17215      12.6943
   17216      12.7927
   17217      12.9195
   17218      13.4785
   17219      13.2842
   17220      11.8782
   17221      13.1065
   17222      13.4988
   17223      13.4714
   17224      13.6599
   17225      13.7415
   17226      13.9329
   17227      13.3445
   17228      12.7211
   17229      13.9062
   17230      14.2790
   17231      14.1978
   17232      13.7299
   17233      13.9657
   17234      13.4465
   17235      14.3443
   17236      14.2277
   17237      14.6892
   17238      14.5988
   17239      14.8503
   17240      13.9713
   17241      13.6744
   17242      13.5703
   17243      13.0803
   17244      14.2745
   17245      13.6494
   17246      13.9732
   17247      13.0283
   17248      12.8941
   17249      13.1694
   17250      12.7481
   17251      12.5379
   17252      12.5878
   17253      12.6751
   17254      12.0580
   17255      13.6704
   17256      12.6639
   17257      13.0466
   17258      13.1698
   17259      13.5354
   17260      14.1268
   17261      13.3874
   17262      13.4790
   17263      13.0964
   17264      13.8200
   17265      13.1016
   17266      13.7054
   17267      13.4095
   17268      13.2466
   17269      12.9783
   17270      13.3195
   17271      13.3677
   17272      13.3175
   17273      13.2085
   17274      12.6385
   17275      13.1336
   17276      12.9931
   17277      13.5484
   17278      13.3318
   17279      13.5958
   17280      13.0522
   17281      12.6830
   17282      13.4770
   17283      13.0587
   17284      12.8324
   17285      13.5432
   17286      13.4977
   17287      13.2507
   17288      12.3901
   17289      12.3937
   17290      12.7434
   17291      12.8711
   17292      13.2488
   17293      13.1156
   17294      13.2992
   17295      12.5169
   17296      12.3798
   17297      13.1310
   17298      12.6442
   17299      12.7011
   17300      13.2017
   17301      12.6725
   17302      12.6183
   17303      11.8584
   17304      12.3408
   17305      11.4799
   17306      11.9527
   17307      12.8133
   17308      12.5316
   17309      12.6755
   17310      13.0122
   17311      12.4845
   17312      13.0492
   17313      12.9699
   17314      13.4636
   17315      14.0050
   17316      13.6011
   17317      13.7891
   17318      12.9843
   17319      14.1171
   17320      13.8400
   17321      12.9340
   17322      13.2989
   17323      12.1144
   17324      12.1181
   17325      12.0465
   17326      13.0639
   17327      13.1284
   17328      13.4618
   17329      13.6420
   17330      12.9039
   17331      13.1443
   17332      13.6735
   17333      13.3129
   17334      13.8028
   17335      14.0407
   17336      13.2663
   17337      13.5579
   17338      13.3897
   17339      13.5834
   17340      13.2849
   17341      13.3043
   17342      13.2409
   17343      13.4615
   17344      12.9027
   17345      13.2758
   17346      13.2797
   17347      13.5879
   17348      12.8806
   17349      13.3739
   17350      13.3359
   17351      13.1585
   17352      13.4646
   17353      13.2458
   17354      13.5930
   17355      13.3991
   17356      12.8691
   17357      13.1248
   17358      13.2111
   17359      13.5778
   17360      13.5683
   17361      13.6873
   17362      13.2013
   17363      13.4198
   17364      13.7273
   17365      13.2934
   17366      13.5355
   17367      13.3760
   17368      12.9502
   17369      13.8165
   17370      12.4311
   17371      12.8067
   17372      12.9808
   17373      12.7852
   17374      12.6867
   17375      12.9412
   17376      12.9327
   17377      13.9568
   17378      13.4987
   17379      13.6756
   17380      13.4309
   17381      12.9046
   17382      12.9116
   17383      12.9053
   17384      12.7577
   17385      13.2832
   17386      13.2140
   17387      13.0086
   17388      13.3267
   17389      12.7078
   17390      11.8138
   17391      12.4220
   17392      12.7585
   17393      12.2077
   17394      12.2569
   17395      12.5581
   17396      13.1302
   17397      13.3808
   17398      12.7239
   17399      13.3947
   17400      13.0730
   17401      12.8337
   17402      12.1179
   17403      12.5785
   17404      13.4562
   17405      13.3192
   17406      12.3978
   17407      13.1670
   17408      13.3026
   17409      13.1054
   17410      12.7997
   17411      13.1969
   17412      13.0809
   17413      12.6503
   17414      13.7578
   17415      13.7641
   17416      13.3446
   17417      13.7045
   17418      13.5974
   17419      13.6897
   17420      13.7492
   17421      13.7829
   17422      13.4831
   17423      14.2881
   17424      13.5921
   17425      14.0558
   17426      14.3575
   17427      14.0991
   17428      14.4015
   17429      13.8698
   17430      13.6992
   17431      13.7215
   17432      13.6827
   17433      14.1613
   17434      13.9809
   17435      13.2249
   17436      13.1251
   17437      14.2370
   17438      13.5450
   17439      13.3999
   17440      13.4650
   17441      13.5340
   17442      12.8110
   17443      13.6434
   17444      13.0118
   17445      12.9830
   17446      13.8468
   17447      13.8720
   17448      14.1097
   17449      14.0086
   17450      14.2765
   17451      13.8270
   17452      13.8397
   17453      13.6947
   17454      13.4586
   17455      14.0419
   17456      13.2474
   17457      13.7233
   17458      13.7120
   17459      13.7574
   17460      13.1858
   17461      12.9632
   17462      12.7794
   17463      12.8238
   17464      13.0864
   17465      12.1040
   17466      12.9951
   17467      13.3120
   17468      13.3373
   17469      13.3266
   17470      13.2152
   17471      13.2530
   17472      13.6728
   17473      13.5744
   17474      13.6345
   17475      14.1936
   17476      13.6840
   17477      14.4177
   17478      13.6279
   17479      13.5782
   17480      13.2435
   17481      13.2732
   17482      13.3358
   17483      12.7578
   17484      13.0597
   17485      12.8593
   17486      13.6608
   17487      12.7595
   17488      12.6839
   17489      13.2347
   17490      13.4281
   17491      13.0016
   17492      12.9385
   17493      12.8122
   17494      13.1446
   17495      13.0669
   17496      13.0992
   17497      13.1238
   17498      12.7557
   17499      12.5100
   17500      12.6090
   17501      13.2706
   17502      12.7503
   17503      13.5820
   17504      13.8762
   17505      14.2407
   17506      13.8193
   17507      13.3615
   17508      13.1926
   17509      12.7874
   17510      12.3727
   17511      12.8539
   17512      12.4104
   17513      13.0009
   17514      13.3409
   17515      12.8046
   17516      13.6408
   17517      12.7501
   17518      12.8149
   17519      12.5812
   17520      12.1005
   17521      12.1322
   17522      11.8645
   17523      11.7596
   17524      11.8583
   17525      11.7136
   17526      11.3500
   17527      12.7401
   17528      12.0267
   17529      12.3576
   17530      11.6004
   17531      12.5582
   17532      12.4991
   17533      12.4443
   17534      12.2170
   17535      12.5969
   17536      12.3896
   17537      13.0336
   17538      12.9346
   17539      12.6873
   17540      12.0083
   17541      12.1572
   17542      12.9873
   17543      12.8126
   17544      12.6663
   17545      12.5663
   17546      11.6507
   17547      12.0416
   17548      12.1957
   17549      11.8836
   17550      12.2751
   17551      11.7381
   17552      12.5788
   17553      12.7173
   17554      13.0571
   17555      12.2831
   17556      12.0301
   17557      12.3651
   17558      13.0224
   17559      12.2751
   17560      12.4396
   17561      12.8780
   17562      12.3048
   17563      12.1731
   17564      12.0218
   17565      12.3752
   17566      12.9710
   17567      12.1932
   17568      12.8656
   17569      12.3897
   17570      12.7111
   17571      12.3333
   17572      12.6511
   17573      12.9385
   17574      12.3784
   17575      12.9484
   17576      13.1300
   17577      13.2655
   17578      12.7608
   17579      13.4284
   17580      13.5463
   17581      13.2852
   17582      12.8790
   17583      13.0278
   17584      14.0975
   17585      13.1734
   17586      13.6283
   17587      13.2716
   17588      12.8575
   17589      13.5900
   17590      12.8840
   17591      12.7055
   17592      13.1958
   17593      13.6867
   17594      15.2286
   17595      14.4217
   17596      14.7990
   17597      15.2045
   17598      14.0530
   17599      14.3691
   17600      14.6148
   17601      14.6504
   17602      14.1049
   17603      14.3141
   17604      13.8706
   17605      14.7796
   17606      13.6416
   17607      14.1336
   17608      14.1411
   17609      13.7965
   17610      13.9392
   17611      13.6899
   17612      13.4882
   17613      13.3353
   17614      13.7320
   17615      13.3505
   17616      14.0409
   17617      13.7925
   17618      13.7799
   17619      13.9689
   17620      13.5722
   17621      14.0474
   17622      13.7494
   17623      13.6485
   17624      13.3735
   17625      13.3822
   17626      13.6839
   17627      12.9154
   17628      12.9253
   17629      13.0083
   17630      13.3946
   17631      13.0675
   17632      13.2933
   17633      13.1971
   17634      12.8214
   17635      12.2889
   17636      12.7104
   17637      12.8755
   17638      12.3283
   17639      13.7280
   17640      12.9353
   17641      12.9060
   17642      12.5154
   17643      12.5468
   17644      12.8845
   17645      12.4358
   17646      12.4590
   17647      12.1540
   17648      12.4418
   17649      11.6733
   17650      12.4370
   17651      12.3354
   17652      13.3976
   17653      12.4191
   17654      12.5026
   17655      12.8562
   17656      12.5117
   17657      13.3037
   17658      12.6489
   17659      12.7526
   17660      12.1140
   17661      12.4346
   17662      13.1865
   17663      12.2606
   17664      12.6068
   17665      12.7621
   17666      13.0335
   17667      13.0470
   17668      13.5979
   17669      13.4090
   17670      13.6458
   17671      12.8241
   17672      12.7022
   17673      12.3711
   17674      12.5656
   17675      12.5209
   17676      11.6003
   17677      11.8961
   17678      12.2190
   17679      12.1919
   17680      12.0827
   17681      12.5492
   17682      12.0884
   17683      12.0976
   17684      11.1938
   17685      11.5682
   17686      12.0992
   17687      11.6572
   17688      11.7714
   17689      11.8322
   17690      11.7171
   17691      12.2197
   17692      12.2923
   17693      11.6261
   17694      12.1917
   17695      11.9775
   17696      12.1722
   17697      11.8963
   17698      12.7694
   17699      12.0716
   17700      12.3771
   17701      12.0748
   17702      11.9757
   17703      12.4546
   17704      12.7370
   17705      11.9314
   17706      12.6373
   17707      12.1588
   17708      11.7361
   17709      11.9951
   17710      12.4389
   17711      12.1705
   17712      13.0278
   17713      12.0757
   17714      13.0088
   17715      11.9201
   17716      11.5239
   17717      11.4141
   17718      12.2110
   17719      12.2874
   17720      13.1302
   17721      12.9425
   17722      12.6716
   17723      12.4462
   17724      12.4497
   17725      12.6085
   17726      12.3564
   17727      13.0684
   17728      12.7836
   17729      12.5309
   17730      12.0149
   17731      13.2965
   17732      11.8277
   17733      12.5662
   17734      12.1870
   17735      11.6430
   17736      11.7600
   17737      11.6404
   17738      12.1134
   17739      12.6188
   17740      11.5180
   17741      12.1407
   17742      11.4776
   17743      11.6080
   17744      11.9653
   17745      12.3991
   17746      13.0023
   17747      12.3277
   17748      11.1738
   17749      11.4703
   17750      12.0312
   17751      11.6174
   17752      11.2418
   17753      11.2739
   17754      11.9387
   17755      11.7788
   17756      12.2647
   17757      11.8899
   17758      12.2907
   17759      11.4798
   17760      12.1016
   17761      12.0927
   17762      11.5655
   17763      12.1882
   17764      12.3230
   17765      12.2703
   17766      12.5908
   17767      13.0207
   17768      13.7531
   17769      13.1204
   17770      13.3146
   17771      13.4363
   17772      13.3060
   17773      13.2846
   17774      13.3004
   17775      12.9006
   17776      12.7410
   17777      12.0356
   17778      13.0658
   17779      12.7944
   17780      13.6625
   17781      13.1915
   17782      12.8973
   17783      13.1005
   17784      13.0065
   17785      12.5748
   17786      13.0325
   17787      12.5547
   17788      12.2569
   17789      12.2248
   17790      12.7137
   17791      12.6957
   17792      11.7444
   17793      11.9315
   17794      12.0052
   17795      12.8576
   17796      12.4396
   17797      13.8318
   17798      13.4258
   17799      14.1573
   17800      14.3996
   17801      14.4675
   17802      13.6250
   17803      14.0725
   17804      13.6992
   17805      13.5906
   17806      14.1405
   17807      13.4386
   17808      13.3739
   17809      12.5917
   17810      12.5219
   17811      13.1072
   17812      12.2984
   17813      12.6772
   17814      12.7227
   17815      12.2750
   17816      12.7653
   17817      12.5995
   17818      13.4744
   17819      12.4644
   17820      12.7542
   17821      12.4661
   17822      12.0783
   17823      12.5668
   17824      12.5098
   17825      11.8644
   17826      12.0949
   17827      12.4130
   17828      12.8948
   17829      12.9739
   17830      12.7000
   17831      13.0357
   17832      12.6473
   17833      13.0161
   17834      13.5576
   17835      13.0805
   17836      12.7464
   17837      12.6431
   17838      12.9192
   17839      12.6435
   17840      13.0996
   17841      13.1170
   17842      12.6963
   17843      12.7203
   17844      12.4817
   17845      12.2198
   17846      13.0017
   17847      13.0880
   17848      13.1828
   17849      13.2304
   17850      11.9702
   17851      12.5422
   17852      12.9265
   17853      12.8982
   17854      13.0559
   17855      12.5034
   17856      13.3710
   17857      12.3097
   17858      11.8339
   17859      12.0177
   17860      11.7093
   17861      12.3907
   17862      11.0279
   17863      11.9405
   17864      12.2644
   17865      12.4158
   17866      13.0943
   17867      12.5554
   17868      12.7853
   17869      12.6526
   17870      12.5392
   17871      12.5957
   17872      12.1863
   17873      12.2394
   17874      12.7213
   17875      12.6519
   17876      11.7353
   17877      12.1173
   17878      12.5332
   17879      12.4430
   17880      11.8608
   17881      12.3770
   17882      12.6407
   17883      12.8514
   17884      13.1268
   17885      13.5027
   17886      12.3681
   17887      12.6299
   17888      12.3690
   17889      12.0471
   17890      12.3655
   17891      12.4757
   17892      12.3442
   17893      12.3487
   17894      12.7046
   17895      12.5007
   17896      12.3737
   17897      12.6423
   17898      12.5244
   17899      12.3118
   17900      12.6044
   17901      12.2774
   17902      12.6737
   17903      12.2988
   17904      11.9245
   17905      12.5056
   17906      11.9992
   17907      12.3545
   17908      12.5669
   17909      12.7249
   17910      12.0906
   17911      12.1951
   17912      12.2300
   17913      14.1069
   17914      13.2448
   17915      13.5038
   17916      14.2429
   17917      13.4833
   17918      12.8823
   17919      13.4896
   17920      13.3061
   17921      13.7141
   17922      13.2474
   17923      13.1624
   17924      12.3978
   17925      12.8322
   17926      12.6286
   17927      12.7423
   17928      12.4503
   17929      12.1657
   17930      12.3645
   17931      12.7429
   17932      12.2580
   17933      12.7324
   17934      12.0297
   17935      12.2517
   17936      12.1233
   17937      11.7953
   17938      12.7685
   17939      12.5185
   17940      12.5202
   17941      11.9763
   17942      11.8289
   17943      11.8369
   17944      11.8648
   17945      11.8638
   17946      11.9333
   17947      11.9985
   17948      12.6363
   17949      11.7331
   17950      11.5512
   17951      12.0187
   17952      12.8709
   17953      12.2267
   17954      12.7015
   17955      12.0908
   17956      11.6266
   17957      12.1643
   17958      11.9316
   17959      12.6394
   17960      12.4109
   17961      11.9772
   17962      11.9809
   17963      10.7557
   17964      10.9277
   17965      11.2533
   17966      11.5698
   17967      10.4455
   17968      11.2385
   17969      11.5671
   17970      11.6298
   17971      12.1836
   17972      12.2965
   17973      12.5855
   17974      12.4672
   17975      12.2808
   17976      12.7194
   17977      12.7740
   17978      13.2408
   17979      12.7782
   17980      12.5673
   17981      12.4532
   17982      13.0840
   17983      13.0243
   17984      11.9666
   17985      12.0306
   17986      12.4457
   17987      12.8046
   17988      12.0612
   17989      12.6330
   17990      13.4981
   17991      13.5730
   17992      12.4525
   17993      12.7418
   17994      12.7714
   17995      13.0233
   17996      12.8681
   17997      12.7130
   17998      13.4303
   17999      13.3987
   18000      12.3664
   18001      13.3275
   18002      13.1658
   18003      13.2508
   18004      12.9666
   18005      13.5960
   18006      13.6577
   18007      13.3805
   18008      13.3507
   18009      13.3143
   18010      12.8146
   18011      13.2664
   18012      12.5841
   18013      13.4259
   18014      13.7754
   18015      13.1397
   18016      12.5870
   18017      12.3791
   18018      11.8789
   18019      12.7965
   18020      11.6505
   18021      11.9245
   18022      12.6909
   18023      12.2184
   18024      11.8502
   18025      12.0659
   18026      11.8350
   18027      11.6542
   18028      12.3327
   18029      12.0342
   18030      12.7641
   18031      12.0830
   18032      12.0426
   18033      11.5614
   18034      11.7892
   18035      11.6207
   18036      11.4234
   18037      11.6753
   18038      11.2165
   18039      12.3005
   18040      11.6159
   18041      11.6222
   18042      11.6860
   18043      12.1752
   18044      12.8892
   18045      12.4029
   18046      12.2108
   18047      12.1984
   18048      11.9141
   18049      12.1424
   18050      12.4561
   18051      12.1447
   18052      12.4025
   18053      12.2426
   18054      12.8167
   18055      11.5965
   18056      12.2366
   18057      11.8355
   18058      12.0730
   18059      11.8176
   18060      12.3350
   18061      12.0062
   18062      11.7616
   18063      11.8576
   18064      12.6778
   18065      11.4603
   18066      11.5799
   18067      11.8878
   18068      11.4910
   18069      12.2107
   18070      12.0871
   18071      12.3861
   18072      11.8142
   18073      11.6844
   18074      11.6663
   18075      11.8623
   18076      11.8404
   18077      11.3527
   18078      11.7850
   18079      12.2002
   18080      12.9386
   18081      12.7172
   18082      12.9687
   18083      12.3673
   18084      12.4032
   18085      12.9623
   18086      11.3994
   18087      12.2107
   18088      12.3774
   18089      13.0718
   18090      12.4771
   18091      12.4332
   18092      12.3938
   18093      11.3627
   18094      12.5005
   18095      12.3932
   18096      13.0658
   18097      12.5770
   18098      12.1205
   18099      13.2392
   18100      12.8719
   18101      12.6589
   18102      12.2636
   18103      12.1836
   18104      11.8730
   18105      11.5191
   18106      12.0586
   18107      11.7523
   18108      11.8432
   18109      11.8751
   18110      12.6769
   18111      12.6543
   18112      12.3292
   18113      12.5033
   18114      12.2633
   18115      12.4044
   18116      12.9855
   18117      12.7481
   18118      11.9390
   18119      12.2827
   18120      11.7489
   18121      11.7891
   18122      12.4973
   18123      11.7714
   18124      12.3383
   18125      12.2161
   18126      12.2549
   18127      11.1485
   18128      11.7010
   18129      11.8679
   18130      12.2340
   18131      12.5542
   18132      13.2246
   18133      12.4006
   18134      13.2081
   18135      12.5682
   18136      13.2234
   18137      13.2633
   18138      12.8238
   18139      12.8298
   18140      13.5616
   18141      12.8917
   18142      12.9042
   18143      12.8604
   18144      13.1233
   18145      12.7188
   18146      12.5400
   18147      12.6212
   18148      12.3064
   18149      11.9364
   18150      12.7196
   18151      12.3725
   18152      13.1247
   18153      12.6787
   18154      11.9085
   18155      11.6487
   18156      12.6205
   18157      12.2792
   18158      12.5906
   18159      12.8594
   18160      12.8923
   18161      12.4593
   18162      12.9537
   18163      12.8913
   18164      12.5921
   18165      12.5028
   18166      13.1452
   18167      14.1244
   18168      13.5552
   18169      12.6659
   18170      12.9662
   18171      12.7200
   18172      13.0460
   18173      12.7426
   18174      12.4845
   18175      12.5082
   18176      11.8246
   18177      11.5618
   18178      12.0194
   18179      12.2326
   18180      12.4064
[truncated: 6,640,041 more chars]
