# Supplementary material for: Non-degradative Ubiquitination of Protein Kinases
Source: PLoS Comput Biol. 2016 Jun 2;12(6):e1004898. doi: 10.1371/journal.pcbi.1004898 (PMC4890936; doi:10.1371/journal.pcbi.1004898)
Supplement: S12 Dataset — The distance between the ZAP-70 F349 Cα atom and the D379 Cβ atom at each picosecond in the simulations is printed in Angstroms. Data from each of the 32 10-ns simulations is combined into one file. (BZ2) [file pcbi.1004898.s022.bz2 › pcbi.1004898.s022]

#Frame      Dis_00000
       1       7.2627
       2       7.4782
       3       8.0846
       4       7.8192
       5       7.7672
       6       7.7048
       7       7.6668
       8       7.9496
       9       8.1001
      10       8.2350
      11       8.2919
      12       8.3631
      13       6.8602
      14       7.5886
      15       7.5096
      16       7.9063
      17       7.8791
      18       7.8501
      19       7.9317
      20       7.7802
      21       7.4208
      22       8.2772
      23       7.9553
      24       8.4016
      25       8.2643
      26       8.1954
      27       7.8744
      28       7.2553
      29       6.9224
      30       7.2300
      31       7.1209
      32       7.7134
      33       7.6818
      34       8.0395
      35       8.2627
      36       7.9512
      37       8.0355
      38       7.8322
      39       7.8030
      40       7.4350
      41       7.2094
      42       7.1864
      43       7.6646
      44       8.5418
      45       8.5744
      46       8.0022
      47       8.5542
      48       8.3207
      49       8.0935
      50       8.2375
      51       8.5029
      52       8.6633
      53       8.2298
      54       8.8496
      55       8.3458
      56       8.0043
      57       7.9663
      58       8.0677
      59       8.1600
      60       8.1367
      61       8.8150
      62       8.6549
      63       8.8580
      64       8.8995
      65       9.2265
      66       8.4197
      67       8.6446
      68       8.7458
      69       8.5429
      70       8.8483
      71       8.1340
      72       8.2484
      73       8.7108
      74       8.3545
      75       8.7422
      76       8.1671
      77       8.8529
      78       8.1329
      79       8.1803
      80       7.7137
      81       8.2358
      82       7.5257
      83       8.1136
      84       7.4124
      85       8.3061
      86       7.8611
      87       7.8648
      88       8.0633
      89       8.4984
      90       8.5420
      91       8.1337
      92       8.0417
      93       7.9554
      94       8.4487
      95       8.8947
      96       8.1368
      97       7.6186
      98       8.1971
      99       8.0767
     100       8.3569
     101       8.8522
     102       8.2444
     103       8.4180
     104       7.8495
     105       8.1237
     106       7.6918
     107       7.9818
     108       8.1191
     109       8.2858
     110       8.3743
     111       8.4551
     112       7.8942
     113       7.9950
     114       7.6117
     115       7.7739
     116       7.7095
     117       7.7594
     118       7.0574
     119       7.0144
     120       7.8556
     121       7.3210
     122       7.7185
     123       7.2664
     124       7.4725
     125       7.6928
     126       6.7996
     127       6.9156
     128       7.6486
     129       7.8114
     130       7.4383
     131       8.0863
     132       7.6202
     133       7.8180
     134       7.9771
     135       8.1816
     136       7.7507
     137       8.1402
     138       8.1468
     139       8.5490
     140       7.8240
     141       8.2775
     142       7.7320
     143       7.0511
     144       7.9261
     145       7.2786
     146       7.9453
     147       7.4861
     148       7.7343
     149       7.9883
     150       7.3382
     151       7.1283
     152       7.4366
     153       7.8937
     154       7.6543
     155       7.8175
     156       7.8565
     157       8.2782
     158       7.9167
     159       8.4699
     160       8.8849
     161       7.6915
     162       8.0600
     163       8.3689
     164       8.0801
     165       7.8005
     166       7.8133
     167       7.4678
     168       7.6305
     169       6.7187
     170       6.8562
     171       7.8304
     172       7.4376
     173       7.7055
     174       8.2747
     175       8.0873
     176       8.1178
     177       8.1266
     178       7.6836
     179       8.1617
     180       8.2758
     181       8.1246
     182       8.0748
     183       8.0453
     184       8.2881
     185       8.0111
     186       7.8405
     187       8.1101
     188       7.8043
     189       7.6260
     190       7.5057
     191       7.6670
     192       8.1675
     193       8.0383
     194       8.0060
     195       8.9038
     196       8.4644
     197       9.3804
     198       8.9227
     199       8.7746
     200       8.1645
     201       7.9623
     202       7.5700
     203       7.7798
     204       7.7058
     205       7.8828
     206       7.1539
     207       7.4962
     208       6.7822
     209       6.8091
     210       6.5836
     211       6.2083
     212       7.1863
     213       6.9227
     214       8.0726
     215       7.0631
     216       7.5572
     217       7.6089
     218       7.3810
     219       7.6697
     220       7.4416
     221       7.2559
     222       7.6258
     223       7.2181
     224       8.0112
     225       7.4521
     226       7.3195
     227       8.1330
     228       7.1794
     229       7.3187
     230       7.0922
     231       6.6486
     232       6.5820
     233       6.4225
     234       6.8844
     235       7.4333
     236       7.4375
     237       7.9952
     238       8.0243
     239       6.8924
     240       6.6135
     241       6.7469
     242       6.9727
     243       7.1006
     244       7.7458
     245       7.7812
     246       7.5008
     247       7.6376
     248       8.3484
     249       8.1608
     250       8.0878
     251       8.2177
     252       8.4595
     253       8.1023
     254       7.9405
     255       8.2332
     256       8.1718
     257       7.9149
     258       7.9298
     259       7.3158
     260       7.7376
     261       7.8864
     262       7.7779
     263       7.1115
     264       7.2512
     265       7.5454
     266       7.3805
     267       7.1128
     268       7.7994
     269       7.2476
     270       8.1278
     271       7.9494
     272       8.2732
     273       7.8416
     274       8.2518
     275       8.1995
     276       7.8448
     277       8.2490
     278       8.3037
     279       8.4147
     280       8.1912
     281       8.1159
     282       7.9837
     283       8.1505
     284       8.2888
     285       8.2273
     286       7.6285
     287       7.8374
     288       7.6532
     289       7.2761
     290       8.1271
     291       8.0179
     292       8.1340
     293       8.1233
     294       8.4068
     295       7.6293
     296       7.9152
     297       8.3687
     298       8.3467
     299       8.1257
     300       8.2966
     301       8.4285
     302       8.5201
     303       8.2175
     304       8.4802
     305       8.2860
     306       8.3049
     307       8.3668
     308       9.5721
     309       8.5766
     310       8.5079
     311       8.4287
     312       9.2836
     313       8.6870
     314       8.4572
     315       8.5001
     316       8.0656
     317       8.2673
     318       8.1799
     319       8.5799
     320       8.2468
     321       8.3559
     322       8.7686
     323       8.0149
     324       8.0575
     325       7.9504
     326       7.8349
     327       8.5858
     328       7.4229
     329       7.9644
     330       7.7710
     331       7.7454
     332       7.7349
     333       7.9111
     334       7.6693
     335       7.5396
     336       8.0030
     337       8.0584
     338       8.1570
     339       8.7032
     340       8.5483
     341       8.1044
     342       8.2519
     343       8.4507
     344       8.8283
     345       8.5275
     346       8.3737
     347       8.4874
     348       8.5668
     349       7.7870
     350       7.9776
     351       7.8887
     352       8.4401
     353       8.2210
     354       8.2733
     355       8.3906
     356       7.8950
     357       8.5706
     358       8.1060
     359       8.2956
     360       8.8326
     361       8.4392
     362       8.8274
     363       8.4617
     364       8.3632
     365       8.1359
     366       7.8934
     367       8.1641
     368       7.9336
     369       7.7457
     370       8.1957
     371       8.1324
     372       7.9685
     373       6.8937
     374       7.7365
     375       7.4993
     376       7.3736
     377       7.5209
     378       7.6844
     379       7.7227
     380       8.2625
     381       8.3552
     382       7.9012
     383       8.2656
     384       8.1716
     385       8.6416
     386       7.8565
     387       7.8674
     388       8.4249
     389       8.4609
     390       8.0915
     391       8.1192
     392       8.4195
     393       8.1625
     394       7.9336
     395       8.1875
     396       8.6167
     397       8.7728
     398       8.4902
     399       8.4342
     400       7.7748
     401       7.9657
     402       8.4628
     403       8.1444
     404       8.0230
     405       8.0911
     406       8.4517
     407       8.6520
     408       8.4010
     409       8.3569
     410       8.5260
     411       8.5367
     412       8.5126
     413       8.1424
     414       8.4247
     415       8.2780
     416       8.2034
     417       8.2242
     418       8.3333
     419       8.6126
     420       8.2404
     421       8.6877
     422       8.3074
     423       7.9593
     424       8.2015
     425       8.1496
     426       8.0433
     427       8.6349
     428       8.6252
     429       8.3052
     430       8.2891
     431       8.4470
     432       8.2515
     433       8.4906
     434       8.4967
     435       8.3835
     436       8.0650
     437       8.3936
     438       7.8569
     439       8.3986
     440       8.7724
     441       9.1215
     442       8.6973
     443       9.0757
     444       9.2855
     445       8.9853
     446       9.2038
     447       8.1763
     448       8.4980
     449       8.9802
     450       9.4652
     451       8.9573
     452       9.3932
     453       9.4668
     454       8.6352
     455       8.7842
     456       8.9081
     457       9.3909
     458       9.5519
     459       9.1642
     460       9.8610
     461       9.3372
     462       8.9203
     463      10.1828
     464       9.7592
     465      10.4795
     466       9.9355
     467      10.5001
     468       9.9835
     469      10.4452
     470      10.0931
     471       9.7358
     472       9.7636
     473       9.4718
     474       9.2759
     475       9.3779
     476       9.4674
     477       9.1752
     478       9.0123
     479       9.0276
     480       9.0611
     481       8.6742
     482       8.4222
     483       9.0403
     484       8.9855
     485       8.8154
     486       9.1338
     487       9.4647
     488       9.3633
     489       9.4714
     490       9.1153
     491       9.0255
     492       8.1405
     493       8.7458
     494       8.8999
     495       8.7478
     496       8.9523
     497       8.6253
     498       8.3660
     499       8.1581
     500       8.3242
     501       8.3256
     502       8.5053
     503       8.3219
     504       8.2795
     505       8.5566
     506       8.3308
     507       8.0076
     508       8.4282
     509       8.1706
     510       8.0680
     511       7.9627
     512       8.3802
     513       8.0941
     514       8.7412
     515       7.8603
     516       7.9851
     517       7.9782
     518       8.2265
     519       8.0944
     520       8.3403
     521       8.5712
     522       8.1648
     523       8.2608
     524       8.0452
     525       8.0879
     526       7.8864
     527       8.4754
     528       7.8750
     529       7.7493
     530       8.2097
     531       8.1741
     532       8.3723
     533       8.1796
     534       8.2995
     535       8.2835
     536       8.3313
     537       8.3221
     538       8.3865
     539       8.0642
     540       8.1544
     541       8.4694
     542       8.2909
     543       7.8872
     544       7.8816
     545       8.3881
     546       8.5448
     547       8.5716
     548       8.1990
     549       8.0314
     550       7.8065
     551       7.9859
     552       7.7555
     553       8.3597
     554       7.8418
     555       7.8922
     556       8.1071
     557       7.8659
     558       8.0780
     559       8.3346
     560       8.0496
     561       8.0111
     562       8.3523
     563       8.2406
     564       9.1497
     565       8.4459
     566       8.1723
     567       8.3363
     568       8.8236
     569       8.6269
     570       8.9917
     571       8.5105
     572       8.2878
     573       8.7080
     574       8.1410
     575       8.1471
     576       8.1235
     577       8.4947
     578       8.0142
     579       8.2025
     580       8.1279
     581       7.9275
     582       7.6844
     583       7.8901
     584       8.2858
     585       7.9475
     586       8.0196
     587       8.1683
     588       7.8628
     589       7.9002
     590       7.5963
     591       8.0176
     592       7.8839
     593       8.0858
     594       8.1746
     595       7.9575
     596       8.1229
     597       8.1743
     598       7.9613
     599       8.0870
     600       8.3659
     601       8.1961
     602       8.3573
     603       8.9327
     604       8.9681
     605       8.6130
     606       8.2308
     607       9.1273
     608       8.2986
     609       8.0661
     610       8.0470
     611       8.0280
     612       7.7903
     613       7.9020
     614       7.5660
     615       7.5172
     616       7.8621
     617       8.1414
     618       7.8440
     619       7.2935
     620       7.5664
     621       7.6812
     622       8.0776
     623       7.9503
     624       8.1561
     625       8.7323
     626       8.2958
     627       8.8171
     628       8.2583
     629       8.5514
     630       8.3945
     631       8.3709
     632       8.0548
     633       7.9308
     634       8.1559
     635       8.2080
     636       8.3993
     637       8.4911
     638       8.2460
     639       8.4019
     640       8.1918
     641       7.3237
     642       7.6026
     643       8.2875
     644       7.8887
     645       8.2874
     646       8.0697
     647       8.0415
     648       8.5599
     649       8.3909
     650       7.6581
     651       8.2992
     652       8.0453
     653       8.3785
     654       8.6015
     655       8.1570
     656       9.0349
     657       8.4230
     658       8.5317
     659       8.3017
     660       8.8315
     661       8.2589
     662       8.1912
     663       8.1686
     664       7.7291
     665       8.4389
     666       7.8902
     667       7.2030
     668       7.6430
     669       7.6292
     670       8.3617
     671       8.2463
     672       8.4369
     673       7.9739
     674       8.7126
     675       8.5597
     676       7.9809
     677       8.2854
     678       8.2100
     679       8.1700
     680       8.4290
     681       7.5862
     682       7.5577
     683       7.1528
     684       8.3016
     685       7.4525
     686       8.2163
     687       8.1211
     688       8.3191
     689       8.1289
     690       8.5837
     691       8.7176
     692       8.8857
     693       8.8808
     694       8.3566
     695       8.4110
     696       8.6081
     697       8.8537
     698       8.7814
     699       8.7288
     700       8.3189
     701       8.7634
     702       8.7912
     703       8.1529
     704       8.8100
     705       8.8072
     706       8.6093
     707       8.6609
     708       7.7474
     709       8.0830
     710       7.3830
     711       8.2561
     712       8.3294
     713       7.8730
     714       8.2164
     715       8.0007
     716       8.5656
     717       8.3377
     718       8.1554
     719       8.6425
     720       8.0353
     721       8.1141
     722       8.3729
     723       8.6473
     724       8.3380
     725       8.8264
     726       8.9370
     727       8.4207
     728       8.4590
     729       8.3172
     730       7.9369
     731       8.2861
     732       8.6216
     733       8.7370
     734       8.1230
     735       8.6199
     736       8.3115
     737       8.5831
     738       8.7010
     739       8.4996
     740       8.4698
     741       8.6511
     742       8.6422
     743       9.2924
     744       8.5832
     745       9.1122
     746       9.0721
     747       9.1732
     748       9.8345
     749       9.4193
     750       8.8819
     751       9.4881
     752       9.3767
     753       8.4029
     754       8.8423
     755       7.9860
     756       8.2721
     757       8.5135
     758       8.2098
     759       8.1523
     760       8.2157
     761       8.5528
     762       8.4986
     763       8.7775
     764       8.6744
     765       8.6000
     766       8.8750
     767       8.5240
     768       8.5912
     769       8.5379
     770       8.2253
     771       9.2523
     772       9.6175
     773       9.1646
     774       9.0683
     775       8.2335
     776       8.8470
     777       8.3552
     778       8.8167
     779       8.2297
     780       7.9648
     781       8.3830
     782       8.3935
     783       8.7836
     784       8.3274
     785       7.9440
     786       8.0329
     787       8.0391
     788       7.9449
     789       8.0968
     790       7.9999
     791       7.5108
     792       8.1445
     793       7.9797
     794       8.4859
     795       8.3909
     796       8.1018
     797       8.6675
     798       9.1311
     799       8.9600
     800       9.5075
     801       8.8343
     802       8.6681
     803       8.9345
     804       8.3479
     805       9.0665
     806       8.8615
     807       7.9627
     808       8.5398
     809       8.0791
     810       8.1137
     811       8.2429
     812       9.3699
     813       8.3075
     814       8.7238
     815       8.5724
     816       9.0844
     817       8.0372
     818       8.7014
     819       8.4851
     820       8.0258
     821       8.4671
     822       8.1676
     823       8.2511
     824       8.0058
     825       8.1214
     826       7.6259
     827       8.0859
     828       8.5031
     829       8.6404
     830       8.3021
     831       7.9830
     832       8.0161
     833       8.2403
     834       8.1297
     835       8.2577
     836       8.7456
     837       8.3554
     838       8.2718
     839       8.0298
     840       7.7954
     841       8.1960
     842       8.6462
     843       8.3188
     844       8.6387
     845       8.7644
     846       8.6567
     847       8.7160
     848       9.0105
     849       8.6578
     850       9.1526
     851       8.6894
     852       8.6651
     853       8.3996
     854       8.4949
     855       8.7280
     856       8.3860
     857       9.4344
     858       8.7258
     859       8.8209
     860       8.6104
     861       8.9536
     862       8.5610
     863       8.5207
     864       8.4407
     865       8.3795
     866       8.4807
     867       8.4199
     868       9.0900
     869       9.0339
     870       9.2382
     871       9.5481
     872       9.0298
     873       9.9162
     874       8.8797
     875       9.2873
     876       9.1018
     877       8.7762
     878       8.1895
     879       8.3786
     880       7.8636
     881       8.2726
     882       7.9601
     883       8.5007
     884       8.3258
     885       7.9383
     886       8.1038
     887       8.3841
     888       8.7390
     889       8.4034
     890       8.5102
     891       8.6745
     892       8.6043
     893       8.6154
     894       8.1996
     895       8.0626
     896       8.2780
     897       8.4359
     898       8.4025
     899       8.1522
     900       7.9551
     901       8.5761
     902       8.9907
     903       8.8451
     904       8.4753
     905       8.7099
     906       8.8050
     907       8.7196
     908       8.1736
     909       8.4934
     910       8.3451
     911       8.4236
     912       8.7731
     913       9.1380
     914       9.0432
     915       9.3858
     916       9.0513
     917       9.5543
     918       9.1497
     919       9.1820
     920       9.5968
     921       9.4525
     922       8.9924
     923       9.3832
     924       9.2768
     925       8.8642
     926       8.7598
     927       9.0120
     928       8.8802
     929       8.9423
     930       9.4744
     931       8.9498
     932       9.3830
     933       9.8057
     934       9.2996
     935       9.7999
     936       8.8797
     937       9.2688
     938       9.3202
     939       9.2717
     940       9.7233
     941       9.6532
     942       9.4071
     943       8.9413
     944       9.8062
     945      10.2783
     946       9.8057
     947       9.8681
     948      10.2464
     949      10.2524
     950       8.8413
     951      10.0706
     952       9.7132
     953       9.4587
     954      10.3264
     955      10.4378
     956       9.6888
     957       9.6642
     958       9.8628
     959       9.0651
     960       9.2831
     961      10.4242
     962      10.0134
     963      10.2277
     964       9.9411
     965       9.4668
     966       9.0752
     967       9.2816
     968       9.1813
     969       9.5388
     970       9.4946
     971       9.5412
     972       9.7945
     973       9.1922
     974       9.5376
     975       9.9398
     976       9.9384
     977       9.8215
     978       9.9453
     979       9.6979
     980       8.9375
     981       8.9788
     982       8.6725
     983       9.1367
     984       8.7270
     985       9.0520
     986       8.9875
     987       9.0995
     988       9.0188
     989       9.4387
     990       9.2339
     991       9.6085
     992       9.0747
     993       8.6333
     994       9.1102
     995       8.6361
     996       8.4374
     997       8.9433
     998       9.7861
     999       8.9186
    1000       8.8197
    1001       9.7296
    1002       9.4770
    1003       9.2840
    1004       9.8299
    1005       9.4295
    1006       9.7721
    1007       9.6512
    1008       8.8193
    1009       9.3870
    1010       9.4102
    1011       9.4289
    1012       9.8220
    1013       9.4236
    1014       9.0954
    1015       8.7591
    1016       9.0443
    1017       8.9854
    1018       9.4092
    1019       9.9044
    1020       9.6442
    1021       9.5611
    1022       9.6245
    1023       9.4481
    1024       9.7195
    1025       9.5360
    1026       9.5905
    1027       9.5778
    1028       9.7416
    1029       9.4609
    1030      10.5425
    1031      10.2393
    1032      10.1883
    1033      10.2058
    1034      10.4449
    1035      10.3255
    1036      10.5538
    1037      10.3843
    1038      10.5006
    1039      10.5041
    1040      10.4326
    1041      10.5667
    1042      10.1667
    1043       9.5829
    1044      10.2045
    1045       9.9182
    1046      10.1231
    1047      10.4226
    1048      10.4492
    1049      10.6478
    1050      11.5722
    1051      11.1739
    1052      10.9604
    1053      11.2734
    1054      11.0154
    1055      10.5548
    1056      10.8975
    1057      10.1235
    1058      10.0245
    1059      10.2051
    1060       9.8841
    1061      10.4306
    1062       9.9754
    1063       9.9493
    1064      10.2577
    1065      10.4692
    1066       9.9705
    1067       9.9534
    1068       9.9315
    1069      10.0009
    1070      10.0513
    1071      11.0547
    1072       9.9982
    1073      10.1720
    1074       9.9785
    1075       9.8302
    1076       9.7396
    1077       9.6800
    1078       9.4070
    1079       9.5347
    1080       9.4494
    1081       9.1780
    1082       9.4746
    1083       9.4845
    1084       9.8421
    1085       9.7656
    1086       9.2188
    1087       9.4108
    1088       9.4816
    1089       9.5019
    1090       9.0960
    1091       9.8663
    1092       9.6620
    1093       9.4645
    1094       8.7717
    1095       9.0859
    1096       9.0509
    1097       9.3655
    1098       9.3356
    1099       9.0287
    1100       9.9184
    1101       9.8850
    1102       9.6109
    1103       9.9948
    1104       9.3547
    1105       9.3134
    1106       9.0718
    1107       9.1084
    1108       9.1231
    1109       8.7822
    1110       8.0258
    1111       9.1320
    1112       8.9375
    1113       9.5447
    1114       8.6941
    1115       8.9717
    1116       9.0744
    1117       8.9174
    1118       8.5580
    1119       8.7744
    1120       8.9049
    1121       8.9428
    1122       8.6529
    1123       8.8811
    1124       8.2839
    1125       9.2511
    1126       8.6873
    1127       8.9780
    1128       8.8284
    1129       8.6075
    1130       9.2299
    1131       9.2677
    1132       8.9905
    1133       8.6992
    1134       9.0202
    1135       9.6844
    1136       9.6154
    1137       9.3593
    1138       9.2122
    1139       9.4722
    1140       9.2869
    1141       9.6275
    1142       9.4532
    1143       8.8722
    1144       9.6304
    1145       9.6646
    1146       9.8511
    1147       9.7957
    1148       9.6909
    1149       9.9384
    1150       9.5229
    1151       9.2941
    1152       9.1027
    1153       9.2147
    1154      10.3978
    1155      10.1874
    1156       9.9091
    1157       9.7330
    1158       9.4268
    1159       9.3339
    1160       8.9088
    1161       9.3184
    1162       8.9445
    1163       8.7461
    1164       8.8157
    1165       8.7696
    1166       9.0619
    1167       8.4620
    1168       8.2809
    1169       8.4842
    1170       8.3451
    1171       8.4025
    1172       8.4905
    1173       8.4819
    1174       8.7968
    1175       8.3725
    1176       8.2107
    1177       8.2644
    1178       8.5441
    1179       8.4591
    1180       8.1171
    1181       7.9845
    1182       8.0954
    1183       8.6964
    1184       8.7514
    1185       8.3311
    1186       8.6719
    1187       9.2124
    1188       8.7139
    1189       9.9402
    1190       9.0856
    1191       9.0541
    1192       8.8918
    1193       8.6003
    1194       8.4937
    1195       8.5910
    1196       9.2741
    1197       9.7488
    1198       9.2690
    1199       9.9887
    1200       9.7483
    1201       9.4045
    1202      10.1648
    1203      10.2378
    1204      10.0267
    1205       9.8819
    1206       9.7106
    1207       9.5556
    1208       9.5812
    1209       9.3948
    1210       9.7106
    1211       8.8746
    1212       9.4577
    1213       9.4620
    1214       9.3215
    1215       9.7958
    1216       9.1256
    1217       9.1178
    1218       8.3838
    1219       8.8384
    1220       9.3924
    1221       8.5982
    1222       8.3520
    1223       9.7943
    1224       9.0863
    1225       9.5878
    1226       9.8143
    1227       9.4305
    1228       9.2388
    1229       9.2907
    1230       8.9897
    1231       9.2071
    1232       8.8727
    1233       9.0188
    1234       9.7596
    1235       9.6600
    1236       9.3451
    1237       8.1205
    1238       9.2047
    1239       8.9763
    1240       8.7024
    1241       9.0844
    1242       9.8932
    1243       9.4555
    1244      10.1054
    1245      10.0969
    1246      10.5973
    1247      10.2835
    1248       9.9483
    1249      10.2515
    1250       9.6273
    1251      10.0980
    1252       9.9531
    1253      10.3141
    1254      10.4994
    1255       9.6953
    1256      10.2062
    1257      10.9174
    1258      10.3978
    1259       9.9278
    1260      10.1661
    1261       9.5481
    1262       9.5708
    1263       9.5270
    1264       9.3132
    1265       9.7876
    1266       9.1441
    1267      10.1449
    1268       9.9185
    1269      10.4957
    1270      10.1046
    1271      10.4533
    1272      10.1390
    1273       9.8633
    1274      10.0712
    1275       9.4631
    1276       9.9451
    1277       9.8946
    1278       9.8442
    1279       9.9721
    1280       9.6982
    1281       9.9939
    1282       9.3437
    1283       9.6489
    1284      10.2532
    1285      10.9849
    1286      10.0550
    1287       9.8923
    1288       9.8147
    1289       9.8951
    1290      10.2267
    1291      10.1757
    1292      10.4792
    1293      10.7172
    1294      11.4997
    1295      10.7142
    1296      10.8918
    1297      10.5368
    1298      10.7586
    1299      10.4716
    1300      10.9798
    1301      11.4367
    1302      10.2234
    1303      10.7275
    1304      11.0530
    1305      10.2875
    1306      10.9839
    1307      10.7743
    1308      10.7480
    1309      10.3820
    1310      10.4841
    1311      10.1553
    1312      10.0530
    1313       9.8120
    1314      10.7092
    1315      10.5412
    1316      10.2426
    1317      10.6938
    1318       9.4474
    1319      10.1933
    1320       9.7599
    1321      10.3127
    1322       9.6197
    1323       9.5820
    1324       9.3159
    1325       9.5248
    1326      10.4061
    1327      10.0410
    1328      10.2535
    1329      10.6118
    1330       9.9588
    1331      10.3807
    1332      10.0563
    1333      10.7412
    1334      11.2622
    1335      10.5971
    1336      10.6471
    1337      10.4690
    1338      10.2601
    1339      10.2547
    1340       9.8114
    1341      10.3675
    1342      10.0919
    1343       9.9386
    1344       9.9164
    1345       9.1630
    1346      10.1302
    1347       9.7662
    1348       9.9455
    1349       9.5490
    1350      10.0584
    1351       9.6054
    1352      10.1958
    1353       9.8036
    1354       9.8196
    1355      10.2541
    1356       9.5067
    1357       9.5998
    1358       9.2008
    1359       9.6752
    1360       9.4828
    1361       9.0173
    1362       9.4817
    1363       8.4117
    1364       8.7039
    1365       8.7871
    1366       9.2390
    1367       9.2198
    1368       9.0935
    1369       9.1129
    1370       8.6656
    1371       8.6761
    1372       8.7137
    1373       9.1923
    1374       8.9087
    1375       8.2733
    1376       8.6217
    1377       9.5180
    1378       9.3392
    1379       9.4057
    1380      10.4202
    1381      11.0256
    1382      10.3858
    1383      10.0493
    1384      10.9792
    1385      10.2885
    1386       9.9846
    1387       9.4831
    1388      10.0763
    1389       9.8653
    1390       9.6428
    1391      10.3338
    1392       9.9229
    1393      10.0883
    1394      10.2501
    1395       9.9909
    1396       9.4096
    1397       9.6705
    1398      10.3595
    1399      10.4540
    1400      10.1536
    1401      10.4454
    1402      10.5696
    1403      10.8971
    1404      10.4156
    1405      10.0274
    1406      10.8467
    1407      10.7929
    1408      10.8534
    1409      10.4810
    1410      10.4043
    1411      10.3654
    1412      11.3012
    1413      10.3545
    1414      11.3552
    1415      11.0354
    1416      10.6564
    1417      10.2402
    1418      10.4025
    1419      10.8316
    1420      10.7082
    1421      10.9754
    1422      10.5155
    1423      10.6241
    1424       9.3455
    1425      10.4958
    1426      10.3496
    1427      11.4088
    1428      10.4716
    1429      10.9321
    1430      10.9503
    1431      10.7323
    1432      11.4629
    1433      11.3886
    1434      10.8271
    1435      11.5502
    1436      11.2506
    1437      11.8641
    1438      11.3593
    1439      11.4549
    1440      11.7708
    1441      11.2136
    1442      11.3314
    1443      10.9365
    1444      10.8376
    1445      10.8323
    1446      10.9775
    1447      10.7044
    1448      10.6228
    1449      10.9594
    1450      10.2940
    1451      10.5819
    1452      10.1006
    1453      10.6471
    1454      10.5311
    1455      10.6385
    1456      10.2654
    1457      10.4853
    1458      10.4680
    1459      10.7284
    1460      10.1641
    1461      10.1189
    1462      10.8144
    1463      10.0788
    1464      10.4510
    1465       9.9747
    1466      10.7212
    1467      10.8312
    1468      10.2673
    1469       9.6035
    1470       9.8469
    1471      11.0066
    1472      10.2224
    1473      11.3087
    1474      10.8643
    1475      10.7690
    1476      10.7248
    1477      11.0891
    1478      11.2691
    1479      10.6721
    1480      10.3957
    1481      11.2794
    1482      11.0896
    1483      10.6497
    1484      10.8406
    1485      11.3357
    1486      11.0073
    1487      10.7013
    1488      10.9986
    1489      11.0513
    1490      11.2911
    1491      10.8719
    1492      11.0660
    1493      11.1902
    1494      11.0648
    1495      11.3274
    1496      11.6058
    1497      11.5147
    1498      11.6041
    1499      11.6102
    1500      12.1438
    1501      11.7910
    1502      10.9446
    1503      11.6373
    1504      11.4465
    1505      10.8532
    1506      11.5941
    1507      11.4576
    1508      11.1292
    1509      11.7791
    1510      11.3282
    1511      11.6993
    1512      11.7950
    1513      11.6859
    1514      11.7320
    1515      12.3264
    1516      11.9957
    1517      11.5873
    1518      12.2464
    1519      11.7319
    1520      11.7826
    1521      12.0877
    1522      11.6678
    1523      10.3677
    1524      10.4207
    1525      10.0450
    1526      10.4505
    1527      10.1218
    1528      10.8791
    1529       9.9301
    1530      10.9975
    1531      10.5180
    1532      10.7571
    1533      10.5775
    1534       9.7617
    1535      10.1459
    1536      10.3872
    1537      10.8851
    1538      11.0353
    1539      10.5068
    1540      10.1529
    1541       9.9328
    1542       9.4507
    1543       9.5731
    1544       9.9746
    1545      10.1053
    1546      10.0104
    1547       9.6446
    1548       9.7822
    1549      10.0876
    1550       9.5477
    1551       9.9293
    1552       9.1798
    1553       9.4949
    1554       9.7816
    1555       9.8862
    1556      10.0827
    1557       9.7889
    1558      10.1104
    1559      10.8622
    1560      10.5940
    1561      10.5845
    1562      10.7760
    1563      10.9730
    1564      10.1175
    1565      10.3072
    1566      10.5951
    1567      10.6034
    1568      10.3159
    1569      11.1461
    1570      10.2803
    1571      11.6224
    1572      10.8214
    1573      10.3285
    1574      10.3788
    1575      10.5022
    1576      10.6620
    1577      11.0325
    1578      10.8793
    1579      10.2475
    1580      11.5917
    1581      10.9550
    1582      10.5427
    1583      11.1875
    1584      10.7690
    1585      10.7192
    1586      10.8495
    1587      11.7702
    1588      11.1356
    1589      10.9868
    1590      10.1924
    1591      10.3224
    1592       9.9590
    1593      10.2309
    1594      10.8239
    1595       9.6388
    1596      10.4295
    1597      10.5203
    1598      10.5724
    1599      10.9680
    1600      11.4360
    1601      10.1915
    1602      10.3863
    1603      10.4866
    1604       9.9353
    1605       9.5595
    1606       9.8655
    1607       9.8559
    1608      10.0418
    1609       9.7887
    1610       9.3859
    1611      10.0049
    1612       9.7030
    1613       9.5183
    1614       9.3638
    1615       9.6783
    1616      10.3612
    1617      10.4370
    1618       9.9029
    1619      10.2524
    1620      10.4908
    1621      10.3938
    1622      10.6782
    1623      10.5404
    1624      11.1575
    1625      10.7249
    1626      11.1628
    1627      10.7077
    1628      10.3994
    1629      10.5521
    1630      11.0485
    1631      11.1140
    1632      10.5985
    1633      10.6665
    1634      10.8159
    1635      10.8162
    1636      11.0435
    1637      10.8138
    1638      11.0923
    1639      10.1696
    1640      10.5778
    1641      11.0526
    1642      11.3063
    1643      11.0866
    1644      10.9290
    1645      11.2194
    1646      11.0679
    1647      11.2614
    1648      11.8425
    1649      12.1511
    1650      11.2650
    1651      11.6030
    1652      11.7565
    1653      11.5297
    1654      11.0720
    1655      11.9829
    1656      11.9014
    1657      12.2417
    1658      11.7462
    1659      12.2833
    1660      12.3829
    1661      12.1881
    1662      12.3140
    1663      11.8388
    1664      11.8308
    1665      12.1850
    1666      11.9184
    1667      10.7227
    1668      11.4517
    1669      11.3562
    1670      11.5602
    1671      11.3185
    1672      11.1409
    1673      10.3585
    1674      10.0328
    1675      10.8363
    1676      10.2685
    1677      10.8428
    1678      10.9538
    1679      11.1687
    1680      11.5266
    1681      11.1642
    1682      11.3318
    1683      10.7979
    1684      10.5478
    1685      11.3155
    1686      10.6854
    1687      10.7312
    1688       9.6768
    1689      10.8133
    1690      10.7602
    1691      10.1350
    1692      10.0768
    1693      10.5868
    1694      10.6853
    1695      10.0424
    1696      10.7213
    1697      11.0172
    1698      10.7673
    1699      10.6683
    1700      10.5353
    1701      11.1445
    1702      11.1318
    1703      10.6494
    1704      10.4729
    1705      10.2784
    1706      10.2371
    1707      10.3600
    1708      10.9301
    1709      11.0173
    1710      10.2886
    1711      10.3613
    1712      10.4243
    1713      10.2299
    1714       9.3865
    1715      10.2687
    1716      10.1075
    1717       9.8436
    1718      10.0109
    1719      10.4649
    1720      10.7031
    1721      10.2276
    1722      10.5475
    1723      10.8002
    1724      10.5929
    1725      10.2932
    1726      10.6245
    1727      10.7388
    1728      10.6218
    1729      10.7913
    1730      10.7511
    1731      10.4080
    1732      11.0459
    1733      11.1892
    1734      10.2349
    1735      10.0757
    1736      10.0032
    1737      10.7462
    1738      10.6507
    1739      10.3903
    1740      10.7600
    1741       9.9981
    1742      11.1742
    1743      10.5410
    1744      10.3529
    1745      10.4988
    1746       9.5316
    1747       9.6605
    1748       9.8592
    1749      10.7703
    1750      10.4492
    1751      10.6398
    1752      10.4776
    1753      10.5238
    1754      11.0045
    1755      10.4478
    1756      10.4439
    1757      10.8388
    1758      10.8530
    1759      10.4938
    1760      10.4130
    1761      10.7427
    1762      11.0041
    1763       9.8034
    1764      10.0031
    1765      10.0212
    1766      10.7246
    1767      10.2378
    1768      10.2297
    1769       9.9229
    1770      10.8696
    1771       9.7452
    1772      10.0899
    1773       9.8957
    1774      10.3941
    1775       9.9338
    1776      10.1634
    1777       9.7047
    1778      10.1793
    1779       9.6469
    1780      10.2796
    1781      10.6496
    1782      10.0930
    1783      10.6326
    1784      10.1111
    1785      10.4624
    1786      10.3399
    1787      10.5437
    1788      10.2401
    1789      10.3043
    1790      10.3974
    1791      10.6429
    1792      10.1399
    1793       9.8926
    1794      10.0647
    1795      10.3138
    1796      10.3291
    1797      10.1846
    1798      10.3914
    1799      10.1545
    1800       9.6983
    1801       9.6113
    1802      10.1167
    1803      10.2381
    1804       9.5884
    1805       9.3451
    1806       9.5836
    1807       9.4990
    1808       9.5531
    1809       9.0745
    1810       9.4034
    1811      10.0744
    1812       9.9174
    1813       9.3370
    1814       8.9481
    1815       8.6719
    1816       8.9242
    1817       9.3213
    1818       9.8331
    1819       9.9407
    1820       9.6264
    1821       9.9667
    1822       9.2748
    1823      10.1000
    1824       9.2053
    1825       9.3690
    1826       9.6907
    1827       9.5688
    1828       9.7150
    1829      10.0568
    1830      10.1386
    1831       9.9069
    1832       9.7326
    1833      10.3819
    1834      10.5512
    1835      10.3334
    1836       9.9053
    1837      10.1377
    1838      10.0451
    1839      10.1214
    1840      10.4751
    1841      10.6088
    1842       9.9783
    1843       9.9948
    1844      10.4083
    1845      10.6140
    1846      10.1433
    1847       9.4577
    1848      10.3249
    1849      10.6801
    1850      11.5100
    1851      10.5312
    1852      10.2277
    1853      10.1545
    1854      10.0825
    1855       9.9380
    1856       9.3908
    1857      10.2045
    1858       9.6645
    1859       9.7016
    1860       9.4217
    1861       9.6091
    1862       9.7117
    1863       8.8995
    1864       9.1361
    1865       9.7407
    1866       9.5990
    1867       9.8094
    1868      10.3308
    1869       9.1984
    1870       9.0252
    1871       9.5154
    1872       9.6399
    1873       9.5755
    1874       9.4298
    1875       9.7211
    1876       9.1391
    1877       9.4240
    1878       8.8612
    1879       9.7316
    1880       9.2725
    1881       9.8377
    1882       8.9708
    1883       9.5862
    1884       9.3317
    1885       8.9786
    1886       9.1925
    1887       9.6597
    1888       9.3089
    1889       9.7097
    1890       8.7908
    1891       9.2402
    1892       9.1184
    1893       8.8903
    1894       9.0527
    1895       8.8742
    1896       9.2266
    1897       9.0748
    1898       9.2898
    1899       9.1608
    1900       9.5324
    1901       9.1331
    1902       9.3523
    1903       9.5699
    1904       9.3377
    1905       9.5047
    1906       9.1312
    1907       9.4464
    1908       9.6221
    1909       9.6420
    1910       9.3909
    1911       9.3458
    1912       9.4156
    1913       9.7004
    1914       8.9322
    1915       9.0616
    1916       9.1956
    1917       9.5709
    1918       9.5219
    1919       9.4994
    1920       9.6116
    1921       9.7710
    1922      10.3013
    1923       9.4646
    1924       8.8839
    1925       9.1804
    1926       9.8109
    1927       9.6811
    1928       9.9069
    1929       9.1828
    1930       9.5129
    1931       9.6337
    1932       9.9970
    1933       9.5767
    1934       9.6346
    1935       9.6652
    1936       9.6993
    1937       9.5157
    1938       9.3165
    1939       9.0790
    1940       9.1911
    1941       9.1413
    1942       9.1957
    1943       9.0749
    1944       9.0152
    1945       8.9364
    1946       9.1489
    1947       8.7220
    1948       9.3603
    1949       9.5265
    1950       9.4161
    1951       9.2216
    1952       9.3000
    1953       9.8488
    1954       9.6717
    1955       8.9760
    1956       8.9769
    1957       8.6755
    1958       9.3164
    1959       9.3056
    1960       9.1592
    1961       9.2011
    1962       9.1885
    1963       9.1292
    1964       9.3934
    1965       9.4868
    1966       9.1253
    1967       9.3843
    1968       9.1978
    1969       9.2388
    1970       9.5254
    1971       9.0366
    1972       8.8301
    1973       8.9706
    1974       9.5836
    1975       9.6199
    1976       9.0376
    1977       9.0436
    1978       9.4126
    1979       9.2799
    1980       9.5937
    1981       9.1814
    1982       9.6667
    1983       9.2480
    1984       9.6722
    1985       9.7214
    1986       9.2692
    1987       8.8636
    1988       9.7040
    1989       9.1029
    1990       8.8733
    1991       8.5478
    1992       9.1490
    1993       8.5601
    1994       9.2751
    1995       9.4546
    1996       9.8992
    1997       9.2936
    1998       9.5516
    1999       9.7954
    2000      10.1799
    2001       9.3031
    2002       9.7556
    2003       9.2898
    2004       9.8685
    2005       9.5236
    2006      10.1624
    2007       9.1973
    2008       9.6723
    2009       9.6481
    2010       9.6841
    2011       9.9218
    2012       9.9724
    2013       9.5570
    2014       9.9443
    2015       9.2604
    2016       9.3943
    2017      10.2199
    2018       9.0998
    2019       9.5082
    2020       9.3275
    2021       9.2688
    2022      10.0870
    2023       9.3769
    2024       9.4072
    2025       9.7063
    2026       9.7674
    2027       9.8461
    2028      10.5772
    2029       9.8928
    2030      10.2419
    2031       9.7961
    2032       9.9308
    2033       9.6021
    2034       9.4659
    2035       9.2874
    2036       9.6281
    2037       9.6195
    2038       9.9216
    2039       9.3960
    2040      10.0322
    2041       9.8372
    2042       9.6767
    2043      10.0615
    2044       9.6071
    2045      10.2168
    2046       9.8766
    2047       9.4540
    2048      10.1153
    2049       9.5047
    2050       9.3216
    2051       9.5019
    2052       9.6395
    2053       9.5042
    2054      10.0363
    2055      10.1993
    2056      10.3695
    2057       9.7139
    2058      10.5559
    2059       9.9841
    2060       9.4698
    2061       9.6791
    2062       9.7213
    2063       9.1912
    2064       9.1489
    2065       9.9317
    2066      10.1460
    2067       9.6656
    2068       9.5864
    2069       9.4726
    2070       8.4365
    2071       9.0057
    2072       8.8372
    2073       9.0015
    2074       9.4628
    2075       9.9299
    2076      10.2080
    2077       9.6838
    2078       9.2999
    2079       9.2616
    2080       9.2467
    2081       9.6195
    2082       9.2360
    2083       9.5339
    2084       9.2461
    2085       9.5722
    2086       9.7090
    2087       9.5897
    2088       9.6564
    2089       9.1659
    2090      10.1145
    2091       9.4153
    2092       9.7745
    2093       9.9681
    2094      10.0979
    2095       9.9222
    2096       9.7341
    2097       9.5291
    2098       9.4748
    2099       9.5258
    2100       9.4078
    2101       9.8942
    2102       9.6639
    2103       9.8771
    2104       9.5960
    2105       9.8397
    2106       9.2860
    2107       9.9141
    2108       9.6786
    2109       9.4884
    2110       8.9397
    2111       9.7748
    2112       9.7089
    2113       9.1004
    2114       9.6866
    2115       9.2400
    2116       9.3298
    2117       8.8279
    2118       9.0597
    2119       9.3128
    2120       9.7264
    2121      10.0521
    2122       9.4506
    2123       9.2766
    2124       9.4957
    2125       9.6187
    2126       9.0407
    2127       9.1985
    2128       9.0549
    2129       8.3053
    2130       9.3487
    2131       8.8247
    2132       9.5284
    2133       8.9892
    2134       9.7196
    2135       9.3270
    2136       9.5679
    2137       9.3643
    2138       9.1369
    2139       8.9869
    2140       9.3393
    2141       9.5846
    2142       9.2422
    2143       9.2218
    2144       8.9508
    2145       8.6366
    2146       9.1710
    2147       9.4067
    2148       9.7899
    2149      10.0438
    2150       9.2561
    2151       9.6636
    2152       9.4159
    2153       9.4328
    2154       9.6675
    2155       9.9815
    2156       9.1672
    2157       9.2046
    2158      10.3105
    2159      10.1298
    2160       9.6754
    2161       9.6000
    2162       9.6763
    2163      10.3735
    2164       9.8396
    2165       9.7860
    2166      10.2641
    2167       9.8987
    2168       9.7732
    2169       9.4751
    2170       9.6854
    2171      10.1593
    2172       9.6270
    2173      10.0594
    2174       9.9257
    2175      10.1570
    2176      10.2236
    2177      10.7463
    2178      10.2469
    2179      10.6524
    2180      11.7607
    2181      11.0806
    2182      11.3867
    2183      11.0860
    2184      11.3440
    2185      11.2109
    2186      10.5529
    2187      10.2604
    2188      10.3708
    2189      10.2685
    2190      10.6026
    2191      10.0896
    2192      10.2569
    2193      10.4342
    2194      10.8186
    2195      10.7821
    2196      10.5556
    2197      10.4479
    2198      10.6201
    2199      10.3802
    2200      10.7557
    2201      10.7403
    2202      10.8011
    2203      10.5497
    2204      10.9518
    2205      10.6692
    2206      10.1092
    2207      10.8419
    2208      10.5098
    2209      11.1999
    2210      10.7491
    2211      11.1566
    2212      11.4119
    2213      11.5598
    2214      11.1861
    2215      10.2202
    2216      10.8096
    2217       9.8699
    2218      10.0728
    2219       9.6597
    2220      10.3952
    2221       9.6172
    2222      10.0670
    2223       9.9411
    2224      10.3527
    2225      10.4182
    2226       9.9065
    2227      10.3039
    2228      10.3254
    2229      10.3692
    2230       9.7160
    2231      10.2767
    2232      10.2848
    2233       9.4755
    2234       9.7384
    2235       9.5347
    2236       9.8447
    2237       9.6934
    2238      10.3720
    2239      10.4449
    2240      10.1152
    2241       9.6686
    2242       9.2581
    2243       9.5401
    2244      10.0034
    2245       9.5699
    2246       9.6498
    2247      10.4319
    2248       9.7657
    2249       9.8344
    2250      10.2364
    2251      10.0416
    2252       9.6317
    2253      10.1733
    2254       8.7049
    2255       9.8773
    2256       8.8575
    2257       8.7636
    2258       9.5777
    2259       9.4451
    2260       9.2783
    2261       8.9506
    2262       8.5552
    2263       8.4670
    2264       7.7059
    2265       7.5307
    2266       8.3556
    2267       8.2197
    2268       7.8935
    2269       7.6202
    2270       7.5966
    2271       7.7809
    2272       7.5242
    2273       8.1686
    2274       7.9460
    2275       8.0267
    2276       8.0748
    2277       7.8363
    2278       7.6757
    2279       8.2369
    2280       7.5928
    2281       7.8242
    2282       7.7150
    2283       7.7789
    2284       7.7618
    2285       7.5117
    2286       7.5810
    2287       7.5122
    2288       6.7572
    2289       6.8967
    2290       7.1446
    2291       7.4833
    2292       7.2949
    2293       7.2610
    2294       7.2890
    2295       7.3716
    2296       7.4042
    2297       7.2095
    2298       7.3766
    2299       7.5403
    2300       8.0492
    2301       7.1666
    2302       6.7545
    2303       7.4821
    2304       7.2230
    2305       7.4617
    2306       7.3792
    2307       7.2935
    2308       7.0277
    2309       6.7536
    2310       7.5071
    2311       7.2914
    2312       7.2163
    2313       7.2420
    2314       6.9582
    2315       7.5427
    2316       7.1312
    2317       7.2542
    2318       7.1500
    2319       6.6362
    2320       6.7289
    2321       6.5221
    2322       6.4389
    2323       6.6467
    2324       7.1783
    2325       7.1928
    2326       6.9181
    2327       7.4168
    2328       7.3163
    2329       7.0114
    2330       6.4248
    2331       6.9843
    2332       5.9956
    2333       6.5774
    2334       6.7413
    2335       6.7443
    2336       6.4545
    2337       6.9668
    2338       8.0893
    2339       7.5740
    2340       6.9146
    2341       7.2296
    2342       6.7058
    2343       7.0317
    2344       6.9666
    2345       7.1408
    2346       6.9503
    2347       7.0442
    2348       7.0784
    2349       6.8537
    2350       7.4041
    2351       7.4928
    2352       7.1593
    2353       7.6010
    2354       6.9129
    2355       7.5408
    2356       7.4819
    2357       7.1870
    2358       6.8539
    2359       6.8269
    2360       7.1356
    2361       6.9581
    2362       7.6180
    2363       7.2221
    2364       6.9725
    2365       6.7815
    2366       7.4005
    2367       7.2597
    2368       7.1265
    2369       6.7667
    2370       7.1388
    2371       6.8982
    2372       7.4464
    2373       7.7913
    2374       7.4527
    2375       7.4615
    2376       7.8815
    2377       7.1798
    2378       7.4109
    2379       7.0423
    2380       7.8627
    2381       7.2942
    2382       7.3114
    2383       7.9657
    2384       7.6006
    2385       8.0371
    2386       7.4904
    2387       7.5671
    2388       7.4472
    2389       7.2721
    2390       7.7867
    2391       7.8090
    2392       8.1729
    2393       8.1581
    2394       7.9772
    2395       8.5687
    2396       7.9539
    2397       8.2129
    2398       8.0617
    2399       8.2854
    2400       8.8643
    2401       9.2986
    2402       9.0530
    2403       7.8498
    2404       8.5666
    2405       8.4521
    2406       8.3269
    2407       8.3188
    2408       8.0322
    2409       8.0030
    2410       8.1109
    2411       8.6021
    2412       8.6566
    2413       9.0162
    2414       8.7382
    2415       8.9457
    2416       8.3189
    2417       8.7704
    2418       8.4083
    2419       8.8487
    2420       9.3765
    2421       8.6450
    2422       9.3332
    2423       8.2533
    2424       8.7897
    2425       8.2272
    2426       8.6013
    2427       8.2440
    2428       8.4508
    2429       8.0664
    2430       8.5038
    2431       9.5797
    2432       8.4271
    2433       8.4646
    2434       8.9080
    2435       9.2256
    2436       8.7857
    2437       8.9102
    2438       8.4823
    2439       8.9696
    2440       9.3892
    2441       8.6735
    2442       9.1177
    2443       9.2707
    2444       9.2401
    2445       9.4131
    2446       9.4006
    2447       9.1380
    2448       9.3533
    2449       9.4893
    2450       9.6919
    2451       9.3428
    2452       9.1132
    2453       9.9363
    2454       9.9664
    2455       9.5096
    2456       9.3708
    2457       9.3198
    2458       9.8749
    2459      10.1902
    2460      10.1271
    2461      10.0838
    2462       9.7371
    2463       9.2272
    2464       9.5542
    2465       9.3375
    2466       9.6346
    2467       9.1822
    2468       8.4479
    2469       9.8293
    2470       9.2468
    2471       9.2874
    2472       9.5953
    2473       9.1784
    2474       9.1422
    2475       9.2250
    2476       9.0647
    2477       9.8119
    2478       9.3777
    2479      10.5963
    2480      10.5001
    2481      10.0042
    2482       9.6634
    2483       9.7409
    2484       9.3533
    2485       9.6918
    2486       9.7267
    2487       9.3639
    2488       8.7773
    2489       9.1954
    2490       9.1002
    2491       9.0851
    2492       8.2743
    2493       9.4531
    2494       9.7827
    2495       9.5943
    2496      10.1272
    2497       9.3562
    2498       9.2176
    2499       9.3181
    2500       9.6937
    2501       8.9279
    2502       8.8551
    2503       9.2583
    2504       9.1981
    2505       9.8777
    2506       8.4986
    2507       9.2403
    2508       9.5299
    2509       9.0278
    2510       8.6672
    2511       9.0557
    2512       9.0899
    2513       9.3971
    2514       9.8012
    2515       9.2547
    2516       8.6928
    2517       9.3712
    2518       9.0314
    2519       9.4131
    2520       8.9676
    2521       9.1535
    2522       9.1838
    2523       9.0595
    2524       9.1025
    2525       9.5940
    2526       9.4945
    2527       8.8996
    2528       9.6743
    2529       9.1924
    2530       9.4373
    2531       9.4363
    2532       9.3878
    2533       9.4011
    2534       9.6480
    2535       9.1475
    2536       9.2512
    2537       9.3235
    2538       9.8037
    2539       9.0718
    2540       9.1389
    2541       8.7657
    2542       8.8486
    2543       8.4847
    2544       8.9390
    2545       8.7962
    2546       8.6612
    2547       8.6032
    2548       8.1773
    2549       8.3292
    2550       7.4175
    2551       8.5951
    2552       8.0411
    2553       7.7072
    2554       7.8202
    2555       6.9775
    2556       7.4268
    2557       6.9670
    2558       7.4229
    2559       7.2750
    2560       7.3103
    2561       7.4454
    2562       7.1188
    2563       7.0544
    2564       7.3520
    2565       7.4108
    2566       7.9360
    2567       7.1745
    2568       7.9575
    2569       7.5560
    2570       6.8432
    2571       7.4675
    2572       7.1522
    2573       7.1023
    2574       6.9749
    2575       6.8814
    2576       7.0978
    2577       7.7645
    2578       6.6338
    2579       7.6157
    2580       6.9569
    2581       6.8575
    2582       7.1124
    2583       7.3640
    2584       7.2728
    2585       7.7994
    2586       7.7504
    2587       8.2867
    2588       8.4198
    2589       8.0299
    2590       7.3022
    2591       8.0973
    2592       8.5136
    2593       8.3570
    2594       8.3170
    2595       9.1101
    2596       9.1196
    2597       8.0219
    2598       8.1788
    2599       8.0106
    2600       7.9406
    2601       8.0768
    2602       7.6517
    2603       7.6797
    2604       8.1107
    2605       7.9366
    2606       8.2963
    2607       7.7193
    2608       7.3575
    2609       8.7319
    2610       8.6801
    2611       8.5225
    2612       8.2533
    2613       7.8582
    2614       8.1685
    2615       7.8363
    2616       7.9980
    2617       8.1337
    2618       8.3052
    2619       8.0295
    2620       8.1752
    2621       8.4785
    2622       8.0477
    2623       8.3767
    2624       8.1825
    2625       8.1741
    2626       8.2795
    2627       8.5507
    2628       8.3278
    2629       8.1662
    2630       8.3646
    2631       8.1649
    2632       8.3435
    2633       8.5126
    2634       8.1360
    2635       8.1253
    2636       8.6593
    2637       8.1370
    2638       8.6130
    2639       7.8540
    2640       8.4050
    2641       8.1093
    2642       8.2314
    2643       8.0872
    2644       8.2240
    2645       8.2864
    2646       8.5625
    2647       8.2740
    2648       8.2415
    2649       8.6590
    2650       8.3198
    2651       8.5595
    2652       8.0849
    2653       8.0095
    2654       8.1206
    2655       8.0832
    2656       8.1106
    2657       8.1598
    2658       7.8861
    2659       8.5746
    2660       8.6090
    2661       8.2796
    2662       8.0560
    2663       8.3063
    2664       8.0466
    2665       8.0696
    2666       8.2393
    2667       8.2776
    2668       8.4182
    2669       8.3301
    2670       8.2969
    2671       8.2663
    2672       8.6107
    2673       8.2723
    2674       8.2839
    2675       8.1909
    2676       8.3941
    2677       7.9880
    2678       7.9957
    2679       8.5524
    2680       8.5819
    2681       8.5775
    2682       7.9633
    2683       8.5559
    2684       8.3558
    2685       8.3027
    2686       8.3525
    2687       8.3824
    2688       8.0901
    2689       8.1868
    2690       8.3653
    2691       8.4295
    2692       8.6485
    2693       8.1834
    2694       7.9784
    2695       8.4312
    2696       8.5814
    2697       8.1373
    2698       8.0370
    2699       8.3237
    2700       8.3496
    2701       8.4140
    2702       8.5822
    2703       8.3770
    2704       8.4404
    2705       8.3434
    2706       8.2142
    2707       8.2321
    2708       8.1186
    2709       8.0560
    2710       8.2381
    2711       8.4178
    2712       8.1195
    2713       8.3029
    2714       8.3871
    2715       8.5180
    2716       8.6916
    2717       8.3118
    2718       8.4129
    2719       8.5766
    2720       8.5361
    2721       8.3680
    2722       8.8969
    2723       8.5308
    2724       8.4580
    2725       7.6761
    2726       8.1582
    2727       7.9398
    2728       8.0669
    2729       8.1999
    2730       8.0766
    2731       7.8876
    2732       8.1111
    2733       8.6281
    2734       8.3985
    2735       7.7016
    2736       8.3815
    2737       7.6731
    2738       7.3228
    2739       7.5939
    2740       8.3128
    2741       7.8241
    2742       8.0937
    2743       8.0932
    2744       8.5516
    2745       8.3145
    2746       8.3579
    2747       8.1185
    2748       8.5418
    2749       8.6324
    2750       8.4752
    2751       8.8653
    2752       8.1453
    2753       7.9577
    2754       8.8850
    2755       8.2481
    2756       8.3423
    2757       8.5469
    2758       8.3296
    2759       8.4715
    2760       8.1617
    2761       8.1328
    2762       8.0797
    2763       8.1172
    2764       8.1729
    2765       8.0514
    2766       8.0233
    2767       8.4192
    2768       8.2719
    2769       7.9435
    2770       8.2739
    2771       7.8545
    2772       8.2265
    2773       8.4016
    2774       8.4725
    2775       8.5967
    2776       8.4203
    2777       8.5694
    2778       8.4843
    2779       8.2130
    2780       8.1837
    2781       7.9681
    2782       8.2092
    2783       8.2316
    2784       8.3964
    2785       8.4532
    2786       8.5798
    2787       8.7662
    2788       8.4466
    2789       8.1423
    2790       8.3704
    2791       8.5724
    2792       8.1454
    2793       8.5076
    2794       8.4150
    2795       8.3474
    2796       8.3186
    2797       7.8075
    2798       8.0568
    2799       8.1886
    2800       8.3735
    2801       8.5266
    2802       8.6746
    2803       9.1343
    2804       8.5643
    2805       8.4961
    2806       8.1549
    2807       9.0091
    2808       8.5030
    2809       8.8019
    2810       8.9414
    2811       8.3182
    2812       8.4940
    2813       8.8388
    2814       8.9709
    2815       8.1280
    2816       7.4386
    2817       6.8849
    2818       7.2581
    2819       7.9151
    2820       8.2429
    2821       8.2068
    2822       8.3436
    2823       7.8925
    2824       8.0757
    2825       8.3251
    2826       8.0073
    2827       8.1476
    2828       8.3582
    2829       8.4271
    2830       8.5634
    2831       8.2556
    2832       8.4833
    2833       8.4196
    2834       8.4948
    2835       8.6116
    2836       8.3787
    2837       8.0990
    2838       7.7363
    2839       8.2465
    2840       8.4099
    2841       8.3192
    2842       7.8512
    2843       7.8595
    2844       8.0558
    2845       8.6762
    2846       8.2175
    2847       8.5199
    2848       8.0283
    2849       8.5353
    2850       7.9867
    2851       8.1818
    2852       8.0821
    2853       8.0501
    2854       7.4029
    2855       8.4803
    2856       7.5509
    2857       7.4673
    2858       7.6526
    2859       7.4529
    2860       7.1500
    2861       7.9110
    2862       8.1103
    2863       7.5268
    2864       7.9108
    2865       8.6454
    2866       8.0480
    2867       7.7541
    2868       8.3212
    2869       8.3806
    2870       8.5620
    2871       8.6393
    2872       8.6955
    2873       9.0249
    2874       9.3821
    2875       8.5114
    2876       8.5647
    2877       8.6965
    2878       8.2980
    2879       7.8093
    2880       8.0399
    2881       7.7947
    2882       8.3295
    2883       8.0985
    2884       8.3294
    2885       8.3423
    2886       7.6124
    2887       7.3476
    2888       7.6723
    2889       6.9325
    2890       7.3102
    2891       6.3117
    2892       5.5515
    2893       6.2090
    2894       6.1861
    2895       5.8050
    2896       6.5354
    2897       6.3553
    2898       6.2512
    2899       6.0949
    2900       6.3117
    2901       6.9622
    2902       6.1775
    2903       6.4237
    2904       5.9204
    2905       6.2142
    2906       5.8200
    2907       6.0951
    2908       6.6614
    2909       7.1395
    2910       7.6402
    2911       8.2172
    2912       7.8563
    2913       7.6894
    2914       7.7711
    2915       7.3714
    2916       7.4936
    2917       7.5038
    2918       7.8375
    2919       7.0989
    2920       7.1609
    2921       6.9970
    2922       7.1303
    2923       7.1736
    2924       7.6047
    2925       7.3243
    2926       7.6535
    2927       7.1847
    2928       7.7901
    2929       7.9081
    2930       7.9455
    2931       7.6309
    2932       7.8388
    2933       8.4735
    2934       8.5491
    2935       8.7841
    2936       8.3844
    2937       8.5518
    2938       8.5774
    2939       7.9533
    2940       8.6547
    2941       8.0296
    2942       8.0808
    2943       7.9891
    2944       7.6422
    2945       7.8567
    2946       7.9183
    2947       7.8999
    2948       7.0234
    2949       6.3671
    2950       6.9747
    2951       6.8640
    2952       6.4914
    2953       6.3628
    2954       6.8696
    2955       7.1276
    2956       6.8698
    2957       7.1711
    2958       6.7865
    2959       7.4497
    2960       7.4923
    2961       7.0077
    2962       7.1880
    2963       6.9346
    2964       6.7817
    2965       7.2525
    2966       6.9608
    2967       6.9862
    2968       7.3693
    2969       7.6583
    2970       7.0419
    2971       6.6328
    2972       6.8349
    2973       6.2117
    2974       6.5848
    2975       6.6475
    2976       6.2694
    2977       6.0833
    2978       6.2678
    2979       6.3430
    2980       6.2371
    2981       6.1960
    2982       6.7076
    2983       6.8484
    2984       7.0590
    2985       6.4623
    2986       6.9315
    2987       6.6884
    2988       6.6040
    2989       6.0474
    2990       6.3589
    2991       6.2010
    2992       6.3823
    2993       6.2978
    2994       6.0821
    2995       6.4945
    2996       6.4943
    2997       6.2205
    2998       6.9084
    2999       6.5559
    3000       7.7375
    3001       6.9006
    3002       7.4487
    3003       6.8545
    3004       7.3833
    3005       7.0042
    3006       7.1240
    3007       6.6278
    3008       7.7373
    3009       6.2921
    3010       6.3141
    3011       6.8178
    3012       6.8714
    3013       6.7681
    3014       7.3427
    3015       7.2695
    3016       6.5904
    3017       7.8379
    3018       6.7402
    3019       6.7807
    3020       6.5986
    3021       6.6301
    3022       6.4166
    3023       6.9641
    3024       6.7481
    3025       7.2195
    3026       7.0388
    3027       6.3781
    3028       6.6297
    3029       6.2951
    3030       6.8373
    3031       6.7671
    3032       7.1293
    3033       6.9599
    3034       7.0821
    3035       6.7500
    3036       7.5179
    3037       7.0519
    3038       6.7466
    3039       6.5502
    3040       7.2813
    3041       6.4828
    3042       6.6272
    3043       7.5873
    3044       7.2239
    3045       7.4577
    3046       7.4996
    3047       7.9861
    3048       7.3027
    3049       6.9720
    3050       6.6630
    3051       6.9976
    3052       6.7948
    3053       6.5149
    3054       7.4081
    3055       7.5756
    3056       7.3482
    3057       7.2555
    3058       7.0361
    3059       6.4401
    3060       6.5795
    3061       6.6485
    3062       7.0623
    3063       6.4283
    3064       6.6374
    3065       6.5539
    3066       6.2887
    3067       6.5521
    3068       5.9850
    3069       5.8289
    3070       6.6214
    3071       6.6244
    3072       6.8135
    3073       6.6654
    3074       6.4400
    3075       6.4516
    3076       6.1208
    3077       6.4578
    3078       7.2606
    3079       7.3792
    3080       7.3063
    3081       7.9823
    3082       7.3141
    3083       7.4773
    3084       7.1990
    3085       7.2727
    3086       7.0352
    3087       6.6129
    3088       6.5435
    3089       6.6391
    3090       6.4406
    3091       6.3975
    3092       6.9039
    3093       7.1691
    3094       7.0480
    3095       8.1654
    3096       7.6472
    3097       7.4908
    3098       7.3732
    3099       6.9000
    3100       6.7971
    3101       7.2415
    3102       7.0145
    3103       7.0611
    3104       7.0901
    3105       7.9514
    3106       7.5096
    3107       7.2579
    3108       7.0254
    3109       7.3233
    3110       7.0865
    3111       6.6663
    3112       6.6058
    3113       7.3649
    3114       7.3541
    3115       6.6859
    3116       7.1468
    3117       7.0757
    3118       7.2929
    3119       7.6614
    3120       7.4790
    3121       7.5366
    3122       7.5548
    3123       7.1961
    3124       7.0307
    3125       7.5424
    3126       7.3995
    3127       7.2964
    3128       7.3580
    3129       7.8486
    3130       7.7828
    3131       8.2023
    3132       8.1008
    3133       8.0010
    3134       8.4715
    3135       7.7902
    3136       8.1438
    3137       7.4138
    3138       7.9708
    3139       7.7640
    3140       7.3657
    3141       7.6098
    3142       7.4692
    3143       7.2452
    3144       7.9440
    3145       7.5990
    3146       7.3189
    3147       7.6892
    3148       8.0503
    3149       7.3910
    3150       7.2328
    3151       7.2169
    3152       7.8305
    3153       7.6188
    3154       7.6711
    3155       8.5297
    3156       7.9508
    3157       7.9645
    3158       8.5171
    3159       8.4430
    3160       8.5501
    3161       8.8033
    3162       9.0975
    3163       8.1488
    3164       7.3980
    3165       7.6541
    3166       7.1825
    3167       7.6467
    3168       7.9854
    3169       6.6245
    3170       6.5906
    3171       7.0448
    3172       7.1931
    3173       7.1611
    3174       6.7077
    3175       6.7720
    3176       6.9865
    3177       6.7857
    3178       6.8608
    3179       6.6105
    3180       6.8086
    3181       6.3846
    3182       7.2193
    3183       6.4927
    3184       6.1363
    3185       6.7931
    3186       7.3081
    3187       6.7663
    3188       6.4755
    3189       6.4947
    3190       6.9465
    3191       6.7801
    3192       6.8631
    3193       6.2951
    3194       6.6672
    3195       6.7779
    3196       6.7401
    3197       6.2718
    3198       7.1402
    3199       6.8238
    3200       6.9849
    3201       6.8916
    3202       7.2052
    3203       6.3622
    3204       6.6156
    3205       6.1667
    3206       6.5898
    3207       7.0090
    3208       6.3056
    3209       6.8825
    3210       6.0490
    3211       5.7901
    3212       6.4286
    3213       6.8206
    3214       7.3994
    3215       7.5284
    3216       6.1377
    3217       6.3944
    3218       6.4191
    3219       6.4114
    3220       6.1357
    3221       6.1520
    3222       6.5091
    3223       6.3806
    3224       6.3279
    3225       6.1199
    3226       6.2142
    3227       6.1933
    3228       6.3163
    3229       6.2542
    3230       6.4916
    3231       7.1644
    3232       6.9887
    3233       7.1900
    3234       7.2187
    3235       7.4555
    3236       7.3232
    3237       7.8798
    3238       7.3675
    3239       7.3859
    3240       7.4214
    3241       6.6991
    3242       6.6983
    3243       6.7781
    3244       6.7837
    3245       7.3600
    3246       6.7356
    3247       7.8973
    3248       7.2905
    3249       7.0432
    3250       7.1059
    3251       7.0164
    3252       7.3949
    3253       7.0562
    3254       6.8312
    3255       6.8356
    3256       6.8010
    3257       7.2387
    3258       6.8936
    3259       7.7880
    3260       7.6129
    3261       8.1706
    3262       7.8909
    3263       7.7998
    3264       7.7767
    3265       8.6970
    3266       8.3069
    3267       7.9029
    3268       7.5876
    3269       7.8927
    3270       7.7460
    3271       8.0056
    3272       7.9160
    3273       7.5916
    3274       7.9926
    3275       7.4878
    3276       8.4060
    3277       7.2489
    3278       8.2822
    3279       7.7639
    3280       6.8466
    3281       7.5378
    3282       6.9548
    3283       7.2497
    3284       7.6886
    3285       6.9390
    3286       6.8413
    3287       7.1769
    3288       7.4299
    3289       7.7462
    3290       7.2738
    3291       7.9798
    3292       7.4561
    3293       7.1293
    3294       7.2622
    3295       7.5737
    3296       7.0094
    3297       7.4597
    3298       7.2394
    3299       6.9607
    3300       7.7503
    3301       7.5687
    3302       7.9864
    3303       7.3995
    3304       7.7986
    3305       8.1185
    3306       7.7443
    3307       7.9324
    3308       7.3249
    3309       7.4527
    3310       7.6563
    3311       7.4600
    3312       7.3283
    3313       7.2229
    3314       7.2431
    3315       7.4306
    3316       7.4438
    3317       7.6184
    3318       6.9362
    3319       7.6834
    3320       7.0626
    3321       7.5152
    3322       7.3902
    3323       7.2805
    3324       7.5543
    3325       7.6020
    3326       6.8753
    3327       7.2563
    3328       6.6343
    3329       6.6283
    3330       6.5982
    3331       6.9447
    3332       6.5452
    3333       7.0088
    3334       6.9023
    3335       7.1956
    3336       7.2616
    3337       6.8315
    3338       6.9748
    3339       6.5697
    3340       7.0133
    3341       6.9596
    3342       6.9154
    3343       7.1968
    3344       7.4318
    3345       7.4872
    3346       7.2279
    3347       7.5542
    3348       6.9974
    3349       6.6229
    3350       7.1103
    3351       7.3858
    3352       6.8221
    3353       7.5959
    3354       7.0963
    3355       6.8530
    3356       6.9831
    3357       7.1589
    3358       6.7976
    3359       7.2072
    3360       7.3323
    3361       6.9795
    3362       7.3128
    3363       7.2776
    3364       7.5958
    3365       7.2309
    3366       7.2570
    3367       7.5782
    3368       6.9943
    3369       7.8053
    3370       7.7011
    3371       7.5451
    3372       7.7368
    3373       8.2264
    3374       8.1127
    3375       7.7607
    3376       8.2667
    3377       8.0689
    3378       8.5553
    3379       8.0160
    3380       8.2388
    3381       8.5639
    3382       8.1071
    3383       8.4625
    3384       8.4174
    3385       8.0278
    3386       8.1464
    3387       7.9851
    3388       7.9648
    3389       8.2721
    3390       8.3969
    3391       7.8290
    3392       7.6320
    3393       7.7154
    3394       8.1940
    3395       7.9325
    3396       8.1688
    3397       8.0602
    3398       8.0070
    3399       8.2243
    3400       8.1394
    3401       8.4878
    3402       8.1756
    3403       8.1520
    3404       7.9841
    3405       8.1015
    3406       8.0018
    3407       7.9633
    3408       8.1621
    3409       8.4990
    3410       8.3792
    3411       8.1372
    3412       7.9099
    3413       8.0319
    3414       8.0686
    3415       7.3231
    3416       8.2996
    3417       7.9265
    3418       7.9163
    3419       7.8241
    3420       8.2374
    3421       7.8966
    3422       7.6489
    3423       7.6743
    3424       8.1504
    3425       8.0740
    3426       7.8290
    3427       8.1705
    3428       7.7551
    3429       7.8836
    3430       7.7297
    3431       7.5107
    3432       7.6893
    3433       7.6483
    3434       7.6370
    3435       7.3905
    3436       7.6716
    3437       7.9353
    3438       8.0256
    3439       7.8644
    3440       7.6809
    3441       8.0724
    3442       7.9444
    3443       8.2728
    3444       8.3881
    3445       8.0654
    3446       7.7735
    3447       7.8248
    3448       8.3758
    3449       7.5935
    3450       8.1847
    3451       8.3767
    3452       8.0694
    3453       7.9530
    3454       7.7000
    3455       7.9521
    3456       7.9334
    3457       8.2026
    3458       8.0358
    3459       8.4453
    3460       7.7943
    3461       8.1033
    3462       8.3742
    3463       8.4584
    3464       8.3153
    3465       8.1696
    3466       8.4003
    3467       8.4861
    3468       8.1723
    3469       7.9834
    3470       7.7934
    3471       7.6701
    3472       8.0003
    3473       7.8077
    3474       8.1328
    3475       7.9879
    3476       7.6311
    3477       7.9238
    3478       7.4764
    3479       7.9571
    3480       7.5507
    3481       7.5585
    3482       7.7713
    3483       7.3602
    3484       7.4243
    3485       7.5499
    3486       6.9244
    3487       7.8450
    3488       7.4298
    3489       7.6301
    3490       7.4010
    3491       7.4632
    3492       8.2942
    3493       7.8982
    3494       7.9571
    3495       8.0036
    3496       7.5084
    3497       8.0047
    3498       7.8005
    3499       7.6446
    3500       7.5933
    3501       7.7529
    3502       7.3753
    3503       7.5143
    3504       8.0217
    3505       7.2805
    3506       7.7827
    3507       7.6689
    3508       7.9542
    3509       7.7843
    3510       7.8945
    3511       8.2701
    3512       8.0621
    3513       8.1940
    3514       7.9336
    3515       8.0745
    3516       7.6955
    3517       7.6674
    3518       8.3609
    3519       8.5065
    3520       8.2023
    3521       8.1877
    3522       8.3747
    3523       7.2031
    3524       6.6694
    3525       6.9001
    3526       8.0056
    3527       8.0232
    3528       8.2735
    3529       8.1534
    3530       7.9816
    3531       7.9239
    3532       8.2252
    3533       7.9638
    3534       8.1126
    3535       8.2908
    3536       8.0364
    3537       8.6019
    3538       8.8558
    3539       8.2792
    3540       8.2625
    3541       8.5626
    3542       8.7210
    3543       8.2492
    3544       8.2941
    3545       8.4994
    3546       8.3841
    3547       8.4432
    3548       8.4555
    3549       8.7079
    3550       8.2037
    3551       8.4005
    3552       9.0749
    3553       8.3316
    3554       8.1889
    3555       8.3811
    3556       7.9787
    3557       8.7095
    3558       8.5733
    3559       8.8096
    3560       8.4002
    3561       7.9741
    3562       8.2577
    3563       7.7769
    3564       8.0704
    3565       8.1703
    3566       8.4328
    3567       8.1896
    3568       8.1740
    3569       8.5141
    3570       8.3088
    3571       8.2498
    3572       8.2525
    3573       8.3583
    3574       8.1251
    3575       8.7534
    3576       8.2402
    3577       8.6619
    3578       8.4048
    3579       8.4563
    3580       8.0392
    3581       8.4125
    3582       8.2511
    3583       8.3268
    3584       7.8886
    3585       8.4162
    3586       7.8178
    3587       8.4867
    3588       8.4521
    3589       8.4684
    3590       8.3086
    3591       8.3164
    3592       8.9909
    3593       8.7516
    3594       7.8632
    3595       7.7926
    3596       7.7151
    3597       8.1411
    3598       8.4294
    3599       8.3714
    3600       8.2869
    3601       8.3798
    3602       7.9907
    3603       7.8783
    3604       8.0319
    3605       8.1864
    3606       8.6333
    3607       8.1952
    3608       8.2207
    3609       8.3901
    3610       8.3495
    3611       8.1786
    3612       8.1991
    3613       8.5405
    3614       7.6548
    3615       8.1797
    3616       8.3260
    3617       8.6493
    3618       8.5555
    3619       8.3766
    3620       7.8940
    3621       7.9287
    3622       8.2851
    3623       7.6906
    3624       7.3144
    3625       7.6952
    3626       7.9969
    3627       7.5583
    3628       8.0048
    3629       7.7187
    3630       7.9731
    3631       8.2418
    3632       7.8390
    3633       8.1356
    3634       8.2320
    3635       8.4457
    3636       8.3305
    3637       8.0969
    3638       8.0716
    3639       8.2138
    3640       8.2402
    3641       8.0203
    3642       8.3696
    3643       8.2173
    3644       8.3558
    3645       7.5741
    3646       8.1191
    3647       7.4231
    3648       7.6884
    3649       7.9201
    3650       7.7884
    3651       7.3713
    3652       8.2902
    3653       7.2353
    3654       7.8441
    3655       6.9922
    3656       6.7060
    3657       7.1173
    3658       6.8904
    3659       7.0950
    3660       6.8706
    3661       7.1231
    3662       7.1092
    3663       6.4209
    3664       7.0952
    3665       6.9714
    3666       6.8458
    3667       6.4362
    3668       6.9138
    3669       6.9374
    3670       7.7269
    3671       7.2335
    3672       7.5417
    3673       7.1242
    3674       6.9365
    3675       6.8727
    3676       7.0611
    3677       7.0102
    3678       7.5305
    3679       7.2780
    3680       6.8949
    3681       7.1546
    3682       6.0690
    3683       6.4042
    3684       6.8181
    3685       6.7973
    3686       6.8718
    3687       7.1522
    3688       6.9363
    3689       6.8954
    3690       6.4752
    3691       6.8820
    3692       7.7720
    3693       8.0829
    3694       7.8943
    3695       7.9713
    3696       7.5581
    3697       8.0392
    3698       7.4838
    3699       7.9056
    3700       7.7522
    3701       7.5897
    3702       7.4920
    3703       7.6100
    3704       7.9532
    3705       8.1328
    3706       7.8329
    3707       7.6683
    3708       7.5501
    3709       7.7155
    3710       7.2174
    3711       7.5755
    3712       7.6919
    3713       7.9700
    3714       8.5906
    3715       7.8787
    3716       8.0232
    3717       8.1702
    3718       7.8980
    3719       7.6699
    3720       7.5812
    3721       7.9296
    3722       7.8987
    3723       7.4394
    3724       7.7185
    3725       7.7765
    3726       7.8371
    3727       7.5737
    3728       7.7820
    3729       7.6403
    3730       8.1589
    3731       7.2114
    3732       8.2026
    3733       7.0634
    3734       7.4299
    3735       7.3822
    3736       7.6410
    3737       7.3967
    3738       6.9494
    3739       7.4837
    3740       6.7568
    3741       7.2048
    3742       7.1874
    3743       7.2283
    3744       7.8033
    3745       7.5298
    3746       7.3648
    3747       7.1809
    3748       7.1552
    3749       7.1417
    3750       7.1798
    3751       6.5225
    3752       6.8404
    3753       6.9821
    3754       7.6909
    3755       6.9522
    3756       6.4616
    3757       6.9058
    3758       6.9091
    3759       7.2783
    3760       6.9821
    3761       7.4401
    3762       7.5564
    3763       7.5130
    3764       7.3499
    3765       7.7208
    3766       7.5976
    3767       8.5020
    3768       8.0284
    3769       7.5491
    3770       6.7101
    3771       7.1428
    3772       7.3511
    3773       6.9722
    3774       6.8564
    3775       7.4622
    3776       7.0027
    3777       6.8397
    3778       6.8143
    3779       6.8355
    3780       7.4543
    3781       7.3540
    3782       7.4329
    3783       7.5053
    3784       7.5394
    3785       7.0659
    3786       7.8331
    3787       7.6199
    3788       7.6240
    3789       7.7174
    3790       7.2027
    3791       6.9094
    3792       7.7060
    3793       8.1612
    3794       8.3247
    3795       7.5794
    3796       7.8305
    3797       7.5770
    3798       7.7683
    3799       8.4491
    3800       8.2242
    3801       8.5146
    3802       8.2167
    3803       8.4920
    3804       8.1470
    3805       7.7428
    3806       8.3718
    3807       7.3379
    3808       6.8057
    3809       7.2292
    3810       7.6009
    3811       7.9042
    3812       8.0565
    3813       7.7559
    3814       7.7270
    3815       8.0843
    3816       7.9501
    3817       7.6801
    3818       7.1952
    3819       7.9605
    3820       7.6616
    3821       7.9017
    3822       7.9068
    3823       8.5550
    3824       7.7884
    3825       8.3557
    3826       7.8103
    3827       7.9461
    3828       7.7960
    3829       7.6051
    3830       7.5719
    3831       7.9710
    3832       7.9143
    3833       7.8802
    3834       7.9928
    3835       8.6383
    3836       7.9306
    3837       8.3217
    3838       6.8662
    3839       7.0262
    3840       6.4162
    3841       6.8986
    3842       7.3119
    3843       7.8926
    3844       7.2055
    3845       8.0651
    3846       6.7873
    3847       7.4600
    3848       7.5246
    3849       7.8288
    3850       7.4700
    3851       8.2585
    3852       8.0263
    3853       7.5250
    3854       6.9895
    3855       7.3780
    3856       7.0332
    3857       7.1324
    3858       6.7500
    3859       6.9667
    3860       6.9901
    3861       6.8775
    3862       6.7881
    3863       6.5400
    3864       6.6829
    3865       6.8084
    3866       6.7210
    3867       7.2315
    3868       6.0520
    3869       6.2037
    3870       6.3225
    3871       6.6033
    3872       6.6424
    3873       6.1386
    3874       6.7251
    3875       6.6570
    3876       6.7711
    3877       6.8407
    3878       6.6035
    3879       6.4367
    3880       6.4820
    3881       6.9159
    3882       6.7579
    3883       7.1066
    3884       6.9545
    3885       7.0622
    3886       7.3620
    3887       6.7739
    3888       6.9523
    3889       7.5510
    3890       7.2850
    3891       7.2148
    3892       7.1142
    3893       7.4166
    3894       7.1249
    3895       6.6371
    3896       7.3363
    3897       7.1204
    3898       6.9505
    3899       7.5062
    3900       7.4820
    3901       7.7371
    3902       7.6716
    3903       7.9079
    3904       8.0093
    3905       8.1217
    3906       7.3818
    3907       7.3583
    3908       7.6523
    3909       7.9012
    3910       7.7104
    3911       7.6149
    3912       7.6555
    3913       7.8157
    3914       7.2918
    3915       7.4069
    3916       7.8150
    3917       7.3872
    3918       7.4906
    3919       7.8515
    3920       7.4066
    3921       7.4315
    3922       7.4323
    3923       7.3352
    3924       6.8261
    3925       7.4451
    3926       7.7531
    3927       7.8257
    3928       6.9927
    3929       7.2019
    3930       7.8673
    3931       7.7827
    3932       6.8851
    3933       7.1692
    3934       7.1609
    3935       7.4507
    3936       7.2719
    3937       7.3305
    3938       7.1133
    3939       7.2344
    3940       7.0069
    3941       7.1953
    3942       7.6857
    3943       6.8138
    3944       6.8105
    3945       6.5463
    3946       6.8176
    3947       7.1295
    3948       6.9802
    3949       6.9612
    3950       6.3154
    3951       6.7008
    3952       6.6853
    3953       6.2716
    3954       6.7269
    3955       6.6086
    3956       7.3498
    3957       7.4308
    3958       6.8610
    3959       6.7059
    3960       7.1705
    3961       6.9285
    3962       6.9953
    3963       6.6269
    3964       6.8316
    3965       6.7586
    3966       6.3472
    3967       6.8657
    3968       6.9329
    3969       6.6361
    3970       6.9765
    3971       6.7971
    3972       7.1017
    3973       6.8875
    3974       6.7034
    3975       7.3277
    3976       6.9314
    3977       6.6733
    3978       6.7139
    3979       6.7299
    3980       6.8431
    3981       6.6936
    3982       6.9528
    3983       7.5343
    3984       7.2595
    3985       6.6772
    3986       7.2687
    3987       6.9848
    3988       7.1574
    3989       6.9467
    3990       6.7516
    3991       7.0701
    3992       6.9240
    3993       7.2563
    3994       7.6161
    3995       6.9596
    3996       7.1716
    3997       6.9858
    3998       7.2640
    3999       7.5210
    4000       6.8697
    4001       7.2625
    4002       6.8353
    4003       6.4840
    4004       7.0288
    4005       7.3751
    4006       6.6775
    4007       6.6822
    4008       7.0161
    4009       6.8378
    4010       7.7403
    4011       6.7371
    4012       7.0464
    4013       6.9926
    4014       7.3534
    4015       7.1724
    4016       6.9777
    4017       6.7596
    4018       7.2116
    4019       6.5536
    4020       6.9514
    4021       6.8345
    4022       7.2955
    4023       7.0976
    4024       7.1483
    4025       6.7082
    4026       6.8205
    4027       6.6628
    4028       6.6217
    4029       6.2984
    4030       6.7695
    4031       7.0532
    4032       6.8708
    4033       6.9040
    4034       7.2537
    4035       7.1927
    4036       7.0093
    4037       7.6615
    4038       7.5728
    4039       7.5520
    4040       6.9732
    4041       7.0468
    4042       6.9636
    4043       7.4629
    4044       7.3575
    4045       7.4536
    4046       6.8907
    4047       7.4816
    4048       7.5790
    4049       7.3364
    4050       7.1249
    4051       7.2251
    4052       7.4097
    4053       7.7236
    4054       7.3482
    4055       6.5633
    4056       6.8388
    4057       6.9272
    4058       7.1142
    4059       6.6373
    4060       7.0709
    4061       7.8524
    4062       7.8962
    4063       6.8033
    4064       6.7200
    4065       6.9506
    4066       6.5772
    4067       6.9399
    4068       6.8632
    4069       6.7507
    4070       6.8456
    4071       7.1612
    4072       7.5492
    4073       6.9189
    4074       7.0756
    4075       7.1138
    4076       6.7592
    4077       7.2450
    4078       6.7213
    4079       7.1452
    4080       7.3500
    4081       6.8417
    4082       6.3965
    4083       6.5513
    4084       6.9730
    4085       7.2556
    4086       7.3338
    4087       7.6225
    4088       7.3714
    4089       7.1936
    4090       6.5217
    4091       6.7592
    4092       7.0241
    4093       7.0602
    4094       7.4111
    4095       6.8191
    4096       7.3894
    4097       8.0354
    4098       7.2156
    4099       7.4330
    4100       7.2878
    4101       7.6038
    4102       7.6180
    4103       7.2024
    4104       7.3697
    4105       7.1945
    4106       7.4221
    4107       8.1960
    4108       8.5644
    4109       7.9114
    4110       7.1173
    4111       7.1481
    4112       7.1092
    4113       6.2942
    4114       7.1060
    4115       6.6912
    4116       7.2593
    4117       6.9822
    4118       6.3666
    4119       6.9571
    4120       6.4634
    4121       6.4963
    4122       6.5774
    4123       6.8700
    4124       7.5084
    4125       7.5710
    4126       7.4377
    4127       7.7930
    4128       8.0710
    4129       7.7881
    4130       7.6454
    4131       7.7126
    4132       7.2346
    4133       7.4653
    4134       7.6652
    4135       7.4521
    4136       7.6595
    4137       7.3358
    4138       7.4325
    4139       7.6414
    4140       7.8934
    4141       7.6872
    4142       7.8724
    4143       7.5059
    4144       7.7644
    4145       7.5874
    4146       7.1378
    4147       8.0554
    4148       7.8277
    4149       7.4718
    4150       7.8818
    4151       6.7829
    4152       7.3467
    4153       7.1563
    4154       7.1462
    4155       7.8865
    4156       7.3179
    4157       6.9907
    4158       7.7676
    4159       7.6851
    4160       8.0020
    4161       7.5491
    4162       7.5129
    4163       7.6435
    4164       7.6853
    4165       7.4381
    4166       7.5097
    4167       7.6390
    4168       7.3355
    4169       7.4088
    4170       7.8021
    4171       8.2557
    4172       7.7063
    4173       7.9127
    4174       8.0950
    4175       8.4218
    4176       8.3634
    4177       8.8306
    4178       8.4427
    4179       8.5520
    4180       8.6189
    4181       8.1433
    4182       7.6180
    4183       8.0500
    4184       7.8909
    4185       7.8762
    4186       7.7344
    4187       6.9459
    4188       7.2102
    4189       7.3593
    4190       7.9594
    4191       7.3728
    4192       7.3292
    4193       7.2758
    4194       6.9824
    4195       7.7462
    4196       8.3868
    4197       8.4478
    4198       8.2030
    4199       9.0660
    4200       9.0061
    4201       9.3418
    4202       9.1872
    4203       9.3911
    4204       8.7148
    4205       9.2161
    4206       9.0158
    4207       9.8928
    4208       9.2211
    4209       9.2095
    4210       9.3849
    4211       9.1140
    4212       8.8860
    4213       9.0229
    4214       9.4716
    4215       8.4908
    4216       8.7901
    4217       8.4411
    4218       8.8140
    4219       8.5237
    4220       8.8868
    4221       8.6725
    4222       9.2927
    4223       8.6933
    4224       8.4641
    4225       8.0705
    4226       8.2565
    4227       8.5977
    4228       8.8249
    4229       8.1827
    4230       8.5033
    4231       8.3998
    4232       7.7850
    4233       7.2995
    4234       6.8951
    4235       7.0864
    4236       7.0659
    4237       7.5868
    4238       7.3860
    4239       7.5463
    4240       7.2552
    4241       8.0040
    4242       8.0520
    4243       7.9915
    4244       8.2360
    4245       7.5928
    4246       7.7022
    4247       8.0228
    4248       7.7792
    4249       7.7383
    4250       7.9120
    4251       8.5083
    4252       8.6645
    4253       8.9273
    4254       8.4176
    4255       8.2394
    4256       8.3131
    4257       8.0287
    4258       8.3385
    4259       8.5170
    4260       8.5645
    4261       8.8947
    4262       8.7421
    4263       8.5084
    4264       8.1810
    4265       8.8496
    4266       8.8656
    4267       8.6481
    4268       8.7674
    4269       8.3686
    4270       8.2384
    4271       8.7278
    4272       8.5348
    4273       8.2995
    4274       8.4019
    4275       8.0967
    4276       8.2629
    4277       8.4062
    4278       8.1625
    4279       8.3679
    4280       8.0666
    4281       8.5151
    4282       8.6596
    4283       8.1446
    4284       8.7613
    4285       9.0692
    4286       8.8041
    4287       8.4939
    4288       8.5004
    4289       8.6799
    4290       8.1824
    4291       8.5670
    4292       8.2092
    4293       8.3093
    4294       8.6330
    4295       8.2425
    4296       8.9082
    4297       8.4840
    4298       8.4428
    4299       8.3940
    4300       7.8901
    4301       9.1467
    4302       8.3386
    4303       9.2795
    4304       8.6081
    4305       8.8135
    4306       8.3109
    4307       8.5358
    4308       8.2113
    4309       8.1714
    4310       8.8942
    4311       8.3804
    4312       8.7887
    4313       9.3724
    4314       8.9974
    4315       9.5509
    4316      10.0974
    4317       9.0425
    4318       8.3928
    4319       8.9026
    4320       9.3182
    4321       8.5609
    4322       9.6085
    4323       9.9790
    4324       9.3251
    4325       9.8866
    4326       8.8274
    4327       8.6766
    4328       9.1096
    4329       9.2006
    4330       8.7688
    4331       8.7395
    4332       8.3945
    4333       8.8228
    4334       9.0189
    4335       7.8972
    4336       8.5583
    4337       7.9794
    4338       7.6361
    4339       7.5461
    4340       7.5738
    4341       8.1837
    4342       8.1177
    4343       8.4127
    4344       9.0620
    4345       8.1678
    4346       8.7750
    4347       8.5779
    4348       8.4069
    4349       8.0285
    4350       7.9848
    4351       8.1118
    4352       8.1342
    4353       7.6163
    4354       8.0195
    4355       8.0524
    4356       7.9272
    4357       8.0185
    4358       8.0400
    4359       8.0773
    4360       7.9821
    4361       8.3241
    4362       8.6747
    4363       8.8498
    4364       8.4012
    4365       8.8370
    4366       8.2787
    4367       8.2224
    4368       8.6312
    4369       7.6544
    4370       8.3516
    4371       8.0598
    4372       8.7663
    4373       8.9305
    4374       8.7398
    4375       8.7291
    4376       8.5566
    4377       8.5722
    4378       9.0998
    4379       9.1902
    4380       8.8512
    4381       8.4942
    4382       8.4347
    4383       8.6586
    4384       8.2293
    4385       8.2052
    4386       8.9123
    4387       7.7115
    4388       8.5870
    4389       8.6116
    4390       8.3735
    4391       8.6221
    4392       9.1197
    4393       9.3354
    4394       9.3790
    4395       9.3487
    4396       8.8100
    4397       9.3739
    4398       9.6098
    4399       9.3250
    4400      10.2209
    4401      10.3535
    4402      10.6031
    4403      10.0373
    4404      10.3952
    4405      10.0627
    4406       9.6237
    4407       9.9090
    4408       9.5341
    4409       9.5006
    4410      10.2130
    4411       9.9187
    4412       9.5857
    4413       9.3088
    4414       9.6522
    4415       9.3552
    4416       9.6681
    4417      10.1162
    4418       9.8303
    4419      10.0640
    4420       9.9280
    4421       9.8814
    4422      10.5225
    4423       9.8529
    4424      10.0287
    4425       9.7125
    4426       9.7790
    4427       9.8452
    4428       9.5758
    4429       9.4665
    4430       9.9415
    4431       9.5417
    4432       9.5271
    4433      10.0810
    4434       9.9843
    4435       9.9195
    4436       9.0875
    4437       9.5439
    4438       9.3658
    4439       9.2771
    4440       9.6714
    4441       9.9280
    4442       9.6525
    4443       9.5164
    4444       9.7825
    4445      10.3443
    4446       9.8176
    4447      10.7703
    4448       9.3284
    4449      10.1717
    4450      10.5400
    4451      10.1236
    4452       9.6838
    4453       9.1828
    4454       9.6042
    4455       9.3938
    4456       9.3923
    4457       9.4760
    4458       9.4811
    4459       9.6287
    4460      10.0259
    4461      10.1481
    4462       9.6953
    4463       9.7995
    4464       9.5925
    4465       9.6767
    4466      10.0734
    4467       9.6404
    4468      10.0071
    4469      10.3287
    4470       9.9489
    4471      10.4392
    4472      10.9222
    4473      10.9873
    4474      10.3595
    4475      10.3193
    4476      10.4007
    4477      10.1842
    4478      10.0165
    4479       9.8404
    4480      10.5372
    4481      10.5170
    4482      10.9394
    4483      10.9054
    4484      10.3123
    4485      10.5060
    4486      10.0551
    4487      10.3120
    4488      11.1983
    4489      10.6306
    4490      10.8134
    4491      10.7162
    4492      10.9838
    4493      10.8146
    4494      10.5655
    4495      10.7801
    4496      10.6469
    4497      10.2231
    4498      10.0153
    4499      10.1721
    4500      10.7909
    4501       9.9048
    4502      10.4851
    4503       9.5586
    4504      10.2540
    4505       9.6863
    4506      10.0443
    4507      10.3416
    4508      10.3102
    4509       9.6481
    4510       9.8533
    4511      10.1514
    4512      10.4135
    4513      10.2345
    4514      10.4500
    4515      10.4613
    4516      11.4680
    4517      10.7386
    4518      10.7289
    4519      10.8698
    4520      10.4432
    4521      10.3945
    4522      10.3363
    4523      10.6204
    4524      10.4579
    4525      10.9105
    4526      11.3206
    4527      11.1738
    4528      10.7093
    4529      11.4394
    4530      11.4057
    4531      12.1190
    4532      12.0493
    4533      11.6485
    4534      11.7681
    4535      12.1348
    4536      11.7835
    4537      12.5587
    4538      12.3744
    4539      12.1890
    4540      11.8753
    4541      12.3469
    4542      11.7412
    4543      12.1502
    4544      11.8690
    4545      11.7032
    4546      11.1863
    4547      11.3303
    4548      12.0557
    4549      11.6642
    4550      10.9884
    4551      11.4680
    4552      10.7131
    4553      10.4670
    4554      10.5452
    4555      10.2228
    4556       9.8115
    4557       9.7214
    4558      10.7640
    4559      10.1578
    4560       9.6821
    4561       9.3037
    4562       8.5916
    4563       9.0103
    4564       9.4043
    4565       9.6837
    4566       9.0808
    4567       9.3218
    4568      10.1268
    4569       9.8538
    4570       9.2287
    4571       9.0566
    4572       9.2183
    4573       9.3618
    4574       9.3952
    4575       9.3262
    4576       9.5228
    4577       8.8910
    4578       9.4267
    4579       9.5789
    4580       9.5561
    4581       9.5944
    4582       9.4046
    4583       9.4064
    4584       9.5933
    4585       9.7405
    4586      10.0118
    4587       9.9413
    4588       9.3046
    4589       8.8110
    4590       8.9344
    4591       9.2517
    4592       9.9979
    4593       9.1382
    4594       9.3177
    4595      10.2111
    4596       9.7153
    4597       9.2032
    4598       9.4741
    4599       9.3512
    4600       9.4557
    4601       9.1724
    4602       8.8317
    4603       9.4101
    4604       9.5222
    4605       9.6834
    4606       9.3792
    4607       9.5638
    4608       9.0702
    4609       9.1431
    4610       9.2826
    4611       9.3522
    4612       9.6467
    4613       9.6958
    4614       9.5661
    4615       9.8469
    4616       9.5797
    4617       9.9042
    4618      10.2713
    4619       9.8938
    4620       9.8974
    4621       9.8976
    4622      10.4849
    4623      10.3105
    4624      10.9265
    4625      11.3240
    4626      11.2994
    4627      10.6699
    4628      11.0564
    4629      10.6890
    4630      10.6105
    4631      10.7816
    4632       9.7639
    4633       9.5508
    4634       9.5764
    4635       9.6292
    4636       9.8963
    4637       9.4867
    4638       9.2623
    4639       9.6334
    4640       9.5883
    4641      10.1030
    4642      10.3496
    4643       9.8303
    4644      10.0486
    4645       9.8273
    4646       9.8631
    4647      10.4007
    4648      10.3828
    4649       9.7440
    4650       9.6635
    4651       9.7462
    4652      10.2175
    4653       9.8911
    4654      10.0862
    4655      10.1294
    4656       9.5996
    4657      10.2438
    4658       9.8440
    4659       9.9440
    4660       9.9739
    4661      10.0713
    4662       9.3969
    4663       9.9777
    4664       9.9216
    4665       9.8101
    4666       9.4131
    4667      10.0105
    4668      10.3442
    4669       9.5447
    4670       9.1228
    4671       9.3790
    4672       9.9980
    4673       8.7761
    4674       9.2215
    4675       9.3903
    4676       8.8657
    4677       8.8522
    4678       8.7196
    4679       9.1837
    4680       9.0140
    4681       9.0168
    4682       8.9284
    4683       8.7784
    4684       8.3604
    4685       8.9099
    4686       8.5109
    4687       8.3701
    4688       8.7045
    4689       8.2938
    4690       7.3396
    4691       7.6281
    4692       8.5387
    4693       8.2024
    4694       7.8177
    4695       8.2716
    4696       7.9233
    4697       7.6934
    4698       8.0356
    4699       8.5768
    4700       8.2967
    4701       8.8453
    4702       9.1258
    4703       8.3224
    4704       8.8701
    4705       8.4680
    4706       8.5206
    4707       8.8742
    4708       8.6314
    4709       8.3977
    4710       9.1258
    4711       8.3320
    4712       7.9873
    4713       8.4533
    4714       7.7386
    4715       7.9917
    4716       8.1830
    4717       7.2262
    4718       8.0390
    4719       7.6464
    4720       7.4979
    4721       7.5417
    4722       7.7247
    4723       7.7752
    4724       7.2502
    4725       7.4816
    4726       7.7308
    4727       7.3398
    4728       7.0761
    4729       7.6147
    4730       7.5697
    4731       7.6215
    4732       7.4676
    4733       7.5156
    4734       7.6037
    4735       7.5758
    4736       7.6177
    4737       7.6443
    4738       7.0715
    4739       7.0953
    4740       6.8492
    4741       7.2082
    4742       6.9310
    4743       7.0377
    4744       7.4059
    4745       7.2442
    4746       7.0090
    4747       8.2144
    4748       7.2918
    4749       8.1738
    4750       7.7410
    4751       7.5284
    4752       7.9640
    4753       7.8701
    4754       7.5618
    4755       7.5424
    4756       7.7773
    4757       7.4702
    4758       7.9764
    4759       7.4775
    4760       7.5881
    4761       7.9040
    4762       7.2605
    4763       7.3322
    4764       7.3646
    4765       6.4975
    4766       7.2777
    4767       7.5752
    4768       7.6302
    4769       7.8445
    4770       7.3515
    4771       7.8311
    4772       8.5436
    4773       7.9199
    4774       8.1932
    4775       7.9135
    4776       7.8725
    4777       8.3385
    4778       8.2781
    4779       8.5283
    4780       8.4446
    4781       7.9645
    4782       8.2123
    4783       8.0164
    4784       8.1876
    4785       8.0619
    4786       7.4003
    4787       7.9918
    4788       7.9954
    4789       8.2664
    4790       8.6297
    4791       8.0675
    4792       8.2546
    4793       7.9389
    4794       8.0277
    4795       8.2344
    4796       8.0154
    4797       7.8580
    4798       8.0642
    4799       7.7914
    4800       8.3241
    4801       8.3590
    4802       8.6617
    4803       8.4961
    4804       8.1122
    4805       8.6269
    4806       8.7090
    4807       8.3787
    4808       8.3897
    4809       9.1042
    4810       8.5006
    4811       8.7878
    4812       8.2713
    4813       8.6631
    4814       8.7717
    4815       8.6699
    4816       8.4007
    4817       8.7165
    4818       8.4878
    4819       8.1611
    4820       9.0263
    4821       8.2879
    4822       8.8954
    4823       8.4920
    4824       7.7748
    4825       8.2625
    4826       8.8660
    4827       9.0566
    4828       8.5330
    4829       8.3286
    4830       8.4757
    4831       8.3659
    4832       7.9357
    4833       8.4328
    4834       7.9155
    4835       8.4886
    4836       8.1915
    4837       8.5960
    4838       8.2861
    4839       8.3769
    4840       7.7289
    4841       8.7678
    4842       8.3776
    4843       8.3243
    4844       8.8047
    4845       8.3409
    4846       8.3381
    4847       8.6022
    4848       8.1681
    4849       8.0006
    4850       8.2081
    4851       8.5628
    4852       8.6050
    4853       7.7679
    4854       8.6474
    4855       8.5304
    4856       8.5977
    4857       8.3026
    4858       8.6295
    4859       8.1841
    4860       8.7171
    4861       8.1821
    4862       8.0706
    4863       8.0411
    4864       8.2626
    4865       8.1734
    4866       8.7850
    4867       8.1262
    4868       7.5957
    4869       8.6063
    4870       7.9940
    4871       8.5420
    4872       8.7366
    4873       8.7315
    4874       8.1704
    4875       8.5996
    4876       8.5728
    4877       9.1099
    4878       9.1629
    4879       9.2476
    4880       8.7832
    4881       9.0875
    4882       9.7388
    4883       9.6552
    4884       9.6156
    4885       9.0447
    4886       8.9148
    4887       9.1570
    4888       8.7355
    4889       9.2401
    4890       9.1155
    4891       9.6333
    4892       9.0425
    4893       9.3103
    4894       9.3796
    4895       8.7578
    4896       9.2897
    4897       9.3532
    4898       8.1870
    4899       8.5980
    4900       7.9569
    4901       8.3185
    4902       8.1121
    4903       8.9609
    4904       9.0400
    4905       8.8434
    4906       9.1063
    4907       8.5415
    4908       8.3553
    4909       8.2386
    4910       8.3001
    4911       8.2261
    4912       8.3780
    4913       8.4161
    4914       8.1325
    4915       8.6776
    4916       8.7317
    4917       8.5379
    4918       8.6653
    4919       8.6232
    4920       8.1931
    4921       9.0097
    4922       8.9826
    4923       9.1598
    4924       8.3849
    4925       8.4264
    4926       8.5456
    4927       8.4667
    4928       7.7390
    4929       8.2762
    4930       8.3821
    4931       7.9137
    4932       7.6785
    4933       7.7981
    4934       7.6008
    4935       8.6239
    4936       8.7562
    4937       8.7762
    4938       8.1358
    4939       7.8268
    4940       8.4649
    4941       7.8409
    4942       8.8210
    4943       7.9987
    4944       8.0978
    4945       8.0686
    4946       7.8985
    4947       8.2688
    4948       8.2069
    4949       8.5258
    4950       8.6748
    4951       8.6670
    4952       8.6431
    4953       8.4613
    4954       8.4181
    4955       8.6073
    4956       8.8140
    4957       8.3906
    4958       8.3878
    4959       8.4414
    4960       8.2467
    4961       8.2587
    4962       7.9807
    4963       8.2328
    4964       7.9950
    4965       7.9937
    4966       7.6017
    4967       7.7626
    4968       7.6907
    4969       7.5763
    4970       7.5922
    4971       7.2038
    4972       7.6405
    4973       7.9556
    4974       8.2229
    4975       7.8049
    4976       7.9008
    4977       8.1033
    4978       8.6644
    4979       8.1500
    4980       8.0425
    4981       8.0569
    4982       7.9110
    4983       7.8833
    4984       8.5511
    4985       8.4539
    4986       8.8333
    4987       8.3078
    4988       8.7282
    4989       8.3940
    4990       8.0537
    4991       8.0568
    4992       8.2819
    4993       8.5449
    4994       8.3724
    4995       8.3398
    4996       8.8693
    4997       8.2142
    4998       8.3933
    4999       8.6800
    5000       8.2528
    5001       8.6622
    5002       8.1354
    5003       8.5888
    5004       8.4531
    5005       8.2200
    5006       8.3900
    5007       8.9960
    5008       8.3430
    5009       8.5777
    5010       8.8206
    5011       7.8699
    5012       8.8256
    5013       8.3659
    5014       8.8491
    5015       9.2716
    5016       9.2508
    5017       9.3486
    5018       8.5527
    5019       8.3911
    5020       8.3987
    5021       8.2557
    5022       8.9422
    5023       8.7588
    5024       8.4717
    5025       8.2919
    5026       8.8259
    5027       8.4533
    5028       8.7446
    5029       8.4855
    5030       8.4111
    5031       8.3953
    5032       8.0891
    5033       8.7420
    5034       8.9867
    5035       8.8994
    5036       8.3780
    5037       8.6532
    5038       9.0201
    5039       8.8142
    5040       8.8554
    5041       8.6392
    5042       8.5761
    5043       8.7269
    5044       8.4440
    5045       8.9277
    5046       8.4982
    5047       8.5329
    5048       8.5030
    5049       7.9012
    5050       8.2501
    5051       8.5336
    5052       9.2975
    5053       8.8809
    5054       8.9452
    5055       8.2328
    5056       8.5363
    5057       8.1141
    5058       8.9997
    5059       8.5294
    5060       8.1538
    5061       8.6723
    5062       8.3190
    5063       8.5144
    5064       8.3729
    5065       9.0574
    5066       8.4339
    5067       8.5531
    5068       8.4450
    5069       7.9966
    5070       8.3291
    5071       7.6282
    5072       7.6772
    5073       8.0589
    5074       8.2481
    5075       7.7941
    5076       8.1759
    5077       8.6179
    5078       8.1236
    5079       8.7297
    5080       8.5424
    5081       8.2145
    5082       8.5213
    5083       8.8577
    5084       8.9580
    5085       9.3248
    5086       9.4562
    5087       9.4888
    5088       9.2595
    5089       9.0148
    5090       8.5322
    5091       9.3225
    5092       9.3253
    5093       9.3452
    5094       9.7143
    5095       9.1015
    5096       9.4335
    5097       9.5236
    5098       9.0765
    5099       9.2883
    5100       9.2330
    5101       9.6245
    5102       9.3628
    5103       9.3393
    5104       9.2739
    5105       9.3245
    5106       9.0800
    5107       9.4068
    5108       9.0826
    5109       8.9070
    5110       9.2237
    5111       9.3702
    5112       9.4072
    5113       9.3986
    5114       9.6390
    5115       8.8940
    5116       9.4082
    5117       8.9658
    5118       9.5885
    5119       8.8639
    5120       8.3182
    5121       9.0400
    5122       9.3743
    5123       9.2584
    5124       9.2847
    5125       9.3171
    5126       9.3106
    5127       8.8529
    5128       8.7047
    5129       9.0994
    5130       9.1446
    5131       9.5001
    5132      10.0442
    5133      10.0215
    5134      10.2666
    5135       9.8335
    5136      10.1550
    5137       9.7418
    5138      10.5722
    5139       9.2264
    5140       9.6449
    5141       9.6335
    5142       9.0538
    5143       8.5232
    5144       8.2595
    5145       8.2599
    5146       8.5882
    5147       8.3620
    5148       8.6845
    5149       8.2214
    5150       8.5524
    5151       8.5823
    5152       8.3235
    5153       8.8851
    5154       8.3138
    5155       8.6026
    5156       8.8758
    5157       8.9445
    5158       8.6099
    5159       8.7263
    5160       9.2408
    5161       9.2547
    5162       8.5686
    5163       8.7140
    5164       8.3142
    5165       8.3016
    5166       8.2162
    5167       8.3500
    5168       8.7240
    5169       8.0806
    5170       8.4980
    5171       8.9223
    5172       8.7568
    5173       8.6143
    5174       8.7859
    5175       8.6343
    5176       8.3694
    5177       8.9651
    5178       8.5362
    5179       8.5269
    5180       8.6634
    5181       8.5812
    5182       8.5678
    5183       8.4949
    5184       8.7315
    5185       9.0648
    5186       8.3075
    5187       8.7590
    5188       9.2218
    5189       8.5198
    5190       8.5117
    5191       8.7816
    5192       8.5881
    5193       8.5226
    5194       8.9531
    5195       8.3762
    5196       8.7883
    5197       8.3067
    5198       7.5174
    5199       8.1457
    5200       7.9617
    5201       8.3338
    5202       8.6332
    5203       8.8399
    5204       8.7537
    5205       8.5366
    5206       8.4244
    5207       8.2360
    5208       8.3682
    5209       8.2365
    5210       8.4926
    5211       8.1821
    5212       8.1385
    5213       8.4272
    5214       8.5689
    5215       8.3011
    5216       8.1506
    5217       8.7910
    5218       8.7397
    5219       8.4229
    5220       8.2530
    5221       7.4054
    5222       7.8120
    5223       8.1509
    5224       8.8019
    5225       8.0799
    5226       7.9824
    5227       7.8117
    5228       8.2038
    5229       7.8205
    5230       7.9937
    5231       8.1167
    5232       8.0713
    5233       8.2165
    5234       7.9184
    5235       8.3415
    5236       8.2902
    5237       8.2804
    5238       7.3908
    5239       7.9179
    5240       8.2405
    5241       8.4639
    5242       8.2941
    5243       7.7739
    5244       7.5046
    5245       7.6625
    5246       8.4678
    5247       7.6095
    5248       8.0998
    5249       8.2437
    5250       8.4470
    5251       8.7039
    5252       8.5779
    5253       8.9833
    5254       8.1550
    5255       8.3256
    5256       8.4625
    5257       8.5757
    5258       8.6722
    5259       7.8527
    5260       8.2557
    5261       8.3866
    5262       8.6741
    5263       8.0339
    5264       8.7675
    5265       8.6163
    5266       8.0410
    5267       8.0281
    5268       8.6374
    5269       9.1794
    5270       7.8965
    5271       7.7738
    5272       8.5733
    5273       7.6566
    5274       8.0515
    5275       7.9972
    5276       7.4384
    5277       7.0387
    5278       7.5722
    5279       7.8580
    5280       7.8627
    5281       7.6075
    5282       6.9689
    5283       7.5330
    5284       7.9861
    5285       6.9366
    5286       7.0950
    5287       6.9075
    5288       7.1822
    5289       7.3365
    5290       7.1495
    5291       7.8018
    5292       8.3271
    5293       7.0456
    5294       7.2513
    5295       6.6974
    5296       6.8764
    5297       6.9087
    5298       7.0157
    5299       6.5858
    5300       6.5453
    5301       6.7786
    5302       6.5866
    5303       6.9281
    5304       6.7252
    5305       6.1584
    5306       6.9037
    5307       6.5417
    5308       6.9501
    5309       6.7714
    5310       7.0142
    5311       6.6773
    5312       6.9840
    5313       6.7559
    5314       7.1044
    5315       7.3176
    5316       7.6605
    5317       7.4318
    5318       7.6757
    5319       8.1951
    5320       7.8713
    5321       7.9402
    5322       7.7478
    5323       7.6277
    5324       8.0634
    5325       7.4410
    5326       7.6725
    5327       7.2368
    5328       7.0324
    5329       7.5710
    5330       7.3680
    5331       7.0360
    5332       7.0443
    5333       7.5932
    5334       7.2729
    5335       7.5196
    5336       6.8475
    5337       7.8543
    5338       7.4785
    5339       7.5537
    5340       7.8717
    5341       7.2982
    5342       7.3561
    5343       7.7501
    5344       7.5832
    5345       7.5725
    5346       7.5435
    5347       7.6475
    5348       6.9430
    5349       7.2657
    5350       7.0596
    5351       7.0143
    5352       7.2340
    5353       6.9502
    5354       6.8373
    5355       6.5897
    5356       6.3402
    5357       6.5525
    5358       6.5738
    5359       7.0592
    5360       7.3854
    5361       7.0096
    5362       7.0561
    5363       7.0074
    5364       7.5036
    5365       7.6991
    5366       7.2780
    5367       7.7709
    5368       7.6821
    5369       7.4022
    5370       7.6535
    5371       7.5245
    5372       7.6099
    5373       7.9509
    5374       8.0935
    5375       7.6669
    5376       7.8391
    5377       8.2267
    5378       7.2961
    5379       7.9309
    5380       8.0528
    5381       8.0393
    5382       8.3217
    5383       8.0499
    5384       7.9460
    5385       8.4777
    5386       8.3854
    5387       8.7443
    5388       7.9793
    5389       8.7161
    5390       8.7878
    5391       9.2219
    5392       8.7413
    5393       8.9495
    5394       8.9907
    5395       9.0519
    5396       8.6162
    5397       8.7607
    5398       8.0282
    5399       8.3511
    5400       8.7901
    5401       8.4880
    5402       8.3913
    5403       9.1598
    5404       8.5122
    5405       8.7993
    5406       8.9265
    5407       8.6705
    5408       8.5970
    5409       8.8888
    5410       8.8970
    5411       8.6437
    5412       8.4589
    5413       8.6678
    5414       8.6133
    5415       8.4946
    5416       7.6482
    5417       7.5187
    5418       8.1125
    5419       8.0113
    5420       8.2607
    5421       7.5151
    5422       8.2547
    5423       8.2780
    5424       8.8931
    5425       8.4417
    5426       8.0582
    5427       8.1023
    5428       7.8650
    5429       7.6210
    5430       7.9225
    5431       7.8149
    5432       7.6241
    5433       7.9441
    5434       7.7324
    5435       7.7191
    5436       8.0846
    5437       8.2122
    5438       7.3055
    5439       7.9137
    5440       7.9277
    5441       7.7386
    5442       7.9859
    5443       7.6485
    5444       8.0834
    5445       7.5503
    5446       7.2921
    5447       7.5801
    5448       8.0532
    5449       7.6675
    5450       7.5647
    5451       7.3601
    5452       7.7452
    5453       7.9894
    5454       8.1401
    5455       7.4641
    5456       7.8231
    5457       7.7520
    5458       7.3056
    5459       6.9455
    5460       7.2124
    5461       7.2321
    5462       7.4025
    5463       7.3103
    5464       7.5736
    5465       6.8412
    5466       7.1190
    5467       7.1310
    5468       7.1558
    5469       7.5598
    5470       6.7135
    5471       6.9507
    5472       7.1353
    5473       7.0625
    5474       7.2699
    5475       6.9522
    5476       7.1080
    5477       7.2028
    5478       6.7597
    5479       7.0986
    5480       7.4897
    5481       7.5702
    5482       7.4279
    5483       7.8029
    5484       7.5939
    5485       7.1152
    5486       7.1577
    5487       7.5261
    5488       7.4601
    5489       7.3880
    5490       7.2071
    5491       7.2811
    5492       7.5468
    5493       6.9135
    5494       7.3934
    5495       7.5513
    5496       7.8518
    5497       7.0328
    5498       7.8763
    5499       7.1392
    5500       7.0564
    5501       7.3926
    5502       6.9080
    5503       7.0618
    5504       6.6712
    5505       7.3570
    5506       7.8805
    5507       7.9684
    5508       7.8333
    5509       8.1465
    5510       8.3060
    5511       7.2147
    5512       7.8786
    5513       8.2819
    5514       8.3207
    5515       7.2610
    5516       7.8694
    5517       8.2928
    5518       7.9038
    5519       7.8581
    5520       8.3147
    5521       7.6565
    5522       8.1573
    5523       8.0602
    5524       7.9885
    5525       8.4979
    5526       8.0299
    5527       8.0969
    5528       7.8675
    5529       7.3533
    5530       7.6776
    5531       7.8363
    5532       7.9372
    5533       7.7754
    5534       7.7999
    5535       7.5880
    5536       7.5663
    5537       8.1863
    5538       7.2698
    5539       7.8329
    5540       8.1624
    5541       7.7883
    5542       7.8397
    5543       7.8337
    5544       7.4817
    5545       7.8303
    5546       7.8041
    5547       7.3680
    5548       7.4064
    5549       8.0208
    5550       7.6319
    5551       7.1981
    5552       7.5477
    5553       7.3636
    5554       7.3244
    5555       7.6742
    5556       7.5182
    5557       7.1546
    5558       7.8545
    5559       7.7735
    5560       7.4905
    5561       8.0738
    5562       7.4564
    5563       7.8334
    5564       7.4756
    5565       7.6447
    5566       7.6745
    5567       7.1449
    5568       7.4002
    5569       7.1579
    5570       7.1158
    5571       6.6648
    5572       6.5045
    5573       6.7497
    5574       7.1031
    5575       6.4505
    5576       7.2397
    5577       7.2373
    5578       7.6549
    5579       7.1316
    5580       8.0307
    5581       7.7926
    5582       8.0383
    5583       7.8620
    5584       7.6554
    5585       7.3599
    5586       7.7600
    5587       7.4236
    5588       8.3794
    5589       7.6760
    5590       7.6680
    5591       7.3230
    5592       7.5686
    5593       7.3044
    5594       7.8913
    5595       7.8547
    5596       7.6315
    5597       7.2318
    5598       7.4055
    5599       7.7987
    5600       7.3376
    5601       7.2146
    5602       7.2007
    5603       7.2608
    5604       7.1038
    5605       6.9646
    5606       7.4640
    5607       7.0022
    5608       7.4423
    5609       7.2176
    5610       6.6238
    5611       7.0501
    5612       6.5382
    5613       7.1180
    5614       7.1487
    5615       6.7886
    5616       6.9210
    5617       7.3666
    5618       7.1376
    5619       7.3463
    5620       7.9068
    5621       8.3411
    5622       8.1206
    5623       7.9476
    5624       8.0119
    5625       7.5773
    5626       7.3757
    5627       7.8465
    5628       7.5622
    5629       7.5718
    5630       7.6183
    5631       7.6842
    5632       7.8297
    5633       7.2752
    5634       7.3392
    5635       7.1058
    5636       7.9869
    5637       7.5506
    5638       7.5200
    5639       7.7317
    5640       7.8728
    5641       7.1240
    5642       8.2121
    5643       7.1571
    5644       7.1610
    5645       7.3641
    5646       7.4814
    5647       7.2640
    5648       7.2041
    5649       7.0514
    5650       7.6945
    5651       7.9965
    5652       8.2957
    5653       7.3528
    5654       8.1161
    5655       7.9481
    5656       7.8832
    5657       7.4519
    5658       7.7839
    5659       7.3837
    5660       8.1779
    5661       7.5483
    5662       8.0114
    5663       7.4231
    5664       7.0296
    5665       7.6551
    5666       8.1730
    5667       8.0091
    5668       7.7138
    5669       7.6319
    5670       7.2995
    5671       7.8554
    5672       7.9566
    5673       7.2693
    5674       7.8779
    5675       7.2590
    5676       7.1706
    5677       7.5306
    5678       6.6958
    5679       7.0090
    5680       6.8665
    5681       6.7331
    5682       6.9751
    5683       6.8883
    5684       7.5535
    5685       7.0271
    5686       7.4702
    5687       6.8001
    5688       6.9200
    5689       7.3748
    5690       6.7700
    5691       7.2205
    5692       6.9922
    5693       7.6027
    5694       6.7055
    5695       6.8036
    5696       6.6405
    5697       7.0939
    5698       6.8943
    5699       6.4639
    5700       7.2170
    5701       7.0204
    5702       7.1555
    5703       6.7234
    5704       6.8188
    5705       7.0696
    5706       8.0824
    5707       7.0765
    5708       7.5279
    5709       7.3362
    5710       7.0117
    5711       7.1839
    5712       7.4024
    5713       7.0213
    5714       7.4780
    5715       7.5457
    5716       7.9665
    5717       6.9036
    5718       6.8839
    5719       7.1441
    5720       7.4861
    5721       7.4654
    5722       7.8246
    5723       7.4958
    5724       7.9625
    5725       7.4670
    5726       7.6897
    5727       7.7912
    5728       8.1092
    5729       7.5782
    5730       8.4251
    5731       7.5253
    5732       6.7540
    5733       7.3379
    5734       7.0738
    5735       6.9217
    5736       6.7715
    5737       6.9413
    5738       6.4286
    5739       6.8450
    5740       6.9109
    5741       6.5218
    5742       6.5307
    5743       6.1692
    5744       7.2944
    5745       7.0458
    5746       6.5441
    5747       6.4641
    5748       6.8115
    5749       6.8315
    5750       7.1408
    5751       7.5579
    5752       7.4076
    5753       6.3098
    5754       6.8995
    5755       6.5186
    5756       6.8493
    5757       6.6952
    5758       6.8867
    5759       6.7530
    5760       6.7191
    5761       6.3771
    5762       7.0030
    5763       7.4563
    5764       6.9778
    5765       6.7790
    5766       6.4290
    5767       6.8171
    5768       6.6320
    5769       6.9826
    5770       7.0435
    5771       6.6584
    5772       6.7265
    5773       6.6337
    5774       6.8935
    5775       6.8364
    5776       6.3618
    5777       7.3692
    5778       6.1689
    5779       7.2891
    5780       6.9851
    5781       6.8188
    5782       6.9962
    5783       6.9245
    5784       7.4544
    5785       7.4768
    5786       7.1709
    5787       7.0979
    5788       7.5640
    5789       7.0129
    5790       7.5361
    5791       7.0890
    5792       7.0095
    5793       7.5125
    5794       6.8916
    5795       8.3889
    5796       7.7469
    5797       8.4363
    5798       7.3514
    5799       7.3224
    5800       7.0483
    5801       7.4680
    5802       7.7519
    5803       7.6032
    5804       8.3053
    5805       7.7264
    5806       7.8256
    5807       7.4934
    5808       6.7878
    5809       7.7919
    5810       7.5996
    5811       7.3243
    5812       6.8453
    5813       7.1531
    5814       7.5073
    5815       8.1487
    5816       8.2883
    5817       7.4244
    5818       7.6987
    5819       7.8935
    5820       7.6982
    5821       7.8648
    5822       8.0084
    5823       7.3296
    5824       7.4790
    5825       7.4380
    5826       7.5053
    5827       7.7121
    5828       8.1568
    5829       7.9935
    5830       7.8323
    5831       8.0543
    5832       7.3698
    5833       7.0930
    5834       7.9423
    5835       7.7285
    5836       7.5623
    5837       8.3542
    5838       8.0608
    5839       7.9915
    5840       8.3966
    5841       9.0215
    5842       8.8400
    5843       9.8278
    5844      10.0680
    5845       9.4210
    5846       9.4528
    5847       8.9219
    5848       9.5952
    5849       9.6309
    5850      10.0578
    5851       9.1887
    5852       8.7877
    5853       9.6213
    5854       9.0938
    5855       9.2546
    5856       9.7866
    5857       9.3510
    5858       9.8981
    5859       9.6404
    5860       9.7632
    5861       9.3530
    5862       8.7308
    5863       8.4134
    5864       9.1549
    5865       8.2235
    5866       8.6989
    5867       8.5715
    5868       8.5166
    5869       8.8703
    5870       8.4532
    5871       8.1352
    5872       8.2859
    5873       8.1664
    5874       8.5000
    5875       8.4938
    5876       9.0426
    5877       8.9840
    5878       9.0401
    5879       8.7236
    5880       9.2961
    5881       8.8762
    5882       8.5304
    5883       8.5290
    5884       8.7139
    5885       8.6262
    5886       7.8143
    5887       8.3425
    5888       8.5126
    5889       8.3465
    5890       8.6656
    5891       9.1088
    5892       9.1855
    5893       9.1735
    5894       9.1917
    5895       9.4665
    5896       9.2619
    5897       8.9931
    5898       9.1290
    5899       9.6706
    5900       9.1449
    5901       8.7184
    5902       8.5398
    5903       8.7096
    5904       8.4826
    5905       8.5491
    5906       8.6929
    5907       8.8738
    5908       9.1596
    5909       8.5671
    5910       8.3506
    5911       8.7790
    5912       8.5275
    5913       8.7299
    5914       8.3572
    5915       8.2124
    5916       7.9486
    5917       7.8909
    5918       8.4710
    5919       7.8936
    5920       7.7505
    5921       7.8657
    5922       7.6808
    5923       7.6768
    5924       7.7735
    5925       7.8813
    5926       8.0370
    5927       7.4351
    5928       8.0889
    5929       7.9842
    5930       7.3935
    5931       7.1784
    5932       6.8505
    5933       7.4164
    5934       8.2815
    5935       8.3958
    5936       8.7515
    5937       8.5516
    5938       8.6017
    5939       8.6434
    5940       7.9282
    5941       8.6981
    5942       8.0939
    5943       7.6935
    5944       8.0825
    5945       8.2338
    5946       8.3746
    5947       8.3516
    5948       8.0882
    5949       9.0978
    5950       8.6679
    5951       8.5816
    5952       8.5051
    5953       8.2341
    5954       8.2936
    5955       7.8695
    5956       8.3655
    5957       8.0799
    5958       7.9837
    5959       7.9803
    5960       7.7796
    5961       7.9626
    5962       7.8667
    5963       8.2626
    5964       7.5341
    5965       7.1498
    5966       8.0021
    5967       7.8822
    5968       7.9836
    5969       8.2668
    5970       7.9368
    5971       7.1146
    5972       7.6676
    5973       7.8910
    5974       7.3883
    5975       7.4190
    5976       7.9645
    5977       7.6149
    5978       7.0513
    5979       7.0713
    5980       7.3518
    5981       7.2523
    5982       7.1320
    5983       6.9141
    5984       7.1661
    5985       7.3904
    5986       6.6561
    5987       6.5899
    5988       6.8290
    5989       7.0750
    5990       7.1377
    5991       6.8752
    5992       6.8870
    5993       7.1601
    5994       6.8960
    5995       7.1553
    5996       7.5399
    5997       6.5193
    5998       7.0835
    5999       6.6214
    6000       6.9762
    6001       6.9862
    6002       6.6975
    6003       7.4967
    6004       8.0936
    6005       7.7948
    6006       6.5500
    6007       7.1175
    6008       7.1256
    6009       7.4621
    6010       7.1578
    6011       8.1728
    6012       8.6034
    6013       8.0752
    6014       7.6995
    6015       7.9426
    6016       7.8976
    6017       8.0633
    6018       7.8827
    6019       8.0967
    6020       7.5777
    6021       8.3009
    6022       8.4989
    6023       8.6401
    6024       7.7560
    6025       8.3424
    6026       8.4146
    6027       8.6113
    6028       8.4735
    6029       8.8280
    6030       8.5966
    6031       9.0034
    6032       8.6348
    6033       8.5456
    6034       8.4912
    6035       8.2469
    6036       8.1131
    6037       8.4509
    6038       8.2001
    6039       8.7547
    6040       8.3078
    6041       8.3094
    6042       7.3819
    6043       7.8198
    6044       7.6478
    6045       8.0674
    6046       7.9267
    6047       7.7413
    6048       7.9534
    6049       7.8503
    6050       7.8142
    6051       8.0195
    6052       8.0197
    6053       7.8641
    6054       7.5821
    6055       7.7953
    6056       7.6017
    6057       7.9509
    6058       7.7665
    6059       8.0738
    6060       7.4104
    6061       7.6842
    6062       7.7020
    6063       7.3310
    6064       7.8755
    6065       7.0391
    6066       7.4716
    6067       7.3988
    6068       7.2116
    6069       7.1640
    6070       7.4344
    6071       7.0191
    6072       7.2581
    6073       6.8277
    6074       7.3776
    6075       6.6162
    6076       6.7654
    6077       6.5998
    6078       6.2316
    6079       6.6451
    6080       6.6877
    6081       7.5522
    6082       7.2197
    6083       6.9934
    6084       7.1878
    6085       7.4519
    6086       7.4367
    6087       7.3014
    6088       7.1275
    6089       7.2351
    6090       7.2887
    6091       7.7602
    6092       7.5938
    6093       7.0782
    6094       7.6728
    6095       7.0645
    6096       7.0906
    6097       8.0960
    6098       7.1080
    6099       7.4167
    6100       7.8020
    6101       7.2553
    6102       8.1367
    6103       7.4122
    6104       7.7090
    6105       7.2472
    6106       7.2109
    6107       7.4591
    6108       7.5318
    6109       8.4054
    6110       7.9391
    6111       7.7162
    6112       8.0778
    6113       7.9511
    6114       7.9156
    6115       8.1036
    6116       8.1780
    6117       8.0424
    6118       7.5525
    6119       7.4696
    6120       6.8955
    6121       7.3277
    6122       7.1319
    6123       7.7048
    6124       7.9616
    6125       7.7671
    6126       7.5637
    6127       7.7567
    6128       7.4968
    6129       7.5355
    6130       7.6143
    6131       7.4494
    6132       7.2004
    6133       7.0769
    6134       7.1133
    6135       7.3819
    6136       7.3655
    6137       7.1347
    6138       7.4087
    6139       7.3146
    6140       6.7565
    6141       7.3887
    6142       7.3972
    6143       7.9185
    6144       7.7393
    6145       7.6182
    6146       8.4921
    6147       8.0457
    6148       7.5174
    6149       7.8987
    6150       7.4693
    6151       7.3671
    6152       7.1344
    6153       7.5206
    6154       7.6216
    6155       7.6615
    6156       7.8694
    6157       7.9428
    6158       8.2174
    6159       7.8914
    6160       8.0433
    6161       8.1134
    6162       8.2257
    6163       7.3427
    6164       8.0870
    6165       7.6902
    6166       8.1014
    6167       7.5376
    6168       7.4588
    6169       7.7250
    6170       8.0240
    6171       7.5829
    6172       7.3879
    6173       7.1383
    6174       7.1397
    6175       7.5621
    6176       7.6266
    6177       7.0927
    6178       7.3941
    6179       7.3023
    6180       6.9046
    6181       7.0677
    6182       7.6181
    6183       7.5464
    6184       7.7452
    6185       7.5508
    6186       7.4868
    6187       7.5647
    6188       7.4313
    6189       8.0197
    6190       7.6373
    6191       7.6952
    6192       7.9575
    6193       7.9423
    6194       7.3975
    6195       7.1128
    6196       7.7174
    6197       7.8149
    6198       7.4753
    6199       7.6338
    6200       7.3552
    6201       7.7957
    6202       8.1821
    6203       7.7494
    6204       8.1737
    6205       7.9104
    6206       7.7325
    6207       7.8900
    6208       8.0761
    6209       7.5846
    6210       8.2831
    6211       8.0135
    6212       7.0936
    6213       7.8758
    6214       7.7191
    6215       8.1319
    6216       7.7647
    6217       8.4834
    6218       7.8070
    6219       8.1327
    6220       8.0873
    6221       8.3533
    6222       8.3021
    6223       7.8551
    6224       8.2543
    6225       7.8067
    6226       7.4900
    6227       6.3838
    6228       7.1566
    6229       7.1243
    6230       6.9586
    6231       7.2605
    6232       7.3283
    6233       7.0147
    6234       7.0054
    6235       6.9161
    6236       7.1725
    6237       6.6764
    6238       7.0044
    6239       7.5619
    6240       7.6992
    6241       7.1508
    6242       6.7377
    6243       7.9113
    6244       6.9367
    6245       6.6260
    6246       7.1412
    6247       7.0022
    6248       6.8402
    6249       6.9915
    6250       6.6379
    6251       7.4186
    6252       7.9292
    6253       8.0190
    6254       8.1345
    6255       8.0783
    6256       7.9450
    6257       7.7673
    6258       7.4575
    6259       7.8172
    6260       7.4481
    6261       6.6552
    6262       7.2555
    6263       7.3125
    6264       6.7729
    6265       7.0828
    6266       8.1889
    6267       7.3632
    6268       7.9291
    6269       7.7442
    6270       6.9584
    6271       7.1783
    6272       7.8782
    6273       6.8082
    6274       7.3759
    6275       6.5955
    6276       6.4982
    6277       6.9526
    6278       7.2339
    6279       7.3618
    6280       6.9110
    6281       6.6558
    6282       7.2952
    6283       7.3849
    6284       7.5935
    6285       7.6713
    6286       6.8930
    6287       7.0889
    6288       7.1610
    6289       7.8575
    6290       7.3966
    6291       7.2360
    6292       7.0667
    6293       6.7791
    6294       7.2228
    6295       6.8403
    6296       7.1210
    6297       7.0765
    6298       6.3711
    6299       6.7575
    6300       6.5226
    6301       7.0408
    6302       6.7520
    6303       6.9944
    6304       6.6515
    6305       6.6248
    6306       6.3121
    6307       6.9510
    6308       7.0707
    6309       6.5343
    6310       7.0582
    6311       6.6705
    6312       7.0579
    6313       6.4616
    6314       7.0233
    6315       6.7263
    6316       7.4997
    6317       7.1772
    6318       7.0619
    6319       7.0109
    6320       6.9544
    6321       7.0981
    6322       7.4716
    6323       7.1922
    6324       7.5163
    6325       7.2626
    6326       6.0651
    6327       6.8307
    6328       7.1979
    6329       6.6401
    6330       6.8402
    6331       6.5380
    6332       6.8394
    6333       6.5457
    6334       6.8836
    6335       6.9893
    6336       7.0519
    6337       6.2250
    6338       6.7197
    6339       6.4337
    6340       7.1934
    6341       7.1705
    6342       7.8984
    6343       7.4915
    6344       7.9332
    6345       7.2497
    6346       6.5922
    6347       7.1702
    6348       6.9894
    6349       7.6570
    6350       7.4535
    6351       7.8060
    6352       7.4510
    6353       7.1789
    6354       7.1144
    6355       7.4561
    6356       7.3281
    6357       7.9994
    6358       7.8401
    6359       7.0348
    6360       7.7499
    6361       7.5395
    6362       8.0475
    6363       8.2081
    6364       7.3203
    6365       8.0255
    6366       8.4243
    6367       8.5580
    6368       8.2077
    6369       7.8649
    6370       7.7328
    6371       8.0950
    6372       7.1903
    6373       7.6184
    6374       7.9877
    6375       7.3116
    6376       7.8972
    6377       8.5588
    6378       8.5455
    6379       8.2166
    6380       8.7498
    6381       8.0588
    6382       8.1238
    6383       8.0071
    6384       8.4192
    6385       8.7022
    6386       8.4935
    6387       8.1617
    6388       8.3589
    6389       7.8555
    6390       8.4634
    6391       7.6937
    6392       7.7738
    6393       8.0861
    6394       8.4560
    6395       8.4812
    6396       7.8504
    6397       8.4742
    6398       7.9971
    6399       8.0448
    6400       8.4020
    6401       7.9242
    6402       8.3104
    6403       8.3539
    6404       8.3890
    6405       8.1579
    6406       8.5327
    6407       8.5239
    6408       8.0561
    6409       8.6279
    6410       8.6016
    6411       8.3365
    6412       8.5559
    6413       8.7426
    6414       8.5189
    6415       8.9165
    6416       8.5263
    6417       9.1294
    6418       8.5982
    6419       9.1890
    6420       9.3670
    6421       8.9453
    6422       8.9911
    6423       8.7965
    6424       8.2434
    6425       8.8429
    6426       8.5214
    6427       8.2637
    6428       8.2884
    6429       7.9099
    6430       8.6366
    6431       8.8049
    6432       8.7414
    6433       9.0582
    6434       8.9584
    6435       9.3630
    6436       9.1135
    6437       8.6605
    6438       8.6109
    6439       9.1182
    6440       8.8387
    6441       8.8791
    6442       8.8409
    6443       8.8224
    6444       8.1723
    6445       7.9336
    6446       8.4504
    6447       8.1479
    6448       7.5136
    6449       8.0245
    6450       7.5744
    6451       7.7489
    6452       7.4061
    6453       7.7767
    6454       7.9002
    6455       7.9949
    6456       7.9112
    6457       8.2499
    6458       8.9183
    6459       8.2902
    6460       8.3825
    6461       8.1684
    6462       8.7002
    6463       8.4890
    6464       9.1273
    6465       9.2653
    6466       8.4617
    6467       8.5963
    6468       8.5857
    6469       8.6438
    6470       8.4913
    6471       8.3089
    6472       8.9973
    6473       9.3749
    6474       8.9078
    6475       8.5034
    6476       8.6145
    6477       9.2311
    6478       9.2597
    6479       9.3408
    6480       9.4185
    6481       9.7744
    6482       9.1854
    6483       9.3855
    6484       8.7374
    6485       9.3930
    6486       9.2082
    6487       8.3760
    6488       8.4932
    6489       8.5000
    6490       8.0133
    6491       7.7209
    6492       8.0326
    6493       8.2793
    6494       7.5848
    6495       8.3828
    6496       8.0731
    6497       8.4948
    6498       8.3975
    6499       8.9334
    6500       9.5755
    6501       9.6595
    6502       9.8489
    6503       8.9963
    6504       9.2761
    6505       8.9216
    6506       9.6051
    6507       9.2088
    6508       9.8874
    6509       9.8625
    6510       9.5957
    6511       9.6017
    6512       9.9794
    6513       8.9988
    6514       8.5227
    6515       8.0946
    6516       8.6314
    6517       8.9280
    6518       8.5425
    6519       8.3124
    6520       8.4013
    6521       7.8800
    6522       7.7091
    6523       7.5800
    6524       7.7814
    6525       7.7282
    6526       8.0578
    6527       8.5862
    6528       8.2972
    6529       8.1990
    6530       8.3139
    6531       7.6344
    6532       7.9580
    6533       7.6410
    6534       7.4616
    6535       7.5325
    6536       8.3021
    6537       8.0918
    6538       8.2801
    6539       8.1234
    6540       8.2603
    6541       8.0597
    6542       8.5232
    6543       7.6469
    6544       7.7152
    6545       7.8066
    6546       8.1526
    6547       8.2673
    6548       7.9405
    6549       7.9006
    6550       7.7741
    6551       8.4141
    6552       8.2542
    6553       8.5066
    6554       8.4074
    6555       8.0794
    6556       8.0064
    6557       8.5747
    6558       8.1937
    6559       8.0188
    6560       7.8085
    6561       8.2760
    6562       8.6895
    6563       8.6381
    6564       8.6990
    6565       8.6097
    6566       7.8683
    6567       8.8912
    6568       8.4163
    6569       9.2509
    6570       9.0441
    6571       9.3408
    6572       8.5472
    6573       8.4584
    6574       8.6582
    6575       8.4379
    6576       8.7949
    6577       8.7356
    6578       8.9489
    6579       8.5231
    6580       8.7697
    6581       9.6966
    6582       9.2478
    6583       8.5066
    6584       8.7996
    6585       8.9443
    6586       8.6734
    6587       8.6584
    6588       8.0195
    6589       8.0257
    6590       8.1597
    6591       8.6557
    6592       8.5104
    6593       7.9389
    6594       9.3321
    6595       9.2159
    6596       9.1071
    6597       9.2026
    6598       9.4175
    6599       9.7932
    6600       8.5210
    6601       8.9142
    6602       9.1180
    6603       9.1639
    6604       8.3875
    6605       9.2963
    6606       8.8639
    6607       8.6440
    6608       8.8888
    6609       8.8787
    6610       9.0102
    6611       9.0195
    6612       8.6507
    6613       8.8182
    6614       8.8599
    6615       8.2645
    6616       7.8904
    6617       8.0610
    6618       8.0319
    6619       8.0502
    6620       8.2958
    6621       8.3833
    6622       8.4836
    6623       7.9375
    6624       8.2708
    6625       8.5049
    6626       8.2959
    6627       8.0900
    6628       7.9513
    6629       8.0009
    6630       8.1421
    6631       8.2521
    6632       8.1040
    6633       7.5972
    6634       8.1250
    6635       8.3305
    6636       8.5494
    6637       8.3550
    6638       7.9732
    6639       8.2760
    6640       8.7501
    6641       8.0775
    6642       8.0098
    6643       8.5269
    6644       8.8058
    6645       8.5117
    6646       8.8081
    6647       8.0015
    6648       8.2347
    6649       8.0178
    6650       8.1165
    6651       8.6931
    6652       8.4538
    6653       8.1645
    6654       8.2532
    6655       8.3072
    6656       7.9337
    6657       8.4349
    6658       7.5592
    6659       7.6779
    6660       7.6017
    6661       7.0455
    6662       7.9102
    6663       7.9759
    6664       7.9645
    6665       7.6202
    6666       7.5583
    6667       7.4936
    6668       7.7957
    6669       7.5209
    6670       7.9540
    6671       7.1340
    6672       7.1916
    6673       7.4868
    6674       7.9213
    6675       7.2816
    6676       7.8536
    6677       7.9562
    6678       8.5228
    6679       7.9965
    6680       7.9923
    6681       7.8049
    6682       7.9073
    6683       8.1719
    6684       7.9946
    6685       7.8438
    6686       7.9972
    6687       8.2755
    6688       8.1918
    6689       8.0693
    6690       8.8412
    6691       8.1898
    6692       8.4427
    6693       8.9443
    6694       8.9604
    6695       9.7760
    6696       9.7577
    6697       8.8850
    6698       8.3946
    6699       8.4414
    6700       8.7270
    6701       8.8900
    6702       8.2593
    6703       8.3338
    6704       8.5282
    6705       8.6906
    6706       9.1378
    6707       8.4445
    6708       8.2046
    6709       8.1858
    6710       8.5978
    6711       8.7056
    6712       8.7413
    6713       8.4974
    6714       8.6334
    6715       8.1446
    6716       8.3095
    6717       8.5596
    6718       8.1652
    6719       8.5032
    6720       8.9626
    6721       8.6508
    6722       8.1609
    6723       8.2147
    6724       8.2018
    6725       8.1885
    6726       8.4798
    6727       8.2372
    6728       8.4405
    6729       8.2154
    6730       8.8763
    6731       8.3260
    6732       8.8460
    6733       7.6303
    6734       8.1533
    6735       7.8123
    6736       7.6812
    6737       7.2916
    6738       7.9648
    6739       7.1084
    6740       7.9128
    6741       7.5871
    6742       6.7629
    6743       6.6928
    6744       6.9091
    6745       7.1129
    6746       6.7454
    6747       6.8302
    6748       6.4887
    6749       7.0643
    6750       7.1055
    6751       7.2042
    6752       7.0060
    6753       6.9841
    6754       7.0050
    6755       7.0000
    6756       6.5939
    6757       7.0723
    6758       6.6794
    6759       6.8220
    6760       6.7454
    6761       7.0718
    6762       6.5047
    6763       6.8053
    6764       6.9126
    6765       7.1568
    6766       6.7267
    6767       6.4325
    6768       6.5764
    6769       6.6922
    6770       6.6906
    6771       6.5875
    6772       6.7314
    6773       6.7341
    6774       6.7048
    6775       6.9180
    6776       6.9896
    6777       7.7347
    6778       7.1784
    6779       7.7984
    6780       7.1328
    6781       6.8868
    6782       7.4902
    6783       7.4648
    6784       6.7868
    6785       7.2129
    6786       6.5104
    6787       6.9063
    6788       7.4035
    6789       7.4098
    6790       7.0883
    6791       7.4867
    6792       7.7688
    6793       6.7413
    6794       7.0764
    6795       7.2941
    6796       7.4154
    6797       6.4477
    6798       6.8341
    6799       7.1704
    6800       6.3896
    6801       6.2286
    6802       6.9924
    6803       6.6338
    6804       6.3493
    6805       7.1265
    6806       6.7657
    6807       7.0823
    6808       6.7836
    6809       6.9814
    6810       7.0161
    6811       7.1773
    6812       6.9185
    6813       6.9944
    6814       7.5975
    6815       6.6611
    6816       6.8232
    6817       6.9131
    6818       7.4351
    6819       6.8325
    6820       7.4909
    6821       7.7698
    6822       7.5625
    6823       6.8337
    6824       7.1468
    6825       6.8273
    6826       7.1509
    6827       6.9942
    6828       7.8840
    6829       7.2714
    6830       6.9462
    6831       7.2856
    6832       6.9509
    6833       7.1785
    6834       7.4866
    6835       7.4201
    6836       7.5171
    6837       6.9611
    6838       7.2697
    6839       7.7089
    6840       7.7266
    6841       7.4978
    6842       7.7255
    6843       7.8590
    6844       7.6352
    6845       7.7145
    6846       7.4476
    6847       7.4275
    6848       7.5156
    6849       7.4741
    6850       7.2909
    6851       7.3939
    6852       7.4896
    6853       7.2722
    6854       7.2140
    6855       7.0748
    6856       6.7866
    6857       7.5117
    6858       7.6551
    6859       7.7093
    6860       7.0741
    6861       7.6501
    6862       8.0677
    6863       8.2137
    6864       7.7655
    6865       7.9022
    6866       7.5976
    6867       7.6766
    6868       7.6980
    6869       8.1399
    6870       8.3496
    6871       7.4349
    6872       7.4297
    6873       8.2019
    6874       7.7299
    6875       8.1361
    6876       7.8868
    6877       8.1743
    6878       7.7882
    6879       8.4439
    6880       8.0196
    6881       8.6149
    6882       8.6579
    6883       8.2917
    6884       8.5188
    6885       7.9226
    6886       8.1336
    6887       8.6051
    6888       8.3627
    6889       8.5264
    6890       7.7391
    6891       7.8026
    6892       7.7814
    6893       7.5856
    6894       8.5328
    6895       8.4820
    6896       8.6714
    6897       8.5626
    6898       8.8253
    6899       8.3047
    6900       8.9405
    6901       8.4202
    6902       8.3437
    6903       8.5214
    6904       8.5679
    6905       8.4458
    6906       8.6589
    6907       8.2269
    6908       8.7465
    6909       8.4893
    6910       8.1998
    6911       8.3391
    6912       8.3833
    6913       8.5505
    6914       8.8075
    6915       8.9325
    6916       8.3607
    6917       8.6187
    6918       8.8062
    6919       8.6302
    6920       8.5953
    6921       8.4532
    6922       8.4349
    6923       8.6845
    6924       8.9833
    6925       8.0726
    6926       8.5629
    6927       8.3251
    6928       8.5093
    6929       7.7285
    6930       8.3538
    6931       9.0004
    6932       9.6907
    6933       9.4144
    6934       9.8742
    6935       8.9876
    6936       9.5931
    6937       9.3856
    6938       9.0299
    6939       8.9654
    6940       8.7367
    6941       8.6800
    6942       8.7234
    6943       8.5504
    6944       8.9638
    6945       9.6118
    6946       8.7709
    6947       9.4783
    6948       8.6403
    6949       9.7892
    6950       9.0153
    6951       8.6496
    6952       8.1135
    6953       8.4615
    6954       8.8375
    6955       8.9799
    6956       8.2481
    6957       8.5645
    6958       8.7183
    6959       9.2032
    6960       8.4985
    6961       8.6925
    6962       8.7710
    6963       9.1256
    6964       9.0201
    6965       8.9060
    6966       8.9912
    6967       8.4286
    6968       9.3797
    6969       9.4398
    6970       9.0146
    6971       8.3414
    6972       9.3124
    6973       8.7473
    6974       9.2051
    6975       9.1561
    6976       8.9773
    6977       8.7564
    6978       9.0390
    6979       8.6848
    6980       8.6323
    6981       8.5548
    6982       8.9946
    6983       8.5316
    6984       8.8692
    6985       8.8879
    6986       8.5833
    6987       8.9279
    6988       8.1967
    6989       7.9611
    6990       8.5889
    6991       8.8036
    6992       8.4510
    6993       8.7486
    6994       8.6477
    6995       8.1881
    6996       8.3316
    6997       9.1624
    6998       8.8947
    6999       9.7036
    7000       9.2787
    7001       9.5636
    7002       9.9353
    7003       9.7999
    7004       8.9592
    7005       9.2139
    7006       9.3720
    7007       9.5608
    7008       9.4902
    7009       9.4985
    7010       8.6632
    7011       9.4265
    7012       8.9198
    7013       8.9636
    7014       8.2861
    7015       8.4008
    7016       8.4450
    7017       8.3218
    7018       8.1749
    7019       8.0595
    7020       8.3224
    7021       8.4052
    7022       8.3157
    7023       8.5218
    7024       8.1215
    7025       8.1034
    7026       8.1077
    7027       8.7665
    7028       8.8850
    7029       8.3344
    7030       8.8051
    7031       8.7861
    7032       8.3071
    7033       8.0855
    7034       8.1110
    7035       8.1967
    7036       8.6496
    7037       8.1613
    7038       7.3955
    7039       8.2526
    7040       8.4701
    7041       7.9367
    7042       8.3560
    7043       8.8209
    7044       8.0999
    7045       7.6902
    7046       8.2247
    7047       8.4447
    7048       7.9093
    7049       7.5406
    7050       7.7236
    7051       8.2827
    7052       7.9533
    7053       8.0504
    7054       7.9851
    7055       8.5111
    7056       8.1380
    7057       8.7081
    7058       8.3641
    7059       7.8900
    7060       7.8693
    7061       7.5113
    7062       7.9038
    7063       7.8621
    7064       8.0042
    7065       7.9915
    7066       8.0060
    7067       7.7557
    7068       8.2034
    7069       8.3043
    7070       7.8557
    7071       7.7989
    7072       7.8459
    7073       7.1778
    7074       6.6187
    7075       6.7790
    7076       6.6475
    7077       7.2415
    7078       7.2647
    7079       7.1827
    7080       7.0485
    7081       7.1206
    7082       7.5746
    7083       7.6323
    7084       7.0374
    7085       6.9092
    7086       6.9989
    7087       7.4708
    7088       7.4809
    7089       6.9931
    7090       7.7097
    7091       7.4145
    7092       7.6556
    7093       7.0454
    7094       6.8531
    7095       6.8783
    7096       7.4258
    7097       6.6665
    7098       7.1291
    7099       7.4276
    7100       7.8438
    7101       7.0694
    7102       7.3561
    7103       6.9265
    7104       6.6428
    7105       7.0534
    7106       6.5282
    7107       6.5790
    7108       6.6842
    7109       6.9474
    7110       6.6229
    7111       6.6427
    7112       6.8108
    7113       6.9452
    7114       6.8328
    7115       7.0345
    7116       7.2078
    7117       6.9481
    7118       6.9127
    7119       7.2449
    7120       7.4078
    7121       7.1856
    7122       7.8104
    7123       7.3713
    7124       7.8225
    7125       7.5243
    7126       7.3757
    7127       6.8787
    7128       7.2446
    7129       6.7270
    7130       7.6849
    7131       7.0999
    7132       7.6021
    7133       7.1462
    7134       6.7379
    7135       8.2193
    7136       8.8827
    7137       7.9291
    7138       8.0611
    7139       7.9394
    7140       8.0793
    7141       7.4461
    7142       8.0147
    7143       8.3461
    7144       7.5779
    7145       7.3412
    7146       7.1482
    7147       7.3688
    7148       7.9270
    7149       7.4478
    7150       7.6024
    7151       7.4837
    7152       7.8714
    7153       8.2913
    7154       7.8823
    7155       8.7286
    7156       8.6171
    7157       8.7715
    7158       8.5097
    7159       8.4852
    7160       7.5437
    7161       7.7901
    7162       7.9659
    7163       8.3618
    7164       7.9338
    7165       8.4970
    7166       9.3025
    7167       8.7517
    7168       8.6867
    7169       8.6286
    7170       8.1923
    7171       8.4330
    7172       8.4716
    7173       8.7009
    7174       8.6607
    7175       8.7991
    7176       7.9002
    7177       8.3797
    7178       8.3147
    7179       8.2689
    7180       7.6356
    7181       8.4881
    7182       7.8645
    7183       7.8682
    7184       9.0900
    7185       8.4107
    7186       8.4645
    7187       8.7014
    7188       8.3490
    7189       8.2038
    7190       8.1842
    7191       8.6227
    7192       7.8463
    7193       7.8700
    7194       7.8477
    7195       7.4680
    7196       7.5579
    7197       7.4763
    7198       6.7082
    7199       6.7019
    7200       7.0376
    7201       6.9615
    7202       7.2481
    7203       7.3484
    7204       7.0360
    7205       6.4180
    7206       6.8704
    7207       6.7315
    7208       6.6561
    7209       6.8524
    7210       7.3828
    7211       6.8131
    7212       6.6908
    7213       6.8086
    7214       6.9598
    7215       7.0064
    7216       7.0692
    7217       7.1295
    7218       6.9258
    7219       7.6694
    7220       6.8009
    7221       7.0148
    7222       6.6079
    7223       6.6178
    7224       7.0613
    7225       7.3697
    7226       6.8065
    7227       7.3248
    7228       6.9244
    7229       7.3592
    7230       7.6672
    7231       7.0647
    7232       6.7609
    7233       6.5842
    7234       7.3732
    7235       6.9814
    7236       7.8406
    7237       7.6792
    7238       7.8118
    7239       7.4553
    7240       7.8655
    7241       8.0873
    7242       7.3364
    7243       7.8336
    7244       8.0580
    7245       7.9693
    7246       7.1288
    7247       7.1094
    7248       7.2803
    7249       6.9192
    7250       6.6909
    7251       7.0730
    7252       7.3041
    7253       6.9674
    7254       7.3659
    7255       7.3484
    7256       6.5532
    7257       7.1674
    7258       6.9647
    7259       6.7808
    7260       6.4527
    7261       7.3591
    7262       6.2785
    7263       6.2865
    7264       6.6442
    7265       6.4386
    7266       6.5532
    7267       6.4727
    7268       6.7082
    7269       6.5690
    7270       6.7582
    7271       6.2341
    7272       6.8967
    7273       7.3085
    7274       7.2868
    7275       7.1216
    7276       6.9723
    7277       7.3153
    7278       6.8241
    7279       7.8345
    7280       7.4238
    7281       7.6880
    7282       8.0276
    7283       7.4646
    7284       7.4834
    7285       7.1072
    7286       7.5893
    7287       7.7030
    7288       7.8323
    7289       7.2468
    7290       7.7775
    7291       7.2655
    7292       8.2139
    7293       7.7949
    7294       7.7628
    7295       7.6335
    7296       7.7604
    7297       7.8937
    7298       7.8634
    7299       7.7649
    7300       7.5758
    7301       7.5696
    7302       7.4625
    7303       7.6639
    7304       8.3277
    7305       8.5689
    7306       8.6906
    7307       7.8825
    7308       7.7603
    7309       8.0863
    7310       7.9587
    7311       7.9449
    7312       7.8266
    7313       8.0847
    7314       8.8072
    7315       8.3551
    7316       8.8585
    7317       8.7329
    7318       8.4310
    7319       8.2593
    7320       8.6685
    7321       8.5195
    7322       8.4118
    7323       8.1947
    7324       8.4959
    7325       8.0722
    7326       8.6100
    7327       8.3435
    7328       8.0483
    7329       8.5383
    7330       8.2578
    7331       7.8350
    7332       8.0354
    7333       8.4393
    7334       8.5016
    7335       8.2647
    7336       8.4670
    7337       7.6937
    7338       8.3376
    7339       7.9702
    7340       7.9056
    7341       7.9256
    7342       8.3680
    7343       8.2921
    7344       7.3342
    7345       7.3572
    7346       7.4100
    7347       7.6224
    7348       7.2973
    7349       7.5638
    7350       7.1235
    7351       7.8840
    7352       7.6365
    7353       7.3172
    7354       7.3559
    7355       7.6984
    7356       7.1637
    7357       7.0561
    7358       7.9140
    7359       7.8673
    7360       8.0491
    7361       7.9006
    7362       6.9010
    7363       6.8105
    7364       7.2539
    7365       7.3109
    7366       7.4244
    7367       6.8202
    7368       7.4977
    7369       8.3497
    7370       7.5185
    7371       8.4443
    7372       7.8662
    7373       8.2890
    7374       7.3612
    7375       7.6304
    7376       7.5207
    7377       7.3204
    7378       7.5199
    7379       7.5263
    7380       7.8374
    7381       7.8742
    7382       7.7111
    7383       8.1733
    7384       7.3531
    7385       7.7900
    7386       7.5804
    7387       8.2852
    7388       8.8408
    7389       7.9142
    7390       7.1316
    7391       7.7558
    7392       7.7903
    7393       7.4525
    7394       7.7658
    7395       7.9432
    7396       7.8527
    7397       7.6220
    7398       7.7636
    7399       7.3393
    7400       6.9589
    7401       7.6029
    7402       7.5816
    7403       7.4822
    7404       7.3295
    7405       7.8850
    7406       7.7818
    7407       8.1194
    7408       7.9439
    7409       8.3081
    7410       8.6860
    7411       7.6676
    7412       8.1888
    7413       7.8427
    7414       7.5988
    7415       8.0421
    7416       7.9910
    7417       7.5941
    7418       8.1014
    7419       8.4806
    7420       8.8216
    7421       8.9782
    7422       8.2541
    7423       8.7906
    7424       8.7890
    7425       8.7945
    7426       8.1801
    7427       8.4440
    7428       8.4375
    7429       8.9417
    7430       8.3471
    7431       8.2143
    7432       7.7201
    7433       8.2856
    7434       8.5863
    7435       8.4222
    7436       8.1369
    7437       8.1891
    7438       8.4424
    7439       8.2367
    7440       7.9490
    7441       8.0624
    7442       8.6845
    7443       9.3733
    7444       8.8211
    7445       9.1156
    7446       9.4017
    7447       9.2460
    7448       8.9046
    7449       9.5579
    7450       9.4859
    7451       9.5511
    7452      10.3616
    7453       9.9937
    7454      11.0353
    7455       9.8162
    7456       9.8758
    7457       9.9505
    7458      10.3094
    7459       9.6717
    7460      10.2417
    7461       9.5014
    7462       9.1003
    7463      10.2652
    7464       9.2988
    7465      10.1203
    7466       9.6988
    7467      10.0149
    7468      10.2940
    7469       9.7584
    7470       9.5738
    7471       9.4245
    7472       9.5838
    7473       9.7517
    7474       9.7002
    7475       9.7465
    7476       9.5999
    7477      10.0103
    7478       9.7744
    7479      10.2542
    7480      10.0227
    7481       9.8399
    7482      10.1298
    7483       9.5555
    7484      10.0813
    7485       9.5807
    7486       9.0995
    7487       9.0146
    7488       8.6273
    7489       8.4415
    7490       8.9771
    7491       8.8190
    7492       8.5146
    7493       8.6445
    7494       8.2266
    7495       8.4933
    7496       8.2028
    7497       8.6184
    7498       8.6839
    7499       9.0176
    7500       9.1048
    7501       8.5810
    7502       8.3773
    7503       9.0782
    7504       9.0190
    7505       9.2024
    7506       8.6047
    7507       8.5740
    7508       8.5562
    7509       8.2020
    7510       8.8914
    7511       8.3545
    7512       8.8742
    7513       9.4263
    7514       8.3887
    7515       9.2393
    7516       8.9039
    7517       8.8102
    7518       9.3337
    7519       8.5240
    7520       9.5260
    7521       8.7396
    7522       8.6028
    7523       9.1626
    7524       8.8542
    7525       9.2575
    7526       9.2412
    7527       8.8380
    7528       9.0746
    7529       8.5906
    7530       8.5430
    7531       9.0029
    7532       8.4783
    7533       8.9267
    7534       8.7165
    7535       8.1843
    7536       7.5725
    7537       8.3604
    7538       8.3958
    7539       8.5315
    7540       8.3557
    7541       8.3482
    7542       7.8925
    7543       8.0261
    7544       7.8970
    7545       7.6998
    7546       7.9691
    7547       8.1387
    7548       8.2153
    7549       8.5059
    7550       8.2082
    7551       8.0965
    7552       8.4502
    7553       8.2114
    7554       8.3219
    7555       8.3784
    7556       7.9782
    7557       7.8352
    7558       8.0549
    7559       8.1771
    7560       8.2099
    7561       8.3362
    7562       7.8844
    7563       8.1697
    7564       8.0943
    7565       8.3044
    7566       8.7706
    7567       7.7828
    7568       7.8882
    7569       8.2083
    7570       7.7804
    7571       7.8694
    7572       8.3150
    7573       8.1962
    7574       7.9847
    7575       7.9809
    7576       8.4581
    7577       8.2375
    7578       8.2131
    7579       8.6434
    7580       8.0102
    7581       8.2309
    7582       8.1914
    7583       8.2213
    7584       8.1741
    7585       8.2494
    7586       8.5749
    7587       7.4977
    7588       8.0747
    7589       8.5561
    7590       8.8441
    7591       8.3768
    7592       8.1267
    7593       8.4272
    7594       8.4209
    7595       8.4404
    7596       8.8510
    7597       8.8189
    7598       8.2426
    7599       7.6363
    7600       8.2995
    7601       8.0044
    7602       8.5755
    7603       9.0649
    7604       9.0581
    7605       8.6029
    7606       9.0427
    7607       9.3184
    7608       9.2315
    7609       9.4743
    7610       9.2672
    7611       9.6292
    7612       9.5174
    7613       9.9202
    7614      10.1853
    7615      10.2127
    7616       9.7932
    7617       9.9764
    7618       9.8274
    7619       9.9863
    7620      10.6471
    7621       9.7798
    7622      10.3951
    7623       9.9013
    7624       8.7676
    7625       8.5591
    7626       7.8106
    7627       7.6808
    7628       6.9944
    7629       7.8145
    7630       7.3241
    7631       7.5919
    7632       7.7443
    7633       8.4666
    7634       8.4193
    7635       8.2137
    7636       7.8488
    7637       8.0889
    7638       7.9229
    7639       7.8859
    7640       8.2460
    7641       7.9040
    7642       8.1059
    7643       7.3665
    7644       7.7285
    7645       7.7745
    7646       7.9367
    7647       7.6317
    7648       7.6435
    7649       8.2146
    7650       7.6714
    7651       8.4497
    7652       7.9728
    7653       8.0462
    7654       7.6833
    7655       7.9928
    7656       7.6623
    7657       8.0213
    7658       8.3529
    7659       7.9232
    7660       8.0419
    7661       8.4533
    7662       8.6325
    7663       8.4775
    7664       8.3198
    7665       8.6006
    7666       8.5306
    7667       8.4210
    7668       8.4758
    7669       8.2896
    7670       8.6327
    7671       8.2882
    7672       8.5708
    7673       8.7314
    7674       8.3784
    7675       8.1238
    7676       8.1316
    7677       7.7062
    7678       7.6394
    7679       8.3980
    7680       8.0923
    7681       8.5373
    7682       7.9056
    7683       7.8734
    7684       7.9796
    7685       8.2863
    7686       8.1780
    7687       8.7602
    7688       8.3656
    7689       8.5457
    7690       8.4810
    7691       7.7639
    7692       8.2152
    7693       8.1998
    7694       8.3201
    7695       7.2888
    7696       7.4476
    7697       7.1586
    7698       7.2921
    7699       7.3385
    7700       7.1622
    7701       6.6926
    7702       6.6495
    7703       6.9594
    7704       7.0497
    7705       6.4520
    7706       6.5742
    7707       6.4568
    7708       7.0291
    7709       6.4433
    7710       6.7312
    7711       6.5972
    7712       7.0335
    7713       6.8562
    7714       7.2968
    7715       7.2026
    7716       7.1203
    7717       7.1245
    7718       7.2232
    7719       7.0022
    7720       7.2199
    7721       6.8969
    7722       7.3200
    7723       7.0382
    7724       7.5668
    7725       7.2373
    7726       6.9913
    7727       7.1030
    7728       7.0995
    7729       7.1455
    7730       7.1767
    7731       6.5964
    7732       7.0614
    7733       7.2122
    7734       7.0279
    7735       6.7993
    7736       6.7211
    7737       6.3684
    7738       6.8772
    7739       7.2465
    7740       6.8522
    7741       6.9911
    7742       6.6737
    7743       6.7086
    7744       6.5997
    7745       6.4971
    7746       6.9679
    7747       6.5735
    7748       6.8233
    7749       6.7415
    7750       7.1249
    7751       6.5169
    7752       6.5166
    7753       6.4373
    7754       6.9993
    7755       7.1911
    7756       7.5038
    7757       7.6022
    7758       7.6729
    7759       7.5289
    7760       7.0517
    7761       7.8105
    7762       7.8398
    7763       8.0478
    7764       8.4499
    7765       8.3852
    7766       8.5352
    7767       8.2942
    7768       8.2468
    7769       7.7677
    7770       7.6752
    7771       7.3795
    7772       7.5174
    7773       7.8306
    7774       7.4737
    7775       7.0901
    7776       7.3844
    7777       6.9944
    7778       6.7810
    7779       6.8519
    7780       7.0325
    7781       6.8934
    7782       6.4468
    7783       7.1610
    7784       6.6623
    7785       6.7625
    7786       6.4861
    7787       6.9820
    7788       6.8324
    7789       7.1746
    7790       6.8044
    7791       7.0459
    7792       6.4033
    7793       6.4184
    7794       6.6702
    7795       6.3762
    7796       6.5283
    7797       6.8186
    7798       6.0305
    7799       6.5434
    7800       6.5261
    7801       5.8989
    7802       6.2336
    7803       6.5252
    7804       6.8852
    7805       6.1544
    7806       6.8898
    7807       6.6893
    7808       6.2609
    7809       6.1211
    7810       6.6506
    7811       6.9817
    7812       6.8985
    7813       6.8188
    7814       7.0577
    7815       7.1339
    7816       7.0427
    7817       6.7693
    7818       7.0028
    7819       6.4927
    7820       7.0484
    7821       6.9664
    7822       7.3195
    7823       7.4610
    7824       7.3017
    7825       7.1660
    7826       7.4048
    7827       7.3867
    7828       7.3332
    7829       7.3025
    7830       7.5680
    7831       7.1503
    7832       7.2566
    7833       7.6970
    7834       7.5571
    7835       7.1616
    7836       6.9095
    7837       7.1102
    7838       7.2700
    7839       7.2683
    7840       6.6635
    7841       6.8659
    7842       7.6108
    7843       7.3235
    7844       7.7756
    7845       7.2555
    7846       7.2048
    7847       7.5719
    7848       7.3641
    7849       7.3476
    7850       7.3194
    7851       7.4956
    7852       6.9054
    7853       7.6279
    7854       7.3695
    7855       7.5767
    7856       7.3805
    7857       8.0277
    7858       7.6081
    7859       7.8239
    7860       7.8821
    7861       7.3327
    7862       7.7724
    7863       7.7016
    7864       7.9433
    7865       7.0567
    7866       6.8672
    7867       7.2497
    7868       7.4202
    7869       7.2784
    7870       7.1680
    7871       7.1019
    7872       6.6225
    7873       6.8127
    7874       6.9511
    7875       7.3763
    7876       7.2459
    7877       6.6133
    7878       6.6409
    7879       7.0538
    7880       6.9181
    7881       7.1854
    7882       7.4567
    7883       6.9459
    7884       7.2370
    7885       6.7680
    7886       6.4138
    7887       6.6215
    7888       7.3555
    7889       7.2957
    7890       7.0356
    7891       6.5757
    7892       7.1128
    7893       7.1131
    7894       7.7452
    7895       7.5478
    7896       7.3765
    7897       8.0796
    7898       7.8128
    7899       7.3911
    7900       7.4497
    7901       7.1950
    7902       6.7397
    7903       7.8162
    7904       7.6136
    7905       7.9052
    7906       7.0733
    7907       7.2292
    7908       7.6915
    7909       7.2283
    7910       7.0733
    7911       7.3555
    7912       8.2203
    7913       7.7108
    7914       7.3802
    7915       6.9451
    7916       7.2977
    7917       7.0438
    7918       7.9899
    7919       7.2956
    7920       7.0800
    7921       7.7944
    7922       7.5159
    7923       7.6994
    7924       7.8340
    7925       8.3029
    7926       7.6795
    7927       8.3164
    7928       7.9593
    7929       7.9935
    7930       7.7829
    7931       7.8486
    7932       7.0709
    7933       7.6900
    7934       8.2490
    7935       7.7886
    7936       7.5862
    7937       7.5747
    7938       7.9941
    7939       8.3549
    7940       7.9051
    7941       7.7503
    7942       7.5396
    7943       8.0234
    7944       7.6824
    7945       7.6327
    7946       7.9242
    7947       7.8132
    7948       7.7558
    7949       7.9473
    7950       7.5583
    7951       7.0838
    7952       7.1944
    7953       7.0336
    7954       7.3002
    7955       7.0715
    7956       6.6995
    7957       6.9447
    7958       7.0151
    7959       7.5356
    7960       7.1521
    7961       7.7939
    7962       7.3215
    7963       7.5092
    7964       7.4959
    7965       8.0635
    7966       7.6032
    7967       7.2881
    7968       7.4222
    7969       8.5118
    7970       8.7313
    7971       8.1057
    7972       9.0883
    7973       8.0407
    7974       8.5379
    7975       8.0772
    7976       8.1707
    7977       8.2658
    7978       7.5382
    7979       7.3666
    7980       8.1065
    7981       7.7950
    7982       7.4928
    7983       8.1585
    7984       8.4172
    7985       8.5159
    7986       8.4453
    7987       8.8220
    7988       8.3295
    7989       8.8470
    7990       8.3606
    7991       8.2585
    7992       8.5563
    7993       8.4677
    7994       8.8074
    7995       8.8093
    7996       9.4317
    7997       8.5070
    7998       9.3190
    7999       8.8558
    8000       9.7335
    8001       9.4827
    8002       8.9271
    8003       9.3553
    8004       8.8446
    8005       8.7956
    8006       8.5889
    8007       8.7202
    8008       8.1666
    8009       8.4419
    8010       8.4729
    8011       7.9148
    8012       8.5457
    8013       8.2826
    8014       8.0506
    8015       7.9597
    8016       8.2775
    8017       7.6569
    8018       8.5758
    8019       7.8624
    8020       8.1722
    8021       8.4952
    8022       8.8256
    8023       9.0147
    8024       8.7977
    8025       8.6715
    8026       8.4750
    8027       8.7405
    8028       8.4812
    8029       9.4063
    8030       9.6463
    8031       9.6488
    8032       9.6627
    8033       9.0782
    8034       9.5186
    8035       9.0187
    8036       8.8124
    8037       8.9525
    8038       8.6851
    8039       8.7841
    8040       8.5762
    8041       9.1701
    8042       9.0876
    8043       8.5806
    8044       8.8742
    8045       8.7157
    8046       9.0586
    8047       9.0409
    8048       8.6956
    8049       8.4492
    8050       7.8432
    8051       8.5315
    8052       8.9227
    8053       7.7715
    8054       8.3904
    8055       8.5785
    8056       8.4647
    8057       8.7867
    8058       8.0479
    8059       7.4834
    8060       7.9959
    8061       7.8943
    8062       8.1499
    8063       8.3694
    8064       8.2842
    8065       8.3998
    8066       8.0977
    8067       8.7456
    8068       8.9450
    8069       8.6976
    8070       9.2810
    8071       8.7177
    8072       8.4357
    8073       8.8515
    8074       8.4223
    8075       8.8072
    8076       9.0296
    8077       8.9245
    8078       8.7223
    8079       9.2000
    8080       8.7864
    8081       8.7170
    8082       9.1915
    8083       9.4705
    8084       9.3077
    8085       9.6699
    8086      10.0095
    8087       9.9637
    8088       9.8132
    8089       9.7582
    8090       8.5770
    8091       9.8118
    8092       9.9446
    8093       9.7300
    8094       9.6416
    8095       9.5415
    8096      10.3524
    8097      10.2501
    8098      10.0857
    8099      10.3175
    8100      10.0987
    8101      10.4440
    8102       9.8880
    8103       9.4833
    8104       9.0551
    8105      10.2793
    8106       9.8997
    8107       9.7053
    8108       9.1948
    8109       8.8040
    8110       8.7774
    8111       9.7167
    8112       8.9147
    8113       9.4502
    8114       8.7905
    8115       9.0370
    8116       9.2646
    8117      10.0217
    8118       9.5336
    8119       9.8879
    8120      10.1075
    8121      10.2301
    8122       9.7548
    8123       9.2488
    8124       9.5644
    8125      10.0219
    8126      10.4932
    8127       9.7284
    8128      10.5413
    8129       9.9885
    8130      10.1215
    8131      10.3521
    8132      10.4676
    8133       9.8896
    8134      10.3737
    8135      10.0375
    8136       9.9583
    8137       9.5801
    8138      10.1782
    8139       9.6440
    8140      10.1379
    8141      10.4359
    8142      10.0991
    8143       9.2587
    8144      10.1248
    8145       9.9101
    8146       9.5290
    8147       9.6192
    8148       9.9407
    8149      10.2543
    8150      10.4198
    8151      10.2225
    8152      10.0809
    8153      10.3056
    8154      10.9179
    8155       9.9047
    8156       9.6375
    8157      10.1443
    8158       9.6310
    8159      10.2103
    8160      10.6253
    8161       9.8964
    8162      10.6952
    8163      10.1697
    8164      10.3095
    8165      10.8184
    8166      10.4809
    8167      10.6045
    8168      10.3735
    8169      10.4683
    8170      10.7475
    8171      10.1109
    8172      10.5175
    8173      10.6631
    8174      10.5547
    8175       9.8373
    8176       9.1934
    8177       9.7914
    8178       8.8072
    8179       9.5856
    8180       9.4903
    8181       9.2186
    8182       9.6997
    8183       9.1730
    8184       9.8258
    8185      10.1539
    8186       9.6449
    8187       9.6952
    8188       9.7505
    8189      10.0102
    8190       9.6937
    8191       9.3096
    8192       9.6260
    8193       9.1838
    8194       9.2891
    8195       9.8830
    8196       8.9833
    8197       9.9025
    8198       9.3901
    8199       9.6191
    8200      10.1165
    8201      10.1080
    8202      10.2518
    8203      10.0385
    8204      11.1418
    8205      10.6186
    8206      10.1666
    8207       9.6536
    8208      10.3456
    8209      10.0061
    8210       9.5230
    8211       9.3675
    8212       9.6296
    8213       9.1508
    8214       9.3954
    8215       9.6686
    8216       9.7095
    8217       9.0538
    8218       9.5986
    8219       9.0035
    8220       9.2145
    8221       9.9610
    8222       9.5813
    8223      10.0954
    8224       9.5043
    8225      10.2251
    8226       9.2503
    8227       9.5460
    8228       9.3438
    8229       9.7420
    8230      10.1741
    8231       9.8520
    8232       9.7875
    8233       9.4948
    8234       9.1877
    8235       9.4994
    8236       9.5763
    8237       9.5592
    8238       9.3980
    8239       9.5154
    8240       9.5082
    8241       9.9159
    8242       9.5521
    8243       9.8269
    8244       9.1510
    8245       9.7270
    8246       9.8990
    8247       9.4655
    8248       9.4724
    8249      10.1735
    8250      10.2053
    8251       9.8411
    8252       9.6518
    8253       9.8192
    8254       9.9137
    8255       9.4922
    8256      10.1974
    8257       9.5558
    8258       9.5648
    8259      10.2957
    8260       9.8476
    8261      10.6844
    8262      10.1140
    8263       9.7669
    8264       8.5562
    8265       9.5633
    8266       8.9527
    8267       9.5232
    8268       9.8298
    8269       9.0170
    8270       9.4049
    8271       9.3754
    8272       9.4644
    8273       9.1464
    8274       8.8511
    8275       8.7661
    8276       9.0947
    8277       9.2845
    8278       9.1114
    8279       8.2710
    8280       8.5870
    8281       9.1891
    8282       8.9298
    8283       9.4451
    8284       9.2560
    8285       9.3421
    8286       9.3764
    8287       8.8646
    8288       8.9656
    8289       9.4503
    8290       9.3911
    8291       9.1207
    8292       9.2501
    8293       9.0817
    8294       8.9970
    8295       9.1987
    8296       9.1383
    8297       9.3824
    8298       9.5378
    8299       9.2107
    8300       9.6518
    8301       9.5494
    8302       9.0373
    8303       9.1007
    8304       8.9926
    8305       8.4125
    8306       7.6631
    8307       8.2044
    8308       8.3913
    8309       8.4527
    8310       8.2455
    8311       8.2856
    8312       8.1804
    8313       7.5740
    8314       8.4264
    8315       8.6404
    8316       9.3777
    8317       9.3331
    8318       9.4413
    8319       9.7626
    8320       8.6950
    8321       8.9346
    8322       9.5705
    8323       9.2264
    8324       9.8055
    8325       9.2096
    8326       9.4427
    8327       9.6692
    8328       9.3194
    8329       9.6244
    8330       9.2505
    8331       9.4132
    8332       9.5467
    8333      10.0780
    8334       9.4133
    8335       9.5064
    8336       9.6505
    8337       9.2181
    8338       9.0584
    8339       9.2386
    8340       8.9288
    8341       8.8318
    8342       8.7624
    8343       8.7397
    8344       8.8927
    8345       8.5704
    8346       8.3716
    8347       8.2162
    8348       8.3571
    8349       8.4818
    8350       8.3783
    8351       7.9672
    8352       8.3559
    8353       8.2724
    8354       8.7410
    8355       7.9167
    8356       8.8481
    8357       8.0491
    8358       8.3713
    8359       8.4771
    8360       8.6160
    8361       8.2917
    8362       8.4355
    8363       8.7360
    8364       8.9900
    8365       9.1579
    8366       8.3962
    8367       8.3547
    8368       8.3341
    8369       9.1252
    8370       9.2794
    8371       9.8874
    8372       9.0346
    8373       9.2759
    8374       9.4013
    8375       8.8910
    8376       9.1875
    8377       8.9537
    8378       8.6383
    8379       9.0249
    8380       9.0600
    8381       9.5613
    8382       9.1175
    8383       9.1497
    8384       9.0498
    8385       8.3708
    8386       9.7611
    8387       9.6280
    8388       9.6841
    8389       8.9262
    8390       9.1862
    8391       9.3825
    8392       9.7637
    8393       9.4198
    8394       9.0272
    8395       9.5377
    8396       9.1299
    8397       9.9112
    8398       9.6777
    8399      10.2785
    8400       9.5513
    8401       9.5803
    8402      10.0040
    8403       9.8012
    8404       9.4918
    8405       9.3261
    8406       9.1211
    8407       9.3110
    8408       9.5689
    8409       9.6524
    8410       9.7710
    8411       9.8070
    8412       9.6617
    8413      10.0420
    8414      10.0875
    8415       9.9331
    8416      10.4495
    8417      10.6117
    8418      10.5275
    8419      10.4634
    8420       9.7276
    8421      10.1168
    8422      11.1694
    8423      10.3412
    8424      10.8714
    8425      11.3203
    8426      11.0851
    8427      10.9023
    8428      10.8562
    8429      10.2468
    8430      10.5593
    8431      10.0615
    8432      10.1431
    8433      10.3149
    8434      10.6189
    8435      10.3739
    8436      10.1607
    8437       9.3024
    8438      10.4139
    8439      10.0501
    8440      10.4571
    8441      10.4018
    8442      10.0365
    8443      10.8213
    8444      11.0154
    8445      10.1899
    8446      10.0276
    8447      10.6396
    8448      10.3909
    8449      10.0595
    8450       9.5990
    8451      10.3713
    8452       9.8922
    8453       9.9719
    8454       9.8897
    8455      10.2138
    8456       9.9219
    8457      10.6690
    8458      10.1882
    8459      10.3107
    8460      10.1078
    8461      10.1404
    8462      10.0235
    8463      10.4315
    8464       9.8776
    8465       9.9045
    8466       9.6995
    8467       9.8344
    8468       9.1078
    8469       9.7104
    8470       8.7581
    8471       9.5168
    8472       9.4425
    8473       9.0684
    8474       9.3295
    8475       9.4280
    8476       9.3894
    8477       9.5574
    8478       8.5432
    8479       8.7842
    8480       8.7320
    8481       9.9637
    8482       9.5215
    8483       9.9474
    8484      10.2529
    8485       9.4935
    8486       9.5646
    8487      10.0243
    8488      10.3328
    8489      10.1942
    8490      10.0712
    8491      10.8399
    8492      10.5570
    8493      10.3598
    8494       9.9856
    8495      10.7038
    8496       9.6752
    8497       9.9143
    8498       9.6954
    8499       8.8835
    8500       9.3567
    8501       9.5654
    8502       9.6211
    8503       9.5811
    8504      10.4938
    8505      10.0519
    8506       9.3673
    8507      10.3604
    8508       9.9150
    8509      10.4149
    8510       9.6955
    8511       9.4233
    8512      10.4904
    8513       9.9448
    8514       9.1648
    8515       9.1763
    8516       9.4168
    8517       8.7261
    8518       9.0286
    8519       9.3083
    8520       9.0352
    8521       9.2712
    8522       9.0280
    8523       8.1448
    8524       8.0301
    8525       7.5989
    8526       8.6284
    8527       8.1706
    8528       8.1207
    8529       7.9719
    8530       7.9653
    8531       7.9611
    8532       8.4156
    8533       8.6203
    8534       8.4501
    8535       8.5411
    8536       9.0623
    8537       8.5615
    8538       8.3540
    8539       8.5334
    8540       8.4669
    8541       8.8160
    8542       9.3165
    8543       8.7067
    8544       9.1848
    8545       8.9915
    8546       8.9956
    8547       8.8153
    8548       8.9605
    8549       9.1350
    8550       8.1785
    8551       8.5946
    8552       8.5768
    8553       8.5339
    8554       8.6454
    8555       8.4984
    8556       8.2343
    8557       8.4695
    8558       9.0747
    8559       9.4251
    8560       9.1419
    8561       9.6339
    8562       9.1229
    8563       9.9776
    8564       9.7343
    8565      10.2183
    8566      10.0164
    8567      10.0092
    8568       9.9995
    8569      10.2847
    8570       9.7202
    8571       9.7224
    8572       9.9997
    8573      10.3143
    8574       9.6777
    8575       9.7377
    8576      10.1308
    8577      10.0353
    8578       9.6388
    8579       9.6658
    8580       9.0231
    8581       9.3451
    8582       9.8743
    8583      10.1824
    8584       9.6861
    8585       9.6731
    8586       8.6542
    8587      10.7189
    8588       9.5785
    8589       9.7745
    8590       9.5543
    8591       9.4336
    8592       9.0813
    8593       9.3914
    8594       9.3904
    8595       9.2946
    8596       9.0794
    8597       9.8264
    8598       9.5859
    8599       9.7025
    8600       9.1769
    8601       8.5465
    8602       8.3494
    8603       8.7488
    8604       8.9793
    8605       8.6679
    8606       8.3427
    8607       8.7040
    8608       8.5369
    8609       9.0297
    8610       8.0416
    8611       8.5450
    8612       8.5293
    8613       8.8292
    8614       8.6611
    8615       8.4398
    8616       8.6065
    8617       8.7800
    8618       8.4197
    8619       8.6901
    8620       8.4980
    8621       8.3247
    8622       8.6050
    8623       9.1080
    8624       8.7403
    8625       9.1822
    8626       9.2422
    8627       8.4066
    8628       8.7154
    8629       8.6998
    8630       8.5101
    8631       9.1116
    8632       8.8091
    8633       8.8362
    8634       8.9369
    8635       8.6361
    8636       8.4755
    8637       8.9922
    8638       9.5082
    8639       8.9300
    8640       9.3403
    8641       9.9897
    8642       9.3432
    8643       8.8296
    8644       8.8895
    8645       8.7909
    8646       9.3735
    8647       9.2707
    8648       8.9017
    8649       8.7717
    8650       9.3741
    8651       9.4826
    8652       9.0867
    8653       9.2282
    8654       9.7012
    8655       9.6479
    8656       9.5469
    8657       9.7381
    8658       9.2713
    8659       9.3859
    8660       9.7203
    8661       9.1751
    8662       8.9393
    8663       8.5009
    8664       8.2815
    8665       8.4300
    8666       8.2566
    8667       8.4489
    8668       8.5911
    8669       8.7239
    8670       8.7435
    8671       8.4493
    8672       8.8336
    8673       8.7746
    8674       8.2693
    8675       8.3430
    8676       7.9825
    8677       8.1408
    8678       8.5334
    8679       8.3845
    8680       8.4154
    8681       8.5411
    8682       8.4487
    8683       8.5897
    8684       8.6792
    8685       8.8858
    8686       8.9028
    8687       9.2113
    8688       8.5527
    8689       8.6010
    8690       8.9011
    8691       8.2446
    8692       8.6133
    8693       8.5758
    8694       9.0983
    8695       8.0567
    8696       8.5016
    8697       7.9866
    8698       8.1432
    8699       8.4712
    8700       8.5062
    8701       8.6200
    8702       9.0486
    8703       8.5679
    8704       9.8394
    8705       9.3657
    8706       9.8281
    8707       9.0177
    8708       8.8347
    8709       8.5743
    8710       8.5285
    8711       8.0577
    8712       8.0272
    8713       8.3818
    8714       8.6728
    8715       9.1111
    8716       8.8661
    8717       8.7438
    8718       8.8685
    8719       8.8595
    8720       8.6792
    8721       9.1488
    8722       8.9267
    8723       9.0177
    8724       8.6927
    8725       8.7901
    8726       9.3776
    8727       9.5024
    8728       8.1257
    8729       9.3547
    8730       9.0588
    8731       8.5938
    8732       8.6274
    8733       8.4784
    8734       8.7392
    8735       7.3256
    8736       7.6313
    8737       7.8929
    8738       8.5241
    8739       7.5516
    8740       7.2710
    8741       8.0200
    8742       7.8738
    8743       8.2883
    8744       8.4628
    8745       8.9457
    8746       8.2459
    8747       8.3437
    8748       8.2018
    8749       8.5037
    8750       8.3413
    8751       8.0695
    8752       8.3636
    8753       8.6072
    8754       8.9046
    8755       8.8879
    8756       9.4168
    8757       9.3239
    8758       9.6580
    8759       8.8811
    8760       8.6331
    8761       8.3727
    8762       8.5786
    8763       9.1802
    8764       9.1829
    8765       8.8753
    8766       9.0666
    8767       8.7174
    8768       9.3677
    8769       9.2718
    8770       9.3276
    8771       9.9605
    8772       9.2411
    8773       9.4977
    8774       9.5226
    8775       9.3564
    8776       8.9195
    8777       8.8155
    8778       8.2568
    8779       8.4200
    8780       8.9329
    8781       8.7126
    8782       8.4178
    8783       8.5640
    8784       8.5775
    8785       7.9807
    8786       8.4041
    8787       8.1551
    8788       8.3590
    8789       8.7265
    8790       8.5305
    8791       8.8590
    8792       7.8414
    8793       7.6985
    8794       7.6174
    8795       8.0943
    8796       7.9280
    8797       7.1193
    8798       7.2938
    8799       8.3452
    8800       8.1619
    8801       7.9868
    8802       8.9274
    8803       8.7475
    8804       8.5731
    8805       8.6404
    8806       8.6125
    8807       8.1967
    8808       8.1406
    8809       8.4978
    8810       8.3946
    8811       8.4163
    8812       8.2292
    8813       8.2169
    8814       8.6992
    8815       8.6139
    8816       8.4816
    8817       8.9793
    8818       8.5574
    8819       8.3224
    8820       8.1672
    8821       8.3353
    8822       8.2842
    8823       8.0371
    8824       8.0803
    8825       8.2508
    8826       7.9469
    8827       8.6285
    8828       7.7352
    8829       7.9104
    8830       8.4151
    8831       8.0075
    8832       8.9036
    8833       8.3551
    8834       8.7629
    8835       8.3540
    8836       8.4857
    8837       8.6533
    8838       8.1487
    8839       8.5236
    8840       8.1625
    8841       8.1201
    8842       8.2077
    8843       8.2386
    8844       8.3749
    8845       8.2801
    8846       8.9269
    8847       9.0869
    8848       8.6890
    8849       8.6580
    8850       8.7519
    8851       9.6952
    8852       8.9056
    8853       8.5847
    8854       9.0103
    8855       8.8490
    8856       8.6120
    8857       9.2101
    8858       9.3009
    8859       9.4139
    8860       8.1395
    8861       8.8098
    8862       8.2799
    8863       8.6925
    8864       8.3467
    8865       8.9700
    8866       8.8948
    8867       8.9494
    8868       9.1378
    8869       8.7368
    8870       9.4095
    8871       9.0346
    8872       8.9491
    8873       9.3342
    8874       9.5167
    8875       9.1234
    8876       9.7832
    8877       9.2928
    8878       9.5949
    8879       9.0123
    8880       9.0061
    8881       9.7516
    8882       9.2522
    8883       8.8635
    8884       8.3160
    8885       8.9253
    8886       8.3167
    8887       8.7801
    8888       9.0116
    8889       9.0228
    8890       9.5718
    8891       8.8339
    8892       8.5291
    8893       8.2714
    8894       8.1523
    8895       9.1328
    8896       8.8199
    8897       7.9225
    8898       8.7774
    8899       8.2610
    8900       8.9842
    8901       8.3848
    8902       8.6927
    8903       9.0305
    8904       8.7635
    8905       8.5257
    8906       8.7933
    8907       8.7766
    8908       8.3578
    8909       8.5335
    8910       9.4177
    8911       8.9598
    8912       8.5655
    8913       8.7979
    8914       9.6055
    8915      10.0607
    8916       9.0499
    8917       8.6127
    8918       8.0195
    8919       8.3644
    8920       8.4092
    8921       8.0902
    8922       7.7778
    8923       8.5563
    8924       9.0026
    8925       8.5320
    8926       8.3550
    8927       8.0907
    8928       8.1842
    8929       7.7107
    8930       8.0527
    8931       8.7839
    8932       8.1079
    8933       8.1685
    8934       8.2057
    8935       8.6122
    8936       8.8608
    8937       8.7230
    8938       8.4825
    8939       8.9014
    8940       7.5956
    8941       7.8040
    8942       8.0323
    8943       7.1903
    8944       7.4724
    8945       7.6247
    8946       7.9554
    8947       7.9793
    8948       7.2795
    8949       7.5254
    8950       7.2141
    8951       7.3976
    8952       7.8210
    8953       7.7091
    8954       7.5196
    8955       7.8646
    8956       7.3775
    8957       7.8840
    8958       7.5763
    8959       7.5582
    8960       7.7932
    8961       8.0870
    8962       7.6774
    8963       7.5182
    8964       8.4943
    8965       8.7659
    8966       8.0168
    8967       8.7203
    8968       8.8336
    8969       9.0527
    8970       8.7644
    8971       8.8862
    8972       7.9362
    8973       7.4851
    8974       8.2322
    8975       8.8721
    8976       8.0301
    8977       9.0014
    8978       7.9010
    8979       8.0744
    8980       8.3665
    8981       9.6007
    8982       8.3833
    8983       8.3773
    8984       8.8482
    8985       8.5300
    8986       8.5277
    8987       9.2663
    8988       9.4772
    8989       9.2679
    8990       9.3645
    8991       8.8454
    8992       9.5229
    8993       9.1985
    8994       9.9050
    8995       9.2489
    8996       9.2320
    8997       8.5781
    8998       8.6861
    8999       9.2691
    9000       8.9036
    9001       8.5108
    9002       8.5773
    9003       8.6697
    9004       9.1934
    9005       8.7619
    9006       8.8443
    9007       8.6411
    9008       8.6173
    9009       8.9703
    9010       8.3280
    9011       8.3532
    9012       8.5046
    9013       8.5570
    9014       8.2503
    9015       8.4513
    9016       7.7930
    9017       7.9958
    9018       8.6838
    9019       8.1833
    9020       8.1973
    9021       8.1562
    9022       8.5986
    9023       8.6521
    9024       8.4637
    9025       8.5401
    9026       8.7664
    9027       8.7015
    9028       8.3013
    9029       8.4589
    9030       8.4685
    9031       8.1298
    9032       7.9301
    9033       8.0715
    9034       8.2963
    9035       7.9176
    9036       8.1938
    9037       7.3419
    9038       7.9423
    9039       7.7391
    9040       8.7913
    9041       8.2902
    9042       8.2422
    9043       7.8230
    9044       8.4319
    9045       8.0905
    9046       8.8430
    9047       8.9269
    9048       8.7237
    9049       8.7734
    9050       7.9124
    9051       8.2794
    9052       8.5345
    9053       8.3241
    9054       8.9078
    9055       7.7906
    9056       8.4305
    9057       8.2749
    9058       8.3501
    9059       8.0784
    9060       8.2788
    9061       8.2871
    9062       8.0568
    9063       7.5165
    9064       8.2713
    9065       7.8212
    9066       8.2963
    9067       8.1267
    9068       8.5820
    9069       9.1066
    9070       9.1204
    9071       9.3825
    9072       8.7619
    9073       8.7137
    9074       8.7198
    9075       8.8631
    9076       8.6442
    9077       8.4641
    9078       8.6784
    9079       8.7145
    9080       9.0519
    9081       9.1033
    9082       9.2683
    9083       9.0368
    9084       9.1620
    9085       9.4132
    9086       9.6722
    9087       9.8648
    9088       9.2082
    9089       9.8892
    9090       8.8987
    9091       9.3936
    9092       9.1834
    9093       9.6511
    9094       9.7547
    9095       9.7166
    9096       9.4482
    9097       9.1415
    9098       8.6009
    9099       9.5606
    9100       8.7812
    9101       9.1190
    9102       8.7834
    9103       9.2162
    9104       9.2899
    9105       8.6700
    9106       8.6489
    9107       8.1303
    9108       8.8461
    9109       8.3045
    9110       7.8828
    9111       7.9908
    9112       8.5011
    9113       8.8203
    9114       8.9309
    9115       9.0479
    9116       9.0565
    9117       8.2201
    9118       8.9900
    9119       8.2436
    9120       8.7190
    9121       8.2952
    9122       8.2912
    9123       8.2444
    9124       8.5088
    9125       8.7278
    9126       8.5936
    9127       9.2565
    9128       9.8137
    9129       9.6970
    9130       9.6769
    9131       9.2330
    9132       9.6293
    9133       9.1810
    9134       9.3761
    9135       9.8785
    9136       9.6368
    9137      10.0937
    9138       9.5684
    9139       9.7780
    9140       9.7279
    9141       9.7346
    9142       9.2257
    9143       9.5114
    9144       8.9979
    9145       9.2890
    9146       9.4758
    9147      10.0318
    9148       9.5874
    9149       9.4225
    9150       9.8245
    9151      10.2610
    9152       9.0511
    9153       9.1558
    9154       9.7524
    9155       9.1360
    9156       9.6005
    9157       9.3203
    9158       9.3256
    9159       8.9594
    9160       9.4190
    9161      10.0066
    9162       9.9358
    9163      10.3678
    9164       9.9490
    9165      10.1337
    9166      10.2638
    9167      10.4940
    9168      10.0473
    9169      10.0660
    9170       9.9262
    9171       9.9732
    9172      10.1611
    9173      10.2238
    9174       9.9123
    9175       9.4739
    9176       9.7509
    9177      10.4275
    9178      10.4574
    9179      10.5020
    9180       9.2990
    9181       9.4587
    9182       9.6822
    9183      10.0291
    9184       9.5335
    9185       9.7494
    9186       9.4329
    9187       9.9340
    9188       9.7999
    9189      10.4092
    9190       9.9274
    9191       9.8125
    9192       9.7346
    9193      10.0890
    9194      10.1607
    9195       9.8925
    9196       9.6607
    9197       9.9847
    9198       9.6211
    9199       9.5979
    9200       9.2699
    9201       9.9828
    9202       9.6541
    9203      10.1549
    9204       8.9721
    9205       9.3075
    9206       9.1460
    9207       9.3674
    9208       8.7239
    9209       9.6556
    9210       9.6001
    9211      10.4631
    9212       9.6855
    9213       9.7492
    9214      10.1595
    9215      10.3054
    9216      10.0029
    9217       9.8681
    9218      10.3043
    9219      10.4405
    9220      10.3241
    9221      10.2722
    9222      10.5586
    9223      10.2926
    9224      10.3587
    9225      10.4308
    9226       9.9959
    9227       9.2479
    9228       9.6778
    9229       9.8091
    9230       9.4946
    9231       9.1880
    9232       9.6137
    9233       9.3777
    9234       9.5787
    9235       9.8668
    9236       9.8130
    9237      10.0503
    9238       9.1663
    9239       9.8900
    9240       9.3978
    9241       9.0428
    9242       8.9875
    9243       8.5595
    9244       9.2158
    9245       9.4963
    9246       9.8938
    9247       9.7042
    9248       9.2468
    9249       8.9591
    9250       9.0819
    9251       9.9086
    9252      10.2326
    9253      10.1717
    9254      10.0630
    9255      10.1999
    9256       9.7066
    9257       9.9150
    9258      10.2973
    9259      10.3209
    9260      10.3721
    9261      10.3502
    9262      10.0377
    9263       9.7663
    9264      10.3197
    9265      10.1477
    9266       9.7956
    9267       9.2248
    9268       9.2712
    9269      10.2758
    9270      10.3068
    9271       9.8450
    9272       9.3692
    9273       9.1533
    9274       8.9599
    9275       9.4739
    9276       9.9980
    9277       9.1373
    9278       8.8508
    9279       9.0863
    9280       9.7848
    9281       9.1850
    9282      10.2029
    9283      10.0852
    9284       9.7793
    9285       9.0747
    9286      10.3279
    9287       9.9893
    9288       9.6529
    9289      10.1811
    9290       9.3789
    9291       9.5279
    9292       9.2624
    9293       8.3610
    9294       8.8719
    9295       9.2362
    9296       9.2057
    9297       9.7619
    9298       9.2428
    9299       9.1626
    9300       9.0307
    9301       9.4103
    9302      10.0067
    9303       9.1996
    9304       9.8452
    9305       9.6206
    9306       9.8139
    9307       9.5167
    9308       9.3759
    9309       8.9134
    9310       9.4340
    9311       8.6385
    9312       8.4252
    9313       8.5715
    9314       9.1987
    9315       8.9687
    9316       8.8575
    9317       8.7277
    9318       9.2404
    9319       9.1273
    9320       9.8669
    9321       9.0525
    9322       8.9392
    9323       8.8451
    9324       9.2437
    9325       8.6184
    9326       9.3261
    9327       9.0059
    9328       9.2635
    9329       8.9275
    9330       8.3823
    9331       8.7716
    9332       8.6642
    9333       8.8053
    9334       9.3837
    9335       9.3713
    9336       9.0997
    9337       8.8764
    9338       9.0837
    9339       9.0611
    9340       9.1719
    9341       8.7403
    9342       8.8718
    9343       8.5950
    9344       8.5304
    9345       9.2122
    9346       8.6025
    9347       8.6169
    9348       8.1246
    9349       8.4323
    9350       8.4043
    9351       8.2816
    9352       7.9697
    9353       7.9194
    9354       8.2126
    9355       8.1874
    9356       8.0746
    9357       8.8280
    9358       9.4922
    9359       8.6362
    9360       9.8759
    9361       8.7675
    9362       9.2277
    9363       9.4105
    9364      10.0202
    9365       9.5261
    9366       9.8489
    9367       9.5418
    9368       8.3644
    9369       9.1167
    9370       8.9058
    9371       8.6117
    9372       8.9246
    9373       8.3924
    9374       8.1800
    9375       8.5248
    9376       8.9508
    9377       8.6271
    9378       8.7101
    9379       8.2114
    9380       8.0344
    9381       7.7390
    9382       8.7462
    9383       8.3285
    9384       8.7157
    9385       8.4051
    9386       8.2235
    9387       8.4072
    9388       8.4483
    9389       7.9358
    9390       8.5304
    9391       8.9464
    9392       8.2940
    9393       8.7495
    9394       8.5074
    9395       8.8527
    9396       7.6322
    9397       8.1819
    9398       8.0886
    9399       8.2483
    9400       7.9488
    9401       7.7658
    9402       8.7525
    9403       8.2277
    9404       8.2854
    9405       7.8985
    9406       7.7558
    9407       8.2672
    9408       7.6443
    9409       8.7768
    9410       9.5399
    9411       9.4982
    9412       9.3608
    9413       9.2316
    9414       8.8395
    9415       9.6118
    9416       9.0642
    9417       8.3750
    9418       8.7983
    9419       8.7136
    9420       9.3494
    9421       9.1516
    9422       9.7677
    9423       9.7492
    9424       9.6606
    9425       9.7785
    9426       9.6209
    9427       9.0008
    9428       9.7345
    9429       9.5628
    9430       9.3699
    9431       9.4952
    9432       9.2104
    9433       9.1751
    9434       9.1525
    9435       9.4708
    9436       9.7037
    9437       9.5273
    9438       9.6530
    9439       9.6037
    9440       9.5766
    9441       9.9906
    9442       8.7690
    9443       8.9651
    9444       9.3383
    9445       9.4075
    9446       9.1154
    9447       8.6051
    9448       8.8609
    9449       8.8454
    9450       9.0681
    9451       8.2583
    9452       8.3082
    9453       9.0315
    9454       9.0824
    9455       8.6446
    9456       8.4444
    9457       8.7085
    9458       8.6887
    9459       9.4769
    9460       8.8052
    9461       9.0118
    9462       8.6956
    9463       8.7896
    9464       8.4005
    9465       8.5584
    9466       7.8969
    9467       8.6133
    9468       7.8364
    9469       8.4051
    9470       8.4662
    9471       8.6060
    9472       8.7519
    9473       8.5127
    9474       8.2833
    9475       9.0279
    9476       9.1123
    9477       8.9145
    9478       8.5847
    9479       8.2130
    9480       8.4515
    9481       8.8910
    9482       8.4732
    9483       8.0827
    9484       8.3689
    9485       8.3290
    9486       8.4579
    9487       8.1330
    9488       8.2697
    9489       8.2158
    9490       8.0466
    9491       8.0260
    9492       7.9395
    9493       7.4357
    9494       6.8118
    9495       7.7744
    9496       7.2417
    9497       7.4378
    9498       8.4347
    9499       7.5360
    9500       8.0130
    9501       7.8886
    9502       7.5134
    9503       7.2225
    9504       6.5013
    9505       6.3644
    9506       6.9250
    9507       7.2069
    9508       7.4987
    9509       7.9262
    9510       7.8667
    9511       7.5686
    9512       7.7780
    9513       8.1878
    9514       8.3313
    9515       8.0837
    9516       7.0933
    9517       7.0786
    9518       7.5482
    9519       7.7257
    9520       7.3205
    9521       7.6365
    9522       7.5327
    9523       7.3964
    9524       7.5723
    9525       7.9123
    9526       7.8925
    9527       7.7556
    9528       8.3655
    9529       7.9154
    9530       7.6212
    9531       7.6458
    9532       8.3546
    9533       7.5348
    9534       7.8145
    9535       7.3141
    9536       7.1797
    9537       7.7250
    9538       6.2653
    9539       7.0851
    9540       7.0825
    9541       6.8097
    9542       6.8940
    9543       6.6643
    9544       7.5285
    9545       7.1665
    9546       7.7323
    9547       7.3780
    9548       6.8275
    9549       6.8752
    9550       7.2284
    9551       7.1983
    9552       7.4593
    9553       7.7961
    9554       7.4164
    9555       8.0687
    9556       7.3155
    9557       7.5396
    9558       7.1245
    9559       7.0775
    9560       7.3047
    9561       7.0512
    9562       7.7835
    9563       7.1358
    9564       7.9112
    9565       8.1326
    9566       8.1589
    9567       7.7937
    9568       7.6258
    9569       7.2687
    9570       7.9210
    9571       7.4598
    9572       7.5957
    9573       7.0571
    9574       7.7226
    9575       7.3657
    9576       6.9411
    9577       7.6021
    9578       7.6226
    9579       7.8475
    9580       7.9670
    9581       8.0128
    9582       8.6054
    9583       8.3732
    9584       8.2971
    9585       7.3801
    9586       7.3309
    9587       7.1686
    9588       7.1415
    9589       7.2765
    9590       8.2219
    9591       8.1191
    9592       7.8650
    9593       7.1235
    9594       8.1310
    9595       7.6204
    9596       7.4167
    9597       8.2355
    9598       7.9868
    9599       8.1549
    9600       8.1016
    9601       7.7928
    9602       7.4322
    9603       7.2160
    9604       7.9378
    9605       7.3362
    9606       7.4783
    9607       7.8175
    9608       7.6014
    9609       7.7347
    9610       8.4581
    9611       7.9265
    9612       8.1912
    9613       7.9692
    9614       7.7612
    9615       7.6716
    9616       8.1102
    9617       7.5274
    9618       7.9687
    9619       7.4980
    9620       6.7125
    9621       7.3872
    9622       7.4339
    9623       7.3032
    9624       7.1817
    9625       7.9951
    9626       7.5050
    9627       7.3971
    9628       7.1653
    9629       7.3449
    9630       7.2487
    9631       8.4119
    9632       7.3196
    9633       8.1185
    9634       8.3554
    9635       7.8176
    9636       7.2693
    9637       7.7707
    9638       8.0830
    9639       8.4654
    9640       8.5389
    9641       8.4908
    9642       7.8971
    9643       7.7804
    9644       8.4447
    9645       8.1283
    9646       8.0374
    9647       7.6896
    9648       8.0382
    9649       8.3486
    9650       8.0394
    9651       8.3050
    9652       8.5392
    9653       7.5227
    9654       7.9362
    9655       8.0772
    9656       7.8861
    9657       7.8393
    9658       8.1947
    9659       7.3565
    9660       7.6839
    9661       7.5948
    9662       7.9147
    9663       7.3047
    9664       8.2917
    9665       7.7703
    9666       8.5046
    9667       7.9627
    9668       8.0183
    9669       7.5388
    9670       7.9558
    9671       7.3844
    9672       7.8915
    9673       7.7381
    9674       7.5894
    9675       7.0606
    9676       7.2494
    9677       7.5046
    9678       7.5876
    9679       8.2610
    9680       7.8263
    9681       8.1521
    9682       7.7400
    9683       7.9621
    9684       7.7469
    9685       7.9160
    9686       7.2449
    9687       7.4023
    9688       6.7045
    9689       7.4990
    9690       7.2697
    9691       6.8870
    9692       7.3555
    9693       7.2310
    9694       7.4174
    9695       7.7824
    9696       7.8484
    9697       7.4133
    9698       7.4512
    9699       7.1488
    9700       7.2513
    9701       7.0808
    9702       7.7201
    9703       7.3456
    9704       7.1246
    9705       6.7775
    9706       6.7886
    9707       7.4957
    9708       7.3809
    9709       7.7711
    9710       6.8972
    9711       7.2606
    9712       7.0527
    9713       7.3246
    9714       7.1772
    9715       7.0713
    9716       6.8369
    9717       7.0669
    9718       7.2548
    9719       6.8085
    9720       7.1176
    9721       7.6214
    9722       7.6521
    9723       7.3943
    9724       6.5471
    9725       6.8087
    9726       7.0175
    9727       6.8166
    9728       7.1267
    9729       6.7899
    9730       7.0500
    9731       7.1846
    9732       6.7181
    9733       7.3052
    9734       7.3792
    9735       7.3533
    9736       7.5163
    9737       7.3313
    9738       7.0891
    9739       7.2455
    9740       7.1128
    9741       7.1379
    9742       7.3814
    9743       7.3958
    9744       7.1508
    9745       7.4885
    9746       7.1539
    9747       7.0658
    9748       7.6201
    9749       7.6180
    9750       7.7646
    9751       7.7577
    9752       8.3077
    9753       8.0214
    9754       7.7419
    9755       8.3789
    9756       8.0216
    9757       8.1756
    9758       7.5356
    9759       7.8021
    9760       7.4654
    9761       7.7970
    9762       7.6721
    9763       6.9767
    9764       7.3683
    9765       6.9953
    9766       7.0724
    9767       7.0808
    9768       7.4243
    9769       6.8482
    9770       6.6365
    9771       7.7802
    9772       7.7791
    9773       7.6894
    9774       7.3388
    9775       7.1502
    9776       7.9231
    9777       7.9698
    9778       7.6083
    9779       7.7644
    9780       7.9445
    9781       7.3458
    9782       7.1259
    9783       7.6148
    9784       7.0685
    9785       7.8985
    9786       7.3291
    9787       7.4550
    9788       7.6077
    9789       7.3054
    9790       7.6109
    9791       6.7893
    9792       6.6679
    9793       6.3723
    9794       7.2406
    9795       7.1859
    9796       7.5927
    9797       7.2079
    9798       7.0373
    9799       7.4658
    9800       7.7539
    9801       7.2811
    9802       7.1728
    9803       7.9649
    9804       7.2293
    9805       7.9102
    9806       7.8484
    9807       7.6274
    9808       7.5485
    9809       7.2757
    9810       7.2898
    9811       7.5125
    9812       7.4509
    9813       7.0831
    9814       7.7054
    9815       7.4351
    9816       7.5066
    9817       7.9718
    9818       7.3068
    9819       7.5447
    9820       7.8703
    9821       7.7145
    9822       7.5489
    9823       7.5503
    9824       8.0503
    9825       8.0736
    9826       7.2663
    9827       7.4520
    9828       8.3576
    9829       8.3052
    9830       8.0210
    9831       8.0870
    9832       7.5470
    9833       7.8716
    9834       7.6315
    9835       7.7043
    9836       7.2565
    9837       7.7512
    9838       7.6005
    9839       7.4786
    9840       6.8900
    9841       6.5124
    9842       6.5008
    9843       7.0548
    9844       7.5619
    9845       6.6492
    9846       6.5232
    9847       6.8367
    9848       6.6419
    9849       7.0009
    9850       7.2994
    9851       6.8161
    9852       7.0739
    9853       6.8653
    9854       7.0616
    9855       6.9510
    9856       7.2147
    9857       6.1556
    9858       7.6245
    9859       7.1872
    9860       7.2500
    9861       7.1748
    9862       6.8266
    9863       7.4041
    9864       7.1255
    9865       6.9008
    9866       7.2858
    9867       6.9567
    9868       7.1242
    9869       7.0390
    9870       6.7877
    9871       7.1306
    9872       7.0191
    9873       7.3740
    9874       7.6160
    9875       6.8403
    9876       7.3186
    9877       7.2254
    9878       6.7896
    9879       6.5042
    9880       6.6874
    9881       7.0233
    9882       6.6382
    9883       6.4694
    9884       6.8409
    9885       6.7239
    9886       7.3405
    9887       7.6232
    9888       7.4957
    9889       7.5688
    9890       6.8637
    9891       6.7211
    9892       6.7642
    9893       6.6402
    9894       6.6035
    9895       6.6501
    9896       6.3987
    9897       6.3705
    9898       6.4810
    9899       6.7548
    9900       6.6281
    9901       6.7451
    9902       5.9615
    9903       6.3623
    9904       6.4545
    9905       6.8913
    9906       6.9017
    9907       7.2270
    9908       6.5636
    9909       6.9580
    9910       6.6819
    9911       7.1435
    9912       7.5423
    9913       6.8089
    9914       6.7990
    9915       7.7588
    9916       6.7555
    9917       7.4466
    9918       8.0195
    9919       7.3450
    9920       7.5190
    9921       7.7713
    9922       7.8303
    9923       7.3706
    9924       7.4249
    9925       8.1571
    9926       8.4982
    9927       7.5810
    9928       7.7042
    9929       8.0751
    9930       7.7661
    9931       7.9188
    9932       8.4414
    9933       8.0338
    9934       7.7209
    9935       8.2799
    9936       7.8151
    9937       7.9154
    9938       8.0538
    9939       8.1849
    9940       8.0910
    9941       8.3205
    9942       8.4105
    9943       8.0276
    9944       8.1901
    9945       7.7464
    9946       7.8627
    9947       8.1873
    9948       8.5994
    9949       8.0491
    9950       8.5969
    9951       8.5641
    9952       8.7773
    9953       8.5390
    9954       8.5128
    9955       8.7389
    9956       8.0942
    9957       8.0773
    9958       7.4141
    9959       7.9063
    9960       7.9230
    9961       8.1099
    9962       8.4907
    9963       8.2321
    9964       8.2986
    9965       8.2307
    9966       8.4857
    9967       9.2455
    9968       9.2512
    9969       8.6005
    9970       8.1394
    9971       8.2733
    9972       8.5531
    9973       8.4372
    9974       9.1001
    9975       8.2678
    9976       7.9983
    9977       8.3955
    9978       7.7010
    9979       8.0860
    9980       8.0498
    9981       8.0403
    9982       7.8761
    9983       7.8899
    9984       7.9950
    9985       7.9966
    9986       7.5236
    9987       7.5230
    9988       7.5833
    9989       7.5708
    9990       7.5161
    9991       7.7380
    9992       7.2315
    9993       7.6124
    9994       7.6839
    9995       7.7529
    9996       8.3093
    9997       8.1237
    9998       7.5865
    9999       7.4633
   10000       7.8136
   10001       6.3420
   10002       6.8113
   10003       7.4873
   10004       6.9854
   10005       7.2571
   10006       7.4737
   10007       7.5994
   10008       7.3798
   10009       7.8513
   10010       7.0858
   10011       7.0406
   10012       6.9998
   10013       6.5809
   10014       7.3409
   10015       6.7404
   10016       6.0404
   10017       6.1120
   10018       6.5205
   10019       6.8314
   10020       6.7058
   10021       5.9669
   10022       6.2045
   10023       5.8799
   10024       5.8489
   10025       5.6815
   10026       5.4169
   10027       6.1512
   10028       5.8878
   10029       5.9385
   10030       5.8443
   10031       5.6066
   10032       6.0211
   10033       5.4156
   10034       4.9883
   10035       4.6809
   10036       5.7562
   10037       5.2965
   10038       5.2590
   10039       5.7625
   10040       5.1906
   10041       5.5954
   10042       4.7353
   10043       5.2168
   10044       5.3838
   10045       5.6127
   10046       4.9090
   10047       5.3138
   10048       5.3050
   10049       5.3834
   10050       4.8447
   10051       5.0833
   10052       5.2494
   10053       4.5770
   10054       4.4579
   10055       4.1600
   10056       4.4688
   10057       4.7495
   10058       5.0587
   10059       5.0566
   10060       5.4228
   10061       5.2856
   10062       6.1833
   10063       4.9882
   10064       4.9618
   10065       4.9037
   10066       4.8927
   10067       5.6049
   10068       5.4858
   10069       5.7780
   10070       5.3579
   10071       5.7062
   10072       5.6224
   10073       5.7578
   10074       6.3128
   10075       6.9972
   10076       5.7378
   10077       6.1174
   10078       5.6874
   10079       5.7701
   10080       5.3732
   10081       5.2025
   10082       5.6209
   10083       5.4313
   10084       5.5117
   10085       5.6839
   10086       5.6443
   10087       5.6623
   10088       6.8565
   10089       6.1589
   10090       6.1977
   10091       6.7035
   10092       6.0628
   10093       6.3727
   10094       6.7086
   10095       6.3161
   10096       6.4874
   10097       6.3829
   10098       6.1553
   10099       5.8974
   10100       5.9804
   10101       5.8156
   10102       5.3984
   10103       5.3419
   10104       6.0514
   10105       5.4662
   10106       5.5457
   10107       5.8843
   10108       5.2435
   10109       5.1967
   10110       5.8450
   10111       5.6284
   10112       5.9647
   10113       5.6145
   10114       6.1035
   10115       5.5236
   10116       5.4322
   10117       6.0635
   10118       6.4193
   10119       6.4077
   10120       6.5624
   10121       6.1643
   10122       5.5493
   10123       5.9177
   10124       6.1218
   10125       6.4634
   10126       5.5070
   10127       5.5157
   10128       5.2596
   10129       6.0053
   10130       5.8341
   10131       6.1300
   10132       6.1927
   10133       5.7151
   10134       6.0288
   10135       5.6016
   10136       5.9108
   10137       6.4559
   10138       6.3350
   10139       6.2798
   10140       5.9181
   10141       5.8543
   10142       6.2386
   10143       5.9064
   10144       6.1072
   10145       5.7331
   10146       6.4345
   10147       6.4200
   10148       5.6645
   10149       5.8423
   10150       5.5107
   10151       5.3994
   10152       5.3944
   10153       5.8467
   10154       6.4454
   10155       6.0749
   10156       5.8673
   10157       6.2584
   10158       5.9542
   10159       6.1767
   10160       6.1309
   10161       5.9662
   10162       6.3359
   10163       6.2451
   10164       6.0351
   10165       5.5942
   10166       6.3456
   10167       6.2123
   10168       6.1619
   10169       6.1455
   10170       5.6837
   10171       5.6817
   10172       6.4932
   10173       6.4446
   10174       5.8823
   10175       6.2698
   10176       6.2270
   10177       6.4415
   10178       6.5639
   10179       6.3247
   10180       6.2147
   10181       6.4553
   10182       6.5900
   10183       6.3800
   10184       5.9267
   10185       6.1844
   10186       6.3096
   10187       6.4991
   10188       6.2046
   10189       6.4618
   10190       6.1077
   10191       6.3839
   10192       6.2528
   10193       6.0973
   10194       6.5707
   10195       6.5753
   10196       6.3324
   10197       6.4916
   10198       6.2158
   10199       6.2445
   10200       7.1756
   10201       7.1049
   10202       6.7904
   10203       7.1341
   10204       6.6807
   10205       6.7174
   10206       6.3130
   10207       6.7797
   10208       6.9620
   10209       7.1043
   10210       6.6783
   10211       7.2965
   10212       7.3109
   10213       7.1956
   10214       7.0772
   10215       6.8908
   10216       6.7912
   10217       6.6299
   10218       6.4994
   10219       6.9663
   10220       6.6800
   10221       6.2044
   10222       6.0577
   10223       6.0979
   10224       5.9562
   10225       5.8920
   10226       5.8704
   10227       6.1799
   10228       5.7298
   10229       5.4652
   10230       6.0140
   10231       6.1891
   10232       6.5865
   10233       6.4263
   10234       6.5177
   10235       6.8134
   10236       6.9958
   10237       6.4661
   10238       6.8819
   10239       6.5020
   10240       6.4030
   10241       5.6989
   10242       6.4121
   10243       6.4209
   10244       7.0356
   10245       6.8201
   10246       6.4449
   10247       6.3050
   10248       6.5786
   10249       6.2691
   10250       6.8036
   10251       6.4047
   10252       6.7518
   10253       6.3602
   10254       6.7578
   10255       6.2695
   10256       6.7135
   10257       7.1799
   10258       6.8769
   10259       7.5655
   10260       6.7756
   10261       7.4114
   10262       6.6777
   10263       7.1853
   10264       7.4592
   10265       7.3944
   10266       7.2189
   10267       6.7249
   10268       6.3167
   10269       6.6823
   10270       6.5622
   10271       6.8376
   10272       6.6542
   10273       6.8717
   10274       6.6125
   10275       6.3178
   10276       6.6942
   10277       5.8851
   10278       6.5959
   10279       6.6440
   10280       6.7597
   10281       6.4574
   10282       6.2948
   10283       6.6928
   10284       6.4383
   10285       7.0237
   10286       6.5847
   10287       6.4998
   10288       6.4658
   10289       6.8922
   10290       6.5167
   10291       6.8789
   10292       6.1647
   10293       6.7831
   10294       7.0971
   10295       6.3403
   10296       6.4178
   10297       6.3967
   10298       6.2798
   10299       7.0322
   10300       6.7102
   10301       6.7248
   10302       6.6234
   10303       6.6367
   10304       5.8759
   10305       5.6120
   10306       6.2949
   10307       5.6894
   10308       6.3338
   10309       6.2057
   10310       6.1325
   10311       6.8217
   10312       6.3256
   10313       5.9508
   10314       6.4017
   10315       5.9567
   10316       6.4662
   10317       5.7476
   10318       6.5990
   10319       6.5201
   10320       6.0211
   10321       6.3660
   10322       6.2674
   10323       6.6924
   10324       6.8115
   10325       6.6960
   10326       6.0959
   10327       6.6124
   10328       6.0460
   10329       6.5896
   10330       6.3049
   10331       6.4218
   10332       6.9233
   10333       6.5903
   10334       6.0734
   10335       6.2315
   10336       6.3749
   10337       6.8312
   10338       6.5031
   10339       7.7261
   10340       7.6421
   10341       7.0830
   10342       7.6107
   10343       7.5668
   10344       6.9985
   10345       6.6190
   10346       6.7093
   10347       7.0764
   10348       6.8410
   10349       6.5952
   10350       7.0599
   10351       6.5822
   10352       6.4043
   10353       6.5073
   10354       6.2704
   10355       6.5853
   10356       6.5589
   10357       6.6252
   10358       6.5670
   10359       6.6751
   10360       6.8895
   10361       6.3096
   10362       6.6235
   10363       6.4667
   10364       6.7108
   10365       6.5545
   10366       6.3492
   10367       6.7683
   10368       7.3446
   10369       6.8892
   10370       6.3254
   10371       6.5893
   10372       6.5144
   10373       6.3035
   10374       6.7066
   10375       6.3637
   10376       6.4362
   10377       6.5468
   10378       6.5406
   10379       6.6291
   10380       6.3295
   10381       6.1201
   10382       6.2143
   10383       6.1013
   10384       5.9183
   10385       6.6212
   10386       6.2274
   10387       5.9857
   10388       6.0145
   10389       6.1853
   10390       5.8370
   10391       6.7716
   10392       6.5516
   10393       6.0903
   10394       6.6121
   10395       6.7487
   10396       6.1157
   10397       6.1276
   10398       6.3101
   10399       6.1791
   10400       6.4104
   10401       6.4951
   10402       6.4384
   10403       7.0159
   10404       6.9037
   10405       6.6958
   10406       6.3758
   10407       7.0323
   10408       6.8856
   10409       6.5757
   10410       7.1699
   10411       6.9652
   10412       5.8785
   10413       6.3751
   10414       6.7859
   10415       6.1178
   10416       5.8781
   10417       6.2685
   10418       6.2472
   10419       6.0975
   10420       6.7074
   10421       6.4426
   10422       6.7691
   10423       6.5123
   10424       6.6123
   10425       6.2847
   10426       6.6270
   10427       7.0746
   10428       6.5343
   10429       6.5479
   10430       6.6884
   10431       6.5868
   10432       6.6327
   10433       6.7179
   10434       6.7655
   10435       6.6702
   10436       6.8791
   10437       6.4458
   10438       6.3792
   10439       6.5324
   10440       7.2237
   10441       7.0210
   10442       6.6762
   10443       6.4880
   10444       6.6952
   10445       6.5102
   10446       6.5218
   10447       6.5073
   10448       6.6698
   10449       6.4361
   10450       6.7142
   10451       6.9625
   10452       7.1011
   10453       6.3532
   10454       6.4828
   10455       6.6109
   10456       6.4914
   10457       6.5029
   10458       5.9553
   10459       6.4622
   10460       6.0394
   10461       5.4534
   10462       5.9710
   10463       5.7438
   10464       6.2215
   10465       6.0521
   10466       6.1763
   10467       6.1967
   10468       5.9030
   10469       6.5043
   10470       6.0412
   10471       6.4265
   10472       6.4225
   10473       6.4976
   10474       6.3064
   10475       6.0620
   10476       6.1523
   10477       6.9447
   10478       6.3415
   10479       6.5582
   10480       6.6487
   10481       6.8188
   10482       6.3098
   10483       6.5293
   10484       6.4392
   10485       6.1610
   10486       6.6819
   10487       6.6484
   10488       6.0922
   10489       6.7039
   10490       7.3818
   10491       7.8112
   10492       6.9946
   10493       7.4019
   10494       7.0360
   10495       7.3441
   10496       7.3674
   10497       7.6657
   10498       8.2543
   10499       8.2985
   10500       7.8825
   10501       7.7550
   10502       7.9522
   10503       7.2029
   10504       7.8831
   10505       6.7425
   10506       6.7955
   10507       7.0988
   10508       7.4085
   10509       7.2313
   10510       7.3563
   10511       6.7836
   10512       7.0714
   10513       7.0723
   10514       7.0476
   10515       7.5240
   10516       7.4369
   10517       7.4465
   10518       6.8452
   10519       7.0319
   10520       7.1861
   10521       7.2108
   10522       7.0079
   10523       7.3807
   10524       6.8368
   10525       6.4420
   10526       7.4053
   10527       6.9976
   10528       7.0669
   10529       7.0466
   10530       7.1561
   10531       7.2004
   10532       7.0746
   10533       6.9738
   10534       6.9079
   10535       7.4772
   10536       7.3189
   10537       7.4702
   10538       7.6085
   10539       7.5254
   10540       7.1728
   10541       7.4061
   10542       7.7207
   10543       7.7522
   10544       7.5882
   10545       7.4141
   10546       7.5853
   10547       7.6936
   10548       7.8928
   10549       7.9856
   10550       7.6880
   10551       7.6037
   10552       8.2670
   10553       8.2815
   10554       7.7514
   10555       8.0716
   10556       7.4938
   10557       7.6610
   10558       7.9625
   10559       7.7632
   10560       7.7446
   10561       8.1777
   10562       7.3294
   10563       7.1483
   10564       6.5385
   10565       7.7261
   10566       7.1572
   10567       7.6349
   10568       7.0752
   10569       6.8806
   10570       7.2610
   10571       7.6804
   10572       7.1709
   10573       7.3321
   10574       7.3202
   10575       7.0628
   10576       6.4699
   10577       7.0752
   10578       6.8084
   10579       7.4688
   10580       6.8835
   10581       6.7132
   10582       7.1604
   10583       7.1462
   10584       6.5855
   10585       6.6300
   10586       7.3225
   10587       7.3920
   10588       7.2906
   10589       6.7908
   10590       7.3565
   10591       6.9175
   10592       6.7667
   10593       7.3116
   10594       7.0353
   10595       6.8069
   10596       7.3298
   10597       6.6468
   10598       6.4758
   10599       7.4885
   10600       6.4061
   10601       7.1438
   10602       7.2187
   10603       7.2465
   10604       7.5725
   10605       7.4621
   10606       6.8217
   10607       7.1308
   10608       7.9466
   10609       7.2942
   10610       7.5035
   10611       7.0329
   10612       6.6462
   10613       6.9807
   10614       8.0126
   10615       7.4350
   10616       7.6175
   10617       7.1123
   10618       7.7151
   10619       7.8251
   10620       8.0894
   10621       7.3554
   10622       7.8540
   10623       6.9189
   10624       7.7704
   10625       7.3444
   10626       7.1815
   10627       7.7601
   10628       7.8348
   10629       7.9396
   10630       8.2008
   10631       7.9266
   10632       7.8134
   10633       7.1077
   10634       6.8440
   10635       7.3443
   10636       7.6706
   10637       7.0180
   10638       7.9065
   10639       7.3225
   10640       7.1402
   10641       7.4993
   10642       7.4862
   10643       7.1304
   10644       6.9725
   10645       7.2923
   10646       7.4922
   10647       7.2593
   10648       7.3758
   10649       7.8859
   10650       8.0835
   10651       8.2422
   10652       8.0800
   10653       7.7372
   10654       8.0646
   10655       8.2044
   10656       7.5956
   10657       7.4657
   10658       7.8912
   10659       7.7179
   10660       7.1500
   10661       8.0285
   10662       7.5666
   10663       7.4931
   10664       7.7651
   10665       8.0213
   10666       8.4969
   10667       8.1423
   10668       8.6019
   10669       8.6249
   10670       8.2527
   10671       8.0304
   10672       7.3381
   10673       7.8963
   10674       7.8510
   10675       7.6859
   10676       7.4582
   10677       7.6020
   10678       7.5408
   10679       7.0510
   10680       7.1693
   10681       7.6493
   10682       7.4382
   10683       7.0722
   10684       7.5157
   10685       6.9912
   10686       7.0866
   10687       7.3707
   10688       7.3339
   10689       6.8025
   10690       7.1023
   10691       6.5294
   10692       7.0242
   10693       7.0293
   10694       7.2035
   10695       7.4572
   10696       7.2452
   10697       7.4299
   10698       6.9295
   10699       7.3456
   10700       6.4544
   10701       7.2212
   10702       7.4433
   10703       8.1031
   10704       7.9802
   10705       7.5884
   10706       7.5796
   10707       7.4895
   10708       7.3166
   10709       7.6997
   10710       7.9838
   10711       7.8979
   10712       7.9123
   10713       8.0861
   10714       7.6874
   10715       8.2598
   10716       8.3805
   10717       7.4912
   10718       7.6485
   10719       8.0048
   10720       8.1370
   10721       8.4299
   10722       8.7185
   10723       8.4591
   10724       8.0886
   10725       8.5506
   10726       8.7346
   10727       8.1974
   10728       7.9625
   10729       8.3683
   10730       8.5784
   10731       7.8341
   10732       8.4079
   10733       7.8246
   10734       8.2100
   10735       8.5481
   10736       8.1237
   10737       8.0526
   10738       7.6236
   10739       7.8985
   10740       8.0469
   10741       7.0684
   10742       7.4586
   10743       8.0608
   10744       8.0335
   10745       7.8053
   10746       8.0831
   10747       8.2087
   10748       8.2001
   10749       7.8745
   10750       7.6076
   10751       7.6602
   10752       7.5482
   10753       7.2861
   10754       7.6746
   10755       7.9701
   10756       7.6835
   10757       7.7674
   10758       6.8056
   10759       7.4211
   10760       7.0176
   10761       7.2168
   10762       7.7593
   10763       6.9629
   10764       7.6239
   10765       7.3235
   10766       6.8031
   10767       7.2317
   10768       7.3219
   10769       6.9599
   10770       7.4167
   10771       8.0035
   10772       8.0904
   10773       7.7924
   10774       7.9123
   10775       7.4674
   10776       7.9158
   10777       7.7545
   10778       7.6324
   10779       7.4438
   10780       7.5017
   10781       7.5684
   10782       7.5752
   10783       7.4375
   10784       7.6958
   10785       7.6638
   10786       7.6142
   10787       7.5883
   10788       7.3645
   10789       7.6405
   10790       7.5336
   10791       7.4959
   10792       7.4220
   10793       8.1903
   10794       7.6103
   10795       7.6077
   10796       7.7119
   10797       8.2594
   10798       7.8000
   10799       7.7317
   10800       7.3966
   10801       7.8447
   10802       7.3807
   10803       7.3042
   10804       8.2119
   10805       7.5098
   10806       7.8619
   10807       8.1714
   10808       8.5577
   10809       7.2737
   10810       7.6790
   10811       7.5623
   10812       7.5670
   10813       7.2976
   10814       6.7034
   10815       7.1197
   10816       7.3355
   10817       7.5768
   10818       7.3486
   10819       7.1941
   10820       7.2457
   10821       6.9689
   10822       7.0506
   10823       7.5183
   10824       7.7437
   10825       7.1768
   10826       7.8433
   10827       7.7305
   10828       8.3193
   10829       8.2174
   10830       8.2892
   10831       8.1309
   10832       8.7074
   10833       8.2331
   10834       8.4470
   10835       8.3346
   10836       8.7124
   10837       8.5807
   10838       8.2684
   10839       8.1806
   10840       8.2296
   10841       8.3324
   10842       7.2803
   10843       8.5088
   10844       8.1243
   10845       8.1688
   10846       8.4253
   10847       8.4142
   10848       7.8642
   10849       7.9280
   10850       7.3069
   10851       8.0032
   10852       8.0614
   10853       7.6178
   10854       8.0191
   10855       8.2736
   10856       8.0667
   10857       8.5505
   10858       8.3530
   10859       7.7552
   10860       8.5882
   10861       8.3709
   10862       8.3719
   10863       7.9421
   10864       8.5166
   10865       9.2675
   10866       8.8335
   10867       8.7124
   10868       8.3717
   10869       8.2042
   10870       8.5983
   10871       8.3170
   10872       8.0464
   10873       8.5578
   10874       8.8126
   10875       8.5838
   10876       8.5800
   10877       8.7297
   10878       9.1330
   10879       8.5847
   10880       8.9384
   10881       9.9106
   10882       9.3608
   10883       9.3628
   10884       9.0528
   10885       9.5187
   10886       9.7463
   10887       9.4889
   10888       9.6419
   10889       9.4989
   10890       9.2793
   10891       8.9903
   10892       9.4503
   10893       9.6240
   10894       9.4972
   10895       8.6056
   10896       8.5496
   10897       8.7415
   10898       9.3593
   10899       9.4016
   10900       8.8703
   10901       9.0165
   10902       9.3341
   10903       8.6085
   10904       9.4866
   10905       8.8793
   10906       8.5163
   10907       9.1979
   10908       9.3330
   10909       8.9159
   10910       8.5476
   10911       8.6719
   10912       8.7751
   10913       8.4630
   10914       8.6113
   10915       9.1340
   10916       8.5684
   10917       7.8523
   10918       7.9826
   10919       8.2483
   10920       8.9433
   10921       8.7879
   10922       9.1575
   10923       9.5870
   10924       9.0133
   10925       9.3128
   10926       9.3096
   10927       8.9004
   10928       9.0405
   10929       8.8763
   10930       7.8622
   10931       8.4243
   10932       9.4561
   10933       8.6602
   10934       8.8194
   10935       8.7197
   10936       8.9042
   10937       9.1758
   10938       8.9190
   10939       9.6082
   10940       8.6980
   10941       9.2746
   10942       9.1764
   10943       8.9276
   10944       8.4761
   10945       8.2585
   10946       8.6696
   10947       8.9418
   10948       8.6875
   10949       8.3619
   10950       8.7692
   10951       8.2138
   10952       8.2910
   10953       8.4242
   10954       8.1287
   10955       8.3888
   10956       8.0591
   10957       7.6786
   10958       7.8996
   10959       7.9822
   10960       7.6211
   10961       7.3813
   10962       7.5628
   10963       7.5435
   10964       7.5637
   10965       7.8080
   10966       7.9032
   10967       8.0457
   10968       7.8929
   10969       7.8619
   10970       7.5610
   10971       7.6705
   10972       8.0576
   10973       7.2177
   10974       7.9735
   10975       7.9005
   10976       7.9264
   10977       8.3442
   10978       8.5468
   10979       8.4668
   10980       7.9728
   10981       8.4008
   10982       8.3781
   10983       8.6112
   10984       7.9670
   10985       7.9970
   10986       8.3986
   10987       8.2494
   10988       8.8455
   10989       8.3075
   10990       7.7647
   10991       7.9731
   10992       8.2722
   10993       8.8717
   10994       8.7915
   10995       8.6564
   10996       8.9088
   10997       8.2515
   10998       8.1899
   10999       8.2713
   11000       7.9638
   11001       8.3430
   11002       8.1654
   11003       8.1764
   11004       7.9681
   11005       8.4483
   11006       8.7686
   11007       8.0351
   11008       8.4275
   11009       8.1996
   11010       8.5588
   11011       8.4022
   11012       8.1189
   11013       7.9059
   11014       7.9139
   11015       8.3289
   11016       8.0132
   11017       8.9632
   11018       8.6354
   11019       9.0987
   11020       8.9715
   11021       8.4365
   11022       8.3967
   11023       8.8204
   11024       8.2253
   11025       8.4954
   11026       8.0663
   11027       8.2627
   11028       8.5999
   11029       7.9360
   11030       8.6833
   11031       8.6776
   11032       8.8625
   11033       8.9597
   11034       9.1643
   11035       8.2225
   11036       9.5544
   11037       8.0631
   11038       7.9585
   11039       8.5201
   11040       8.5410
   11041       8.2495
   11042       8.1932
   11043       7.9897
   11044       8.6058
   11045       8.4930
   11046       8.7427
   11047       8.8769
   11048       8.9622
   11049       9.0368
   11050       8.2556
   11051       7.9767
   11052       8.0358
   11053       8.6753
   11054       7.9548
   11055       8.1490
   11056       8.2925
   11057       7.9583
   11058       8.4488
   11059       8.6651
   11060       7.7095
   11061       8.0558
   11062       8.5669
   11063       8.5175
   11064       8.7817
   11065       8.4313
   11066       8.5047
   11067       8.3957
   11068       8.5163
   11069       8.1147
   11070       8.3112
   11071       8.3308
   11072       7.9960
   11073       8.2280
   11074       8.0070
   11075       7.9438
   11076       8.1819
   11077       8.3507
   11078       8.2103
   11079       8.2323
   11080       8.2729
   11081       8.8344
   11082       8.0388
   11083       8.3580
   11084       7.9798
   11085       7.7634
   11086       8.3072
   11087       8.3968
   11088       8.8036
   11089       8.8084
   11090       9.0678
   11091       9.7219
   11092       9.6624
   11093       9.4377
   11094       9.5090
   11095       9.6645
   11096       9.2298
   11097       9.0121
   11098       9.2394
   11099       9.1099
   11100       9.6143
   11101       8.7911
   11102       9.1354
   11103       9.2409
   11104       9.2872
   11105       8.8024
   11106       9.3312
   11107       9.6112
   11108       9.9740
   11109       8.7061
   11110       9.0023
   11111       9.2708
   11112       9.3510
   11113       9.9967
   11114       9.7156
   11115       9.6964
   11116       9.2535
   11117       9.9766
   11118       9.3628
   11119       9.8983
   11120      10.3191
   11121       9.4785
   11122       9.4704
   11123       9.6212
   11124       9.5819
   11125       9.7490
   11126       9.7206
   11127       9.3526
   11128       9.3616
   11129       9.5784
   11130       9.5929
   11131       9.4727
   11132       8.9525
   11133       8.2602
   11134       8.2974
   11135       8.7680
   11136       9.0463
   11137       8.7204
   11138       8.8777
   11139       8.5217
   11140       8.5714
   11141       8.2984
   11142       9.1473
   11143       8.8674
   11144       8.9631
   11145       7.9308
   11146       8.7442
   11147       9.1156
   11148       9.2034
   11149       9.5468
   11150       9.4101
   11151       9.2013
   11152       9.3993
   11153       9.2726
   11154       8.6327
   11155       9.5959
   11156       9.7846
   11157      10.1946
   11158      10.4346
   11159       9.9068
   11160      10.1278
   11161       9.6800
   11162       9.6518
   11163       9.5477
   11164       9.8823
   11165       9.7225
   11166       9.5997
   11167       9.5427
   11168       8.8335
   11169       8.8270
   11170       9.2320
   11171       9.5863
   11172       9.7913
   11173       9.9716
   11174       9.6040
   11175       9.9633
   11176      10.2914
   11177      10.2181
   11178       9.6794
   11179       9.9159
   11180      10.3985
   11181       9.8324
   11182       9.6063
   11183      10.2444
   11184      10.5322
   11185       9.2560
   11186       9.9652
   11187       9.2820
   11188       9.5257
   11189       9.9057
   11190       9.9781
   11191      10.8669
   11192      10.1461
   11193       9.7129
   11194       9.4095
   11195      10.4134
   11196      10.2356
   11197       9.9359
   11198       9.9896
   11199       9.1495
   11200       9.4468
   11201       8.0352
   11202       8.6683
   11203       9.0892
   11204       9.5108
   11205       9.2607
   11206       9.5054
   11207       9.5331
   11208       9.5015
   11209       8.8487
   11210       9.1532
   11211       9.5139
   11212       9.9950
   11213       9.9204
   11214       9.7407
   11215       9.9972
   11216       9.5587
   11217       9.9672
   11218       9.4793
   11219       9.4989
   11220       9.2319
   11221       9.7721
   11222      10.0858
   11223      10.0651
   11224       9.7969
   11225       9.6761
   11226       9.8100
   11227      10.1196
   11228       9.6690
   11229       9.6857
   11230       9.6936
   11231       9.6389
   11232       9.5027
   11233       9.4772
   11234       9.2977
   11235       9.8454
   11236       9.5886
   11237       9.7083
   11238       9.4254
   11239       9.3695
   11240      10.2131
   11241       9.8414
   11242       9.5296
   11243       9.7384
   11244       9.9810
   11245       9.6622
   11246       9.7646
   11247       9.9221
   11248       9.0061
   11249       8.7413
   11250       9.1315
   11251       9.3046
   11252       9.3003
   11253       9.5860
   11254       9.4033
   11255      10.5854
   11256      10.8204
   11257      10.6752
   11258      10.8286
   11259      11.3528
   11260      10.6424
   11261      11.3147
   11262      11.6828
   11263      11.2098
   11264      10.4142
   11265      10.6360
   11266      10.1772
   11267      10.2503
   11268      10.5018
   11269      10.5945
   11270      10.5362
   11271      10.5362
   11272      10.1447
   11273      10.6423
   11274      10.1757
   11275      10.5386
   11276      10.7853
   11277      10.3420
   11278      10.4382
   11279      11.1177
   11280      11.0006
   11281      10.9677
   11282      10.7170
   11283      11.4915
   11284      11.3872
   11285      11.4881
   11286      11.1102
   11287      12.4627
   11288      12.4425
   11289      12.5796
   11290      12.2346
   11291      11.7060
   11292      11.5318
   11293      11.8795
   11294      12.1300
   11295      12.2226
   11296      12.1307
   11297      12.0251
   11298      11.8809
   11299      11.2339
   11300      10.5802
   11301      10.8258
   11302      10.7368
   11303      11.0989
   11304      11.1226
   11305      11.2186
   11306      10.3755
   11307      10.3410
   11308      11.6357
   11309      10.6251
   11310      11.2595
   11311      10.4381
   11312      10.3064
   11313      10.7676
   11314      10.5990
   11315       9.8242
   11316       9.8057
   11317      10.1078
   11318      10.1194
   11319       9.1935
   11320       9.6356
   11321      10.4672
   11322      10.9235
   11323       9.7682
   11324      10.0037
   11325      10.5093
   11326      10.3010
   11327      10.1606
   11328      10.0085
   11329       9.7365
   11330      10.7503
   11331      10.5665
   11332      10.4233
   11333       9.3246
   11334       9.3429
   11335       9.3468
   11336       9.4303
   11337       9.9843
   11338       8.8789
   11339       9.0860
   11340       9.0362
   11341       8.9656
   11342       9.8959
   11343       9.7085
   11344       9.1712
   11345       8.7028
   11346       8.7305
   11347       8.5902
   11348       8.9296
   11349       8.9901
   11350       7.9982
   11351       8.1412
   11352       8.5532
   11353       8.5557
   11354       8.8058
   11355       8.4781
   11356       8.9992
   11357       8.5977
   11358       8.4176
   11359       8.0394
   11360       8.1605
   11361       7.7217
   11362       7.9289
   11363       7.7348
   11364       7.8116
   11365       7.8318
   11366       7.8607
   11367       8.3514
   11368       7.9127
   11369       8.5975
   11370       8.3104
   11371       7.8552
   11372       8.6282
   11373       8.2779
   11374       8.0110
   11375       8.6093
   11376       9.3890
   11377       9.1165
   11378       8.1552
   11379       8.1136
   11380       8.7094
   11381       8.9569
   11382       8.5167
   11383       8.6858
   11384       8.0395
   11385       9.2419
   11386       8.4284
   11387       8.5144
   11388       8.2538
   11389       8.4176
   11390       8.5875
   11391       8.5926
   11392       8.4505
   11393       8.5063
   11394       8.6861
   11395       7.7947
   11396       8.5479
   11397       8.2941
   11398       8.6113
   11399       8.5293
   11400       8.8532
   11401       8.3048
   11402       8.6179
   11403       8.5732
   11404       8.6110
   11405       8.4524
   11406       8.0723
   11407       8.4934
   11408       8.2124
   11409       8.6947
   11410       8.2011
   11411       8.6731
   11412       8.5408
   11413       8.9968
   11414       8.6977
   11415       9.3106
   11416       8.7178
   11417       8.2414
   11418       8.0854
   11419       9.0631
   11420       8.4196
   11421       8.4982
   11422       8.4279
   11423       7.9442
   11424       7.8509
   11425       8.0467
   11426       7.9038
   11427       8.0721
   11428       7.9438
   11429       8.3578
   11430       8.0230
   11431       7.4905
   11432       7.2937
   11433       7.2637
   11434       7.1332
   11435       7.4031
   11436       6.9678
   11437       7.2962
   11438       7.6752
   11439       7.1721
   11440       7.1320
   11441       7.4530
   11442       7.1684
   11443       6.8590
   11444       7.1415
   11445       7.1793
   11446       7.3529
   11447       8.1696
   11448       8.1818
   11449       7.5940
   11450       7.6169
   11451       7.2385
   11452       7.4910
   11453       6.9708
   11454       6.6057
   11455       7.0932
   11456       7.1722
   11457       7.1634
   11458       7.2641
   11459       6.8372
   11460       7.5425
   11461       7.4216
   11462       7.3502
   11463       7.3056
   11464       6.9745
   11465       7.6969
   11466       7.8311
   11467       7.9122
   11468       7.3709
   11469       7.6090
   11470       8.1623
   11471       7.4796
   11472       7.2643
   11473       7.0768
   11474       7.1230
   11475       7.4299
   11476       6.9821
   11477       6.7132
   11478       6.8046
   11479       7.6245
   11480       7.7595
   11481       7.5669
   11482       7.6987
   11483       7.9004
   11484       8.2643
   11485       8.3630
   11486       7.9880
   11487       8.5308
   11488       8.8904
   11489       8.7858
   11490       8.8439
   11491       8.4572
   11492       8.8436
   11493       9.0382
   11494       8.6049
   11495       8.8684
   11496       8.9282
   11497       8.8289
   11498       8.5987
   11499       9.1261
   11500       8.6374
   11501       8.5301
   11502       7.9858
   11503       7.8276
   11504       8.2613
   11505       8.1630
   11506       8.8624
   11507       8.7268
   11508       8.8476
   11509       8.6581
   11510       8.5933
   11511       8.6690
   11512       7.6257
   11513       8.4221
   11514       8.3331
   11515       8.3925
   11516       8.8621
   11517       8.3235
   11518       7.9332
   11519       8.1303
   11520       8.7035
   11521       8.5943
   11522       8.3325
   11523       8.2185
   11524       8.8144
   11525       8.6409
   11526       8.1735
   11527       8.7431
   11528       8.3597
   11529       8.2364
   11530       8.2426
   11531       8.1075
   11532       8.9018
   11533       7.7159
   11534       8.2249
   11535       7.8394
   11536       7.8821
   11537       7.9488
   11538       8.3998
   11539       8.4541
   11540       8.0662
   11541       7.9614
   11542       7.7516
   11543       7.6834
   11544       7.5230
   11545       7.8686
   11546       8.1005
   11547       8.3146
   11548       8.1687
   11549       8.9963
   11550       9.2314
   11551       8.7368
   11552       9.4571
   11553       9.0491
   11554       9.4927
   11555       7.7023
   11556       8.7541
   11557       8.4046
   11558       8.4410
   11559       8.5905
   11560       8.5154
   11561       8.3527
   11562       8.1336
   11563       8.3297
   11564       8.2125
   11565       8.3097
   11566       8.4145
   11567       8.5250
   11568       8.4234
   11569       8.2476
   11570       7.6508
   11571       8.4150
   11572       8.2142
   11573       8.5290
   11574       8.1396
   11575       8.1473
   11576       8.0767
   11577       7.6457
   11578       7.0181
   11579       7.1601
   11580       6.8081
   11581       7.0641
   11582       7.0568
   11583       6.6197
   11584       6.9089
   11585       6.9627
   11586       7.3402
   11587       7.1002
   11588       7.2015
   11589       6.6879
   11590       7.1682
   11591       7.6292
   11592       7.8560
   11593       6.8883
   11594       7.4664
   11595       6.8822
   11596       7.0185
   11597       8.1385
   11598       7.7441
   11599       7.3313
   11600       7.6329
   11601       7.6449
   11602       7.1772
   11603       8.2582
   11604       8.5824
   11605       8.6819
   11606       8.9442
   11607       8.2238
   11608       8.0538
   11609       8.4912
   11610       8.3489
   11611       8.3400
   11612       7.9047
   11613       8.8930
   11614       8.8455
   11615       9.0104
   11616       8.9492
   11617       8.8866
   11618       9.2531
   11619       8.4863
   11620       8.1428
   11621       8.9351
   11622       9.0085
   11623       8.7479
   11624       8.8435
   11625       7.9694
   11626       7.6766
   11627       8.1976
   11628       8.5724
   11629       8.1642
   11630       7.9185
   11631       7.3176
   11632       8.2334
   11633       8.5389
   11634       7.8768
   11635       7.7320
   11636       7.8838
   11637       7.6171
   11638       7.3421
   11639       7.6194
   11640       7.8901
   11641       7.6030
   11642       7.3150
   11643       7.3348
   11644       7.4687
   11645       7.6583
   11646       7.3191
   11647       7.5136
   11648       7.2933
   11649       7.0438
   11650       7.4909
   11651       7.6159
   11652       7.3271
   11653       7.6799
   11654       7.5389
   11655       7.5432
   11656       7.6168
   11657       7.3735
   11658       7.7375
   11659       7.6873
   11660       7.6577
   11661       7.8531
   11662       6.8063
   11663       7.4534
   11664       7.0387
   11665       7.2095
   11666       7.5104
   11667       6.9240
   11668       7.4536
   11669       7.2253
   11670       7.2425
   11671       7.8300
   11672       7.8951
   11673       8.9405
   11674       7.9133
   11675       7.4540
   11676       7.5629
   11677       8.6171
   11678       7.9867
   11679       8.4835
   11680       8.3630
   11681       7.9505
   11682       8.4200
   11683       9.0503
   11684       7.9977
   11685       9.0034
   11686       7.6106
   11687       7.9644
   11688       8.4590
   11689       8.4631
   11690       7.9669
   11691       8.1578
   11692       8.6849
   11693       8.8501
   11694       8.5749
   11695       8.4022
   11696       8.6311
   11697       8.4768
   11698       9.0410
   11699       9.0700
   11700       8.7997
   11701       9.0217
   11702       8.8305
   11703       9.0190
   11704       8.6936
   11705       8.6528
   11706       8.7024
   11707       8.2121
   11708       8.0644
   11709       8.4162
   11710       8.1577
   11711       8.2582
   11712       8.2701
   11713       8.4961
   11714       8.1065
   11715       8.6444
   11716       8.3965
   11717       8.6425
   11718       7.7570
   11719       8.2029
   11720       8.7511
   11721       8.7200
   11722       7.6388
   11723       8.5849
   11724       8.1502
   11725       8.1180
   11726       8.3769
   11727       8.2255
   11728       8.3998
   11729       8.1511
   11730       8.0424
   11731       8.4544
   11732       8.3724
   11733       8.1800
   11734       8.7410
   11735       8.0480
   11736       8.1169
   11737       8.3500
   11738       8.8894
   11739       8.4409
   11740       8.1410
   11741       8.2541
   11742       8.8386
   11743       8.7900
   11744       8.7932
   11745       8.3648
   11746       8.3835
   11747       8.6743
   11748       8.7199
   11749       8.6261
   11750       9.3116
   11751       8.7365
   11752       8.4071
   11753       8.3936
   11754       8.5997
   11755       8.6582
   11756       8.6709
   11757       8.6941
   11758       8.5651
   11759       8.3949
   11760       8.4305
   11761       8.6175
   11762       8.5182
   11763       8.2235
   11764       8.2874
   11765       8.5279
   11766       8.0103
   11767       8.3695
   11768       8.2114
   11769       8.3518
   11770       8.3886
   11771       9.0381
   11772       8.3379
   11773       8.0307
   11774       8.7318
   11775       8.2815
   11776       9.2008
   11777       9.4979
   11778       9.3284
   11779       8.8976
   11780       9.1736
   11781       8.3713
   11782       8.6768
   11783       8.7596
   11784       8.1977
   11785       8.5943
   11786       8.5519
   11787       8.8021
   11788       9.4601
   11789       8.7701
   11790       8.5417
   11791       8.8098
   11792       9.1276
   11793       9.0836
   11794       8.9185
   11795       8.8792
   11796       8.8613
   11797       8.8701
   11798       8.2847
   11799       7.9482
   11800       8.1795
   11801       8.1008
   11802       8.7353
   11803       8.4135
   11804       8.3569
   11805       8.4765
   11806       8.3333
   11807       8.1777
   11808       8.2758
   11809       8.1436
   11810       8.2376
   11811       8.5481
   11812       8.7586
   11813       8.2629
   11814       8.3397
   11815       8.8762
   11816       7.9713
   11817       8.8883
   11818       8.1305
   11819       7.8482
   11820       8.4094
   11821       8.1930
   11822       8.0381
   11823       8.0707
   11824       7.8013
   11825       7.7879
   11826       7.4919
   11827       8.4271
   11828       8.2914
   11829       8.5567
   11830       8.0378
   11831       7.9614
   11832       8.2139
   11833       8.6214
   11834       8.0743
   11835       8.1764
   11836       8.5885
   11837       8.3862
   11838       8.5888
   11839       8.3601
   11840       8.8941
   11841       9.5237
   11842       8.9446
   11843       8.6856
   11844       9.0242
   11845       9.0120
   11846       9.2214
   11847       9.2052
   11848       8.9586
   11849      10.1834
   11850       9.7297
   11851      10.2139
   11852      10.2681
   11853      10.2552
   11854      10.0084
   11855      10.2613
   11856       9.9733
   11857       9.7850
   11858      10.3890
   11859      10.1241
   11860      10.5234
   11861      10.2312
   11862       9.9771
   11863       9.8509
   11864       9.5615
   11865       9.5205
   11866      10.0687
   11867       9.7319
   11868      10.3724
   11869       9.6093
   11870       9.7646
   11871       9.6318
   11872       9.6980
   11873       9.9346
   11874      10.3056
   11875      10.0630
   11876      10.3613
   11877       9.7202
   11878       9.9093
   11879       9.1743
   11880       8.9974
   11881       8.6405
   11882       8.4175
   11883       9.2407
   11884       9.5029
   11885       9.3450
   11886       9.3592
   11887      10.5108
   11888      10.1434
   11889       9.9696
   11890      10.0677
   11891       9.1856
   11892       8.5712
   11893       9.0256
   11894       8.9722
   11895       8.7849
   11896       8.9869
   11897       8.3610
   11898       9.5791
   11899       9.5648
   11900       9.3152
   11901       9.9370
   11902      10.3461
   11903       9.1910
   11904       9.0320
   11905       8.6329
   11906       8.2843
   11907       8.4868
   11908       8.6111
   11909       8.3484
   11910       8.2932
   11911       8.3256
   11912       8.6352
   11913       8.7337
   11914       8.5212
   11915       7.8683
   11916       8.5133
   11917       8.7437
   11918       8.9236
   11919       8.4333
   11920       8.2747
   11921       8.0515
   11922       7.9154
   11923       8.1659
   11924       7.9121
   11925       8.5792
   11926       7.8575
   11927       8.9016
   11928       8.1296
   11929       8.5823
   11930       8.7512
   11931       8.5653
   11932       8.6327
   11933       8.0218
   11934       8.0947
   11935       8.6009
   11936       8.2747
   11937       8.1249
   11938       7.9372
   11939       7.9225
   11940       8.7523
   11941       8.6984
   11942       8.3649
   11943       8.8551
   11944       8.4246
   11945       8.3741
   11946       8.1532
   11947       8.0198
   11948       7.5668
   11949       8.3601
   11950       8.6995
   11951       8.9963
   11952       7.9964
   11953       8.0586
   11954       7.9647
   11955       7.9189
   11956       7.8399
   11957       8.3086
   11958       8.9922
   11959       9.0340
   11960       9.0675
   11961       9.4173
   11962       9.3398
   11963       8.7471
   11964       8.0112
   11965       7.8488
   11966       8.2734
   11967       8.1212
   11968       8.8490
   11969       8.0040
   11970       8.4960
   11971       8.1809
   11972       7.4231
   11973       8.1955
   11974       8.0252
   11975       8.5293
   11976       8.7686
   11977       8.3247
   11978       9.0579
   11979       8.8235
   11980       9.2587
   11981       8.7300
   11982       8.8698
   11983       9.0914
   11984       9.1735
   11985       9.1360
   11986       8.7848
   11987       8.6365
   11988       7.9712
   11989       7.6678
   11990       8.1021
   11991       8.0028
   11992       7.7634
   11993       7.8700
   11994       7.8807
   11995       8.0852
   11996       8.0620
   11997       7.7854
   11998       8.1907
   11999       7.9722
   12000       8.3206
   12001       8.3180
   12002       8.2246
   12003       8.4897
   12004       7.8022
   12005       8.6572
   12006       8.0622
   12007       8.2929
   12008       8.4365
   12009       7.8943
   12010       7.9694
   12011       7.9197
   12012       7.9852
   12013       8.0393
   12014       7.7847
   12015       8.2787
   12016       7.9976
   12017       8.2892
   12018       8.3475
   12019       8.6468
   12020       8.3175
   12021       8.7540
   12022       8.6106
   12023       8.6964
   12024       8.3050
   12025       8.9850
   12026       8.6277
   12027       8.6949
   12028       8.5870
   12029       7.7061
   12030       8.0453
   12031       7.8255
   12032       8.0801
   12033       8.4493
   12034       8.0358
   12035       7.7412
   12036       7.6618
   12037       8.2631
   12038       8.3001
   12039       8.2921
   12040       7.7351
   12041       8.1255
   12042       7.7106
   12043       8.2147
   12044       7.7000
   12045       7.2965
   12046       7.7792
   12047       8.4946
   12048       8.2015
   12049       8.5383
   12050       7.8948
   12051       8.4951
   12052       8.0318
   12053       8.5334
   12054       8.4187
   12055       8.3537
   12056       8.3020
   12057       8.4983
   12058       8.2896
   12059       8.4434
   12060       8.3595
   12061       8.3263
   12062       8.0270
   12063       8.3365
   12064       8.4150
   12065       8.4329
   12066       8.5891
   12067       8.1003
   12068       8.2156
   12069       7.7705
   12070       8.2233
   12071       8.1231
   12072       7.8182
   12073       8.1001
   12074       8.1378
   12075       8.1508
   12076       8.0816
   12077       8.1898
   12078       7.2762
   12079       7.7450
   12080       8.2114
   12081       8.0172
   12082       8.0846
   12083       7.7898
   12084       7.6697
   12085       6.8221
   12086       7.0152
   12087       7.4461
   12088       7.2937
   12089       7.8684
   12090       7.3968
   12091       8.3105
   12092       8.1070
   12093       7.9240
   12094       6.8149
   12095       7.4412
   12096       6.9776
   12097       6.9762
   12098       8.3366
   12099       7.1317
   12100       6.9112
   12101       6.8478
   12102       6.7166
   12103       6.7137
   12104       7.5249
   12105       7.4515
   12106       6.3784
   12107       7.7336
   12108       7.8821
   12109       7.6636
   12110       8.1357
   12111       7.8285
   12112       7.5021
   12113       7.9824
   12114       7.5911
   12115       7.5267
   12116       7.7222
   12117       8.2672
   12118       7.4608
   12119       7.6568
   12120       7.9376
   12121       7.1518
   12122       7.5197
   12123       7.3241
   12124       7.4362
   12125       7.7287
   12126       7.4103
   12127       7.6813
   12128       7.7822
   12129       7.3945
   12130       7.9398
   12131       7.0996
   12132       6.9324
   12133       7.6592
   12134       7.7083
   12135       7.3199
   12136       7.7828
   12137       7.6357
   12138       7.8163
   12139       7.8350
   12140       7.9662
   12141       8.0148
   12142       7.9358
   12143       8.6322
   12144       8.8331
   12145       8.6591
   12146       9.1984
   12147       8.4393
   12148       8.7740
   12149       8.0169
   12150       7.7323
   12151       8.3060
   12152       7.9134
   12153       7.9703
   12154       8.1352
   12155       8.5786
   12156       8.1156
   12157       7.9439
   12158       7.6296
   12159       8.3229
   12160       8.1783
   12161       7.7684
   12162       8.0259
   12163       8.7008
   12164       7.8916
   12165       7.2137
   12166       7.8347
   12167       7.2420
   12168       7.9610
   12169       7.2744
   12170       7.3893
   12171       7.5266
   12172       7.4407
   12173       7.5181
   12174       7.7351
   12175       7.4176
   12176       7.8688
   12177       7.7542
   12178       8.1864
   12179       8.9053
   12180       8.4166
   12181       8.7327
   12182       8.6069
   12183       7.9661
   12184       8.3636
   12185       8.6448
   12186       8.4403
   12187       8.6654
   12188       7.8078
   12189       7.9863
   12190       7.8542
   12191       7.2429
   12192       7.6699
   12193       7.5506
   12194       7.8095
   12195       8.1026
   12196       8.2294
   12197       8.5294
   12198       8.6594
   12199       8.1085
   12200       8.0691
   12201       8.2353
   12202       8.2267
   12203       8.0604
   12204       7.8905
   12205       7.5788
   12206       7.5724
   12207       7.4696
   12208       7.1942
   12209       7.2648
   12210       7.3011
   12211       6.8951
   12212       6.9831
   12213       6.8805
   12214       7.6627
   12215       7.8670
   12216       8.2054
   12217       7.8142
   12218       8.1463
   12219       8.3168
   12220       7.8157
   12221       8.1112
   12222       8.1882
   12223       9.0934
   12224       8.7386
   12225       8.4475
   12226       8.4065
   12227       7.7003
   12228       7.3231
   12229       7.9875
   12230       8.5593
   12231       8.1669
   12232       8.7222
   12233       8.6929
   12234       8.6485
   12235       8.5210
   12236       8.3000
   12237       9.1354
   12238       9.5968
   12239       9.5772
   12240       9.6755
   12241       9.4330
   12242       9.5582
   12243       9.2255
   12244       8.6234
   12245       8.6715
   12246       9.2120
   12247       9.7199
   12248       9.7503
   12249       8.8794
   12250       8.7925
   12251       8.9682
   12252       8.6176
   12253       8.7731
   12254       8.9286
   12255       9.2368
   12256       9.1220
   12257       8.4405
   12258       9.0240
   12259       9.2841
   12260       8.4037
   12261       8.8254
   12262       8.4523
   12263       8.8195
   12264       8.3338
   12265       8.3205
   12266       8.4518
   12267       8.7722
   12268       8.6027
   12269       9.0273
   12270       8.7399
   12271       9.1861
   12272       8.0710
   12273       8.5431
   12274       8.1471
   12275       8.3310
   12276       8.2254
   12277       8.2902
   12278       8.0378
   12279       8.0729
   12280       8.2005
   12281       9.0365
   12282       8.0532
   12283       8.5552
   12284       8.5685
   12285       8.5089
   12286       8.7328
   12287       8.6501
   12288       8.3512
   12289       8.6040
   12290       8.0325
   12291       7.8779
   12292       7.7493
   12293       7.5883
   12294       7.6080
   12295       7.9745
   12296       8.1478
   12297       8.4052
   12298       7.8876
   12299       7.9734
   12300       7.5247
   12301       7.7761
   12302       7.7214
   12303       7.2220
   12304       7.2971
   12305       7.6154
   12306       7.5353
   12307       7.4716
   12308       7.4762
   12309       7.3754
   12310       6.8998
   12311       6.8548
   12312       7.0045
   12313       7.2771
   12314       7.7720
   12315       7.4364
   12316       7.1184
   12317       7.7905
   12318       8.0599
   12319       7.5652
   12320       7.6128
   12321       7.4255
   12322       8.2202
   12323       8.0130
   12324       7.6825
   12325       8.1226
   12326       8.1370
   12327       8.1662
   12328       9.1084
   12329       8.9161
   12330       7.9254
   12331       8.1548
   12332       7.8639
   12333       8.0366
   12334       7.9540
   12335       8.1207
   12336       7.2884
   12337       7.6332
   12338       7.5549
   12339       7.9584
   12340       7.8883
   12341       8.1514
   12342       7.4026
   12343       7.6960
   12344       7.6459
   12345       7.7976
   12346       7.6241
   12347       7.3523
   12348       7.1437
   12349       7.1948
   12350       6.9943
   12351       7.0004
   12352       7.4279
   12353       7.6872
   12354       7.3335
   12355       7.5339
   12356       7.5711
   12357       8.5769
   12358       8.9104
   12359       7.9207
   12360       7.9718
   12361       8.2505
   12362       8.1942
   12363       7.8660
   12364       8.0568
   12365       8.4572
   12366       8.7519
   12367       8.5419
   12368       8.7770
   12369       8.5277
   12370       8.6971
   12371       8.4251
   12372       8.3533
   12373       8.1908
   12374       8.5429
   12375       8.4585
   12376       8.2663
   12377       8.7696
   12378       9.1041
   12379       8.2021
   12380       8.7881
   12381       8.5099
   12382       8.2675
   12383       8.2100
   12384       8.0169
   12385       8.2093
   12386       8.5071
   12387       8.2237
   12388       8.5019
   12389       8.3744
   12390       8.5232
   12391       8.8057
   12392       8.7477
   12393       8.8472
   12394       8.9783
   12395       8.7220
   12396       8.4053
   12397       8.7056
   12398       8.8440
   12399       8.7922
   12400       8.4194
   12401       8.3837
   12402       8.0125
   12403       8.0243
   12404       8.3255
   12405       8.4877
   12406       8.3773
   12407       8.5874
   12408       8.5656
   12409       8.7952
   12410       8.7393
   12411       9.1501
   12412       8.9233
   12413       8.8920
   12414       8.5965
   12415       8.2914
   12416       8.4648
   12417       8.5118
   12418       8.9390
   12419       8.4551
   12420       9.0946
   12421       8.8088
   12422       7.8860
   12423       8.3245
   12424       8.3412
   12425       8.4984
   12426       8.4449
   12427       8.4126
   12428       8.6828
   12429       8.5366
   12430       8.2994
   12431       8.1489
   12432       8.9544
   12433       8.0548
   12434       8.2767
   12435       8.4587
   12436       8.9805
   12437       8.4253
   12438       8.1682
   12439       8.2135
   12440       8.0013
   12441       7.9906
   12442       8.3657
   12443       8.4300
   12444       8.2111
   12445       8.6627
   12446       8.7863
   12447       8.6399
   12448       8.5556
   12449       8.7100
   12450       9.0742
   12451       8.4406
   12452       8.4817
   12453       8.9089
   12454       8.7851
   12455       8.5790
   12456       7.8939
   12457       8.9663
   12458       8.4722
   12459       8.7535
   12460       8.9094
   12461       8.3268
   12462       8.9810
   12463       8.8343
   12464       8.2286
   12465       8.7640
   12466       8.7399
   12467       9.1439
   12468       8.8566
   12469       8.7581
   12470       8.4105
   12471       8.5746
   12472       8.8857
   12473       8.3706
   12474       8.2719
   12475       9.1364
   12476       8.8059
   12477       8.9425
   12478       8.3316
   12479       8.8054
   12480       8.8097
   12481       8.4362
   12482       8.1918
   12483       8.0262
   12484       8.5422
   12485       8.2669
   12486       8.4065
   12487       8.3116
   12488       8.2366
   12489       9.0979
   12490       8.2196
   12491       8.8185
   12492       9.0631
   12493       8.7680
   12494       8.0625
   12495       8.5551
   12496       8.9379
   12497       8.9423
   12498       8.7251
   12499       8.5196
   12500       8.7717
   12501       8.4320
   12502       8.3919
   12503       8.0710
   12504       8.4376
   12505       7.9715
   12506       8.9030
   12507       8.7625
   12508       8.6796
   12509       8.3338
   12510       8.0563
   12511       8.6805
   12512       8.0774
   12513       8.0075
   12514       8.2769
   12515       8.2356
   12516       7.6089
   12517       8.3293
   12518       8.2306
   12519       7.9162
   12520       8.1807
   12521       7.8214
   12522       7.6627
   12523       7.7078
   12524       8.1265
   12525       8.1219
   12526       8.2699
   12527       8.5922
   12528       8.6301
   12529       9.2700
   12530       8.5381
   12531       8.1143
   12532       8.2775
   12533       8.0184
   12534       8.4185
   12535       8.3116
   12536       7.3796
   12537       8.0972
   12538       7.6410
   12539       8.3326
   12540       8.4802
   12541       8.5473
   12542       8.4601
   12543       7.8374
   12544       8.0025
   12545       8.1132
   12546       8.3820
   12547       8.3191
   12548       8.3222
   12549       8.0117
   12550       8.1829
   12551       7.9924
   12552       7.7790
   12553       8.1238
   12554       8.3375
   12555       8.0868
   12556       8.4210
   12557       8.2096
   12558       7.8029
   12559       8.1979
   12560       7.4487
   12561       7.0276
   12562       6.6036
   12563       7.1987
   12564       7.8617
   12565       8.0720
   12566       8.2105
   12567       8.0285
   12568       7.8747
   12569       8.4225
   12570       8.1301
   12571       9.1324
   12572       8.4420
   12573       8.1546
   12574       7.5086
   12575       8.7621
   12576       8.4142
   12577       8.5229
   12578       7.9977
   12579       8.7557
   12580       7.9156
   12581       8.4135
   12582       8.9465
   12583       8.6231
   12584       7.8222
   12585       8.4231
   12586       8.2353
   12587       7.8783
   12588       8.6324
   12589       8.1006
   12590       8.3143
   12591       8.3826
   12592       8.3141
   12593       8.8670
   12594       8.2774
   12595       8.6110
   12596       9.5704
   12597       9.2579
   12598       9.6707
   12599       9.3027
   12600       8.7688
   12601       9.2976
   12602       7.8740
   12603       8.5773
   12604       9.1585
   12605       9.1085
   12606       8.5614
   12607       7.7023
   12608       8.3858
   12609       6.9010
   12610       7.4982
   12611       7.8622
   12612       8.1204
   12613       7.6224
   12614       8.0624
   12615       8.7979
   12616       8.1481
   12617       8.0644
   12618       8.4089
   12619       8.8349
   12620       8.0493
   12621       8.4368
   12622       8.6937
   12623       8.6033
   12624       8.5380
   12625       8.3148
   12626       8.0260
   12627       7.5236
   12628       7.4077
   12629       7.0153
   12630       7.4840
   12631       7.6220
   12632       7.0147
   12633       7.7871
   12634       8.5544
   12635       8.3418
   12636       8.3093
   12637       7.5042
   12638       7.4689
   12639       8.1307
   12640       7.7001
   12641       7.2611
   12642       7.3329
   12643       7.8901
   12644       7.9043
   12645       7.9925
   12646       8.3943
   12647       8.2826
   12648       7.8779
   12649       8.0052
   12650       8.6169
   12651       7.8837
   12652       7.9286
   12653       8.0053
   12654       8.2251
   12655       7.9108
   12656       7.9687
   12657       7.4657
   12658       8.2368
   12659       7.6283
   12660       7.4548
   12661       7.1368
   12662       6.8745
   12663       7.1211
   12664       7.5601
   12665       7.8000
   12666       7.4831
   12667       7.3614
   12668       7.4847
   12669       7.6015
   12670       7.0284
   12671       7.2241
   12672       7.5318
   12673       7.5482
   12674       8.1947
   12675       7.4860
   12676       7.4887
   12677       6.6449
   12678       7.3001
   12679       7.4491
   12680       8.4049
   12681       8.0315
   12682       8.7118
   12683       8.2305
   12684       7.7237
   12685       7.7974
   12686       7.9616
   12687       7.5275
   12688       8.3853
   12689       8.4438
   12690       8.0512
   12691       7.9700
   12692       7.7041
   12693       7.0696
   12694       7.8898
   12695       8.2624
   12696       8.1385
   12697       8.5154
   12698       8.4663
   12699       8.9671
   12700       8.2901
   12701       9.1463
   12702       8.9692
   12703       9.1484
   12704       8.5835
   12705       9.0533
   12706       9.0995
   12707       9.7397
   12708       9.6572
   12709       9.7266
   12710       9.5166
   12711      10.0131
   12712       9.0032
   12713       8.8818
   12714       8.8816
   12715       8.4643
   12716       8.7442
   12717       9.1765
   12718       8.8055
   12719       8.7947
   12720       8.8699
   12721       9.0542
   12722       8.0754
   12723       9.3039
   12724       8.4228
   12725       8.4664
   12726       8.4060
   12727       8.6037
   12728       8.1108
   12729       8.2307
   12730       8.3385
   12731       8.0108
   12732       7.9045
   12733       7.0607
   12734       7.7406
   12735       7.7396
   12736       7.9356
   12737       7.2241
   12738       7.6982
   12739       8.1852
   12740       7.7935
   12741       7.6387
   12742       7.7183
   12743       7.7026
   12744       7.6078
   12745       8.0491
   12746       8.4159
   12747       7.8667
   12748       7.9137
   12749       7.8320
   12750       8.4736
   12751       8.2486
   12752       8.8715
   12753       8.2465
   12754       8.8011
   12755       8.8196
   12756       8.1067
   12757       8.2151
   12758       7.6024
   12759       8.1032
   12760       8.0153
   12761       7.6020
   12762       8.0617
   12763       7.9979
   12764       8.8329
   12765       7.7103
   12766       8.1472
   12767       7.9918
   12768       8.5258
   12769       8.2055
   12770       9.0537
   12771       8.2102
   12772       8.1306
   12773       8.6027
   12774       8.8322
   12775       8.8125
   12776       8.5410
   12777       8.8939
   12778       8.5793
   12779       9.3551
   12780       9.1303
   12781       8.6288
   12782       7.8667
   12783       8.5385
   12784       8.7488
   12785       7.8756
   12786       7.8985
   12787       7.8823
   12788       7.3811
   12789       7.4951
   12790       8.2156
   12791       7.7638
   12792       7.9414
   12793       7.9949
   12794       7.8503
   12795       8.3804
   12796       8.7098
   12797       8.0390
   12798       8.7198
   12799       8.4264
   12800       9.0257
   12801       8.9474
   12802       8.8282
   12803       9.1012
   12804       9.3175
   12805       8.8978
   12806       9.0396
   12807       8.4381
   12808       8.3577
   12809       9.0012
   12810       9.3422
   12811       9.2458
   12812       9.4918
   12813       8.9738
   12814       9.1896
   12815       8.4579
   12816       8.7488
   12817       8.7083
   12818       8.7649
   12819       8.6085
   12820       8.8669
   12821       8.5574
   12822       8.2710
   12823       9.3580
   12824       9.4656
   12825       8.6423
   12826       8.4210
   12827       8.7109
   12828       9.0626
   12829       8.8080
   12830       8.4631
   12831       8.1298
   12832       7.7572
   12833       7.8043
   12834       8.1531
   12835       8.4492
   12836       8.4986
   12837       8.1143
   12838       8.5007
   12839       8.4125
   12840       9.2796
   12841       9.0227
   12842       8.8379
   12843       8.6423
   12844       8.5389
   12845       7.5623
   12846       8.1603
   12847       8.3239
   12848       8.9865
   12849       8.3464
   12850       8.7704
   12851       8.3482
   12852       7.8083
   12853       7.3533
   12854       7.7312
   12855       7.5673
   12856       7.7904
   12857       8.0156
   12858       7.9186
   12859       8.0039
   12860       8.2808
   12861       7.7018
   12862       8.9126
   12863       8.4439
   12864       9.2772
   12865       8.2191
   12866       8.5838
   12867       8.8641
   12868       8.3175
   12869       8.3945
   12870       8.0885
   12871       8.9060
   12872       8.9143
   12873       8.1626
   12874       8.9875
   12875       8.8679
   12876       8.7042
   12877       8.5225
   12878       9.1032
   12879       9.8058
   12880       9.4534
   12881       9.7141
   12882       9.7539
   12883       9.7274
   12884       9.5364
   12885       9.8763
   12886      10.4576
   12887      10.1175
   12888       9.4827
   12889      10.4788
   12890      10.6336
   12891      10.0770
   12892       9.9690
   12893      10.1022
   12894      10.3332
   12895       9.8762
   12896       9.7217
   12897       9.8295
   12898      10.2097
   12899       9.7385
   12900       9.4741
   12901      10.0878
   12902       9.4326
   12903       9.5513
   12904       9.9330
   12905       9.6029
   12906       9.2694
   12907      10.2457
   12908       9.7910
   12909       9.9955
   12910      10.0839
   12911      10.2272
   12912      10.2281
   12913       9.7037
   12914      10.1439
   12915      10.2369
   12916       9.6129
   12917      10.3601
   12918       9.5896
   12919       9.8050
   12920       9.6925
   12921       9.9040
   12922      10.1858
   12923       9.5987
   12924      10.1575
   12925       9.8730
   12926       9.7851
   12927       9.3590
   12928       9.1590
   12929       8.5673
   12930       9.7302
   12931       9.7906
   12932      10.0170
   12933       9.6653
   12934       9.2488
   12935      10.3222
   12936      10.1407
   12937      10.5141
   12938       9.9434
   12939      10.1851
   12940      10.0107
   12941      10.1983
   12942       9.5417
   12943      10.1338
   12944      10.2897
   12945       9.9388
   12946      10.1480
   12947      10.5948
   12948      10.2238
   12949      10.1494
   12950      10.0787
   12951      10.5122
   12952       9.0720
   12953       9.3414
   12954       9.9452
   12955       9.1578
   12956       9.3104
   12957       9.7734
   12958      10.4842
   12959       9.8665
   12960       9.5514
   12961       9.2974
   12962       9.4772
   12963       9.5752
   12964       9.7515
   12965       9.3904
   12966       9.5517
   12967       9.5183
   12968       8.5670
   12969       8.5277
   12970       9.0116
   12971       8.4512
   12972       8.6314
   12973       8.7113
   12974       8.1994
   12975       8.7767
   12976       8.6207
   12977       8.9908
   12978       8.5883
   12979       8.4041
   12980       8.9989
   12981       8.9575
   12982       8.4448
   12983       9.1509
   12984       8.7456
   12985       9.0217
   12986       8.7441
   12987       8.3052
   12988       8.4706
   12989       8.9562
   12990       8.2061
   12991       8.6017
   12992       8.6597
   12993       8.6497
   12994       8.7087
   12995       8.8405
   12996       7.6857
   12997       7.4763
   12998       7.6623
   12999       7.3349
   13000       7.9008
   13001       7.9602
   13002       7.4105
   13003       7.9643
   13004       7.6838
   13005       7.9606
   13006       7.4272
   13007       7.6269
   13008       7.8986
   13009       7.7688
   13010       7.9498
   13011       8.3456
   13012       7.9163
   13013       8.2210
   13014       7.6892
   13015       8.0128
   13016       9.3356
   13017       8.9870
   13018       8.9758
   13019       9.0457
   13020       8.2986
   13021       9.2319
   13022       8.3679
   13023       8.5206
   13024       8.3310
   13025       8.8085
   13026       8.7437
   13027       8.6822
   13028       8.7904
   13029       8.6197
   13030       8.4350
   13031       8.5268
   13032       8.6193
   13033       8.7717
   13034       8.7844
   13035       8.8588
   13036       8.6727
   13037       8.5451
   13038       9.3740
   13039       9.6726
   13040       9.6413
   13041       9.0537
   13042       9.6351
   13043       9.7416
   13044       9.4689
   13045       8.7443
   13046       9.6485
   13047       8.6978
   13048       8.9426
   13049       8.7335
   13050       9.0683
   13051       8.8746
   13052       8.8199
   13053       9.4540
   13054       9.1740
   13055       9.5685
   13056       8.8692
   13057       9.2792
   13058       8.6989
   13059       8.4887
   13060       8.4698
   13061       8.4803
   13062       7.7974
   13063       8.2483
   13064       8.3471
   13065       8.4018
   13066       7.9967
   13067       8.6640
   13068       8.5671
   13069       8.5534
   13070       8.3113
   13071       8.6288
   13072       8.3815
   13073       9.1219
   13074       9.6741
   13075       9.1459
   13076       9.0645
   13077       9.2396
   13078       9.0526
   13079       9.0625
   13080       9.3942
   13081       9.0007
   13082       9.0526
   13083       8.9900
   13084       8.7575
   13085       9.1601
   13086       8.7897
   13087       9.1366
   13088       9.2853
   13089       8.8201
   13090       8.8340
   13091       8.5220
   13092       8.6556
   13093       9.5632
   13094       9.5601
   13095       9.3024
   13096       8.6134
   13097       8.7596
   13098       8.7510
   13099       8.5444
   13100       9.0422
   13101       8.7191
   13102       9.0862
   13103       9.6387
   13104       8.7461
   13105       8.7288
   13106       9.4574
   13107       9.4850
   13108       8.9984
   13109       9.8197
   13110       9.3324
   13111       9.9804
   13112       9.8125
   13113      10.6430
   13114       9.8032
   13115       9.9435
   13116       9.2609
   13117       8.8655
   13118       9.3830
   13119       8.7374
   13120       9.0063
   13121       8.4963
   13122       9.4922
   13123       9.1067
   13124       9.7443
   13125       9.1896
   13126       9.0299
   13127       9.3566
   13128       9.2609
   13129       8.8263
   13130       8.6739
   13131       8.4983
   13132       8.6041
   13133       8.8441
   13134       8.3911
   13135       8.7487
   13136       8.7674
   13137       8.5204
   13138       8.9685
   13139       8.9443
   13140       8.8966
   13141       9.1020
   13142       9.1173
   13143       8.9396
   13144       8.7955
   13145       8.6631
   13146       8.5884
   13147       8.7789
   13148       8.7874
   13149       8.8096
   13150       8.5081
   13151       9.1797
   13152       8.3169
   13153       9.3266
   13154       9.0126
   13155       8.7296
   13156       8.5315
   13157       8.4953
   13158       8.1666
   13159       8.2969
   13160       8.7224
   13161       8.7516
   13162       9.4945
   13163       9.1152
   13164       8.5036
   13165       9.1256
   13166       9.7284
   13167       8.5357
   13168       8.2345
   13169       9.3275
   13170       8.9653
   13171       8.9305
   13172       8.2189
   13173       8.4490
   13174       8.1712
   13175       8.3034
   13176       8.6679
   13177       7.9761
   13178       8.6420
   13179       8.5763
   13180       8.1886
   13181       8.2035
   13182       8.2673
   13183       8.4566
   13184       8.5531
   13185       8.1762
   13186       8.4970
   13187       8.5983
   13188       8.3238
   13189       8.0439
   13190       8.5443
   13191       8.3197
   13192       8.2910
   13193       8.3491
   13194       8.2508
   13195       8.3670
   13196       9.2443
   13197       8.8555
   13198       8.3478
   13199       8.5593
   13200       8.8200
   13201       8.0541
   13202       8.3939
   13203       8.5293
   13204       8.1419
   13205       8.3742
   13206       8.0558
   13207       8.5210
   13208       9.3400
   13209      10.0456
   13210       9.1754
   13211       9.3292
   13212       9.3217
   13213       9.3376
   13214       9.6236
   13215       8.9818
   13216       9.3520
   13217       9.5145
   13218       9.6473
   13219       9.0190
   13220       8.6184
   13221       8.1475
   13222       7.9864
   13223       8.8436
   13224       8.8764
   13225       8.8135
   13226       8.5455
   13227       9.0211
   13228       8.9430
   13229       9.2877
   13230       7.9753
   13231       8.4798
   13232       8.3686
   13233       8.3797
   13234       8.2980
   13235       8.2644
   13236       8.8004
   13237       8.7574
   13238       8.5350
   13239       8.3159
   13240       8.8685
   13241       9.0317
   13242       8.8819
   13243       8.6285
   13244       8.5642
   13245       8.7948
   13246       9.0206
   13247       9.1306
   13248       9.5589
   13249       9.3178
   13250       9.0174
   13251       8.7649
   13252       8.9009
   13253       9.3095
   13254       8.9705
   13255       9.2701
   13256       9.4391
   13257       9.5734
   13258       8.7685
   13259       9.1118
   13260       9.1113
   13261       9.1233
   13262       8.4263
   13263       8.2531
   13264       7.9971
   13265       8.5063
   13266       8.6589
   13267       8.0134
   13268       7.8693
   13269       8.6595
   13270       7.4659
   13271       8.5523
   13272       8.7622
   13273       8.7239
   13274       8.5032
   13275       9.2142
   13276       8.9145
   13277       8.2647
   13278       8.7132
   13279       8.6759
   13280       8.5785
   13281       9.0963
   13282       8.7656
   13283       8.0866
   13284       8.0794
   13285       8.0667
   13286       8.3404
   13287       8.3239
   13288       8.2451
   13289       8.1143
   13290       8.4926
   13291       8.1159
   13292       8.2983
   13293       8.1277
   13294       8.2358
   13295       8.6593
   13296       8.6601
   13297       8.1788
   13298       8.1872
   13299       7.7532
   13300       8.0767
   13301       8.1676
   13302       8.1147
   13303       8.2036
   13304       8.5814
   13305       8.4528
   13306       7.5839
   13307       8.0212
   13308       8.4885
   13309       8.3947
   13310       8.3667
   13311       8.6445
   13312       8.4675
   13313       8.1638
   13314       8.1042
   13315       8.4066
   13316       8.6803
   13317       8.3110
   13318       8.2206
   13319       8.1709
   13320       8.9445
   13321       8.7738
   13322       8.9667
   13323       8.2965
   13324       8.6171
   13325       8.6251
   13326       8.8849
   13327       8.5202
   13328       8.4426
   13329       8.6618
   13330       8.0365
   13331       8.5322
   13332       8.4667
   13333       8.5187
   13334       8.1999
   13335       7.6278
   13336       7.2884
   13337       8.1282
   13338       7.6853
   13339       7.9036
   13340       8.6127
   13341       8.0882
   13342       8.9061
   13343       8.2620
   13344       9.0605
   13345       9.4151
   13346       8.5641
   13347       8.6770
   13348       9.0342
   13349       8.4253
   13350       8.3861
   13351       8.5188
   13352       8.1482
   13353       7.8686
   13354       7.0876
   13355       7.9183
   13356       8.4563
   13357       8.3377
   13358       8.4440
   13359       8.8778
   13360       8.6495
   13361       8.6494
   13362       8.8473
   13363       8.6746
   13364       8.5395
   13365       8.8477
   13366       8.7583
   13367       8.7309
   13368       9.3186
   13369       9.6231
   13370       9.4781
   13371       8.9333
   13372       9.4520
   13373       9.3247
   13374       9.9951
   13375       9.8505
   13376       9.7388
   13377      10.1100
   13378       9.8477
   13379      10.0590
   13380      10.3618
   13381       9.3243
   13382      10.1168
   13383       8.4285
   13384       8.8954
   13385       9.0636
   13386       8.5189
   13387       9.2829
   13388       9.4553
   13389       9.1071
   13390       8.9292
   13391       9.1574
   13392       8.3606
   13393       8.8658
   13394       8.2070
   13395       8.7690
   13396       8.4055
   13397       8.3862
   13398       8.4447
   13399       8.2036
   13400       8.2003
   13401       8.6954
   13402       8.5289
   13403       8.6217
   13404       8.9389
   13405       7.9961
   13406       8.7783
   13407       9.0022
   13408       8.4576
   13409       8.6750
   13410       8.6805
   13411       8.3565
   13412       8.4538
   13413       8.4236
   13414       8.2134
   13415       8.3562
   13416       8.3476
   13417       8.7054
   13418       8.4990
   13419       8.7991
   13420       9.0030
   13421       8.3925
   13422       8.5233
   13423       9.6164
   13424       8.9577
   13425       8.6207
   13426       9.1468
   13427       8.7506
   13428       8.7660
   13429       8.6042
   13430       8.3643
   13431       8.2893
   13432       8.5795
   13433       8.7575
   13434       8.5739
   13435       8.6788
   13436       8.7386
   13437       8.9317
   13438       8.5552
   13439       8.9690
   13440       8.4951
   13441       8.2733
   13442       9.0916
   13443       9.0036
   13444       8.5905
   13445       8.6383
   13446       9.3058
   13447       8.6089
   13448       8.5703
   13449       8.3893
   13450       7.7521
   13451       7.9793
   13452       7.7913
   13453       7.9421
   13454       8.4289
   13455       8.9432
   13456       8.2385
   13457       8.3763
   13458       8.1677
   13459       9.1888
   13460       8.7773
   13461       9.1578
   13462       9.9244
   13463       8.8150
   13464       9.1161
   13465       9.2810
   13466       8.2531
   13467       9.3988
   13468       9.2034
   13469       9.3010
   13470       8.2961
   13471       9.1712
   13472       8.5660
   13473       9.1692
   13474       9.1916
   13475       9.3943
   13476       9.1545
   13477       8.7103
   13478       8.8444
   13479       8.5687
   13480       8.7007
   13481       9.3041
   13482       9.1587
   13483       9.5823
   13484       8.6770
   13485       9.1202
   13486       8.6470
   13487       9.0830
   13488       9.3023
   13489       8.0708
   13490       8.3361
   13491       8.0191
   13492       9.3216
   13493       9.3262
   13494       8.7092
   13495       9.0498
   13496       8.9604
   13497       8.9046
   13498       8.7715
   13499       8.7667
   13500       9.0240
   13501       8.8754
   13502       9.1670
   13503       8.4445
   13504       8.6673
   13505       8.5570
   13506       9.2005
   13507       8.8737
   13508       8.4292
   13509       8.2088
   13510       8.9507
   13511       8.9282
   13512       9.4335
   13513       9.2726
   13514       9.0951
   13515       9.2575
   13516       9.5771
   13517       9.2009
   13518       9.7020
   13519       8.8453
   13520       9.5351
   13521       9.4932
   13522       9.7395
   13523       9.4113
   13524       9.3036
   13525       8.5864
   13526       9.2939
   13527       8.6911
   13528       8.8646
   13529       9.0187
   13530       8.8196
   13531       9.5680
   13532       8.5202
   13533       8.3363
   13534       7.6516
   13535       8.3703
   13536       8.2275
   13537       8.2907
   13538       8.6903
   13539       7.9129
   13540       8.2372
   13541       8.4671
   13542       8.4222
   13543       8.0225
   13544       7.8606
   13545       8.3024
   13546       8.8360
   13547       7.9368
   13548       8.0631
   13549       8.1918
   13550       8.2844
   13551       8.9020
   13552       8.2020
   13553       8.1524
   13554       8.9076
   13555       8.7941
   13556       9.4864
   13557       9.4123
   13558       9.1909
   13559       9.4389
   13560       7.9230
   13561       8.3122
   13562       8.7495
   13563       8.3031
   13564       8.8324
   13565       7.9344
   13566       8.7535
   13567       8.9922
   13568       8.5175
   13569       8.5431
   13570       8.1814
   13571       8.2463
   13572       7.9097
   13573       8.4737
   13574       8.2374
   13575       8.4324
   13576       7.9445
   13577       8.6272
   13578       8.3534
   13579       8.2628
   13580       8.1765
   13581       8.4026
   13582       8.3990
   13583       8.5360
   13584       8.3803
   13585       9.1125
   13586       9.4748
   13587       9.6057
   13588       9.0575
   13589       9.0913
   13590       8.3754
   13591       8.5549
   13592       8.9426
   13593       9.0308
   13594       8.4483
   13595       8.3572
   13596       8.0221
   13597       8.5680
   13598       8.8690
   13599       8.7692
   13600       9.0132
   13601       8.8267
   13602       8.7645
   13603       8.7652
   13604       8.8874
   13605       9.1323
   13606       8.6143
   13607       9.0041
   13608       9.1039
   13609       8.7653
   13610       9.2922
   13611       8.5942
   13612       8.4156
   13613       8.3201
   13614       8.5850
   13615       8.2749
   13616       8.4557
   13617       8.3694
   13618       8.3467
   13619       8.9232
   13620       7.9839
   13621       8.6054
   13622       8.8420
   13623       9.0134
   13624       9.0288
   13625       8.7434
   13626       8.6767
   13627       9.6091
   13628       9.4731
   13629       9.1163
   13630       8.9594
   13631       8.6492
   13632       9.0417
   13633       8.5542
   13634       8.5349
   13635       8.5162
   13636       8.2008
   13637       8.2932
   13638       8.9760
   13639       8.9951
   13640       9.1440
   13641       8.9516
   13642       8.4280
   13643       9.2043
   13644       9.0011
   13645       9.3554
   13646       9.1033
   13647       8.8821
   13648       8.5669
   13649       8.8362
   13650       8.7228
   13651       9.1667
   13652       9.1582
   13653       9.1575
   13654       8.7236
   13655       9.0295
   13656       7.5507
   13657       8.1949
   13658       8.5778
   13659       8.8321
   13660       9.1681
   13661       8.5220
   13662       7.6812
   13663       7.8966
   13664       8.0076
   13665       8.0372
   13666       9.1411
   13667       8.7189
   13668       8.2082
   13669       8.0001
   13670       8.7245
   13671       8.1761
   13672       8.1134
   13673       8.1488
   13674       7.8606
   13675       8.2078
   13676       7.8737
   13677       8.1203
   13678       8.6408
   13679       8.0954
   13680       7.2612
   13681       7.7338
   13682       7.9730
   13683       7.2867
   13684       6.6367
   13685       6.6794
   13686       7.4290
   13687       6.7380
   13688       6.9014
   13689       7.1027
   13690       7.3997
   13691       6.8795
   13692       7.2898
   13693       7.4685
   13694       7.2040
   13695       7.3051
   13696       6.8225
   13697       6.9297
   13698       7.3245
   13699       7.0930
   13700       6.9790
   13701       6.7845
   13702       7.0393
   13703       6.5272
   13704       6.7610
   13705       6.3233
   13706       6.7293
   13707       6.5940
   13708       6.5535
   13709       6.8933
   13710       7.0460
   13711       6.8023
   13712       7.2726
   13713       7.8553
   13714       7.6801
   13715       7.7059
   13716       7.3904
   13717       7.2492
   13718       6.4948
   13719       6.9170
   13720       6.7458
   13721       6.9344
   13722       7.0812
   13723       7.0670
   13724       6.9328
   13725       7.1955
   13726       7.6284
   13727       7.2436
   13728       7.0748
   13729       7.2245
   13730       7.8023
   13731       6.8435
   13732       7.5462
   13733       7.2742
   13734       7.6116
   13735       7.4936
   13736       7.0312
   13737       6.8425
   13738       6.7817
   13739       7.3335
   13740       7.1320
   13741       7.3688
   13742       7.4152
   13743       7.0761
   13744       7.1546
   13745       7.4170
   13746       6.9880
   13747       7.3191
   13748       7.5914
   13749       7.4510
   13750       7.3834
   13751       8.0335
   13752       6.6074
   13753       6.9107
   13754       6.4898
   13755       6.5018
   13756       6.8274
   13757       6.4526
   13758       7.7117
   13759       6.7074
   13760       6.7495
   13761       7.1719
   13762       6.9523
   13763       7.2885
   13764       6.9371
   13765       7.3356
   13766       7.4954
   13767       7.7853
   13768       8.0658
   13769       7.9828
   13770       7.7134
   13771       8.0850
   13772       8.2057
   13773       8.3419
   13774       8.4133
   13775       8.2830
   13776       8.1842
   13777       8.1254
   13778       7.8593
   13779       8.1790
   13780       7.7037
   13781       7.6504
   13782       7.4443
   13783       7.9531
   13784       7.8187
   13785       7.6040
   13786       7.9371
   13787       7.5327
   13788       7.6911
   13789       7.3057
   13790       7.7994
   13791       7.7405
   13792       7.6841
   13793       7.8598
   13794       7.2599
   13795       7.7889
   13796       7.7473
   13797       8.4647
   13798       8.2646
   13799       7.9233
   13800       7.9052
   13801       8.1534
   13802       7.9158
   13803       7.8867
   13804       7.6810
   13805       6.7529
   13806       7.6352
   13807       7.4979
   13808       7.5514
   13809       8.0015
   13810       8.3460
   13811       7.8728
   13812       7.5233
   13813       8.1467
   13814       8.1312
   13815       7.8672
   13816       7.9729
   13817       8.8076
   13818       8.8973
   13819       8.2585
   13820       8.1903
   13821       8.5611
   13822       8.8057
   13823       8.8633
   13824       8.1971
   13825       8.1191
   13826       7.9611
   13827       7.9776
   13828       7.9286
   13829       8.3347
   13830       8.6406
   13831       8.4091
   13832       8.7573
   13833       8.2149
   13834       8.1366
   13835       8.2456
   13836       8.8102
   13837       7.9838
   13838       8.1938
   13839       8.7671
   13840       8.9755
   13841       8.9729
   13842       8.2937
   13843       8.2177
   13844       8.8942
   13845       8.6921
   13846       8.6520
   13847       8.9305
   13848       8.4733
   13849       8.1345
   13850       8.6545
   13851       7.9102
   13852       7.7957
   13853       8.3497
   13854       8.0832
   13855       7.8753
   13856       8.1356
   13857       7.9160
   13858       8.3995
   13859       7.8995
   13860       8.0602
   13861       8.7465
   13862       8.6060
   13863       8.9341
   13864       8.9653
   13865       8.4766
   13866       8.9001
   13867       8.5030
   13868       8.9813
   13869       8.8718
   13870       8.2109
   13871       8.9722
   13872       8.8259
   13873       9.2025
   13874       8.7664
   13875       8.3631
   13876       8.6378
   13877       9.0642
   13878       8.7774
   13879       9.1840
   13880       8.5729
   13881       8.2642
   13882       8.4048
   13883       8.0069
   13884       8.6887
   13885       8.5431
   13886       8.4989
   13887       8.8723
   13888       8.6765
   13889       8.3098
   13890       8.6455
   13891       8.3602
   13892       8.0690
   13893       8.1894
   13894       8.2429
   13895       8.4529
   13896       8.3364
   13897       8.2456
   13898       8.7231
   13899       8.6581
   13900       8.9451
   13901       8.6184
   13902       8.1572
   13903       8.2263
   13904       7.9173
   13905       8.2202
   13906       8.1239
   13907       8.3236
   13908       8.1451
   13909       8.0061
   13910       7.7941
   13911       8.3229
   13912       8.6734
   13913       8.5506
   13914       8.5350
   13915       8.7442
   13916       8.3020
   13917       8.3759
   13918       8.7149
   13919       8.6509
   13920       8.4873
   13921       8.7847
   13922       8.4452
   13923       8.5603
   13924       8.4695
   13925       8.3980
   13926       8.9621
   13927       9.0793
   13928       8.1278
   13929       8.4304
   13930       8.6268
   13931       8.2424
   13932       8.4323
   13933       8.2851
   13934       8.1189
   13935       7.8837
   13936       7.6853
   13937       7.2564
   13938       6.9941
   13939       6.8882
   13940       7.2737
   13941       7.9039
   13942       8.4342
   13943       8.3473
   13944       8.4036
   13945       8.0739
   13946       7.8927
   13947       8.3237
   13948       7.7525
   13949       8.5435
   13950       8.5645
   13951       8.6701
   13952       8.1827
   13953       8.2599
   13954       8.5053
   13955       8.5133
   13956       8.8795
   13957       8.3421
   13958       8.9220
   13959       7.9197
   13960       7.8746
   13961       8.0499
   13962       7.7678
   13963       8.0339
   13964       8.1492
   13965       7.6641
   13966       7.8451
   13967       7.8950
   13968       7.7807
   13969       7.5224
   13970       7.3268
   13971       7.4608
   13972       7.6871
   13973       7.4729
   13974       7.1990
   13975       6.8012
   13976       6.8424
   13977       7.0991
   13978       7.0465
   13979       7.0966
   13980       7.2778
   13981       6.9523
   13982       7.5012
   13983       7.2979
   13984       7.5859
   13985       7.0742
   13986       7.5426
   13987       6.9536
   13988       7.1693
   13989       6.6392
   13990       7.3393
   13991       7.1852
   13992       7.6071
   13993       8.1356
   13994       8.4985
   13995       8.1895
   13996       8.4601
   13997       8.1148
   13998       8.1963
   13999       7.6646
   14000       7.6961
   14001       8.5125
   14002       8.9556
   14003       8.5392
   14004       7.9082
   14005       8.1069
   14006       8.2621
   14007       8.4703
   14008       8.2427
   14009       8.8336
   14010       8.1211
   14011       7.4876
   14012       8.3014
   14013       9.0084
   14014       8.2969
   14015       7.8315
   14016       8.1316
   14017       7.8939
   14018       7.6418
   14019       7.8175
   14020       7.9752
   14021       7.8562
   14022       7.8510
   14023       8.1660
   14024       7.8978
   14025       8.0521
   14026       8.6361
   14027       8.3811
   14028       8.7058
   14029       8.6575
   14030       8.7630
   14031       8.5764
   14032       8.7487
   14033       8.7557
   14034       8.8185
   14035       8.3767
   14036       8.7660
   14037       8.8012
   14038       8.4984
   14039       8.3006
   14040       9.2395
   14041       8.5094
   14042       8.6096
   14043       8.8476
   14044       8.3449
   14045       8.5551
   14046       8.3657
   14047       9.1512
   14048       8.6198
   14049       8.4479
   14050       8.1666
   14051       8.6136
   14052       7.8059
   14053       7.3336
   14054       7.3335
   14055       7.6085
   14056       7.7987
   14057       7.9692
   14058       8.5505
   14059       8.6393
   14060       8.6772
   14061       8.4513
   14062       8.0922
   14063       8.2155
   14064       8.3864
   14065       8.5006
   14066       8.1003
   14067       7.5529
   14068       7.9372
   14069       8.3963
   14070       7.9660
   14071       8.6379
   14072       7.7559
   14073       7.8293
   14074       7.6507
   14075       8.3237
   14076       8.3485
   14077       8.9916
   14078       8.1105
   14079       8.0981
   14080       8.2816
   14081       9.2315
   14082       8.4620
   14083       8.3263
   14084       8.4335
   14085       9.0355
   14086       8.8310
   14087       8.4576
   14088       8.4637
   14089       8.1519
   14090       8.5487
   14091       8.6449
   14092       8.3115
   14093       8.6088
   14094       9.5303
   14095       9.2805
   14096       8.8383
   14097       9.4977
   14098       9.5915
   14099       8.8473
   14100       8.9295
   14101       8.4482
   14102       8.3046
   14103       8.5933
   14104       8.4405
   14105       8.5259
   14106       8.6786
   14107       9.0759
   14108       8.4427
   14109       8.3591
   14110       8.5498
   14111       8.8757
   14112       9.0080
   14113       9.3058
   14114       9.3757
   14115       8.9572
   14116       8.9059
   14117       9.0242
   14118       9.2150
   14119       8.4713
   14120       8.9803
   14121       8.5398
   14122       8.3762
   14123       7.8007
   14124       8.2607
   14125       7.7988
   14126       8.7227
   14127       7.9018
   14128       7.8491
   14129       7.8466
   14130       7.3460
   14131       7.7369
   14132       7.1413
   14133       7.6319
   14134       7.9150
   14135       8.0205
   14136       7.7392
   14137       7.9706
   14138       8.0599
   14139       7.5028
   14140       7.0655
   14141       7.7165
   14142       7.4425
   14143       7.5795
   14144       7.6364
   14145       8.0532
   14146       7.4521
   14147       7.0536
   14148       7.6707
   14149       8.0043
   14150       7.7014
   14151       7.5879
   14152       7.2843
   14153       7.9101
   14154       7.5786
   14155       7.3785
   14156       7.6732
   14157       7.7833
   14158       7.9572
   14159       7.4657
   14160       7.2642
   14161       7.3855
   14162       7.4060
   14163       7.5985
   14164       7.6708
   14165       7.4340
   14166       6.9481
   14167       7.6139
   14168       8.4393
   14169       7.9153
   14170       7.7788
   14171       8.5294
   14172       8.5090
   14173       9.1219
   14174       8.1974
   14175       8.4632
   14176       8.1093
   14177       9.1637
   14178       8.4558
   14179       8.6356
   14180       8.6755
   14181       8.2448
   14182       8.4832
   14183       8.2273
   14184       8.0591
   14185       8.4079
   14186       8.6994
   14187       8.4425
   14188       9.0696
   14189       8.4682
   14190       8.3015
   14191       8.6291
   14192       8.8295
   14193       8.6695
   14194       8.6908
   14195       8.7797
   14196       8.0143
   14197       9.1411
   14198       9.0160
   14199       9.5705
   14200       9.4415
   14201       9.2584
   14202       8.1102
   14203       8.2643
   14204       8.4428
   14205       8.3102
   14206       8.3753
   14207       8.5706
   14208       8.4032
   14209       7.9123
   14210       7.1106
   14211       7.2463
   14212       8.3516
   14213       8.1726
   14214       8.2323
   14215       8.2059
   14216       7.6490
   14217       8.0447
   14218       7.9280
   14219       8.3795
   14220       7.7752
   14221       7.8618
   14222       7.9292
   14223       8.8707
   14224       8.2906
   14225       8.0102
   14226       7.8783
   14227       7.9888
   14228       7.9098
   14229       7.6379
   14230       7.4007
   14231       7.2864
   14232       7.5673
   14233       7.6359
   14234       7.8042
   14235       7.3936
   14236       8.6230
   14237       8.0524
   14238       7.9294
   14239       7.7789
   14240       7.1707
   14241       7.5082
   14242       7.9727
   14243       7.7393
   14244       7.5425
   14245       7.0426
   14246       8.0437
   14247       7.9354
   14248       8.0932
   14249       7.9764
   14250       7.2961
   14251       8.2544
   14252       8.5401
   14253       8.0567
   14254       7.4423
   14255       7.3547
   14256       7.5386
   14257       7.8306
   14258       7.2898
   14259       7.6450
   14260       8.0905
   14261       8.4445
   14262       8.2336
   14263       7.9892
   14264       8.0077
   14265       7.5647
   14266       7.8172
   14267       7.5694
   14268       7.3607
   14269       7.3975
   14270       7.8025
   14271       7.2672
   14272       7.5098
   14273       6.9513
   14274       7.2189
   14275       7.3318
   14276       7.5906
   14277       7.7293
   14278       7.4237
   14279       7.4109
   14280       6.9758
   14281       7.6698
   14282       7.3466
   14283       7.5525
   14284       8.5251
   14285       7.9859
   14286       8.3207
   14287       8.0966
   14288       8.1920
   14289       8.0303
   14290       7.8702
   14291       7.5605
   14292       7.3604
   14293       7.8608
   14294       7.9186
   14295       8.2928
   14296       8.2780
   14297       7.7665
   14298       8.9562
   14299       9.0125
   14300       8.7997
   14301       9.1058
   14302       9.2963
   14303       9.0230
   14304       8.9633
   14305       9.3828
   14306      10.0453
   14307       9.2782
   14308       9.5643
   14309       8.6348
   14310       8.9183
   14311       8.7342
   14312       9.1130
   14313       8.8736
   14314       8.4455
   14315       8.7515
   14316       9.1011
   14317       9.3536
   14318       8.7456
   14319       8.4782
   14320       8.3524
   14321       7.9525
   14322       9.0048
   14323       8.3116
   14324       8.1666
   14325       9.1131
   14326       8.6454
   14327       8.5246
   14328       8.6916
   14329       8.7997
   14330       8.9950
   14331       8.2608
   14332       8.3400
   14333       8.1849
   14334       8.4367
   14335       7.8669
   14336       7.8949
   14337       7.7955
   14338       7.7232
   14339       8.0937
   14340       7.9097
   14341       8.3104
   14342       9.1089
   14343       8.2845
   14344       8.2768
   14345       8.3983
   14346       8.8460
   14347      10.0171
   14348       9.1855
   14349       8.8993
   14350       9.2008
   14351       9.0084
   14352       8.7681
   14353       8.5715
   14354       8.6584
   14355       8.4123
   14356       8.3611
   14357       8.4991
   14358       8.2820
   14359       7.4951
   14360       7.6190
   14361       7.1624
   14362       7.2983
   14363       7.9372
   14364       8.0191
   14365       8.4242
   14366       8.6231
   14367       8.1854
   14368       7.8879
   14369       7.8494
   14370       8.2591
   14371       8.1055
   14372       8.7984
   14373       8.6591
   14374       8.0641
   14375       8.2640
   14376       8.2781
   14377       7.8520
   14378       8.0466
   14379       7.9409
   14380       8.0135
   14381       7.8960
   14382       7.7386
   14383       7.8390
   14384       8.2778
   14385       8.3958
   14386       8.0866
   14387       7.6407
   14388       7.7749
   14389       7.6535
   14390       7.8369
   14391       8.0400
   14392       8.0474
   14393       7.6120
   14394       7.3290
   14395       7.9353
   14396       7.6665
   14397       7.3678
   14398       7.2714
   14399       7.5625
   14400       7.5443
   14401       7.0337
   14402       7.8818
   14403       7.5589
   14404       7.4351
   14405       7.9645
   14406       8.6430
   14407       8.3081
   14408       8.7670
   14409       8.1004
   14410       8.2589
   14411       8.3855
   14412       8.0653
   14413       8.4712
   14414       9.1645
   14415       8.2873
   14416       8.2512
   14417       8.7458
   14418       8.5763
   14419       8.6256
   14420       8.3444
   14421       8.1952
   14422       8.3799
   14423       8.2955
   14424       8.3331
   14425       8.8419
   14426       8.1710
   14427       8.9315
   14428       8.4765
   14429       8.6085
   14430       8.6242
   14431       8.5604
   14432       9.0542
   14433       8.5021
   14434       8.5009
   14435       8.9908
   14436       8.3778
   14437       8.4076
   14438       8.6641
   14439       8.8931
   14440       9.1614
   14441       8.8924
   14442       8.9439
   14443       8.5855
   14444       8.3393
   14445       8.7829
   14446       9.1047
   14447       8.7966
   14448       8.8981
   14449       8.6836
   14450       9.0948
   14451       8.4264
   14452       8.8320
   14453       8.3445
   14454       7.3728
   14455       7.4503
   14456       8.3718
   14457       7.6206
   14458       7.8588
   14459       7.1961
   14460       7.6174
   14461       7.7855
   14462       7.6568
   14463       7.9470
   14464       8.1093
   14465       7.2642
   14466       7.9988
   14467       7.6628
   14468       7.6297
   14469       7.5218
   14470       8.1438
   14471       7.3444
   14472       8.0375
   14473       7.3936
   14474       6.8731
   14475       6.8279
   14476       7.3093
   14477       6.9330
   14478       6.8488
   14479       7.3722
   14480       7.1408
   14481       7.0705
   14482       7.3777
   14483       7.0036
   14484       7.1728
   14485       7.3053
   14486       7.1051
   14487       7.2006
   14488       7.7362
   14489       7.0561
   14490       7.0343
   14491       7.5272
   14492       7.9629
   14493       7.7536
   14494       7.9793
   14495       7.2054
   14496       7.5484
   14497       7.8737
   14498       8.0601
   14499       8.1960
   14500       7.8165
   14501       7.2196
   14502       7.3250
   14503       7.6262
   14504       7.3680
   14505       8.0038
   14506       7.8688
   14507       7.8935
   14508       7.8618
   14509       7.0959
   14510       6.7694
   14511       7.7052
   14512       6.7905
   14513       6.8260
   14514       7.1884
   14515       7.2301
   14516       7.9082
   14517       7.2015
   14518       7.2264
   14519       6.8184
   14520       7.5257
   14521       8.3043
   14522       7.8918
   14523       7.4965
   14524       7.5558
   14525       7.5425
   14526       8.4961
   14527       7.7500
   14528       8.0586
   14529       8.1306
   14530       7.9843
   14531       7.3896
   14532       7.8510
   14533       7.8829
   14534       7.5968
   14535       7.9310
   14536       8.2239
   14537       8.3253
   14538       8.2519
   14539       8.0411
   14540       8.6813
   14541       8.6480
   14542       8.6211
   14543       8.5818
   14544       8.0481
   14545       8.1800
   14546       8.8472
   14547       8.7266
   14548       8.2285
   14549       8.1442
   14550       8.0063
   14551       8.4726
   14552       8.2290
   14553       8.2779
   14554       8.1476
   14555       8.1547
   14556       8.4585
   14557       7.9060
   14558       8.3829
   14559       8.1272
   14560       7.7335
   14561       7.8036
   14562       7.7536
   14563       7.6308
   14564       8.2048
   14565       8.0965
   14566       8.0705
   14567       7.9616
   14568       8.2800
   14569       7.5004
   14570       7.4321
   14571       7.6076
   14572       8.0111
   14573       7.7461
   14574       8.0276
   14575       7.5222
   14576       7.8369
   14577       7.9520
   14578       7.5579
   14579       7.9844
   14580       7.7303
   14581       7.2294
   14582       7.8125
   14583       7.4616
   14584       7.7639
   14585       7.4787
   14586       7.9834
   14587       8.0620
   14588       7.9637
   14589       8.0707
   14590       7.8432
   14591       7.8732
   14592       8.6916
   14593       8.2271
   14594       8.1733
   14595       8.1102
   14596       7.7359
   14597       8.0206
   14598       7.9633
   14599       7.3647
   14600       7.0088
   14601       6.9691
   14602       7.4101
   14603       7.6179
   14604       7.6603
   14605       7.4154
   14606       7.2837
   14607       6.9384
   14608       7.4042
   14609       7.2232
   14610       8.0490
   14611       7.4905
   14612       7.4804
   14613       7.7674
   14614       7.2801
   14615       8.0522
   14616       7.4566
   14617       7.2302
   14618       7.0294
   14619       7.1221
   14620       6.7049
   14621       6.4422
   14622       6.2875
   14623       6.4871
   14624       7.2397
   14625       6.7542
   14626       7.0682
   14627       6.9322
   14628       7.2146
   14629       6.7406
   14630       7.1582
   14631       7.2415
   14632       6.4310
   14633       6.6519
   14634       6.6627
   14635       6.2761
   14636       7.2866
   14637       7.0611
   14638       7.1940
   14639       7.0548
   14640       7.3035
   14641       7.0868
   14642       7.1815
   14643       6.6172
   14644       6.9520
   14645       7.3460
   14646       7.9191
   14647       7.4666
   14648       7.2396
   14649       7.4161
   14650       7.5681
   14651       7.2105
   14652       7.3315
   14653       8.3217
   14654       9.1338
   14655       7.9362
   14656       8.7836
   14657       8.0235
   14658       8.8315
   14659       8.4345
   14660       8.6162
   14661       8.6101
   14662       8.3554
   14663       9.1177
   14664       9.2020
   14665       9.2881
   14666       8.4645
   14667       8.4099
   14668       8.4453
   14669       8.6960
   14670       9.0669
   14671       8.9181
   14672       8.9503
   14673       9.0487
   14674       8.8738
   14675       8.6392
   14676       8.8265
   14677       8.5305
   14678       8.8337
   14679       8.5199
   14680       8.6032
   14681       8.5114
   14682       8.2784
   14683       8.5263
   14684       7.9918
   14685       8.2674
   14686       8.6988
   14687       8.1896
   14688       8.1064
   14689       8.9339
   14690       8.5363
   14691       8.4422
   14692       9.0127
   14693       8.8495
   14694       8.1859
   14695       8.4871
   14696       7.5020
   14697       8.6549
   14698       8.5865
   14699       8.9060
   14700       9.4429
   14701       8.7271
   14702       9.0721
   14703       9.5260
   14704       9.4593
   14705       8.2603
   14706       8.7809
   14707       8.6382
   14708       8.5992
   14709       8.7493
   14710       7.9660
   14711       8.4761
   14712       8.4492
   14713       8.2600
   14714       8.1156
   14715       8.8146
   14716       8.9022
   14717       8.6397
   14718       8.3933
   14719       8.9231
   14720       8.7620
   14721       8.1967
   14722       7.5975
   14723       7.6858
   14724       7.6971
   14725       8.1618
   14726       7.6558
   14727       8.0169
   14728       7.5623
   14729       7.1383
   14730       7.0647
   14731       6.6945
   14732       7.0036
   14733       6.4107
   14734       6.4194
   14735       7.0469
   14736       6.7230
   14737       6.9905
   14738       6.8546
   14739       7.1973
   14740       7.0766
   14741       6.8324
   14742       6.7347
   14743       7.0462
   14744       6.9079
   14745       6.7538
   14746       6.6730
   14747       7.1614
   14748       6.4516
   14749       6.4301
   14750       6.7893
   14751       6.3561
   14752       7.6219
   14753       7.4192
   14754       7.1776
   14755       6.8034
   14756       6.9204
   14757       7.1086
   14758       7.1778
   14759       6.6201
   14760       6.8639
   14761       6.6712
   14762       7.0662
   14763       7.3110
   14764       7.0383
   14765       6.8749
   14766       7.0339
   14767       7.2498
   14768       7.4227
   14769       7.2232
   14770       7.5994
   14771       7.0950
   14772       7.7838
   14773       7.2005
   14774       6.5510
   14775       7.1913
   14776       7.0366
   14777       7.0697
   14778       6.6875
   14779       6.5619
   14780       6.9548
   14781       6.7484
   14782       6.5118
   14783       6.9032
   14784       7.1575
   14785       7.0981
   14786       6.9161
   14787       8.1120
   14788       7.8749
   14789       7.5689
   14790       7.1524
   14791       7.2227
   14792       6.7650
   14793       7.0651
   14794       6.8035
   14795       7.4216
   14796       7.2690
   14797       7.3221
   14798       7.5215
   14799       7.4221
   14800       7.3375
   14801       6.8660
   14802       6.8533
   14803       7.1454
   14804       7.4527
   14805       7.2459
   14806       6.8470
   14807       6.5515
   14808       6.5302
   14809       6.8336
   14810       6.7373
   14811       6.7277
   14812       6.4584
   14813       6.4563
   14814       6.7292
   14815       6.3813
   14816       6.3895
   14817       6.7646
   14818       6.6434
   14819       7.2995
   14820       7.0696
   14821       6.8313
   14822       7.1603
   14823       6.7299
   14824       6.9573
   14825       6.7260
   14826       6.6355
   14827       6.5563
   14828       6.6976
   14829       6.3783
   14830       6.6938
   14831       6.3131
   14832       6.7825
   14833       6.5993
   14834       6.8531
   14835       6.6949
   14836       6.7129
   14837       6.6271
   14838       6.0661
   14839       6.3773
   14840       6.7037
   14841       6.0575
   14842       6.7555
   14843       6.8260
   14844       7.3046
   14845       7.8099
   14846       8.0829
   14847       7.7274
   14848       6.8494
   14849       7.7892
   14850       6.9874
   14851       7.5493
   14852       7.7842
   14853       7.6689
   14854       7.6959
   14855       7.8803
   14856       8.1428
   14857       8.6156
   14858       8.4323
   14859       8.5475
   14860       8.5811
   14861       8.6962
   14862       8.4524
   14863       9.3922
   14864       8.9919
   14865       8.4276
   14866       7.8940
   14867       8.8761
   14868       8.6508
   14869       8.4106
   14870       9.0625
   14871       8.0863
   14872       8.0713
   14873       8.7197
   14874       8.7896
   14875       8.5935
   14876       9.6427
   14877       9.2844
   14878       8.8091
   14879       9.0614
   14880       9.0651
   14881       8.7963
   14882       8.6213
   14883       9.3612
   14884       9.6135
   14885       9.4334
   14886       9.9574
   14887       9.9268
   14888       9.8878
   14889      10.1371
   14890      10.2337
   14891       9.6482
   14892      10.5780
   14893      10.5516
   14894       9.8932
   14895       9.2119
   14896       9.4879
   14897       9.1639
   14898       9.1124
   14899       9.0171
   14900       9.7470
   14901       9.5210
   14902       9.6209
   14903       9.4326
   14904       8.7500
   14905       8.7706
   14906       9.3065
   14907      10.1343
   14908       9.9897
   14909       9.6740
   14910       8.6077
   14911       8.5840
   14912       8.2564
   14913       9.0737
   14914       8.6832
   14915       8.6626
   14916       9.3240
   14917       8.3853
   14918       9.5846
   14919       9.3945
   14920       9.3831
   14921       8.5147
   14922       8.8885
   14923       8.6693
   14924       8.8399
   14925       8.9268
   14926       9.3917
   14927       9.7249
   14928       9.5933
   14929       9.4001
   14930       9.6261
   14931       9.2552
   14932       9.6686
   14933       9.5421
   14934       9.7767
   14935       9.5094
   14936       9.9233
   14937       9.3853
   14938       9.5211
   14939       9.5043
   14940       9.5844
   14941       9.5330
   14942      10.1095
   14943       9.6199
   14944       9.1793
   14945       9.2537
   14946      10.1376
   14947       9.8253
   14948       9.8245
   14949      10.1640
   14950      10.0563
   14951       9.8822
   14952      10.1427
   14953       9.8020
   14954      10.4266
   14955       9.2143
   14956       9.5708
   14957      10.2492
   14958      11.0180
   14959      10.9434
   14960      10.5447
   14961      10.3716
   14962      10.5076
   14963      10.1632
   14964      10.7388
   14965      10.1592
   14966      10.1999
   14967      10.4961
   14968       9.9232
   14969      10.5086
   14970      10.7241
   14971       9.9984
   14972      10.7020
   14973      10.5247
   14974      10.5963
   14975      10.3719
   14976      10.4637
   14977       9.9105
   14978       9.6679
   14979      10.1824
   14980      10.2281
   14981      10.3894
   14982      10.2456
   14983      10.2150
   14984      10.2663
   14985       9.7315
   14986       9.3711
   14987       9.6571
   14988       9.8817
   14989       9.6040
   14990       9.8702
   14991       9.6506
   14992       9.5215
   14993       9.2325
   14994       9.3492
   14995       9.3485
   14996       9.6874
   14997       9.8130
   14998       9.5073
   14999       9.6723
   15000       9.5036
   15001       9.8343
   15002       9.4555
   15003       9.4497
   15004      10.0973
   15005       9.1170
   15006       9.4522
   15007       9.5642
   15008       9.2148
   15009       9.5105
   15010       9.3813
   15011       9.8536
   15012       9.0456
   15013       9.2919
   15014       8.3538
   15015       8.6876
   15016       9.0753
   15017       9.0950
   15018       9.1304
   15019       9.2324
   15020       9.4449
   15021       9.4915
   15022       9.0896
   15023       9.0341
   15024       9.7689
   15025      10.0100
   15026       9.2579
   15027       9.5218
   15028      10.2427
   15029      10.4004
   15030      10.9617
   15031      10.8361
   15032       9.8871
   15033      10.0162
   15034       9.5629
   15035      10.1875
   15036       9.5582
   15037      10.2662
   15038      10.3718
   15039      10.5665
   15040      10.2905
   15041       9.0053
   15042       9.7628
   15043       9.7790
   15044       9.4491
   15045       9.6263
   15046      10.2058
   15047       9.7191
   15048       9.5032
   15049       9.5197
   15050       9.8741
   15051      10.2202
   15052       9.8748
   15053      10.3259
   15054      10.7220
   15055      11.1553
   15056      11.1504
   15057      10.6510
   15058      10.2151
   15059      10.5122
   15060       9.6836
   15061      10.4967
   15062      10.0333
   15063       9.8639
   15064      10.0912
   15065       9.8203
   15066       9.4781
   15067       9.7479
   15068       9.8563
   15069       9.8500
   15070       9.8128
   15071       9.7833
   15072       9.9963
   15073      10.0278
   15074      10.5633
   15075      10.2761
   15076       9.6108
   15077       9.8438
   15078       9.9031
   15079       9.9064
   15080      10.1068
   15081       9.5656
   15082       9.5284
   15083       9.9654
   15084       9.6391
   15085       9.2678
   15086       9.2285
   15087       9.4390
   15088       9.1864
   15089       9.9361
   15090      10.1703
   15091       9.6545
   15092       9.4241
   15093       9.5538
   15094      10.3876
   15095      10.3288
   15096      10.3827
   15097      10.4300
   15098      10.2682
   15099      10.0940
   15100       9.5604
   15101       9.8762
   15102      10.1175
   15103       9.8788
   15104       9.1576
   15105       9.7117
   15106      10.1622
   15107       9.9097
   15108       9.4741
   15109       9.5420
   15110      10.0925
   15111       9.4995
   15112       9.3591
   15113       9.5257
   15114       9.8880
   15115       9.5093
   15116       9.5116
   15117       9.4290
   15118       9.1056
   15119       8.8208
   15120       9.2753
   15121       8.9320
   15122       9.2145
   15123       9.0682
   15124       9.2288
   15125       9.0265
   15126       8.8629
   15127       9.4019
   15128       9.6693
   15129      10.3142
   15130       9.6528
   15131       9.8945
   15132       9.7733
   15133       9.9452
   15134       9.3406
   15135       9.5650
   15136      10.0095
   15137       9.7962
   15138       9.7774
   15139      10.2075
   15140       9.7767
   15141      10.4636
   15142       9.9696
   15143       9.7522
   15144       9.2639
   15145       9.2139
   15146       9.7612
   15147       9.5626
   15148       9.4450
   15149       9.7468
   15150       9.3432
   15151       9.3707
   15152       9.3609
   15153       9.6982
   15154       8.7265
   15155       9.9024
   15156       9.9626
   15157       9.4417
   15158      10.1007
   15159      10.4123
   15160       9.7080
   15161       9.7225
   15162       9.3678
   15163       9.9315
   15164      10.0892
   15165       9.8865
   15166      10.6787
   15167      10.7085
   15168       9.9701
   15169      10.7712
   15170      10.1687
   15171      10.4443
   15172      10.3646
   15173      10.7385
   15174      10.0098
   15175      10.5537
   15176      10.4053
   15177      10.4893
   15178      11.0544
   15179      10.9034
   15180       9.8637
   15181      10.0027
   15182       9.8199
   15183       9.9356
   15184      10.1556
   15185       9.6244
   15186       9.7260
   15187      10.2067
   15188       9.9284
   15189      10.3066
   15190       9.7547
   15191       9.4144
   15192       9.5544
   15193       9.3820
   15194       9.8240
   15195       9.2385
   15196       8.6357
   15197       8.9494
   15198       8.7469
   15199       9.1133
   15200       9.6425
   15201       9.7550
   15202       9.6953
   15203       9.6007
   15204       9.2884
   15205       9.1857
   15206       9.1164
   15207       9.2106
   15208       9.1973
   15209       9.4141
   15210      10.3557
   15211      10.3742
   15212      10.5924
   15213      10.4368
   15214       9.7282
   15215       9.6623
   15216      10.1804
   15217      10.1705
   15218      10.5029
   15219      10.2323
   15220      10.0379
   15221       9.7906
   15222       9.9697
   15223      10.2961
   15224      10.2557
   15225      10.1408
   15226       9.7117
   15227       9.6302
   15228       9.1079
   15229       9.2887
   15230       9.5787
   15231       9.0814
   15232       9.3944
   15233      10.2506
   15234       9.9475
   15235       9.7698
   15236      10.1873
   15237       9.3980
   15238       9.9690
   15239      10.1916
   15240       9.1237
   15241      10.1951
   15242      10.0889
   15243       9.6411
   15244       9.9704
   15245       9.8814
   15246       9.6964
   15247       9.7984
   15248       9.9104
   15249      10.3380
   15250      10.0553
   15251      10.1502
   15252       9.5079
   15253       9.9650
   15254       9.9127
   15255       9.4495
   15256       9.4763
   15257       9.3577
   15258       9.3249
   15259       9.2831
   15260       8.6010
   15261       8.8273
   15262       9.2247
   15263       8.5544
   15264       9.4092
   15265       9.2922
   15266      10.1725
   15267       9.4089
   15268       9.7856
   15269       9.8448
   15270       9.5421
   15271       9.3246
   15272       9.2113
   15273       9.3617
   15274       9.1006
   15275       9.7238
   15276       9.1761
   15277       9.5326
   15278       8.1977
   15279       8.6978
   15280       8.2570
   15281       9.2906
   15282       8.9442
   15283       9.4363
   15284       8.8300
   15285       9.3798
   15286       9.7399
   15287       9.6698
   15288       9.7059
   15289       9.0872
   15290       9.2398
   15291       8.5650
   15292       8.9071
   15293       8.8890
   15294       9.3215
   15295       9.5165
   15296       9.4518
   15297       9.7707
   15298       8.9702
   15299      10.0395
   15300      10.0084
   15301      10.5031
   15302      10.5133
   15303       9.9880
   15304      10.3972
   15305       9.9696
   15306      10.2180
   15307      10.0181
   15308       9.3733
   15309       9.6425
   15310      10.2760
   15311       9.8990
   15312       9.5212
   15313       9.4156
   15314       8.5085
   15315       8.6590
   15316       8.9635
   15317       8.6094
   15318       8.7040
   15319       8.4344
   15320       8.8761
   15321       9.0133
   15322       8.6881
   15323       8.5652
   15324       8.2520
   15325       8.6528
   15326       8.5243
   15327       8.4604
   15328       8.1393
   15329       8.2585
   15330       7.9627
   15331       8.5497
   15332       8.2836
   15333       8.2059
   15334       8.7901
   15335       8.4691
   15336       9.0074
   15337       8.7166
   15338       8.4914
   15339       9.1681
   15340       8.9845
   15341       9.4738
   15342       8.9940
   15343       8.8930
   15344       8.9754
   15345       8.1983
   15346       8.4282
   15347       8.5174
   15348       8.5519
   15349       8.6501
   15350       8.4831
   15351       8.6076
   15352       7.9930
   15353       8.8026
   15354       8.9829
   15355       8.2702
   15356       8.2601
   15357       7.6897
   15358       8.6157
   15359       8.4252
   15360       8.9677
   15361       8.7276
   15362       8.6570
   15363       7.7616
   15364       7.9443
   15365       7.5367
   15366       7.8045
   15367       7.1776
   15368       7.5657
   15369       8.1497
   15370       7.9388
   15371       7.9316
   15372       7.6245
   15373       8.0370
   15374       7.7555
   15375       7.5067
   15376       7.7161
   15377       7.0885
   15378       7.4920
   15379       7.7855
   15380       7.7582
   15381       8.2344
   15382       8.1555
   15383       8.9440
   15384       9.6292
   15385       8.7110
   15386       9.7746
   15387       9.7060
   15388       9.6391
   15389       9.4363
   15390       9.4285
   15391       9.2621
   15392       9.5239
   15393       9.5344
   15394       8.6293
   15395       8.8710
   15396       8.8856
   15397       8.8532
   15398       8.5166
   15399       9.0145
   15400       8.6186
   15401       8.5619
   15402       8.4409
   15403       8.0662
   15404       7.8832
   15405       8.2974
   15406       8.3825
   15407       9.2179
   15408       9.2245
   15409       9.0408
   15410       9.1197
   15411       9.2086
   15412       9.5389
   15413       9.6512
   15414       8.4624
   15415       9.6203
   15416       9.4986
   15417       9.2128
   15418       8.6478
   15419       8.5109
   15420       9.3261
   15421       8.9568
   15422       8.6866
   15423       8.1301
   15424       8.5197
   15425       7.9996
   15426       7.9650
   15427       8.0459
   15428       8.4177
   15429       7.8272
   15430       8.0873
   15431       8.1895
   15432       7.6299
   15433       8.6019
   15434       8.5557
   15435       8.4438
   15436       8.3656
   15437       8.2034
   15438       8.3585
   15439       8.8384
   15440       9.2061
   15441       9.2764
   15442       8.9524
   15443       8.3617
   15444       8.6899
   15445       8.2322
   15446       8.3529
   15447       8.3344
   15448       8.7037
   15449       9.2301
   15450       9.6102
   15451       9.1904
   15452       8.8255
   15453       9.5653
   15454       9.0118
   15455       8.7949
   15456       9.2307
   15457       9.2813
   15458       9.2274
   15459       9.3603
   15460       9.2102
   15461       9.1042
   15462       9.3846
   15463       9.0334
   15464       8.0955
   15465       8.8968
   15466       8.9891
   15467       8.5107
   15468       8.9784
   15469       8.4529
   15470       8.7750
   15471       8.5429
   15472       8.9170
   15473       8.6510
   15474       8.8409
   15475       9.1684
   15476       8.8274
   15477       8.4554
   15478       8.3561
   15479       8.4804
   15480       8.8008
   15481       8.1146
   15482       8.8281
   15483       8.8199
   15484       8.8949
   15485       8.4039
   15486       8.6598
   15487       8.2312
   15488       8.2280
   15489       8.6333
   15490       8.7200
   15491       8.6400
   15492       8.8180
   15493       8.6593
   15494       8.4266
   15495       8.1577
   15496       8.9237
   15497       8.4642
   15498       8.3243
   15499       7.9419
   15500       8.3781
   15501       8.3826
   15502       8.1873
   15503       9.7084
   15504       8.3282
   15505       8.9455
   15506       8.7928
   15507       8.3913
   15508       8.6135
   15509       8.7340
   15510       8.5326
   15511       9.2428
   15512       9.5812
   15513       8.8432
   15514       9.0131
   15515       8.7696
   15516       8.5955
   15517       8.7978
   15518       8.6196
   15519       9.3254
   15520       8.6118
   15521       8.7649
   15522       7.8160
   15523       8.3581
   15524       7.3319
   15525       8.4091
   15526       8.2234
   15527       7.9818
   15528       7.7938
   15529       8.2092
   15530       8.1520
   15531       8.2789
   15532       8.3365
   15533       7.8817
   15534       7.7065
   15535       7.9586
   15536       8.1688
   15537       8.5085
   15538       8.2696
   15539       8.1866
   15540       8.3442
   15541       7.9406
   15542       7.9752
   15543       7.9777
   15544       8.1606
   15545       7.9440
   15546       8.3517
   15547       8.1155
   15548       8.6678
   15549       8.5311
   15550       8.2088
   15551       7.6084
   15552       8.0763
   15553       8.5488
   15554       8.1656
   15555       7.9496
   15556       8.2088
   15557       8.4323
   15558       8.4799
   15559       8.0466
   15560       8.0891
   15561       8.8840
   15562       8.2140
   15563       8.1590
   15564       8.7133
   15565       8.2739
   15566       8.4033
   15567       8.6286
   15568       8.0992
   15569       8.1705
   15570       8.4646
   15571       8.6670
   15572       8.8630
   15573       8.8768
   15574       8.4518
   15575       8.0997
   15576       8.1302
   15577       8.1889
   15578       8.6296
   15579       8.3093
   15580       8.4689
   15581       8.2694
   15582       8.0051
   15583       8.0581
   15584       8.2829
   15585       9.1106
   15586       9.1423
   15587       9.0198
   15588       8.8712
   15589       8.3474
   15590       8.3351
   15591       9.0717
   15592       9.0480
   15593       8.9758
   15594       8.7670
   15595       8.6617
   15596       8.4560
   15597       8.0611
   15598       7.8703
   15599       8.4317
   15600       7.6035
   15601       8.5084
   15602       8.2163
   15603       8.6560
   15604       8.1493
   15605       8.0533
   15606       8.1397
   15607       8.5154
   15608       9.3720
   15609       8.5586
   15610       8.0768
   15611       8.3903
   15612       8.7047
   15613       7.9760
   15614       8.3040
   15615       8.0934
   15616       8.3516
   15617       9.8410
   15618       9.3407
   15619       9.3251
   15620       9.6811
   15621      10.0630
   15622       9.5890
   15623       9.7787
   15624       9.6334
   15625       9.9146
   15626      10.0239
   15627       8.8752
   15628       9.4051
   15629       9.6335
   15630       8.9437
   15631       9.0984
   15632       9.0611
   15633       8.7334
   15634       8.6219
   15635       8.6892
   15636       9.4690
   15637       9.5713
   15638       9.6019
   15639       9.0722
   15640       9.2204
   15641       8.9399
   15642       8.5062
   15643       8.7552
   15644       8.6849
   15645       8.9753
   15646       8.4327
   15647       8.7035
   15648       8.8295
   15649       8.7468
   15650       8.7704
   15651       8.9539
   15652       9.6853
   15653       9.1992
   15654       9.7200
   15655      10.1513
   15656      10.1967
   15657      10.0820
   15658      10.4265
   15659      10.6305
   15660      10.1342
   15661       9.8063
   15662      10.1929
   15663       9.9183
   15664       9.5158
   15665       9.4491
   15666       9.5378
   15667       8.4633
   15668       8.4391
   15669       8.5405
   15670       8.5923
   15671       8.4421
   15672       8.5626
   15673       8.6512
   15674       8.5812
   15675       8.8750
   15676       8.9700
   15677       8.8724
   15678       8.9030
   15679       9.2738
   15680       8.5566
   15681       9.4854
   15682       9.1951
   15683       9.1923
   15684       8.9868
   15685       8.6293
   15686       9.6683
   15687       9.1555
   15688       9.6918
   15689       9.4123
   15690       9.5719
   15691      10.3724
   15692      10.4779
   15693      10.0250
   15694      10.1606
   15695       9.1825
   15696       9.6934
   15697       9.8932
   15698       9.6190
   15699       9.6848
   15700       9.5449
   15701       8.9825
   15702       9.0777
   15703       9.7159
   15704       9.2138
   15705       9.8484
   15706       9.3622
   15707       8.3961
   15708       8.3793
   15709       8.1712
   15710       8.8613
   15711       9.1239
   15712       9.3676
   15713       9.3713
   15714      10.2552
   15715       9.4677
   15716       8.8393
   15717       9.2735
   15718       9.8487
   15719       9.3296
   15720       9.4402
   15721       9.2747
   15722       9.3215
   15723       8.7358
   15724       8.9289
   15725       9.0231
   15726       8.6492
   15727       9.0514
   15728       9.1732
   15729       8.9005
   15730       8.8910
   15731       8.9171
   15732       8.5709
   15733       8.0352
   15734       8.3030
   15735       8.5790
   15736       9.3259
   15737       8.6346
   15738       8.7603
   15739       9.2112
   15740       9.5002
   15741       9.5785
   15742       9.7622
   15743       9.5000
   15744       9.5814
   15745      10.0792
   15746       9.3840
   15747       9.4166
   15748       9.5740
   15749       9.4902
   15750       9.2525
   15751       9.4791
   15752       9.6897
   15753       9.5478
   15754       8.8889
   15755       9.0942
   15756       9.1869
   15757       9.6677
   15758       9.3988
   15759       9.6915
   15760      10.2626
   15761       9.3803
   15762      10.0846
   15763      10.1217
   15764       9.8136
   15765       9.8812
   15766       9.7817
   15767      10.7733
   15768      10.0792
   15769       9.7688
   15770       9.3100
   15771       9.3086
   15772      10.3160
   15773       9.8965
   15774       9.8758
   15775       9.3970
   15776       9.8923
   15777      10.0356
   15778       9.9681
   15779      10.2102
   15780       9.9683
   15781       9.6421
   15782       9.6017
   15783       9.6567
   15784       9.9882
   15785       9.8948
   15786       9.9725
   15787       9.8796
   15788      10.3882
   15789       9.7014
   15790       9.6133
   15791       9.9915
   15792      10.4801
   15793       9.8116
   15794      10.5180
   15795      10.0769
   15796       9.7545
   15797       9.6671
   15798      10.4210
   15799       9.5767
   15800       9.5723
   15801       9.5377
   15802       9.5947
   15803       9.4510
   15804       9.1548
   15805       9.3442
   15806       9.8390
   15807       8.9272
   15808       8.4671
   15809       9.1807
   15810       9.1376
   15811       8.9865
   15812       9.0590
   15813       8.6600
   15814       8.7277
   15815       9.2176
   15816       8.9258
   15817       9.5683
   15818       9.9686
   15819       9.9584
   15820      10.0481
   15821       9.9747
   15822      10.2156
   15823       9.9675
   15824      10.2384
   15825       9.7377
   15826      10.1486
   15827      10.4271
   15828       9.3302
   15829      10.1868
   15830      10.7171
   15831      10.8878
   15832      10.2735
   15833       9.8593
   15834       9.8152
   15835       9.8693
   15836       9.7461
   15837       9.8668
   15838       9.8983
   15839       9.5330
   15840       9.8279
   15841      10.4633
   15842      10.2841
   15843      10.6005
   15844      11.0384
   15845      11.1043
   15846      10.3454
   15847      10.2626
   15848      10.3113
   15849       9.8927
   15850       9.2224
   15851       9.5147
   15852       9.2592
   15853       9.4731
   15854       9.0109
   15855       8.7483
   15856       8.6788
   15857       8.1279
   15858       8.0301
   15859       8.2065
   15860       8.3394
   15861       9.1445
   15862       9.0276
   15863       9.2375
   15864       8.8106
   15865       9.5706
   15866       9.4716
   15867       9.4158
   15868       9.1597
   15869       9.9262
   15870      10.3626
   15871       9.2999
   15872       9.9663
   15873       9.8048
   15874       9.1629
   15875       8.8119
   15876       8.9020
   15877       8.7529
   15878       9.5474
   15879       8.8179
   15880       8.7411
   15881       9.7298
   15882       9.4026
   15883       9.2298
   15884       9.2794
   15885       9.1932
   15886      10.0889
   15887      10.0601
   15888       9.1829
   15889      10.0289
   15890       9.5958
   15891       9.5217
   15892       9.9486
   15893      10.0698
   15894       9.4956
   15895       9.4839
   15896       9.5834
   15897       8.8270
   15898       8.7147
   15899       8.4821
   15900       8.9943
   15901       8.9762
   15902       8.3001
   15903       8.5828
   15904       8.3899
   15905       8.0228
   15906       8.2836
   15907       8.8494
   15908       7.9360
   15909       8.4932
   15910       8.3615
   15911       7.9457
   15912       8.1462
   15913       8.6560
   15914       9.0813
   15915       8.4828
   15916       8.4482
   15917       8.1898
   15918       8.4015
   15919       8.4974
   15920       8.7985
   15921       8.2351
   15922       8.3238
   15923       8.7097
   15924       8.4870
   15925       8.8932
   15926       8.8302
   15927       8.6648
   15928       8.9670
   15929       8.5858
   15930       8.6499
   15931       8.6238
   15932       8.3222
   15933       8.6492
   15934       8.8199
   15935       8.3869
   15936       9.1487
   15937       9.9268
   15938       9.5586
   15939      10.1322
   15940       9.9155
   15941      10.0813
   15942      10.3343
   15943       9.3782
   15944       9.2446
   15945       9.5440
   15946       9.4706
   15947      10.1707
   15948      10.9684
   15949      10.1755
   15950      10.1847
   15951      10.2137
   15952       9.3726
   15953       8.7777
   15954       9.0330
   15955       8.4297
   15956       8.5975
   15957       9.0972
   15958       9.3880
   15959       9.1388
   15960       9.0243
   15961       8.5031
   15962       9.7310
   15963       9.8395
   15964       9.9081
   15965       9.7971
   15966       9.0358
   15967       9.7560
   15968       9.9477
   15969       9.5447
   15970       9.4744
   15971       9.6264
   15972       9.6813
   15973       9.9687
   15974      10.3584
   15975      10.2786
   15976       9.8592
   15977       9.8037
   15978      11.2140
   15979      10.7884
   15980      10.7665
   15981      11.2632
   15982      10.0484
   15983       9.7727
   15984      10.4984
   15985      10.1491
   15986       9.8776
   15987      10.5764
   15988      10.5293
   15989      10.4137
   15990      10.0987
   15991       9.9859
   15992       9.9989
   15993      10.0188
   15994      10.5179
   15995       9.8593
   15996      10.7492
   15997       9.9396
   15998       9.5542
   15999      10.0367
   16000       9.2452
   16001       9.9719
   16002       9.6271
   16003       9.5118
   16004       9.4808
   16005       9.4148
   16006       9.5602
   16007       9.3702
   16008       9.6957
   16009       9.7785
   16010       9.7089
   16011       9.4743
   16012      10.0318
   16013       9.4733
   16014       8.5714
   16015       9.4019
   16016       9.9740
   16017       9.3689
   16018       9.7301
   16019       9.9545
   16020       9.7298
   16021       9.7840
   16022       9.1246
   16023       9.4461
   16024       8.9238
   16025       9.2119
   16026       8.8943
   16027       9.1847
   16028       9.1900
   16029       9.2875
   16030       8.9012
   16031       9.7125
   16032       9.8879
   16033       9.4578
   16034      10.0874
   16035       9.8954
   16036       9.2161
   16037       9.8968
   16038       9.9576
   16039       9.7729
   16040       9.8346
   16041       9.6344
   16042       9.7797
   16043      10.1423
   16044      10.1407
   16045       9.9801
   16046       9.6941
   16047       9.9361
   16048       9.9080
   16049       9.2811
   16050       9.2683
   16051       9.6029
   16052       9.6388
   16053       9.1929
   16054       9.7218
   16055       9.9040
   16056      10.1091
   16057       9.6730
   16058      10.0994
   16059      10.4770
   16060      10.3769
   16061       9.4641
   16062       9.5143
   16063       9.9670
   16064      10.1151
   16065      10.0252
   16066      10.5161
   16067       9.7168
   16068      10.0170
   16069       9.4897
   16070       9.6016
   16071       9.6882
   16072      10.3394
   16073       9.9924
   16074      10.3833
   16075       9.9924
   16076       9.9829
   16077      10.1500
   16078       9.8009
   16079       9.9315
   16080       9.9942
   16081      10.3978
   16082       9.1165
   16083      10.3352
   16084       9.8552
   16085       9.6973
   16086       9.4161
   16087       9.8392
   16088       9.7717
   16089       9.3957
   16090       9.5359
   16091       9.4798
   16092       8.9248
   16093       9.8984
   16094       9.3446
   16095       9.9612
   16096       9.2678
   16097       9.1949
   16098       8.4508
   16099       8.5418
   16100       8.8057
   16101       8.4827
   16102       8.3460
   16103       8.4624
   16104       8.7732
   16105       9.0916
   16106       8.3989
   16107       8.6203
   16108       9.0512
   16109       9.0764
   16110       9.6567
   16111       8.8357
   16112       8.6913
   16113       8.7565
   16114       8.9992
   16115       9.3360
   16116       9.2488
   16117       8.8046
   16118       9.0370
   16119       8.9863
   16120       9.5224
   16121       9.7084
   16122       9.6592
   16123       9.7068
   16124       9.8565
   16125       9.8706
   16126       9.5530
   16127       8.9201
   16128       8.6084
   16129       9.5496
   16130       9.4082
   16131      10.6195
   16132      10.2600
   16133      10.5779
   16134      10.4878
   16135       9.9907
   16136      10.4305
   16137      10.1943
   16138       9.6912
   16139       9.8801
   16140       9.8501
   16141       9.8876
   16142       9.3549
   16143       9.3900
   16144       8.8422
   16145       8.8122
   16146       9.1007
   16147       9.1541
   16148       8.7424
   16149       8.2766
   16150       8.8379
   16151       9.2025
   16152       8.9931
   16153       8.7481
   16154       7.8784
   16155       8.2402
   16156       7.8384
   16157       8.0020
   16158       7.6257
   16159       7.7155
   16160       8.0403
   16161       8.3198
   16162       8.0784
   16163       8.3886
   16164       7.8292
   16165       8.2214
   16166       8.6330
   16167       8.0411
   16168       8.6401
   16169       8.1657
   16170       7.8857
   16171       8.2829
   16172       7.8539
   16173       7.9988
   16174       8.1656
   16175       7.8424
   16176       7.9368
   16177       8.4240
   16178       8.3520
   16179       8.1687
   16180       8.4853
   16181       8.8549
   16182       8.0997
   16183       8.5756
   16184       8.8480
   16185       8.0553
   16186       7.8885
   16187       8.5459
   16188       7.8303
   16189       8.2066
   16190       8.5129
   16191       8.0530
   16192       7.9469
   16193       7.7581
   16194       8.8200
   16195       8.0072
   16196       8.8378
   16197       8.4695
   16198       8.2528
   16199       8.4132
   16200       8.2831
   16201       8.6552
   16202       8.4095
   16203       8.4908
   16204       8.5451
   16205       8.9765
   16206       9.1662
   16207       8.6734
   16208       9.3821
   16209       8.2814
   16210       8.4334
   16211       8.3645
   16212       7.8903
   16213       8.4410
   16214       8.1686
   16215       8.2948
   16216       7.9967
   16217       8.2478
   16218       8.1104
   16219       8.6667
   16220       8.2424
   16221       7.5465
   16222       7.8147
   16223       8.1526
   16224       7.6328
   16225       7.3449
   16226       8.4690
   16227       8.4005
   16228       8.1850
   16229       8.5348
   16230       7.9861
   16231       8.2688
   16232       8.4995
   16233       8.5557
   16234       8.2708
   16235       7.8406
   16236       7.1400
   16237       7.5063
   16238       7.6054
   16239       7.7258
   16240       7.6869
   16241       6.9681
   16242       8.2640
   16243       7.9759
   16244       8.4369
   16245       7.7340
   16246       8.2344
   16247       8.3152
   16248       7.8264
   16249       8.3643
   16250       7.5976
   16251       8.0727
   16252       7.3078
   16253       7.7945
   16254       7.6606
   16255       7.4670
   16256       7.5142
   16257       8.2604
   16258       8.8658
   16259       8.4367
   16260       8.7022
   16261       8.5897
   16262       8.4170
   16263       8.3157
   16264       8.1543
   16265       7.9544
   16266       7.9758
   16267       8.0465
   16268       8.2713
   16269       8.9592
   16270       8.3865
   16271       8.3151
   16272       7.9083
   16273       8.0390
   16274       8.3791
   16275       7.9278
   16276       8.6216
   16277       8.5394
   16278       7.8532
   16279       8.1080
   16280       7.9946
   16281       8.0484
   16282       7.9250
   16283       8.2812
   16284       8.0095
   16285       7.7269
   16286       7.8703
   16287       7.4313
   16288       8.0412
   16289       7.9181
   16290       7.6061
   16291       8.8555
   16292       8.0330
   16293       8.6496
   16294       8.7666
   16295       9.0979
   16296       8.4706
   16297       8.0985
   16298       8.5078
   16299       7.9395
   16300       7.3674
   16301       7.9711
   16302       7.4931
   16303       7.6577
   16304       7.8074
   16305       7.9103
   16306       7.8498
   16307       8.2711
   16308       7.9668
   16309       7.4974
   16310       7.7782
   16311       8.2498
   16312       7.6901
   16313       8.2161
   16314       8.2489
   16315       7.7229
   16316       7.6978
   16317       7.6934
   16318       8.1512
   16319       8.0211
   16320       8.0917
   16321       8.5023
   16322       8.5917
   16323       8.6269
   16324       8.5029
   16325       8.0355
   16326       8.3780
   16327       8.1018
   16328       9.0525
   16329       9.0036
   16330       9.0066
   16331       8.9189
   16332       8.5509
   16333       8.3943
   16334       8.3016
   16335       8.5578
   16336       8.6264
   16337       8.8145
   16338       8.3092
   16339       8.4767
   16340       8.3106
   16341       7.8663
   16342       7.8784
   16343       8.1502
   16344       8.2751
   16345       8.6020
   16346       8.6153
   16347       8.9182
   16348       9.0987
   16349       8.4002
   16350       8.4364
   16351       8.5586
   16352       8.2499
   16353       8.2321
   16354       8.6913
   16355       8.4775
   16356       8.3168
   16357       8.6037
   16358       7.8739
   16359       9.1309
   16360       7.7424
   16361       8.8219
   16362       8.6356
   16363       8.7643
   16364       8.7453
   16365       9.0585
   16366       8.8340
   16367       8.1915
   16368       7.8966
   16369       7.5511
   16370       7.4005
   16371       7.3194
   16372       7.2608
   16373       7.4024
   16374       7.4288
   16375       7.9898
   16376       8.0444
   16377       7.6268
   16378       7.8603
   16379       7.1720
   16380       7.0561
   16381       6.8276
   16382       7.2801
   16383       7.2230
   16384       7.1368
   16385       7.0188
   16386       7.1687
   16387       7.5040
   16388       8.0591
   16389       7.5850
   16390       7.6719
   16391       7.8417
   16392       7.0062
   16393       7.7244
   16394       7.4723
   16395       6.9112
   16396       6.6967
   16397       6.9442
   16398       6.6404
   16399       6.2068
   16400       7.1264
   16401       6.7709
   16402       6.4748
   16403       6.5220
   16404       6.6126
   16405       6.2404
   16406       7.0140
   16407       6.7286
   16408       6.7323
   16409       6.6859
   16410       6.0727
   16411       6.5216
   16412       6.7332
   16413       6.7470
   16414       7.1980
   16415       7.0216
   16416       7.4345
   16417       7.1064
   16418       6.9720
   16419       7.2525
   16420       6.9205
   16421       7.2407
   16422       7.1483
   16423       7.5813
   16424       6.9150
   16425       6.9329
   16426       7.3670
   16427       6.9636
   16428       7.6139
   16429       6.7928
   16430       6.9977
   16431       6.6645
   16432       7.2094
   16433       7.3272
   16434       7.4609
   16435       7.2119
   16436       7.3781
   16437       7.5801
   16438       6.5981
   16439       7.3192
   16440       6.8606
   16441       7.0553
   16442       6.8873
   16443       7.3073
   16444       7.1850
   16445       7.1640
   16446       6.9273
   16447       6.8467
   16448       6.9938
   16449       7.0502
   16450       6.6932
   16451       6.4348
   16452       6.7507
   16453       6.8620
   16454       6.3446
   16455       6.5032
   16456       7.2080
   16457       7.0693
   16458       7.3283
   16459       6.8785
   16460       6.7703
   16461       6.9767
   16462       6.6060
   16463       7.2779
   16464       7.2601
   16465       6.9412
   16466       7.7548
   16467       6.9528
   16468       8.0241
   16469       8.3626
   16470       8.6085
   16471       8.4304
   16472       8.4426
   16473       7.7804
   16474       8.1367
   16475       7.1474
   16476       8.0391
   16477       6.9830
   16478       7.0639
   16479       6.9515
   16480       6.9493
   16481       7.8056
   16482       7.5271
   16483       7.7615
   16484       8.0320
   16485       7.7488
   16486       7.8351
   16487       7.4197
   16488       8.1542
   16489       8.3645
   16490       8.5230
   16491       7.9107
   16492       8.1644
   16493       7.7795
   16494       7.8016
   16495       8.3597
   16496       7.8262
   16497       8.9023
   16498       8.4416
   16499       8.7914
   16500       8.9254
   16501       8.7089
   16502       8.7782
   16503       8.4468
   16504       9.0828
   16505       8.5649
   16506       8.5220
   16507       7.8016
   16508       8.2501
   16509       8.1346
   16510       7.9985
   16511       8.2150
   16512       7.7002
   16513       7.4726
   16514       7.0756
   16515       8.1371
   16516       8.2308
   16517       8.1308
   16518       8.2718
   16519       8.8533
   16520       8.5155
   16521       8.8388
   16522       8.0714
   16523       8.2490
   16524       7.7378
   16525       7.9843
   16526       8.2722
   16527       7.6773
   16528       8.5129
   16529       7.8356
   16530       8.3576
   16531       8.3339
   16532       7.7256
   16533       8.0267
   16534       7.4883
   16535       7.6102
   16536       7.4505
   16537       7.7138
   16538       8.5581
   16539       8.3214
   16540       8.2488
   16541       8.5229
   16542       8.6027
   16543       8.2826
   16544       8.2320
   16545       7.6612
   16546       7.0909
   16547       6.7051
   16548       7.3703
   16549       7.2709
   16550       7.4083
   16551       7.4348
   16552       7.9112
   16553       7.6085
   16554       7.8703
   16555       8.4442
   16556       8.1472
   16557       8.5837
   16558       8.4566
   16559       7.7385
   16560       8.3703
   16561       8.7163
   16562       8.0210
   16563       8.0400
   16564       7.5109
   16565       7.9426
   16566       8.0116
   16567       8.0744
   16568       9.0822
   16569       8.4918
   16570       8.4316
   16571       8.1368
   16572       9.0218
   16573       8.3604
   16574       7.9331
   16575       8.1856
   16576       8.5319
   16577       8.3426
   16578       7.9070
   16579       8.2969
   16580       8.1804
   16581       8.2533
   16582       8.3204
   16583       8.4537
   16584       8.2220
   16585       8.5937
   16586       9.5484
   16587       8.4444
   16588       8.5260
   16589       8.5900
   16590       8.0448
   16591       8.2623
   16592       8.5160
   16593       8.6746
   16594       8.4496
   16595       8.7033
   16596       8.9532
   16597       9.2692
   16598       9.4203
   16599       9.4819
   16600      10.0757
   16601       9.5022
   16602       9.4329
   16603      10.0426
   16604       9.7301
   16605       9.9117
   16606       9.8048
   16607       9.3519
   16608       9.7104
   16609       9.2856
   16610       8.6868
   16611       8.7037
   16612       8.7806
   16613       8.8034
   16614       8.8230
   16615       9.5150
   16616       9.4637
   16617       8.6979
   16618       9.2962
   16619       8.9940
   16620       9.0037
   16621       8.7415
   16622       8.6250
   16623       8.9910
   16624       9.3712
   16625       9.2615
   16626       9.4170
   16627       9.1615
   16628       9.3100
   16629       8.8297
   16630       9.2583
   16631       8.8158
   16632       8.4805
   16633       8.9549
   16634       7.7324
   16635       8.5391
   16636       8.8988
   16637       8.3241
   16638       8.0021
   16639       8.2523
   16640       8.4457
   16641       8.9619
   16642       9.5011
   16643       9.8452
   16644       8.8710
   16645       9.2074
   16646       9.3175
   16647       9.0942
   16648       8.9025
   16649       9.5069
   16650       9.5458
   16651       9.8385
   16652       9.6755
   16653       9.4400
   16654       8.6273
   16655       9.0995
   16656       8.9546
   16657       8.3131
   16658       8.7460
   16659       9.1501
   16660       8.4812
   16661       8.3068
   16662       8.4833
   16663       8.4903
   16664       8.1977
   16665       8.1789
   16666       8.7468
   16667       8.7524
   16668       8.5272
   16669       8.4110
   16670       8.6555
   16671       8.6756
   16672       8.8524
   16673       9.2369
   16674       8.9980
   16675       8.9411
   16676       9.0101
   16677       7.8370
   16678       7.7920
   16679       8.1739
   16680       8.4271
   16681       8.5094
   16682       8.1283
   16683       7.8603
   16684       8.1246
   16685       8.5864
   16686       8.1015
   16687       8.6697
   16688       8.6071
   16689       8.3097
   16690       8.0220
   16691       8.1374
   16692       7.5037
   16693       7.7653
   16694       7.8274
   16695       8.5205
   16696       8.2302
   16697       7.7836
   16698       7.8039
   16699       7.6921
   16700       7.8858
   16701       7.7985
   16702       8.1554
   16703       8.3646
   16704       7.7897
   16705       8.0612
   16706       8.2399
   16707       8.3364
   16708       8.1848
   16709       8.4007
   16710       7.7956
   16711       7.6515
   16712       7.7518
   16713       7.6446
   16714       7.9810
   16715       7.7795
   16716       8.0559
   16717       8.1616
   16718       7.5318
   16719       7.7911
   16720       8.1993
   16721       7.6730
   16722       8.1573
   16723       7.7700
   16724       7.7534
   16725       8.0561
   16726       7.4098
   16727       7.5391
   16728       7.5089
   16729       7.5352
   16730       7.7664
   16731       7.3520
   16732       7.9126
   16733       7.6589
   16734       7.5437
   16735       8.2004
   16736       8.0933
   16737       8.2148
   16738       7.8217
   16739       7.9572
   16740       7.5491
   16741       7.7507
   16742       7.6069
   16743       7.5461
   16744       7.4840
   16745       8.0142
   16746       7.3865
   16747       7.6708
   16748       7.4926
   16749       7.7025
   16750       8.0568
   16751       7.5514
   16752       7.8310
   16753       7.8476
   16754       7.7250
   16755       7.6265
   16756       7.5873
   16757       7.9382
   16758       7.7915
   16759       7.5812
   16760       7.4292
   16761       8.1206
   16762       7.3840
   16763       7.6937
   16764       7.8957
   16765       7.6865
   16766       8.2553
   16767       7.6790
   16768       8.2199
   16769       8.7276
   16770       8.5006
   16771       7.8562
   16772       8.5159
   16773       7.8972
   16774       8.2122
   16775       8.2893
   16776       8.4157
   16777       8.3336
   16778       7.6317
   16779       8.4826
   16780       7.9317
   16781       7.7081
   16782       8.0647
   16783       8.2116
   16784       7.3804
   16785       7.6489
   16786       7.5611
   16787       7.6599
   16788       7.0461
   16789       6.8424
   16790       7.3487
   16791       7.7026
   16792       7.6522
   16793       7.5745
   16794       6.9906
   16795       7.0268
   16796       7.6079
   16797       7.2904
   16798       7.6646
   16799       7.4977
   16800       6.8286
   16801       7.3452
   16802       7.1351
   16803       7.7550
   16804       8.2070
   16805       7.6081
   16806       7.8258
   16807       8.3853
   16808       7.5838
   16809       7.8122
   16810       7.9954
   16811       8.0175
   16812       7.9519
   16813       8.6773
   16814       8.3248
   16815       7.7360
   16816       7.7003
   16817       7.9060
   16818       8.8694
   16819       8.4737
   16820       7.9466
   16821       8.5009
   16822       8.0911
   16823       8.5581
   16824       8.4426
   16825       8.4402
   16826       7.9479
   16827       8.0709
   16828       7.4845
   16829       8.2523
   16830       8.0892
   16831       7.3605
   16832       7.6590
   16833       8.2068
   16834       8.0324
   16835       7.7709
   16836       8.2548
   16837       8.2716
   16838       8.2319
   16839       7.5550
   16840       8.9541
   16841       8.5436
   16842       9.5346
   16843       8.7954
   16844       8.3857
   16845       8.1882
   16846       7.9041
   16847       8.4050
   16848       8.3716
   16849       7.9310
   16850       8.6898
   16851       7.9881
   16852       8.0730
   16853       7.8608
   16854       8.4269
   16855       7.4015
   16856       8.4179
   16857       8.1032
   16858       8.4157
   16859       8.3614
   16860       8.9962
   16861       8.1109
   16862       8.4148
   16863       8.5044
   16864       8.4780
   16865       7.4057
   16866       7.1213
   16867       7.8139
   16868       8.0969
   16869       8.1323
   16870       8.8871
   16871       8.1939
   16872       8.8654
   16873       8.6370
   16874       8.5045
   16875       7.9856
   16876       8.7280
   16877       8.4547
   16878       8.4521
   16879       8.7166
   16880       8.8162
   16881       8.7785
   16882       9.5616
   16883       8.9724
   16884       8.9998
   16885       8.1660
   16886       8.3107
   16887       8.7013
   16888       9.2327
   16889       9.1501
   16890       8.3218
   16891       8.9745
   16892       8.4184
   16893       8.8944
   16894       9.3154
   16895       9.4462
   16896       8.7148
   16897       8.8005
   16898       8.3551
   16899       8.3815
   16900       8.6527
   16901       8.6652
   16902       8.3485
   16903       9.0620
   16904       8.6712
   16905       8.3772
   16906       8.2373
   16907       8.3425
   16908       8.7019
   16909       7.8990
   16910       7.9188
   16911       7.8565
   16912       7.9424
   16913       7.8925
   16914       8.2035
   16915       7.9654
   16916       8.6248
   16917       8.3510
   16918       9.6231
   16919       8.7247
   16920       8.7426
   16921       7.9542
   16922       7.9837
   16923       7.7137
   16924       8.0233
   16925       7.7872
   16926       8.6811
   16927       7.9488
   16928       7.8266
   16929       8.4631
   16930       8.6797
   16931       7.6466
   16932       8.3355
   16933       7.7180
   16934       8.2915
   16935       8.2727
   16936       8.5538
   16937       7.8891
   16938       7.6568
   16939       7.9400
   16940       7.7293
   16941       7.2971
   16942       7.5774
   16943       7.8677
   16944       8.6686
   16945       7.7482
   16946       7.0456
   16947       7.3424
   16948       7.1274
   16949       6.8579
   16950       6.8954
   16951       7.0894
   16952       7.2079
   16953       6.5653
   16954       7.5128
   16955       6.4761
   16956       7.1396
   16957       7.5361
   16958       7.5310
   16959       6.8890
   16960       7.2368
   16961       7.1888
   16962       7.5213
   16963       7.0551
   16964       7.5892
   16965       6.7464
   16966       7.2350
   16967       8.1668
   16968       7.0476
   16969       8.5034
   16970       7.8128
   16971       7.0757
   16972       7.0001
   16973       7.1552
   16974       7.9158
   16975       7.8517
   16976       7.7631
   16977       7.8411
   16978       7.7783
   16979       7.5180
   16980       7.5517
   16981       7.8496
   16982       7.9822
   16983       7.9156
   16984       7.6098
   16985       8.2540
   16986       6.9797
   16987       7.3085
   16988       6.9470
   16989       6.8320
   16990       6.6546
   16991       6.6043
   16992       6.2859
   16993       5.8316
   16994       6.2599
   16995       6.0557
   16996       6.0893
   16997       6.6588
   16998       7.0397
   16999       7.4538
   17000       7.6635
   17001       6.9871
   17002       7.1716
   17003       7.4522
   17004       7.7418
   17005       7.2619
   17006       7.1598
   17007       7.3732
   17008       7.1940
   17009       7.4519
   17010       7.7356
   17011       7.5445
   17012       7.8961
   17013       7.5954
   17014       7.5277
   17015       6.9015
   17016       7.4512
   17017       6.6051
   17018       6.8601
   17019       6.3941
   17020       6.7723
   17021       7.0121
   17022       7.1518
   17023       7.1057
   17024       6.4917
   17025       6.3728
   17026       6.3644
   17027       6.9000
   17028       5.9038
   17029       6.3624
   17030       6.4401
   17031       6.4501
   17032       6.9146
   17033       6.8939
   17034       7.2558
   17035       7.5013
   17036       7.0806
   17037       7.0904
   17038       7.2405
   17039       6.7908
   17040       7.1606
   17041       7.0780
   17042       6.7098
   17043       6.7372
   17044       7.2565
   17045       7.0725
   17046       6.3607
   17047       6.9491
   17048       7.3221
   17049       7.4258
   17050       7.4215
   17051       7.2406
   17052       7.1605
   17053       7.2379
   17054       7.0758
   17055       7.1700
   17056       7.1154
   17057       7.6371
   17058       7.5574
   17059       7.3036
   17060       7.8560
   17061       7.4112
   17062       6.8968
   17063       7.2524
   17064       7.0966
   17065       7.0416
   17066       8.0546
   17067       7.5771
   17068       6.8630
   17069       6.9451
   17070       7.2808
   17071       7.2186
   17072       7.4835
   17073       7.8716
   17074       7.5847
   17075       7.5121
   17076       7.0352
   17077       7.5252
   17078       7.7174
   17079       7.2622
   17080       7.8401
   17081       8.0572
   17082       7.9489
   17083       7.5425
   17084       7.1855
   17085       7.5157
   17086       7.1878
   17087       7.1334
   17088       7.2214
   17089       6.9490
   17090       7.0643
   17091       7.4160
   17092       7.0408
   17093       7.1012
   17094       7.2546
   17095       7.1117
   17096       7.4548
   17097       7.5525
   17098       7.4810
   17099       7.8380
   17100       8.2515
   17101       7.9749
   17102       8.2270
   17103       8.0680
   17104       7.7326
   17105       8.0558
   17106       7.4100
   17107       7.6303
   17108       7.4799
   17109       8.1353
   17110       7.5458
   17111       7.4339
   17112       7.7588
   17113       7.4718
   17114       7.4692
   17115       7.7612
   17116       7.9882
   17117       6.9057
   17118       7.5062
   17119       7.9197
   17120       7.7667
   17121       8.0501
   17122       7.9496
   17123       7.8649
   17124       7.7414
   17125       7.3676
   17126       7.9532
   17127       7.4529
   17128       7.1147
   17129       7.3187
   17130       7.3455
   17131       7.4717
   17132       7.5696
   17133       6.9562
   17134       7.2773
   17135       7.8205
   17136       7.8814
   17137       7.4871
   17138       6.9705
   17139       6.8026
   17140       6.5032
   17141       6.9864
   17142       6.8987
   17143       7.2585
   17144       7.3811
   17145       7.2868
   17146       7.0392
   17147       6.4635
   17148       6.2791
   17149       6.3960
   17150       7.0759
   17151       6.2664
   17152       6.9554
   17153       6.4838
   17154       7.1499
   17155       7.0700
   17156       7.5117
   17157       7.1904
   17158       7.3377
   17159       7.1304
   17160       6.9360
   17161       6.7963
   17162       6.6084
   17163       6.7236
   17164       6.7784
   17165       6.3080
   17166       7.0029
   17167       5.9699
   17168       6.7866
   17169       6.4231
   17170       6.7904
   17171       5.7461
   17172       6.9706
   17173       5.9195
   17174       6.2611
   17175       6.0103
   17176       6.2275
   17177       6.8513
   17178       6.6323
   17179       6.5005
   17180       6.4222
   17181       6.0949
   17182       6.5267
   17183       5.6061
   17184       6.7907
   17185       6.6138
   17186       6.6580
   17187       6.6502
   17188       6.6147
   17189       6.9950
   17190       6.7676
   17191       6.4129
   17192       7.4988
   17193       6.7055
   17194       7.6322
   17195       6.7035
   17196       6.9489
   17197       7.1229
   17198       7.0712
   17199       7.4157
   17200       7.0412
   17201       7.6880
   17202       6.7628
   17203       6.9458
   17204       7.3073
   17205       6.2060
   17206       6.7356
   17207       6.5192
   17208       6.1912
   17209       6.0838
   17210       7.1073
   17211       6.3413
   17212       6.3581
   17213       6.5459
   17214       6.0833
   17215       6.8528
   17216       7.2768
   17217       7.4010
   17218       7.0394
   17219       7.4739
   17220       7.6379
   17221       6.7186
   17222       7.1396
   17223       7.4553
   17224       7.4098
   17225       7.4433
   17226       6.7734
   17227       7.6911
   17228       7.0577
   17229       7.7105
   17230       7.2983
   17231       7.5253
   17232       6.7033
   17233       7.0200
   17234       6.9747
   17235       6.7373
   17236       6.8123
   17237       7.0093
   17238       6.6300
   17239       7.7653
   17240       6.8494
   17241       7.1012
   17242       7.4177
   17243       6.8951
   17244       7.2825
   17245       7.1751
   17246       7.3631
   17247       7.0270
   17248       7.0319
   17249       6.9804
   17250       7.2935
   17251       6.7745
   17252       7.1248
   17253       6.7114
   17254       6.9855
   17255       7.0246
   17256       7.2886
   17257       6.9424
   17258       6.6517
   17259       6.8823
   17260       7.0014
   17261       7.2240
   17262       6.7950
   17263       6.9249
   17264       6.9204
   17265       7.2837
   17266       7.3142
   17267       6.8998
   17268       6.6438
   17269       6.2893
   17270       6.3080
   17271       6.5386
   17272       5.8731
   17273       6.4875
   17274       6.3012
   17275       6.5262
   17276       6.7699
   17277       6.7317
   17278       6.4137
   17279       7.1767
   17280       7.4278
   17281       6.9453
   17282       6.8598
   17283       7.2140
   17284       7.4819
   17285       6.7160
   17286       6.6293
   17287       6.1622
   17288       6.5320
   17289       6.7858
   17290       5.9022
   17291       6.8184
   17292       6.6475
   17293       6.7006
   17294       6.5511
   17295       6.8041
   17296       6.3649
   17297       6.7071
   17298       6.3858
   17299       6.6568
   17300       6.4031
   17301       6.9988
   17302       7.0091
   17303       6.9360
   17304       6.9476
   17305       6.5479
   17306       6.6664
   17307       7.3173
   17308       6.7100
   17309       7.1078
   17310       6.7321
   17311       7.0303
   17312       7.6338
   17313       7.2482
   17314       7.0766
   17315       7.2429
   17316       7.3098
   17317       7.3048
   17318       7.1498
   17319       7.0963
   17320       7.4007
   17321       6.9610
   17322       7.4195
   17323       7.6690
   17324       8.0250
   17325       7.8086
   17326       7.5212
   17327       7.5418
   17328       6.9977
   17329       6.8557
   17330       6.8807
   17331       7.3199
   17332       7.5422
   17333       7.8038
   17334       7.4016
   17335       6.6902
   17336       7.1679
   17337       7.1978
   17338       7.9003
   17339       7.7364
   17340       7.8140
   17341       8.3406
   17342       7.7133
   17343       7.9811
   17344       7.5868
   17345       7.7052
   17346       7.5689
   17347       8.2913
   17348       7.6938
   17349       7.4625
   17350       7.3300
   17351       6.7956
   17352       7.7150
   17353       7.0856
   17354       7.1694
   17355       7.5032
   17356       7.4665
   17357       7.3170
   17358       7.1652
   17359       7.6200
   17360       7.5727
   17361       7.4328
   17362       7.1208
   17363       7.1870
   17364       6.7451
   17365       6.8732
   17366       6.8712
   17367       6.9942
   17368       6.7157
   17369       7.2894
   17370       6.6432
   17371       7.1037
   17372       6.9224
   17373       6.7891
   17374       7.3352
   17375       7.0221
   17376       6.7217
   17377       7.1980
   17378       6.6760
   17379       6.9597
   17380       6.5139
   17381       6.5488
   17382       6.2213
   17383       6.6804
   17384       6.2942
   17385       6.3819
   17386       6.1565
   17387       6.3747
   17388       6.2211
   17389       6.2506
   17390       6.3279
   17391       5.8245
   17392       6.1878
   17393       6.3730
   17394       6.5162
   17395       6.5894
   17396       6.6090
   17397       7.1813
   17398       6.8640
   17399       6.9938
   17400       6.9777
   17401       6.8181
   17402       7.2540
   17403       7.3079
   17404       7.2457
   17405       7.0321
   17406       6.6578
   17407       6.7447
   17408       7.1218
   17409       6.8033
   17410       7.3906
   17411       7.3418
   17412       6.9264
   17413       7.0642
   17414       7.0026
   17415       6.9054
   17416       6.9773
   17417       7.2085
   17418       7.6227
   17419       7.1926
   17420       7.1845
   17421       7.1636
   17422       7.4960
   17423       7.1046
   17424       7.0248
   17425       7.0087
   17426       7.4437
   17427       7.7712
   17428       7.5603
   17429       7.5684
   17430       7.4838
   17431       7.5364
   17432       7.4508
   17433       7.5899
   17434       7.3600
   17435       7.5745
   17436       7.1053
   17437       6.9086
   17438       7.5667
   17439       7.6637
   17440       7.5874
   17441       7.3460
   17442       7.6697
   17443       8.3031
   17444       7.5051
   17445       7.4560
   17446       7.9822
   17447       7.2729
   17448       8.0869
   17449       7.2898
   17450       7.9509
   17451       7.5867
   17452       8.0253
   17453       7.7787
   17454       7.9558
   17455       8.0494
   17456       7.7838
   17457       7.7212
   17458       8.0157
   17459       7.7532
   17460       7.5655
   17461       8.2439
   17462       7.6004
   17463       8.1334
   17464       8.0914
   17465       7.5412
   17466       8.0226
   17467       7.6666
   17468       7.6497
   17469       7.9036
   17470       7.4279
   17471       7.6241
   17472       8.0019
   17473       7.6577
   17474       7.4631
   17475       7.5932
   17476       7.1777
   17477       7.2993
   17478       6.7746
   17479       6.8905
   17480       6.4572
   17481       6.7853
   17482       6.8823
   17483       6.7412
   17484       6.3248
   17485       6.6175
   17486       6.9585
   17487       6.8794
   17488       7.4803
   17489       6.9505
   17490       7.2941
   17491       6.3470
   17492       6.9431
   17493       7.2510
   17494       7.3678
   17495       7.4145
   17496       7.5738
   17497       7.2242
   17498       7.6395
   17499       6.8756
   17500       7.1573
   17501       6.7546
   17502       7.1502
   17503       7.0321
   17504       6.8936
   17505       7.1258
   17506       6.8810
   17507       7.0121
   17508       6.9816
   17509       7.3025
   17510       7.3093
   17511       7.6794
   17512       7.1512
   17513       7.1183
   17514       7.2438
   17515       6.5524
   17516       6.5238
   17517       6.4941
   17518       6.6711
   17519       7.5654
   17520       7.2195
   17521       8.0219
   17522       7.6380
   17523       8.2115
   17524       8.1328
   17525       8.5245
   17526       7.3073
   17527       7.8011
   17528       7.8341
   17529       7.6269
   17530       7.0941
   17531       7.0666
   17532       7.5799
   17533       7.0166
   17534       7.0035
   17535       6.6052
   17536       6.9020
   17537       6.5737
   17538       6.9760
   17539       7.1629
   17540       7.0952
   17541       6.5876
   17542       6.5443
   17543       6.6462
   17544       6.9595
   17545       6.7743
   17546       6.1729
   17547       6.3711
   17548       6.7213
   17549       6.1393
   17550       5.9472
   17551       6.3849
   17552       6.3552
   17553       6.5936
   17554       6.2464
   17555       6.0431
   17556       6.4311
   17557       6.2018
   17558       6.0631
   17559       6.4792
   17560       6.7192
   17561       6.1260
   17562       5.9983
   17563       5.9084
   17564       6.3411
   17565       5.5128
   17566       5.9159
   17567       6.0486
   17568       6.5335
   17569       6.1791
   17570       6.4310
   17571       5.6873
   17572       5.4698
   17573       6.4798
   17574       6.8316
   17575       6.5971
   17576       6.8897
   17577       7.0603
   17578       7.3227
   17579       7.1560
   17580       6.2735
   17581       6.3133
   17582       6.3865
   17583       7.2162
   17584       6.8956
   17585       7.0447
   17586       6.1157
   17587       6.7010
   17588       6.3179
   17589       5.9274
   17590       6.7395
   17591       6.0571
   17592       6.1985
   17593       5.8525
   17594       5.4173
   17595       5.8025
   17596       5.9393
   17597       6.4625
   17598       6.0822
   17599       5.7989
   17600       6.3434
   17601       6.3338
   17602       6.9965
   17603       6.7382
   17604       6.6187
   17605       6.7647
   17606       6.7235
   17607       6.9395
   17608       7.0741
   17609       6.7275
   17610       6.9121
   17611       7.4409
   17612       6.7716
   17613       7.2993
   17614       6.5963
   17615       7.6358
   17616       6.6679
   17617       7.2792
   17618       7.3288
   17619       7.8672
   17620       8.0856
   17621       7.6242
   17622       8.4242
   17623       7.1778
   17624       7.1967
   17625       7.3941
   17626       7.1702
   17627       7.9259
   17628       7.6177
   17629       7.1446
   17630       7.1794
   17631       7.4564
   17632       7.4193
   17633       8.1795
   17634       8.4397
   17635       8.0797
   17636       8.3162
   17637       8.0983
   17638       7.4178
   17639       7.9337
   17640       7.8446
   17641       6.9683
   17642       7.7181
   17643       7.5016
   17644       7.7147
   17645       7.0187
   17646       7.1825
   17647       7.3068
   17648       6.7083
   17649       7.2025
   17650       7.1839
   17651       6.9229
   17652       6.6184
   17653       6.9449
   17654       6.7832
   17655       6.3251
   17656       6.4113
   17657       6.3711
   17658       5.5989
   17659       6.0827
   17660       5.5012
   17661       6.0670
   17662       6.0250
   17663       6.2574
   17664       6.0763
   17665       5.3584
   17666       6.6845
   17667       6.0833
   17668       5.4402
   17669       5.7250
   17670       5.8830
   17671       5.6343
   17672       5.3473
   17673       5.5728
   17674       6.1370
   17675       6.1422
   17676       5.8356
   17677       5.5520
   17678       6.0650
   17679       5.4923
   17680       6.0279
   17681       5.9588
   17682       6.1573
   17683       5.1282
   17684       5.9784
   17685       6.4282
   17686       6.5955
   17687       6.7087
   17688       6.4230
   17689       7.2015
   17690       6.6620
   17691       6.0770
   17692       6.2816
   17693       6.3423
   17694       6.6382
   17695       6.3423
   17696       6.8298
   17697       6.8734
   17698       6.9230
   17699       6.7968
   17700       6.3015
   17701       7.2144
   17702       7.2434
   17703       7.8680
   17704       7.3590
   17705       7.3941
   17706       7.1282
   17707       7.2121
   17708       7.0646
   17709       7.3219
   17710       6.7344
   17711       7.4316
   17712       7.0365
   17713       7.0585
   17714       7.2661
   17715       7.0782
   17716       7.4135
   17717       7.0146
   17718       7.1253
   17719       7.2898
   17720       6.8413
   17721       6.6881
   17722       6.7185
   17723       7.3158
   17724       7.0000
   17725       6.7164
   17726       7.2582
   17727       6.6528
   17728       6.3982
   17729       6.1789
   17730       6.7166
   17731       6.2040
   17732       7.3217
   17733       6.6209
   17734       6.6116
   17735       6.2324
   17736       6.6854
   17737       6.7079
   17738       6.5699
   17739       6.1376
   17740       6.8428
   17741       6.2342
   17742       6.4292
   17743       6.5380
   17744       6.5420
   17745       6.5404
   17746       6.7490
   17747       7.2774
   17748       6.9722
   17749       7.1588
   17750       7.4130
   17751       7.1553
   17752       7.1675
   17753       6.9017
   17754       7.4251
   17755       7.0723
   17756       6.5334
   17757       7.6729
   17758       6.7572
   17759       6.7970
   17760       7.1839
   17761       6.3575
   17762       6.6421
   17763       7.4998
   17764       6.9371
   17765       7.1072
   17766       6.5100
   17767       6.6808
   17768       6.7781
   17769       7.0941
   17770       6.6534
   17771       6.9006
   17772       6.5101
   17773       7.3228
   17774       6.6784
   17775       6.9625
   17776       7.0884
   17777       6.6791
   17778       6.4711
   17779       6.6232
   17780       6.6296
   17781       7.3027
   17782       7.3780
   17783       7.5016
   17784       6.5994
   17785       6.8517
   17786       7.2146
   17787       7.6138
   17788       7.1267
   17789       7.3419
   17790       6.6759
   17791       7.2174
   17792       6.3885
   17793       6.8560
   17794       6.1294
   17795       7.1169
   17796       7.3584
   17797       6.7520
   17798       6.8985
   17799       7.1186
   17800       7.2791
   17801       7.0923
   17802       6.9178
   17803       5.9195
   17804       6.8339
   17805       6.9435
   17806       6.3872
   17807       6.9672
   17808       6.9824
   17809       7.0637
   17810       6.2100
   17811       6.4505
   17812       6.6195
   17813       7.0589
   17814       7.4137
   17815       7.0915
   17816       6.1757
   17817       6.6532
   17818       6.6183
   17819       6.4666
   17820       6.4967
   17821       5.9598
   17822       7.0016
   17823       6.3517
   17824       6.8743
   17825       6.2766
   17826       6.9036
   17827       6.5360
   17828       6.2053
   17829       6.2945
   17830       7.2250
   17831       6.6629
   17832       7.0328
   17833       6.6060
   17834       6.4879
   17835       6.8354
   17836       6.6924
   17837       6.5676
   17838       6.6797
   17839       6.5182
   17840       6.5470
   17841       7.0668
   17842       7.1890
   17843       7.0926
   17844       6.6931
   17845       6.7895
   17846       7.1769
   17847       6.8035
   17848       6.7608
   17849       7.1651
   17850       6.8383
   17851       6.7029
   17852       6.2463
   17853       6.6601
   17854       6.9871
   17855       6.7677
   17856       6.8356
   17857       6.7751
   17858       6.1770
   17859       6.9843
   17860       6.7729
   17861       6.9583
   17862       6.7422
   17863       7.0011
   17864       6.4001
   17865       7.1388
   17866       7.5542
   17867       6.9866
   17868       7.5383
   17869       6.9419
   17870       6.4797
   17871       6.5352
   17872       6.6527
   17873       6.1609
   17874       6.8056
   17875       6.5903
   17876       6.7215
   17877       7.3016
   17878       7.0362
   17879       6.9356
   17880       7.3983
   17881       7.8478
   17882       7.6973
   17883       7.8311
   17884       6.6504
   17885       7.4983
   17886       7.6248
   17887       7.0604
   17888       7.5059
   17889       7.5179
   17890       7.5411
   17891       7.1483
   17892       7.3562
   17893       7.5328
   17894       8.0835
   17895       6.8699
   17896       7.2092
   17897       7.1325
   17898       8.1172
   17899       7.4705
   17900       7.2835
   17901       7.1460
   17902       7.0821
   17903       7.7318
   17904       7.0976
   17905       6.9707
   17906       7.0596
   17907       6.9573
   17908       7.8747
   17909       8.0688
   17910       8.1798
   17911       7.3153
   17912       7.5680
   17913       8.0050
   17914       7.3903
   17915       6.9622
   17916       7.0102
   17917       7.0582
   17918       7.5313
   17919       7.9989
   17920       8.2789
   17921       6.6704
   17922       8.1388
   17923       7.8798
   17924       7.3394
   17925       7.5506
   17926       7.3625
   17927       7.1381
   17928       8.3779
   17929       7.5007
   17930       8.1292
   17931       8.0028
   17932       8.0253
   17933       8.2567
   17934       7.6776
   17935       7.4360
   17936       8.1385
   17937       8.1292
   17938       8.1092
   17939       8.0471
   17940       8.5377
   17941       8.3568
   17942       8.4732
   17943       8.1218
   17944       8.6167
   17945       8.0227
   17946       7.7111
   17947       8.0636
   17948       8.0290
   17949       8.3578
   17950       7.2198
   17951       7.9319
   17952       7.7145
   17953       8.0134
   17954       7.4736
   17955       8.1467
   17956       7.9466
   17957       8.3044
   17958       7.9026
   17959       8.1990
   17960       8.3339
   17961       8.5216
   17962       8.6632
   17963       8.3005
   17964       8.0332
   17965       7.7581
   17966       7.6137
   17967       7.7913
   17968       8.4881
   17969       7.8258
   17970       8.8133
   17971       8.2645
   17972       7.9646
   17973       7.7277
   17974       8.1451
   17975       7.9866
   17976       8.4383
   17977       8.6231
   17978       8.8240
   17979       8.9973
   17980       8.5441
   17981       7.7623
   17982       7.9748
   17983       8.3537
   17984       8.3875
   17985       8.0648
   17986       8.3763
   17987       7.5917
   17988       8.0933
   17989       7.6884
   17990       7.7787
   17991       9.0149
   17992       8.5560
   17993       9.4182
   17994       9.6051
   17995       9.5204
   17996       9.3744
   17997       9.2320
   17998       8.9808
   17999       9.5161
   18000       9.4485
   18001       9.1241
   18002       9.1680
   18003       9.1888
   18004       9.0469
   18005       9.6652
   18006       9.9655
   18007       9.2109
   18008       8.6536
   18009       8.8424
   18010       9.2196
   18011       8.9592
   18012       9.0625
   18013       9.5532
   18014       8.4396
   18015       8.8480
   18016       9.4358
   18017       8.9296
   18018       9.5912
   18019       9.5755
   18020       9.5541
   18021       8.2287
   18022       8.5872
   18023       8.4183
   18024       7.9145
   18025       8.0441
   18026       8.1853
   18027       8.1282
   18028       8.1517
   18029       8.1832
   18030       8.7142
   18031       8.3040
   18032       8.6295
   18033       8.4376
   18034       8.6616
   18035       8.9421
   18036       8.5419
   18037       8.4681
   18038       8.3998
   18039       8.2172
   18040       8.7463
   18041       7.4524
   18042       7.2882
   18043       7.2918
   18044       7.1673
   18045       7.5326
   18046       7.4084
   18047       7.2507
   18048       7.4126
   18049       7.5431
   18050       6.8986
   18051       6.7484
   18052       7.1673
   18053       7.0584
   18054       7.7395
   18055       8.3791
   18056       7.1900
   18057       7.6313
   18058       7.6831
   18059       7.5092
   18060       7.1654
   18061       7.9086
   18062       7.0930
   18063       7.6955
   18064       7.0416
   18065       7.3898
   18066       7.4352
   18067       7.1984
   18068       7.6234
   18069       7.8824
   18070       7.8002
   18071       7.5571
   18072       7.7998
   18073       7.5594
   18074       6.6790
   18075       7.0715
   18076       7.1072
   18077       6.9086
   18078       7.2780
   18079       7.1269
   18080       6.3300
   18081       7.3175
   18082       6.4179
   18083       6.7081
   18084       6.1908
   18085       6.1393
   18086       6.5246
   18087       6.8712
   18088       7.0367
   18089       6.5666
   18090       6.8254
   18091       6.6317
   18092       6.8238
   18093       6.8335
   18094       6.6124
   18095       6.0963
   18096       6.4573
   18097       6.0860
   18098       6.3266
   18099       6.4093
   18100       6.8048
   18101       6.3730
   18102       6.4750
   18103       6.4325
   18104       5.9613
   18105       6.2446
   18106       6.6816
   18107       5.9956
   18108       6.6362
   18109       6.0993
   18110       6.5134
   18111       6.3050
   18112       7.5074
   18113       7.3872
   18114       7.3563
   18115       6.6946
   18116       7.0396
   18117       6.5114
   18118       6.8976
   18119       6.8320
   18120       7.0281
   18121       7.4367
   18122       7.3356
   18123       7.8055
   18124       7.9304
   18125       7.2913
   18126       7.1124
   18127       7.4348
   18128       6.9945
   18129       7.9364
   18130       8.0727
   18131       7.6197
   18132       7.8507
   18133       7.6345
   18134       7.5546
   18135       7.5248
   18136       7.2830
   18137       6.9027
   18138       6.8302
   18139       6.3800
   18140       7.5485
   18141       7.4644
   18142       7.5541
   18143       7.2387
   18144       6.8323
   18145       7.7786
   18146       7.7408
   18147       6.6934
   18148       6.9119
   18149       7.9078
   18150       7.6424
   18151       7.9044
   18152       8.2148
   18153       7.3232
   18154       7.3986
   18155       8.0385
   18156       8.9572
   18157       8.1764
   18158       7.8342
   18159       7.6557
   18160       8.0477
   18161       8.4479
   18162       8.8594
   18163       8.5688
   18164       8.3709
   18165       9.5937
   18166       9.8819
   18167       9.1969
   18168       9.0744
   18169       9.1704
   18170       9.1194
   18171       9.9984
   18172       9.3138
   18173       8.6512
   18174       8.8417
   18175       8.5652
   18176       9.6106
   18177       8.5488
   18178       8.6136
   18179       8.9992
   18180       8.7505
[truncated: 6,640,041 more chars]
