# Supplementary material for: Non-degradative Ubiquitination of Protein Kinases
Source: PLoS Comput Biol. 2016 Jun 2;12(6):e1004898. doi: 10.1371/journal.pcbi.1004898 (PMC4890936; doi:10.1371/journal.pcbi.1004898)
Supplement: S13 Dataset — The distance between the ZAP-70 F349 Cα atom and the D379 Cβ atom at each picosecond in the simulations is printed in Angstroms. Data from each of the 32 10-ns simulations is combined into one file. (BZ2) [file pcbi.1004898.s023.bz2]

Archive with 1 entries (1 files):
- pcbi.1004898.s023
