# Supplementary material for: Non-degradative Ubiquitination of Protein Kinases
Source: PLoS Comput Biol. 2016 Jun 2;12(6):e1004898. doi: 10.1371/journal.pcbi.1004898 (PMC4890936; doi:10.1371/journal.pcbi.1004898)
Supplement: S13 Dataset — The distance between the ZAP-70 F349 Cα atom and the D379 Cβ atom at each picosecond in the simulations is printed in Angstroms. Data from each of the 32 10-ns simulations is combined into one file. (BZ2) [file pcbi.1004898.s023.bz2 › pcbi.1004898.s023]

#Frame      Dis_00000
       1      22.8039
       2      21.8358
       3      23.1971
       4      22.9280
       5      22.4466
       6      23.0222
       7      22.3759
       8      22.9818
       9      22.7735
      10      23.1210
      11      23.3676
      12      22.5673
      13      22.6784
      14      22.6899
      15      22.7684
      16      23.3358
      17      23.3219
      18      23.2487
      19      22.8559
      20      22.4341
      21      22.9230
      22      22.2646
      23      22.7139
      24      22.2066
      25      22.0845
      26      22.3876
      27      22.3690
      28      22.2596
      29      21.7862
      30      22.5275
      31      21.9355
      32      22.3322
      33      21.5554
      34      22.2799
      35      22.2325
      36      21.4427
      37      22.2769
      38      22.1658
      39      22.2872
      40      22.3650
      41      22.3514
      42      22.6957
      43      22.5519
      44      22.7219
      45      22.4396
      46      23.0607
      47      22.1320
      48      22.1273
      49      23.0036
      50      23.2382
      51      23.2586
      52      23.0373
      53      22.9610
      54      22.4764
      55      22.9168
      56      22.9651
      57      22.1094
      58      21.7303
      59      22.6398
      60      22.1671
      61      21.6233
      62      21.3602
      63      22.2269
      64      21.4132
      65      21.5163
      66      22.0029
      67      21.7521
      68      21.7115
      69      22.1340
      70      22.6543
      71      21.8245
      72      21.8374
      73      21.8514
      74      22.5474
      75      22.5861
      76      23.1001
      77      22.2717
      78      23.0316
      79      22.9644
      80      23.1186
      81      23.5256
      82      22.8164
      83      22.5144
      84      22.3686
      85      21.8751
      86      22.8318
      87      23.4253
      88      22.0394
      89      22.1089
      90      22.3157
      91      21.9598
      92      22.1975
      93      22.0593
      94      22.0434
      95      22.3851
      96      22.4598
      97      22.2560
      98      22.1540
      99      21.5523
     100      21.5340
     101      23.0544
     102      22.1419
     103      23.4817
     104      23.0006
     105      23.1898
     106      22.3707
     107      22.0037
     108      21.6206
     109      22.8530
     110      21.5968
     111      21.7248
     112      21.5956
     113      20.7922
     114      20.5036
     115      20.1519
     116      20.6542
     117      18.9521
     118      19.5981
     119      19.8625
     120      20.2657
     121      20.7613
     122      21.0065
     123      20.9626
     124      21.4472
     125      21.4391
     126      21.0786
     127      22.0918
     128      21.2125
     129      21.6398
     130      21.6834
     131      22.0233
     132      21.3461
     133      21.1872
     134      21.0150
     135      20.9999
     136      21.3701
     137      20.6463
     138      20.1552
     139      20.5242
     140      21.6260
     141      21.4552
     142      21.8455
     143      21.9595
     144      22.4096
     145      22.0596
     146      23.1348
     147      22.7260
     148      21.9591
     149      22.3678
     150      22.5477
     151      22.5385
     152      23.2606
     153      22.8373
     154      22.5908
     155      22.9839
     156      23.0877
     157      22.7826
     158      22.5318
     159      22.3832
     160      22.5634
     161      22.0897
     162      22.3355
     163      23.0970
     164      22.6448
     165      22.3128
     166      21.7274
     167      22.2447
     168      21.9256
     169      21.8949
     170      22.1746
     171      22.5324
     172      22.0849
     173      21.5893
     174      22.3731
     175      22.2388
     176      22.1409
     177      22.6314
     178      21.6336
     179      22.2501
     180      22.4797
     181      21.6965
     182      22.1136
     183      21.7990
     184      21.8768
     185      22.1275
     186      21.8557
     187      21.4471
     188      21.5421
     189      22.5505
     190      21.9999
     191      22.3155
     192      21.5237
     193      22.6973
     194      21.5096
     195      21.8024
     196      21.9783
     197      22.6836
     198      22.6866
     199      23.0987
     200      23.0991
     201      22.8993
     202      22.7344
     203      22.9427
     204      21.9446
     205      22.8472
     206      22.4372
     207      22.0477
     208      21.6447
     209      21.8426
     210      21.5587
     211      21.6875
     212      22.0666
     213      20.9733
     214      21.8795
     215      21.9783
     216      21.7102
     217      21.8717
     218      20.7118
     219      21.0774
     220      20.5030
     221      21.1399
     222      20.7757
     223      21.2401
     224      21.0090
     225      20.9364
     226      21.7684
     227      21.5943
     228      20.8527
     229      21.7075
     230      21.4887
     231      20.9635
     232      19.8911
     233      21.5755
     234      20.8190
     235      20.5768
     236      21.3133
     237      21.8573
     238      21.3698
     239      21.5395
     240      21.7712
     241      21.6536
     242      21.3357
     243      21.8732
     244      21.1865
     245      21.5983
     246      21.8528
     247      21.1337
     248      20.7961
     249      21.6579
     250      20.5685
     251      21.6957
     252      20.8145
     253      21.5299
     254      21.4053
     255      21.2576
     256      21.2317
     257      20.3735
     258      20.1723
     259      20.4429
     260      21.7309
     261      20.9647
     262      21.4757
     263      20.6578
     264      21.0581
     265      21.0624
     266      21.2715
     267      21.6843
     268      21.7287
     269      21.6138
     270      20.6205
     271      21.8521
     272      21.8463
     273      21.4492
     274      21.3445
     275      22.2517
     276      21.9529
     277      21.6899
     278      22.3796
     279      21.9715
     280      21.4579
     281      21.8522
     282      21.5891
     283      21.6708
     284      21.6034
     285      21.2315
     286      21.1381
     287      22.1058
     288      21.7048
     289      21.8281
     290      22.4647
     291      21.5303
     292      22.4422
     293      21.8374
     294      21.7311
     295      21.1106
     296      21.6609
     297      21.5670
     298      21.0359
     299      21.8426
     300      21.7534
     301      21.2664
     302      21.1833
     303      21.0873
     304      21.1340
     305      21.2651
     306      21.0484
     307      21.2453
     308      21.0400
     309      21.8875
     310      21.7014
     311      21.2732
     312      22.1008
     313      22.1464
     314      22.0242
     315      22.3548
     316      22.0368
     317      21.1435
     318      20.5957
     319      21.7835
     320      22.0864
     321      21.7148
     322      21.6765
     323      21.4676
     324      21.9921
     325      21.7494
     326      22.2997
     327      21.3297
     328      20.5805
     329      21.4818
     330      20.8304
     331      21.2881
     332      21.2790
     333      21.4731
     334      21.0725
     335      20.9676
     336      20.4385
     337      21.0441
     338      20.6636
     339      20.7175
     340      20.5318
     341      20.7892
     342      21.2979
     343      20.9734
     344      21.4264
     345      21.6707
     346      22.3557
     347      21.7571
     348      21.3332
     349      21.2642
     350      21.5701
     351      21.3247
     352      20.8117
     353      21.3331
     354      21.2871
     355      21.0101
     356      21.4124
     357      20.6120
     358      20.3367
     359      20.3688
     360      20.5854
     361      20.6331
     362      20.0087
     363      20.1336
     364      21.2309
     365      20.6998
     366      20.8920
     367      21.2720
     368      21.2574
     369      21.1599
     370      20.1706
     371      20.3419
     372      20.5969
     373      20.2660
     374      20.3245
     375      20.6817
     376      20.9526
     377      20.1484
     378      19.7230
     379      19.4809
     380      19.5459
     381      19.9642
     382      20.6202
     383      20.1471
     384      20.3297
     385      19.8748
     386      20.2014
     387      19.8540
     388      20.1689
     389      19.0861
     390      19.0006
     391      18.9451
     392      19.8015
     393      19.6825
     394      19.9171
     395      19.1764
     396      18.9811
     397      19.1743
     398      19.1049
     399      18.9178
     400      18.8221
     401      17.9745
     402      19.1516
     403      18.9405
     404      19.9967
     405      19.9991
     406      19.2741
     407      18.9980
     408      19.7724
     409      19.6287
     410      20.2878
     411      20.4830
     412      19.9607
     413      20.9315
     414      20.3229
     415      20.3327
     416      20.1671
     417      20.7058
     418      20.3198
     419      20.7470
     420      20.2714
     421      20.3157
     422      20.5554
     423      20.4630
     424      20.1809
     425      20.3789
     426      20.7459
     427      21.2536
     428      21.0797
     429      21.4836
     430      21.5553
     431      20.7763
     432      21.9698
     433      22.0054
     434      21.9542
     435      21.9732
     436      22.8765
     437      21.7962
     438      22.8270
     439      22.5354
     440      22.4825
     441      22.0361
     442      21.8319
     443      22.2598
     444      22.4696
     445      22.8197
     446      22.5102
     447      22.3948
     448      22.1764
     449      21.5281
     450      21.6390
     451      22.2490
     452      22.1308
     453      22.2531
     454      23.0683
     455      22.5857
     456      22.3001
     457      23.0585
     458      22.4760
     459      22.7692
     460      23.1490
     461      23.3812
     462      22.8062
     463      22.7793
     464      22.4701
     465      22.0777
     466      22.2698
     467      22.4213
     468      22.1342
     469      22.3712
     470      21.9426
     471      22.0263
     472      22.5560
     473      21.9761
     474      21.7572
     475      21.7042
     476      21.6224
     477      21.6986
     478      21.9338
     479      21.9553
     480      21.3710
     481      21.2268
     482      21.6460
     483      21.4089
     484      21.9385
     485      22.2039
     486      22.2651
     487      21.7247
     488      21.2360
     489      21.3940
     490      21.4271
     491      21.6660
     492      22.4593
     493      22.0925
     494      22.5659
     495      22.6696
     496      22.2837
     497      22.2789
     498      22.6832
     499      22.7231
     500      22.1515
     501      22.8239
     502      22.2815
     503      22.4366
     504      23.1945
     505      22.2072
     506      22.8470
     507      21.9553
     508      22.4866
     509      22.8737
     510      21.6105
     511      22.5438
     512      22.8534
     513      22.9436
     514      21.4387
     515      22.8308
     516      21.8484
     517      22.6329
     518      22.3740
     519      21.9833
     520      21.8171
     521      22.4631
     522      22.4216
     523      23.5288
     524      22.3159
     525      23.5359
     526      23.3417
     527      23.3072
     528      23.0008
     529      22.6922
     530      22.8692
     531      22.1584
     532      23.0418
     533      22.5563
     534      22.3253
     535      22.4987
     536      22.0738
     537      23.0065
     538      23.3990
     539      22.8623
     540      22.9272
     541      22.6836
     542      23.7247
     543      22.4786
     544      22.9383
     545      22.7507
     546      22.7244
     547      23.1233
     548      23.1697
     549      23.1248
     550      23.8382
     551      22.9416
     552      22.0907
     553      22.8725
     554      23.7167
     555      23.4428
     556      23.1368
     557      23.2424
     558      22.8608
     559      22.5638
     560      22.8653
     561      22.3552
     562      22.9429
     563      22.4811
     564      22.3873
     565      22.5149
     566      22.7813
     567      23.2649
     568      22.2797
     569      22.3215
     570      22.1558
     571      21.6685
     572      22.1051
     573      22.7347
     574      22.9413
     575      23.3265
     576      23.5945
     577      23.3889
     578      23.2990
     579      23.1275
     580      22.6699
     581      23.6839
     582      22.8933
     583      23.1198
     584      22.5842
     585      23.9672
     586      23.7833
     587      23.7772
     588      22.8580
     589      22.2571
     590      22.3991
     591      22.2863
     592      21.6388
     593      22.2593
     594      22.4830
     595      22.0382
     596      22.1756
     597      21.9432
     598      21.9226
     599      21.5838
     600      21.4778
     601      21.5021
     602      21.0577
     603      20.3805
     604      21.0416
     605      21.1479
     606      21.3815
     607      21.5101
     608      21.1644
     609      20.6664
     610      20.9802
     611      20.8669
     612      20.8060
     613      20.3729
     614      20.5674
     615      20.0993
     616      20.4050
     617      20.4202
     618      20.5522
     619      20.4785
     620      20.6481
     621      21.6297
     622      21.1090
     623      21.1699
     624      21.2956
     625      21.0222
     626      20.9820
     627      21.5616
     628      22.0247
     629      21.4081
     630      21.4446
     631      21.9695
     632      22.0603
     633      21.6131
     634      21.3721
     635      21.8710
     636      22.3973
     637      21.9716
     638      22.2072
     639      21.4139
     640      21.2627
     641      21.8677
     642      22.2652
     643      21.7412
     644      21.2196
     645      21.7148
     646      22.1277
     647      21.7198
     648      21.8192
     649      21.2615
     650      22.2103
     651      22.1303
     652      21.3600
     653      21.9853
     654      22.1035
     655      21.8289
     656      21.6951
     657      21.6821
     658      21.6448
     659      22.0152
     660      21.6296
     661      22.1112
     662      21.4179
     663      21.9908
     664      21.7585
     665      22.0999
     666      21.6005
     667      21.4390
     668      22.5349
     669      22.2445
     670      21.6553
     671      22.2236
     672      21.6464
     673      21.4231
     674      21.5822
     675      22.3113
     676      22.5320
     677      22.9389
     678      21.5288
     679      21.6806
     680      21.9613
     681      21.7199
     682      22.0757
     683      21.4726
     684      22.4774
     685      21.4031
     686      21.8917
     687      21.8807
     688      22.6154
     689      21.9293
     690      21.6758
     691      20.9444
     692      21.9069
     693      21.5133
     694      21.6105
     695      21.0758
     696      21.2758
     697      21.6653
     698      21.6350
     699      21.7597
     700      21.2331
     701      21.0317
     702      20.7588
     703      21.1605
     704      21.7418
     705      21.2501
     706      21.6632
     707      21.5692
     708      21.2761
     709      21.8174
     710      21.7716
     711      21.4994
     712      21.9481
     713      21.4039
     714      21.9691
     715      21.3132
     716      21.6865
     717      21.4331
     718      21.7170
     719      21.3894
     720      20.5183
     721      20.4329
     722      20.5366
     723      21.0113
     724      21.1734
     725      20.9016
     726      21.4618
     727      21.0276
     728      20.6076
     729      21.1146
     730      20.8820
     731      20.5440
     732      21.0681
     733      22.3488
     734      22.0201
     735      21.7646
     736      22.2896
     737      21.6582
     738      22.1222
     739      21.8631
     740      21.7826
     741      20.7733
     742      21.5001
     743      22.1016
     744      22.1726
     745      21.9341
     746      22.0343
     747      22.3462
     748      22.7252
     749      23.0139
     750      23.0528
     751      22.2264
     752      22.3847
     753      22.9243
     754      23.3867
     755      22.9771
     756      23.2062
     757      22.1273
     758      22.4885
     759      22.5019
     760      23.3065
     761      22.6497
     762      22.7264
     763      21.7727
     764      22.6152
     765      21.7472
     766      21.2406
     767      22.0124
     768      22.1887
     769      22.8577
     770      23.5001
     771      22.6767
     772      22.3377
     773      23.2021
     774      22.7460
     775      22.6668
     776      23.0269
     777      22.6121
     778      22.4960
     779      23.2073
     780      22.8109
     781      22.9679
     782      23.7004
     783      23.5716
     784      22.6422
     785      23.2126
     786      23.4658
     787      23.7319
     788      23.3638
     789      22.9238
     790      22.1051
     791      22.3670
     792      22.8380
     793      22.9427
     794      22.9897
     795      21.9222
     796      21.9945
     797      22.5080
     798      22.1674
     799      22.4694
     800      22.9941
     801      22.6245
     802      22.6676
     803      22.5875
     804      23.0979
     805      22.8767
     806      23.3969
     807      23.0884
     808      24.1214
     809      23.2795
     810      23.6208
     811      23.0657
     812      23.7334
     813      23.5503
     814      23.5692
     815      23.4572
     816      23.2799
     817      23.6495
     818      23.5188
     819      22.9541
     820      23.3774
     821      22.9266
     822      22.5435
     823      23.0039
     824      23.0793
     825      23.5334
     826      23.0118
     827      22.9225
     828      23.4576
     829      23.6392
     830      23.4835
     831      23.3095
     832      23.5311
     833      23.4231
     834      24.1852
     835      23.0357
     836      23.0236
     837      23.1510
     838      23.3888
     839      22.8666
     840      23.1447
     841      22.7715
     842      23.4386
     843      23.4288
     844      23.3479
     845      23.5293
     846      23.6517
     847      23.6178
     848      23.8727
     849      23.1567
     850      24.5120
     851      23.6207
     852      23.9198
     853      24.1531
     854      23.4939
     855      23.9577
     856      24.7551
     857      24.4749
     858      24.8099
     859      24.8214
     860      23.8998
     861      23.5525
     862      23.3421
     863      23.5340
     864      23.8411
     865      23.7572
     866      22.7530
     867      23.5030
     868      23.3683
     869      23.5246
     870      23.3520
     871      23.3863
     872      23.0227
     873      23.8741
     874      23.1378
     875      23.7978
     876      23.2646
     877      23.2330
     878      23.2610
     879      23.6600
     880      24.2135
     881      24.3258
     882      23.1561
     883      24.2615
     884      23.9629
     885      23.7954
     886      23.9761
     887      23.7210
     888      24.0239
     889      23.6310
     890      23.4212
     891      23.1905
     892      22.8960
     893      23.3799
     894      22.9286
     895      22.8230
     896      22.0730
     897      21.8690
     898      22.3366
     899      22.6196
     900      21.8007
     901      22.7896
     902      22.9317
     903      22.8789
     904      23.7188
     905      23.6775
     906      22.7269
     907      23.3033
     908      22.6084
     909      22.5348
     910      22.5611
     911      23.2687
     912      22.4771
     913      23.3609
     914      23.0642
     915      22.8872
     916      22.8486
     917      23.6046
     918      22.6056
     919      22.7121
     920      21.2285
     921      21.1175
     922      21.7672
     923      21.3055
     924      22.2529
     925      21.5195
     926      22.0178
     927      21.7169
     928      21.7310
     929      22.0968
     930      21.8357
     931      22.5554
     932      21.7643
     933      21.0553
     934      21.2026
     935      21.7955
     936      22.3384
     937      21.9008
     938      21.2901
     939      21.7447
     940      21.8396
     941      21.8005
     942      20.9081
     943      21.3876
     944      22.3073
     945      22.0122
     946      21.7541
     947      22.2803
     948      22.2866
     949      23.5519
     950      22.8693
     951      23.5354
     952      23.0157
     953      23.4395
     954      23.3317
     955      23.9484
     956      23.5940
     957      23.7040
     958      24.5131
     959      24.1999
     960      24.4293
     961      24.3670
     962      23.9638
     963      24.2216
     964      24.1884
     965      24.3213
     966      23.8944
     967      23.7439
     968      23.3214
     969      23.9073
     970      23.4474
     971      22.7508
     972      22.8984
     973      22.9574
     974      22.7030
     975      23.0603
     976      22.9832
     977      22.8973
     978      22.5311
     979      22.9335
     980      22.4964
     981      22.9786
     982      23.3178
     983      23.0612
     984      22.7315
     985      22.9025
     986      22.3237
     987      22.3527
     988      21.9638
     989      21.5580
     990      22.5409
     991      21.5554
     992      21.0842
     993      21.5323
     994      22.0523
     995      21.7670
     996      22.3542
     997      21.7173
     998      21.5821
     999      22.2950
    1000      22.1864
    1001      21.6131
    1002      22.3825
    1003      22.0272
    1004      22.1760
    1005      22.2761
    1006      22.2871
    1007      22.6367
    1008      21.9904
    1009      22.5031
    1010      22.0868
    1011      22.1619
    1012      22.3092
    1013      22.3625
    1014      21.0037
    1015      22.2684
    1016      22.6442
    1017      22.7237
    1018      22.5920
    1019      22.3040
    1020      22.0588
    1021      22.5356
    1022      21.8125
    1023      21.7575
    1024      21.9865
    1025      21.7373
    1026      21.9653
    1027      21.8268
    1028      23.0754
    1029      22.9459
    1030      22.7925
    1031      22.6297
    1032      23.4214
    1033      22.8804
    1034      23.0060
    1035      23.7702
    1036      24.2239
    1037      23.5276
    1038      23.5305
    1039      23.8694
    1040      23.9719
    1041      24.0926
    1042      24.2144
    1043      24.5811
    1044      24.0099
    1045      24.3261
    1046      24.9075
    1047      25.6609
    1048      24.5583
    1049      24.8607
    1050      24.0639
    1051      24.7902
    1052      24.9570
    1053      24.3499
    1054      24.6252
    1055      24.6136
    1056      24.4779
    1057      24.2980
    1058      24.0870
    1059      23.9457
    1060      24.2655
    1061      24.3827
    1062      24.3425
    1063      23.9180
    1064      23.8039
    1065      23.5944
    1066      23.9543
    1067      23.8204
    1068      24.6938
    1069      23.8324
    1070      23.6470
    1071      24.3026
    1072      24.4968
    1073      24.4954
    1074      23.7057
    1075      25.1124
    1076      23.8785
    1077      24.0713
    1078      24.1080
    1079      24.4527
    1080      24.2859
    1081      24.0046
    1082      24.0664
    1083      24.8294
    1084      24.2791
    1085      24.0144
    1086      25.0262
    1087      24.7644
    1088      24.6787
    1089      25.0361
    1090      24.7985
    1091      25.4145
    1092      25.2331
    1093      25.4910
    1094      25.2794
    1095      25.2888
    1096      24.7248
    1097      25.0497
    1098      25.0576
    1099      24.6738
    1100      24.4378
    1101      24.2090
    1102      24.5291
    1103      24.1710
    1104      24.4970
    1105      24.1103
    1106      24.2410
    1107      24.5030
    1108      24.3519
    1109      24.6517
    1110      24.8935
    1111      24.9097
    1112      24.4895
    1113      24.3882
    1114      24.6336
    1115      23.9210
    1116      24.6202
    1117      24.8106
    1118      25.2176
    1119      24.5839
    1120      23.7584
    1121      23.6701
    1122      24.3716
    1123      23.5705
    1124      23.8161
    1125      23.5160
    1126      23.0412
    1127      23.7456
    1128      23.7480
    1129      23.7295
    1130      23.5470
    1131      23.9110
    1132      23.2217
    1133      23.0297
    1134      24.1200
    1135      23.1494
    1136      23.4138
    1137      23.5912
    1138      23.3698
    1139      23.1425
    1140      23.3746
    1141      23.0167
    1142      23.1346
    1143      24.1911
    1144      23.7093
    1145      23.5782
    1146      23.3093
    1147      23.0204
    1148      23.1249
    1149      23.4675
    1150      22.8771
    1151      22.8413
    1152      22.8033
    1153      22.6530
    1154      22.9624
    1155      23.1653
    1156      23.2123
    1157      23.1641
    1158      22.8605
    1159      22.7736
    1160      24.1552
    1161      24.2114
    1162      23.2110
    1163      22.6803
    1164      22.6383
    1165      23.6877
    1166      23.4691
    1167      24.5478
    1168      23.8355
    1169      23.8432
    1170      23.4800
    1171      23.3348
    1172      23.5804
    1173      23.4129
    1174      23.1060
    1175      22.8165
    1176      22.3298
    1177      24.2629
    1178      24.1864
    1179      24.0765
    1180      23.6738
    1181      24.8428
    1182      24.4079
    1183      24.7316
    1184      24.7925
    1185      24.5921
    1186      23.9718
    1187      24.4063
    1188      23.8375
    1189      24.4812
    1190      24.9559
    1191      24.0150
    1192      24.2165
    1193      24.8660
    1194      24.3995
    1195      24.8872
    1196      25.0581
    1197      25.2869
    1198      25.6393
    1199      25.0739
    1200      24.7453
    1201      24.6436
    1202      25.0087
    1203      24.6553
    1204      25.7520
    1205      25.1698
    1206      25.3079
    1207      24.8434
    1208      24.6275
    1209      24.6981
    1210      25.1626
    1211      24.4609
    1212      25.5824
    1213      25.1683
    1214      25.5939
    1215      24.6677
    1216      25.0315
    1217      24.6476
    1218      24.5355
    1219      23.8602
    1220      23.7154
    1221      24.5159
    1222      24.4070
    1223      24.6046
    1224      24.2299
    1225      24.3752
    1226      24.6344
    1227      25.0184
    1228      24.4214
    1229      23.8792
    1230      24.7261
    1231      24.3343
    1232      24.4937
    1233      24.4046
    1234      24.4904
    1235      23.8662
    1236      23.8098
    1237      23.9574
    1238      24.3604
    1239      24.2113
    1240      23.9078
    1241      23.6575
    1242      23.8299
    1243      24.4276
    1244      24.8892
    1245      24.2069
    1246      23.5124
    1247      24.2271
    1248      23.7898
    1249      23.7884
    1250      22.9788
    1251      23.6507
    1252      23.1613
    1253      23.9636
    1254      22.9985
    1255      23.6121
    1256      23.2882
    1257      23.2397
    1258      23.9181
    1259      23.2791
    1260      24.0447
    1261      23.9887
    1262      24.0501
    1263      24.1412
    1264      23.8848
    1265      24.7489
    1266      24.1862
    1267      24.0215
    1268      24.1058
    1269      23.9885
    1270      24.1566
    1271      23.6470
    1272      24.6830
    1273      25.3841
    1274      25.3525
    1275      24.7995
    1276      23.8973
    1277      24.5461
    1278      24.2979
    1279      23.8020
    1280      24.4555
    1281      24.2846
    1282      24.1765
    1283      24.0565
    1284      24.0344
    1285      23.2924
    1286      23.4685
    1287      23.4922
    1288      23.7552
    1289      23.6686
    1290      23.8015
    1291      24.4455
    1292      23.2717
    1293      23.8158
    1294      23.5916
    1295      23.3066
    1296      23.2330
    1297      22.7665
    1298      22.3118
    1299      22.8796
    1300      24.4901
    1301      23.5888
    1302      24.0674
    1303      23.1929
    1304      24.2086
    1305      23.5893
    1306      24.3555
    1307      24.5157
    1308      23.4264
    1309      23.2459
    1310      23.6751
    1311      23.4497
    1312      23.5359
    1313      23.2961
    1314      23.8103
    1315      24.0247
    1316      23.8698
    1317      24.4327
    1318      24.1781
    1319      23.7633
    1320      24.0107
    1321      22.7320
    1322      22.7886
    1323      22.8213
    1324      22.7774
    1325      23.0581
    1326      23.5009
    1327      23.2392
    1328      22.8437
    1329      22.5799
    1330      23.0345
    1331      22.7235
    1332      23.2207
    1333      24.2797
    1334      22.9823
    1335      23.5316
    1336      23.9238
    1337      23.6074
    1338      23.7141
    1339      23.7433
    1340      23.1104
    1341      23.6801
    1342      23.9754
    1343      23.7776
    1344      23.4129
    1345      23.7666
    1346      23.1713
    1347      23.2967
    1348      23.2274
    1349      22.9125
    1350      22.8073
    1351      22.9278
    1352      23.4038
    1353      22.8497
    1354      23.6281
    1355      23.0318
    1356      23.0601
    1357      22.4647
    1358      22.9612
    1359      23.7318
    1360      23.3715
    1361      23.8003
    1362      23.5092
    1363      23.1673
    1364      23.0726
    1365      23.8513
    1366      23.5019
    1367      23.5282
    1368      22.8973
    1369      23.4745
    1370      23.3960
    1371      22.9317
    1372      22.7672
    1373      23.7756
    1374      23.1262
    1375      23.5979
    1376      23.5758
    1377      23.4981
    1378      23.4508
    1379      23.3577
    1380      23.4629
    1381      24.4493
    1382      23.9471
    1383      24.3524
    1384      23.6292
    1385      24.2883
    1386      24.2742
    1387      23.3588
    1388      23.5808
    1389      24.9342
    1390      24.4400
    1391      23.5200
    1392      23.6093
    1393      22.9334
    1394      23.1744
    1395      23.6282
    1396      23.7400
    1397      24.6746
    1398      25.1746
    1399      23.9545
    1400      23.9703
    1401      23.6979
    1402      23.2691
    1403      23.7884
    1404      22.8477
    1405      24.1899
    1406      23.9968
    1407      24.2975
    1408      24.7138
    1409      24.6214
    1410      23.8314
    1411      23.9856
    1412      24.0168
    1413      24.4075
    1414      24.4167
    1415      24.0687
    1416      23.6905
    1417      23.6473
    1418      23.6474
    1419      23.3843
    1420      23.5553
    1421      22.8034
    1422      22.7565
    1423      23.2468
    1424      23.2870
    1425      22.6502
    1426      23.0654
    1427      23.1668
    1428      23.3590
    1429      23.4201
    1430      22.7316
    1431      23.3993
    1432      22.4173
    1433      22.9413
    1434      22.9241
    1435      23.1095
    1436      22.6602
    1437      23.2424
    1438      23.4208
    1439      22.9524
    1440      22.3578
    1441      22.4388
    1442      22.9268
    1443      22.4487
    1444      22.1534
    1445      21.8269
    1446      22.3459
    1447      22.0194
    1448      21.6251
    1449      22.4133
    1450      22.1995
    1451      22.8155
    1452      22.0645
    1453      22.6556
    1454      22.9242
    1455      23.0704
    1456      22.9437
    1457      23.2629
    1458      22.5628
    1459      22.9435
    1460      22.8905
    1461      23.4749
    1462      23.3518
    1463      22.3601
    1464      22.4698
    1465      22.8011
    1466      22.2857
    1467      23.3185
    1468      22.8708
    1469      22.6403
    1470      22.2362
    1471      23.0193
    1472      22.6413
    1473      22.4639
    1474      22.4457
    1475      22.8899
    1476      22.7030
    1477      23.3342
    1478      23.0641
    1479      23.5687
    1480      23.7758
    1481      23.8824
    1482      24.4666
    1483      24.1006
    1484      24.4390
    1485      24.9519
    1486      25.9565
    1487      25.0601
    1488      24.6535
    1489      24.7396
    1490      25.1668
    1491      24.6933
    1492      25.2184
    1493      24.7365
    1494      24.7965
    1495      23.9942
    1496      24.3987
    1497      24.6000
    1498      23.9955
    1499      23.9008
    1500      24.1593
    1501      23.6584
    1502      24.1031
    1503      23.8235
    1504      24.1065
    1505      24.0772
    1506      23.2915
    1507      24.1220
    1508      24.7164
    1509      24.4784
    1510      24.4131
    1511      24.7528
    1512      24.6308
    1513      24.3759
    1514      24.4264
    1515      24.2468
    1516      24.0497
    1517      23.8829
    1518      23.9514
    1519      24.0985
    1520      24.0318
    1521      24.2820
    1522      23.9185
    1523      23.8528
    1524      23.9398
    1525      23.6980
    1526      24.3800
    1527      23.4310
    1528      23.5466
    1529      23.8832
    1530      24.1948
    1531      23.8510
    1532      23.5240
    1533      23.9068
    1534      24.6087
    1535      24.7148
    1536      25.1789
    1537      24.2732
    1538      24.4177
    1539      24.1534
    1540      23.5226
    1541      22.8219
    1542      23.5433
    1543      22.3238
    1544      23.2472
    1545      22.2011
    1546      23.0767
    1547      22.9535
    1548      23.2570
    1549      23.0383
    1550      23.1558
    1551      22.3537
    1552      21.4265
    1553      22.4744
    1554      21.8779
    1555      22.4168
    1556      22.9563
    1557      22.6967
    1558      21.5450
    1559      22.4166
    1560      22.0321
    1561      21.8008
    1562      21.2879
    1563      21.9672
    1564      22.4533
    1565      22.3581
    1566      21.7698
    1567      22.3236
    1568      22.4754
    1569      22.6363
    1570      22.1853
    1571      22.2982
    1572      21.3309
    1573      21.1791
    1574      21.6586
    1575      21.4809
    1576      22.0442
    1577      22.0595
    1578      22.1194
    1579      21.6440
    1580      22.0316
    1581      22.0691
    1582      21.7031
    1583      22.0275
    1584      21.8824
    1585      21.6350
    1586      22.2887
    1587      21.7843
    1588      21.9158
    1589      21.4141
    1590      21.5316
    1591      21.6292
    1592      21.6743
    1593      22.0217
    1594      21.6194
    1595      22.4052
    1596      21.4942
    1597      21.6397
    1598      21.3365
    1599      21.9553
    1600      21.8186
    1601      21.4533
    1602      21.7121
    1603      20.9198
    1604      20.7778
    1605      21.1558
    1606      20.7341
    1607      21.6423
    1608      21.4131
    1609      21.6454
    1610      21.0465
    1611      21.6033
    1612      21.5917
    1613      21.8746
    1614      21.8321
    1615      21.7831
    1616      22.3021
    1617      22.2038
    1618      22.3225
    1619      22.3805
    1620      22.0225
    1621      22.3237
    1622      22.5105
    1623      22.0688
    1624      21.9267
    1625      21.9958
    1626      22.2475
    1627      22.0311
    1628      22.2176
    1629      23.2171
    1630      22.6328
    1631      22.9744
    1632      22.9962
    1633      22.6126
    1634      21.8511
    1635      22.4064
    1636      22.3994
    1637      22.2652
    1638      22.7059
    1639      22.4583
    1640      22.4390
    1641      22.4332
    1642      23.6616
    1643      23.8697
    1644      23.1024
    1645      22.7368
    1646      22.9949
    1647      23.3526
    1648      23.2355
    1649      23.2535
    1650      23.7765
    1651      23.3257
    1652      23.7343
    1653      23.2994
    1654      23.7320
    1655      23.8975
    1656      24.0919
    1657      24.5343
    1658      24.7453
    1659      23.3474
    1660      24.2600
    1661      23.3259
    1662      23.9738
    1663      23.2050
    1664      24.1118
    1665      24.3839
    1666      24.0543
    1667      23.9076
    1668      24.2354
    1669      23.2649
    1670      24.5027
    1671      23.5874
    1672      22.7702
    1673      23.4832
    1674      23.2609
    1675      23.4142
    1676      23.0814
    1677      23.0110
    1678      22.8514
    1679      23.4825
    1680      23.3844
    1681      22.8535
    1682      23.2269
    1683      23.6140
    1684      23.9692
    1685      24.1892
    1686      24.0355
    1687      24.3594
    1688      23.8372
    1689      24.3756
    1690      23.9217
    1691      23.1996
    1692      23.6195
    1693      23.7455
    1694      23.5366
    1695      23.7586
    1696      24.2537
    1697      23.2310
    1698      23.9013
    1699      23.6725
    1700      23.4565
    1701      24.1073
    1702      23.6881
    1703      24.2356
    1704      24.8023
    1705      24.4865
    1706      24.4932
    1707      23.9141
    1708      24.3665
    1709      24.0617
    1710      23.5147
    1711      23.4586
    1712      24.2683
    1713      24.2889
    1714      24.8710
    1715      23.9878
    1716      24.3667
    1717      24.9161
    1718      24.1131
    1719      24.6789
    1720      24.9015
    1721      24.5825
    1722      24.3354
    1723      24.4526
    1724      25.1997
    1725      25.1096
    1726      24.7604
    1727      24.4775
    1728      24.2794
    1729      24.0633
    1730      24.3171
    1731      25.4272
    1732      24.6974
    1733      25.1040
    1734      24.8143
    1735      24.6194
    1736      24.1785
    1737      24.3759
    1738      24.8440
    1739      24.1839
    1740      24.1121
    1741      24.5325
    1742      24.5695
    1743      23.7811
    1744      24.4457
    1745      23.9107
    1746      23.8805
    1747      23.7394
    1748      23.1737
    1749      23.5499
    1750      24.1100
    1751      24.7907
    1752      23.3685
    1753      23.8557
    1754      24.3409
    1755      23.8570
    1756      24.1733
    1757      23.9943
    1758      24.4577
    1759      24.8975
    1760      24.9068
    1761      23.9134
    1762      24.1409
    1763      24.7325
    1764      24.8727
    1765      24.4865
    1766      24.1395
    1767      24.5055
    1768      24.5197
    1769      24.4524
    1770      24.6139
    1771      25.1448
    1772      24.6484
    1773      24.6736
    1774      25.3460
    1775      24.9619
    1776      24.5094
    1777      25.5995
    1778      24.5907
    1779      25.9838
    1780      25.4873
    1781      25.5501
    1782      25.7320
    1783      26.6968
    1784      25.6876
    1785      25.8521
    1786      26.0211
    1787      25.8698
    1788      25.3357
    1789      25.0525
    1790      25.1962
    1791      25.4669
    1792      25.4771
    1793      25.6657
    1794      24.6208
    1795      24.9039
    1796      25.2313
    1797      24.0915
    1798      24.8808
    1799      24.1625
    1800      24.3711
    1801      24.1114
    1802      22.9856
    1803      23.1784
    1804      23.7600
    1805      24.4922
    1806      23.8121
    1807      24.3073
    1808      24.2244
    1809      23.8227
    1810      23.4378
    1811      24.3395
    1812      23.8921
    1813      23.6892
    1814      24.0598
    1815      23.6383
    1816      24.4578
    1817      24.1749
    1818      23.9135
    1819      24.7226
    1820      25.1759
    1821      24.9922
    1822      24.7175
    1823      24.2755
    1824      24.7552
    1825      24.7335
    1826      24.2038
    1827      24.2877
    1828      24.1429
    1829      24.2879
    1830      24.0608
    1831      24.5470
    1832      23.9029
    1833      24.1327
    1834      23.9921
    1835      24.1148
    1836      24.5087
    1837      24.6923
    1838      25.2046
    1839      23.6300
    1840      23.2344
    1841      24.2405
    1842      23.9086
    1843      23.5905
    1844      23.2052
    1845      23.1721
    1846      23.5997
    1847      24.0888
    1848      23.6694
    1849      23.8708
    1850      23.8239
    1851      23.4652
    1852      23.9483
    1853      24.5017
    1854      24.3648
    1855      24.3580
    1856      23.8150
    1857      24.3169
    1858      23.9257
    1859      23.9550
    1860      23.2799
    1861      23.4096
    1862      24.3119
    1863      23.7920
    1864      24.3247
    1865      23.8546
    1866      23.6392
    1867      23.3393
    1868      24.3474
    1869      24.4018
    1870      24.6337
    1871      23.5269
    1872      23.9204
    1873      23.5835
    1874      24.0043
    1875      23.5827
    1876      24.4704
    1877      23.5089
    1878      22.8566
    1879      23.4063
    1880      23.7968
    1881      23.6827
    1882      23.2459
    1883      23.9054
    1884      23.6871
    1885      22.7064
    1886      22.6043
    1887      23.9306
    1888      23.6327
    1889      23.0958
    1890      23.0408
    1891      22.9417
    1892      22.6143
    1893      22.7687
    1894      23.1647
    1895      22.5840
    1896      22.8819
    1897      23.0275
    1898      22.7443
    1899      23.2065
    1900      23.1803
    1901      23.2638
    1902      22.6696
    1903      22.5662
    1904      23.0940
    1905      23.2430
    1906      22.9915
    1907      23.2807
    1908      23.6944
    1909      23.6004
    1910      23.1641
    1911      23.2568
    1912      22.9688
    1913      23.4575
    1914      22.9949
    1915      23.2509
    1916      23.2672
    1917      23.2725
    1918      23.5573
    1919      22.3908
    1920      23.1471
    1921      22.6420
    1922      22.9436
    1923      22.6162
    1924      22.4122
    1925      22.0478
    1926      22.2949
    1927      21.1158
    1928      22.1711
    1929      21.9898
    1930      22.3141
    1931      22.1967
    1932      22.2997
    1933      22.8086
    1934      22.8663
    1935      22.7007
    1936      22.7340
    1937      22.3279
    1938      22.1507
    1939      22.0398
    1940      22.7197
    1941      21.9578
    1942      21.9440
    1943      22.1586
    1944      22.6609
    1945      21.2711
    1946      21.3941
    1947      21.7769
    1948      22.0917
    1949      22.0706
    1950      22.5956
    1951      22.4964
    1952      22.6696
    1953      22.3600
    1954      22.5448
    1955      22.6881
    1956      22.3658
    1957      23.4307
    1958      21.6265
    1959      22.0285
    1960      22.0324
    1961      21.6615
    1962      21.9626
    1963      21.3083
    1964      21.6045
    1965      21.1663
    1966      21.7972
    1967      22.0330
    1968      22.1792
    1969      22.0904
    1970      22.8514
    1971      21.8090
    1972      22.7114
    1973      21.4573
    1974      22.0444
    1975      21.8796
    1976      22.0523
    1977      23.2866
    1978      23.4066
    1979      22.6282
    1980      23.3240
    1981      23.6134
    1982      23.2461
    1983      22.2556
    1984      21.6026
    1985      22.7059
    1986      22.4704
    1987      23.7771
    1988      23.1849
    1989      23.4121
    1990      23.1623
    1991      23.3049
    1992      23.7773
    1993      23.6500
    1994      23.8631
    1995      24.1307
    1996      24.1846
    1997      24.2253
    1998      23.9950
    1999      23.5131
    2000      23.3947
    2001      23.2946
    2002      22.8817
    2003      22.9144
    2004      22.8413
    2005      23.5347
    2006      23.8001
    2007      22.6091
    2008      22.5500
    2009      23.1837
    2010      23.2132
    2011      23.7822
    2012      23.8289
    2013      22.7643
    2014      23.2764
    2015      23.0727
    2016      23.1550
    2017      22.6400
    2018      22.9950
    2019      23.5414
    2020      23.4178
    2021      23.9990
    2022      23.0522
    2023      22.6781
    2024      23.1245
    2025      23.0484
    2026      23.3550
    2027      22.5957
    2028      23.1727
    2029      22.7199
    2030      22.7164
    2031      23.2072
    2032      23.0907
    2033      22.9915
    2034      23.8537
    2035      22.7737
    2036      23.2951
    2037      23.1438
    2038      23.0880
    2039      23.0415
    2040      23.3340
    2041      23.5643
    2042      24.2456
    2043      23.6884
    2044      23.4278
    2045      23.8063
    2046      23.6141
    2047      23.9170
    2048      24.7401
    2049      23.6760
    2050      23.5724
    2051      24.0090
    2052      23.7748
    2053      23.7081
    2054      23.5491
    2055      24.3351
    2056      24.4961
    2057      24.3449
    2058      24.6607
    2059      24.4272
    2060      24.4384
    2061      24.4699
    2062      24.4049
    2063      24.5937
    2064      24.4461
    2065      24.1169
    2066      24.0716
    2067      24.2689
    2068      24.3536
    2069      23.9285
    2070      23.8918
    2071      24.7515
    2072      24.8130
    2073      25.9294
    2074      25.7186
    2075      25.6825
    2076      24.7049
    2077      25.8283
    2078      25.6968
    2079      25.6803
    2080      25.6452
    2081      25.5408
    2082      25.6969
    2083      25.4936
    2084      25.6789
    2085      25.3101
    2086      24.4022
    2087      25.2620
    2088      25.2875
    2089      25.1254
    2090      25.2955
    2091      24.7296
    2092      24.9253
    2093      24.6055
    2094      25.1337
    2095      24.6460
    2096      25.0446
    2097      24.8981
    2098      25.3921
    2099      25.0839
    2100      25.0409
    2101      24.4799
    2102      25.0204
    2103      24.8862
    2104      25.5659
    2105      24.6142
    2106      24.9547
    2107      25.1085
    2108      24.7816
    2109      25.1007
    2110      25.0970
    2111      24.9479
    2112      24.4398
    2113      25.7108
    2114      24.9349
    2115      25.6294
    2116      25.0385
    2117      24.7200
    2118      25.5278
    2119      25.2031
    2120      24.2256
    2121      25.2269
    2122      24.5831
    2123      24.5172
    2124      25.0306
    2125      24.6147
    2126      24.7527
    2127      23.8721
    2128      24.2547
    2129      23.6517
    2130      24.0194
    2131      23.0981
    2132      23.8583
    2133      23.3041
    2134      23.8873
    2135      23.4857
    2136      23.1243
    2137      22.9967
    2138      23.5621
    2139      23.5381
    2140      23.0700
    2141      23.5832
    2142      23.6841
    2143      23.7861
    2144      23.0242
    2145      23.4571
    2146      24.3068
    2147      23.7019
    2148      23.9659
    2149      23.7484
    2150      23.2797
    2151      23.5233
    2152      23.4872
    2153      23.1251
    2154      22.6541
    2155      22.9381
    2156      23.3612
    2157      22.9927
    2158      23.1125
    2159      22.7382
    2160      23.2548
    2161      22.8693
    2162      23.1419
    2163      22.4785
    2164      21.5542
    2165      22.0980
    2166      22.5340
    2167      22.7195
    2168      22.7849
    2169      22.4208
    2170      22.4125
    2171      23.1977
    2172      23.5375
    2173      22.6365
    2174      23.3382
    2175      23.1901
    2176      23.0590
    2177      23.5937
    2178      24.4089
    2179      23.6054
    2180      23.3639
    2181      24.1041
    2182      24.3885
    2183      24.2743
    2184      23.8839
    2185      24.0734
    2186      24.0296
    2187      23.8617
    2188      23.4049
    2189      23.8315
    2190      23.4012
    2191      24.3828
    2192      23.8615
    2193      24.3383
    2194      24.7027
    2195      24.4749
    2196      24.2452
    2197      24.3751
    2198      24.8278
    2199      25.2093
    2200      24.8930
    2201      24.6018
    2202      25.2356
    2203      25.7741
    2204      24.9286
    2205      25.5422
    2206      25.4185
    2207      24.2628
    2208      24.5086
    2209      24.3649
    2210      24.0904
    2211      24.1161
    2212      24.3635
    2213      24.7110
    2214      23.7690
    2215      24.1529
    2216      24.3938
    2217      24.6731
    2218      23.8809
    2219      24.7063
    2220      24.1286
    2221      24.9463
    2222      24.2395
    2223      24.9570
    2224      23.8386
    2225      24.9697
    2226      23.6693
    2227      24.1830
    2228      24.2072
    2229      24.5582
    2230      24.8868
    2231      24.2243
    2232      24.4791
    2233      23.8724
    2234      23.2688
    2235      24.5302
    2236      23.7637
    2237      23.2863
    2238      23.2958
    2239      23.4752
    2240      23.1649
    2241      23.7722
    2242      23.6832
    2243      23.6576
    2244      23.9498
    2245      23.8860
    2246      23.7895
    2247      23.8141
    2248      24.3140
    2249      24.3306
    2250      23.6765
    2251      23.9495
    2252      23.4728
    2253      22.9042
    2254      23.3407
    2255      23.4327
    2256      24.0117
    2257      24.3209
    2258      24.5086
    2259      24.4894
    2260      24.1257
    2261      23.5916
    2262      24.2230
    2263      24.3255
    2264      24.9791
    2265      24.8073
    2266      24.9004
    2267      24.1354
    2268      24.4290
    2269      24.1204
    2270      24.6716
    2271      24.0145
    2272      24.6856
    2273      23.4708
    2274      24.3111
    2275      24.9811
    2276      24.5327
    2277      23.9379
    2278      24.9189
    2279      24.6701
    2280      24.4765
    2281      24.6953
    2282      24.4524
    2283      24.8706
    2284      24.0751
    2285      24.7431
    2286      24.5090
    2287      24.3660
    2288      25.2036
    2289      24.7458
    2290      24.1600
    2291      23.6304
    2292      23.8255
    2293      23.8837
    2294      23.7308
    2295      23.6398
    2296      23.3440
    2297      23.3463
    2298      23.8447
    2299      23.8308
    2300      23.4804
    2301      23.7883
    2302      23.5175
    2303      23.8358
    2304      23.5012
    2305      23.8318
    2306      24.2120
    2307      24.1697
    2308      24.8389
    2309      24.8844
    2310      25.0275
    2311      24.4498
    2312      24.8256
    2313      23.8813
    2314      23.9245
    2315      24.3990
    2316      24.1852
    2317      24.0872
    2318      24.6105
    2319      24.0399
    2320      23.6877
    2321      23.9157
    2322      23.9312
    2323      23.3416
    2324      23.0065
    2325      23.7306
    2326      23.4725
    2327      23.2284
    2328      23.2290
    2329      23.5605
    2330      22.8331
    2331      24.0389
    2332      23.6867
    2333      23.7457
    2334      24.2717
    2335      24.1026
    2336      23.9508
    2337      23.5242
    2338      23.7045
    2339      23.0963
    2340      23.8095
    2341      23.2682
    2342      23.1383
    2343      23.3160
    2344      23.7235
    2345      23.0588
    2346      23.0492
    2347      22.9746
    2348      23.1306
    2349      22.7690
    2350      22.5458
    2351      23.2997
    2352      23.1600
    2353      23.7112
    2354      23.1395
    2355      22.8434
    2356      22.7077
    2357      23.3263
    2358      22.6330
    2359      22.7402
    2360      22.4100
    2361      22.6483
    2362      22.2926
    2363      22.6871
    2364      21.6075
    2365      21.9472
    2366      21.5610
    2367      21.6477
    2368      21.5217
    2369      21.7801
    2370      21.1279
    2371      21.7271
    2372      21.7215
    2373      21.5063
    2374      21.4594
    2375      20.9129
    2376      21.8339
    2377      21.7826
    2378      22.4227
    2379      21.7424
    2380      22.7362
    2381      21.6854
    2382      22.1136
    2383      22.2240
    2384      21.8492
    2385      22.6120
    2386      22.1580
    2387      22.1372
    2388      22.1667
    2389      21.8343
    2390      21.5208
    2391      22.8590
    2392      21.8519
    2393      22.2633
    2394      22.4335
    2395      22.6541
    2396      23.1565
    2397      21.8011
    2398      22.1314
    2399      21.8011
    2400      21.6479
    2401      21.7418
    2402      21.8592
    2403      21.0245
    2404      21.7143
    2405      21.8879
    2406      22.2827
    2407      21.5699
    2408      21.1621
    2409      21.7695
    2410      21.3980
    2411      21.4839
    2412      21.5303
    2413      21.9877
    2414      22.0311
    2415      21.8723
    2416      21.9116
    2417      22.0006
    2418      22.1945
    2419      22.4835
    2420      22.9709
    2421      22.3166
    2422      22.5442
    2423      21.4269
    2424      22.3597
    2425      21.3829
    2426      21.0342
    2427      21.6632
    2428      22.5203
    2429      21.4189
    2430      22.1711
    2431      22.0042
    2432      22.2046
    2433      22.1235
    2434      22.4745
    2435      21.8367
    2436      22.5712
    2437      22.6740
    2438      22.7332
    2439      23.3521
    2440      23.3043
    2441      23.0436
    2442      23.0307
    2443      23.4241
    2444      23.4423
    2445      23.8492
    2446      23.3522
    2447      22.8977
    2448      23.4888
    2449      23.4026
    2450      23.9121
    2451      23.6376
    2452      23.8972
    2453      23.8733
    2454      23.9786
    2455      23.3280
    2456      23.3413
    2457      23.8238
    2458      23.7145
    2459      23.3401
    2460      23.1512
    2461      23.1620
    2462      22.6429
    2463      22.6444
    2464      22.6260
    2465      23.1047
    2466      21.8825
    2467      22.3085
    2468      22.0814
    2469      22.3750
    2470      22.2954
    2471      23.2549
    2472      22.9272
    2473      23.3009
    2474      23.5878
    2475      23.4147
    2476      23.8359
    2477      24.4364
    2478      23.3607
    2479      23.4027
    2480      23.6778
    2481      23.5296
    2482      24.0783
    2483      23.1502
    2484      23.0780
    2485      22.7467
    2486      23.1195
    2487      23.2457
    2488      22.8831
    2489      23.5106
    2490      23.0999
    2491      23.1957
    2492      22.7264
    2493      23.1122
    2494      23.5839
    2495      23.7811
    2496      23.3865
    2497      23.8962
    2498      23.4350
    2499      23.2745
    2500      22.8777
    2501      22.4729
    2502      23.0050
    2503      22.9935
    2504      22.8156
    2505      23.1691
    2506      23.3705
    2507      23.0609
    2508      22.5314
    2509      23.1454
    2510      23.1471
    2511      23.0441
    2512      23.1658
    2513      23.1293
    2514      23.6385
    2515      23.5110
    2516      23.0716
    2517      23.2590
    2518      23.0664
    2519      23.7777
    2520      23.5268
    2521      23.8541
    2522      24.2912
    2523      23.6323
    2524      23.1423
    2525      23.1027
    2526      22.7608
    2527      22.4219
    2528      22.1801
    2529      22.6214
    2530      22.3561
    2531      22.4443
    2532      22.7366
    2533      22.1712
    2534      22.2169
    2535      22.3240
    2536      22.4850
    2537      23.3349
    2538      23.0344
    2539      23.7865
    2540      23.6666
    2541      24.1075
    2542      23.4114
    2543      23.8334
    2544      23.2094
    2545      23.1870
    2546      23.4043
    2547      23.6009
    2548      23.7095
    2549      22.9556
    2550      22.8903
    2551      22.9142
    2552      23.5004
    2553      23.5330
    2554      23.2352
    2555      24.1412
    2556      23.5134
    2557      24.4072
    2558      23.0204
    2559      23.1206
    2560      22.8917
    2561      23.0707
    2562      23.6196
    2563      23.1674
    2564      23.2118
    2565      22.9247
    2566      22.1964
    2567      21.9664
    2568      22.3531
    2569      22.2578
    2570      22.9539
    2571      23.4819
    2572      22.8025
    2573      22.9043
    2574      22.3061
    2575      22.3426
    2576      21.6271
    2577      21.2574
    2578      21.4171
    2579      21.6474
    2580      22.1068
    2581      22.3099
    2582      22.2523
    2583      22.7941
    2584      22.9783
    2585      23.0236
    2586      22.8805
    2587      21.5060
    2588      21.7805
    2589      21.1405
    2590      21.6520
    2591      21.1209
    2592      21.2546
    2593      21.7252
    2594      22.5764
    2595      22.1640
    2596      22.2618
    2597      22.3175
    2598      22.2213
    2599      22.2984
    2600      21.9140
    2601      22.3572
    2602      22.3058
    2603      21.9556
    2604      22.9445
    2605      23.3696
    2606      22.7286
    2607      22.4760
    2608      22.2526
    2609      22.5393
    2610      21.8911
    2611      22.6563
    2612      22.4791
    2613      22.4608
    2614      22.6259
    2615      22.1400
    2616      23.6060
    2617      23.2044
    2618      23.3213
    2619      23.5580
    2620      23.3559
    2621      23.4203
    2622      23.3139
    2623      23.2590
    2624      22.8150
    2625      23.5955
    2626      23.4140
    2627      22.4500
    2628      22.1200
    2629      22.8297
    2630      22.8004
    2631      22.3264
    2632      23.1745
    2633      22.9324
    2634      23.4284
    2635      22.7210
    2636      22.3352
    2637      22.6543
    2638      22.6148
    2639      22.0646
    2640      22.4309
    2641      22.1958
    2642      22.1916
    2643      21.4801
    2644      22.5235
    2645      22.6583
    2646      22.4119
    2647      23.5041
    2648      24.0876
    2649      24.6886
    2650      23.9645
    2651      24.2579
    2652      23.9671
    2653      23.2020
    2654      24.1028
    2655      24.4379
    2656      23.6396
    2657      24.0453
    2658      23.2911
    2659      23.8520
    2660      23.3143
    2661      24.0882
    2662      24.1588
    2663      23.8086
    2664      23.9643
    2665      23.4224
    2666      23.7132
    2667      22.9595
    2668      23.9680
    2669      23.1287
    2670      23.5166
    2671      23.3509
    2672      23.6492
    2673      23.2826
    2674      23.3248
    2675      23.1888
    2676      23.1260
    2677      22.4778
    2678      22.8410
    2679      22.7376
    2680      22.5902
    2681      22.3390
    2682      22.9384
    2683      22.8113
    2684      22.8856
    2685      22.2882
    2686      22.8208
    2687      23.0650
    2688      22.8000
    2689      22.8406
    2690      22.8746
    2691      22.2659
    2692      22.6427
    2693      21.7989
    2694      21.8601
    2695      21.8114
    2696      21.6440
    2697      21.9546
    2698      23.0644
    2699      23.0241
    2700      22.9160
    2701      22.9659
    2702      22.0015
    2703      22.5537
    2704      22.3880
    2705      21.9206
    2706      21.8992
    2707      21.8281
    2708      22.1927
    2709      22.4048
    2710      22.2191
    2711      21.7841
    2712      21.3781
    2713      20.7797
    2714      21.8217
    2715      22.3284
    2716      22.2973
    2717      21.8174
    2718      21.8349
    2719      22.0271
    2720      22.3016
    2721      21.9725
    2722      22.1622
    2723      22.1497
    2724      22.6831
    2725      21.2550
    2726      21.0362
    2727      20.7691
    2728      21.1386
    2729      21.6363
    2730      21.1208
    2731      21.5605
    2732      21.9451
    2733      21.5920
    2734      21.8173
    2735      21.8139
    2736      22.3131
    2737      21.8482
    2738      22.3872
    2739      22.0983
    2740      22.5750
    2741      21.5540
    2742      22.7928
    2743      22.7585
    2744      22.7364
    2745      21.7976
    2746      21.9923
    2747      22.3777
    2748      22.3840
    2749      22.0218
    2750      22.0768
    2751      22.8098
    2752      22.9465
    2753      22.0267
    2754      21.8403
    2755      22.5783
    2756      22.9994
    2757      22.1090
    2758      22.1459
    2759      22.4433
    2760      23.0712
    2761      23.2759
    2762      22.8378
    2763      22.8689
    2764      22.2412
    2765      21.8508
    2766      22.5258
    2767      23.3167
    2768      21.9844
    2769      22.6043
    2770      22.9418
    2771      22.9320
    2772      23.0314
    2773      23.7490
    2774      23.0775
    2775      23.3710
    2776      23.3372
    2777      23.7786
    2778      24.8072
    2779      23.6699
    2780      23.6555
    2781      23.0770
    2782      23.6535
    2783      23.2535
    2784      22.8716
    2785      22.1517
    2786      22.4378
    2787      22.0853
    2788      22.6900
    2789      21.7606
    2790      21.7555
    2791      22.8113
    2792      22.3454
    2793      22.2251
    2794      21.5916
    2795      21.7716
    2796      21.8515
    2797      21.6722
    2798      21.4142
    2799      21.9493
    2800      21.6372
    2801      21.8706
    2802      22.0218
    2803      22.1663
    2804      21.5937
    2805      22.0344
    2806      21.5852
    2807      21.5609
    2808      22.4134
    2809      22.2855
    2810      22.1229
    2811      22.4331
    2812      22.2199
    2813      21.8988
    2814      22.9253
    2815      21.4966
    2816      22.1269
    2817      21.9904
    2818      22.2385
    2819      21.7809
    2820      21.5400
    2821      20.9042
    2822      21.9040
    2823      21.9529
    2824      21.8096
    2825      20.6660
    2826      21.4074
    2827      21.0332
    2828      21.9536
    2829      21.5758
    2830      21.2288
    2831      20.9604
    2832      21.5526
    2833      21.4301
    2834      21.3744
    2835      21.0258
    2836      21.3054
    2837      20.7261
    2838      21.4381
    2839      21.3563
    2840      21.2146
    2841      21.7276
    2842      22.4385
    2843      22.0680
    2844      22.0153
    2845      22.2597
    2846      21.6824
    2847      22.3430
    2848      22.4306
    2849      22.3317
    2850      22.2259
    2851      22.5980
    2852      22.4136
    2853      22.2895
    2854      21.8586
    2855      22.2585
    2856      21.3858
    2857      22.4948
    2858      22.1521
    2859      21.9874
    2860      22.0272
    2861      21.8075
    2862      21.3016
    2863      20.5431
    2864      21.4898
    2865      20.9709
    2866      20.8307
    2867      21.1976
    2868      20.4992
    2869      20.5921
    2870      20.7169
    2871      21.1301
    2872      21.7189
    2873      21.0744
    2874      21.8438
    2875      21.7445
    2876      21.1272
    2877      21.2172
    2878      21.1933
    2879      21.5474
    2880      21.0162
    2881      21.6955
    2882      21.7038
    2883      21.8212
    2884      21.4762
    2885      21.9488
    2886      21.3770
    2887      21.5724
    2888      21.4947
    2889      21.4512
    2890      20.8906
    2891      20.9710
    2892      20.3910
    2893      20.0371
    2894      20.4320
    2895      19.8713
    2896      20.5570
    2897      20.5285
    2898      20.6610
    2899      20.7740
    2900      20.1539
    2901      21.0188
    2902      21.1024
    2903      21.4160
    2904      22.1349
    2905      22.0399
    2906      21.7244
    2907      21.7426
    2908      21.7907
    2909      21.3776
    2910      21.7776
    2911      22.2773
    2912      22.2974
    2913      22.3053
    2914      22.2085
    2915      22.3240
    2916      21.9679
    2917      21.7928
    2918      21.9834
    2919      21.8679
    2920      21.3107
    2921      22.3134
    2922      21.2004
    2923      21.6648
    2924      21.7954
    2925      21.1854
    2926      21.3933
    2927      22.2805
    2928      22.1483
    2929      22.1968
    2930      21.4018
    2931      21.7237
    2932      21.1876
    2933      21.7134
    2934      22.1982
    2935      21.8202
    2936      22.3462
    2937      21.2564
    2938      21.9146
    2939      22.0501
    2940      21.4074
    2941      21.6339
    2942      21.8505
    2943      22.8067
    2944      22.3787
    2945      22.2086
    2946      22.6160
    2947      22.4634
    2948      22.1645
    2949      22.2025
    2950      22.8398
    2951      22.5277
    2952      21.7806
    2953      22.0776
    2954      22.1529
    2955      22.5209
    2956      22.3570
    2957      21.8267
    2958      22.0029
    2959      22.4285
    2960      22.2318
    2961      22.5651
    2962      23.4771
    2963      22.2487
    2964      22.1330
    2965      22.2376
    2966      21.3007
    2967      22.3183
    2968      22.1362
    2969      23.1145
    2970      22.9794
    2971      23.2504
    2972      23.8057
    2973      23.0634
    2974      23.1538
    2975      21.8630
    2976      22.3618
    2977      22.1452
    2978      22.9645
    2979      22.8861
    2980      23.0083
    2981      23.1339
    2982      22.8446
    2983      22.3117
    2984      22.5286
    2985      22.9206
    2986      23.3209
    2987      23.4125
    2988      22.3729
    2989      23.3923
    2990      23.3709
    2991      22.3295
    2992      22.9921
    2993      23.5092
    2994      23.9143
    2995      24.0834
    2996      24.4451
    2997      23.9228
    2998      23.7823
    2999      23.1043
    3000      23.9278
    3001      23.1280
    3002      23.2531
    3003      23.3471
    3004      23.5153
    3005      23.5347
    3006      22.9435
    3007      23.2669
    3008      23.2836
    3009      23.7100
    3010      23.5295
    3011      23.6556
    3012      23.2083
    3013      22.9051
    3014      22.0269
    3015      23.2529
    3016      23.1947
    3017      23.2646
    3018      22.3280
    3019      22.9082
    3020      22.3552
    3021      22.4961
    3022      22.9098
    3023      23.0649
    3024      23.1074
    3025      22.6959
    3026      23.1007
    3027      22.6567
    3028      22.0977
    3029      22.8310
    3030      22.2393
    3031      23.6695
    3032      21.9878
    3033      22.2009
    3034      22.5970
    3035      22.3271
    3036      22.0555
    3037      21.6950
    3038      21.2535
    3039      21.6404
    3040      21.7338
    3041      21.7804
    3042      21.7369
    3043      22.2060
    3044      21.8461
    3045      22.5040
    3046      22.2428
    3047      22.0354
    3048      22.1877
    3049      22.3542
    3050      22.8725
    3051      22.3122
    3052      23.2667
    3053      22.8229
    3054      22.4583
    3055      23.0344
    3056      22.3884
    3057      22.0813
    3058      22.6736
    3059      22.6725
    3060      22.1046
    3061      22.8735
    3062      23.0118
    3063      23.1625
    3064      22.1055
    3065      22.1650
    3066      22.3472
    3067      22.1225
    3068      22.0159
    3069      22.0468
    3070      22.6094
    3071      22.5987
    3072      23.3619
    3073      22.9949
    3074      23.2435
    3075      22.9398
    3076      22.7975
    3077      21.9890
    3078      22.4222
    3079      22.2850
    3080      21.8967
    3081      22.7395
    3082      22.5970
    3083      22.5959
    3084      22.2651
    3085      22.6650
    3086      22.3135
    3087      22.5253
    3088      21.5862
    3089      22.2334
    3090      22.1163
    3091      23.0294
    3092      22.3421
    3093      22.4415
    3094      21.5723
    3095      22.6473
    3096      22.5504
    3097      22.6335
    3098      22.4492
    3099      23.2268
    3100      22.8063
    3101      22.2550
    3102      22.8766
    3103      22.9016
    3104      21.8411
    3105      22.4844
    3106      22.3722
    3107      22.6573
    3108      22.3991
    3109      22.6054
    3110      22.1686
    3111      23.0966
    3112      22.6270
    3113      22.2024
    3114      22.3801
    3115      21.9434
    3116      22.1913
    3117      22.9728
    3118      22.6459
    3119      22.7691
    3120      22.5141
    3121      21.9241
    3122      21.8798
    3123      22.5945
    3124      22.2788
    3125      23.0816
    3126      22.6580
    3127      23.0377
    3128      23.0382
    3129      23.3565
    3130      23.2271
    3131      22.9689
    3132      22.9991
    3133      22.8191
    3134      23.3475
    3135      23.6205
    3136      23.2379
    3137      23.4610
    3138      23.2737
    3139      22.2523
    3140      23.3325
    3141      23.4850
    3142      23.5678
    3143      23.6151
    3144      23.2273
    3145      22.9850
    3146      22.6996
    3147      22.6433
    3148      22.1429
    3149      22.1058
    3150      22.5869
    3151      22.8288
    3152      22.0554
    3153      22.5518
    3154      22.8890
    3155      23.0076
    3156      22.6166
    3157      22.6530
    3158      23.0270
    3159      23.4341
    3160      22.9460
    3161      22.8664
    3162      23.8005
    3163      23.0655
    3164      22.7168
    3165      22.9820
    3166      23.2888
    3167      23.2063
    3168      23.2592
    3169      23.7132
    3170      22.9872
    3171      23.2910
    3172      22.8002
    3173      22.8547
    3174      23.2135
    3175      24.0138
    3176      24.1045
    3177      23.4154
    3178      22.9678
    3179      23.2513
    3180      23.0957
    3181      22.2545
    3182      22.4807
    3183      22.5818
    3184      23.5826
    3185      23.5189
    3186      23.4339
    3187      22.9712
    3188      22.7228
    3189      23.2397
    3190      22.7429
    3191      23.1668
    3192      23.3067
    3193      22.4606
    3194      23.2955
    3195      23.2641
    3196      23.3903
    3197      23.0671
    3198      22.1817
    3199      22.8148
    3200      22.2824
    3201      22.0167
    3202      22.3796
    3203      22.6176
    3204      22.4508
    3205      22.6722
    3206      23.0287
    3207      23.0197
    3208      22.8181
    3209      22.5784
    3210      22.4751
    3211      22.8600
    3212      22.6758
    3213      22.7132
    3214      22.6617
    3215      21.9776
    3216      22.4128
    3217      22.8285
    3218      22.6385
    3219      22.3580
    3220      21.9853
    3221      21.7231
    3222      21.8658
    3223      22.0877
    3224      22.1886
    3225      22.6555
    3226      22.4215
    3227      22.0144
    3228      22.1950
    3229      21.7597
    3230      21.8201
    3231      21.7743
    3232      22.2794
    3233      21.9042
    3234      21.8489
    3235      21.4478
    3236      22.0873
    3237      21.2011
    3238      21.8549
    3239      22.0934
    3240      21.7646
    3241      21.8858
    3242      21.9636
    3243      22.5360
    3244      21.8203
    3245      22.1364
    3246      22.4033
    3247      22.5904
    3248      22.8229
    3249      22.1666
    3250      22.2534
    3251      22.0600
    3252      21.8090
    3253      22.2134
    3254      22.1646
    3255      21.4243
    3256      21.5049
    3257      21.2899
    3258      21.4198
    3259      22.5067
    3260      22.0254
    3261      22.9866
    3262      22.3528
    3263      22.5349
    3264      22.0027
    3265      22.5715
    3266      22.8982
    3267      21.3429
    3268      22.5642
    3269      21.2133
    3270      21.6131
    3271      21.3063
    3272      21.3059
    3273      22.0954
    3274      22.1982
    3275      21.4846
    3276      21.5276
    3277      22.8541
    3278      22.6770
    3279      22.4484
    3280      22.1853
    3281      22.6542
    3282      22.1287
    3283      22.7167
    3284      23.3228
    3285      24.0739
    3286      22.8459
    3287      22.8878
    3288      23.3180
    3289      22.0542
    3290      22.2401
    3291      22.1972
    3292      22.4942
    3293      22.2535
    3294      22.3386
    3295      22.5716
    3296      22.9912
    3297      22.3142
    3298      22.0899
    3299      22.9032
    3300      22.5130
    3301      22.7821
    3302      21.5639
    3303      22.0768
    3304      21.5052
    3305      22.0127
    3306      22.0068
    3307      22.1805
    3308      22.1336
    3309      22.6366
    3310      21.4519
    3311      22.4001
    3312      22.3916
    3313      21.8658
    3314      21.7740
    3315      22.5706
    3316      22.1253
    3317      22.2747
    3318      22.5358
    3319      22.7593
    3320      22.5865
    3321      22.1103
    3322      22.9019
    3323      23.1051
    3324      22.6158
    3325      23.6537
    3326      23.2714
    3327      23.9455
    3328      23.3208
    3329      23.8935
    3330      23.7750
    3331      24.3226
    3332      23.7917
    3333      23.7456
    3334      23.2872
    3335      23.6144
    3336      24.2636
    3337      23.8188
    3338      24.1963
    3339      24.2558
    3340      24.2257
    3341      24.8489
    3342      23.9783
    3343      23.7904
    3344      23.3572
    3345      24.3091
    3346      23.5705
    3347      23.5832
    3348      23.0611
    3349      23.8466
    3350      23.7428
    3351      23.3806
    3352      23.8357
    3353      22.9330
    3354      23.3171
    3355      22.7397
    3356      23.3909
    3357      23.1724
    3358      23.7833
    3359      23.5627
    3360      23.7364
    3361      23.3913
    3362      22.5512
    3363      23.4235
    3364      23.0419
    3365      24.0457
    3366      23.8564
    3367      23.9434
    3368      23.7840
    3369      23.9952
    3370      24.3951
    3371      23.4695
    3372      23.4481
    3373      23.6755
    3374      23.4435
    3375      23.1258
    3376      23.0580
    3377      23.7935
    3378      24.2873
    3379      23.6106
    3380      23.7722
    3381      23.1120
    3382      24.1221
    3383      23.6287
    3384      23.5647
    3385      23.7516
    3386      24.1771
    3387      24.4475
    3388      24.1759
    3389      24.2772
    3390      24.0885
    3391      24.3881
    3392      23.3236
    3393      24.3968
    3394      24.0469
    3395      24.1870
    3396      23.5968
    3397      23.8208
    3398      22.9259
    3399      22.8426
    3400      23.1244
    3401      22.1537
    3402      23.2073
    3403      23.6297
    3404      23.8371
    3405      23.5554
    3406      23.0984
    3407      23.2727
    3408      23.1087
    3409      23.2742
    3410      23.3529
    3411      23.7562
    3412      23.2429
    3413      23.0312
    3414      23.2746
    3415      23.2970
    3416      22.8509
    3417      23.6652
    3418      23.1097
    3419      23.0367
    3420      22.4137
    3421      23.0521
    3422      23.1912
    3423      22.0771
    3424      23.2135
    3425      22.1794
    3426      22.6645
    3427      22.5304
    3428      22.7291
    3429      23.4693
    3430      22.5653
    3431      22.6844
    3432      21.1202
    3433      21.4788
    3434      22.2102
    3435      22.3195
    3436      22.7402
    3437      22.8338
    3438      22.6608
    3439      23.5299
    3440      22.9553
    3441      23.0938
    3442      22.7609
    3443      23.2307
    3444      23.9488
    3445      23.6271
    3446      23.9709
    3447      23.0917
    3448      24.0565
    3449      24.0602
    3450      23.8669
    3451      23.3450
    3452      23.9859
    3453      24.0149
    3454      23.2769
    3455      23.6832
    3456      23.8909
    3457      23.2652
    3458      24.3655
    3459      24.6838
    3460      23.6015
    3461      23.0398
    3462      23.3335
    3463      23.1091
    3464      22.2536
    3465      23.4472
    3466      23.6317
    3467      22.8601
    3468      22.3660
    3469      22.1560
    3470      22.1942
    3471      22.4507
    3472      22.1759
    3473      22.2690
    3474      22.8178
    3475      23.0981
    3476      22.9396
    3477      23.9064
    3478      23.4908
    3479      23.4418
    3480      23.3374
    3481      23.7153
    3482      23.4835
    3483      22.9427
    3484      22.7619
    3485      22.9246
    3486      23.2119
    3487      23.5254
    3488      23.0214
    3489      23.4552
    3490      23.8246
    3491      23.0621
    3492      23.2464
    3493      23.0985
    3494      23.6377
    3495      23.1798
    3496      23.6221
    3497      23.6249
    3498      23.3512
    3499      23.4906
    3500      24.0775
    3501      24.0704
    3502      23.7740
    3503      23.7885
    3504      23.7025
    3505      23.6023
    3506      22.5583
    3507      23.2866
    3508      23.9505
    3509      23.6622
    3510      24.1087
    3511      24.4078
    3512      24.0519
    3513      23.5568
    3514      22.9939
    3515      23.0888
    3516      23.2302
    3517      22.6196
    3518      22.5270
    3519      22.0912
    3520      22.6387
    3521      23.1233
    3522      23.1268
    3523      23.7464
    3524      23.3575
    3525      23.3147
    3526      22.8260
    3527      23.1644
    3528      23.0551
    3529      23.5637
    3530      23.4509
    3531      23.6188
    3532      23.1648
    3533      23.5781
    3534      23.7886
    3535      23.6604
    3536      24.1229
    3537      23.7265
    3538      23.7291
    3539      22.9156
    3540      22.6801
    3541      23.5179
    3542      23.6392
    3543      23.3988
    3544      24.0797
    3545      23.3407
    3546      24.2006
    3547      23.4903
    3548      24.3326
    3549      22.9602
    3550      22.5519
    3551      23.4487
    3552      23.7677
    3553      22.9430
    3554      23.6331
    3555      23.3536
    3556      23.1261
    3557      22.6642
    3558      23.0557
    3559      22.7894
    3560      22.8026
    3561      22.1246
    3562      22.3433
    3563      23.1285
    3564      23.7523
    3565      22.7565
    3566      21.8099
    3567      22.2264
    3568      22.0094
    3569      22.1262
    3570      22.0425
    3571      22.6172
    3572      21.9433
    3573      22.7631
    3574      21.9868
    3575      22.1787
    3576      22.4222
    3577      22.3507
    3578      22.3750
    3579      22.4480
    3580      22.8153
    3581      22.2915
    3582      23.0126
    3583      22.5184
    3584      22.6282
    3585      23.1375
    3586      23.0780
    3587      22.8978
    3588      23.4071
    3589      22.7692
    3590      22.9658
    3591      22.9048
    3592      22.6401
    3593      22.1546
    3594      22.7620
    3595      23.0437
    3596      22.3368
    3597      23.4740
    3598      22.9089
    3599      22.7403
    3600      22.9338
    3601      23.2003
    3602      22.4492
    3603      22.8295
    3604      23.0739
    3605      22.8106
    3606      23.1658
    3607      23.1227
    3608      23.0625
    3609      22.7780
    3610      22.6635
    3611      23.3533
    3612      23.1906
    3613      23.0670
    3614      22.1554
    3615      22.6412
    3616      23.1769
    3617      22.2055
    3618      22.9012
    3619      22.2013
    3620      22.0483
    3621      22.7204
    3622      22.3446
    3623      22.3805
    3624      22.2956
    3625      22.0698
    3626      21.3572
    3627      21.6942
    3628      21.4191
    3629      21.1665
    3630      20.9805
    3631      21.1167
    3632      21.4807
    3633      21.7841
    3634      21.1310
    3635      21.8479
    3636      21.3792
    3637      22.0314
    3638      21.9272
    3639      21.0879
    3640      21.4530
    3641      21.4464
    3642      20.7202
    3643      21.3747
    3644      21.1809
    3645      21.0851
    3646      21.5266
    3647      21.5862
    3648      21.6159
    3649      21.4003
    3650      21.1153
    3651      21.4844
    3652      21.4971
    3653      22.3264
    3654      22.3068
    3655      21.7542
    3656      22.2482
    3657      22.3347
    3658      21.8190
    3659      22.4802
    3660      22.1782
    3661      22.8173
    3662      22.4148
    3663      21.9678
    3664      22.6053
    3665      21.9727
    3666      22.3286
    3667      21.8585
    3668      21.7544
    3669      22.5681
    3670      21.7165
    3671      21.4433
    3672      21.5167
    3673      22.1941
    3674      22.5278
    3675      22.6401
    3676      22.3856
    3677      22.6040
    3678      22.6854
    3679      22.1509
    3680      22.1816
    3681      22.3480
    3682      22.3856
    3683      22.5816
    3684      22.3492
    3685      22.0111
    3686      21.6596
    3687      21.6406
    3688      22.2353
    3689      23.1336
    3690      22.5073
    3691      22.6299
    3692      22.2644
    3693      22.8646
    3694      22.3915
    3695      22.3203
    3696      22.5456
    3697      22.5090
    3698      22.6910
    3699      22.4844
    3700      22.1717
    3701      22.6463
    3702      22.1626
    3703      22.4609
    3704      21.7475
    3705      22.2501
    3706      21.5741
    3707      21.6075
    3708      22.9847
    3709      22.7227
    3710      21.8004
    3711      21.7820
    3712      21.9416
    3713      21.6528
    3714      21.7761
    3715      22.3220
    3716      22.0105
    3717      22.0735
    3718      22.1946
    3719      22.2337
    3720      22.0838
    3721      20.9846
    3722      22.3118
    3723      22.3876
    3724      22.5359
    3725      22.0066
    3726      23.1573
    3727      21.9893
    3728      21.7075
    3729      21.3677
    3730      22.5503
    3731      22.3408
    3732      22.0777
    3733      21.7329
    3734      22.0663
    3735      21.8696
    3736      22.0040
    3737      22.1955
    3738      21.9977
    3739      22.6760
    3740      22.2418
    3741      21.8484
    3742      22.1289
    3743      22.3435
    3744      21.4863
    3745      22.0827
    3746      22.3578
    3747      22.0647
    3748      21.9199
    3749      22.9552
    3750      22.9070
    3751      21.6317
    3752      21.3183
    3753      21.6982
    3754      21.5224
    3755      21.5868
    3756      21.2111
    3757      21.4061
    3758      22.3835
    3759      22.4406
    3760      22.7819
    3761      22.7607
    3762      22.0216
    3763      22.6627
    3764      22.6448
    3765      22.5870
    3766      22.2464
    3767      21.5907
    3768      22.8914
    3769      22.6329
    3770      22.9054
    3771      22.9395
    3772      22.5226
    3773      22.2727
    3774      22.6692
    3775      22.8925
    3776      21.8798
    3777      22.0872
    3778      22.9888
    3779      22.4587
    3780      23.0981
    3781      22.6212
    3782      21.9624
    3783      22.1993
    3784      22.6791
    3785      22.5469
    3786      23.3718
    3787      22.9733
    3788      23.5084
    3789      22.2438
    3790      22.2614
    3791      22.3827
    3792      22.9313
    3793      22.2161
    3794      23.1113
    3795      22.9057
    3796      21.9623
    3797      21.8183
    3798      22.0079
    3799      22.4224
    3800      23.2248
    3801      23.0925
    3802      22.8036
    3803      22.1374
    3804      22.7989
    3805      21.8805
    3806      22.2490
    3807      22.2109
    3808      21.1543
    3809      21.3949
    3810      21.3679
    3811      21.5725
    3812      21.5228
    3813      21.7609
    3814      21.6602
    3815      21.9610
    3816      21.9953
    3817      21.4507
    3818      21.5547
    3819      21.5698
    3820      21.4901
    3821      22.3076
    3822      22.3489
    3823      22.5563
    3824      23.1962
    3825      23.0241
    3826      21.0269
    3827      21.5681
    3828      22.0461
    3829      21.3894
    3830      21.9701
    3831      21.9434
    3832      21.9488
    3833      21.9452
    3834      21.5182
    3835      21.4763
    3836      21.7668
    3837      21.8070
    3838      20.9311
    3839      21.2121
    3840      21.6670
    3841      21.1282
    3842      21.2571
    3843      21.5441
    3844      20.9827
    3845      21.4822
    3846      21.9635
    3847      21.3243
    3848      21.1803
    3849      21.5270
    3850      20.9410
    3851      20.8604
    3852      20.4436
    3853      20.7080
    3854      21.0542
    3855      21.0841
    3856      20.1000
    3857      21.0607
    3858      21.7721
    3859      21.7626
    3860      21.2945
    3861      21.9463
    3862      21.8440
    3863      22.0868
    3864      22.8033
    3865      21.6570
    3866      21.6915
    3867      22.4071
    3868      22.9578
    3869      22.8869
    3870      21.8683
    3871      21.9086
    3872      21.2888
    3873      21.6489
    3874      22.1370
    3875      21.4855
    3876      21.2206
    3877      21.7020
    3878      21.6690
    3879      21.7914
    3880      22.0033
    3881      22.1498
    3882      21.3777
    3883      21.9887
    3884      22.6993
    3885      22.3437
    3886      22.0641
    3887      22.5043
    3888      22.3970
    3889      22.6930
    3890      22.3895
    3891      22.2980
    3892      22.5991
    3893      23.0616
    3894      23.8364
    3895      23.9765
    3896      23.5559
    3897      23.9590
    3898      23.8286
    3899      23.1023
    3900      23.2655
    3901      22.4978
    3902      22.5412
    3903      22.5201
    3904      22.0238
    3905      22.3270
    3906      22.3787
    3907      22.6705
    3908      23.0889
    3909      23.7021
    3910      22.9339
    3911      22.8296
    3912      22.8317
    3913      22.0988
    3914      23.0812
    3915      22.6006
    3916      22.1448
    3917      22.4236
    3918      22.9181
    3919      21.9464
    3920      21.7742
    3921      22.1345
    3922      21.7061
    3923      22.7277
    3924      21.9397
    3925      22.3319
    3926      22.6683
    3927      22.6246
    3928      22.9009
    3929      23.4003
    3930      22.9044
    3931      22.8856
    3932      22.6014
    3933      22.2624
    3934      22.3946
    3935      22.4342
    3936      22.0116
    3937      21.9325
    3938      22.5955
    3939      22.1908
    3940      22.2161
    3941      22.5585
    3942      22.7087
    3943      22.9906
    3944      22.8226
    3945      22.7248
    3946      23.1278
    3947      24.4253
    3948      23.7454
    3949      23.3149
    3950      23.6100
    3951      23.1264
    3952      23.0379
    3953      22.8654
    3954      23.0792
    3955      23.3250
    3956      22.4428
    3957      23.2386
    3958      22.7428
    3959      22.5454
    3960      22.4602
    3961      22.0073
    3962      23.0759
    3963      22.8740
    3964      23.1257
    3965      23.3775
    3966      22.9360
    3967      23.0808
    3968      22.3689
    3969      23.0367
    3970      22.5743
    3971      22.5288
    3972      22.4589
    3973      22.5675
    3974      22.1441
    3975      22.5708
    3976      22.4297
    3977      21.7519
    3978      21.9007
    3979      21.8796
    3980      21.9426
    3981      21.9206
    3982      21.7254
    3983      21.9851
    3984      22.5754
    3985      22.1697
    3986      22.4151
    3987      21.8682
    3988      21.7625
    3989      22.1952
    3990      21.5408
    3991      22.1021
    3992      22.2023
    3993      21.8570
    3994      21.7687
    3995      21.2608
    3996      21.3718
    3997      20.9659
    3998      21.5132
    3999      22.1047
    4000      22.4984
    4001      22.3075
    4002      22.5623
    4003      22.3666
    4004      22.7059
    4005      22.5252
    4006      22.3453
    4007      22.1609
    4008      22.1614
    4009      22.4768
    4010      22.6634
    4011      21.9713
    4012      22.6877
    4013      22.3739
    4014      22.5513
    4015      22.4136
    4016      22.4190
    4017      22.7154
    4018      21.9614
    4019      22.8428
    4020      22.5756
    4021      22.5375
    4022      22.7064
    4023      22.2544
    4024      22.3502
    4025      22.7182
    4026      23.2366
    4027      23.3891
    4028      22.9596
    4029      22.3743
    4030      22.9338
    4031      22.3840
    4032      22.5266
    4033      22.3648
    4034      22.4595
    4035      22.6112
    4036      22.1535
    4037      22.2000
    4038      22.3956
    4039      23.2288
    4040      22.6521
    4041      22.0216
    4042      22.7766
    4043      22.6352
    4044      22.4140
    4045      22.0917
    4046      21.6012
    4047      22.0150
    4048      21.7529
    4049      22.0992
    4050      22.7041
    4051      22.1933
    4052      22.1653
    4053      22.2173
    4054      22.4593
    4055      22.4326
    4056      22.4936
    4057      21.9702
    4058      22.4166
    4059      22.3316
    4060      22.5799
    4061      22.4057
    4062      22.6389
    4063      22.0268
    4064      22.4373
    4065      22.5373
    4066      21.7278
    4067      22.2157
    4068      22.6808
    4069      22.4613
    4070      22.3998
    4071      22.3995
    4072      22.3725
    4073      22.3849
    4074      22.7079
    4075      23.0982
    4076      22.8818
    4077      22.5747
    4078      21.7790
    4079      21.9605
    4080      22.6280
    4081      22.4378
    4082      23.2691
    4083      22.7909
    4084      22.7352
    4085      23.1156
    4086      22.4622
    4087      22.7492
    4088      22.9476
    4089      22.7468
    4090      23.0932
    4091      22.8697
    4092      23.9661
    4093      23.8106
    4094      23.3241
    4095      23.6593
    4096      23.3230
    4097      23.4469
    4098      23.9980
    4099      23.0290
    4100      22.7489
    4101      23.0175
    4102      22.6957
    4103      23.0860
    4104      23.3494
    4105      22.8644
    4106      22.0229
    4107      22.4638
    4108      22.5899
    4109      22.6893
    4110      22.9533
    4111      22.9471
    4112      22.4494
    4113      23.4119
    4114      23.1597
    4115      22.9166
    4116      22.4313
    4117      22.5035
    4118      22.3792
    4119      22.8038
    4120      22.7665
    4121      23.2084
    4122      22.6262
    4123      23.2736
    4124      22.6908
    4125      22.2896
    4126      22.6274
    4127      21.6715
    4128      22.5243
    4129      22.4410
    4130      21.0375
    4131      21.9296
    4132      22.0341
    4133      21.9249
    4134      21.2691
    4135      21.6393
    4136      21.9187
    4137      21.5188
    4138      21.5162
    4139      21.8671
    4140      22.1513
    4141      21.9329
    4142      21.5493
    4143      21.6531
    4144      21.2958
    4145      20.8764
    4146      21.4418
    4147      21.9112
    4148      21.1094
    4149      21.4469
    4150      21.7584
    4151      21.2831
    4152      22.0812
    4153      22.2862
    4154      22.3711
    4155      21.9065
    4156      22.2016
    4157      22.1386
    4158      21.9277
    4159      22.6305
    4160      22.7765
    4161      22.5907
    4162      22.9237
    4163      22.0392
    4164      22.6163
    4165      22.7136
    4166      22.0963
    4167      21.8420
    4168      21.9107
    4169      21.8365
    4170      22.3637
    4171      22.4188
    4172      22.2446
    4173      22.1944
    4174      22.8076
    4175      23.2013
    4176      22.3494
    4177      22.0308
    4178      22.7897
    4179      22.5660
    4180      23.2657
    4181      23.2081
    4182      22.4820
    4183      22.6521
    4184      22.3012
    4185      22.3862
    4186      23.1500
    4187      22.6271
    4188      21.7513
    4189      22.2753
    4190      22.9902
    4191      23.3510
    4192      23.3024
    4193      23.2196
    4194      23.5206
    4195      23.2181
    4196      22.8315
    4197      22.1896
    4198      22.7163
    4199      21.2415
    4200      21.5950
    4201      21.8607
    4202      21.9347
    4203      21.6087
    4204      20.9562
    4205      21.0760
    4206      21.4737
    4207      20.8391
    4208      21.6560
    4209      21.4247
    4210      20.8828
    4211      21.3447
    4212      21.5404
    4213      21.7498
    4214      21.1363
    4215      21.3140
    4216      21.1503
    4217      21.9351
    4218      22.1603
    4219      22.2275
    4220      21.9539
    4221      22.7656
    4222      21.3373
    4223      21.1861
    4224      21.9459
    4225      22.0442
    4226      21.8038
    4227      21.8412
    4228      21.8712
    4229      22.1878
    4230      22.5845
    4231      22.8244
    4232      22.3209
    4233      22.2403
    4234      22.7533
    4235      22.7541
    4236      22.4944
    4237      22.3115
    4238      23.3381
    4239      22.1494
    4240      22.1333
    4241      22.6367
    4242      22.5227
    4243      22.2018
    4244      22.9101
    4245      22.8930
    4246      22.0209
    4247      23.1122
    4248      22.8592
    4249      22.4575
    4250      22.3179
    4251      21.9719
    4252      22.3643
    4253      22.0659
    4254      23.0497
    4255      21.9368
    4256      23.2459
    4257      23.1728
    4258      22.7473
    4259      22.9105
    4260      23.4157
    4261      22.7854
    4262      22.5872
    4263      22.5733
    4264      22.4720
    4265      22.6600
    4266      22.7391
    4267      23.0200
    4268      22.7153
    4269      22.4906
    4270      22.4288
    4271      22.3161
    4272      22.1909
    4273      22.8672
    4274      22.9181
    4275      22.7313
    4276      22.9218
    4277      23.1821
    4278      23.4139
    4279      23.1421
    4280      23.1571
    4281      22.2355
    4282      22.2970
    4283      22.1339
    4284      22.2103
    4285      22.6070
    4286      22.8704
    4287      22.8988
    4288      22.8091
    4289      22.0730
    4290      22.7633
    4291      21.8910
    4292      22.0313
    4293      21.8094
    4294      22.3095
    4295      22.2273
    4296      22.0767
    4297      21.6529
    4298      22.9767
    4299      22.2448
    4300      22.8854
    4301      22.9849
    4302      22.6495
    4303      22.3657
    4304      22.8298
    4305      22.1827
    4306      22.6691
    4307      22.7166
    4308      22.4955
    4309      22.7590
    4310      22.2324
    4311      22.0491
    4312      21.9016
    4313      22.4885
    4314      23.0780
    4315      22.8104
    4316      22.8178
    4317      23.3585
    4318      22.9515
    4319      22.7198
    4320      23.1407
    4321      23.8470
    4322      24.5103
    4323      23.4965
    4324      23.5555
    4325      23.1718
    4326      23.4112
    4327      23.0027
    4328      22.5429
    4329      22.6925
    4330      23.2581
    4331      22.5199
    4332      22.8254
    4333      23.3530
    4334      22.4975
    4335      22.6505
    4336      22.5201
    4337      21.7719
    4338      21.5611
    4339      21.4212
    4340      22.1787
    4341      21.8804
    4342      21.3604
    4343      21.8940
    4344      22.2565
    4345      22.0019
    4346      21.8690
    4347      21.6486
    4348      22.1429
    4349      21.2952
    4350      22.5345
    4351      21.5495
    4352      21.6711
    4353      22.3631
    4354      22.2717
    4355      21.9214
    4356      21.8806
    4357      21.7141
    4358      22.0162
    4359      21.6416
    4360      21.6799
    4361      21.9685
    4362      21.4699
    4363      21.7952
    4364      22.1977
    4365      22.5422
    4366      22.4530
    4367      21.8248
    4368      21.2586
    4369      22.0979
    4370      21.7207
    4371      22.0548
    4372      22.2615
    4373      22.5914
    4374      23.0199
    4375      22.6410
    4376      22.1181
    4377      22.0182
    4378      22.5177
    4379      21.9277
    4380      21.6984
    4381      22.3726
    4382      21.6915
    4383      21.8788
    4384      21.2824
    4385      21.3351
    4386      20.7281
    4387      20.6679
    4388      20.3837
    4389      20.9923
    4390      21.6508
    4391      21.3660
    4392      21.5703
    4393      20.6842
    4394      21.6031
    4395      21.6569
    4396      21.4707
    4397      21.8321
    4398      21.7932
    4399      21.4779
    4400      22.3148
    4401      21.9812
    4402      22.3671
    4403      21.8983
    4404      22.0888
    4405      21.4291
    4406      21.9946
    4407      22.3864
    4408      22.6598
    4409      22.8180
    4410      23.3497
    4411      22.9255
    4412      22.6908
    4413      22.6313
    4414      23.0758
    4415      23.0730
    4416      22.7044
    4417      23.3420
    4418      22.5076
    4419      22.9772
    4420      22.9763
    4421      22.4600
    4422      22.0703
    4423      22.5480
    4424      21.7047
    4425      22.3590
    4426      21.7350
    4427      22.3967
    4428      22.0404
    4429      22.1060
    4430      22.4866
    4431      22.1116
    4432      22.5868
    4433      22.6984
    4434      23.2160
    4435      22.2558
    4436      23.0931
    4437      22.5024
    4438      22.9045
    4439      22.8379
    4440      22.5958
    4441      22.1342
    4442      22.9700
    4443      22.7357
    4444      23.4936
    4445      23.2428
    4446      23.1181
    4447      22.7416
    4448      22.9180
    4449      21.9669
    4450      22.7052
    4451      22.5328
    4452      22.1152
    4453      22.1228
    4454      22.4060
    4455      22.4020
    4456      21.9507
    4457      21.8352
    4458      22.3404
    4459      22.2522
    4460      22.1725
    4461      22.0557
    4462      21.9769
    4463      22.7882
    4464      22.7921
    4465      22.7785
    4466      22.8415
    4467      23.2342
    4468      22.9016
    4469      23.3338
    4470      22.7949
    4471      23.7444
    4472      23.0119
    4473      22.5971
    4474      23.4890
    4475      22.6149
    4476      22.9035
    4477      23.1561
    4478      22.8361
    4479      22.8097
    4480      22.3007
    4481      23.1225
    4482      22.6090
    4483      22.5993
    4484      23.3095
    4485      22.9273
    4486      22.5618
    4487      22.9660
    4488      22.6919
    4489      22.3529
    4490      22.9625
    4491      22.4332
    4492      22.3652
    4493      22.0189
    4494      22.0254
    4495      22.2052
    4496      22.5280
    4497      22.4104
    4498      23.2994
    4499      22.8105
    4500      22.7451
    4501      22.8199
    4502      22.4892
    4503      22.5784
    4504      22.4099
    4505      22.4904
    4506      22.9492
    4507      22.5947
    4508      23.3424
    4509      23.2481
    4510      23.3926
    4511      23.1352
    4512      23.1445
    4513      23.2070
    4514      23.1031
    4515      23.2915
    4516      23.5133
    4517      23.7293
    4518      23.6823
    4519      22.6618
    4520      22.6793
    4521      23.0926
    4522      23.0454
    4523      23.3507
    4524      23.1125
    4525      23.3622
    4526      23.3117
    4527      22.7486
    4528      22.6865
    4529      22.1151
    4530      22.7850
    4531      22.6346
    4532      22.3795
    4533      22.7822
    4534      22.2687
    4535      22.6342
    4536      23.0474
    4537      22.7857
    4538      22.2462
    4539      22.4204
    4540      22.8062
    4541      22.1236
    4542      22.0074
    4543      22.1508
    4544      22.2369
    4545      22.1196
    4546      22.1035
    4547      22.1336
    4548      21.8913
    4549      21.6874
    4550      22.7314
    4551      22.0207
    4552      22.3538
    4553      21.6935
    4554      21.9938
    4555      21.7895
    4556      21.6160
    4557      21.9235
    4558      21.6920
    4559      22.4164
    4560      22.9408
    4561      22.2282
    4562      22.6348
    4563      22.5424
    4564      22.5531
    4565      22.5936
    4566      21.7126
    4567      22.3004
    4568      22.6619
    4569      22.2264
    4570      22.2226
    4571      22.3064
    4572      22.2150
    4573      22.5140
    4574      22.8991
    4575      21.9902
    4576      21.9834
    4577      22.2456
    4578      22.7658
    4579      22.2411
    4580      21.8342
    4581      22.2178
    4582      22.1501
    4583      22.1517
    4584      22.4427
    4585      22.7016
    4586      22.4473
    4587      23.2245
    4588      22.5290
    4589      22.4821
    4590      22.8612
    4591      23.4506
    4592      23.8660
    4593      23.8013
    4594      23.9243
    4595      24.2764
    4596      24.1960
    4597      23.9517
    4598      23.6423
    4599      23.3346
    4600      23.8516
    4601      23.4082
    4602      24.0954
    4603      23.1539
    4604      23.1931
    4605      24.1559
    4606      24.4602
    4607      24.0897
    4608      24.8376
    4609      24.3478
    4610      24.3322
    4611      23.9957
    4612      23.6011
    4613      23.7852
    4614      24.2084
    4615      23.6368
    4616      23.7581
    4617      23.9168
    4618      22.2390
    4619      22.7101
    4620      23.2708
    4621      23.3925
    4622      23.3457
    4623      23.2304
    4624      23.4980
    4625      23.8202
    4626      23.7547
    4627      23.6390
    4628      24.0280
    4629      23.5132
    4630      24.0438
    4631      23.7809
    4632      23.8196
    4633      23.8127
    4634      23.4928
    4635      23.2865
    4636      23.6140
    4637      22.7312
    4638      23.5374
    4639      23.7877
    4640      24.1399
    4641      23.9868
    4642      23.2002
    4643      23.2249
    4644      23.3431
    4645      23.7325
    4646      23.4485
    4647      24.0320
    4648      23.6217
    4649      23.4915
    4650      24.4979
    4651      23.0923
    4652      23.3232
    4653      22.8846
    4654      23.2842
    4655      22.6708
    4656      22.6784
    4657      22.4766
    4658      22.6788
    4659      22.9104
    4660      23.4369
    4661      22.6456
    4662      22.7787
    4663      23.6495
    4664      23.6168
    4665      23.2157
    4666      22.8972
    4667      22.9451
    4668      23.2827
    4669      23.5070
    4670      24.3790
    4671      23.7101
    4672      23.8051
    4673      23.7128
    4674      24.3591
    4675      23.9575
    4676      24.0595
    4677      23.4987
    4678      24.1452
    4679      24.2536
    4680      23.6253
    4681      24.2586
    4682      23.9815
    4683      24.0865
    4684      24.1310
    4685      23.7464
    4686      24.2555
    4687      24.1248
    4688      23.8943
    4689      24.0203
    4690      23.8894
    4691      23.4088
    4692      23.7759
    4693      23.6160
    4694      24.4390
    4695      23.6259
    4696      24.0556
    4697      24.2942
    4698      23.9188
    4699      23.5772
    4700      23.7272
    4701      24.0714
    4702      23.3226
    4703      23.5014
    4704      23.1973
    4705      23.4961
    4706      23.7318
    4707      24.2470
    4708      23.3753
    4709      23.0117
    4710      22.6798
    4711      23.5213
    4712      23.2777
    4713      22.7771
    4714      23.2562
    4715      23.3982
    4716      23.3061
    4717      23.8004
    4718      24.1100
    4719      23.4356
    4720      24.4102
    4721      23.3331
    4722      23.2234
    4723      24.0723
    4724      23.7679
    4725      24.0572
    4726      23.8598
    4727      23.7243
    4728      23.9944
    4729      23.8220
    4730      22.9535
    4731      22.4213
    4732      23.1387
    4733      22.4504
    4734      22.8424
    4735      22.5017
    4736      22.0696
    4737      22.3308
    4738      22.6315
    4739      21.8068
    4740      22.8743
    4741      22.2298
    4742      22.0117
    4743      22.0947
    4744      22.4752
    4745      22.1670
    4746      22.1615
    4747      22.6418
    4748      23.2000
    4749      22.6284
    4750      21.2651
    4751      21.4291
    4752      22.2297
    4753      21.5470
    4754      22.7335
    4755      22.1520
    4756      22.1669
    4757      22.0761
    4758      21.9243
    4759      22.2379
    4760      21.7174
    4761      21.7504
    4762      21.4869
    4763      21.5832
    4764      21.8906
    4765      21.8160
    4766      21.4119
    4767      21.9288
    4768      22.3815
    4769      21.5789
    4770      22.1850
    4771      21.5857
    4772      21.9988
    4773      21.2056
    4774      21.9088
    4775      21.9862
    4776      21.5333
    4777      22.2985
    4778      21.5630
    4779      21.3884
    4780      21.2407
    4781      21.5091
    4782      21.5951
    4783      20.8964
    4784      20.8501
    4785      21.5108
    4786      21.7691
    4787      21.6377
    4788      20.9074
    4789      20.2986
    4790      20.7363
    4791      20.3215
    4792      20.8235
    4793      20.8102
    4794      20.9850
    4795      21.1018
    4796      21.1465
    4797      20.9450
    4798      21.1839
    4799      20.6009
    4800      20.9646
    4801      20.8999
    4802      20.9220
    4803      21.2106
    4804      20.8551
    4805      20.6780
    4806      20.2479
    4807      20.3452
    4808      21.5000
    4809      20.9112
    4810      20.7781
    4811      20.5960
    4812      21.4990
    4813      21.4010
    4814      21.2200
    4815      20.5759
    4816      20.7785
    4817      21.1962
    4818      20.8120
    4819      20.8967
    4820      21.1421
    4821      21.1280
    4822      21.7851
    4823      21.5277
    4824      21.6664
    4825      21.2374
    4826      21.6225
    4827      21.6516
    4828      21.5513
    4829      21.1984
    4830      21.2391
    4831      21.6230
    4832      21.5690
    4833      21.1015
    4834      20.9663
    4835      21.6757
    4836      21.5783
    4837      21.8436
    4838      21.4170
    4839      21.9775
    4840      21.7714
    4841      21.5112
    4842      21.4832
    4843      22.0060
    4844      20.8750
    4845      21.3168
    4846      21.3813
    4847      21.1745
    4848      21.0082
    4849      20.7810
    4850      21.2385
    4851      21.5900
    4852      21.7579
    4853      21.9991
    4854      21.5622
    4855      21.8749
    4856      20.7209
    4857      21.9947
    4858      22.2641
    4859      21.7932
    4860      21.1792
    4861      21.2921
    4862      21.1827
    4863      21.6400
    4864      21.2631
    4865      21.0603
    4866      21.2205
    4867      21.6106
    4868      21.6390
    4869      20.9697
    4870      21.4092
    4871      21.1080
    4872      21.3517
    4873      21.3094
    4874      21.5308
    4875      21.2560
    4876      22.3191
    4877      21.3391
    4878      21.1581
    4879      21.3860
    4880      21.9039
    4881      21.8402
    4882      21.2021
    4883      22.4969
    4884      21.5908
    4885      21.5044
    4886      21.5727
    4887      21.9047
    4888      21.3636
    4889      21.8022
    4890      22.0204
    4891      21.3154
    4892      21.5282
    4893      21.6975
    4894      22.0659
    4895      22.4097
    4896      20.9544
    4897      21.4676
    4898      21.5385
    4899      21.7577
    4900      21.1928
    4901      22.1689
    4902      22.4989
    4903      22.6609
    4904      22.7636
    4905      21.8622
    4906      21.9645
    4907      21.8271
    4908      22.2395
    4909      22.1010
    4910      21.7547
    4911      21.4652
    4912      21.8580
    4913      21.8849
    4914      22.4184
    4915      22.5082
    4916      22.4386
    4917      21.9907
    4918      22.3429
    4919      21.8318
    4920      21.8749
    4921      22.4606
    4922      22.2327
    4923      22.7324
    4924      22.7435
    4925      22.0988
    4926      21.7160
    4927      21.7007
    4928      22.0173
    4929      21.4155
    4930      21.9743
    4931      21.9071
    4932      21.7763
    4933      22.2208
    4934      22.3228
    4935      21.7331
    4936      21.1918
    4937      21.6904
    4938      21.0237
    4939      21.8326
    4940      21.6774
    4941      21.1337
    4942      21.6390
    4943      21.3207
    4944      20.8335
    4945      21.3176
    4946      20.8747
    4947      21.2796
    4948      20.5827
    4949      21.3225
    4950      21.0738
    4951      21.4270
    4952      20.9247
    4953      20.7963
    4954      20.9033
    4955      20.4654
    4956      22.0721
    4957      21.3342
    4958      21.4124
    4959      21.3367
    4960      20.6025
    4961      21.5591
    4962      21.3634
    4963      21.5251
    4964      21.9151
    4965      22.0881
    4966      22.6234
    4967      22.0168
    4968      22.1917
    4969      22.1190
    4970      21.6889
    4971      22.6628
    4972      21.8811
    4973      21.9598
    4974      21.8586
    4975      21.8762
    4976      22.4048
    4977      22.6534
    4978      22.4758
    4979      22.5473
    4980      22.3715
    4981      22.0840
    4982      22.2044
    4983      22.0054
    4984      21.8115
    4985      21.6819
    4986      21.8487
    4987      21.6955
    4988      21.9683
    4989      22.2178
    4990      21.6136
    4991      21.5992
    4992      21.3998
    4993      21.6982
    4994      21.5280
    4995      21.0342
    4996      21.7296
    4997      21.2119
    4998      21.0884
    4999      21.4132
    5000      21.6745
    5001      21.6181
    5002      21.8038
    5003      21.4603
    5004      20.6233
    5005      21.7872
    5006      21.2259
    5007      21.7304
    5008      21.5993
    5009      20.8085
    5010      21.3435
    5011      21.7571
    5012      22.1480
    5013      21.9447
    5014      21.9337
    5015      21.2607
    5016      21.0162
    5017      21.2046
    5018      21.8691
    5019      21.9315
    5020      21.3126
    5021      21.5673
    5022      21.8831
    5023      22.1387
    5024      22.4251
    5025      22.4611
    5026      22.9374
    5027      22.7899
    5028      22.4049
    5029      22.0857
    5030      22.8562
    5031      22.3135
    5032      22.8052
    5033      22.7164
    5034      21.7251
    5035      22.3474
    5036      22.1615
    5037      22.3733
    5038      22.4243
    5039      23.1460
    5040      22.5871
    5041      23.2455
    5042      23.1746
    5043      23.2844
    5044      23.2873
    5045      22.7660
    5046      22.9706
    5047      22.8361
    5048      22.4910
    5049      22.7244
    5050      22.2772
    5051      22.6555
    5052      22.2462
    5053      22.7847
    5054      22.5397
    5055      23.1188
    5056      21.8868
    5057      22.1943
    5058      21.2592
    5059      21.6863
    5060      21.7751
    5061      21.5870
    5062      21.4990
    5063      21.5180
    5064      21.5739
    5065      21.8716
    5066      22.1063
    5067      21.4927
    5068      21.9494
    5069      22.0636
    5070      21.8019
    5071      21.9049
    5072      21.7716
    5073      21.4362
    5074      21.6224
    5075      21.4379
    5076      21.2112
    5077      22.4942
    5078      21.9855
    5079      22.0712
    5080      21.9789
    5081      22.2982
    5082      22.3621
    5083      22.4926
    5084      22.3972
    5085      22.5544
    5086      22.6689
    5087      23.1868
    5088      23.7697
    5089      23.0234
    5090      23.2745
    5091      23.1349
    5092      22.7519
    5093      22.3348
    5094      22.3789
    5095      22.8137
    5096      22.4748
    5097      21.9165
    5098      22.4434
    5099      22.3396
    5100      22.7157
    5101      22.9541
    5102      22.4093
    5103      22.5904
    5104      22.4814
    5105      22.6348
    5106      22.2840
    5107      22.1048
    5108      22.7608
    5109      22.7443
    5110      22.9490
    5111      22.6558
    5112      22.1827
    5113      22.4923
    5114      23.4263
    5115      22.5629
    5116      21.8474
    5117      22.2321
    5118      22.6759
    5119      22.1806
    5120      21.7621
    5121      22.0781
    5122      22.2678
    5123      22.6512
    5124      22.7658
    5125      22.6150
    5126      23.4212
    5127      23.1237
    5128      22.1296
    5129      22.4297
    5130      22.7755
    5131      22.2537
    5132      22.5328
    5133      23.1767
    5134      22.5770
    5135      23.0882
    5136      23.1852
    5137      21.9223
    5138      22.8862
    5139      22.2420
    5140      23.7695
    5141      23.2567
    5142      23.4939
    5143      23.6521
    5144      23.3468
    5145      23.6428
    5146      22.7789
    5147      22.6977
    5148      22.4181
    5149      22.7017
    5150      22.2842
    5151      21.8648
    5152      21.8518
    5153      22.3176
    5154      23.1050
    5155      22.8892
    5156      23.0281
    5157      23.3359
    5158      23.5816
    5159      23.7864
    5160      24.0359
    5161      23.7128
    5162      23.1177
    5163      23.3436
    5164      23.5391
    5165      23.2879
    5166      23.2253
    5167      23.0015
    5168      23.4324
    5169      22.9133
    5170      22.2936
    5171      23.4732
    5172      22.9514
    5173      22.5844
    5174      22.4185
    5175      22.2714
    5176      22.9597
    5177      22.4189
    5178      21.9996
    5179      22.9156
    5180      22.9149
    5181      22.4580
    5182      22.1081
    5183      22.7435
    5184      22.7992
    5185      22.7975
    5186      22.0127
    5187      22.3143
    5188      22.0303
    5189      21.4127
    5190      21.6061
    5191      22.3420
    5192      22.1634
    5193      21.8198
    5194      21.8256
    5195      22.7662
    5196      22.7531
    5197      22.1313
    5198      22.8575
    5199      22.3623
    5200      22.4806
    5201      21.8195
    5202      22.1663
    5203      21.7707
    5204      22.0379
    5205      21.7623
    5206      21.5779
    5207      21.7181
    5208      21.0169
    5209      22.1575
    5210      22.1834
    5211      21.4279
    5212      21.6060
    5213      22.1456
    5214      22.7913
    5215      22.2663
    5216      22.5600
    5217      22.8136
    5218      22.5783
    5219      23.0314
    5220      23.2732
    5221      22.9910
    5222      22.5324
    5223      21.9408
    5224      21.9136
    5225      23.0347
    5226      23.1152
    5227      23.5122
    5228      24.0554
    5229      23.2745
    5230      23.7664
    5231      22.8615
    5232      22.2965
    5233      22.3873
    5234      22.5020
    5235      22.2538
    5236      23.4735
    5237      22.7357
    5238      23.0584
    5239      23.0959
    5240      23.1529
    5241      23.1164
    5242      22.5700
    5243      22.6581
    5244      22.5631
    5245      22.8061
    5246      22.2876
    5247      22.3377
    5248      22.5245
    5249      22.1227
    5250      22.4682
    5251      22.4705
    5252      22.6046
    5253      22.5966
    5254      22.9884
    5255      22.5627
    5256      22.8561
    5257      22.8510
    5258      22.9062
    5259      22.2040
    5260      22.8829
    5261      22.7220
    5262      22.8259
    5263      22.0875
    5264      22.5708
    5265      23.0427
    5266      22.8783
    5267      21.9888
    5268      22.3777
    5269      22.5154
    5270      22.1068
    5271      22.3241
    5272      21.6692
    5273      21.6001
    5274      21.9357
    5275      22.6432
    5276      21.6408
    5277      22.1751
    5278      21.2370
    5279      21.2365
    5280      21.3295
    5281      22.2951
    5282      21.5866
    5283      22.0107
    5284      21.8035
    5285      21.2763
    5286      21.6932
    5287      22.2078
    5288      21.4452
    5289      21.6240
    5290      21.1862
    5291      21.5277
    5292      21.2659
    5293      21.8313
    5294      21.3275
    5295      21.3576
    5296      21.4428
    5297      22.0211
    5298      21.3107
    5299      21.0532
    5300      21.5582
    5301      20.4924
    5302      20.7409
    5303      21.4954
    5304      21.3129
    5305      21.3261
    5306      22.5078
    5307      22.5695
    5308      22.3336
    5309      22.4330
    5310      21.9292
    5311      22.6453
    5312      22.2493
    5313      22.1485
    5314      22.8688
    5315      21.4289
    5316      22.7599
    5317      22.5940
    5318      22.0064
    5319      22.2239
    5320      22.4679
    5321      21.9104
    5322      22.7931
    5323      22.2337
    5324      22.0768
    5325      21.0594
    5326      21.9388
    5327      22.5451
    5328      22.0279
    5329      22.1906
    5330      21.6108
    5331      21.0551
    5332      21.5794
    5333      22.1727
    5334      22.3056
    5335      22.2188
    5336      22.2328
    5337      22.1121
    5338      22.5644
    5339      21.6817
    5340      22.3720
    5341      22.2255
    5342      21.6782
    5343      21.9565
    5344      22.8335
    5345      22.8111
    5346      22.0880
    5347      22.8079
    5348      22.5874
    5349      22.4375
    5350      23.0339
    5351      21.8657
    5352      21.7018
    5353      21.7571
    5354      22.7294
    5355      22.4322
    5356      22.5026
    5357      23.2633
    5358      23.1048
    5359      22.8659
    5360      23.0180
    5361      22.6407
    5362      23.4217
    5363      23.7879
    5364      23.8185
    5365      23.7469
    5366      23.6179
    5367      23.2325
    5368      23.5462
    5369      23.4600
    5370      23.1144
    5371      23.0189
    5372      24.8977
    5373      24.5787
    5374      24.2049
    5375      23.8757
    5376      22.8570
    5377      23.5415
    5378      23.4378
    5379      23.3286
    5380      23.4731
    5381      23.0603
    5382      22.7788
    5383      23.2358
    5384      22.9363
    5385      22.8512
    5386      22.1982
    5387      22.2685
    5388      22.1765
    5389      22.3892
    5390      21.6978
    5391      22.8981
    5392      22.9362
    5393      22.3883
    5394      22.5105
    5395      22.0727
    5396      22.1267
    5397      22.2651
    5398      22.5111
    5399      23.2973
    5400      22.7840
    5401      22.5791
    5402      22.5455
    5403      22.2228
    5404      22.0780
    5405      22.4176
    5406      22.3099
    5407      22.1546
    5408      22.6380
    5409      22.5652
    5410      21.9885
    5411      22.0680
    5412      21.3324
    5413      22.0935
    5414      21.6086
    5415      21.3699
    5416      21.5280
    5417      21.9428
    5418      22.2598
    5419      22.1600
    5420      22.0195
    5421      21.7822
    5422      22.7689
    5423      21.8791
    5424      22.3431
    5425      22.3951
    5426      21.8860
    5427      22.5623
    5428      23.0999
    5429      22.3929
    5430      22.3220
    5431      22.8230
    5432      23.5003
    5433      22.3106
    5434      22.1759
    5435      22.2159
    5436      22.1845
    5437      22.6746
    5438      22.6853
    5439      22.7324
    5440      22.8821
    5441      22.4375
    5442      22.7618
    5443      22.6509
    5444      22.6822
    5445      22.7336
    5446      22.5385
    5447      21.9555
    5448      23.0074
    5449      22.9278
    5450      23.5562
    5451      22.9617
    5452      22.9556
    5453      23.2693
    5454      24.7676
    5455      23.3608
    5456      23.0319
    5457      22.5418
    5458      22.4525
    5459      22.7657
    5460      22.4784
    5461      22.9642
    5462      22.7068
    5463      22.6904
    5464      22.3864
    5465      22.7038
    5466      22.5691
    5467      22.8225
    5468      22.2683
    5469      22.2804
    5470      22.5725
    5471      22.4314
    5472      23.1422
    5473      22.8006
    5474      23.2502
    5475      23.1237
    5476      23.4716
    5477      23.7777
    5478      23.7921
    5479      23.5636
    5480      22.9364
    5481      22.6848
    5482      23.1965
    5483      22.6837
    5484      22.7657
    5485      22.1357
    5486      21.6949
    5487      21.3338
    5488      21.8443
    5489      22.3559
    5490      22.1025
    5491      22.1794
    5492      21.8079
    5493      21.5659
    5494      22.4551
    5495      22.2365
    5496      22.1960
    5497      22.0548
    5498      22.5181
    5499      22.4877
    5500      22.7056
    5501      23.2772
    5502      22.4403
    5503      22.7429
    5504      22.4038
    5505      22.9527
    5506      23.7627
    5507      22.0203
    5508      22.4825
    5509      22.7322
    5510      22.1712
    5511      22.0092
    5512      21.9407
    5513      22.1153
    5514      22.2089
    5515      22.0518
    5516      21.6012
    5517      21.4929
    5518      21.8031
    5519      22.1487
    5520      21.9065
    5521      22.1844
    5522      21.5235
    5523      21.8594
    5524      21.7880
    5525      21.7369
    5526      21.4741
    5527      21.8292
    5528      22.9398
    5529      21.9477
    5530      22.8729
    5531      23.1035
    5532      22.2382
    5533      22.8116
    5534      22.1465
    5535      23.2531
    5536      22.6161
    5537      22.5161
    5538      22.4778
    5539      22.3270
    5540      22.3562
    5541      21.9800
    5542      22.7077
    5543      22.3480
    5544      21.6926
    5545      22.1511
    5546      22.2015
    5547      21.9686
    5548      21.9671
    5549      22.3383
    5550      23.1214
    5551      22.6438
    5552      22.4088
    5553      21.7338
    5554      21.2753
    5555      21.5195
    5556      21.4886
    5557      20.9526
    5558      21.3834
    5559      21.2793
    5560      20.4365
    5561      20.7488
    5562      20.3761
    5563      20.8950
    5564      20.7600
    5565      20.6764
    5566      20.1806
    5567      21.3723
    5568      20.3409
    5569      21.0204
    5570      21.0031
    5571      21.6690
    5572      21.4819
    5573      21.6839
    5574      20.7946
    5575      20.6395
    5576      21.1303
    5577      20.4605
    5578      21.2345
    5579      21.1742
    5580      21.1714
    5581      21.6484
    5582      21.1663
    5583      21.0930
    5584      20.8555
    5585      20.9655
    5586      20.6655
    5587      20.6759
    5588      20.5353
    5589      20.6111
    5590      19.9360
    5591      20.9997
    5592      21.4702
    5593      20.8897
    5594      20.6476
    5595      21.2944
    5596      21.5311
    5597      21.1192
    5598      20.4828
    5599      20.7540
    5600      20.9388
    5601      19.9737
    5602      20.9630
    5603      20.5424
    5604      20.4343
    5605      20.1670
    5606      20.9131
    5607      20.4662
    5608      19.9229
    5609      19.9931
    5610      20.0423
    5611      20.2620
    5612      20.1499
    5613      20.2669
    5614      21.5218
    5615      20.6224
    5616      21.7008
    5617      21.0082
    5618      21.6227
    5619      21.7486
    5620      21.8584
    5621      21.8795
    5622      21.8414
    5623      21.7085
    5624      21.9738
    5625      21.8327
    5626      22.2904
    5627      21.4253
    5628      21.8792
    5629      22.1664
    5630      21.8106
    5631      21.7538
    5632      22.7406
    5633      22.6850
    5634      22.5973
    5635      23.1327
    5636      22.4625
    5637      22.7956
    5638      22.3812
    5639      21.4448
    5640      21.8881
    5641      21.9950
    5642      22.3126
    5643      22.8520
    5644      22.4157
    5645      22.4602
    5646      21.8718
    5647      22.3521
    5648      21.0383
    5649      22.3513
    5650      22.5605
    5651      22.6440
    5652      22.5378
    5653      22.2635
    5654      23.1444
    5655      22.4374
    5656      22.8463
    5657      22.2481
    5658      21.5447
    5659      22.0019
    5660      22.2011
    5661      22.5203
    5662      22.7200
    5663      22.8358
    5664      22.5733
    5665      22.2614
    5666      22.4948
    5667      22.6949
    5668      22.0003
    5669      22.2716
    5670      23.2246
    5671      23.2906
    5672      22.0450
    5673      22.9708
    5674      21.7349
    5675      21.7875
    5676      22.5090
    5677      21.3864
    5678      21.8526
    5679      22.0427
    5680      21.1837
    5681      21.4601
    5682      21.6500
    5683      22.0978
    5684      22.0196
    5685      21.9425
    5686      22.4322
    5687      22.5018
    5688      22.6013
    5689      21.5041
    5690      21.3667
    5691      21.3705
    5692      21.7823
    5693      21.3458
    5694      21.0772
    5695      21.2487
    5696      21.5966
    5697      21.5515
    5698      21.8525
    5699      21.8724
    5700      21.2263
    5701      21.3412
    5702      21.5606
    5703      21.1648
    5704      21.5452
    5705      21.6893
    5706      21.4058
    5707      21.5151
    5708      20.6255
    5709      21.4004
    5710      21.1720
    5711      20.4919
    5712      21.0418
    5713      20.6462
    5714      21.2021
    5715      21.1410
    5716      20.5078
    5717      21.1783
    5718      21.9430
    5719      22.3288
    5720      22.2832
    5721      22.3502
    5722      22.5229
    5723      22.3259
    5724      22.0172
    5725      22.0887
    5726      22.0088
    5727      22.0888
    5728      22.1244
    5729      22.1289
    5730      22.1064
    5731      22.1238
    5732      21.4227
    5733      21.6882
    5734      21.8864
    5735      22.0328
    5736      22.2433
    5737      22.0734
    5738      22.4478
    5739      22.5925
    5740      22.6591
    5741      22.1550
    5742      23.3318
    5743      23.4265
    5744      23.2301
    5745      22.4767
    5746      22.5888
    5747      22.7130
    5748      22.8587
    5749      23.1377
    5750      22.8199
    5751      23.1457
    5752      22.7940
    5753      22.8012
    5754      22.9115
    5755      22.2795
    5756      22.0625
    5757      22.1918
    5758      22.7651
    5759      22.3085
    5760      21.6988
    5761      21.4042
    5762      21.5104
    5763      20.9945
    5764      21.3672
    5765      21.4281
    5766      21.9975
    5767      21.8462
    5768      21.6339
    5769      21.6427
    5770      21.3263
    5771      22.3873
    5772      22.1560
    5773      22.2492
    5774      22.4796
    5775      22.2894
    5776      22.9342
    5777      22.0743
    5778      22.3665
    5779      22.0418
    5780      21.8246
    5781      22.3708
    5782      21.4919
    5783      22.5498
    5784      21.6803
    5785      22.4181
    5786      21.5250
    5787      21.7465
    5788      22.0728
    5789      22.1369
    5790      21.0820
    5791      21.9151
    5792      21.7623
    5793      22.3159
    5794      21.7179
    5795      21.5839
    5796      21.9984
    5797      22.5901
    5798      22.5074
    5799      23.2198
    5800      23.2438
    5801      23.0901
    5802      22.7089
    5803      22.5206
    5804      22.0148
    5805      22.5205
    5806      22.7864
    5807      22.3735
    5808      23.6918
    5809      23.0181
    5810      23.1584
    5811      23.1526
    5812      23.3321
    5813      23.0789
    5814      23.5121
    5815      23.0056
    5816      23.8755
    5817      23.4122
    5818      23.7092
    5819      23.9782
    5820      23.8875
    5821      23.7652
    5822      23.5134
    5823      23.2085
    5824      23.4279
    5825      23.4667
    5826      23.7742
    5827      23.5891
    5828      23.5381
    5829      23.7121
    5830      23.9207
    5831      22.9016
    5832      22.7431
    5833      22.1196
    5834      22.8118
    5835      23.0374
    5836      23.8728
    5837      23.2450
    5838      23.2572
    5839      22.8913
    5840      24.2294
    5841      23.6931
    5842      23.4023
    5843      23.6240
    5844      23.7056
    5845      22.9457
    5846      23.7386
    5847      23.4196
    5848      23.0666
    5849      23.1716
    5850      22.8090
    5851      22.3495
    5852      23.3917
    5853      22.5691
    5854      22.6734
    5855      22.3222
    5856      22.0970
    5857      22.5181
    5858      22.6695
    5859      22.3898
    5860      22.4257
    5861      22.6241
    5862      23.0668
    5863      22.5011
    5864      22.9820
    5865      23.5093
    5866      23.5029
    5867      23.2470
    5868      23.5853
    5869      22.7729
    5870      23.3745
    5871      22.8698
    5872      23.2903
    5873      22.8834
    5874      23.0112
    5875      22.5224
    5876      22.9052
    5877      22.4969
    5878      23.0565
    5879      23.1894
    5880      23.4142
    5881      23.2471
    5882      23.6157
    5883      23.4027
    5884      23.2217
    5885      22.9706
    5886      22.7479
    5887      22.8320
    5888      23.1006
    5889      23.1422
    5890      23.0593
    5891      22.9548
    5892      23.2455
    5893      23.3309
    5894      23.2682
    5895      22.5038
    5896      22.5003
    5897      22.5890
    5898      23.0609
    5899      23.6210
    5900      23.4936
    5901      24.1735
    5902      23.8294
    5903      23.8515
    5904      23.5063
    5905      24.0177
    5906      23.4894
    5907      24.1874
    5908      23.8717
    5909      23.3251
    5910      22.9837
    5911      23.7701
    5912      23.4867
    5913      23.6480
    5914      23.6584
    5915      23.3283
    5916      22.7731
    5917      23.4812
    5918      22.7557
    5919      22.5921
    5920      22.3012
    5921      22.2814
    5922      22.3315
    5923      22.4223
    5924      21.8820
    5925      22.5448
    5926      23.1768
    5927      22.6142
    5928      23.2517
    5929      23.3151
    5930      22.2985
    5931      22.3786
    5932      21.9615
    5933      22.5374
    5934      22.6169
    5935      22.2531
    5936      22.6887
    5937      22.2112
    5938      22.5009
    5939      23.0492
    5940      22.8001
    5941      23.5826
    5942      22.4100
    5943      22.3710
    5944      22.0437
    5945      22.2767
    5946      23.2151
    5947      22.9750
    5948      22.5208
    5949      23.0649
    5950      23.4134
    5951      22.7526
    5952      23.0257
    5953      23.1562
    5954      22.0624
    5955      22.8690
    5956      23.0995
    5957      22.7400
    5958      23.1401
    5959      22.8019
    5960      22.8789
    5961      22.7316
    5962      23.2500
    5963      22.5862
    5964      22.9276
    5965      23.2517
    5966      22.8856
    5967      23.0942
    5968      22.2079
    5969      22.1930
    5970      21.6316
    5971      21.3017
    5972      21.6892
    5973      21.3492
    5974      22.6236
    5975      22.1057
    5976      21.6571
    5977      22.2314
    5978      21.7839
    5979      22.6426
    5980      22.5306
    5981      22.3515
    5982      22.0660
    5983      22.0425
    5984      21.9887
    5985      21.9874
    5986      23.0232
    5987      22.6708
    5988      22.9377
    5989      22.7892
    5990      22.1056
    5991      23.2739
    5992      22.8310
    5993      23.0891
    5994      23.2728
    5995      22.8095
    5996      23.4223
    5997      22.1013
    5998      22.8044
    5999      23.1564
    6000      23.3950
    6001      22.1718
    6002      23.2844
    6003      22.1977
    6004      22.3817
    6005      22.2700
    6006      22.3491
    6007      21.5679
    6008      21.5927
    6009      22.5342
    6010      22.9414
    6011      22.2558
    6012      22.9866
    6013      22.6050
    6014      22.9731
    6015      22.2056
    6016      23.1318
    6017      22.5032
    6018      23.0094
    6019      22.9333
    6020      22.8515
    6021      23.0400
    6022      23.4539
    6023      23.4243
    6024      23.6115
    6025      23.4615
    6026      22.5251
    6027      22.8089
    6028      23.0435
    6029      22.8451
    6030      23.8715
    6031      23.5994
    6032      22.7739
    6033      23.7015
    6034      23.7140
    6035      24.0866
    6036      24.1557
    6037      23.6319
    6038      23.7517
    6039      23.5639
    6040      24.5305
    6041      24.3559
    6042      24.5293
    6043      24.2394
    6044      24.1537
    6045      24.1379
    6046      24.3256
    6047      24.0469
    6048      24.5344
    6049      23.6482
    6050      23.8810
    6051      23.5884
    6052      24.3170
    6053      23.4647
    6054      23.9656
    6055      23.0620
    6056      23.9654
    6057      23.1649
    6058      23.8625
    6059      23.2142
    6060      23.4836
    6061      23.3467
    6062      23.1465
    6063      23.1235
    6064      23.3037
    6065      23.5165
    6066      23.7862
    6067      23.4959
    6068      23.4328
    6069      23.3754
    6070      23.4202
    6071      23.2969
    6072      22.8932
    6073      23.1561
    6074      22.9755
    6075      22.9628
    6076      22.6947
    6077      23.3691
    6078      22.9430
    6079      22.6870
    6080      22.9711
    6081      22.7440
    6082      23.3105
    6083      22.6635
    6084      22.5865
    6085      22.5172
    6086      22.3337
    6087      22.2418
    6088      21.9970
    6089      22.0743
    6090      21.9148
    6091      21.9313
    6092      22.6890
    6093      23.0175
    6094      22.5194
    6095      22.6593
    6096      22.6394
    6097      22.8159
    6098      22.9585
    6099      22.6509
    6100      23.1132
    6101      22.6909
    6102      22.6515
    6103      22.1210
    6104      22.5738
    6105      23.0294
    6106      22.7579
    6107      22.7190
    6108      22.7636
    6109      22.3406
    6110      22.9909
    6111      22.5576
    6112      21.5393
    6113      21.8050
    6114      21.7072
    6115      22.2702
    6116      22.0537
    6117      22.3005
    6118      22.3928
    6119      22.2154
    6120      22.2937
    6121      22.4715
    6122      21.5459
    6123      21.8969
    6124      21.6910
    6125      22.2131
    6126      22.7203
    6127      22.3711
    6128      22.8462
    6129      22.6477
    6130      23.1507
    6131      22.3393
    6132      22.9327
    6133      23.1955
    6134      23.5069
    6135      22.8936
    6136      22.3664
    6137      22.7335
    6138      23.0991
    6139      22.6417
    6140      21.5769
    6141      22.0237
    6142      22.4120
    6143      22.7839
    6144      22.8533
    6145      23.2686
    6146      23.7817
    6147      23.3096
    6148      23.8186
    6149      22.9667
    6150      22.5642
    6151      22.3799
    6152      23.0157
    6153      22.6693
    6154      22.4245
    6155      21.9560
    6156      21.7484
    6157      22.5126
    6158      22.5126
    6159      21.8459
    6160      22.7807
    6161      22.1944
    6162      22.5349
    6163      22.7166
    6164      22.0383
    6165      21.8553
    6166      22.2602
    6167      21.6730
    6168      21.7221
    6169      21.2284
    6170      21.7041
    6171      21.3131
    6172      21.2294
    6173      21.5004
    6174      20.9965
    6175      21.6390
    6176      21.6188
    6177      21.2989
    6178      21.4642
    6179      21.1254
    6180      21.7079
    6181      21.5506
    6182      21.2668
    6183      21.8963
    6184      22.1711
    6185      22.2117
    6186      22.4616
    6187      22.4272
    6188      21.8105
    6189      22.0813
    6190      22.4885
    6191      22.7602
    6192      21.3489
    6193      22.2060
    6194      22.0639
    6195      22.0652
    6196      21.4855
    6197      21.7242
    6198      22.3271
    6199      22.0172
    6200      21.9308
    6201      22.4171
    6202      22.2277
    6203      22.0613
    6204      22.1367
    6205      22.7727
    6206      22.2153
    6207      21.8925
    6208      21.9206
    6209      21.2287
    6210      20.9537
    6211      20.4790
    6212      20.5279
    6213      21.0550
    6214      20.9824
    6215      21.3706
    6216      21.3224
    6217      21.8726
    6218      22.0105
    6219      20.8926
    6220      21.3056
    6221      20.4591
    6222      20.9057
    6223      20.8561
    6224      20.6162
    6225      20.3652
    6226      21.4365
    6227      20.7284
    6228      20.8580
    6229      21.4222
    6230      21.6155
    6231      21.4013
    6232      22.4745
    6233      21.9781
    6234      21.3229
    6235      21.7490
    6236      21.2203
    6237      20.9714
    6238      21.2638
    6239      21.6755
    6240      20.6815
    6241      21.8624
    6242      22.3668
    6243      22.7101
    6244      22.1586
    6245      21.9061
    6246      21.4977
    6247      21.7861
    6248      21.4552
    6249      21.5996
    6250      21.8803
    6251      22.2219
    6252      21.5508
    6253      22.2664
    6254      21.6761
    6255      22.0134
    6256      21.6706
    6257      21.9402
    6258      21.8872
    6259      21.1510
    6260      21.2697
    6261      22.2819
    6262      22.1771
    6263      22.1600
    6264      22.9232
    6265      22.6707
    6266      22.3491
    6267      22.2105
    6268      22.2613
    6269      22.0851
    6270      21.7905
    6271      22.1285
    6272      22.5814
    6273      22.6274
    6274      22.0482
    6275      22.4046
    6276      22.6546
    6277      21.8807
    6278      22.8305
    6279      22.3922
    6280      22.5286
    6281      22.2465
    6282      23.1269
    6283      22.7118
    6284      22.3067
    6285      22.2542
    6286      22.2881
    6287      22.8512
    6288      21.7919
    6289      22.2315
    6290      22.5304
    6291      23.6094
    6292      22.9886
    6293      23.4836
    6294      23.6978
    6295      23.2960
    6296      22.6874
    6297      22.6370
    6298      22.7948
    6299      23.5211
    6300      23.0714
    6301      23.5311
    6302      22.7264
    6303      23.3048
    6304      23.3140
    6305      22.7711
    6306      22.5960
    6307      22.9479
    6308      22.8375
    6309      22.5272
    6310      22.5166
    6311      22.6045
    6312      22.6886
    6313      21.4054
    6314      21.8900
    6315      21.9623
    6316      22.3402
    6317      22.7187
    6318      22.8075
    6319      22.6927
    6320      22.6323
    6321      22.0773
    6322      22.4582
    6323      22.2945
    6324      22.5108
    6325      22.7433
    6326      22.3834
    6327      21.9992
    6328      21.5047
    6329      22.2777
    6330      21.2936
    6331      22.2763
    6332      22.4475
    6333      22.5529
    6334      22.0468
    6335      22.1025
    6336      22.3939
    6337      22.6407
    6338      22.8539
    6339      22.8070
    6340      23.2192
    6341      22.4144
    6342      22.2042
    6343      22.4385
    6344      22.1847
    6345      22.2080
    6346      22.0772
    6347      22.5692
    6348      22.4577
    6349      22.2839
    6350      21.8002
    6351      21.7466
    6352      21.8969
    6353      22.0578
    6354      22.3581
    6355      22.2633
    6356      21.8075
    6357      22.3896
    6358      22.0147
    6359      22.5429
    6360      22.2086
    6361      21.9352
    6362      22.1030
    6363      22.0529
    6364      22.0288
    6365      22.1464
    6366      22.5310
    6367      22.5503
    6368      22.8458
    6369      22.3070
    6370      22.3914
    6371      22.5622
    6372      22.0104
    6373      22.3887
    6374      22.6457
    6375      22.6131
    6376      22.7858
    6377      22.9470
    6378      24.0585
    6379      23.6686
    6380      23.6358
    6381      23.7922
    6382      23.3520
    6383      23.2559
    6384      22.3196
    6385      23.5743
    6386      22.8719
    6387      23.1831
    6388      23.7297
    6389      23.4863
    6390      22.9534
    6391      22.9689
    6392      23.8031
    6393      23.7896
    6394      23.1453
    6395      23.0148
    6396      22.8668
    6397      22.6711
    6398      21.7951
    6399      22.4633
    6400      22.5334
    6401      22.8433
    6402      22.4881
    6403      22.5301
    6404      22.7489
    6405      23.0520
    6406      22.7137
    6407      22.1796
    6408      22.5297
    6409      21.9920
    6410      21.9285
    6411      22.1596
    6412      21.9901
    6413      22.2661
    6414      22.3727
    6415      21.7442
    6416      21.9746
    6417      21.9714
    6418      21.9499
    6419      21.8718
    6420      22.1342
    6421      21.7169
    6422      21.7355
    6423      21.7191
    6424      21.8239
    6425      21.3384
    6426      22.2254
    6427      22.7107
    6428      21.9549
    6429      22.2712
    6430      22.7773
    6431      21.7429
    6432      22.7653
    6433      22.5191
    6434      23.0022
    6435      21.9824
    6436      22.3225
    6437      22.7505
    6438      22.7753
    6439      22.2929
    6440      22.5323
    6441      22.3000
    6442      22.3729
    6443      22.2765
    6444      21.8930
    6445      21.8595
    6446      21.8603
    6447      22.5929
    6448      22.9985
    6449      22.0054
    6450      22.1511
    6451      22.1823
    6452      22.9899
    6453      22.6879
    6454      21.9249
    6455      22.3498
    6456      22.2294
    6457      21.9551
    6458      21.8832
    6459      21.8595
    6460      22.4920
    6461      22.4015
    6462      23.1450
    6463      22.9344
    6464      21.4415
    6465      22.7793
    6466      22.0617
    6467      21.9262
    6468      21.8685
    6469      21.8039
    6470      22.1454
    6471      21.8019
    6472      22.1740
    6473      21.9005
    6474      21.4395
    6475      21.3414
    6476      21.5687
    6477      21.0733
    6478      21.2972
    6479      21.7376
    6480      21.3248
    6481      21.2122
    6482      22.1813
    6483      22.6056
    6484      21.9829
    6485      22.4602
    6486      22.1439
    6487      22.6280
    6488      23.2441
    6489      22.6581
    6490      22.9733
    6491      23.2129
    6492      22.3647
    6493      23.0266
    6494      22.2010
    6495      22.2611
    6496      23.1219
    6497      23.4781
    6498      23.3448
    6499      23.4501
    6500      22.9694
    6501      23.4326
    6502      23.1707
    6503      22.7673
    6504      22.5390
    6505      23.1666
    6506      22.4109
    6507      22.3794
    6508      22.6243
    6509      22.4393
    6510      23.0301
    6511      23.2366
    6512      22.5942
    6513      23.5188
    6514      24.4700
    6515      23.4657
    6516      22.7873
    6517      23.0315
    6518      23.0277
    6519      23.5162
    6520      23.7698
    6521      23.3474
    6522      22.9635
    6523      23.2375
    6524      23.8000
    6525      24.0485
    6526      23.2161
    6527      22.8431
    6528      23.5394
    6529      23.8415
    6530      23.4676
    6531      23.8123
    6532      23.3114
    6533      23.6197
    6534      23.4543
    6535      24.0524
    6536      24.3669
    6537      23.8162
    6538      23.3563
    6539      22.9488
    6540      22.9197
    6541      22.4466
    6542      23.8015
    6543      23.1033
    6544      23.6594
    6545      23.6793
    6546      23.3197
    6547      23.0673
    6548      22.4058
    6549      22.6531
    6550      22.4538
    6551      22.1681
    6552      22.7692
    6553      22.5454
    6554      23.4834
    6555      22.7170
    6556      22.4292
    6557      23.6275
    6558      22.9007
    6559      23.7416
    6560      22.5932
    6561      21.7207
    6562      22.1358
    6563      21.9987
    6564      21.9127
    6565      22.0377
    6566      21.4944
    6567      21.3560
    6568      22.0898
    6569      21.7546
    6570      21.8371
    6571      22.0202
    6572      21.2479
    6573      22.0425
    6574      22.2586
    6575      22.5495
    6576      22.1309
    6577      21.9654
    6578      22.1509
    6579      22.2058
    6580      21.9779
    6581      22.4495
    6582      22.9301
    6583      21.9533
    6584      22.4990
    6585      22.1197
    6586      21.9739
    6587      21.8782
    6588      22.4365
    6589      22.2383
    6590      22.9604
    6591      22.3727
    6592      22.3098
    6593      22.9859
    6594      22.3285
    6595      22.9519
    6596      22.7570
    6597      23.3224
    6598      23.0973
    6599      23.0326
    6600      22.8175
    6601      23.4172
    6602      22.8731
    6603      23.0632
    6604      22.8497
    6605      22.5733
    6606      22.8023
    6607      23.0426
    6608      22.9705
    6609      23.0988
    6610      22.8219
    6611      22.1744
    6612      22.0253
    6613      22.2697
    6614      21.6405
    6615      22.3604
    6616      21.9461
    6617      22.1433
    6618      22.4650
    6619      22.4724
    6620      23.4036
    6621      23.0242
    6622      23.5508
    6623      23.4604
    6624      23.1397
    6625      22.1672
    6626      22.8304
    6627      21.9222
    6628      21.8680
    6629      21.5340
    6630      22.9977
    6631      22.7283
    6632      22.0213
    6633      22.3108
    6634      22.1913
    6635      21.8441
    6636      21.6512
    6637      21.8972
    6638      21.9461
    6639      21.6330
    6640      21.3978
    6641      21.2859
    6642      21.8742
    6643      21.8133
    6644      21.9962
    6645      21.6959
    6646      21.0511
    6647      21.6820
    6648      22.1996
    6649      22.0377
    6650      22.4330
    6651      21.9718
    6652      21.3693
    6653      21.9837
    6654      22.0175
    6655      21.7333
    6656      21.4182
    6657      21.4352
    6658      21.4654
    6659      22.1541
    6660      22.2733
    6661      21.7045
    6662      22.4134
    6663      22.4350
    6664      22.3564
    6665      21.8937
    6666      21.7923
    6667      22.6802
    6668      21.2403
    6669      21.7772
    6670      21.3308
    6671      20.6307
    6672      21.6601
    6673      21.4549
    6674      22.2488
    6675      21.8215
    6676      22.7077
    6677      22.1075
    6678      22.3683
    6679      21.2140
    6680      21.3044
    6681      22.2464
    6682      21.8054
    6683      22.4232
    6684      22.0838
    6685      21.9067
    6686      22.1616
    6687      22.0478
    6688      21.8969
    6689      21.5811
    6690      21.6303
    6691      21.5773
    6692      21.8140
    6693      22.0135
    6694      22.2129
    6695      22.0392
    6696      21.6984
    6697      20.7966
    6698      21.4987
    6699      21.3674
    6700      21.8480
    6701      21.8035
    6702      21.8542
    6703      21.6380
    6704      22.7139
    6705      22.2989
    6706      22.0422
    6707      22.5927
    6708      22.1133
    6709      22.1411
    6710      21.6239
    6711      22.1626
    6712      21.8851
    6713      22.6621
    6714      22.5538
    6715      23.3839
    6716      23.1115
    6717      23.6175
    6718      23.4308
    6719      23.1604
    6720      23.6154
    6721      23.5078
    6722      23.4554
    6723      22.4723
    6724      23.2662
    6725      23.3314
    6726      23.5090
    6727      23.7881
    6728      23.3832
    6729      23.6279
    6730      23.7953
    6731      23.6876
    6732      22.5741
    6733      22.8201
    6734      21.9632
    6735      22.4463
    6736      22.4583
    6737      22.6935
    6738      22.6535
    6739      22.1201
    6740      22.6274
    6741      22.5267
    6742      22.9249
    6743      23.1732
    6744      23.6517
    6745      22.8619
    6746      23.3160
    6747      22.8785
    6748      23.3656
    6749      23.2830
    6750      22.8268
    6751      22.7515
    6752      22.8309
    6753      22.5192
    6754      23.1143
    6755      22.6727
    6756      23.0737
    6757      22.9860
    6758      22.6018
    6759      23.1942
    6760      23.2651
    6761      22.8872
    6762      23.3851
    6763      22.8489
    6764      23.5609
    6765      22.8915
    6766      22.8953
    6767      23.1202
    6768      24.1511
    6769      23.7132
    6770      23.4695
    6771      23.7720
    6772      23.5973
    6773      23.7222
    6774      23.3262
    6775      22.9376
    6776      22.4522
    6777      22.1771
    6778      22.8782
    6779      22.2164
    6780      22.0498
    6781      22.0356
    6782      22.1218
    6783      21.7352
    6784      21.3576
    6785      21.5609
    6786      21.8765
    6787      21.9245
    6788      21.8571
    6789      22.4445
    6790      22.1879
    6791      22.6082
    6792      22.2076
    6793      22.6800
    6794      22.6722
    6795      21.9228
    6796      22.4306
    6797      22.0344
    6798      22.0854
    6799      22.4878
    6800      22.4619
    6801      23.7013
    6802      22.7569
    6803      23.3017
    6804      21.5387
    6805      22.1734
    6806      21.8700
    6807      21.8564
    6808      21.6070
    6809      22.2096
    6810      21.6711
    6811      21.9088
    6812      22.1711
    6813      22.5822
    6814      23.4355
    6815      23.4098
    6816      22.4378
    6817      23.1186
    6818      23.4551
    6819      22.9849
    6820      22.4885
    6821      23.2895
    6822      22.3770
    6823      22.6934
    6824      22.6430
    6825      22.5050
    6826      22.2664
    6827      22.8182
    6828      22.3298
    6829      22.8679
    6830      21.7255
    6831      21.9212
    6832      21.7323
    6833      21.2740
    6834      20.9505
    6835      21.4377
    6836      21.6565
    6837      20.5221
    6838      21.5783
    6839      20.6947
    6840      20.7497
    6841      20.5925
    6842      21.1095
    6843      20.0479
    6844      19.6545
    6845      20.5723
    6846      21.0772
    6847      21.0352
    6848      20.6020
    6849      21.0217
    6850      21.2846
    6851      20.5984
    6852      20.5129
    6853      21.3746
    6854      21.6643
    6855      21.6246
    6856      20.7660
    6857      21.7759
    6858      20.9081
    6859      21.3811
    6860      21.6776
    6861      21.8670
    6862      21.6205
    6863      22.4869
    6864      21.7291
    6865      22.2522
    6866      22.0406
    6867      22.7477
    6868      22.3415
    6869      22.7946
    6870      21.8900
    6871      22.0035
    6872      22.4243
    6873      22.6234
    6874      23.4266
    6875      22.7512
    6876      22.7221
    6877      23.5410
    6878      23.3580
    6879      23.9241
    6880      23.6123
    6881      23.9987
    6882      23.7774
    6883      23.9359
    6884      23.5027
    6885      22.8441
    6886      23.2901
    6887      23.3872
    6888      24.0043
    6889      24.3455
    6890      23.4893
    6891      23.6348
    6892      23.8574
    6893      23.9509
    6894      23.5493
    6895      23.8927
    6896      23.2824
    6897      22.9332
    6898      22.8409
    6899      23.1223
    6900      23.3922
    6901      23.7313
    6902      23.1941
    6903      22.7663
    6904      23.0074
    6905      22.9719
    6906      22.6170
    6907      22.9473
    6908      22.9750
    6909      23.5904
    6910      23.5061
    6911      24.1636
    6912      24.0276
    6913      24.4502
    6914      24.1929
    6915      23.3942
    6916      23.7843
    6917      23.1259
    6918      23.0589
    6919      22.9967
    6920      23.0474
    6921      23.6694
    6922      23.2539
    6923      23.6771
    6924      24.1659
    6925      23.6426
    6926      23.7208
    6927      23.4710
    6928      23.4839
    6929      22.5695
    6930      23.8849
    6931      23.1272
    6932      22.4461
    6933      23.0682
    6934      22.8595
    6935      22.2892
    6936      22.9671
    6937      22.7759
    6938      21.7832
    6939      22.2925
    6940      21.9541
    6941      22.3155
    6942      22.9932
    6943      22.4140
    6944      22.6028
    6945      22.3297
    6946      22.8100
    6947      22.4789
    6948      22.2372
    6949      22.7353
    6950      21.8663
    6951      23.1626
    6952      22.5128
    6953      22.5193
    6954      21.8169
    6955      22.7004
    6956      22.2837
    6957      22.6561
    6958      22.0826
    6959      23.1046
    6960      22.6555
    6961      23.3909
    6962      22.8332
    6963      21.9916
    6964      22.5696
    6965      22.8017
    6966      22.1260
    6967      22.5392
    6968      23.2311
    6969      22.3481
    6970      23.0178
    6971      23.3969
    6972      23.4858
    6973      23.1858
    6974      23.5778
    6975      22.8097
    6976      22.6609
    6977      23.1184
    6978      22.7583
    6979      22.7863
    6980      22.9823
    6981      22.8231
    6982      22.4362
    6983      22.6109
    6984      22.8643
    6985      23.2245
    6986      23.1891
    6987      22.4732
    6988      23.3584
    6989      23.1152
    6990      23.8418
    6991      23.6293
    6992      23.6398
    6993      23.8106
    6994      23.6232
    6995      23.6959
    6996      23.5989
    6997      23.1113
    6998      23.1014
    6999      23.2956
    7000      23.4421
    7001      23.0676
    7002      23.0578
    7003      22.4905
    7004      22.8385
    7005      22.6098
    7006      23.2891
    7007      22.8260
    7008      24.5499
    7009      23.7485
    7010      23.5762
    7011      23.2900
    7012      22.6758
    7013      23.6075
    7014      23.0938
    7015      23.6065
    7016      23.2778
    7017      23.0712
    7018      23.0718
    7019      23.6276
    7020      23.0719
    7021      23.4383
    7022      23.0535
    7023      24.0479
    7024      23.4375
    7025      23.2766
    7026      23.6395
    7027      24.0036
    7028      23.4504
    7029      23.7369
    7030      23.9649
    7031      23.8360
    7032      24.5776
    7033      24.1227
    7034      25.1509
    7035      24.7435
    7036      25.4357
    7037      24.9923
    7038      25.2332
    7039      25.1638
    7040      24.6150
    7041      24.5984
    7042      24.0429
    7043      23.6844
    7044      24.3221
    7045      24.0143
    7046      23.9049
    7047      23.9326
    7048      24.5595
    7049      24.6343
    7050      24.0485
    7051      24.1414
    7052      24.0552
    7053      24.5603
    7054      23.1862
    7055      24.7639
    7056      25.1895
    7057      24.9862
    7058      25.5288
    7059      25.3472
    7060      24.6623
    7061      24.7698
    7062      24.2816
    7063      24.4112
    7064      24.7187
    7065      25.1920
    7066      24.1903
    7067      24.3550
    7068      24.2027
    7069      24.6220
    7070      24.1453
    7071      24.8343
    7072      23.5787
    7073      24.3933
    7074      23.8870
    7075      23.8588
    7076      23.9820
    7077      24.0218
    7078      24.1221
    7079      24.0945
    7080      23.2423
    7081      23.4405
    7082      23.8695
    7083      23.9434
    7084      24.2969
    7085      23.7304
    7086      24.5014
    7087      23.9748
    7088      24.3042
    7089      24.0737
    7090      24.7243
    7091      24.0340
    7092      23.7986
    7093      24.0089
    7094      24.0932
    7095      24.0784
    7096      24.1826
    7097      24.1150
    7098      23.1789
    7099      23.7595
    7100      23.4239
    7101      22.8371
    7102      22.9268
    7103      23.1858
    7104      23.1937
    7105      23.6187
    7106      23.3133
    7107      23.0839
    7108      23.9486
    7109      22.9158
    7110      23.5629
    7111      23.1520
    7112      23.5122
    7113      23.2625
    7114      23.4747
    7115      23.7422
    7116      23.6382
    7117      23.4100
    7118      23.5251
    7119      23.4778
    7120      23.5024
    7121      23.4376
    7122      23.8783
    7123      24.1356
    7124      24.1646
    7125      23.9722
    7126      24.5593
    7127      24.9258
    7128      25.2051
    7129      25.0682
    7130      24.4098
    7131      24.3526
    7132      24.1093
    7133      24.1453
    7134      25.3298
    7135      24.6399
    7136      23.4424
    7137      24.3557
    7138      24.4346
    7139      24.6729
    7140      24.5226
    7141      24.4919
    7142      24.7232
    7143      25.2441
    7144      24.4729
    7145      24.2836
    7146      24.2766
    7147      24.7036
    7148      24.0481
    7149      23.7946
    7150      24.1272
    7151      24.2514
    7152      24.1493
    7153      23.9962
    7154      24.0245
    7155      24.1445
    7156      23.9928
    7157      24.4455
    7158      23.6752
    7159      23.8145
    7160      23.9647
    7161      23.5010
    7162      23.8434
    7163      23.5477
    7164      23.3710
    7165      24.2422
    7166      24.2232
    7167      24.9324
    7168      24.7118
    7169      24.9134
    7170      24.5478
    7171      24.6319
    7172      23.7825
    7173      24.9161
    7174      24.7811
    7175      24.9644
    7176      23.7639
    7177      24.2266
    7178      24.1093
    7179      23.4650
    7180      23.8589
    7181      23.1691
    7182      23.8359
    7183      23.6951
    7184      23.8508
    7185      23.6428
    7186      23.5474
    7187      23.7873
    7188      22.8405
    7189      23.3008
    7190      23.9516
    7191      22.8931
    7192      23.7747
    7193      23.2639
    7194      23.6724
    7195      23.5200
    7196      24.4918
    7197      23.1805
    7198      23.8999
    7199      23.8653
    7200      23.2334
    7201      23.5385
    7202      24.0578
    7203      24.0837
    7204      23.6375
    7205      23.6525
    7206      23.2934
    7207      23.7161
    7208      23.7131
    7209      23.6460
    7210      23.9408
    7211      24.1819
    7212      23.6031
    7213      24.0164
    7214      22.7120
    7215      23.3735
    7216      23.8350
    7217      22.8442
    7218      23.1960
    7219      22.4755
    7220      23.1045
    7221      22.3955
    7222      22.7439
    7223      23.5359
    7224      22.8391
    7225      22.7050
    7226      22.3378
    7227      22.4673
    7228      22.4803
    7229      22.8144
    7230      22.1569
    7231      22.2603
    7232      22.4862
    7233      22.3819
    7234      23.0026
    7235      22.3314
    7236      21.7606
    7237      21.5049
    7238      21.5054
    7239      21.7685
    7240      21.1357
    7241      21.5772
    7242      21.3357
    7243      21.8026
    7244      21.4428
    7245      22.0923
    7246      21.6774
    7247      21.5744
    7248      22.1792
    7249      21.1945
    7250      21.7040
    7251      20.8818
    7252      21.4414
    7253      21.9742
    7254      21.6734
    7255      22.0407
    7256      21.1196
    7257      21.2397
    7258      20.8634
    7259      20.4740
    7260      20.5944
    7261      20.4906
    7262      20.3875
    7263      21.4111
    7264      21.6439
    7265      21.4278
    7266      20.7597
    7267      20.9276
    7268      21.1549
    7269      20.4648
    7270      20.5788
    7271      20.9114
    7272      21.1242
    7273      21.2394
    7274      21.5835
    7275      22.0756
    7276      22.3764
    7277      21.9157
    7278      21.5530
    7279      21.2321
    7280      21.2396
    7281      21.6690
    7282      21.5505
    7283      21.5121
    7284      21.2727
    7285      20.8471
    7286      21.0750
    7287      21.0964
    7288      21.3557
    7289      20.8071
    7290      21.2835
    7291      21.2813
    7292      21.4810
    7293      20.6618
    7294      20.9080
    7295      20.3619
    7296      20.7477
    7297      20.3783
    7298      21.0054
    7299      21.3860
    7300      21.6120
    7301      21.5889
    7302      21.6972
    7303      20.9258
    7304      21.3324
    7305      20.8062
    7306      20.8899
    7307      20.8526
    7308      20.8741
    7309      21.1433
    7310      21.7114
    7311      21.3456
    7312      20.9956
    7313      21.5423
    7314      20.7192
    7315      20.6124
    7316      20.6114
    7317      20.2581
    7318      20.6799
    7319      20.9676
    7320      21.2681
    7321      20.7598
    7322      21.5038
    7323      20.8195
    7324      21.4946
    7325      21.5173
    7326      21.7310
    7327      21.6662
    7328      20.6306
    7329      21.1797
    7330      21.0858
    7331      20.7379
    7332      21.4565
    7333      21.6489
    7334      21.9620
    7335      21.9073
    7336      21.1495
    7337      20.8075
    7338      21.9293
    7339      21.1141
    7340      21.4739
    7341      22.0862
    7342      23.0327
    7343      22.7373
    7344      22.1264
    7345      22.3332
    7346      23.0838
    7347      22.4044
    7348      22.0463
    7349      22.0562
    7350      22.2487
    7351      22.2766
    7352      21.7253
    7353      22.4450
    7354      22.1665
    7355      22.4381
    7356      22.3168
    7357      22.6272
    7358      22.4679
    7359      22.3752
    7360      21.7634
    7361      21.2589
    7362      21.8530
    7363      21.2223
    7364      22.0742
    7365      21.5002
    7366      21.8934
    7367      21.4505
    7368      22.7868
    7369      21.9193
    7370      21.5731
    7371      21.7434
    7372      22.0487
    7373      21.8491
    7374      22.2011
    7375      21.9904
    7376      21.7639
    7377      22.2574
    7378      21.9682
    7379      21.5002
    7380      21.1986
    7381      21.0324
    7382      21.0437
    7383      21.3296
    7384      22.2504
    7385      22.0550
    7386      21.7900
    7387      21.8520
    7388      22.1573
    7389      22.0007
    7390      22.3627
    7391      21.7686
    7392      21.5485
    7393      21.2388
    7394      21.6325
    7395      21.1568
    7396      21.9764
    7397      21.0395
    7398      20.6663
    7399      21.0689
    7400      21.9440
    7401      21.0360
    7402      22.3236
    7403      21.4367
    7404      21.2820
    7405      21.4202
    7406      21.2520
    7407      21.6031
    7408      21.3786
    7409      21.2300
    7410      21.1235
    7411      21.4675
    7412      20.9064
    7413      20.9994
    7414      20.5168
    7415      21.2060
    7416      21.1188
    7417      22.1586
    7418      21.6788
    7419      21.4991
    7420      21.1684
    7421      21.0021
    7422      21.2168
    7423      21.0626
    7424      20.7592
    7425      20.9803
    7426      21.1643
    7427      21.0196
    7428      20.8612
    7429      21.9486
    7430      21.3457
    7431      21.4429
    7432      21.0070
    7433      21.2169
    7434      20.9764
    7435      20.9679
    7436      21.1735
    7437      20.5509
    7438      20.9401
    7439      21.4381
    7440      20.7915
    7441      21.5626
    7442      21.5230
    7443      21.1944
    7444      20.8771
    7445      21.6523
    7446      21.6186
    7447      21.7046
    7448      21.8516
    7449      21.8826
    7450      21.5713
    7451      21.7233
    7452      21.1341
    7453      21.6605
    7454      21.1657
    7455      20.7556
    7456      21.6146
    7457      21.6048
    7458      21.2275
    7459      21.7412
    7460      21.8028
    7461      21.8736
    7462      21.0898
    7463      19.9964
    7464      20.6249
    7465      21.0577
    7466      20.3190
    7467      20.3162
    7468      20.6273
    7469      21.0291
    7470      20.9152
    7471      20.7767
    7472      21.1369
    7473      20.8406
    7474      20.2581
    7475      20.2023
    7476      20.1559
    7477      20.9919
    7478      20.4707
    7479      20.2599
    7480      20.5785
    7481      20.3146
    7482      20.8162
    7483      21.2530
    7484      21.7446
    7485      21.2617
    7486      20.8384
    7487      20.7265
    7488      21.0367
    7489      21.8468
    7490      21.2347
    7491      22.0113
    7492      22.8070
    7493      22.0273
    7494      22.6008
    7495      22.2928
    7496      22.6657
    7497      21.8829
    7498      22.0429
    7499      21.7585
    7500      22.5302
    7501      21.7741
    7502      21.2663
    7503      21.2751
    7504      21.1018
    7505      21.7331
    7506      21.7415
    7507      21.9737
    7508      22.2987
    7509      22.5738
    7510      22.2872
    7511      22.3847
    7512      21.5447
    7513      21.7707
    7514      22.1550
    7515      21.4308
    7516      21.4873
    7517      21.3981
    7518      22.6295
    7519      21.8579
    7520      21.8003
    7521      21.8969
    7522      21.8505
    7523      22.0624
    7524      22.5882
    7525      21.6093
    7526      21.5553
    7527      21.4411
    7528      21.8193
    7529      21.2555
    7530      20.9122
    7531      21.3011
    7532      21.5780
    7533      21.4950
    7534      21.1728
    7535      21.4367
    7536      22.1249
    7537      22.1118
    7538      22.0765
    7539      22.0568
    7540      21.6812
    7541      22.4674
    7542      21.5551
    7543      21.9647
    7544      21.3195
    7545      21.9521
    7546      22.2529
    7547      21.9044
    7548      21.5863
    7549      21.8855
    7550      21.5427
    7551      21.7447
    7552      22.1285
    7553      21.8636
    7554      21.4234
    7555      21.2540
    7556      21.4731
    7557      21.2230
    7558      21.3365
    7559      21.8720
    7560      22.1089
    7561      20.9550
    7562      21.0370
    7563      20.8585
    7564      21.2059
    7565      21.4557
    7566      21.8221
    7567      21.3723
    7568      21.4427
    7569      21.6085
    7570      22.5264
    7571      21.5479
    7572      21.8259
    7573      21.8688
    7574      21.0641
    7575      21.0718
    7576      20.3524
    7577      21.2929
    7578      21.0646
    7579      20.7722
    7580      21.7841
    7581      21.0995
    7582      22.0474
    7583      21.7359
    7584      20.9465
    7585      21.6721
    7586      21.8521
    7587      21.5110
    7588      21.3365
    7589      21.4663
    7590      21.5949
    7591      20.7897
    7592      21.0223
    7593      20.4207
    7594      20.1689
    7595      20.7329
    7596      20.9480
    7597      20.8854
    7598      21.2118
    7599      21.1997
    7600      21.1021
    7601      20.9130
    7602      21.5704
    7603      20.8493
    7604      20.2444
    7605      22.0852
    7606      21.2110
    7607      21.7004
    7608      21.2716
    7609      20.9927
    7610      21.9280
    7611      21.5549
    7612      22.0145
    7613      21.8505
    7614      21.9333
    7615      21.5779
    7616      21.8116
    7617      21.9920
    7618      21.9320
    7619      22.4635
    7620      22.9808
    7621      23.0846
    7622      22.1277
    7623      22.0927
    7624      22.3052
    7625      22.1063
    7626      21.9238
    7627      21.3885
    7628      21.1058
    7629      21.2204
    7630      21.6840
    7631      21.5055
    7632      21.7678
    7633      21.2426
    7634      21.6575
    7635      21.7200
    7636      21.8040
    7637      21.8884
    7638      20.9447
    7639      21.0169
    7640      21.3147
    7641      20.5217
    7642      21.1311
    7643      21.2024
    7644      21.3787
    7645      21.3104
    7646      21.7436
    7647      21.2348
    7648      22.1644
    7649      20.8911
    7650      21.4384
    7651      21.6533
    7652      22.2006
    7653      22.3443
    7654      22.2660
    7655      22.8270
    7656      22.7600
    7657      22.6632
    7658      22.6111
    7659      22.6379
    7660      23.0844
    7661      22.3564
    7662      22.2558
    7663      22.5085
    7664      22.7029
    7665      23.1248
    7666      22.6165
    7667      22.4641
    7668      22.7438
    7669      21.6097
    7670      22.0321
    7671      22.6668
    7672      23.0951
    7673      22.0709
    7674      22.4898
    7675      22.5260
    7676      22.5458
    7677      22.8187
    7678      21.5968
    7679      22.4665
    7680      23.0250
    7681      22.4118
    7682      22.3661
    7683      22.1658
    7684      22.5491
    7685      22.1905
    7686      22.2996
    7687      22.0814
    7688      22.0067
    7689      22.3717
    7690      22.1847
    7691      21.8467
    7692      21.1438
    7693      21.6662
    7694      22.4111
    7695      22.2620
    7696      22.3815
    7697      22.4758
    7698      22.2854
    7699      22.3818
    7700      22.3011
    7701      22.3982
    7702      22.8216
    7703      22.5672
    7704      22.5230
    7705      21.8963
    7706      22.2844
    7707      22.2934
    7708      21.9246
    7709      21.6844
    7710      22.6448
    7711      21.9986
    7712      21.8779
    7713      22.3074
    7714      21.9833
    7715      22.6304
    7716      21.9650
    7717      22.3910
    7718      22.5522
    7719      21.9600
    7720      22.6292
    7721      22.0974
    7722      22.3751
    7723      22.3724
    7724      22.1680
    7725      23.2565
    7726      22.5420
    7727      22.7464
    7728      22.6883
    7729      22.8606
    7730      23.2427
    7731      23.1173
    7732      23.1650
    7733      22.6383
    7734      22.2824
    7735      22.2048
    7736      22.2009
    7737      22.7459
    7738      22.4344
    7739      22.1327
    7740      22.7158
    7741      22.4477
    7742      22.4535
    7743      22.2322
    7744      22.4407
    7745      22.5592
    7746      22.1998
    7747      21.4520
    7748      22.4754
    7749      21.6865
    7750      21.7824
    7751      21.6105
    7752      22.0012
    7753      21.8573
    7754      22.0240
    7755      21.4398
    7756      21.3530
    7757      22.0727
    7758      22.2135
    7759      22.1220
    7760      22.0367
    7761      22.8458
    7762      22.9119
    7763      23.3526
    7764      22.4626
    7765      23.2260
    7766      22.9188
    7767      23.0768
    7768      23.0435
    7769      22.5542
    7770      23.1353
    7771      24.0633
    7772      23.6379
    7773      23.4128
    7774      23.2441
    7775      22.8686
    7776      23.3485
    7777      23.5777
    7778      22.8808
    7779      23.2502
    7780      22.9084
    7781      22.9164
    7782      22.8516
    7783      23.1430
    7784      22.2007
    7785      22.8556
    7786      22.1636
    7787      22.7751
    7788      22.9718
    7789      21.8990
    7790      21.4868
    7791      21.9113
    7792      21.7892
    7793      22.4372
    7794      21.6620
    7795      21.3907
    7796      22.0477
    7797      21.7446
    7798      22.4348
    7799      22.2110
    7800      21.9980
    7801      21.8382
    7802      22.0448
    7803      21.8488
    7804      21.6987
    7805      22.2267
    7806      22.1117
    7807      22.6353
    7808      22.5864
    7809      22.3071
    7810      22.0849
    7811      22.2589
    7812      22.3949
    7813      22.3036
    7814      22.7367
    7815      22.6162
    7816      22.4775
    7817      22.8210
    7818      21.9993
    7819      22.1461
    7820      22.1731
    7821      23.3576
    7822      23.0948
    7823      23.8164
    7824      24.0527
    7825      22.7789
    7826      22.7721
    7827      23.2593
    7828      22.1829
    7829      23.0548
    7830      23.3571
    7831      23.3363
    7832      23.0514
    7833      23.3213
    7834      22.7671
    7835      23.1566
    7836      22.8394
    7837      22.7218
    7838      22.5245
    7839      21.9231
    7840      21.6926
    7841      21.8937
    7842      21.4292
    7843      22.0715
    7844      22.2049
    7845      22.1239
    7846      23.0816
    7847      22.7490
    7848      22.5745
    7849      22.2319
    7850      22.0215
    7851      22.3717
    7852      22.1660
    7853      22.6479
    7854      21.9073
    7855      22.3795
    7856      23.0134
    7857      22.0086
    7858      22.0776
    7859      22.0144
    7860      22.6328
    7861      22.8955
    7862      23.0754
    7863      22.7558
    7864      23.7291
    7865      23.6507
    7866      23.5581
    7867      24.2548
    7868      24.1844
    7869      24.5509
    7870      24.0335
    7871      24.7635
    7872      23.5754
    7873      24.5974
    7874      24.4521
    7875      23.6393
    7876      23.4467
    7877      23.0787
    7878      23.6960
    7879      23.2790
    7880      23.8115
    7881      23.7306
    7882      24.1475
    7883      23.7348
    7884      23.6348
    7885      23.0907
    7886      23.5158
    7887      23.1553
    7888      23.5701
    7889      23.6415
    7890      23.7615
    7891      24.0785
    7892      23.1395
    7893      23.5647
    7894      23.5065
    7895      23.6624
    7896      22.6953
    7897      23.0660
    7898      22.6686
    7899      22.4700
    7900      22.8807
    7901      23.1140
    7902      23.4277
    7903      23.2207
    7904      23.7973
    7905      23.2319
    7906      23.5493
    7907      23.9574
    7908      23.0243
    7909      23.8264
    7910      23.8871
    7911      23.4177
    7912      23.7355
    7913      22.7796
    7914      23.2801
    7915      22.9430
    7916      22.9456
    7917      23.4909
    7918      23.1424
    7919      22.3480
    7920      22.7429
    7921      22.0945
    7922      22.0520
    7923      22.7728
    7924      22.2152
    7925      22.2813
    7926      22.4011
    7927      22.4415
    7928      22.1930
    7929      22.5290
    7930      22.8591
    7931      22.9043
    7932      22.6448
    7933      22.4802
    7934      22.1790
    7935      22.2231
    7936      21.6479
    7937      22.2381
    7938      23.3243
    7939      23.4415
    7940      23.0666
    7941      22.6261
    7942      23.0070
    7943      23.0815
    7944      22.7622
    7945      23.0417
    7946      22.6772
    7947      23.3772
    7948      23.4290
    7949      23.3821
    7950      24.5266
    7951      23.6716
    7952      22.9994
    7953      22.7987
    7954      23.2583
    7955      22.6675
    7956      22.5730
    7957      23.7956
    7958      23.8898
    7959      23.4422
    7960      23.3542
    7961      23.1691
    7962      22.9880
    7963      23.1456
    7964      23.5344
    7965      23.1706
    7966      23.0875
    7967      23.0740
    7968      23.3168
    7969      22.2371
    7970      22.4957
    7971      23.1442
    7972      22.6830
    7973      22.5545
    7974      22.4267
    7975      22.6553
    7976      22.8782
    7977      23.1250
    7978      23.0057
    7979      22.8554
    7980      23.1278
    7981      23.4128
    7982      23.2109
    7983      23.2856
    7984      22.9609
    7985      23.2888
    7986      22.7644
    7987      23.0706
    7988      23.1390
    7989      23.2016
    7990      23.3850
    7991      23.8331
    7992      23.8157
    7993      23.4194
    7994      23.0758
    7995      23.4067
    7996      23.2963
    7997      23.8170
    7998      23.9983
    7999      23.6753
    8000      24.1602
    8001      23.2604
    8002      23.9601
    8003      23.5913
    8004      23.1412
    8005      24.2443
    8006      23.9021
    8007      24.0535
    8008      24.0169
    8009      24.8734
    8010      24.2330
    8011      23.7086
    8012      23.9453
    8013      25.0503
    8014      24.4067
    8015      24.8052
    8016      24.2591
    8017      24.7951
    8018      23.9685
    8019      24.2756
    8020      24.8377
    8021      24.5495
    8022      24.1810
    8023      23.7234
    8024      23.7314
    8025      24.1489
    8026      23.8736
    8027      23.9276
    8028      23.6042
    8029      24.1348
    8030      23.6171
    8031      23.6626
    8032      23.4142
    8033      23.5478
    8034      23.8363
    8035      23.9486
    8036      23.6233
    8037      23.3455
    8038      23.3956
    8039      22.7220
    8040      22.5566
    8041      22.5353
    8042      22.6644
    8043      23.0518
    8044      22.9382
    8045      23.7759
    8046      22.4761
    8047      22.4686
    8048      22.4444
    8049      23.1070
    8050      22.7374
    8051      24.1377
    8052      23.0984
    8053      23.5510
    8054      22.7844
    8055      23.2916
    8056      23.8394
    8057      23.6687
    8058      23.2936
    8059      23.3904
    8060      22.7378
    8061      23.4291
    8062      23.9242
    8063      23.9758
    8064      23.0552
    8065      23.5828
    8066      23.3452
    8067      23.3810
    8068      23.3914
    8069      22.8270
    8070      23.0361
    8071      23.0316
    8072      23.8252
    8073      23.6344
    8074      23.2641
    8075      23.5429
    8076      23.7019
    8077      23.7212
    8078      24.3206
    8079      24.2087
    8080      23.2101
    8081      24.0655
    8082      24.1791
    8083      24.7274
    8084      24.9350
    8085      24.3534
    8086      24.1797
    8087      25.0247
    8088      25.5290
    8089      25.0961
    8090      24.7538
    8091      24.9595
    8092      24.5000
    8093      25.1157
    8094      24.2188
    8095      24.4041
    8096      24.3165
    8097      23.4142
    8098      24.0382
    8099      23.8388
    8100      23.8280
    8101      23.6067
    8102      23.3275
    8103      23.2897
    8104      23.2228
    8105      23.3648
    8106      23.9589
    8107      23.8045
    8108      24.1281
    8109      23.6174
    8110      23.8724
    8111      23.2789
    8112      23.6405
    8113      23.7041
    8114      23.1816
    8115      23.0809
    8116      23.0883
    8117      23.5236
    8118      23.2447
    8119      23.6482
    8120      23.2393
    8121      22.9065
    8122      23.1189
    8123      22.6229
    8124      22.5249
    8125      22.8407
    8126      22.5523
    8127      22.4071
    8128      22.2184
    8129      22.8858
    8130      22.5609
    8131      22.6932
    8132      23.8335
    8133      22.5712
    8134      22.3872
    8135      23.5933
    8136      23.2603
    8137      24.0232
    8138      23.7481
    8139      23.9258
    8140      23.7372
    8141      23.7375
    8142      22.9157
    8143      23.4295
    8144      24.0757
    8145      23.6905
    8146      23.0420
    8147      23.5527
    8148      23.8021
    8149      23.7512
    8150      23.0683
    8151      23.0481
    8152      22.9614
    8153      23.3584
    8154      23.1898
    8155      23.4047
    8156      22.9788
    8157      23.4094
    8158      23.6587
    8159      23.1012
    8160      23.5296
    8161      23.2579
    8162      23.4605
    8163      23.3868
    8164      23.2971
    8165      23.8077
    8166      23.2774
    8167      22.8066
    8168      22.7123
    8169      22.6255
    8170      23.0422
    8171      22.4713
    8172      22.6074
    8173      22.9323
    8174      23.2189
    8175      22.8701
    8176      23.7823
    8177      22.9980
    8178      23.4557
    8179      23.4801
    8180      23.4341
    8181      22.4100
    8182      22.5220
    8183      23.2162
    8184      23.5387
    8185      23.9312
    8186      23.8337
    8187      23.2814
    8188      23.3864
    8189      23.4169
    8190      23.5791
    8191      24.0660
    8192      24.5279
    8193      24.6040
    8194      24.6921
    8195      24.2686
    8196      23.3567
    8197      24.1873
    8198      23.3676
    8199      23.7597
    8200      22.9074
    8201      23.6357
    8202      23.4059
    8203      23.1803
    8204      23.2451
    8205      22.1500
    8206      22.2095
    8207      22.5043
    8208      22.0240
    8209      21.0869
    8210      21.4324
    8211      21.2369
    8212      21.7395
    8213      21.7378
    8214      21.7430
    8215      21.3995
    8216      21.7645
    8217      22.3067
    8218      22.0867
    8219      22.2354
    8220      22.1841
    8221      22.0319
    8222      22.0169
    8223      22.1953
    8224      21.9174
    8225      21.5516
    8226      22.5359
    8227      22.2560
    8228      21.7620
    8229      21.1002
    8230      21.6756
    8231      21.6593
    8232      21.6530
    8233      21.4192
    8234      21.7568
    8235      21.3423
    8236      21.2204
    8237      21.6193
    8238      20.9357
    8239      21.4529
    8240      21.4659
    8241      21.9481
    8242      21.6226
    8243      22.5614
    8244      23.0159
    8245      21.8990
    8246      22.6473
    8247      22.9357
    8248      23.7790
    8249      22.2363
    8250      22.5704
    8251      23.0722
    8252      23.0539
    8253      22.2297
    8254      23.1908
    8255      22.4495
    8256      23.4063
    8257      22.7763
    8258      22.7613
    8259      23.3875
    8260      22.3532
    8261      22.7683
    8262      22.9115
    8263      22.6485
    8264      22.4518
    8265      22.5475
    8266      22.7370
    8267      22.5814
    8268      21.6890
    8269      21.8504
    8270      22.7428
    8271      22.7365
    8272      23.2365
    8273      22.5001
    8274      22.9698
    8275      22.7854
    8276      23.6523
    8277      23.0742
    8278      23.5811
    8279      24.1988
    8280      23.7368
    8281      23.0245
    8282      23.1512
    8283      23.0139
    8284      23.4240
    8285      23.1123
    8286      23.5892
    8287      23.0826
    8288      23.2520
    8289      22.7177
    8290      23.5213
    8291      22.4189
    8292      22.8050
    8293      22.7669
    8294      23.3096
    8295      23.4977
    8296      23.4948
    8297      23.3343
    8298      23.2555
    8299      23.3176
    8300      23.1337
    8301      22.2171
    8302      22.0881
    8303      22.1106
    8304      21.8982
    8305      21.6352
    8306      22.4536
    8307      22.3905
    8308      22.0938
    8309      22.1257
    8310      22.5900
    8311      22.9006
    8312      22.6453
    8313      22.6220
    8314      23.5533
    8315      23.2083
    8316      22.6423
    8317      23.4162
    8318      22.9803
    8319      22.6796
    8320      21.5261
    8321      22.6920
    8322      21.7636
    8323      22.6493
    8324      21.5760
    8325      22.2497
    8326      22.1532
    8327      21.7444
    8328      21.0725
    8329      21.7343
    8330      22.3078
    8331      21.8171
    8332      22.6019
    8333      22.2726
    8334      21.9336
    8335      21.9726
    8336      21.9258
    8337      22.0212
    8338      22.1090
    8339      21.8885
    8340      21.9341
    8341      21.9787
    8342      22.4770
    8343      22.4890
    8344      22.0649
    8345      22.2018
    8346      22.2529
    8347      22.3335
    8348      22.7513
    8349      23.0751
    8350      22.6155
    8351      23.5248
    8352      23.0975
    8353      22.6041
    8354      22.5660
    8355      22.9490
    8356      22.3159
    8357      22.6989
    8358      22.5881
    8359      23.6113
    8360      22.9496
    8361      23.4841
    8362      22.8472
    8363      22.8313
    8364      22.1707
    8365      21.9485
    8366      22.6422
    8367      22.8445
    8368      22.2840
    8369      22.4090
    8370      21.8907
    8371      22.0769
    8372      22.9723
    8373      22.4850
    8374      22.4824
    8375      22.7881
    8376      22.7468
    8377      22.4258
    8378      22.2276
    8379      23.4801
    8380      23.4437
    8381      22.9563
    8382      23.1418
    8383      22.2952
    8384      22.5443
    8385      22.7081
    8386      22.4344
    8387      22.6613
    8388      22.3556
    8389      22.2020
    8390      22.4752
    8391      23.0388
    8392      22.8333
    8393      22.9766
    8394      22.7890
    8395      22.3028
    8396      22.3485
    8397      22.6933
    8398      23.5406
    8399      22.5905
    8400      22.6387
    8401      22.4275
    8402      22.5452
    8403      22.2789
    8404      22.4996
    8405      22.4653
    8406      22.8976
    8407      22.9995
    8408      22.8995
    8409      22.3695
    8410      23.2805
    8411      22.9876
    8412      23.1943
    8413      22.6568
    8414      22.9006
    8415      22.5885
    8416      22.4665
    8417      22.6520
    8418      22.9259
    8419      22.3161
    8420      22.1533
    8421      21.6641
    8422      21.9726
    8423      22.1181
    8424      22.1781
    8425      22.6020
    8426      22.4440
    8427      22.0180
    8428      21.6139
    8429      21.5808
    8430      22.5857
    8431      21.8138
    8432      22.1862
    8433      22.4332
    8434      22.6085
    8435      22.4992
    8436      23.1724
    8437      23.2221
    8438      23.7472
    8439      23.2367
    8440      23.1428
    8441      23.6380
    8442      23.2775
    8443      23.7533
    8444      23.8861
    8445      23.6819
    8446      23.0450
    8447      23.0525
    8448      23.1255
    8449      22.9653
    8450      22.4914
    8451      22.7972
    8452      23.0319
    8453      22.6511
    8454      22.7325
    8455      22.8742
    8456      23.6111
    8457      23.3957
    8458      22.2285
    8459      22.8595
    8460      23.1672
    8461      23.4929
    8462      23.6467
    8463      23.2109
    8464      22.8774
    8465      23.2217
    8466      22.8598
    8467      22.5260
    8468      22.8153
    8469      22.7818
    8470      22.8316
    8471      22.4660
    8472      23.0028
    8473      23.2492
    8474      22.7227
    8475      22.4274
    8476      22.9188
    8477      22.4281
    8478      23.0317
    8479      22.3455
    8480      22.0971
    8481      22.3310
    8482      22.4793
    8483      22.2037
    8484      21.7739
    8485      21.8115
    8486      22.2597
    8487      22.5363
    8488      23.0031
    8489      22.7834
    8490      22.8801
    8491      23.2526
    8492      23.4992
    8493      22.8841
    8494      24.0191
    8495      23.2951
    8496      23.0404
    8497      22.3190
    8498      22.7110
    8499      23.5526
    8500      22.8261
    8501      22.7015
    8502      22.8525
    8503      23.4714
    8504      22.3822
    8505      22.6801
    8506      22.8880
    8507      22.5765
    8508      23.2963
    8509      22.9140
    8510      22.4428
    8511      22.6592
    8512      22.4310
    8513      22.4711
    8514      22.2820
    8515      21.4158
    8516      21.8311
    8517      21.3184
    8518      21.5429
    8519      21.2984
    8520      21.6451
    8521      21.9417
    8522      21.9483
    8523      22.0035
    8524      21.7921
    8525      21.4973
    8526      21.8694
    8527      21.9327
    8528      22.0269
    8529      22.4173
    8530      22.3068
    8531      22.5090
    8532      21.7954
    8533      22.1792
    8534      22.3296
    8535      21.6179
    8536      21.9425
    8537      21.6059
    8538      21.1550
    8539      21.5012
    8540      21.4058
    8541      21.2582
    8542      21.0842
    8543      20.8974
    8544      20.7735
    8545      20.2266
    8546      20.9698
    8547      21.6957
    8548      21.3360
    8549      21.3768
    8550      21.3684
    8551      21.3043
    8552      21.3989
    8553      21.7559
    8554      21.4296
    8555      21.4730
    8556      21.2499
    8557      21.9824
    8558      21.9682
    8559      22.5785
    8560      21.7295
    8561      21.7037
    8562      22.2040
    8563      21.4911
    8564      22.0227
    8565      21.7301
    8566      22.1774
    8567      22.0284
    8568      22.0273
    8569      22.0688
    8570      22.0427
    8571      21.9254
    8572      22.0039
    8573      22.1029
    8574      22.1066
    8575      22.2057
    8576      22.2377
    8577      21.7573
    8578      21.8259
    8579      21.5687
    8580      21.9788
    8581      21.6733
    8582      21.9247
    8583      22.3701
    8584      22.8771
    8585      21.4313
    8586      22.4089
    8587      21.9264
    8588      21.5405
    8589      21.9890
    8590      22.3643
    8591      22.9551
    8592      22.7536
    8593      21.3173
    8594      21.8987
    8595      22.3904
    8596      22.0084
    8597      21.3949
    8598      21.1897
    8599      21.5078
    8600      21.7168
    8601      22.1612
    8602      21.8241
    8603      21.6591
    8604      21.4758
    8605      22.4339
    8606      22.2632
    8607      21.9630
    8608      21.9674
    8609      21.4119
    8610      21.3618
    8611      21.4826
    8612      22.3617
    8613      21.7142
    8614      21.6919
    8615      22.2756
    8616      22.6158
    8617      22.2564
    8618      22.4340
    8619      22.4573
    8620      22.4444
    8621      22.2550
    8622      22.5535
    8623      22.6264
    8624      22.0006
    8625      22.3451
    8626      22.1032
    8627      22.2416
    8628      22.5772
    8629      22.1053
    8630      22.6875
    8631      21.5547
    8632      22.0217
    8633      21.9608
    8634      22.0014
    8635      22.1779
    8636      22.6829
    8637      23.2025
    8638      22.8066
    8639      23.0648
    8640      22.1660
    8641      23.1561
    8642      22.6856
    8643      22.7873
    8644      22.7658
    8645      22.5762
    8646      21.7791
    8647      22.3147
    8648      22.6938
    8649      22.6606
    8650      22.5977
    8651      22.7573
    8652      23.3482
    8653      23.2506
    8654      23.5781
    8655      22.8731
    8656      23.2698
    8657      22.7729
    8658      22.7732
    8659      22.9406
    8660      23.1216
    8661      23.6720
    8662      23.4311
    8663      23.4783
    8664      22.9909
    8665      23.6941
    8666      23.4123
    8667      23.0498
    8668      22.8468
    8669      23.0188
    8670      22.8030
    8671      23.1759
    8672      23.3535
    8673      23.1202
    8674      23.5787
    8675      23.3036
    8676      23.3929
    8677      22.6167
    8678      23.0216
    8679      22.1167
    8680      22.7710
    8681      22.3037
    8682      22.4640
    8683      22.4715
    8684      22.6205
    8685      22.3693
    8686      22.6928
    8687      22.7450
    8688      22.5211
    8689      22.7993
    8690      22.6422
    8691      22.1780
    8692      22.5027
    8693      22.4053
    8694      22.8371
    8695      22.3875
    8696      23.2108
    8697      22.6626
    8698      22.7816
    8699      23.4197
    8700      23.0382
    8701      22.4290
    8702      22.5936
    8703      22.4125
    8704      22.7324
    8705      21.8269
    8706      22.3881
    8707      23.1676
    8708      23.0929
    8709      23.4549
    8710      23.1904
    8711      23.6238
    8712      23.2978
    8713      22.8567
    8714      22.8652
    8715      22.6135
    8716      23.1703
    8717      22.7570
    8718      23.3185
    8719      23.0334
    8720      23.4963
    8721      22.5669
    8722      22.8800
    8723      23.0093
    8724      22.8986
    8725      23.2692
    8726      23.6051
    8727      23.6354
    8728      23.4186
    8729      22.6828
    8730      23.7342
    8731      23.3277
    8732      23.1950
    8733      23.4970
    8734      22.9514
    8735      23.4988
    8736      23.7726
    8737      23.6251
    8738      23.2270
    8739      23.4821
    8740      23.6357
    8741      23.5740
    8742      23.4657
    8743      23.6925
    8744      23.3332
    8745      23.7030
    8746      23.3696
    8747      23.7819
    8748      23.6510
    8749      23.0947
    8750      23.5881
    8751      24.1720
    8752      24.3048
    8753      23.9060
    8754      24.0880
    8755      23.9658
    8756      23.7778
    8757      23.7706
    8758      23.7229
    8759      24.5274
    8760      24.4381
    8761      24.2393
    8762      24.0097
    8763      23.9066
    8764      23.6894
    8765      23.3822
    8766      23.3233
    8767      23.0553
    8768      22.9528
    8769      23.8457
    8770      23.2927
    8771      23.3947
    8772      23.1733
    8773      22.9408
    8774      23.0464
    8775      22.7676
    8776      23.7092
    8777      22.9578
    8778      23.1470
    8779      22.4628
    8780      23.1400
    8781      23.1131
    8782      23.5632
    8783      22.8298
    8784      23.2141
    8785      23.9069
    8786      23.2315
    8787      24.0780
    8788      23.6478
    8789      23.5479
    8790      23.3771
    8791      23.2224
    8792      24.2140
    8793      24.3795
    8794      23.8926
    8795      24.3739
    8796      23.3850
    8797      24.4582
    8798      24.5881
    8799      24.7504
    8800      23.8765
    8801      24.1830
    8802      24.3443
    8803      24.6525
    8804      23.8362
    8805      23.9210
    8806      23.8851
    8807      23.6045
    8808      23.7519
    8809      24.0082
    8810      23.6580
    8811      24.6089
    8812      23.3524
    8813      23.7744
    8814      23.8886
    8815      24.3018
    8816      24.0150
    8817      24.1821
    8818      23.7605
    8819      24.2141
    8820      24.5082
    8821      24.4830
    8822      24.6497
    8823      24.7597
    8824      23.5808
    8825      24.3827
    8826      23.3663
    8827      24.1138
    8828      23.6951
    8829      24.2268
    8830      24.0998
    8831      24.2713
    8832      23.7388
    8833      23.7739
    8834      24.2234
    8835      23.9540
    8836      23.7497
    8837      23.6524
    8838      23.8103
    8839      23.6012
    8840      23.1406
    8841      24.4131
    8842      23.7721
    8843      23.9111
    8844      23.9345
    8845      23.8671
    8846      24.1970
    8847      24.5598
    8848      24.7647
    8849      24.5770
    8850      24.2933
    8851      24.2614
    8852      23.5446
    8853      23.7324
    8854      25.1087
    8855      24.8631
    8856      24.8510
    8857      24.8870
    8858      25.0596
    8859      25.0454
    8860      24.4476
    8861      24.5415
    8862      24.9312
    8863      25.6515
    8864      25.0214
    8865      25.0560
    8866      25.4087
    8867      25.1854
    8868      25.0552
    8869      24.9750
    8870      24.7746
    8871      24.8290
    8872      25.2303
    8873      25.1469
    8874      25.2307
    8875      25.1531
    8876      24.7703
    8877      25.4949
    8878      25.4453
    8879      25.4313
    8880      24.9264
    8881      25.0044
    8882      25.3083
    8883      24.9597
    8884      24.6111
    8885      24.9180
    8886      24.8085
    8887      24.9151
    8888      24.1910
    8889      23.6899
    8890      23.5575
    8891      24.1634
    8892      23.7552
    8893      24.3413
    8894      23.9984
    8895      24.4497
    8896      25.0833
    8897      25.0981
    8898      24.5291
    8899      24.8950
    8900      24.5725
    8901      24.3986
    8902      25.1041
    8903      24.2286
    8904      24.1219
    8905      23.9604
    8906      23.8745
    8907      24.2122
    8908      24.2281
    8909      24.6546
    8910      24.7309
    8911      24.3776
    8912      24.4866
    8913      23.8785
    8914      23.5759
    8915      24.5214
    8916      23.9631
    8917      24.5754
    8918      24.3433
    8919      24.6832
    8920      25.2676
    8921      24.3830
    8922      24.6151
    8923      24.1074
    8924      24.4881
    8925      25.0628
    8926      24.9659
    8927      25.4981
    8928      25.1094
    8929      25.6412
    8930      25.2465
    8931      25.1771
    8932      24.8638
    8933      25.2064
    8934      24.9027
    8935      24.8024
    8936      24.0062
    8937      24.1508
    8938      24.8107
    8939      24.2732
    8940      25.0716
    8941      24.6255
    8942      25.1796
    8943      24.7439
    8944      24.7447
    8945      24.8964
    8946      25.1750
    8947      25.1325
    8948      25.0236
    8949      24.6646
    8950      25.1903
    8951      25.1844
    8952      24.5703
    8953      25.1118
    8954      24.6274
    8955      24.5810
    8956      24.6474
    8957      24.4637
    8958      24.7428
    8959      24.7488
    8960      24.1237
    8961      24.4796
    8962      24.2723
    8963      24.7836
    8964      24.6134
    8965      24.2384
    8966      24.9224
    8967      24.4008
    8968      25.1570
    8969      24.5495
    8970      24.6701
    8971      23.7883
    8972      23.9539
    8973      23.8422
    8974      23.9069
    8975      23.9079
    8976      22.8936
    8977      23.5656
    8978      23.0849
    8979      23.6021
    8980      23.1675
    8981      23.4486
    8982      23.0005
    8983      22.9138
    8984      23.8807
    8985      23.6228
    8986      23.7968
    8987      24.0432
    8988      23.6063
    8989      24.3573
    8990      24.0238
    8991      24.0535
    8992      24.2650
    8993      24.2995
    8994      23.7148
    8995      24.1277
    8996      24.0198
    8997      24.0784
    8998      23.8441
    8999      24.7062
    9000      23.9358
    9001      24.4147
    9002      24.7643
    9003      24.3334
    9004      24.5316
    9005      24.5501
    9006      24.4120
    9007      24.0709
    9008      23.9545
    9009      24.1421
    9010      23.2433
    9011      23.5401
    9012      23.5083
    9013      23.8938
    9014      23.0861
    9015      23.6526
    9016      24.4704
    9017      24.1128
    9018      23.8499
    9019      23.4381
    9020      23.6869
    9021      23.5327
    9022      23.4038
    9023      23.5776
    9024      24.2298
    9025      23.8102
    9026      23.9611
    9027      23.1756
    9028      23.5178
    9029      23.1889
    9030      23.1762
    9031      22.6507
    9032      22.6778
    9033      22.6730
    9034      22.8496
    9035      22.9937
    9036      23.0908
    9037      23.6114
    9038      23.1541
    9039      23.2826
    9040      23.3181
    9041      23.4371
    9042      22.8838
    9043      22.9795
    9044      23.2898
    9045      22.9773
    9046      23.6469
    9047      23.1279
    9048      22.4271
    9049      23.6814
    9050      23.6572
    9051      24.1042
    9052      23.3973
    9053      23.8299
    9054      24.4283
    9055      24.1400
    9056      24.0315
    9057      23.9237
    9058      24.6843
    9059      24.4548
    9060      23.6500
    9061      23.9858
    9062      24.2411
    9063      24.1761
    9064      24.2588
    9065      23.5815
    9066      23.3870
    9067      23.9525
    9068      23.6446
    9069      23.6343
    9070      23.7710
    9071      24.1063
    9072      23.8116
    9073      23.9699
    9074      23.7976
    9075      23.7695
    9076      24.4345
    9077      23.6906
    9078      23.7764
    9079      24.3045
    9080      23.9397
    9081      23.7852
    9082      23.8078
    9083      23.7254
    9084      23.4290
    9085      23.6637
    9086      22.8364
    9087      23.8727
    9088      24.4949
    9089      23.9843
    9090      24.2413
    9091      24.5638
    9092      23.8612
    9093      24.4094
    9094      24.3698
    9095      23.8488
    9096      24.5155
    9097      23.2327
    9098      23.7873
    9099      23.6544
    9100      23.8864
    9101      24.1964
    9102      23.8390
    9103      23.0555
    9104      22.7014
    9105      22.9556
    9106      23.1815
    9107      23.3191
    9108      23.3129
    9109      23.4576
    9110      22.9398
    9111      23.5176
    9112      23.8377
    9113      23.4951
    9114      23.3128
    9115      22.5885
    9116      23.5047
    9117      22.8500
    9118      22.9052
    9119      23.0014
    9120      23.1409
    9121      22.2136
    9122      23.4672
    9123      23.2529
    9124      22.8855
    9125      22.9765
    9126      23.0345
    9127      22.4842
    9128      23.1309
    9129      23.0208
    9130      22.9029
    9131      23.0046
    9132      23.3789
    9133      22.4353
    9134      23.1612
    9135      23.9288
    9136      22.7989
    9137      22.8547
    9138      22.7486
    9139      22.8689
    9140      21.9960
    9141      22.0726
    9142      22.7181
    9143      22.9919
    9144      22.8648
    9145      22.8248
    9146      23.1202
    9147      22.6351
    9148      22.0463
    9149      22.5292
    9150      22.8597
    9151      23.0394
    9152      23.4500
    9153      23.2264
    9154      23.2835
    9155      23.2611
    9156      23.7787
    9157      22.9765
    9158      23.7644
    9159      23.1234
    9160      23.4645
    9161      23.8428
    9162      23.8143
    9163      23.3522
    9164      23.7039
    9165      23.9238
    9166      24.3631
    9167      23.7998
    9168      23.7757
    9169      23.8744
    9170      23.7047
    9171      23.7870
    9172      23.3347
    9173      22.9815
    9174      22.9693
    9175      23.2616
    9176      23.3005
    9177      23.0763
    9178      23.0506
    9179      23.0338
    9180      22.8306
    9181      23.1054
    9182      23.8100
    9183      23.2695
    9184      23.0616
    9185      23.5944
    9186      22.6081
    9187      22.7962
    9188      22.7198
    9189      23.2598
    9190      22.7129
    9191      23.0077
    9192      22.8250
    9193      22.9068
    9194      22.7302
    9195      21.9744
    9196      23.2883
    9197      22.0509
    9198      22.9260
    9199      22.9073
    9200      23.0213
    9201      22.7203
    9202      22.9625
    9203      23.4483
    9204      23.0811
    9205      22.3557
    9206      22.0424
    9207      21.8480
    9208      22.2958
    9209      22.3651
    9210      23.0613
    9211      22.8993
    9212      23.1123
    9213      22.7285
    9214      23.3501
    9215      23.4210
    9216      23.9478
    9217      22.6211
    9218      23.7067
    9219      23.6252
    9220      23.3732
    9221      23.0152
    9222      23.2015
    9223      23.3035
    9224      22.9585
    9225      23.3609
    9226      22.4692
    9227      22.7614
    9228      23.1063
    9229      23.3025
    9230      22.7429
    9231      23.5526
    9232      22.7442
    9233      23.3118
    9234      22.9084
    9235      23.3690
    9236      23.5683
    9237      23.5245
    9238      23.0960
    9239      22.9309
    9240      22.8263
    9241      22.4790
    9242      22.4754
    9243      22.5286
    9244      22.4586
    9245      22.9382
    9246      23.2278
    9247      22.9906
    9248      22.4849
    9249      22.1397
    9250      21.7146
    9251      22.1614
    9252      22.1870
    9253      22.2620
    9254      21.1557
    9255      21.8862
    9256      21.1452
    9257      20.8733
    9258      21.8302
    9259      21.3942
    9260      22.2797
    9261      21.9454
    9262      21.5416
    9263      21.3574
    9264      21.0321
    9265      21.2916
    9266      22.3697
    9267      21.4062
    9268      21.6283
    9269      21.8174
    9270      21.7288
    9271      22.4386
    9272      22.3056
    9273      22.0855
    9274      22.2991
    9275      22.9279
    9276      22.6627
    9277      22.4385
    9278      21.8353
    9279      22.1133
    9280      22.7572
    9281      22.8275
    9282      22.2104
    9283      22.6307
    9284      22.4715
    9285      22.3332
    9286      21.9516
    9287      21.8155
    9288      22.0048
    9289      21.9288
    9290      21.5751
    9291      21.9430
    9292      21.9525
    9293      21.2940
    9294      21.4560
    9295      21.4982
    9296      22.2301
    9297      21.5556
    9298      21.9315
    9299      21.9921
    9300      22.1806
    9301      21.7694
    9302      21.7109
    9303      21.7749
    9304      22.5366
    9305      22.5644
    9306      22.1784
    9307      23.4526
    9308      23.4721
    9309      23.4341
    9310      23.3463
    9311      22.8184
    9312      22.8464
    9313      23.0421
    9314      23.3899
    9315      23.3872
    9316      22.9950
    9317      23.1517
    9318      22.4729
    9319      22.4988
    9320      21.9885
    9321      22.7491
    9322      22.3576
    9323      22.4147
    9324      22.3938
    9325      23.2429
    9326      23.6219
    9327      22.9841
    9328      23.3295
    9329      23.5469
    9330      23.6535
    9331      22.8912
    9332      22.9141
    9333      22.4065
    9334      23.0220
    9335      21.9116
    9336      23.3078
    9337      23.0509
    9338      22.6367
    9339      22.5557
    9340      23.0955
    9341      22.6985
    9342      22.8268
    9343      22.8589
    9344      22.6273
    9345      22.6574
    9346      22.3759
    9347      22.1638
    9348      21.9289
    9349      22.3365
    9350      22.2726
    9351      22.1142
    9352      21.5389
    9353      22.1168
    9354      22.2163
    9355      21.5402
    9356      21.2360
    9357      22.3624
    9358      23.0564
    9359      22.8076
    9360      22.3764
    9361      22.4606
    9362      22.2766
    9363      22.4451
    9364      21.8450
    9365      22.4103
    9366      22.1385
    9367      21.8169
    9368      22.0114
    9369      21.6451
    9370      22.7269
    9371      22.2298
    9372      22.5751
    9373      21.8636
    9374      22.5748
    9375      21.6506
    9376      21.4811
    9377      21.7630
    9378      21.4554
    9379      22.0891
    9380      22.1489
    9381      22.1336
    9382      21.7174
    9383      22.2892
    9384      21.8914
    9385      21.5394
    9386      22.0569
    9387      22.3812
    9388      22.4853
    9389      22.0934
    9390      21.2566
    9391      22.0881
    9392      22.3840
    9393      22.7506
    9394      22.6416
    9395      22.5130
    9396      22.6431
    9397      23.2305
    9398      22.1005
    9399      23.0168
    9400      23.3152
    9401      23.0390
    9402      22.8984
    9403      23.2219
    9404      22.9478
    9405      23.3118
    9406      23.6907
    9407      23.5007
    9408      22.7987
    9409      23.1617
    9410      22.7916
    9411      23.8837
    9412      24.2628
    9413      23.6698
    9414      23.9837
    9415      23.6932
    9416      23.8303
    9417      23.7626
    9418      23.3846
    9419      23.1758
    9420      23.4321
    9421      23.3834
    9422      24.2437
    9423      24.3095
    9424      24.4995
    9425      23.9330
    9426      23.9974
    9427      24.1904
    9428      23.6406
    9429      23.9633
    9430      23.9451
    9431      23.9084
    9432      24.0514
    9433      24.0389
    9434      24.6615
    9435      23.9841
    9436      24.3751
    9437      24.7731
    9438      23.7604
    9439      24.1055
    9440      23.6183
    9441      24.0973
    9442      23.9482
    9443      23.8559
    9444      24.1536
    9445      23.7412
    9446      23.8199
    9447      24.0150
    9448      23.8151
    9449      24.4480
    9450      24.1824
    9451      23.8300
    9452      23.8861
    9453      23.0236
    9454      23.7937
    9455      24.0836
    9456      24.6008
    9457      23.9666
    9458      24.7744
    9459      24.3284
    9460      24.1921
    9461      24.7071
    9462      23.9650
    9463      24.0925
    9464      24.3251
    9465      23.6161
    9466      24.2011
    9467      23.7387
    9468      24.0629
    9469      23.7588
    9470      24.2877
    9471      23.7007
    9472      24.3027
    9473      23.4858
    9474      24.5652
    9475      24.1080
    9476      23.9002
    9477      23.9343
    9478      24.0048
    9479      24.1413
    9480      23.8187
    9481      23.7575
    9482      23.8874
    9483      23.8665
    9484      23.7297
    9485      23.6082
    9486      23.8982
    9487      23.7706
    9488      23.8678
    9489      23.4829
    9490      23.5195
    9491      23.1839
    9492      22.8538
    9493      22.7920
    9494      23.7190
    9495      22.6855
    9496      23.3341
    9497      22.8002
    9498      23.1837
    9499      23.7949
    9500      23.4157
    9501      23.4089
    9502      22.7546
    9503      23.6412
    9504      23.7282
    9505      23.8486
    9506      23.3777
    9507      23.4537
    9508      23.6858
    9509      23.3038
    9510      23.2740
    9511      23.6566
    9512      23.8217
    9513      24.8322
    9514      23.7494
    9515      24.4100
    9516      23.6503
    9517      23.7123
    9518      24.1488
    9519      24.2730
    9520      24.3631
    9521      23.7252
    9522      23.7842
    9523      24.0331
    9524      24.0021
    9525      23.5560
    9526      23.4581
    9527      23.6192
    9528      24.2043
    9529      23.6517
    9530      24.2445
    9531      24.2528
    9532      23.6619
    9533      24.2315
    9534      24.4400
    9535      23.5734
    9536      23.0954
    9537      23.1409
    9538      22.7460
    9539      23.5437
    9540      23.6799
    9541      23.8512
    9542      23.1303
    9543      22.4793
    9544      22.9629
    9545      22.9588
    9546      22.6935
    9547      22.0070
    9548      22.8306
    9549      23.3963
    9550      22.6955
    9551      23.3393
    9552      22.7103
    9553      23.1541
    9554      22.5334
    9555      22.6412
    9556      22.7668
    9557      22.8136
    9558      22.8717
    9559      22.5487
    9560      23.0379
    9561      23.0645
    9562      22.1800
    9563      22.7742
    9564      23.0039
    9565      22.5905
    9566      22.1765
    9567      22.6595
    9568      23.0694
    9569      22.5043
    9570      22.5312
    9571      22.5817
    9572      23.0328
    9573      22.5324
    9574      22.9722
    9575      23.1674
    9576      22.7208
    9577      22.8054
    9578      22.5253
    9579      22.6243
    9580      22.5809
    9581      22.5382
    9582      22.3450
    9583      22.8760
    9584      22.0170
    9585      22.9196
    9586      22.6062
    9587      22.4696
    9588      23.1410
    9589      23.2491
    9590      23.6085
    9591      23.9267
    9592      23.6835
    9593      23.0715
    9594      24.6006
    9595      23.8712
    9596      23.4094
    9597      23.4030
    9598      23.6920
    9599      23.0124
    9600      22.9680
    9601      22.6371
    9602      23.3281
    9603      22.7211
    9604      23.2862
    9605      23.2251
    9606      22.8422
    9607      23.6229
    9608      23.8115
    9609      23.9521
    9610      22.8535
    9611      22.7344
    9612      23.5333
    9613      23.9082
    9614      23.4492
    9615      23.7063
    9616      23.6176
    9617      23.7022
    9618      22.8824
    9619      22.4638
    9620      22.4086
    9621      22.6016
    9622      22.6934
    9623      22.6308
    9624      22.4513
    9625      23.0987
    9626      22.1164
    9627      22.7337
    9628      21.8097
    9629      22.4261
    9630      23.2236
    9631      22.3639
    9632      21.6073
    9633      21.9941
    9634      22.2049
    9635      22.0824
    9636      22.3731
    9637      22.4747
    9638      22.6704
    9639      22.3912
    9640      22.7007
    9641      22.5669
    9642      21.8316
    9643      21.6229
    9644      22.1652
    9645      22.6969
    9646      23.2093
    9647      22.5438
    9648      22.4917
    9649      23.0522
    9650      22.6471
    9651      21.4492
    9652      22.6244
    9653      21.8833
    9654      22.0115
    9655      21.7975
    9656      22.7905
    9657      22.0230
    9658      21.9573
    9659      22.2007
    9660      22.7296
    9661      21.8421
    9662      22.3153
    9663      21.7987
    9664      21.7718
    9665      21.8258
    9666      22.3367
    9667      22.5033
    9668      22.6620
    9669      22.3624
    9670      22.7472
    9671      22.2565
    9672      22.3409
    9673      22.5625
    9674      21.9266
    9675      23.1662
    9676      23.0837
    9677      22.6235
    9678      22.9426
    9679      22.4201
    9680      22.9848
    9681      23.1840
    9682      23.5965
    9683      23.0710
    9684      23.4020
    9685      23.2156
    9686      23.8056
    9687      22.8769
    9688      22.6464
    9689      23.5484
    9690      22.7664
    9691      23.2061
    9692      23.3345
    9693      24.1908
    9694      23.7814
    9695      23.6422
    9696      23.3845
    9697      22.9251
    9698      22.8051
    9699      23.2531
    9700      23.2096
    9701      23.0533
    9702      23.4254
    9703      23.6857
    9704      23.7127
    9705      23.6736
    9706      23.1464
    9707      23.1926
    9708      23.1415
    9709      23.4724
    9710      22.6467
    9711      22.2132
    9712      23.1588
    9713      22.7151
    9714      23.3793
    9715      23.4342
    9716      22.9894
    9717      22.9042
    9718      22.8107
    9719      22.7142
    9720      22.5241
    9721      22.7854
    9722      22.9931
    9723      23.1890
    9724      22.7054
    9725      22.4553
    9726      22.8686
    9727      23.0924
    9728      23.0178
    9729      23.0708
    9730      23.0844
    9731      23.3656
    9732      22.7778
    9733      23.4022
    9734      22.8232
    9735      22.7406
    9736      22.9361
    9737      23.0485
    9738      22.6879
    9739      22.7092
    9740      22.9009
    9741      22.5880
    9742      22.6932
    9743      22.6108
    9744      23.0375
    9745      22.5618
    9746      22.9022
    9747      22.6082
    9748      23.6014
    9749      24.2312
    9750      23.9850
    9751      24.1007
    9752      24.3828
    9753      24.4428
    9754      23.6697
    9755      24.0960
    9756      23.5413
    9757      24.3929
    9758      23.8337
    9759      23.6412
    9760      23.4624
    9761      23.1941
    9762      23.3941
    9763      23.7199
    9764      23.5351
    9765      23.7748
    9766      22.8148
    9767      23.1549
    9768      23.9233
    9769      23.0644
    9770      22.5964
    9771      23.0724
    9772      23.2769
    9773      23.4720
    9774      23.5169
    9775      23.7474
    9776      23.5704
    9777      23.2473
    9778      23.7669
    9779      23.4981
    9780      23.3817
    9781      23.8231
    9782      23.2778
    9783      22.9418
    9784      23.3702
    9785      23.2849
    9786      23.3859
    9787      23.2133
    9788      22.9903
    9789      23.8929
    9790      24.2030
    9791      23.6537
    9792      23.2656
    9793      23.0056
    9794      23.1420
    9795      23.1072
    9796      22.8563
    9797      22.4181
    9798      22.7205
    9799      22.6423
    9800      22.4224
    9801      22.8549
    9802      22.8840
    9803      22.9618
    9804      23.0152
    9805      22.9659
    9806      22.7641
    9807      22.4450
    9808      23.0013
    9809      22.4221
    9810      22.4105
    9811      22.1575
    9812      22.3580
    9813      22.5816
    9814      22.5756
    9815      22.4818
    9816      23.1258
    9817      23.8408
    9818      23.3211
    9819      24.1385
    9820      23.4319
    9821      23.2066
    9822      24.0596
    9823      23.2870
    9824      23.5898
    9825      23.9016
    9826      23.7205
    9827      23.3549
    9828      23.5096
    9829      23.3185
    9830      24.0211
    9831      23.0406
    9832      23.6260
    9833      23.9997
    9834      23.7657
    9835      23.6734
    9836      23.4952
    9837      23.6930
    9838      23.3439
    9839      23.1008
    9840      22.6929
    9841      23.0598
    9842      23.6222
    9843      24.1640
    9844      24.1008
    9845      24.2911
    9846      23.7104
    9847      23.5047
    9848      24.0120
    9849      24.0867
    9850      24.4255
    9851      23.6493
    9852      24.7320
    9853      24.2848
    9854      24.4244
    9855      24.3981
    9856      23.4634
    9857      23.8528
    9858      24.4819
    9859      24.0603
    9860      24.3078
    9861      24.9257
    9862      24.6530
    9863      24.7131
    9864      24.7366
    9865      24.5139
    9866      24.1091
    9867      23.6271
    9868      24.6472
    9869      23.8896
    9870      24.2492
    9871      24.8549
    9872      24.7027
    9873      24.3062
    9874      25.1871
    9875      24.5190
    9876      23.9737
    9877      24.4666
    9878      23.8215
    9879      23.6025
    9880      23.8661
    9881      23.3038
    9882      23.7591
    9883      23.7683
    9884      23.3368
    9885      23.3496
    9886      24.0632
    9887      23.5122
    9888      23.5996
    9889      22.6060
    9890      23.1132
    9891      22.9894
    9892      23.8925
    9893      24.1603
    9894      23.1275
    9895      23.7768
    9896      24.1658
    9897      22.6569
    9898      23.4087
    9899      23.8485
    9900      23.7146
    9901      23.7707
    9902      23.6115
    9903      23.4867
    9904      23.1762
    9905      23.5512
    9906      22.7449
    9907      23.7420
    9908      24.3566
    9909      23.6815
    9910      24.5432
    9911      23.7199
    9912      23.9023
    9913      23.7277
    9914      22.8446
    9915      23.7183
    9916      23.5995
    9917      23.0601
    9918      23.2850
    9919      23.7731
    9920      23.9106
    9921      23.1712
    9922      23.5204
    9923      24.0071
    9924      23.6307
    9925      24.0050
    9926      24.3036
    9927      24.9441
    9928      25.0680
    9929      24.4459
    9930      24.5630
    9931      24.1645
    9932      24.0995
    9933      24.7280
    9934      24.1958
    9935      23.8943
    9936      24.2183
    9937      23.4322
    9938      22.7487
    9939      23.2417
    9940      23.2671
    9941      23.3538
    9942      22.7437
    9943      22.2774
    9944      22.1468
    9945      22.7137
    9946      22.2987
    9947      22.6078
    9948      22.8859
    9949      22.7976
    9950      22.1050
    9951      22.5838
    9952      23.0402
    9953      23.3503
    9954      23.4409
    9955      23.8554
    9956      22.7348
    9957      23.2549
    9958      22.7588
    9959      22.8974
    9960      23.0080
    9961      23.0776
    9962      23.4319
    9963      22.7314
    9964      23.3229
    9965      24.3101
    9966      23.7915
    9967      24.1942
    9968      23.0885
    9969      23.0925
    9970      23.1598
    9971      23.6764
    9972      22.7854
    9973      23.3122
    9974      22.8864
    9975      22.4883
    9976      22.8167
    9977      22.5667
    9978      22.4031
    9979      23.4971
    9980      23.0495
    9981      23.3957
    9982      23.2631
    9983      23.0416
    9984      22.9605
    9985      22.8251
    9986      23.1492
    9987      23.1682
    9988      23.7124
    9989      23.3854
    9990      23.3526
    9991      22.9880
    9992      23.4431
    9993      23.9450
    9994      23.3073
    9995      23.9270
    9996      23.9093
    9997      23.5849
    9998      23.3102
    9999      23.8395
   10000      23.8708
   10001      18.7565
   10002      18.6073
   10003      18.7221
   10004      18.3457
   10005      18.5647
   10006      18.3298
   10007      18.0094
   10008      18.3778
   10009      18.3590
   10010      17.9056
   10011      18.0601
   10012      18.6872
   10013      18.3701
   10014      18.8556
   10015      18.5149
   10016      17.7378
   10017      18.1157
   10018      18.6814
   10019      18.3896
   10020      18.5353
   10021      18.1481
   10022      17.9404
   10023      18.5679
   10024      18.7361
   10025      18.3910
   10026      18.3993
   10027      18.1078
   10028      17.4268
   10029      17.6741
   10030      18.1780
   10031      18.0889
   10032      17.4022
   10033      17.6720
   10034      18.4815
   10035      18.2006
   10036      17.3100
   10037      17.8414
   10038      18.4172
   10039      18.4229
   10040      18.2749
   10041      18.0482
   10042      18.4465
   10043      19.2741
   10044      18.7869
   10045      18.7923
   10046      18.7773
   10047      18.8116
   10048      18.7552
   10049      18.9570
   10050      19.2817
   10051      18.8683
   10052      18.6155
   10053      18.4441
   10054      19.2612
   10055      17.8209
   10056      19.0842
   10057      18.7544
   10058      18.6274
   10059      18.8760
   10060      18.9837
   10061      18.8302
   10062      18.4206
   10063      18.5744
   10064      18.7816
   10065      18.2671
   10066      18.3709
   10067      19.2275
   10068      18.1663
   10069      18.3291
   10070      18.2902
   10071      18.8506
   10072      18.6185
   10073      18.0244
   10074      18.0901
   10075      18.1956
   10076      18.7835
   10077      18.2908
   10078      18.0310
   10079      18.4377
   10080      18.1325
   10081      18.7773
   10082      18.8320
   10083      18.5167
   10084      18.9506
   10085      19.0070
   10086      18.6919
   10087      19.0924
   10088      19.2374
   10089      19.2996
   10090      19.2018
   10091      19.3217
   10092      18.7733
   10093      19.0829
   10094      19.1631
   10095      19.0673
   10096      18.5736
   10097      18.9040
   10098      18.8632
   10099      18.8423
   10100      19.2044
   10101      18.9537
   10102      18.7429
   10103      18.3360
   10104      19.0261
   10105      19.1911
   10106      18.8713
   10107      19.0184
   10108      18.4066
   10109      18.7669
   10110      18.3079
   10111      18.0941
   10112      18.3215
   10113      18.0815
   10114      18.6332
   10115      18.3350
   10116      18.8561
   10117      19.1385
   10118      18.7356
   10119      18.3941
   10120      19.0475
   10121      18.8558
   10122      18.9470
   10123      19.0378
   10124      18.7730
   10125      18.8569
   10126      18.6227
   10127      17.9689
   10128      18.2397
   10129      18.4592
   10130      18.4057
   10131      18.4406
   10132      18.3883
   10133      18.5142
   10134      18.4937
   10135      18.7375
   10136      18.5875
   10137      18.4467
   10138      18.4153
   10139      18.3973
   10140      18.1403
   10141      18.0675
   10142      18.5226
   10143      18.5721
   10144      18.6858
   10145      18.1020
   10146      18.3389
   10147      17.7586
   10148      18.5496
   10149      18.6684
   10150      19.1194
   10151      19.0213
   10152      19.2041
   10153      19.1253
   10154      19.0743
   10155      18.8912
   10156      19.1589
   10157      19.0915
   10158      18.8231
   10159      19.0395
   10160      18.7401
   10161      18.5755
   10162      18.8583
   10163      18.4335
   10164      18.3636
   10165      19.0223
   10166      19.1016
   10167      18.9364
   10168      18.5443
   10169      18.6291
   10170      19.3437
   10171      19.1602
   10172      19.3008
   10173      18.9068
   10174      19.2177
   10175      19.0417
   10176      19.5980
   10177      18.9531
   10178      18.4242
   10179      18.5380
   10180      18.6772
   10181      19.4652
   10182      19.1372
   10183      18.7086
   10184      18.5466
   10185      18.3137
   10186      18.8558
   10187      19.1702
   10188      19.3246
   10189      19.2849
   10190      19.6629
   10191      18.6169
   10192      19.2709
   10193      18.8896
   10194      19.3290
   10195      19.0018
   10196      19.0504
   10197      18.6067
   10198      19.1705
   10199      18.5993
   10200      18.2890
   10201      18.1929
   10202      18.6960
   10203      18.6441
   10204      18.9106
   10205      18.8362
   10206      19.2364
   10207      19.1224
   10208      18.6404
   10209      19.4731
   10210      19.0469
   10211      19.2721
   10212      19.3319
   10213      19.0302
   10214      18.7093
   10215      19.3138
   10216      18.4678
   10217      18.7188
   10218      18.8049
   10219      18.3207
   10220      18.9739
   10221      18.3350
   10222      19.3723
   10223      18.5319
   10224      18.4445
   10225      19.1815
   10226      18.7910
   10227      19.4386
   10228      19.4580
   10229      19.7334
   10230      19.2579
   10231      19.2962
   10232      19.2832
   10233      18.8865
   10234      19.0347
   10235      18.4791
   10236      18.7176
   10237      19.0653
   10238      18.7783
   10239      18.9506
   10240      18.7538
   10241      18.4485
   10242      18.5282
   10243      18.3762
   10244      18.0601
   10245      17.6025
   10246      17.8677
   10247      18.0757
   10248      18.4777
   10249      18.0436
   10250      18.2482
   10251      17.8294
   10252      17.9529
   10253      18.6603
   10254      17.7947
   10255      17.7786
   10256      18.0013
   10257      18.0382
   10258      18.1542
   10259      17.8612
   10260      17.6349
   10261      18.1239
   10262      18.7210
   10263      18.0625
   10264      17.7860
   10265      18.0598
   10266      18.0816
   10267      18.5070
   10268      18.5226
   10269      18.2442
   10270      18.1281
   10271      17.7186
   10272      18.1757
   10273      18.2446
   10274      17.6548
   10275      18.3935
   10276      17.5581
   10277      18.1686
   10278      18.1019
   10279      18.0475
   10280      17.7981
   10281      18.2442
   10282      18.0222
   10283      17.9224
   10284      17.9554
   10285      18.3333
   10286      17.2566
   10287      18.2223
   10288      19.3371
   10289      18.7910
   10290      18.3507
   10291      18.8246
   10292      18.3548
   10293      18.1604
   10294      18.5769
   10295      18.4309
   10296      18.5571
   10297      18.4991
   10298      17.6273
   10299      17.8319
   10300      18.0022
   10301      17.8442
   10302      18.3393
   10303      18.4524
   10304      18.0699
   10305      18.2194
   10306      18.3841
   10307      18.7270
   10308      18.0285
   10309      18.0231
   10310      17.9591
   10311      18.4463
   10312      18.0009
   10313      18.5857
   10314      18.4447
   10315      18.0858
   10316      18.3028
   10317      18.6323
   10318      18.7778
   10319      18.0269
   10320      18.5843
   10321      18.5303
   10322      18.4980
   10323      18.2327
   10324      18.8837
   10325      18.4954
   10326      18.4740
   10327      18.5086
   10328      18.0458
   10329      18.4290
   10330      18.2043
   10331      18.4752
   10332      18.8043
   10333      18.5670
   10334      19.2294
   10335      18.5470
   10336      18.7946
   10337      18.4940
   10338      17.8558
   10339      18.3573
   10340      19.1543
   10341      18.6050
   10342      19.0100
   10343      18.4783
   10344      18.8769
   10345      18.6948
   10346      18.5254
   10347      18.8051
   10348      19.0231
   10349      18.6965
   10350      18.3741
   10351      18.2115
   10352      18.3244
   10353      18.9175
   10354      18.4529
   10355      18.9402
   10356      18.5771
   10357      18.9082
   10358      18.9339
   10359      19.0420
   10360      19.3017
   10361      19.0452
   10362      19.1464
   10363      19.1918
   10364      19.0001
   10365      18.5120
   10366      18.3201
   10367      19.2652
   10368      18.9560
   10369      18.9680
   10370      18.1902
   10371      17.9971
   10372      18.7460
   10373      17.9181
   10374      18.1641
   10375      18.3691
   10376      18.2129
   10377      18.2970
   10378      18.2464
   10379      17.9712
   10380      18.7725
   10381      17.9802
   10382      17.9552
   10383      18.0903
   10384      19.0222
   10385      18.4996
   10386      18.4025
   10387      18.5062
   10388      17.7896
   10389      18.1744
   10390      17.8156
   10391      17.9249
   10392      17.8029
   10393      17.7415
   10394      17.7529
   10395      18.6082
   10396      17.7459
   10397      17.5019
   10398      17.5857
   10399      18.1217
   10400      17.7489
   10401      18.5026
   10402      17.9322
   10403      18.1248
   10404      17.9012
   10405      18.1839
   10406      18.0752
   10407      18.2165
   10408      18.4289
   10409      17.8431
   10410      18.1876
   10411      17.5491
   10412      18.4237
   10413      18.1174
   10414      18.1818
   10415      18.0384
   10416      18.1686
   10417      17.6130
   10418      18.0457
   10419      17.7159
   10420      17.9535
   10421      17.8688
   10422      17.6883
   10423      17.2110
   10424      17.9288
   10425      17.7154
   10426      17.6679
   10427      18.0095
   10428      18.2543
   10429      18.1743
   10430      18.0936
   10431      17.8509
   10432      18.3221
   10433      18.5712
   10434      18.5523
   10435      18.4017
   10436      18.3867
   10437      18.7327
   10438      18.1653
   10439      18.2008
   10440      17.8295
   10441      18.3176
   10442      17.9375
   10443      17.7982
   10444      17.6764
   10445      18.1386
   10446      18.7865
   10447      18.0461
   10448      18.9610
   10449      18.2225
   10450      18.4057
   10451      18.3698
   10452      18.6351
   10453      17.7221
   10454      18.3149
   10455      18.2119
   10456      18.1875
   10457      18.4789
   10458      18.3588
   10459      17.9293
   10460      17.9654
   10461      18.4184
   10462      18.0226
   10463      18.4313
   10464      18.3714
   10465      17.8569
   10466      18.3451
   10467      18.2759
   10468      18.5222
   10469      18.0221
   10470      18.2616
   10471      17.8108
   10472      17.7431
   10473      18.0337
   10474      17.2651
   10475      17.5064
   10476      17.7274
   10477      17.8226
   10478      17.8734
   10479      17.3363
   10480      17.6610
   10481      17.7390
   10482      17.9098
   10483      17.5019
   10484      17.8639
   10485      17.5862
   10486      17.3377
   10487      17.5534
   10488      17.8645
   10489      17.6931
   10490      17.5891
   10491      18.1837
   10492      17.5312
   10493      17.8868
   10494      17.9156
   10495      17.9160
   10496      17.7856
   10497      18.1618
   10498      18.3287
   10499      18.2248
   10500      17.6092
   10501      17.6122
   10502      17.9914
   10503      18.2424
   10504      17.9655
   10505      18.5187
   10506      18.6117
   10507      18.0843
   10508      18.0558
   10509      17.7864
   10510      18.1828
   10511      18.2834
   10512      17.7847
   10513      17.6681
   10514      17.1440
   10515      18.2624
   10516      18.2689
   10517      18.6128
   10518      17.4054
   10519      17.7284
   10520      18.3851
   10521      18.2261
   10522      17.8012
   10523      18.6122
   10524      18.6349
   10525      18.2371
   10526      18.3449
   10527      18.5511
   10528      18.3772
   10529      18.0400
   10530      18.2789
   10531      17.6099
   10532      18.2265
   10533      18.2875
   10534      17.7657
   10535      18.7559
   10536      18.3528
   10537      18.7979
   10538      19.3020
   10539      18.2144
   10540      18.3418
   10541      18.6993
   10542      18.2959
   10543      17.8470
   10544      18.1041
   10545      17.8930
   10546      17.6374
   10547      18.1602
   10548      17.9524
   10549      18.1719
   10550      18.5578
   10551      18.0665
   10552      18.4088
   10553      18.8110
   10554      18.7951
   10555      18.9742
   10556      19.1316
   10557      18.5481
   10558      18.6673
   10559      18.8855
   10560      18.7472
   10561      17.9986
   10562      18.4583
   10563      17.7436
   10564      17.7922
   10565      18.2390
   10566      17.6665
   10567      17.8595
   10568      18.1723
   10569      17.8686
   10570      18.7604
   10571      18.3917
   10572      19.1122
   10573      18.5170
   10574      18.2858
   10575      18.4659
   10576      18.6750
   10577      17.7432
   10578      18.4869
   10579      18.1918
   10580      18.2700
   10581      17.6861
   10582      17.2992
   10583      17.8036
   10584      17.8977
   10585      17.9583
   10586      18.3296
   10587      18.3669
   10588      18.1417
   10589      18.3260
   10590      17.6889
   10591      18.6552
   10592      17.6368
   10593      17.8492
   10594      18.2715
   10595      18.7137
   10596      17.8193
   10597      18.4062
   10598      17.8937
   10599      18.6301
   10600      17.5292
   10601      17.3928
   10602      18.7898
   10603      17.6739
   10604      18.2232
   10605      17.9365
   10606      17.5799
   10607      17.9597
   10608      17.7256
   10609      17.5084
   10610      17.4713
   10611      17.7209
   10612      17.1520
   10613      17.3818
   10614      17.1996
   10615      17.4699
   10616      16.9785
   10617      17.1983
   10618      17.1573
   10619      17.2089
   10620      17.1823
   10621      17.4774
   10622      17.8720
   10623      17.4362
   10624      17.8908
   10625      17.8776
   10626      18.5495
   10627      18.5080
   10628      18.2105
   10629      17.4882
   10630      17.6614
   10631      18.1461
   10632      18.0873
   10633      18.7655
   10634      18.5168
   10635      18.1660
   10636      18.4343
   10637      18.7832
   10638      17.7402
   10639      18.2052
   10640      18.1825
   10641      18.0893
   10642      18.8316
   10643      18.4264
   10644      18.5828
   10645      17.2209
   10646      17.8845
   10647      18.6894
   10648      17.8136
   10649      17.9062
   10650      18.1112
   10651      18.1940
   10652      18.5133
   10653      17.7735
   10654      17.6263
   10655      18.1935
   10656      18.5114
   10657      19.0113
   10658      18.3770
   10659      18.5561
   10660      18.2278
   10661      18.7893
   10662      18.9352
   10663      18.4116
   10664      18.4561
   10665      18.6555
   10666      17.9560
   10667      17.7542
   10668      18.2573
   10669      17.5228
   10670      17.4442
   10671      17.2517
   10672      18.4856
   10673      18.1439
   10674      18.4201
   10675      18.0251
   10676      18.6745
   10677      18.1009
   10678      18.1433
   10679      18.5918
   10680      18.5919
   10681      17.6586
   10682      17.9342
   10683      17.8430
   10684      18.2138
   10685      17.2010
   10686      17.5972
   10687      17.3605
   10688      17.2886
   10689      17.7740
   10690      17.4557
   10691      16.7503
   10692      17.0949
   10693      18.0877
   10694      18.1634
   10695      17.6373
   10696      17.9432
   10697      17.4128
   10698      18.3594
   10699      17.3577
   10700      17.9999
   10701      18.1697
   10702      18.6901
   10703      18.0107
   10704      17.9202
   10705      18.2075
   10706      17.8627
   10707      17.9609
   10708      17.9549
   10709      17.8501
   10710      18.1299
   10711      17.3266
   10712      17.4219
   10713      17.4687
   10714      18.3268
   10715      18.3546
   10716      18.1943
   10717      17.5714
   10718      17.8281
   10719      17.5269
   10720      18.1554
   10721      18.1674
   10722      18.0325
   10723      17.7442
   10724      17.8743
   10725      17.6160
   10726      17.9408
   10727      17.8026
   10728      17.7022
   10729      17.8959
   10730      17.8229
   10731      18.3297
   10732      17.3570
   10733      17.1953
   10734      17.7641
   10735      17.3144
   10736      17.6738
   10737      17.1669
   10738      18.4834
   10739      18.1052
   10740      17.6002
   10741      17.9610
   10742      18.0088
   10743      17.4941
   10744      17.9991
   10745      17.5697
   10746      17.9051
   10747      18.0991
   10748      18.0289
   10749      17.5615
   10750      18.4505
   10751      17.4140
   10752      18.2363
   10753      18.2662
   10754      18.6809
   10755      18.8119
   10756      18.5534
   10757      18.4716
   10758      18.0328
   10759      18.3043
   10760      18.2193
   10761      17.8529
   10762      17.3773
   10763      18.2414
   10764      18.2113
   10765      17.6877
   10766      18.1080
   10767      18.4197
   10768      17.0411
   10769      18.1550
   10770      17.7744
   10771      17.9450
   10772      18.0550
   10773      17.3496
   10774      18.2325
   10775      18.0658
   10776      18.3181
   10777      17.9914
   10778      17.8459
   10779      17.8487
   10780      17.7953
   10781      18.2431
   10782      18.1648
   10783      18.0524
   10784      18.0707
   10785      17.5091
   10786      18.2076
   10787      18.2677
   10788      17.8865
   10789      18.0903
   10790      18.0848
   10791      18.2310
   10792      18.4279
   10793      18.0786
   10794      17.6170
   10795      18.1899
   10796      17.6638
   10797      18.1331
   10798      17.4203
   10799      17.7114
   10800      17.4653
   10801      17.4737
   10802      18.0241
   10803      17.3304
   10804      18.2469
   10805      17.9451
   10806      17.7493
   10807      17.6517
   10808      17.3717
   10809      18.4276
   10810      18.4813
   10811      18.0572
   10812      17.3843
   10813      18.2416
   10814      18.0434
   10815      18.1351
   10816      18.1240
   10817      17.4216
   10818      18.2172
   10819      18.5186
   10820      18.1045
   10821      18.2577
   10822      17.7413
   10823      17.8617
   10824      18.6933
   10825      17.8829
   10826      17.6119
   10827      17.9692
   10828      17.8122
   10829      17.8737
   10830      18.4846
   10831      18.5691
   10832      18.7502
   10833      18.4974
   10834      17.5139
   10835      17.4724
   10836      17.7707
   10837      17.6154
   10838      18.0696
   10839      18.0606
   10840      17.8396
   10841      17.9464
   10842      17.9277
   10843      18.2195
   10844      18.3015
   10845      18.1676
   10846      18.1043
   10847      17.8932
   10848      18.7640
   10849      17.7060
   10850      18.0085
   10851      17.3471
   10852      17.9994
   10853      18.1315
   10854      17.3921
   10855      17.4693
   10856      17.9636
   10857      17.3190
   10858      17.7416
   10859      18.0073
   10860      18.4476
   10861      18.1056
   10862      18.0519
   10863      18.1901
   10864      18.1917
   10865      18.4046
   10866      18.5411
   10867      18.6499
   10868      18.8879
   10869      18.5835
   10870      17.9694
   10871      18.0117
   10872      18.7264
   10873      18.1136
   10874      17.9692
   10875      18.2211
   10876      17.7780
   10877      18.0849
   10878      17.8010
   10879      17.7949
   10880      18.1902
   10881      18.4740
   10882      17.7216
   10883      17.5248
   10884      18.5855
   10885      17.6611
   10886      17.8047
   10887      17.4588
   10888      17.6447
   10889      17.7103
   10890      17.5253
   10891      17.9805
   10892      18.2207
   10893      18.0395
   10894      17.5992
   10895      17.6422
   10896      17.2438
   10897      17.1005
   10898      17.8175
   10899      17.8898
   10900      17.7306
   10901      17.2453
   10902      17.7753
   10903      18.0844
   10904      17.8588
   10905      18.0393
   10906      18.0990
   10907      18.0971
   10908      18.0768
   10909      18.2419
   10910      18.2106
   10911      18.1301
   10912      17.9897
   10913      18.5100
   10914      18.4470
   10915      17.2729
   10916      18.0694
   10917      18.3033
   10918      18.0714
   10919      17.9479
   10920      18.7126
   10921      17.7447
   10922      18.4124
   10923      17.8449
   10924      17.7197
   10925      18.0277
   10926      17.1911
   10927      17.3966
   10928      17.6037
   10929      17.1195
   10930      16.7735
   10931      17.5012
   10932      17.4542
   10933      17.9207
   10934      17.8591
   10935      17.5982
   10936      18.3673
   10937      17.2959
   10938      17.6834
   10939      17.8328
   10940      17.6790
   10941      17.4822
   10942      17.7482
   10943      17.7743
   10944      17.8404
   10945      17.5387
   10946      18.1917
   10947      17.9481
   10948      17.6963
   10949      17.4679
   10950      18.0341
   10951      17.4215
   10952      18.7404
   10953      18.1636
   10954      18.5679
   10955      18.2860
   10956      18.2430
   10957      17.8362
   10958      18.1119
   10959      17.8132
   10960      18.2876
   10961      17.1984
   10962      17.5069
   10963      17.8368
   10964      18.0337
   10965      17.9952
   10966      18.5671
   10967      18.1996
   10968      17.9128
   10969      17.6570
   10970      18.3813
   10971      18.1017
   10972      18.3733
   10973      18.1736
   10974      18.3842
   10975      18.2534
   10976      18.4492
   10977      18.1909
   10978      17.3723
   10979      17.4118
   10980      16.9759
   10981      17.8704
   10982      17.5649
   10983      17.7153
   10984      17.4754
   10985      17.5202
   10986      17.6577
   10987      16.9916
   10988      17.5396
   10989      17.3827
   10990      17.2504
   10991      16.9819
   10992      17.3104
   10993      17.5452
   10994      17.0238
   10995      16.8404
   10996      16.9076
   10997      17.4112
   10998      17.1962
   10999      17.2529
   11000      17.7340
   11001      17.8813
   11002      17.4208
   11003      17.0246
   11004      17.5240
   11005      17.7355
   11006      17.6410
   11007      17.8013
   11008      18.2071
   11009      17.5265
   11010      17.5824
   11011      16.7986
   11012      17.2303
   11013      17.4719
   11014      17.7702
   11015      17.3490
   11016      17.9748
   11017      17.9612
   11018      17.6032
   11019      17.3188
   11020      18.1965
   11021      18.0897
   11022      18.2619
   11023      18.1385
   11024      17.7607
   11025      18.0244
   11026      18.3023
   11027      18.2059
   11028      18.3164
   11029      17.8793
   11030      17.5737
   11031      17.3206
   11032      17.3185
   11033      18.6208
   11034      17.2813
   11035      18.7934
   11036      17.9374
   11037      17.9449
   11038      17.7638
   11039      18.1892
   11040      17.8409
   11041      18.1264
   11042      17.6152
   11043      17.4548
   11044      17.9730
   11045      17.4769
   11046      17.4390
   11047      17.4663
   11048      17.4585
   11049      17.5073
   11050      18.1829
   11051      17.7084
   11052      17.8168
   11053      17.7747
   11054      17.9361
   11055      18.1518
   11056      18.5913
   11057      18.5588
   11058      18.1462
   11059      18.1067
   11060      18.4986
   11061      18.5665
   11062      18.4299
   11063      18.8967
   11064      18.9344
   11065      18.6929
   11066      19.1966
   11067      18.6923
   11068      19.1040
   11069      18.8403
   11070      18.7992
   11071      18.6146
   11072      18.3966
   11073      18.1987
   11074      18.0805
   11075      17.3365
   11076      18.1524
   11077      18.2506
   11078      17.7328
   11079      18.1222
   11080      17.5340
   11081      17.4418
   11082      18.3939
   11083      17.6407
   11084      18.4683
   11085      18.1343
   11086      18.0928
   11087      18.5232
   11088      18.1619
   11089      18.3965
   11090      17.9621
   11091      18.1968
   11092      17.9091
   11093      17.9444
   11094      18.3255
   11095      18.3762
   11096      18.0551
   11097      17.6870
   11098      17.8372
   11099      18.2917
   11100      18.4634
   11101      18.1642
   11102      18.1399
   11103      18.4565
   11104      18.1741
   11105      17.8695
   11106      17.6209
   11107      18.3649
   11108      18.4909
   11109      18.1236
   11110      18.1649
   11111      18.3716
   11112      17.7724
   11113      18.6148
   11114      18.3668
   11115      17.7020
   11116      18.2849
   11117      18.7305
   11118      18.5021
   11119      18.5319
   11120      18.3881
   11121      18.6934
   11122      17.7206
   11123      18.1247
   11124      18.5023
   11125      18.2031
   11126      18.2396
   11127      17.7178
   11128      18.2116
   11129      17.6308
   11130      18.1083
   11131      17.9460
   11132      18.0264
   11133      18.5955
   11134      18.1866
   11135      17.8638
   11136      17.3593
   11137      17.7287
   11138      17.8686
   11139      17.2944
   11140      17.5529
   11141      17.2889
   11142      18.0391
   11143      18.3708
   11144      18.2614
   11145      18.8874
   11146      17.7269
   11147      18.8881
   11148      18.8248
   11149      19.1050
   11150      18.7987
   11151      19.2426
   11152      18.9001
   11153      18.5482
   11154      18.9668
   11155      18.9242
   11156      19.2574
   11157      18.9393
   11158      18.3577
   11159      18.9721
   11160      18.2405
   11161      18.2238
   11162      18.0327
   11163      17.9857
   11164      18.1387
   11165      17.8475
   11166      17.9392
   11167      18.3911
   11168      18.3700
   11169      18.2695
   11170      18.3334
   11171      18.0608
   11172      17.7416
   11173      18.0162
   11174      17.6846
   11175      18.2295
   11176      18.2368
   11177      17.8211
   11178      17.8558
   11179      17.6155
   11180      17.8711
   11181      18.1869
   11182      18.1231
   11183      18.1359
   11184      17.4393
   11185      17.5886
   11186      18.1504
   11187      18.0974
   11188      17.8890
   11189      18.5519
   11190      17.9047
   11191      18.5466
   11192      18.5031
   11193      17.7051
   11194      17.9658
   11195      17.9976
   11196      17.8637
   11197      17.8598
   11198      17.9112
   11199      17.8441
   11200      18.1113
   11201      18.5070
   11202      18.2657
   11203      18.9299
   11204      18.6524
   11205      18.6227
   11206      18.5324
   11207      17.9203
   11208      18.5860
   11209      18.0616
   11210      18.1041
   11211      18.0186
   11212      18.3140
   11213      18.0465
   11214      17.9328
   11215      17.4833
   11216      18.5971
   11217      18.0134
   11218      18.8444
   11219      18.0814
   11220      17.6380
   11221      17.7758
   11222      17.4634
   11223      17.2200
   11224      17.4075
   11225      18.1011
   11226      17.8412
   11227      18.5570
   11228      18.4331
   11229      18.1209
   11230      17.4294
   11231      17.4091
   11232      18.1701
   11233      18.0221
   11234      18.2960
   11235      18.3021
   11236      17.8031
   11237      17.6441
   11238      17.5290
   11239      17.7342
   11240      18.1076
   11241      17.2856
   11242      17.3078
   11243      17.6565
   11244      17.2703
   11245      17.1114
   11246      17.3875
   11247      17.7588
   11248      17.9034
   11249      17.3468
   11250      17.1424
   11251      16.8142
   11252      16.6635
   11253      16.9933
   11254      17.2754
   11255      17.1087
   11256      17.3844
   11257      17.8254
   11258      17.3028
   11259      17.5052
   11260      17.6947
   11261      18.3370
   11262      18.0925
   11263      17.8383
   11264      17.3371
   11265      17.5308
   11266      17.6277
   11267      17.7990
   11268      17.4633
   11269      17.5241
   11270      18.0658
   11271      17.3463
   11272      17.4976
   11273      16.9876
   11274      17.7196
   11275      18.0949
   11276      17.7052
   11277      17.6471
   11278      17.5148
   11279      17.3239
   11280      17.7738
   11281      18.1067
   11282      17.9404
   11283      18.4080
   11284      18.4923
   11285      18.1277
   11286      18.4896
   11287      17.9370
   11288      17.4680
   11289      17.2774
   11290      17.8036
   11291      18.0303
   11292      18.1317
   11293      17.7515
   11294      17.7217
   11295      18.0989
   11296      18.2025
   11297      17.6199
   11298      17.6385
   11299      17.8021
   11300      17.7280
   11301      17.8479
   11302      17.6745
   11303      18.1843
   11304      17.6494
   11305      17.9099
   11306      18.2503
   11307      17.9810
   11308      18.7677
   11309      18.1270
   11310      18.5574
   11311      18.2203
   11312      18.2721
   11313      17.8275
   11314      17.5574
   11315      17.8128
   11316      17.9979
   11317      17.3418
   11318      18.1189
   11319      18.0425
   11320      18.9056
   11321      18.4788
   11322      18.5823
   11323      17.8022
   11324      18.0014
   11325      18.7289
   11326      18.3940
   11327      18.4375
   11328      18.9171
   11329      19.0204
   11330      18.4366
   11331      18.1374
   11332      18.2334
   11333      18.8499
   11334      19.3061
   11335      19.0433
   11336      19.0461
   11337      19.0433
   11338      18.9290
   11339      18.1403
   11340      18.0300
   11341      17.9533
   11342      17.8410
   11343      17.0126
   11344      18.9890
   11345      18.5093
   11346      18.8542
   11347      19.0813
   11348      18.5004
   11349      19.2228
   11350      18.4410
   11351      18.4813
   11352      18.4282
   11353      18.6176
   11354      18.9057
   11355      18.7561
   11356      18.5820
   11357      18.1604
   11358      17.9678
   11359      18.3426
   11360      18.0087
   11361      18.4666
   11362      18.7940
   11363      18.5209
   11364      18.9925
   11365      19.0756
   11366      19.3786
   11367      18.3059
   11368      19.3839
   11369      18.8619
   11370      18.5091
   11371      18.5523
   11372      18.3124
   11373      18.6616
   11374      18.5921
   11375      18.3725
   11376      18.7002
   11377      18.4520
   11378      18.0640
   11379      18.0504
   11380      17.6823
   11381      18.0389
   11382      18.8576
   11383      17.9714
   11384      18.9784
   11385      18.4687
   11386      18.5493
   11387      18.5622
   11388      19.0770
   11389      18.4800
   11390      18.8308
   11391      18.6579
   11392      18.8328
   11393      18.9503
   11394      18.6848
   11395      18.5676
   11396      18.7904
   11397      18.3517
   11398      18.5892
   11399      17.7139
   11400      18.3823
   11401      18.1478
   11402      17.9767
   11403      17.8579
   11404      18.1405
   11405      17.8033
   11406      18.4678
   11407      17.9949
   11408      17.5715
   11409      17.7269
   11410      18.4216
   11411      18.2696
   11412      18.3300
   11413      17.4998
   11414      18.3192
   11415      17.7655
   11416      18.5246
   11417      18.3383
   11418      18.6454
   11419      17.2843
   11420      17.8674
   11421      17.6638
   11422      18.3086
   11423      18.6642
   11424      18.3722
   11425      18.0309
   11426      18.6830
   11427      18.7465
   11428      17.9845
   11429      18.3965
   11430      18.3008
   11431      18.5924
   11432      19.0116
   11433      18.5022
   11434      18.1329
   11435      17.4256
   11436      17.1133
   11437      18.4512
   11438      17.3839
   11439      18.1755
   11440      18.4655
   11441      17.9411
   11442      18.2103
   11443      18.1474
   11444      18.3762
   11445      17.8664
   11446      17.8286
   11447      17.9961
   11448      18.0365
   11449      18.2797
   11450      17.5170
   11451      18.0407
   11452      18.3363
   11453      18.5064
   11454      18.0892
   11455      18.4848
   11456      17.5310
   11457      17.6009
   11458      17.6354
   11459      17.6301
   11460      17.7916
   11461      17.8974
   11462      18.1171
   11463      17.9879
   11464      18.1419
   11465      17.9413
   11466      18.4668
   11467      17.8672
   11468      18.4034
   11469      18.7647
   11470      18.9726
   11471      17.6275
   11472      17.8684
   11473      18.7164
   11474      17.4545
   11475      18.1826
   11476      17.6211
   11477      18.0444
   11478      18.8687
   11479      18.7506
   11480      18.8271
   11481      18.1098
   11482      18.5342
   11483      18.7809
   11484      18.6885
   11485      18.8555
   11486      18.3987
   11487      19.0916
   11488      19.0933
   11489      18.1669
   11490      18.9140
   11491      18.8967
   11492      18.7811
   11493      18.8140
   11494      18.9179
   11495      18.4584
   11496      18.7714
   11497      18.2344
   11498      18.7927
   11499      18.4721
   11500      18.4243
   11501      18.6672
   11502      18.6333
   11503      18.7336
   11504      17.8282
   11505      18.7466
   11506      18.6129
   11507      18.1841
   11508      18.2730
   11509      19.1323
   11510      19.0497
   11511      19.1579
   11512      18.6709
   11513      18.6296
   11514      18.4692
   11515      18.5144
   11516      18.3472
   11517      18.5657
   11518      18.4400
   11519      18.0266
   11520      17.9865
   11521      18.1639
   11522      18.1574
   11523      18.1255
   11524      18.0308
   11525      18.4948
   11526      18.6808
   11527      17.9557
   11528      18.8824
   11529      18.5698
   11530      18.2645
   11531      18.0162
   11532      18.6011
   11533      18.7139
   11534      18.9107
   11535      18.7685
   11536      18.5226
   11537      18.7412
   11538      18.0425
   11539      18.8036
   11540      18.5854
   11541      18.3776
   11542      19.1209
   11543      18.4751
   11544      18.2095
   11545      18.8979
   11546      18.2706
   11547      18.9388
   11548      19.0240
   11549      18.7640
   11550      18.5050
   11551      18.2032
   11552      17.8991
   11553      18.4928
   11554      18.3355
   11555      17.7449
   11556      17.6754
   11557      17.8747
   11558      17.6097
   11559      18.0781
   11560      18.3484
   11561      17.6831
   11562      18.2140
   11563      18.5321
   11564      18.5668
   11565      18.1942
   11566      18.2674
   11567      18.3542
   11568      18.8353
   11569      18.7848
   11570      18.5751
   11571      18.1056
   11572      17.7460
   11573      17.8452
   11574      19.1542
   11575      18.8755
   11576      18.4384
   11577      18.7216
   11578      18.0677
   11579      18.4800
   11580      17.8931
   11581      17.8102
   11582      17.4695
   11583      17.8192
   11584      17.3253
   11585      17.8528
   11586      17.3969
   11587      18.4565
   11588      18.5308
   11589      17.9599
   11590      18.1093
   11591      17.9452
   11592      17.5427
   11593      17.9594
   11594      18.1704
   11595      18.5117
   11596      18.3532
   11597      19.1979
   11598      18.3911
   11599      18.6012
   11600      18.1963
   11601      18.7403
   11602      18.4713
   11603      19.0485
   11604      19.2377
   11605      19.2934
   11606      19.2503
   11607      18.9812
   11608      18.6660
   11609      18.4623
   11610      19.2210
   11611      18.1985
   11612      18.0042
   11613      17.6517
   11614      17.8258
   11615      18.0230
   11616      17.9871
   11617      18.1665
   11618      18.4165
   11619      17.9599
   11620      18.1071
   11621      18.4904
   11622      18.7304
   11623      18.2833
   11624      18.4178
   11625      18.4708
   11626      18.0437
   11627      18.1743
   11628      18.0114
   11629      18.4462
   11630      18.8426
   11631      18.5785
   11632      17.3651
   11633      17.8724
   11634      17.9257
   11635      17.0575
   11636      17.4316
   11637      17.1957
   11638      18.1047
   11639      17.6099
   11640      18.0038
   11641      18.0301
   11642      17.3155
   11643      17.6201
   11644      17.4740
   11645      17.0648
   11646      17.2186
   11647      17.4895
   11648      17.7161
   11649      18.0534
   11650      17.4909
   11651      18.1016
   11652      18.1147
   11653      17.7992
   11654      18.0048
   11655      17.8868
   11656      17.9664
   11657      17.6889
   11658      18.2853
   11659      17.9999
   11660      18.3733
   11661      17.7208
   11662      18.2292
   11663      18.2162
   11664      17.7074
   11665      18.0267
   11666      18.4277
   11667      18.4810
   11668      18.5538
   11669      18.7163
   11670      17.8861
   11671      18.1753
   11672      18.4203
   11673      19.3667
   11674      18.8629
   11675      17.9305
   11676      18.2567
   11677      18.7653
   11678      18.4854
   11679      18.4918
   11680      18.2073
   11681      18.1831
   11682      18.1984
   11683      17.7020
   11684      17.8315
   11685      17.9341
   11686      18.1868
   11687      17.5133
   11688      18.9605
   11689      18.4617
   11690      18.5401
   11691      18.3784
   11692      18.9951
   11693      18.5329
   11694      18.3494
   11695      18.5175
   11696      18.5348
   11697      18.1393
   11698      18.7395
   11699      19.3722
   11700      19.1732
   11701      18.7310
   11702      18.4415
   11703      18.7452
   11704      18.8275
   11705      18.1849
   11706      18.7227
   11707      18.6590
   11708      18.5446
   11709      18.7863
   11710      18.0543
   11711      18.4792
   11712      17.6784
   11713      17.7117
   11714      17.3105
   11715      17.2469
   11716      18.1313
   11717      17.8725
   11718      17.5200
   11719      18.1446
   11720      17.6767
   11721      18.2612
   11722      17.6636
   11723      18.3790
   11724      17.6740
   11725      17.5960
   11726      17.8290
   11727      18.1608
   11728      17.9268
   11729      17.5308
   11730      17.6115
   11731      17.7891
   11732      17.6058
   11733      17.4477
   11734      17.9910
   11735      18.0202
   11736      18.2537
   11737      18.0708
   11738      18.1830
   11739      17.8254
   11740      18.2118
   11741      18.4950
   11742      17.9251
   11743      17.9834
   11744      17.9294
   11745      17.9909
   11746      17.7053
   11747      17.8341
   11748      17.9279
   11749      18.1382
   11750      17.7964
   11751      17.8816
   11752      18.1065
   11753      18.4992
   11754      18.1324
   11755      17.3877
   11756      18.6069
   11757      18.3043
   11758      18.2407
   11759      17.9964
   11760      18.3963
   11761      18.0608
   11762      17.8469
   11763      17.5380
   11764      17.9436
   11765      17.5489
   11766      17.7644
   11767      17.8166
   11768      17.9598
   11769      18.8291
   11770      18.4972
   11771      18.0786
   11772      18.2948
   11773      18.2178
   11774      18.1819
   11775      18.0452
   11776      17.5733
   11777      18.2847
   11778      17.7736
   11779      17.7464
   11780      18.1748
   11781      17.5449
   11782      17.6622
   11783      17.6057
   11784      17.4920
   11785      17.9049
   11786      18.0451
   11787      17.8208
   11788      17.5229
   11789      17.4003
   11790      18.0569
   11791      18.0845
   11792      17.1841
   11793      17.8367
   11794      17.8483
   11795      17.9064
   11796      17.7933
   11797      18.0034
   11798      18.0195
   11799      18.1873
   11800      18.1966
   11801      18.4217
   11802      18.6073
   11803      18.6457
   11804      19.2983
   11805      18.7978
   11806      18.8848
   11807      18.1170
   11808      17.9106
   11809      18.0876
   11810      17.6517
   11811      18.1226
   11812      18.2920
   11813      18.0188
   11814      17.9871
   11815      18.1185
   11816      18.4494
   11817      18.2446
   11818      17.7264
   11819      18.9076
   11820      18.2722
   11821      17.5124
   11822      17.9397
   11823      18.2265
   11824      17.9521
   11825      18.9164
   11826      17.8160
   11827      18.2739
   11828      18.5429
   11829      18.3104
   11830      18.5428
   11831      18.3756
   11832      18.7730
   11833      18.4723
   11834      17.9864
   11835      17.8455
   11836      17.9616
   11837      18.7613
   11838      18.8580
   11839      18.8664
   11840      18.3203
   11841      18.1688
   11842      18.3209
   11843      17.6198
   11844      18.6392
   11845      17.8178
   11846      18.1571
   11847      18.0188
   11848      18.8904
   11849      18.2203
   11850      18.2283
   11851      18.3096
   11852      18.9099
   11853      18.9430
   11854      18.4191
   11855      18.1455
   11856      18.6257
   11857      18.2742
   11858      17.7598
   11859      18.3217
   11860      18.8631
   11861      18.7944
   11862      18.5115
   11863      19.0287
   11864      18.6250
   11865      18.3869
   11866      18.4343
   11867      18.4144
   11868      19.4006
   11869      18.5529
   11870      18.3302
   11871      18.8346
   11872      18.8169
   11873      18.9939
   11874      18.9800
   11875      18.6060
   11876      18.7307
   11877      19.5288
   11878      19.1715
   11879      20.0707
   11880      18.8333
   11881      18.9383
   11882      18.7304
   11883      19.2573
   11884      18.5561
   11885      18.7470
   11886      18.7116
   11887      19.1061
   11888      18.6809
   11889      18.7688
   11890      19.1459
   11891      19.3370
   11892      19.5845
   11893      18.9481
   11894      19.3171
   11895      18.9754
   11896      18.6724
   11897      19.2060
   11898      19.5144
   11899      19.7036
   11900      19.1374
   11901      19.3873
   11902      18.9136
   11903      18.5398
   11904      18.8831
   11905      18.6509
   11906      18.9720
   11907      19.1139
   11908      19.0833
   11909      19.1455
   11910      19.4147
   11911      18.5176
   11912      18.8639
   11913      19.1336
   11914      18.7457
   11915      18.8155
   11916      19.0125
   11917      18.9363
   11918      18.7799
   11919      19.0026
   11920      19.4138
   11921      19.3300
   11922      18.5738
   11923      18.3372
   11924      18.5905
   11925      18.8283
   11926      18.8234
   11927      19.3202
   11928      18.3654
   11929      18.4806
   11930      18.8074
   11931      19.2452
   11932      18.2217
   11933      18.3406
   11934      18.6638
   11935      19.3714
   11936      18.8940
   11937      17.5998
   11938      17.7242
   11939      17.9302
   11940      18.2887
   11941      18.1479
   11942      17.4604
   11943      18.5212
   11944      18.4821
   11945      17.8361
   11946      17.5846
   11947      18.1847
   11948      18.8533
   11949      18.2330
   11950      18.9258
   11951      18.4276
   11952      18.5697
   11953      18.7924
   11954      18.8480
   11955      18.9435
   11956      18.1865
   11957      17.8945
   11958      18.5413
   11959      18.4469
   11960      18.6405
   11961      18.3451
   11962      17.9939
   11963      18.7931
   11964      18.6892
   11965      18.2992
   11966      17.9689
   11967      18.1116
   11968      18.3556
   11969      18.4188
   11970      17.9165
   11971      17.9382
   11972      18.3985
   11973      17.5741
   11974      17.9910
   11975      18.7930
   11976      18.7034
   11977      18.5920
   11978      17.4065
   11979      17.5196
   11980      18.2744
   11981      18.3353
   11982      17.8973
   11983      18.0148
   11984      17.9875
   11985      18.5026
   11986      18.3685
   11987      18.5507
   11988      18.3609
   11989      18.0436
   11990      18.9267
   11991      17.9824
   11992      18.0339
   11993      18.7051
   11994      18.8320
   11995      18.1130
   11996      19.3550
   11997      18.8737
   11998      19.0312
   11999      19.5989
   12000      18.8455
   12001      18.5991
   12002      19.1786
   12003      18.7455
   12004      19.2656
   12005      18.5786
   12006      18.3619
   12007      19.5678
   12008      19.3732
   12009      18.5410
   12010      18.9389
   12011      19.2113
   12012      19.0521
   12013      19.5870
   12014      18.6504
   12015      19.3299
   12016      18.9874
   12017      19.4289
   12018      19.0780
   12019      19.2202
   12020      18.9793
   12021      18.9158
   12022      19.5182
   12023      19.0014
   12024      19.3707
   12025      18.5250
   12026      19.0926
   12027      18.7069
   12028      18.4947
   12029      19.2193
   12030      19.0158
   12031      19.5123
   12032      18.6417
   12033      18.4991
   12034      18.1967
   12035      18.2677
   12036      18.3246
   12037      18.9497
   12038      18.7804
   12039      18.5713
   12040      18.0891
   12041      17.9772
   12042      18.0335
   12043      18.1991
   12044      17.6617
   12045      17.6757
   12046      18.1993
   12047      18.0561
   12048      18.6386
   12049      18.2588
   12050      18.5064
   12051      18.6680
   12052      17.4735
   12053      17.9122
   12054      17.8566
   12055      18.4184
   12056      17.6875
   12057      18.0999
   12058      18.4296
   12059      18.3459
   12060      18.2160
   12061      18.3859
   12062      17.6399
   12063      18.1582
   12064      17.7869
   12065      18.3091
   12066      18.9942
   12067      17.9820
   12068      17.4503
   12069      17.6732
   12070      17.1732
   12071      17.7541
   12072      18.9658
   12073      16.9193
   12074      18.0226
   12075      18.3242
   12076      18.2609
   12077      17.9680
   12078      17.9963
   12079      18.3680
   12080      18.3909
   12081      18.1438
   12082      17.5109
   12083      17.8031
   12084      18.5425
   12085      18.3322
   12086      17.8811
   12087      17.7315
   12088      18.0350
   12089      17.0294
   12090      17.4127
   12091      17.3266
   12092      17.7965
   12093      18.2192
   12094      17.8657
   12095      17.9782
   12096      18.3724
   12097      18.0657
   12098      17.3741
   12099      17.4329
   12100      18.5967
   12101      18.0801
   12102      18.3050
   12103      18.3814
   12104      17.9945
   12105      17.7610
   12106      18.3085
   12107      18.2237
   12108      18.6742
   12109      18.5543
   12110      18.6064
   12111      19.0545
   12112      17.7619
   12113      17.5182
   12114      17.5083
   12115      18.0403
   12116      17.6456
   12117      17.7213
   12118      17.6038
   12119      17.6506
   12120      17.5111
   12121      17.7033
   12122      17.2636
   12123      17.4251
   12124      17.7830
   12125      17.5729
   12126      18.2442
   12127      17.5907
   12128      18.1685
   12129      17.7734
   12130      17.9842
   12131      17.8444
   12132      17.3405
   12133      18.1902
   12134      17.9680
   12135      18.5182
   12136      18.5956
   12137      18.6715
   12138      18.6429
   12139      18.4559
   12140      17.9234
   12141      18.2082
   12142      18.0731
   12143      17.6928
   12144      18.1113
   12145      18.3857
   12146      18.2144
   12147      18.3230
   12148      18.8475
   12149      18.5484
   12150      18.8200
   12151      18.2662
   12152      18.7061
   12153      18.8708
   12154      18.9275
   12155      18.7846
   12156      19.6931
   12157      19.9221
   12158      19.2819
   12159      19.5870
   12160      18.7074
   12161      19.1333
   12162      19.2140
   12163      19.0319
   12164      18.3483
   12165      19.0506
   12166      18.9305
   12167      18.7156
   12168      18.5723
   12169      18.5155
   12170      17.9909
   12171      17.9803
   12172      17.4738
   12173      18.1701
   12174      18.6276
   12175      18.6162
   12176      18.5042
   12177      18.6630
   12178      19.0503
   12179      18.5068
   12180      18.4835
   12181      18.9839
   12182      18.4897
   12183      18.4989
   12184      19.7481
   12185      19.6521
   12186      19.0633
   12187      19.3104
   12188      19.2578
   12189      19.9721
   12190      19.9258
   12191      19.0371
   12192      19.3979
   12193      20.0133
   12194      19.9320
   12195      19.2304
   12196      19.7518
   12197      19.5744
   12198      19.2687
   12199      19.7369
   12200      19.0922
   12201      19.0753
   12202      19.6356
   12203      19.6033
   12204      19.2467
   12205      19.6364
   12206      19.4500
   12207      19.7346
   12208      19.4530
   12209      19.5509
   12210      19.4911
   12211      18.0163
   12212      18.9502
   12213      18.7797
   12214      19.6378
   12215      19.2696
   12216      18.8360
   12217      19.1535
   12218      18.3451
   12219      19.3652
   12220      19.3469
   12221      19.5695
   12222      19.4708
   12223      19.7095
   12224      18.7845
   12225      19.2547
   12226      19.5967
   12227      19.9350
   12228      19.8469
   12229      19.4505
   12230      19.3086
   12231      19.6184
   12232      20.4008
   12233      21.4828
   12234      19.8338
   12235      20.4936
   12236      20.6817
   12237      20.7334
   12238      20.7645
   12239      20.8027
   12240      19.8499
   12241      20.3881
   12242      20.1919
   12243      19.6588
   12244      20.1935
   12245      20.1410
   12246      19.1546
   12247      19.2101
   12248      19.5871
   12249      19.1323
   12250      18.9159
   12251      18.7054
   12252      18.9601
   12253      19.5234
   12254      18.8733
   12255      18.9767
   12256      19.4793
   12257      19.0019
   12258      19.1723
   12259      19.0804
   12260      18.9926
   12261      19.2209
   12262      19.0558
   12263      19.2493
   12264      19.4586
   12265      19.7404
   12266      19.4823
   12267      19.7148
   12268      19.6874
   12269      18.9780
   12270      19.5596
   12271      19.4122
   12272      19.1625
   12273      19.5144
   12274      18.4076
   12275      19.8315
   12276      18.4166
   12277      18.9136
   12278      18.5202
   12279      18.5712
   12280      19.2305
   12281      19.5234
   12282      19.6537
   12283      19.4014
   12284      18.2251
   12285      18.8253
   12286      19.0910
   12287      18.4955
   12288      19.3480
   12289      18.5041
   12290      18.8310
   12291      18.9048
   12292      19.2593
   12293      19.2007
   12294      19.1197
   12295      19.0963
   12296      18.7453
   12297      19.2136
   12298      19.3287
   12299      18.7737
   12300      19.8619
   12301      19.5295
   12302      19.7887
   12303      19.9419
   12304      20.5744
   12305      19.5568
   12306      18.3795
   12307      19.1444
   12308      19.0642
   12309      19.6531
   12310      19.3845
   12311      19.1010
   12312      19.7689
   12313      19.4920
   12314      19.1245
   12315      19.7052
   12316      18.6389
   12317      18.6072
   12318      18.7943
   12319      18.7607
   12320      18.9901
   12321      19.4479
   12322      19.3651
   12323      18.8706
   12324      18.8890
   12325      19.0411
   12326      19.2629
   12327      18.8516
   12328      18.4884
   12329      18.7826
   12330      18.4687
   12331      18.6115
   12332      18.5865
   12333      19.0720
   12334      18.0973
   12335      18.8238
   12336      19.2066
   12337      19.1739
   12338      19.2891
   12339      19.7566
   12340      18.6781
   12341      18.9711
   12342      18.4354
   12343      19.1857
   12344      18.8821
   12345      18.4285
   12346      18.7630
   12347      18.7998
   12348      19.3670
   12349      19.4637
   12350      18.9426
   12351      18.7237
   12352      18.9617
   12353      18.9605
   12354      17.8431
   12355      18.3857
   12356      17.8592
   12357      18.2757
   12358      18.5603
   12359      18.0175
   12360      18.4784
   12361      18.1169
   12362      18.6209
   12363      19.4836
   12364      19.1355
   12365      18.8874
   12366      19.0791
   12367      18.5315
   12368      19.2527
   12369      18.8128
   12370      19.0224
   12371      19.5009
   12372      18.7071
   12373      19.3443
   12374      19.2808
   12375      19.3991
   12376      18.8750
   12377      19.2281
   12378      19.2816
   12379      19.3661
   12380      19.0965
   12381      17.6227
   12382      19.2382
   12383      18.8444
   12384      20.0807
   12385      19.3890
   12386      19.0272
   12387      19.0292
   12388      19.7329
   12389      19.8727
   12390      19.4999
   12391      19.1845
   12392      19.4822
   12393      20.5077
   12394      19.5855
   12395      19.1542
   12396      19.0497
   12397      19.5231
   12398      19.5659
   12399      19.8075
   12400      19.2688
   12401      19.6938
   12402      19.6039
   12403      19.4490
   12404      19.5788
   12405      18.2125
   12406      18.2495
   12407      18.1243
   12408      19.3788
   12409      18.8394
   12410      18.3868
   12411      18.2063
   12412      19.2472
   12413      17.9696
   12414      18.6362
   12415      19.2790
   12416      19.1793
   12417      18.7601
   12418      18.3436
   12419      18.4160
   12420      18.5656
   12421      18.0025
   12422      18.3736
   12423      18.6305
   12424      18.5420
   12425      17.8027
   12426      19.0742
   12427      19.2107
   12428      18.8666
   12429      18.9238
   12430      18.8519
   12431      19.6473
   12432      18.5996
   12433      19.1027
   12434      19.3028
   12435      18.9771
   12436      19.4129
   12437      18.9398
   12438      19.0436
   12439      19.0000
   12440      18.9109
   12441      19.1783
   12442      19.7185
   12443      18.6991
   12444      18.4253
   12445      18.5622
   12446      18.9887
   12447      18.6808
   12448      19.1462
   12449      19.3745
   12450      19.1446
   12451      19.4316
   12452      19.3323
   12453      19.1653
   12454      18.0635
   12455      18.3516
   12456      19.3566
   12457      18.6355
   12458      18.7756
   12459      19.0588
   12460      18.7147
   12461      19.4216
   12462      18.3654
   12463      18.2471
   12464      17.6937
   12465      18.1928
   12466      19.2172
   12467      18.3291
   12468      18.8272
   12469      19.5082
   12470      18.8879
   12471      19.5551
   12472      19.3629
   12473      19.6904
   12474      19.4570
   12475      18.9915
   12476      18.9794
   12477      19.9368
   12478      19.2433
   12479      19.9062
   12480      19.3941
   12481      19.2816
   12482      19.4975
   12483      19.4264
   12484      19.5355
   12485      19.0571
   12486      20.0651
   12487      19.4403
   12488      19.8293
   12489      19.0928
   12490      18.6251
   12491      19.0811
   12492      18.8306
   12493      19.5439
   12494      19.3240
   12495      18.7442
   12496      18.5058
   12497      18.3765
   12498      17.6553
   12499      17.7059
   12500      18.6057
   12501      18.2063
   12502      17.6040
   12503      18.1589
   12504      18.8554
   12505      19.0845
   12506      18.4432
   12507      18.4558
   12508      18.2214
   12509      19.0810
   12510      18.9020
   12511      18.1557
   12512      18.4633
   12513      18.5818
   12514      18.7806
   12515      17.7756
   12516      18.0380
   12517      18.7360
   12518      18.5462
   12519      18.2763
   12520      18.5241
   12521      18.1042
   12522      18.8459
   12523      18.4828
   12524      18.2815
   12525      18.9630
   12526      18.7764
   12527      18.8654
   12528      18.6611
   12529      18.6217
   12530      19.3057
   12531      18.5088
   12532      18.6242
   12533      19.0135
   12534      18.9748
   12535      18.8328
   12536      18.4469
   12537      18.2514
   12538      18.9532
   12539      18.1324
   12540      18.2177
   12541      18.5362
   12542      18.2494
   12543      18.3381
   12544      18.1415
   12545      18.0913
   12546      18.3525
   12547      18.2919
   12548      18.7917
   12549      18.9612
   12550      18.2872
   12551      18.3655
   12552      18.8703
   12553      18.5472
   12554      18.3747
   12555      18.4385
   12556      19.2313
   12557      18.6079
   12558      18.2727
   12559      18.2904
   12560      18.8673
   12561      19.1109
   12562      19.0042
   12563      19.5460
   12564      18.4662
   12565      18.5925
   12566      18.2927
   12567      18.3256
   12568      18.3277
   12569      19.1150
   12570      18.7105
   12571      18.0054
   12572      18.5711
   12573      17.5907
   12574      18.2524
   12575      18.4416
   12576      18.2799
   12577      18.6754
   12578      17.9556
   12579      18.3543
   12580      18.9939
   12581      17.8925
   12582      17.8103
   12583      18.0033
   12584      18.0499
   12585      18.3171
   12586      17.9047
   12587      17.8966
   12588      18.2093
   12589      18.2286
   12590      17.8791
   12591      17.5036
   12592      18.4439
   12593      17.6482
   12594      18.0700
   12595      17.7927
   12596      17.8393
   12597      18.1415
   12598      18.3581
   12599      18.3936
   12600      18.3419
   12601      18.9570
   12602      18.2071
   12603      18.5917
   12604      18.5521
   12605      18.9563
   12606      18.5944
   12607      18.6050
   12608      18.7660
   12609      18.2052
   12610      18.2473
   12611      18.4373
   12612      18.8654
   12613      18.3030
   12614      18.6660
   12615      18.7752
   12616      18.6117
   12617      18.6624
   12618      18.5946
   12619      18.4573
   12620      18.4715
   12621      17.9046
   12622      18.3679
   12623      18.3084
   12624      18.6898
   12625      18.8717
   12626      18.9653
   12627      18.3537
   12628      18.3507
   12629      17.8755
   12630      17.9352
   12631      18.0581
   12632      18.6478
   12633      18.2007
   12634      17.8601
   12635      18.2453
   12636      17.9763
   12637      18.4314
   12638      18.2393
   12639      18.4823
   12640      18.1117
   12641      18.3340
   12642      18.3734
   12643      18.3657
   12644      18.1650
   12645      18.1840
   12646      18.5711
   12647      18.4635
   12648      18.6737
   12649      18.0551
   12650      18.7913
   12651      17.7718
   12652      18.4906
   12653      18.1762
   12654      18.8212
   12655      18.6043
   12656      19.0620
   12657      18.5258
   12658      18.4107
   12659      18.1121
   12660      19.2983
   12661      18.2684
   12662      18.6025
   12663      18.3505
   12664      18.2436
   12665      17.7269
   12666      18.0417
   12667      18.0233
   12668      18.2455
   12669      17.8333
   12670      17.8822
   12671      18.0856
   12672      18.1614
   12673      18.5657
   12674      18.6394
   12675      18.4601
   12676      18.4051
   12677      18.2790
   12678      18.2205
   12679      18.0904
   12680      18.3502
   12681      17.7162
   12682      18.1225
   12683      17.9341
   12684      18.4803
   12685      17.4092
   12686      18.0020
   12687      18.0497
   12688      17.8258
   12689      17.6050
   12690      17.0836
   12691      17.7825
   12692      17.8637
   12693      18.0883
   12694      18.4866
   12695      17.7924
   12696      17.7958
   12697      18.0648
   12698      18.0196
   12699      18.0386
   12700      17.6424
   12701      17.6569
   12702      18.0738
   12703      17.8260
   12704      18.1933
   12705      17.8719
   12706      17.8775
   12707      17.5152
   12708      17.8592
   12709      18.1255
   12710      18.1140
   12711      18.4795
   12712      18.2167
   12713      18.1742
   12714      17.6281
   12715      18.1724
   12716      18.9804
   12717      17.8053
   12718      17.8586
   12719      18.4671
   12720      18.8994
   12721      19.0464
   12722      18.3772
   12723      18.2667
   12724      18.5779
   12725      18.9008
   12726      18.3980
   12727      19.1432
   12728      18.1320
   12729      18.7500
   12730      18.4623
   12731      18.6403
   12732      18.5799
   12733      18.1537
   12734      17.7764
   12735      18.8178
   12736      18.6371
   12737      18.9620
   12738      18.4173
   12739      18.7052
   12740      18.3522
   12741      18.2300
   12742      18.4230
   12743      18.2114
   12744      18.3603
   12745      18.5227
   12746      19.2778
   12747      18.7590
   12748      18.8440
   12749      18.2965
   12750      18.9962
   12751      18.2158
   12752      18.3504
   12753      18.1549
   12754      17.9632
   12755      17.4259
   12756      17.9367
   12757      17.7466
   12758      18.0632
   12759      18.4218
   12760      18.0708
   12761      18.7099
   12762      18.2110
   12763      18.5306
   12764      18.1297
   12765      18.6650
   12766      18.5975
   12767      18.5859
   12768      18.2488
   12769      19.2116
   12770      19.1695
   12771      19.2422
   12772      19.0187
   12773      18.9820
   12774      19.5999
   12775      19.7081
   12776      19.4749
   12777      18.8710
   12778      19.2069
   12779      18.5461
   12780      19.2279
   12781      18.4551
   12782      18.8650
   12783      18.4622
   12784      18.9602
   12785      18.7935
   12786      18.3137
   12787      18.5720
   12788      18.9279
   12789      19.0303
   12790      19.1679
   12791      18.6470
   12792      19.1713
   12793      19.0989
   12794      18.6633
   12795      18.4936
   12796      18.6506
   12797      18.1435
   12798      18.8337
   12799      19.6879
   12800      18.7288
   12801      18.7019
   12802      19.2671
   12803      18.5175
   12804      19.2141
   12805      18.9436
   12806      18.7298
   12807      19.3758
   12808      19.7343
   12809      19.2269
   12810      19.2617
   12811      18.7186
   12812      18.6966
   12813      19.5157
   12814      18.7097
   12815      19.0925
   12816      18.7609
   12817      18.9539
   12818      18.9315
   12819      18.8844
   12820      19.0946
   12821      18.6399
   12822      18.3084
   12823      18.4064
   12824      18.4545
   12825      18.6584
   12826      18.7863
   12827      18.3004
   12828      18.5377
   12829      18.5299
   12830      17.9921
   12831      18.8747
   12832      18.8762
   12833      18.7243
   12834      18.9643
   12835      19.5430
   12836      18.5200
   12837      19.1443
   12838      18.4813
   12839      18.9814
   12840      17.8325
   12841      18.3911
   12842      18.5671
   12843      18.1318
   12844      18.5918
   12845      18.4274
   12846      17.6934
   12847      17.6993
   12848      17.5054
   12849      18.3937
   12850      18.8086
   12851      18.5770
   12852      18.1359
   12853      18.1838
   12854      18.1999
   12855      17.5082
   12856      17.7202
   12857      18.0982
   12858      17.0623
   12859      18.1262
   12860      17.8004
   12861      17.8226
   12862      18.0014
   12863      17.2950
   12864      17.3740
   12865      17.6587
   12866      17.7288
   12867      18.0026
   12868      18.5472
   12869      17.6662
   12870      17.7978
   12871      16.7960
   12872      16.8520
   12873      16.8700
   12874      17.3940
   12875      17.3437
   12876      18.0607
   12877      17.3591
   12878      17.8664
   12879      17.0922
   12880      16.9196
   12881      16.8515
   12882      16.7818
   12883      17.0857
   12884      17.3745
   12885      16.7673
   12886      17.1943
   12887      17.4308
   12888      17.1862
   12889      16.7570
   12890      17.3851
   12891      17.7374
   12892      17.8117
   12893      17.7904
   12894      17.5412
   12895      17.9608
   12896      17.5960
   12897      17.4719
   12898      17.6487
   12899      17.1511
   12900      17.4496
   12901      17.0636
   12902      18.1023
   12903      17.6976
   12904      17.5453
   12905      18.2297
   12906      17.7821
   12907      18.2630
   12908      17.2992
   12909      18.2015
   12910      17.9477
   12911      18.2870
   12912      18.3773
   12913      18.3872
   12914      18.9321
   12915      19.2676
   12916      18.6138
   12917      18.2317
   12918      19.1197
   12919      17.9930
   12920      17.4544
   12921      17.5814
   12922      17.8101
   12923      18.1771
   12924      19.1679
   12925      18.1358
   12926      18.2081
   12927      18.3676
   12928      18.2005
   12929      17.7031
   12930      18.7776
   12931      18.7500
   12932      17.8802
   12933      18.1466
   12934      18.0348
   12935      18.2572
   12936      17.8500
   12937      18.1322
   12938      17.9178
   12939      18.5162
   12940      18.7929
   12941      18.4522
   12942      17.9747
   12943      17.9627
   12944      18.2752
   12945      18.2875
   12946      18.6273
   12947      17.9878
   12948      18.2814
   12949      18.3529
   12950      18.7992
   12951      18.4514
   12952      18.1564
   12953      18.3070
   12954      17.3723
   12955      18.1513
   12956      17.8356
   12957      18.0607
   12958      17.8439
   12959      18.6730
   12960      18.7731
   12961      18.1053
   12962      18.2763
   12963      18.7270
   12964      17.7658
   12965      18.1500
   12966      18.0404
   12967      18.5226
   12968      18.4290
   12969      17.7213
   12970      17.9514
   12971      17.7255
   12972      17.6855
   12973      17.9871
   12974      18.1840
   12975      18.5371
   12976      18.0074
   12977      18.5303
   12978      17.4867
   12979      18.1602
   12980      17.8014
   12981      18.2187
   12982      17.7415
   12983      17.7026
   12984      18.1012
   12985      18.2711
   12986      18.7628
   12987      17.7764
   12988      17.4863
   12989      17.4512
   12990      17.9195
   12991      17.8631
   12992      17.8291
   12993      17.7639
   12994      17.9062
   12995      18.2087
   12996      18.2697
   12997      18.8663
   12998      18.6306
   12999      18.5976
   13000      18.8667
   13001      18.9079
   13002      18.2477
   13003      18.5189
   13004      18.4803
   13005      18.3531
   13006      18.8876
   13007      18.1085
   13008      18.4103
   13009      18.3590
   13010      18.2780
   13011      19.2640
   13012      18.1599
   13013      18.3027
   13014      18.5861
   13015      17.6334
   13016      17.4810
   13017      17.6414
   13018      17.5893
   13019      18.1304
   13020      17.7069
   13021      18.0780
   13022      18.1969
   13023      18.4877
   13024      18.8601
   13025      18.4941
   13026      18.1135
   13027      18.2786
   13028      18.0875
   13029      18.3465
   13030      18.5160
   13031      18.1543
   13032      18.0562
   13033      17.5591
   13034      17.9612
   13035      17.8895
   13036      18.6731
   13037      18.3212
   13038      18.4005
   13039      18.5904
   13040      18.3584
   13041      18.0688
   13042      18.4805
   13043      18.4281
   13044      17.9858
   13045      18.5953
   13046      18.2991
   13047      18.5396
   13048      19.0351
   13049      18.4127
   13050      17.8977
   13051      17.9986
   13052      17.7424
   13053      17.4200
   13054      17.7237
   13055      18.0535
   13056      17.4624
   13057      17.9809
   13058      18.2554
   13059      18.3988
   13060      18.4468
   13061      18.6207
   13062      18.4954
   13063      17.8051
   13064      17.8258
   13065      18.0848
   13066      17.8609
   13067      17.8347
   13068      17.8776
   13069      17.7090
   13070      17.9929
   13071      18.3850
   13072      18.0582
   13073      18.6111
   13074      18.3476
   13075      18.3575
   13076      17.7873
   13077      17.0602
   13078      17.1962
   13079      17.8310
   13080      17.4959
   13081      17.4817
   13082      18.1831
   13083      18.0686
   13084      18.6741
   13085      19.0981
   13086      17.6645
   13087      18.4766
   13088      17.9839
   13089      18.2134
   13090      18.1313
   13091      19.0676
   13092      18.5568
   13093      18.2719
   13094      17.8666
   13095      19.0285
   13096      18.8820
   13097      18.9571
   13098      18.4297
   13099      18.4423
   13100      18.4224
   13101      19.0352
   13102      18.7544
   13103      18.7328
   13104      18.3096
   13105      18.4606
   13106      18.8559
   13107      18.0053
   13108      18.3323
   13109      18.4795
   13110      18.4358
   13111      18.0589
   13112      18.2078
   13113      17.9867
   13114      18.4578
   13115      17.9608
   13116      18.2568
   13117      17.3629
   13118      17.7598
   13119      18.3043
   13120      17.9110
   13121      18.0748
   13122      17.5082
   13123      17.7757
   13124      17.6189
   13125      18.1313
   13126      18.3008
   13127      18.1113
   13128      18.2274
   13129      18.3497
   13130      17.4671
   13131      17.7381
   13132      17.8075
   13133      17.5926
   13134      17.9582
   13135      17.9763
   13136      18.4235
   13137      18.3233
   13138      18.0618
   13139      17.5914
   13140      17.4044
   13141      17.9358
   13142      18.0910
   13143      17.9241
   13144      17.8181
   13145      17.8442
   13146      17.8892
   13147      18.2124
   13148      17.1281
   13149      17.7139
   13150      17.7771
   13151      17.8014
   13152      17.7167
   13153      18.3277
   13154      18.3776
   13155      18.9835
   13156      18.4561
   13157      19.2582
   13158      18.3146
   13159      18.6832
   13160      18.4839
   13161      18.6805
   13162      18.5406
   13163      18.9944
   13164      18.6935
   13165      19.0133
   13166      17.9929
   13167      18.9262
   13168      19.1675
   13169      18.9698
   13170      18.6108
   13171      17.9867
   13172      17.8378
   13173      18.0189
   13174      18.0812
   13175      18.8706
   13176      18.1860
   13177      18.0752
   13178      18.2923
   13179      19.1793
   13180      18.5763
   13181      19.5026
   13182      18.6379
   13183      18.9295
   13184      18.0587
   13185      18.5188
   13186      18.5765
   13187      18.3226
   13188      18.4563
   13189      18.2259
   13190      18.1600
   13191      18.4612
   13192      18.2889
   13193      18.2726
   13194      18.0499
   13195      17.9617
   13196      18.6176
   13197      18.1635
   13198      18.5297
   13199      18.5761
   13200      18.4062
   13201      17.9464
   13202      18.1893
   13203      18.1660
   13204      18.3285
   13205      17.8429
   13206      17.8395
   13207      18.0165
   13208      17.7794
   13209      18.3481
   13210      18.0963
   13211      18.2474
   13212      17.9346
   13213      18.4928
   13214      17.8777
   13215      17.7332
   13216      17.0939
   13217      17.5507
   13218      17.3689
   13219      17.8390
   13220      17.8285
   13221      17.9875
   13222      17.9473
   13223      18.3811
   13224      18.0202
   13225      18.5598
   13226      18.5037
   13227      17.8670
   13228      18.5413
   13229      17.4763
   13230      18.0194
   13231      18.5697
   13232      18.0376
   13233      18.4493
   13234      18.4065
   13235      18.7105
   13236      18.4332
   13237      18.4042
   13238      18.1016
   13239      17.9695
   13240      18.2836
   13241      17.6043
   13242      18.1487
   13243      17.9730
   13244      17.8233
   13245      17.0201
   13246      17.3060
   13247      17.5812
   13248      17.4757
   13249      17.7086
   13250      17.7686
   13251      17.0356
   13252      17.8103
   13253      17.2986
   13254      17.2251
   13255      17.0119
   13256      16.5203
   13257      17.3455
   13258      16.5974
   13259      16.5352
   13260      16.7637
   13261      17.0773
   13262      17.0378
   13263      17.2756
   13264      17.0105
   13265      17.1323
   13266      17.5228
   13267      17.8664
   13268      18.1538
   13269      17.8760
   13270      17.6101
   13271      17.9441
   13272      18.0778
   13273      18.3665
   13274      18.1744
   13275      18.5171
   13276      17.8333
   13277      18.0174
   13278      18.0746
   13279      18.7085
   13280      18.7666
   13281      18.4599
   13282      18.2757
   13283      18.6429
   13284      17.8794
   13285      18.4758
   13286      18.3486
   13287      18.4605
   13288      18.5101
   13289      18.2786
   13290      18.4704
   13291      18.4426
   13292      18.1665
   13293      17.8336
   13294      18.0843
   13295      17.5949
   13296      17.7912
   13297      17.5262
   13298      17.0725
   13299      17.2244
   13300      17.1548
   13301      17.3726
   13302      17.4204
   13303      17.6101
   13304      18.0196
   13305      17.7325
   13306      17.3300
   13307      17.4353
   13308      16.9058
   13309      16.9934
   13310      17.0732
   13311      17.6239
   13312      17.4276
   13313      17.3329
   13314      18.0241
   13315      17.5741
   13316      17.6212
   13317      17.6038
   13318      17.6717
   13319      17.7007
   13320      17.8146
   13321      17.8747
   13322      17.9018
   13323      18.1415
   13324      18.3825
   13325      17.9966
   13326      17.6488
   13327      17.9047
   13328      17.2328
   13329      17.1484
   13330      17.8632
   13331      17.7364
   13332      18.4338
   13333      17.9958
   13334      17.4508
   13335      17.6935
   13336      17.1470
   13337      17.9239
   13338      17.1596
   13339      17.9605
   13340      18.4146
   13341      17.8695
   13342      18.2729
   13343      18.2902
   13344      18.6829
   13345      18.7102
   13346      17.5139
   13347      18.4056
   13348      19.2339
   13349      18.2853
   13350      18.3044
   13351      18.2679
   13352      18.4710
   13353      18.4942
   13354      18.5120
   13355      18.2232
   13356      17.9519
   13357      17.9723
   13358      18.2313
   13359      17.3764
   13360      17.8274
   13361      18.3714
   13362      18.0549
   13363      19.1588
   13364      18.3164
   13365      18.0298
   13366      18.1685
   13367      17.2724
   13368      17.9861
   13369      17.8964
   13370      17.8925
   13371      17.5779
   13372      17.7348
   13373      17.6660
   13374      18.9271
   13375      17.9964
   13376      17.4461
   13377      18.2650
   13378      18.2072
   13379      18.2760
   13380      18.0417
   13381      18.7295
   13382      19.0116
   13383      18.8600
   13384      18.5371
   13385      18.5204
   13386      18.8132
   13387      17.9499
   13388      18.0262
   13389      18.2713
   13390      18.1824
   13391      18.1198
   13392      18.6932
   13393      18.7696
   13394      18.7281
   13395      18.6075
   13396      18.4268
   13397      18.7434
   13398      18.4672
   13399      18.7052
   13400      18.5782
   13401      18.9193
   13402      19.1646
   13403      18.7404
   13404      18.9519
   13405      18.7481
   13406      18.1990
   13407      18.1964
   13408      18.6632
   13409      18.1266
   13410      18.1054
   13411      18.4052
   13412      18.2137
   13413      18.6972
   13414      18.2105
   13415      18.2297
   13416      18.0772
   13417      17.5382
   13418      18.2292
   13419      18.6108
   13420      18.4192
   13421      18.4938
   13422      18.6123
   13423      18.3666
   13424      17.8127
   13425      18.6072
   13426      18.5995
   13427      19.1794
   13428      17.8924
   13429      18.8616
   13430      18.6152
   13431      18.4321
   13432      18.0054
   13433      18.4440
   13434      18.7048
   13435      18.6185
   13436      18.3119
   13437      18.4134
   13438      18.7786
   13439      18.7365
   13440      18.8220
   13441      18.2567
   13442      18.5223
   13443      18.4932
   13444      18.7890
   13445      18.3906
   13446      18.7340
   13447      18.4228
   13448      18.3777
   13449      18.0488
   13450      18.2194
   13451      18.7656
   13452      19.1819
   13453      18.9345
   13454      19.1365
   13455      18.8691
   13456      18.5765
   13457      18.1547
   13458      18.3867
   13459      18.3021
   13460      18.8868
   13461      19.0571
   13462      18.5823
   13463      18.8870
   13464      18.3994
   13465      18.7733
   13466      18.6658
   13467      18.2427
   13468      18.0813
   13469      18.0184
   13470      18.6853
   13471      18.5155
   13472      17.9360
   13473      18.4161
   13474      18.0119
   13475      18.3098
   13476      18.4772
   13477      18.0378
   13478      18.3112
   13479      18.3041
   13480      18.3359
   13481      18.1703
   13482      18.2841
   13483      17.8389
   13484      18.3356
   13485      17.5521
   13486      18.5984
   13487      17.5674
   13488      17.4896
   13489      18.1114
   13490      18.0077
   13491      18.1015
   13492      18.0182
   13493      17.7859
   13494      17.0668
   13495      17.5282
   13496      17.7077
   13497      17.7762
   13498      18.3816
   13499      18.7741
   13500      18.0728
   13501      18.2725
   13502      17.8080
   13503      17.5195
   13504      18.1831
   13505      18.0379
   13506      18.2197
   13507      17.9969
   13508      18.3190
   13509      18.3852
   13510      18.3176
   13511      18.6184
   13512      18.2374
   13513      18.1308
   13514      17.8669
   13515      18.1180
   13516      17.7391
   13517      17.9249
   13518      18.4191
   13519      18.4568
   13520      17.5044
   13521      17.5159
   13522      17.6057
   13523      18.2085
   13524      17.1742
   13525      18.1758
   13526      17.8827
   13527      17.4282
   13528      17.2412
   13529      17.5370
   13530      17.6747
   13531      17.8477
   13532      18.2519
   13533      17.9495
   13534      17.7103
   13535      17.4652
   13536      17.4915
   13537      17.8027
   13538      17.8762
   13539      18.2705
   13540      18.2239
   13541      17.5470
   13542      17.5998
   13543      17.1186
   13544      18.1695
   13545      17.3491
   13546      18.3433
   13547      17.6348
   13548      17.7509
   13549      17.7478
   13550      18.0702
   13551      18.0071
   13552      17.3195
   13553      19.0665
   13554      18.7335
   13555      18.4071
   13556      18.0678
   13557      17.9300
   13558      18.7122
   13559      18.3663
   13560      18.5588
   13561      19.1027
   13562      19.5055
   13563      18.7827
   13564      18.4304
   13565      18.6269
   13566      18.7033
   13567      18.7082
   13568      19.0859
   13569      19.0907
   13570      18.5482
   13571      17.8935
   13572      18.6115
   13573      17.4972
   13574      17.7869
   13575      17.4609
   13576      17.9340
   13577      17.9297
   13578      17.8892
   13579      17.3900
   13580      17.9635
   13581      17.8301
   13582      18.3345
   13583      18.2443
   13584      17.8832
   13585      17.7461
   13586      18.0319
   13587      17.9674
   13588      18.2302
   13589      18.1826
   13590      17.7503
   13591      18.0679
   13592      18.3661
   13593      17.9796
   13594      18.4475
   13595      18.6388
   13596      18.2769
   13597      17.7198
   13598      17.7525
   13599      18.0754
   13600      17.8294
   13601      18.4159
   13602      18.4514
   13603      18.9115
   13604      18.4161
   13605      17.7570
   13606      17.9998
   13607      17.2917
   13608      17.3292
   13609      17.7023
   13610      17.9519
   13611      17.6218
   13612      17.8943
   13613      18.7357
   13614      17.9394
   13615      18.6238
   13616      17.9590
   13617      18.2335
   13618      18.0639
   13619      17.8457
   13620      17.3847
   13621      17.7580
   13622      18.0782
   13623      18.4870
   13624      17.7437
   13625      18.1506
   13626      17.9288
   13627      18.3825
   13628      17.9591
   13629      18.1472
   13630      17.5429
   13631      17.9719
   13632      17.8866
   13633      18.1040
   13634      18.3324
   13635      17.8272
   13636      18.3034
   13637      18.1947
   13638      18.0357
   13639      17.5237
   13640      16.9411
   13641      18.1751
   13642      17.4736
   13643      17.7948
   13644      17.9179
   13645      17.6074
   13646      17.8763
   13647      18.2775
   13648      18.1453
   13649      18.1216
   13650      18.3580
   13651      18.5150
   13652      18.7087
   13653      18.1148
   13654      17.7542
   13655      17.7604
   13656      17.7343
   13657      18.3124
   13658      17.3694
   13659      17.6008
   13660      17.4039
   13661      17.8359
   13662      17.4715
   13663      17.8310
   13664      18.6329
   13665      18.4182
   13666      18.1323
   13667      18.1964
   13668      17.8536
   13669      17.2224
   13670      17.5199
   13671      17.6316
   13672      18.1208
   13673      17.9952
   13674      17.7863
   13675      17.8055
   13676      17.3985
   13677      16.9951
   13678      17.9830
   13679      17.3093
   13680      17.6658
   13681      17.7117
   13682      18.0842
   13683      17.5728
   13684      17.3853
   13685      18.1543
   13686      17.6814
   13687      17.3090
   13688      17.8184
   13689      17.5187
   13690      17.3362
   13691      18.0521
   13692      17.1406
   13693      17.3081
   13694      17.3997
   13695      17.3804
   13696      17.6468
   13697      17.5999
   13698      17.7621
   13699      17.6108
   13700      17.6190
   13701      17.3935
   13702      17.7634
   13703      17.6140
   13704      17.5116
   13705      17.7119
   13706      18.5512
   13707      17.7101
   13708      18.0847
   13709      17.6595
   13710      17.7158
   13711      17.7635
   13712      17.5043
   13713      17.1387
   13714      17.9420
   13715      18.0605
   13716      18.1224
   13717      18.2740
   13718      17.3608
   13719      17.9888
   13720      17.3161
   13721      17.4157
   13722      17.8610
   13723      18.1131
   13724      17.3041
   13725      17.2060
   13726      17.8040
   13727      17.5211
   13728      17.2468
   13729      17.1650
   13730      18.2560
   13731      17.4826
   13732      17.8108
   13733      17.5325
   13734      17.7166
   13735      18.0799
   13736      17.3679
   13737      17.8753
   13738      17.9146
   13739      18.4273
   13740      17.8820
   13741      18.1627
   13742      17.8753
   13743      18.2357
   13744      18.2608
   13745      18.4277
   13746      17.8526
   13747      17.6811
   13748      18.8025
   13749      18.2684
   13750      18.1711
   13751      18.5798
   13752      17.7720
   13753      18.8881
   13754      17.7862
   13755      18.8033
   13756      18.9085
   13757      19.2852
   13758      19.0372
   13759      18.6656
   13760      18.0460
   13761      18.2661
   13762      17.8355
   13763      17.6859
   13764      17.5408
   13765      18.0925
   13766      17.6853
   13767      17.5810
   13768      18.5284
   13769      17.9779
   13770      17.7210
   13771      18.0257
   13772      17.7827
   13773      18.2288
   13774      18.0673
   13775      17.4544
   13776      17.8164
   13777      17.7846
   13778      18.1298
   13779      17.9261
   13780      18.1758
   13781      17.9299
   13782      17.9180
   13783      17.7276
   13784      17.3493
   13785      18.4745
   13786      18.7835
   13787      18.5017
   13788      17.7590
   13789      18.5155
   13790      18.4616
   13791      18.5191
   13792      18.7811
   13793      17.9787
   13794      18.0635
   13795      17.7331
   13796      18.5259
   13797      18.4232
   13798      17.7828
   13799      18.1761
   13800      17.8881
   13801      18.4313
   13802      18.1172
   13803      17.7509
   13804      18.2634
   13805      18.7896
   13806      19.0814
   13807      18.3887
   13808      18.5759
   13809      19.3411
   13810      18.9371
   13811      19.3587
   13812      19.5619
   13813      18.4705
   13814      18.4027
   13815      18.3952
   13816      18.2801
   13817      18.6864
   13818      19.1750
   13819      19.1508
   13820      19.5764
   13821      19.0995
   13822      18.9861
   13823      19.2421
   13824      18.7309
   13825      19.4174
   13826      18.7511
   13827      18.7559
   13828      18.5229
   13829      18.3316
   13830      18.5811
   13831      19.1276
   13832      18.9251
   13833      19.0191
   13834      18.6149
   13835      18.5450
   13836      19.2022
   13837      18.8540
   13838      18.2785
   13839      18.5426
   13840      18.2993
   13841      18.5863
   13842      18.6139
   13843      18.7072
   13844      19.0345
   13845      17.9825
   13846      17.9820
   13847      18.7179
   13848      18.1013
   13849      17.7605
   13850      17.0039
   13851      18.1151
   13852      18.1765
   13853      18.5505
   13854      18.3054
   13855      18.7040
   13856      18.1622
   13857      18.0259
   13858      17.7927
   13859      17.6931
   13860      18.2950
   13861      18.2930
   13862      18.9481
   13863      18.8803
   13864      18.4631
   13865      18.6272
   13866      18.5532
   13867      18.2728
   13868      18.8787
   13869      18.4024
   13870      18.8200
   13871      18.2494
   13872      18.4196
   13873      19.2401
   13874      18.4510
   13875      18.3086
   13876      18.4914
   13877      18.5655
   13878      18.6307
   13879      18.8525
   13880      18.0066
   13881      18.2958
   13882      17.9515
   13883      18.0045
   13884      18.0299
   13885      18.2196
   13886      18.0267
   13887      17.8712
   13888      18.3355
   13889      17.7860
   13890      18.7314
   13891      18.8487
   13892      18.4358
   13893      18.4337
   13894      18.8672
   13895      18.0465
   13896      18.8582
   13897      18.7608
   13898      19.2269
   13899      18.8951
   13900      18.8645
   13901      18.7148
   13902      19.9509
   13903      18.4732
   13904      18.5903
   13905      18.4368
   13906      18.5211
   13907      18.8531
   13908      18.3362
   13909      19.1449
   13910      18.4396
   13911      18.8823
   13912      19.7881
   13913      19.1954
   13914      18.7700
   13915      18.4950
   13916      18.1056
   13917      18.4441
   13918      17.9662
   13919      18.5860
   13920      18.7629
   13921      18.4679
   13922      18.7424
   13923      18.2268
   13924      19.0061
   13925      19.2423
   13926      18.2005
   13927      18.4181
   13928      19.0478
   13929      18.1114
   13930      18.1794
   13931      18.0680
   13932      17.6553
   13933      17.9176
   13934      17.1916
   13935      18.0622
   13936      17.3850
   13937      17.3182
   13938      17.6007
   13939      17.6219
   13940      17.4225
   13941      17.3715
   13942      17.2202
   13943      17.3830
   13944      17.5400
   13945      17.2690
   13946      17.7467
   13947      16.8701
   13948      17.0156
   13949      17.3149
   13950      17.4264
   13951      17.1544
   13952      17.7049
   13953      17.7476
   13954      17.9118
   13955      17.7818
   13956      18.1041
   13957      17.7685
   13958      17.6637
   13959      17.8722
   13960      18.0927
   13961      17.8134
   13962      18.2701
   13963      18.1073
   13964      18.3119
   13965      18.1092
   13966      18.0069
   13967      17.9015
   13968      17.7571
   13969      18.0878
   13970      18.0630
   13971      18.0392
   13972      17.5971
   13973      17.6230
   13974      17.9597
   13975      17.3627
   13976      18.1875
   13977      18.2762
   13978      18.0022
   13979      18.3060
   13980      18.1589
   13981      17.5800
   13982      17.8307
   13983      18.7644
   13984      17.9059
   13985      18.8732
   13986      18.0928
   13987      19.0613
   13988      18.0547
   13989      18.4040
   13990      18.1522
   13991      18.2175
   13992      18.2866
   13993      18.3888
   13994      18.2319
   13995      18.0748
   13996      18.9416
   13997      18.6733
   13998      18.6198
   13999      18.6695
   14000      18.3699
   14001      18.3898
   14002      18.4094
   14003      18.6981
   14004      18.3172
   14005      18.3230
   14006      18.2426
   14007      18.7229
   14008      18.6519
   14009      19.1110
   14010      18.2504
   14011      18.5400
   14012      17.8682
   14013      17.7144
   14014      18.4999
   14015      17.8651
   14016      17.8614
   14017      17.6779
   14018      17.6664
   14019      17.6830
   14020      18.0529
   14021      17.2872
   14022      18.2603
   14023      17.7525
   14024      17.6578
   14025      17.9240
   14026      18.2023
   14027      18.2536
   14028      18.6654
   14029      19.0390
   14030      17.7592
   14031      18.2290
   14032      18.6402
   14033      18.7939
   14034      18.3268
   14035      18.1627
   14036      17.7808
   14037      17.6426
   14038      18.2458
   14039      17.9749
   14040      18.2462
   14041      17.9680
   14042      18.0751
   14043      18.5774
   14044      17.8839
   14045      17.6864
   14046      17.4266
   14047      17.5210
   14048      18.0205
   14049      17.7785
   14050      17.8057
   14051      17.5764
   14052      17.4862
   14053      17.6396
   14054      18.0123
   14055      17.4879
   14056      17.5384
   14057      17.6246
   14058      17.5436
   14059      17.3487
   14060      17.8085
   14061      17.4613
   14062      18.0679
   14063      17.8101
   14064      17.6580
   14065      17.8059
   14066      17.2396
   14067      17.1214
   14068      17.2834
   14069      16.9109
   14070      16.5940
   14071      17.0247
   14072      17.4827
   14073      17.1944
   14074      17.9127
   14075      17.7861
   14076      17.6576
   14077      17.4922
   14078      18.5368
   14079      18.1126
   14080      17.7929
   14081      19.0405
   14082      18.2133
   14083      18.2588
   14084      17.6140
   14085      17.8588
   14086      18.5964
   14087      18.4836
   14088      18.6848
   14089      18.1803
   14090      18.2043
   14091      17.8237
   14092      17.2357
   14093      17.6319
   14094      17.8889
   14095      17.8771
   14096      18.2051
   14097      18.2127
   14098      17.1306
   14099      18.3232
   14100      17.8463
   14101      18.3233
   14102      18.0157
   14103      17.7874
   14104      18.1475
   14105      18.0531
   14106      18.2561
   14107      18.0784
   14108      18.0967
   14109      18.0712
   14110      18.2973
   14111      18.5273
   14112      18.0999
   14113      18.4981
   14114      17.9563
   14115      18.4861
   14116      18.2865
   14117      18.2765
   14118      18.0675
   14119      17.5250
   14120      17.9529
   14121      19.1691
   14122      17.6666
   14123      17.9270
   14124      18.2550
   14125      17.4712
   14126      17.8385
   14127      18.1361
   14128      18.5976
   14129      17.4534
   14130      17.4969
   14131      18.3539
   14132      17.8060
   14133      17.9232
   14134      17.5871
   14135      18.1863
   14136      17.3263
   14137      17.6628
   14138      18.2418
   14139      17.8973
   14140      18.0367
   14141      17.5933
   14142      17.7657
   14143      17.9581
   14144      17.9428
   14145      17.7409
   14146      18.8240
   14147      18.3242
   14148      18.3173
   14149      18.2815
   14150      18.1621
   14151      18.7775
   14152      19.4972
   14153      18.5880
   14154      17.7767
   14155      17.8291
   14156      17.9966
   14157      17.6034
   14158      18.0853
   14159      18.4285
   14160      18.2581
   14161      17.5927
   14162      17.9530
   14163      17.6933
   14164      17.9844
   14165      17.7284
   14166      17.7330
   14167      17.9517
   14168      17.6045
   14169      17.7074
   14170      17.8590
   14171      17.2655
   14172      17.7813
   14173      17.6222
   14174      18.3322
   14175      17.9980
   14176      18.0987
   14177      18.0219
   14178      17.9719
   14179      18.4909
   14180      18.5182
   14181      18.5537
   14182      19.3310
   14183      19.1469
   14184      18.4642
   14185      18.1053
   14186      18.7846
   14187      18.4144
   14188      18.7484
   14189      18.3769
   14190      18.4824
   14191      18.5030
   14192      18.0135
   14193      18.1815
   14194      18.2080
   14195      18.4132
   14196      18.3841
   14197      17.1670
   14198      17.6723
   14199      17.1065
   14200      17.6111
   14201      17.7514
   14202      18.3558
   14203      17.8806
   14204      18.3864
   14205      18.4328
   14206      17.4691
   14207      17.9308
   14208      17.8211
   14209      18.0858
   14210      18.0858
   14211      18.2976
   14212      18.0908
   14213      18.6421
   14214      18.3390
   14215      18.3206
   14216      17.6091
   14217      18.0827
   14218      17.9168
   14219      17.9065
   14220      17.3179
   14221      17.8553
   14222      17.3586
   14223      18.0937
   14224      17.7081
   14225      17.8405
   14226      17.7186
   14227      17.8248
   14228      17.9048
   14229      17.9312
   14230      18.5901
   14231      17.6423
   14232      17.7838
   14233      17.5679
   14234      18.9749
   14235      18.2906
   14236      17.4765
   14237      18.0900
   14238      17.7647
   14239      18.5821
   14240      18.1842
   14241      18.2358
   14242      17.9490
   14243      17.4094
   14244      17.7904
   14245      17.7199
   14246      17.9610
   14247      18.6951
   14248      17.9704
   14249      17.1141
   14250      18.1741
   14251      17.4508
   14252      17.4453
   14253      17.1465
   14254      17.8423
   14255      17.2430
   14256      17.9446
   14257      17.5864
   14258      18.3149
   14259      17.7390
   14260      17.9130
   14261      17.7873
   14262      18.0343
   14263      17.4882
   14264      17.9918
   14265      18.1153
   14266      18.0027
   14267      18.4905
   14268      17.3940
   14269      17.9209
   14270      17.5572
   14271      17.2117
   14272      17.2393
   14273      16.4041
   14274      17.3395
   14275      17.1639
   14276      17.0487
   14277      17.6356
   14278      17.5527
   14279      17.6437
   14280      16.7348
   14281      17.3463
   14282      17.5353
   14283      16.9801
   14284      16.8478
   14285      17.6003
   14286      16.9955
   14287      17.0385
   14288      17.4247
   14289      17.5795
   14290      17.7069
   14291      17.6832
   14292      17.0697
   14293      17.1351
   14294      17.9188
   14295      17.5135
   14296      17.9422
   14297      17.5853
   14298      17.0071
   14299      17.6932
   14300      18.1721
   14301      17.1460
   14302      17.5368
   14303      16.7068
   14304      17.4182
   14305      17.3633
   14306      17.7401
   14307      17.8997
   14308      17.4543
   14309      18.5527
   14310      17.4660
   14311      17.6746
   14312      17.5463
   14313      17.5004
   14314      18.0932
   14315      17.7858
   14316      18.2096
   14317      18.1271
   14318      17.4550
   14319      17.6851
   14320      17.5885
   14321      17.7679
   14322      17.2028
   14323      16.9444
   14324      17.5902
   14325      17.8123
   14326      17.0091
   14327      17.5962
   14328      17.6171
   14329      18.0370
   14330      17.4462
   14331      18.0864
   14332      17.4879
   14333      17.8203
   14334      17.4708
   14335      17.3408
   14336      17.3350
   14337      17.6137
   14338      17.8363
   14339      17.9546
   14340      17.8397
   14341      18.0001
   14342      18.0965
   14343      17.6848
   14344      17.9370
   14345      17.7425
   14346      17.9685
   14347      17.3867
   14348      17.6513
   14349      17.4110
   14350      17.4404
   14351      17.7129
   14352      17.5525
   14353      17.6670
   14354      18.5784
   14355      18.0311
   14356      17.6982
   14357      17.7812
   14358      17.2778
   14359      17.6860
   14360      17.8338
   14361      17.9130
   14362      18.4000
   14363      18.4261
   14364      18.4432
   14365      18.2641
   14366      18.0838
   14367      17.9768
   14368      17.6381
   14369      18.0274
   14370      18.2594
   14371      17.5086
   14372      17.5780
   14373      18.0279
   14374      17.4425
   14375      17.8672
   14376      18.0985
   14377      18.5304
   14378      18.1271
   14379      18.0473
   14380      18.3507
   14381      17.7167
   14382      17.7543
   14383      18.8791
   14384      18.0767
   14385      17.8201
   14386      17.9466
   14387      17.9560
   14388      17.9855
   14389      17.6854
   14390      17.7132
   14391      17.6938
   14392      18.0585
   14393      17.5610
   14394      18.1095
   14395      18.1684
   14396      18.4870
   14397      17.6009
   14398      18.0574
   14399      17.5047
   14400      17.4843
   14401      17.4834
   14402      17.5943
   14403      17.5236
   14404      16.7379
   14405      16.9136
   14406      16.9604
   14407      16.7172
   14408      17.0605
   14409      16.4624
   14410      17.0652
   14411      17.3887
   14412      17.5213
   14413      16.7094
   14414      16.8702
   14415      17.0570
   14416      17.1565
   14417      17.6811
   14418      17.7763
   14419      17.4715
   14420      18.1199
   14421      17.5174
   14422      17.9437
   14423      17.5102
   14424      18.1354
   14425      18.1835
   14426      18.1381
   14427      17.6738
   14428      17.8335
   14429      17.7420
   14430      17.6462
   14431      17.1189
   14432      17.6845
   14433      17.0566
   14434      17.6220
   14435      17.7935
   14436      17.6331
   14437      17.4362
   14438      17.7232
   14439      18.0772
   14440      17.4422
   14441      17.8384
   14442      17.7894
   14443      18.2876
   14444      17.6694
   14445      17.4132
   14446      17.5923
   14447      17.1013
   14448      17.6117
   14449      17.6524
   14450      16.9656
   14451      17.8919
   14452      17.9339
   14453      17.4225
   14454      17.3155
   14455      17.9062
   14456      18.0377
   14457      17.3683
   14458      17.6421
   14459      17.4952
   14460      17.9420
   14461      18.0572
   14462      18.1283
   14463      17.7931
   14464      18.0690
   14465      18.3381
   14466      17.1280
   14467      18.4608
   14468      18.8819
   14469      18.0546
   14470      18.0176
   14471      18.1866
   14472      18.5989
   14473      18.0821
   14474      17.4851
   14475      18.5416
   14476      17.8463
   14477      18.3292
   14478      18.1882
   14479      18.2064
   14480      18.2702
   14481      17.6927
   14482      17.7369
   14483      17.7874
   14484      17.6333
   14485      17.8195
   14486      16.8769
   14487      17.5902
   14488      17.4634
   14489      17.7939
   14490      17.7783
   14491      17.8990
   14492      17.5434
   14493      18.1735
   14494      18.0201
   14495      18.1295
   14496      18.4716
   14497      17.9749
   14498      17.4897
   14499      17.8094
   14500      17.6110
   14501      17.5625
   14502      17.6224
   14503      17.5814
   14504      17.8449
   14505      17.6620
   14506      18.1503
   14507      18.2584
   14508      18.0448
   14509      17.8910
   14510      17.9332
   14511      17.8116
   14512      18.3983
   14513      18.0638
   14514      17.7903
   14515      18.8841
   14516      18.3728
   14517      17.9893
   14518      18.0723
   14519      18.4580
   14520      17.3104
   14521      18.0479
   14522      18.3437
   14523      17.8337
   14524      17.6032
   14525      18.0113
   14526      18.0129
   14527      17.5054
   14528      17.4812
   14529      17.7303
   14530      17.8725
   14531      18.1032
   14532      17.7196
   14533      17.7701
   14534      18.5246
   14535      17.4083
   14536      17.8287
   14537      18.1014
   14538      18.2236
   14539      18.4913
   14540      17.5415
   14541      17.5333
   14542      17.6800
   14543      17.3948
   14544      17.8529
   14545      18.3346
   14546      18.1162
   14547      18.8614
   14548      17.7543
   14549      17.6623
   14550      18.3913
   14551      17.9266
   14552      18.2648
   14553      18.2708
   14554      18.1805
   14555      18.3286
   14556      18.3094
   14557      18.4980
   14558      18.3402
   14559      18.5950
   14560      18.4650
   14561      18.3167
   14562      18.2783
   14563      18.2832
   14564      18.2971
   14565      18.7229
   14566      18.9818
   14567      18.5576
   14568      18.9957
   14569      18.5447
   14570      19.2089
   14571      18.8644
   14572      18.8268
   14573      18.8030
   14574      19.3329
   14575      18.7368
   14576      19.0127
   14577      19.0997
   14578      19.5524
   14579      19.3732
   14580      18.9359
   14581      18.8862
   14582      18.3379
   14583      18.9021
   14584      18.7248
   14585      18.4627
   14586      18.3691
   14587      18.3897
   14588      19.0449
   14589      18.6140
   14590      18.5543
   14591      18.3559
   14592      18.3018
   14593      18.5315
   14594      18.5985
   14595      18.8911
   14596      18.1939
   14597      18.5600
   14598      18.2045
   14599      18.0518
   14600      18.1731
   14601      17.9558
   14602      18.6345
   14603      18.6276
   14604      19.3365
   14605      19.2285
   14606      18.8405
   14607      18.8427
   14608      18.4960
   14609      18.2465
   14610      18.5316
   14611      18.2347
   14612      18.7995
   14613      18.0311
   14614      18.1447
   14615      18.5782
   14616      18.8798
   14617      18.1724
   14618      17.9998
   14619      18.3251
   14620      18.9108
   14621      18.7419
   14622      18.2056
   14623      17.5977
   14624      18.1470
   14625      18.2063
   14626      18.5049
   14627      18.1978
   14628      18.5178
   14629      18.5931
   14630      18.2547
   14631      18.4515
   14632      19.1853
   14633      18.9910
   14634      18.0153
   14635      18.7385
   14636      18.4860
   14637      18.4822
   14638      18.6528
   14639      17.9654
   14640      18.3189
   14641      18.3413
   14642      19.0033
   14643      18.2278
   14644      18.3076
   14645      18.2088
   14646      18.4911
   14647      18.2948
   14648      18.1855
   14649      18.9567
   14650      18.5742
   14651      18.0340
   14652      18.2929
   14653      17.9199
   14654      17.5698
   14655      18.3042
   14656      18.4679
   14657      18.3437
   14658      18.7262
   14659      19.3517
   14660      18.2884
   14661      18.6114
   14662      18.3047
   14663      18.8322
   14664      18.5436
   14665      18.1676
   14666      18.6276
   14667      18.6775
   14668      18.5677
   14669      17.9913
   14670      18.4768
   14671      17.9954
   14672      18.4832
   14673      18.6073
   14674      18.8310
   14675      18.6733
   14676      18.7492
   14677      18.8973
   14678      19.1421
   14679      19.4183
   14680      19.4182
   14681      18.7075
   14682      18.2767
   14683      19.7459
   14684      18.9059
   14685      18.7165
   14686      18.8683
   14687      18.7567
   14688      19.1774
   14689      18.7075
   14690      18.7815
   14691      18.6100
   14692      18.6085
   14693      18.1793
   14694      17.9843
   14695      18.2006
   14696      18.9274
   14697      18.5203
   14698      18.1200
   14699      18.1339
   14700      18.2881
   14701      18.6391
   14702      18.0878
   14703      18.5200
   14704      18.3870
   14705      18.2565
   14706      18.1505
   14707      18.2827
   14708      18.1359
   14709      18.6761
   14710      18.8964
   14711      18.6800
   14712      18.1831
   14713      18.7730
   14714      19.2217
   14715      18.8492
   14716      18.6757
   14717      18.3278
   14718      17.8793
   14719      17.6526
   14720      17.6875
   14721      17.5580
   14722      18.2344
   14723      17.3737
   14724      17.3015
   14725      18.0361
   14726      17.7402
   14727      18.0766
   14728      18.3468
   14729      18.8494
   14730      18.5933
   14731      18.3097
   14732      18.2023
   14733      18.3386
   14734      18.5259
   14735      18.2401
   14736      18.4620
   14737      18.7317
   14738      17.9047
   14739      18.0987
   14740      17.8915
   14741      17.9782
   14742      17.7159
   14743      17.8618
   14744      17.7683
   14745      18.0685
   14746      18.8195
   14747      18.0514
   14748      18.2629
   14749      17.9422
   14750      17.8071
   14751      17.9373
   14752      17.9684
   14753      18.3130
   14754      17.6456
   14755      18.0111
   14756      18.1357
   14757      18.6611
   14758      18.3098
   14759      18.0015
   14760      18.7238
   14761      17.7591
   14762      17.6210
   14763      17.2691
   14764      17.4559
   14765      17.3630
   14766      17.8660
   14767      17.6046
   14768      18.3797
   14769      17.7872
   14770      17.0122
   14771      17.7451
   14772      17.3975
   14773      17.2397
   14774      18.1317
   14775      17.9649
   14776      18.1422
   14777      18.2431
   14778      18.0640
   14779      17.8015
   14780      17.9148
   14781      17.7477
   14782      17.7828
   14783      18.1946
   14784      17.6241
   14785      17.3812
   14786      18.0061
   14787      18.1654
   14788      17.9257
   14789      18.1257
   14790      17.8375
   14791      18.1110
   14792      17.9671
   14793      17.9939
   14794      18.0076
   14795      18.3943
   14796      18.1561
   14797      18.2167
   14798      18.1429
   14799      18.0811
   14800      17.9314
   14801      17.5875
   14802      17.9580
   14803      17.7460
   14804      17.8435
   14805      17.4207
   14806      17.9175
   14807      17.8596
   14808      17.8664
   14809      18.4029
   14810      17.7844
   14811      18.0057
   14812      18.1465
   14813      18.8247
   14814      18.3898
   14815      18.1479
   14816      18.1974
   14817      17.9684
   14818      18.9170
   14819      17.6487
   14820      17.4457
   14821      17.5974
   14822      17.7001
   14823      17.5968
   14824      17.6920
   14825      17.2050
   14826      17.8800
   14827      18.3645
   14828      18.0931
   14829      18.4138
   14830      18.1622
   14831      17.7351
   14832      18.1653
   14833      17.9826
   14834      17.2454
   14835      17.6833
   14836      17.6435
   14837      17.2910
   14838      17.9754
   14839      17.3116
   14840      17.8341
   14841      17.4723
   14842      18.1358
   14843      17.9904
   14844      18.5745
   14845      18.0034
   14846      18.2745
   14847      18.3316
   14848      17.4548
   14849      17.7522
   14850      18.1558
   14851      18.4282
   14852      17.4352
   14853      17.2208
   14854      18.0417
   14855      18.0422
   14856      18.2386
   14857      18.2563
   14858      17.9554
   14859      18.0661
   14860      18.2879
   14861      17.9569
   14862      18.0257
   14863      17.5259
   14864      17.5913
   14865      17.8389
   14866      18.1549
   14867      17.6748
   14868      17.3894
   14869      17.9803
   14870      17.7630
   14871      17.1606
   14872      18.0295
   14873      17.8082
   14874      17.3133
   14875      17.6437
   14876      17.6690
   14877      17.4155
   14878      17.8601
   14879      17.8767
   14880      17.8217
   14881      18.1836
   14882      18.2326
   14883      17.9778
   14884      18.4601
   14885      18.3729
   14886      17.4813
   14887      18.0273
   14888      17.9187
   14889      17.9590
   14890      17.5144
   14891      17.7730
   14892      17.6110
   14893      18.4614
   14894      18.4258
   14895      18.2317
   14896      18.2844
   14897      18.2645
   14898      17.7304
   14899      18.0551
   14900      18.1724
   14901      17.9765
   14902      17.4432
   14903      18.2202
   14904      17.9085
   14905      18.1862
   14906      18.3913
   14907      17.7830
   14908      17.2571
   14909      18.4566
   14910      18.0193
   14911      17.7372
   14912      18.4413
   14913      17.8208
   14914      17.6534
   14915      17.8067
   14916      17.6929
   14917      17.5119
   14918      18.2435
   14919      17.6972
   14920      17.7116
   14921      17.9875
   14922      18.3140
   14923      17.6054
   14924      18.3967
   14925      18.3212
   14926      18.0414
   14927      17.8119
   14928      17.7851
   14929      18.2363
   14930      17.6577
   14931      18.0387
   14932      18.2718
   14933      17.9054
   14934      18.1007
   14935      18.2480
   14936      18.3754
   14937      18.2183
   14938      18.0587
   14939      18.3678
   14940      18.1829
   14941      18.5372
   14942      18.1534
   14943      18.1293
   14944      18.0408
   14945      18.2258
   14946      17.1360
   14947      17.9143
   14948      17.8238
   14949      17.8526
   14950      18.1757
   14951      17.8350
   14952      18.1657
   14953      17.4784
   14954      17.5667
   14955      17.6410
   14956      17.9731
   14957      18.3438
   14958      18.1792
   14959      18.3839
   14960      18.3712
   14961      18.5853
   14962      18.6347
   14963      18.1565
   14964      18.0752
   14965      17.7405
   14966      18.0769
   14967      17.3750
   14968      17.8148
   14969      17.4606
   14970      17.8109
   14971      17.8658
   14972      17.8937
   14973      17.6377
   14974      17.8173
   14975      17.5888
   14976      17.2594
   14977      17.4112
   14978      18.1212
   14979      17.9839
   14980      17.6781
   14981      17.6880
   14982      18.0477
   14983      18.6033
   14984      18.1921
   14985      18.4200
   14986      18.3294
   14987      17.8941
   14988      17.9540
   14989      17.4101
   14990      17.3889
   14991      17.5302
   14992      18.3421
   14993      17.3908
   14994      17.9338
   14995      18.0177
   14996      18.3681
   14997      18.6139
   14998      19.1284
   14999      19.0022
   15000      17.9332
   15001      18.1052
   15002      17.9700
   15003      17.4683
   15004      18.2644
   15005      18.5145
   15006      18.2783
   15007      18.4610
   15008      18.9566
   15009      18.7425
   15010      19.0342
   15011      18.7280
   15012      18.0824
   15013      18.7517
   15014      18.5254
   15015      18.3506
   15016      18.0085
   15017      17.7023
   15018      18.6837
   15019      17.8636
   15020      17.5281
   15021      18.1304
   15022      18.5533
   15023      17.8396
   15024      17.8101
   15025      17.7375
   15026      18.2221
   15027      18.1926
   15028      17.7168
   15029      18.2998
   15030      18.3397
   15031      17.9294
   15032      17.6308
   15033      18.0198
   15034      18.3010
   15035      17.7823
   15036      17.8822
   15037      18.0525
   15038      17.4237
   15039      17.3947
   15040      17.4265
   15041      17.7343
   15042      16.9437
   15043      17.3913
   15044      18.0737
   15045      17.6568
   15046      17.6787
   15047      17.9585
   15048      18.1652
   15049      18.7658
   15050      18.7112
   15051      18.5557
   15052      18.2759
   15053      18.5868
   15054      18.6243
   15055      18.3041
   15056      18.7025
   15057      18.0006
   15058      18.4496
   15059      18.4865
   15060      17.8567
   15061      18.2479
   15062      18.4308
   15063      18.7745
   15064      18.5877
   15065      17.7778
   15066      17.9181
   15067      18.2551
   15068      18.3238
   15069      17.9780
   15070      17.7535
   15071      18.2917
   15072      18.2360
   15073      18.2887
   15074      18.1963
   15075      18.7302
   15076      19.3350
   15077      19.0186
   15078      19.0789
   15079      19.3077
   15080      18.8857
   15081      19.3332
   15082      18.9952
   15083      18.7786
   15084      19.5938
   15085      19.4105
   15086      19.6113
   15087      19.1368
   15088      18.7867
   15089      18.6479
   15090      18.7789
   15091      18.5108
   15092      18.3039
   15093      18.8929
   15094      17.5877
   15095      19.0952
   15096      18.4123
   15097      18.8983
   15098      18.9727
   15099      18.5156
   15100      18.7368
   15101      18.3888
   15102      18.5120
   15103      18.5373
   15104      19.2374
   15105      18.7514
   15106      18.5209
   15107      18.2129
   15108      18.1837
   15109      18.3377
   15110      18.5677
   15111      18.9359
   15112      19.1674
   15113      19.2290
   15114      17.7080
   15115      18.4374
   15116      18.9102
   15117      18.9412
   15118      18.5730
   15119      18.8999
   15120      18.6326
   15121      17.6403
   15122      18.3838
   15123      17.6606
   15124      18.5905
   15125      18.2875
   15126      18.5080
   15127      18.3970
   15128      18.2923
   15129      18.6560
   15130      17.9895
   15131      18.6717
   15132      18.2275
   15133      18.0624
   15134      18.6635
   15135      17.8297
   15136      18.6438
   15137      18.1606
   15138      17.9659
   15139      17.8496
   15140      18.1756
   15141      17.8930
   15142      18.2592
   15143      18.2618
   15144      17.8489
   15145      18.0791
   15146      17.7448
   15147      18.6678
   15148      18.5776
   15149      19.0225
   15150      18.4346
   15151      18.7494
   15152      18.6195
   15153      18.8626
   15154      18.5867
   15155      19.4348
   15156      19.3850
   15157      18.7962
   15158      18.8488
   15159      19.4256
   15160      18.8069
   15161      19.0651
   15162      19.2595
   15163      19.0563
   15164      19.4713
   15165      19.0770
   15166      19.2462
   15167      19.5608
   15168      19.0388
   15169      19.6017
   15170      19.4896
   15171      19.2896
   15172      19.1851
   15173      18.9415
   15174      18.9383
   15175      18.9664
   15176      19.1588
   15177      19.0474
   15178      18.9606
   15179      19.4869
   15180      18.2680
   15181      18.3610
   15182      18.5387
   15183      18.6800
   15184      18.6710
   15185      18.7054
   15186      18.0172
   15187      18.0759
   15188      18.2413
   15189      18.3727
   15190      18.4620
   15191      18.3436
   15192      18.3473
   15193      18.9465
   15194      18.1420
   15195      18.4722
   15196      18.7548
   15197      18.7743
   15198      18.5537
   15199      18.2953
   15200      18.4449
   15201      18.4673
   15202      18.0195
   15203      18.4359
   15204      18.4967
   15205      18.0272
   15206      18.1909
   15207      18.2198
   15208      18.7032
   15209      18.6252
   15210      18.6079
   15211      18.2054
   15212      18.3049
   15213      18.4124
   15214      18.7659
   15215      18.4847
   15216      18.5091
   15217      18.4316
   15218      18.9722
   15219      18.4679
   15220      18.2766
   15221      18.4761
   15222      18.5135
   15223      18.9022
   15224      18.6262
   15225      18.8174
   15226      19.1811
   15227      19.5813
   15228      18.6514
   15229      19.2301
   15230      18.7717
   15231      19.2801
   15232      18.7860
   15233      19.3665
   15234      19.0344
   15235      18.6190
   15236      19.2630
   15237      19.6967
   15238      18.4550
   15239      18.7057
   15240      18.8509
   15241      18.9653
   15242      19.0339
   15243      18.9611
   15244      18.9952
   15245      19.4214
   15246      19.2336
   15247      19.5547
   15248      19.8344
   15249      18.7510
   15250      19.0335
   15251      18.5267
   15252      18.1656
   15253      18.3457
   15254      18.5870
   15255      18.9591
   15256      18.5871
   15257      18.9168
   15258      18.1395
   15259      18.4143
   15260      17.7326
   15261      18.2987
   15262      17.7962
   15263      18.6795
   15264      19.4775
   15265      19.0425
   15266      18.6714
   15267      18.3909
   15268      18.6026
   15269      18.8165
   15270      18.5327
   15271      19.0434
   15272      18.4296
   15273      18.6292
   15274      18.5566
   15275      19.1422
   15276      18.7009
   15277      19.4808
   15278      18.4409
   15279      18.0440
   15280      18.1576
   15281      18.3032
   15282      18.0144
   15283      18.2581
   15284      18.2060
   15285      17.8836
   15286      18.6679
   15287      18.9432
   15288      18.3650
   15289      18.9018
   15290      18.1537
   15291      18.4158
   15292      18.3697
   15293      18.5990
   15294      19.0337
   15295      18.3959
   15296      18.2881
   15297      18.5750
   15298      18.6266
   15299      18.3530
   15300      18.3705
   15301      18.5388
   15302      18.6528
   15303      18.0753
   15304      17.7695
   15305      18.3524
   15306      18.4851
   15307      18.3632
   15308      18.6235
   15309      18.3046
   15310      18.3594
   15311      18.4079
   15312      18.0834
   15313      18.4691
   15314      18.2064
   15315      18.6081
   15316      17.8362
   15317      17.8658
   15318      18.3041
   15319      17.8508
   15320      17.7348
   15321      17.9898
   15322      17.9476
   15323      17.4536
   15324      18.1235
   15325      18.4654
   15326      18.5579
   15327      17.7824
   15328      18.5566
   15329      18.1735
   15330      18.0674
   15331      18.0168
   15332      17.6705
   15333      18.1800
   15334      17.9661
   15335      18.0093
   15336      17.9015
   15337      17.4104
   15338      17.5449
   15339      18.1402
   15340      17.1669
   15341      17.9724
   15342      18.0214
   15343      18.8225
   15344      17.8694
   15345      18.1048
   15346      18.3942
   15347      17.9225
   15348      17.9354
   15349      17.9317
   15350      18.0462
   15351      17.9416
   15352      18.2512
   15353      18.2022
   15354      17.6506
   15355      18.0967
   15356      17.4589
   15357      17.9345
   15358      18.5884
   15359      18.2540
   15360      18.0282
   15361      18.3597
   15362      17.6740
   15363      17.8419
   15364      17.6375
   15365      17.6926
   15366      18.1442
   15367      18.2408
   15368      18.3097
   15369      17.9503
   15370      18.1437
   15371      18.5009
   15372      18.2371
   15373      18.6676
   15374      18.3433
   15375      18.4908
   15376      18.1924
   15377      17.9297
   15378      18.3558
   15379      18.4241
   15380      18.4044
   15381      18.2478
   15382      17.5580
   15383      18.2672
   15384      18.4266
   15385      18.2954
   15386      18.1924
   15387      18.8653
   15388      18.2562
   15389      18.5678
   15390      17.9254
   15391      17.8489
   15392      18.0198
   15393      17.8670
   15394      17.7286
   15395      17.3391
   15396      17.8646
   15397      17.9134
   15398      18.8454
   15399      18.7723
   15400      18.4889
   15401      18.2295
   15402      18.9418
   15403      18.2692
   15404      18.3010
   15405      18.2131
   15406      18.6403
   15407      18.3313
   15408      18.3372
   15409      18.6171
   15410      18.9953
   15411      18.5327
   15412      18.1776
   15413      19.0352
   15414      18.3638
   15415      19.0685
   15416      19.3809
   15417      18.5210
   15418      18.5017
   15419      18.0128
   15420      18.3721
   15421      18.4733
   15422      18.1211
   15423      18.5712
   15424      18.5748
   15425      18.4312
   15426      18.6496
   15427      18.2642
   15428      18.3766
   15429      17.8659
   15430      18.4251
   15431      17.6759
   15432      17.8024
   15433      17.9746
   15434      18.1960
   15435      18.1426
   15436      18.4511
   15437      18.0692
   15438      17.8492
   15439      18.0912
   15440      18.1090
   15441      18.0896
   15442      18.1633
   15443      17.9276
   15444      18.1586
   15445      18.4493
   15446      18.1941
   15447      18.6746
   15448      17.4270
   15449      17.7167
   15450      18.0649
   15451      17.8059
   15452      17.3323
   15453      17.7444
   15454      17.4080
   15455      17.8560
   15456      18.0877
   15457      17.4673
   15458      17.6516
   15459      18.2432
   15460      18.3961
   15461      18.1670
   15462      18.6874
   15463      17.8711
   15464      18.1746
   15465      18.3679
   15466      18.1705
   15467      18.2641
   15468      18.3906
   15469      17.9337
   15470      18.0751
   15471      18.0548
   15472      18.3011
   15473      18.0940
   15474      18.6855
   15475      18.2077
   15476      17.8609
   15477      18.2813
   15478      17.6519
   15479      18.5490
   15480      18.2387
   15481      18.4441
   15482      18.8423
   15483      18.3137
   15484      18.6343
   15485      17.4985
   15486      18.1799
   15487      18.8667
   15488      18.5419
   15489      17.9188
   15490      18.7225
   15491      18.2013
   15492      18.3300
   15493      18.2901
   15494      18.1661
   15495      18.0879
   15496      18.5839
   15497      17.8821
   15498      17.9663
   15499      17.7842
   15500      18.3725
   15501      18.3664
   15502      17.8463
   15503      17.6783
   15504      17.9834
   15505      18.0680
   15506      17.9945
   15507      18.2056
   15508      17.7045
   15509      18.0515
   15510      18.4605
   15511      17.7969
   15512      18.4318
   15513      17.7464
   15514      17.9175
   15515      17.8235
   15516      17.6288
   15517      18.0607
   15518      17.6993
   15519      18.3323
   15520      17.9384
   15521      17.4738
   15522      17.6026
   15523      17.3658
   15524      18.2175
   15525      17.5629
   15526      17.6580
   15527      17.8826
   15528      18.0261
   15529      17.8914
   15530      18.0805
   15531      17.8127
   15532      18.3773
   15533      17.8103
   15534      18.1043
   15535      17.6610
   15536      18.1564
   15537      17.5877
   15538      18.1166
   15539      18.1131
   15540      18.2658
   15541      18.1609
   15542      18.3746
   15543      18.7675
   15544      17.8396
   15545      17.2775
   15546      18.1060
   15547      17.3653
   15548      17.3439
   15549      17.8175
   15550      18.2190
   15551      18.5201
   15552      17.9383
   15553      19.1605
   15554      19.3899
   15555      18.8464
   15556      18.8466
   15557      18.2725
   15558      18.7154
   15559      18.5408
   15560      18.6863
   15561      18.1271
   15562      18.4680
   15563      18.9402
   15564      18.3436
   15565      18.6896
   15566      18.8050
   15567      18.2749
   15568      18.6253
   15569      18.4419
   15570      18.8585
   15571      19.4230
   15572      19.0345
   15573      18.8675
   15574      19.6040
   15575      19.1961
   15576      19.4640
   15577      19.0437
   15578      18.9085
   15579      19.0048
   15580      19.1362
   15581      18.3523
   15582      19.7701
   15583      19.0039
   15584      19.6051
   15585      18.8509
   15586      18.7508
   15587      19.7193
   15588      20.1188
   15589      18.9009
   15590      18.9029
   15591      18.6892
   15592      18.8951
   15593      19.2776
   15594      19.4288
   15595      19.0108
   15596      18.8475
   15597      19.0248
   15598      18.8486
   15599      18.5285
   15600      18.6841
   15601      18.2518
   15602      18.8508
   15603      18.7334
   15604      19.2781
   15605      19.4161
   15606      19.1000
   15607      18.9307
   15608      18.9469
   15609      18.6884
   15610      18.5748
   15611      18.6754
   15612      19.3355
   15613      19.3074
   15614      19.0606
   15615      18.7217
   15616      19.3122
   15617      18.8407
   15618      19.2668
   15619      18.7708
   15620      19.2022
   15621      19.4901
   15622      18.7421
   15623      18.9713
   15624      18.4646
   15625      18.7132
   15626      18.6576
   15627      18.3975
   15628      18.6650
   15629      18.8382
   15630      18.4462
   15631      18.4200
   15632      18.8188
   15633      18.5880
   15634      18.1098
   15635      18.9952
   15636      18.6455
   15637      18.3696
   15638      19.0728
   15639      18.6037
   15640      18.6639
   15641      17.6785
   15642      18.9479
   15643      18.5824
   15644      18.9280
   15645      18.5282
   15646      18.7248
   15647      18.7898
   15648      19.0537
   15649      18.9423
   15650      19.2462
   15651      18.2987
   15652      18.0622
   15653      18.7501
   15654      18.6707
   15655      18.3019
   15656      18.5753
   15657      17.9106
   15658      18.9691
   15659      19.3095
   15660      18.4813
   15661      19.1911
   15662      19.1297
   15663      19.2709
   15664      18.6195
   15665      19.1965
   15666      18.1753
   15667      18.8929
   15668      17.9831
   15669      18.6071
   15670      18.3628
   15671      18.9703
   15672      18.5427
   15673      19.1915
   15674      18.3212
   15675      18.6298
   15676      19.4415
   15677      19.4469
   15678      19.1991
   15679      19.1586
   15680      19.1773
   15681      19.3576
   15682      18.9764
   15683      18.4656
   15684      19.0338
   15685      18.8326
   15686      18.8409
   15687      18.1468
   15688      18.1609
   15689      18.0308
   15690      18.5509
   15691      17.9932
   15692      19.1761
   15693      19.0593
   15694      19.0862
   15695      18.6311
   15696      18.1019
   15697      18.6377
   15698      18.9484
   15699      18.5169
   15700      18.8302
   15701      18.3887
   15702      18.2489
   15703      18.7791
   15704      18.4398
   15705      18.1218
   15706      18.9156
   15707      17.8922
   15708      18.8228
   15709      18.5087
   15710      18.3610
   15711      18.4396
   15712      18.7577
   15713      18.5282
   15714      18.2539
   15715      18.5180
   15716      18.7952
   15717      18.4159
   15718      18.5217
   15719      18.9937
   15720      18.1146
   15721      18.0198
   15722      17.8849
   15723      17.9640
   15724      18.4884
   15725      18.3879
   15726      17.9593
   15727      18.5462
   15728      18.9734
   15729      19.0329
   15730      18.5479
   15731      18.0216
   15732      18.8369
   15733      17.8866
   15734      18.6624
   15735      18.1559
   15736      18.8195
   15737      18.1052
   15738      18.7175
   15739      18.8447
   15740      18.5955
   15741      18.1252
   15742      18.4115
   15743      18.3399
   15744      18.9417
   15745      18.6874
   15746      18.1280
   15747      18.8117
   15748      18.5634
   15749      18.5805
   15750      18.0146
   15751      18.2573
   15752      18.2936
   15753      18.3952
   15754      18.0323
   15755      18.1867
   15756      18.1577
   15757      18.4222
   15758      18.3546
   15759      18.8474
   15760      18.7689
   15761      18.1750
   15762      18.2382
   15763      18.4117
   15764      18.2818
   15765      18.2982
   15766      18.6266
   15767      18.0275
   15768      18.2519
   15769      17.8679
   15770      17.6626
   15771      17.1967
   15772      17.8070
   15773      17.9729
   15774      17.9509
   15775      18.3618
   15776      17.9984
   15777      18.1008
   15778      18.5728
   15779      17.6704
   15780      18.0453
   15781      18.2090
   15782      18.2406
   15783      17.6760
   15784      17.5956
   15785      18.2674
   15786      17.7882
   15787      17.7942
   15788      18.0468
   15789      18.5161
   15790      18.0426
   15791      18.2653
   15792      17.7952
   15793      18.0549
   15794      18.3825
   15795      18.7833
   15796      18.2140
   15797      18.0702
   15798      17.9622
   15799      19.0071
   15800      18.3928
   15801      18.4140
   15802      18.4148
   15803      18.4122
   15804      18.3616
   15805      19.0268
   15806      19.1537
   15807      18.4976
   15808      17.8858
   15809      18.3440
   15810      18.1590
   15811      18.6852
   15812      18.5494
   15813      18.6730
   15814      18.6418
   15815      18.4522
   15816      18.6996
   15817      18.1159
   15818      18.3095
   15819      18.3433
   15820      17.9504
   15821      18.4170
   15822      18.2110
   15823      17.8221
   15824      18.2436
   15825      18.4547
   15826      18.4588
   15827      18.0687
   15828      17.9328
   15829      18.3558
   15830      17.8282
   15831      17.8797
   15832      17.9418
   15833      18.3104
   15834      18.3152
   15835      18.5178
   15836      18.8800
   15837      18.3006
   15838      18.0865
   15839      18.4389
   15840      18.0607
   15841      17.9591
   15842      17.9476
   15843      17.6111
   15844      17.7766
   15845      18.6313
   15846      18.8183
   15847      18.2146
   15848      18.6730
   15849      18.1350
   15850      18.6558
   15851      18.7182
   15852      18.0648
   15853      18.1665
   15854      18.2234
   15855      17.5891
   15856      18.5366
   15857      18.1553
   15858      18.5785
   15859      18.8485
   15860      18.5656
   15861      18.2518
   15862      18.2700
   15863      18.3791
   15864      17.7348
   15865      18.5975
   15866      18.3715
   15867      18.7301
   15868      17.9729
   15869      18.4404
   15870      19.1879
   15871      18.7868
   15872      19.1827
   15873      18.5158
   15874      18.8204
   15875      18.8813
   15876      19.0714
   15877      18.7168
   15878      18.3658
   15879      18.5785
   15880      18.5776
   15881      18.3812
   15882      18.1732
   15883      18.4147
   15884      18.2471
   15885      18.7528
   15886      18.5974
   15887      18.6674
   15888      18.7152
   15889      18.8860
   15890      19.0548
   15891      18.5568
   15892      18.5686
   15893      18.5112
   15894      18.8545
   15895      19.2492
   15896      19.0560
   15897      19.0249
   15898      18.2950
   15899      18.5151
   15900      18.7202
   15901      17.9515
   15902      18.4163
   15903      18.6417
   15904      18.6920
   15905      19.0676
   15906      18.1519
   15907      18.0386
   15908      18.6657
   15909      18.2518
   15910      18.5920
   15911      19.2925
   15912      18.3030
   15913      18.6622
   15914      18.2246
   15915      19.2396
   15916      19.3839
   15917      19.6771
   15918      18.9823
   15919      18.7743
   15920      18.5973
   15921      19.2782
   15922      18.6583
   15923      19.2830
   15924      18.3887
   15925      19.2874
   15926      19.3973
   15927      19.5167
   15928      18.9074
   15929      18.1308
   15930      18.5636
   15931      18.2873
   15932      18.3346
   15933      18.6637
   15934      18.9735
   15935      18.9823
   15936      18.8185
   15937      18.7231
   15938      18.8066
   15939      18.7859
   15940      19.0876
   15941      19.1575
   15942      19.0487
   15943      18.8904
   15944      20.0270
   15945      19.3485
   15946      19.2118
   15947      19.6588
   15948      19.3497
   15949      19.2859
   15950      18.9051
   15951      19.2615
   15952      18.9869
   15953      18.4971
   15954      18.8074
   15955      18.9860
   15956      19.6635
   15957      18.7767
   15958      18.9192
   15959      18.8255
   15960      19.1810
   15961      17.9523
   15962      19.1152
   15963      18.1353
   15964      18.0182
   15965      18.9899
   15966      18.2386
   15967      19.1207
   15968      19.7187
   15969      18.9119
   15970      18.4675
   15971      18.4806
   15972      18.5506
   15973      17.5577
   15974      18.5533
   15975      18.7293
   15976      18.7508
   15977      19.0906
   15978      18.6891
   15979      18.9278
   15980      18.5935
   15981      18.6273
   15982      18.8530
   15983      18.6806
   15984      18.6503
   15985      18.5964
   15986      19.1413
   15987      18.5487
   15988      18.3904
   15989      19.0553
   15990      18.4129
   15991      18.5480
   15992      18.5498
   15993      18.3568
   15994      19.1130
   15995      18.6306
   15996      18.9107
   15997      19.1318
   15998      18.3438
   15999      18.7799
   16000      19.1884
   16001      18.5617
   16002      19.2478
   16003      19.1910
   16004      18.3143
   16005      18.9712
   16006      18.6340
   16007      19.2259
   16008      18.8266
   16009      18.5328
   16010      19.4162
   16011      19.1596
   16012      18.6884
   16013      19.2309
   16014      19.2761
   16015      19.1918
   16016      19.6301
   16017      18.7552
   16018      18.8995
   16019      19.0805
   16020      18.6239
   16021      18.3078
   16022      18.9213
   16023      18.1901
   16024      18.1570
   16025      18.5850
   16026      19.0466
   16027      18.6239
   16028      18.3562
   16029      18.7753
   16030      19.5278
   16031      18.8524
   16032      18.7528
   16033      18.9316
   16034      18.7979
   16035      19.1182
   16036      19.2530
   16037      19.1744
   16038      19.0397
   16039      19.0698
   16040      18.7233
   16041      19.3070
   16042      19.5103
   16043      19.7981
   16044      19.9018
   16045      19.9464
   16046      19.7832
   16047      19.9386
   16048      19.6015
   16049      19.6431
   16050      19.6718
   16051      19.0294
   16052      19.4261
   16053      19.0987
   16054      18.9757
   16055      19.8276
   16056      19.3566
   16057      19.0543
   16058      18.7812
   16059      18.5397
   16060      18.9297
   16061      18.7650
   16062      19.1343
   16063      19.0451
   16064      18.8310
   16065      19.1303
   16066      18.6595
   16067      18.7720
   16068      18.9815
   16069      19.2768
   16070      18.9836
   16071      18.8172
   16072      19.0647
   16073      19.1098
   16074      18.9702
   16075      19.0902
   16076      18.5416
   16077      18.6140
   16078      18.7480
   16079      18.8824
   16080      18.3732
   16081      18.3373
   16082      18.6580
   16083      18.6623
   16084      19.0947
   16085      18.5394
   16086      19.3784
   16087      19.3546
   16088      18.8757
   16089      19.1459
   16090      18.9971
   16091      19.0450
   16092      19.0204
   16093      18.7601
   16094      19.2858
   16095      19.9404
   16096      18.8603
   16097      18.9106
   16098      19.2403
   16099      19.8007
   16100      19.4870
   16101      19.5605
   16102      18.5949
   16103      19.4835
   16104      18.5950
   16105      18.7354
   16106      19.1932
   16107      19.3937
   16108      19.2428
   16109      18.8911
   16110      19.3230
   16111      20.1284
   16112      19.2338
   16113      19.0731
   16114      19.0382
   16115      18.8691
   16116      19.1016
   16117      18.6033
   16118      19.2721
   16119      19.2614
   16120      19.2902
   16121      19.9378
   16122      19.6262
   16123      19.6549
   16124      19.8124
   16125      20.3880
   16126      19.2004
   16127      19.1538
   16128      19.2460
   16129      19.5416
   16130      18.9681
   16131      19.7545
   16132      19.2984
   16133      19.1947
   16134      19.2258
   16135      19.2363
   16136      19.2522
   16137      18.9603
   16138      18.9115
   16139      18.5251
   16140      19.5569
   16141      19.3820
   16142      19.1837
   16143      18.8650
   16144      19.9598
   16145      19.2116
   16146      19.2606
   16147      19.2654
   16148      19.1631
   16149      19.1986
   16150      19.5583
   16151      18.8537
   16152      19.7238
   16153      19.3045
   16154      18.7747
   16155      19.3854
   16156      19.9122
   16157      18.7748
   16158      19.6446
   16159      18.9584
   16160      18.9753
   16161      19.9454
   16162      19.5159
   16163      20.0573
   16164      19.8533
   16165      19.6643
   16166      19.7581
   16167      19.9184
   16168      19.2378
   16169      19.5145
   16170      19.6010
   16171      19.7836
   16172      18.8273
   16173      18.9376
   16174      18.9554
   16175      18.9957
   16176      18.3893
   16177      19.3437
   16178      19.3538
   16179      19.0242
   16180      19.0252
   16181      19.0942
   16182      19.1950
   16183      19.1309
   16184      18.7847
   16185      19.1736
   16186      19.6972
   16187      19.3150
   16188      18.6293
   16189      18.8447
   16190      18.7695
   16191      18.6863
   16192      19.3217
   16193      19.0153
   16194      18.7501
   16195      18.9607
   16196      18.4873
   16197      19.0123
   16198      19.1916
   16199      19.1538
   16200      19.8705
   16201      18.6258
   16202      18.8142
   16203      18.8830
   16204      18.0149
   16205      18.7197
   16206      18.9020
   16207      18.9416
   16208      18.4975
   16209      18.7696
   16210      18.5166
   16211      19.7179
   16212      18.7929
   16213      19.4725
   16214      18.9038
   16215      18.7618
   16216      18.7762
   16217      18.7191
   16218      18.4759
   16219      19.7261
   16220      19.2996
   16221      19.8568
   16222      19.5880
   16223      18.7452
   16224      18.5111
   16225      18.0896
   16226      18.0827
   16227      18.2858
   16228      18.8334
   16229      18.4207
   16230      19.2628
   16231      18.3190
   16232      19.2490
   16233      19.1094
   16234      19.0525
   16235      19.0332
   16236      19.2585
   16237      19.1343
   16238      18.7940
   16239      18.5925
   16240      18.4962
   16241      18.3840
   16242      18.1149
   16243      18.2639
   16244      18.7305
   16245      18.4595
   16246      18.9263
   16247      18.9010
   16248      19.3916
   16249      19.3952
   16250      18.6451
   16251      18.4961
   16252      18.7336
   16253      18.7571
   16254      18.6509
   16255      19.1368
   16256      19.1863
   16257      19.3392
   16258      18.7480
   16259      19.0018
   16260      19.4890
   16261      18.9888
   16262      18.9692
   16263      18.2574
   16264      19.2778
   16265      19.8127
   16266      19.2504
   16267      19.4162
   16268      19.7124
   16269      20.0065
   16270      19.5439
   16271      19.4650
   16272      19.5338
   16273      19.3123
   16274      19.8514
   16275      19.9926
   16276      19.8971
   16277      19.2833
   16278      19.5383
   16279      20.0815
   16280      20.4658
   16281      19.8717
   16282      19.9390
   16283      19.5348
   16284      19.2067
   16285      18.9185
   16286      19.1598
   16287      19.6449
   16288      19.2205
   16289      19.4505
   16290      19.7569
   16291      19.8340
   16292      18.9204
   16293      19.1958
   16294      19.0098
   16295      19.1654
   16296      19.0919
   16297      18.5579
   16298      18.3757
   16299      18.6975
   16300      18.5792
   16301      19.3261
   16302      18.6538
   16303      18.8896
   16304      18.5456
   16305      18.5884
   16306      18.5283
   16307      18.9306
   16308      19.6624
   16309      19.1370
   16310      18.4097
   16311      19.1255
   16312      18.2834
   16313      18.9442
   16314      18.6395
   16315      19.4177
   16316      19.5340
   16317      19.2859
   16318      19.6504
   16319      19.1841
   16320      19.4141
   16321      19.4481
   16322      18.5577
   16323      18.9088
   16324      18.2785
   16325      19.0511
   16326      18.6213
   16327      18.3258
   16328      18.2273
   16329      19.2919
   16330      18.5880
   16331      18.2511
   16332      18.1926
   16333      18.0711
   16334      17.6649
   16335      17.7169
   16336      18.2773
   16337      18.0630
   16338      18.1839
   16339      18.5460
   16340      18.1569
   16341      18.6021
   16342      18.2661
   16343      18.1025
   16344      17.9687
   16345      17.8122
   16346      18.5741
   16347      17.9077
   16348      18.3213
   16349      17.7601
   16350      18.0483
   16351      17.1739
   16352      18.8751
   16353      17.9067
   16354      18.2346
   16355      18.5167
   16356      18.2816
   16357      18.8585
   16358      18.4981
   16359      18.8371
   16360      18.7799
   16361      17.9071
   16362      18.2000
   16363      17.5595
   16364      18.3927
   16365      18.4207
   16366      18.1685
   16367      18.8772
   16368      19.0100
   16369      19.0024
   16370      18.7343
   16371      19.0210
   16372      18.8767
   16373      18.6765
   16374      18.5895
   16375      18.3746
   16376      18.8975
   16377      19.1722
   16378      18.8268
   16379      18.4531
   16380      18.4449
   16381      18.1226
   16382      18.3180
   16383      18.4423
   16384      19.0831
   16385      18.3542
   16386      18.9449
   16387      18.7685
   16388      18.6691
   16389      18.5074
   16390      19.1719
   16391      18.7418
   16392      18.6649
   16393      17.7664
   16394      18.8621
   16395      18.6927
   16396      18.6661
   16397      19.0384
   16398      19.0235
   16399      19.3649
   16400      18.5604
   16401      18.7150
   16402      19.3359
   16403      18.8921
   16404      19.8370
   16405      18.7702
   16406      18.6545
   16407      19.4133
   16408      18.4447
   16409      19.0328
   16410      19.0131
   16411      19.2067
   16412      19.0152
   16413      19.6225
   16414      18.6954
   16415      18.8154
   16416      18.5609
   16417      18.5993
   16418      18.3786
   16419      18.4662
   16420      18.9248
   16421      18.3676
   16422      17.9944
   16423      19.7140
   16424      19.4242
   16425      19.3840
   16426      19.2940
   16427      18.6081
   16428      19.1629
   16429      18.8972
   16430      18.8031
   16431      17.5944
   16432      17.9446
   16433      17.2317
   16434      17.9860
   16435      18.2011
   16436      17.6048
   16437      17.8215
   16438      18.0920
   16439      17.6151
   16440      17.5050
   16441      17.8591
   16442      18.5584
   16443      18.5803
   16444      18.9794
   16445      18.6016
   16446      19.1617
   16447      19.1029
   16448      18.8654
   16449      19.4026
   16450      19.0649
   16451      18.5222
   16452      18.8220
   16453      19.3602
   16454      19.4133
   16455      19.0617
   16456      18.8146
   16457      18.5343
   16458      17.8130
   16459      17.7725
   16460      18.2478
   16461      18.8446
   16462      18.3658
   16463      17.7575
   16464      17.6861
   16465      17.8983
   16466      17.6708
   16467      18.1788
   16468      17.7707
   16469      17.4306
   16470      17.9373
   16471      17.3970
   16472      17.2055
   16473      18.6050
   16474      17.6559
   16475      17.9883
   16476      18.1706
   16477      18.1764
   16478      18.4496
   16479      18.1453
   16480      18.0225
   16481      18.2477
   16482      18.7406
   16483      18.6808
   16484      18.3848
   16485      18.1293
   16486      17.8714
   16487      18.6991
   16488      18.6538
   16489      18.6847
   16490      19.0183
   16491      18.8818
   16492      18.2469
   16493      19.0814
   16494      19.0071
   16495      19.0648
   16496      19.8920
   16497      20.0047
   16498      19.4464
   16499      19.3976
   16500      19.5296
   16501      19.9706
   16502      19.4773
   16503      19.7761
   16504      19.6688
   16505      19.1845
   16506      19.8594
   16507      19.6425
   16508      19.1056
   16509      19.8769
   16510      19.6427
   16511      19.5384
   16512      19.0820
   16513      20.0694
   16514      19.8777
   16515      19.6524
   16516      20.2927
   16517      18.9825
   16518      19.3644
   16519      18.8532
   16520      19.2248
   16521      19.1378
   16522      19.2972
   16523      20.4513
   16524      19.8645
   16525      20.0214
   16526      19.2719
   16527      19.8928
   16528      19.2303
   16529      19.2801
   16530      19.6350
   16531      19.1332
   16532      17.6668
   16533      19.0113
   16534      17.6629
   16535      18.7086
   16536      18.6164
   16537      18.5690
   16538      18.5886
   16539      18.6050
   16540      18.8011
   16541      18.6808
   16542      18.7526
   16543      18.7606
   16544      18.5332
   16545      18.9886
   16546      19.1244
   16547      18.7014
   16548      19.1244
   16549      18.6331
   16550      18.7747
   16551      19.0752
   16552      19.9791
   16553      19.3973
   16554      18.7631
   16555      19.1619
   16556      19.2491
   16557      19.6098
   16558      19.1174
   16559      19.3675
   16560      18.8521
   16561      19.1068
   16562      19.3680
   16563      19.1040
   16564      18.5940
   16565      18.7914
   16566      19.4804
   16567      18.4223
   16568      18.5194
   16569      19.2448
   16570      18.8512
   16571      19.2202
   16572      18.5052
   16573      17.9709
   16574      18.4669
   16575      19.0272
   16576      19.2609
   16577      19.5390
   16578      18.9817
   16579      19.0144
   16580      18.8853
   16581      18.4884
   16582      18.5606
   16583      17.9828
   16584      18.1064
   16585      17.9725
   16586      18.3275
   16587      18.7663
   16588      19.1250
   16589      18.8047
   16590      18.5813
   16591      19.6664
   16592      19.0898
   16593      19.1899
   16594      19.1073
   16595      19.4913
   16596      18.7612
   16597      18.4751
   16598      19.9050
   16599      19.0977
   16600      18.4029
   16601      18.5630
   16602      18.5735
   16603      18.6973
   16604      18.2005
   16605      18.4443
   16606      18.9576
   16607      18.7401
   16608      18.2842
   16609      18.9612
   16610      18.8182
   16611      18.9966
   16612      19.2037
   16613      19.1029
   16614      19.3877
   16615      18.8736
   16616      19.1302
   16617      18.3907
   16618      19.2658
   16619      18.9375
   16620      19.6413
   16621      18.3364
   16622      19.1997
   16623      19.1955
   16624      19.4483
   16625      18.8898
   16626      18.4734
   16627      18.9461
   16628      19.0511
   16629      18.3305
   16630      18.9147
   16631      18.4138
   16632      18.6649
   16633      18.4756
   16634      18.6599
   16635      18.7260
   16636      18.2850
   16637      18.6162
   16638      18.9679
   16639      18.7191
   16640      18.5095
   16641      18.7561
   16642      18.9630
   16643      18.8342
   16644      18.5525
   16645      18.8204
   16646      19.1012
   16647      18.8652
   16648      18.5785
   16649      19.1247
   16650      18.8124
   16651      18.9537
   16652      19.8326
   16653      18.9150
   16654      19.9106
   16655      19.2451
   16656      19.0963
   16657      18.5149
   16658      18.9870
   16659      18.7318
   16660      18.9921
   16661      19.1274
   16662      18.9060
   16663      18.3738
   16664      18.8565
   16665      19.1185
   16666      19.0255
   16667      19.2581
   16668      19.1175
   16669      18.3160
   16670      18.7193
   16671      18.7341
   16672      18.7426
   16673      18.6761
   16674      18.9872
   16675      18.7246
   16676      18.4965
   16677      18.2926
   16678      18.7348
   16679      18.6692
   16680      18.7616
   16681      18.2533
   16682      18.5615
   16683      19.0849
   16684      19.1697
   16685      19.0672
   16686      19.3417
   16687      18.8796
   16688      19.1597
   16689      18.9211
   16690      19.2213
   16691      19.2494
   16692      18.4348
   16693      19.0741
   16694      18.7054
   16695      19.0977
   16696      19.1803
   16697      19.5075
   16698      18.8699
   16699      19.5023
   16700      18.3455
   16701      18.5972
   16702      18.5913
   16703      18.6431
   16704      18.7677
   16705      18.0683
   16706      18.8560
   16707      19.4634
   16708      18.7907
   16709      18.6838
   16710      18.9169
   16711      18.5733
   16712      18.4558
   16713      19.0374
   16714      19.8431
   16715      19.6014
   16716      19.5292
   16717      18.9020
   16718      18.7455
   16719      18.8666
   16720      19.4027
   16721      19.8882
   16722      19.2338
   16723      19.4084
   16724      19.1416
   16725      19.3007
   16726      19.1282
   16727      19.5195
   16728      19.7937
   16729      19.1973
   16730      19.3309
   16731      20.0150
   16732      19.2831
   16733      19.0602
   16734      19.2996
   16735      19.4139
   16736      18.9447
   16737      18.6859
   16738      18.5046
   16739      18.6304
   16740      19.2877
   16741      18.8520
   16742      19.5195
   16743      19.7863
   16744      20.2669
   16745      19.7656
   16746      19.0687
   16747      19.5981
   16748      19.1795
   16749      19.8074
   16750      19.8260
   16751      19.4032
   16752      19.5705
   16753      19.4576
   16754      19.2057
   16755      19.6707
   16756      18.8401
   16757      19.0448
   16758      19.1680
   16759      18.6446
   16760      19.5138
   16761      18.6145
   16762      18.5103
   16763      18.5792
   16764      18.8435
   16765      18.9788
   16766      19.6574
   16767      19.4595
   16768      19.8484
   16769      19.3336
   16770      19.6726
   16771      19.0548
   16772      18.3662
   16773      18.7543
   16774      18.8148
   16775      19.0054
   16776      20.0864
   16777      19.3744
   16778      19.1968
   16779      19.5784
   16780      19.2273
   16781      19.4108
   16782      18.8474
   16783      18.9879
   16784      19.6087
   16785      18.8846
   16786      19.6331
   16787      20.2425
   16788      19.8347
   16789      19.7632
   16790      19.3921
   16791      19.0987
   16792      18.9092
   16793      18.7937
   16794      19.4629
   16795      18.5684
   16796      18.4050
   16797      18.2690
   16798      18.2807
   16799      18.3142
   16800      18.5164
   16801      18.4295
   16802      18.8896
   16803      18.2414
   16804      19.1233
   16805      19.1542
   16806      19.1536
   16807      18.4111
   16808      17.8358
   16809      18.9017
   16810      19.1939
   16811      18.2024
   16812      18.9731
   16813      18.7119
   16814      19.0032
   16815      19.2275
   16816      18.7320
   16817      18.8067
   16818      19.0872
   16819      18.8149
   16820      19.3012
   16821      19.1655
   16822      19.0908
   16823      19.5215
   16824      19.1322
   16825      19.4999
   16826      19.2554
   16827      19.3819
   16828      18.7791
   16829      19.3247
   16830      19.1524
   16831      19.3253
   16832      19.5134
   16833      19.3678
   16834      18.8209
   16835      18.4334
   16836      17.7665
   16837      18.9394
   16838      19.8160
   16839      18.8612
   16840      19.4817
   16841      18.9656
   16842      19.5289
   16843      19.7026
   16844      20.5563
   16845      20.4112
   16846      20.1242
   16847      20.1213
   16848      20.8979
   16849      20.6823
   16850      20.3372
   16851      19.5280
   16852      20.0867
   16853      20.6178
   16854      20.0791
   16855      19.9838
   16856      20.2203
   16857      19.2224
   16858      19.3822
   16859      19.3761
   16860      18.4672
   16861      18.5315
   16862      18.5802
   16863      18.8978
   16864      18.7362
   16865      18.8169
   16866      19.8163
   16867      18.8071
   16868      19.1133
   16869      19.2053
   16870      19.8390
   16871      20.1336
   16872      19.9671
   16873      19.3452
   16874      19.5750
   16875      19.8762
   16876      20.1462
   16877      19.7733
   16878      19.2244
   16879      19.7904
   16880      19.5661
   16881      20.2083
   16882      19.9875
   16883      19.7543
   16884      19.3284
   16885      20.0844
   16886      19.4743
   16887      19.3990
   16888      20.0364
   16889      20.0040
   16890      19.7404
   16891      20.0299
   16892      19.6148
   16893      19.7518
   16894      19.1711
   16895      18.9388
   16896      18.3213
   16897      18.8559
   16898      18.6963
   16899      18.7636
   16900      18.8348
   16901      19.4527
   16902      19.0771
   16903      18.7899
   16904      18.8529
   16905      19.0123
   16906      18.5030
   16907      18.9382
   16908      18.4989
   16909      18.8579
   16910      18.6677
   16911      19.2436
   16912      18.8033
   16913      18.9299
   16914      19.4936
   16915      19.2320
   16916      19.4265
   16917      18.8490
   16918      19.2987
   16919      19.7046
   16920      19.1216
   16921      20.0537
   16922      19.2993
   16923      19.8338
   16924      19.3096
   16925      19.2481
   16926      19.8423
   16927      19.4483
   16928      19.0977
   16929      19.5850
   16930      19.3507
   16931      19.2095
   16932      19.0417
   16933      19.1684
   16934      18.9715
   16935      19.2049
   16936      19.0668
   16937      19.6344
   16938      19.6182
   16939      18.8387
   16940      19.1912
   16941      18.5048
   16942      18.6953
   16943      18.6892
   16944      18.9531
   16945      18.9118
   16946      18.9242
   16947      18.8139
   16948      19.0844
   16949      18.6911
   16950      18.5204
   16951      18.1744
   16952      19.4887
   16953      18.5568
   16954      18.5192
   16955      19.1988
   16956      18.8599
   16957      19.1377
   16958      18.8036
   16959      19.4377
   16960      18.7609
   16961      19.1257
   16962      19.2337
   16963      18.9532
   16964      19.0460
   16965      19.3083
   16966      19.6050
   16967      20.2141
   16968      19.7667
   16969      19.7265
   16970      19.8375
   16971      20.0122
   16972      19.4330
   16973      19.5521
   16974      19.1181
   16975      19.5415
   16976      19.6953
   16977      19.4893
   16978      19.2513
   16979      19.8999
   16980      19.9118
   16981      19.8526
   16982      18.9816
   16983      18.8478
   16984      19.0349
   16985      18.8430
   16986      19.0328
   16987      18.4677
   16988      18.0188
   16989      19.3516
   16990      18.3979
   16991      18.9506
   16992      19.2849
   16993      18.9149
   16994      18.7070
   16995      19.2804
   16996      19.6609
   16997      19.4421
   16998      19.2508
   16999      18.8634
   17000      18.7372
   17001      19.4349
   17002      19.0008
   17003      19.5326
   17004      18.8812
   17005      20.1423
   17006      20.4183
   17007      19.7728
   17008      19.6490
   17009      18.8156
   17010      18.8922
   17011      18.8596
   17012      19.1776
   17013      18.4893
   17014      18.9692
   17015      18.7146
   17016      19.0288
   17017      18.8575
   17018      18.8307
   17019      18.9302
   17020      19.0071
   17021      18.4918
   17022      19.2033
   17023      19.0046
   17024      19.7564
   17025      18.4922
   17026      19.0751
   17027      18.4174
   17028      18.8012
   17029      19.2772
   17030      19.1177
   17031      18.3670
   17032      18.9805
   17033      18.9847
   17034      18.9994
   17035      18.0159
   17036      18.1048
   17037      18.4487
   17038      18.6658
   17039      18.8131
   17040      18.5718
   17041      19.2224
   17042      19.6061
   17043      19.0587
   17044      19.1048
   17045      19.5843
   17046      19.1246
   17047      19.8292
   17048      19.5803
   17049      19.0338
   17050      18.7935
   17051      19.0087
   17052      18.8879
   17053      18.7791
   17054      19.4220
   17055      18.7614
   17056      18.4900
   17057      18.6671
   17058      19.0601
   17059      19.6411
   17060      18.8387
   17061      19.2702
   17062      19.2483
   17063      19.4707
   17064      19.0365
   17065      19.3759
   17066      19.0776
   17067      19.8784
   17068      19.4703
   17069      19.7185
   17070      19.6138
   17071      18.6338
   17072      18.4951
   17073      18.8781
   17074      18.4249
   17075      19.4530
   17076      19.4048
   17077      18.7628
   17078      19.0803
   17079      18.7192
   17080      18.5466
   17081      18.8641
   17082      19.1631
   17083      18.5307
   17084      19.0000
   17085      19.7485
   17086      19.0038
   17087      19.6485
   17088      19.4050
   17089      18.8517
   17090      18.7557
   17091      18.5111
   17092      19.3735
   17093      20.0804
   17094      19.1271
   17095      18.7465
   17096      18.9554
   17097      19.5603
   17098      18.8308
   17099      19.3940
   17100      18.8730
   17101      19.2967
   17102      19.7341
   17103      19.3847
   17104      19.3986
   17105      19.5810
   17106      19.4143
   17107      19.5920
   17108      19.4811
   17109      18.6756
   17110      18.6766
   17111      19.1617
   17112      19.4085
   17113      19.5496
   17114      19.5250
   17115      19.3661
   17116      19.0160
   17117      19.0283
   17118      18.9354
   17119      19.3838
   17120      19.3542
   17121      19.3139
   17122      19.2551
   17123      19.4545
   17124      19.4889
   17125      19.0503
   17126      19.2523
   17127      19.3323
   17128      19.4587
   17129      19.2909
   17130      19.3165
   17131      18.9653
   17132      18.8439
   17133      19.2569
   17134      19.0954
   17135      19.4966
   17136      19.5453
   17137      19.2025
   17138      19.3092
   17139      19.0031
   17140      18.1309
   17141      18.8342
   17142      19.3326
   17143      19.0383
   17144      18.9684
   17145      19.1263
   17146      19.2626
   17147      19.1615
   17148      19.6159
   17149      19.0969
   17150      19.5107
   17151      18.9579
   17152      19.2701
   17153      19.2238
   17154      18.7942
   17155      19.5522
   17156      19.6206
   17157      18.7014
   17158      18.9409
   17159      19.2068
   17160      19.4631
   17161      18.8914
   17162      17.9909
   17163      18.6761
   17164      18.5520
   17165      18.7157
   17166      18.9988
   17167      19.3619
   17168      19.4934
   17169      18.9192
   17170      19.1322
   17171      18.7729
   17172      19.0387
   17173      18.5597
   17174      18.6511
   17175      18.6746
   17176      18.7947
   17177      18.6697
   17178      19.0077
   17179      18.2469
   17180      18.9458
   17181      18.4217
   17182      18.3340
   17183      18.4336
   17184      18.6523
   17185      18.6125
   17186      19.0112
   17187      18.9123
   17188      18.7490
   17189      19.0846
   17190      19.2824
   17191      19.1609
   17192      19.1919
   17193      19.5714
   17194      19.5405
   17195      19.3456
   17196      19.4740
   17197      19.6552
   17198      19.6118
   17199      19.9025
   17200      19.3697
   17201      19.2625
   17202      19.1739
   17203      19.0209
   17204      18.9254
   17205      18.7989
   17206      20.6377
   17207      19.6166
   17208      19.0555
   17209      18.9015
   17210      18.9883
   17211      19.5893
   17212      19.6491
   17213      19.3189
   17214      19.9191
   17215      18.9353
   17216      19.3987
   17217      19.7464
   17218      19.3452
   17219      19.8818
   17220      19.6028
   17221      19.4035
   17222      18.8954
   17223      19.1139
   17224      20.1961
   17225      18.7707
   17226      19.0429
   17227      19.9421
   17228      19.7721
   17229      19.3098
   17230      19.5215
   17231      20.2554
   17232      19.2901
   17233      20.2274
   17234      19.9950
   17235      19.4134
   17236      20.5194
   17237      19.5526
   17238      19.5292
   17239      19.5435
   17240      19.0994
   17241      19.4987
   17242      18.7535
   17243      19.4473
   17244      19.3229
   17245      19.0668
   17246      20.4865
   17247      20.4254
   17248      19.5648
   17249      20.2186
   17250      19.9141
   17251      19.0472
   17252      17.9939
   17253      19.0167
   17254      19.0292
   17255      19.0628
   17256      18.8629
   17257      19.5916
   17258      19.7811
   17259      19.3766
   17260      19.5444
   17261      19.7302
   17262      18.9927
   17263      19.4811
   17264      19.3039
   17265      19.9150
   17266      19.0478
   17267      19.3088
   17268      20.0890
   17269      19.4528
   17270      18.9672
   17271      19.6200
   17272      20.1542
   17273      19.2335
   17274      19.5708
   17275      19.0415
   17276      19.4616
   17277      18.9704
   17278      19.2177
   17279      19.1497
   17280      19.2056
   17281      18.9635
   17282      19.3304
   17283      19.4725
   17284      19.1262
   17285      18.7605
   17286      19.1128
   17287      18.9342
   17288      18.9123
   17289      20.0764
   17290      19.8168
   17291      19.7793
   17292      19.1752
   17293      19.5483
   17294      19.6401
   17295      18.5542
   17296      19.1900
   17297      19.0138
   17298      19.3113
   17299      19.4538
   17300      19.2338
   17301      19.2571
   17302      19.6247
   17303      18.9778
   17304      18.7403
   17305      18.8638
   17306      19.1168
   17307      18.2453
   17308      18.8339
   17309      18.3892
   17310      19.2921
   17311      18.6773
   17312      18.2507
   17313      18.8479
   17314      18.5773
   17315      18.9785
   17316      18.8758
   17317      19.0436
   17318      18.5327
   17319      18.8936
   17320      19.1924
   17321      19.0230
   17322      19.2952
   17323      18.9174
   17324      19.0304
   17325      19.0431
   17326      19.2990
   17327      19.1061
   17328      18.8696
   17329      18.9056
   17330      19.0810
   17331      19.0100
   17332      19.4009
   17333      18.9750
   17334      19.6543
   17335      19.0472
   17336      19.9899
   17337      19.5686
   17338      19.5765
   17339      19.5996
   17340      19.1738
   17341      19.6609
   17342      20.0430
   17343      20.3364
   17344      19.7707
   17345      19.7418
   17346      19.6412
   17347      19.8278
   17348      19.4263
   17349      18.5503
   17350      19.1596
   17351      18.2250
   17352      18.5258
   17353      18.7194
   17354      18.6263
   17355      18.5609
   17356      18.7926
   17357      18.8783
   17358      19.2782
   17359      19.1957
   17360      19.1749
   17361      19.0428
   17362      18.9388
   17363      19.2918
   17364      18.9322
   17365      18.9608
   17366      18.8577
   17367      19.1087
   17368      18.7471
   17369      18.8235
   17370      18.9154
   17371      19.1008
   17372      18.9296
   17373      18.4343
   17374      18.7374
   17375      18.9039
   17376      18.7588
   17377      18.5107
   17378      18.1254
   17379      18.8102
   17380      18.1165
   17381      18.4337
   17382      18.7117
   17383      18.7564
   17384      18.6273
   17385      18.7924
   17386      19.0298
   17387      19.5120
   17388      18.7075
   17389      19.2722
   17390      19.1721
   17391      18.9647
   17392      18.7047
   17393      19.0807
   17394      18.7286
   17395      18.4931
   17396      19.6633
   17397      19.0821
   17398      19.0376
   17399      18.4860
   17400      18.8034
   17401      18.6900
   17402      18.1655
   17403      19.0415
   17404      18.5213
   17405      18.6995
   17406      18.5638
   17407      18.6056
   17408      19.4868
   17409      19.1308
   17410      19.7512
   17411      19.7211
   17412      19.4904
   17413      18.7269
   17414      19.6447
   17415      19.7168
   17416      19.3699
   17417      19.8701
   17418      19.9626
   17419      19.8064
   17420      19.8835
   17421      19.2759
   17422      19.6016
   17423      19.6306
   17424      18.5979
   17425      19.1985
   17426      18.5186
   17427      19.1236
   17428      18.8374
   17429      19.3583
   17430      18.7687
   17431      18.6758
   17432      19.2457
   17433      18.8845
   17434      19.2404
   17435      19.5071
   17436      19.3131
   17437      19.2288
   17438      19.3913
   17439      18.7060
   17440      18.7191
   17441      19.0727
   17442      18.7228
   17443      18.3307
   17444      18.9546
   17445      18.9000
   17446      18.4871
   17447      18.3008
   17448      19.0229
   17449      18.5422
   17450      18.6277
   17451      18.6454
   17452      18.4640
   17453      19.4354
   17454      19.1844
   17455      19.5032
   17456      19.5565
   17457      18.6548
   17458      19.1626
   17459      18.6080
   17460      18.7490
   17461      18.7424
   17462      19.1946
   17463      19.2300
   17464      18.5290
   17465      18.5864
   17466      18.5564
   17467      19.0893
   17468      18.7741
   17469      18.9641
   17470      18.6787
   17471      19.1088
   17472      18.7399
   17473      18.8949
   17474      19.0743
   17475      19.3776
   17476      19.7032
   17477      19.7428
   17478      20.0419
   17479      19.7408
   17480      19.1530
   17481      19.6289
   17482      19.3686
   17483      19.9511
   17484      18.8949
   17485      19.9646
   17486      19.2485
   17487      19.1430
   17488      18.9342
   17489      19.0951
   17490      19.2636
   17491      18.6980
   17492      19.2928
   17493      19.2872
   17494      19.2110
   17495      19.0272
   17496      19.3599
   17497      19.1314
   17498      19.1573
   17499      19.7597
   17500      20.2441
   17501      20.1824
   17502      19.6101
   17503      19.7291
   17504      19.8221
   17505      19.8690
   17506      19.5062
   17507      19.7097
   17508      19.3565
   17509      20.0229
   17510      19.5711
   17511      19.2777
   17512      18.9346
   17513      19.2644
   17514      19.5085
   17515      19.5870
   17516      20.1817
   17517      19.8173
   17518      19.7834
   17519      19.8630
   17520      19.4872
   17521      19.6245
   17522      20.1556
   17523      19.6122
   17524      19.3905
   17525      19.0888
   17526      19.0396
   17527      20.0676
   17528      20.0905
   17529      19.7218
   17530      19.2041
   17531      19.0553
   17532      19.4831
   17533      18.5520
   17534      19.6402
   17535      19.6809
   17536      19.6618
   17537      20.1380
   17538      20.6782
   17539      19.5777
   17540      19.4379
   17541      19.6867
   17542      19.5551
   17543      19.1996
   17544      19.8565
   17545      19.7163
   17546      19.5562
   17547      19.8673
   17548      19.4657
   17549      18.8173
   17550      18.7289
   17551      19.9218
   17552      19.5276
   17553      19.8087
   17554      18.9821
   17555      19.0636
   17556      19.4570
   17557      20.2146
   17558      19.2851
   17559      18.8974
   17560      18.8921
   17561      18.8062
   17562      18.3403
   17563      18.9436
   17564      18.2304
   17565      19.4391
   17566      19.3317
   17567      19.7146
   17568      19.3447
   17569      19.6650
   17570      19.2181
   17571      19.1384
   17572      19.0893
   17573      19.8522
   17574      18.6450
   17575      19.0798
   17576      19.0466
   17577      18.7813
   17578      19.6240
   17579      18.7528
   17580      18.8958
   17581      19.0534
   17582      19.5435
   17583      18.6811
   17584      18.6622
   17585      18.4268
   17586      18.2471
   17587      19.4203
   17588      19.0743
   17589      18.8654
   17590      18.7377
   17591      18.7938
   17592      19.2436
   17593      18.7063
   17594      18.8535
   17595      19.2829
   17596      18.4652
   17597      18.7447
   17598      19.7539
   17599      18.7695
   17600      19.0014
   17601      18.8129
   17602      18.4690
   17603      19.0089
   17604      19.8175
   17605      19.6069
   17606      19.8648
   17607      19.0592
   17608      18.1845
   17609      18.8104
   17610      18.2147
   17611      19.3251
   17612      18.5808
   17613      19.2757
   17614      18.9677
   17615      19.0426
   17616      18.5515
   17617      18.7419
   17618      19.3195
   17619      18.8630
   17620      18.4146
   17621      19.0305
   17622      19.1032
   17623      18.9002
   17624      18.4264
   17625      19.4325
   17626      19.4850
   17627      19.6907
   17628      18.6884
   17629      19.2449
   17630      18.8847
   17631      18.8037
   17632      18.8266
   17633      19.3311
   17634      18.8024
   17635      18.6732
   17636      19.7262
   17637      19.1650
   17638      18.9978
   17639      18.6479
   17640      19.5231
   17641      19.0975
   17642      19.2060
   17643      18.5529
   17644      19.1222
   17645      18.2370
   17646      18.1777
   17647      18.8070
   17648      18.6719
   17649      19.1951
   17650      18.4566
   17651      18.9632
   17652      19.3991
   17653      19.9564
   17654      18.7331
   17655      19.0820
   17656      18.7600
   17657      17.8071
   17658      19.0117
   17659      18.6699
   17660      18.4556
   17661      18.7609
   17662      18.6812
   17663      19.2138
   17664      18.5716
   17665      18.9909
   17666      18.6356
   17667      19.1279
   17668      19.0004
   17669      18.8549
   17670      18.8874
   17671      19.0866
   17672      19.5624
   17673      19.4323
   17674      19.2106
   17675      19.2096
   17676      19.0187
   17677      19.3888
   17678      19.1367
   17679      19.6805
   17680      19.1829
   17681      20.7651
   17682      19.4458
   17683      18.6376
   17684      18.8870
   17685      18.9857
   17686      19.3604
   17687      19.4237
   17688      19.7352
   17689      19.0454
   17690      19.6777
   17691      19.9356
   17692      19.1101
   17693      19.6798
   17694      20.0171
   17695      19.1983
   17696      19.3073
   17697      19.9191
   17698      18.9984
   17699      19.1553
   17700      19.1314
   17701      19.5133
   17702      19.0466
   17703      18.7017
   17704      18.2661
   17705      18.9320
   17706      18.1932
   17707      19.6497
   17708      19.5016
   17709      18.9397
   17710      19.1973
   17711      19.1595
   17712      19.0643
   17713      19.1320
   17714      18.9228
   17715      18.4768
   17716      18.5471
   17717      18.9807
   17718      18.5618
   17719      18.3414
   17720      19.5128
   17721      19.1732
   17722      18.7553
   17723      19.0753
   17724      18.5774
   17725      18.4054
   17726      19.0172
   17727      18.7162
   17728      18.2680
   17729      18.2934
   17730      19.0593
   17731      18.2938
   17732      18.6943
   17733      18.1398
   17734      18.2610
   17735      17.8141
   17736      18.6862
   17737      18.4771
   17738      18.6317
   17739      18.4360
   17740      18.2136
   17741      18.1517
   17742      18.4226
   17743      18.4491
   17744      18.8543
   17745      18.5599
   17746      18.6498
   17747      18.2382
   17748      18.9813
   17749      18.9050
   17750      19.5554
   17751      19.4979
   17752      19.3139
   17753      19.6015
   17754      19.0908
   17755      18.9859
   17756      19.1768
   17757      19.1268
   17758      18.9276
   17759      18.8072
   17760      18.9926
   17761      19.1041
   17762      19.0221
   17763      19.0251
   17764      18.6693
   17765      18.8079
   17766      18.4733
   17767      19.0159
   17768      18.8524
   17769      18.9710
   17770      18.8494
   17771      18.7255
   17772      18.8161
   17773      19.1595
   17774      18.7286
   17775      18.9139
   17776      19.1098
   17777      19.2331
   17778      19.2442
   17779      18.3276
   17780      19.3527
   17781      18.7491
   17782      19.0809
   17783      18.6984
   17784      18.9541
   17785      18.3813
   17786      18.7134
   17787      18.8288
   17788      18.9811
   17789      19.0282
   17790      19.6481
   17791      19.2769
   17792      18.3038
   17793      18.5055
   17794      18.2950
   17795      18.1718
   17796      18.9806
   17797      19.0058
   17798      19.1234
   17799      18.2371
   17800      18.4665
   17801      19.0778
   17802      18.4880
   17803      18.4317
   17804      18.4675
   17805      18.4822
   17806      18.7568
   17807      19.3427
   17808      19.8612
   17809      18.9145
   17810      17.7910
   17811      18.2987
   17812      18.6605
   17813      17.9608
   17814      17.9627
   17815      18.0565
   17816      18.1780
   17817      18.8033
   17818      19.0004
   17819      18.4041
   17820      18.9226
   17821      19.0301
   17822      18.7633
   17823      18.4998
   17824      19.0209
   17825      18.6521
   17826      19.1426
   17827      19.2140
   17828      18.5878
   17829      18.7046
   17830      18.7437
   17831      19.1188
   17832      18.6214
   17833      18.9278
   17834      18.8547
   17835      19.2208
   17836      19.0536
   17837      20.4823
   17838      18.4985
   17839      18.9697
   17840      19.4504
   17841      18.8327
   17842      18.7470
   17843      19.2230
   17844      18.7455
   17845      18.6449
   17846      18.2803
   17847      18.5884
   17848      18.3660
   17849      18.4599
   17850      18.9686
   17851      19.2549
   17852      18.5949
   17853      18.6123
   17854      18.3776
   17855      18.0758
   17856      18.1763
   17857      18.0254
   17858      18.6627
   17859      18.6572
   17860      18.5967
   17861      18.3692
   17862      18.0898
   17863      18.0491
   17864      18.6234
   17865      19.0759
   17866      18.7591
   17867      18.6318
   17868      18.1860
   17869      18.6725
   17870      18.8580
   17871      17.7659
   17872      17.9771
   17873      17.8123
   17874      18.5750
   17875      18.4600
   17876      18.9133
   17877      18.1406
   17878      18.7116
   17879      18.8591
   17880      18.7540
   17881      18.3403
   17882      18.6994
   17883      18.7527
   17884      18.4949
   17885      18.0967
   17886      18.3697
   17887      18.5088
   17888      19.4612
   17889      18.5281
   17890      18.8126
   17891      18.6099
   17892      18.7727
   17893      19.2724
   17894      18.3695
   17895      19.3432
   17896      18.7088
   17897      19.1271
   17898      19.4879
   17899      18.9789
   17900      17.6821
   17901      18.0675
   17902      18.5687
   17903      18.6551
   17904      19.0210
   17905      18.2401
   17906      18.5448
   17907      18.2614
   17908      17.9135
   17909      16.9821
   17910      17.7050
   17911      17.8175
   17912      17.4073
   17913      17.8791
   17914      17.6097
   17915      17.4192
   17916      17.9502
   17917      18.1268
   17918      18.2638
   17919      18.9173
   17920      18.2624
   17921      18.4504
   17922      18.2196
   17923      18.5703
   17924      18.4744
   17925      17.9730
   17926      18.2738
   17927      18.5345
   17928      18.2657
   17929      18.1067
   17930      17.4519
   17931      17.8761
   17932      17.2916
   17933      17.6633
   17934      17.8169
   17935      18.5911
   17936      17.9246
   17937      18.0239
   17938      17.9531
   17939      18.7217
   17940      19.2439
   17941      18.7681
   17942      18.2611
   17943      18.6418
   17944      18.5709
   17945      18.4385
   17946      19.1309
   17947      18.5865
   17948      18.3697
   17949      17.9809
   17950      18.7335
   17951      18.0545
   17952      18.0689
   17953      18.5072
   17954      18.2982
   17955      18.2425
   17956      18.6941
   17957      18.5568
   17958      18.6695
   17959      18.8335
   17960      20.3477
   17961      19.2560
   17962      19.0224
   17963      19.3548
   17964      19.4273
   17965      20.1049
   17966      20.4233
   17967      19.9783
   17968      20.0654
   17969      19.5485
   17970      19.8820
   17971      19.4375
   17972      19.8752
   17973      19.6451
   17974      19.5571
   17975      19.7400
   17976      19.2212
   17977      19.4988
   17978      19.4346
   17979      19.8150
   17980      19.8539
   17981      19.9252
   17982      20.1873
   17983      19.4829
   17984      19.4512
   17985      19.2345
   17986      19.0320
   17987      19.0906
   17988      19.0351
   17989      19.3866
   17990      20.0229
   17991      19.8435
   17992      19.9841
   17993      19.6796
   17994      19.7464
   17995      19.4389
   17996      18.3870
   17997      18.3572
   17998      18.3719
   17999      18.2678
   18000      18.4564
   18001      18.9518
   18002      18.9978
   18003      19.0451
   18004      18.6709
   18005      18.4131
   18006      18.8152
   18007      18.6702
   18008      18.4895
   18009      18.8718
   18010      18.9302
   18011      19.1515
   18012      18.6296
   18013      17.8415
   18014      18.0173
   18015      18.9289
   18016      18.9928
   18017      18.6487
   18018      18.3336
   18019      19.3158
   18020      19.0467
   18021      19.1132
   18022      19.6196
   18023      19.2487
   18024      18.8557
   18025      19.5150
   18026      19.5057
   18027      19.2779
   18028      19.3483
   18029      19.3273
   18030      19.2217
   18031      18.9099
   18032      19.6296
   18033      19.2607
   18034      19.7556
   18035      18.8319
   18036      19.4510
   18037      19.4868
   18038      18.2104
   18039      19.2362
   18040      19.3898
   18041      19.5564
   18042      19.8889
   18043      19.4918
   18044      18.9164
   18045      19.2767
   18046      18.6354
   18047      19.2586
   18048      19.2714
   18049      19.2487
   18050      18.7790
   18051      19.4934
   18052      20.5383
   18053      19.2971
   18054      19.8335
   18055      19.5831
   18056      19.0983
   18057      19.4481
   18058      19.5463
   18059      19.5691
   18060      19.4024
   18061      19.3044
   18062      19.8383
   18063      19.3507
   18064      19.5904
   18065      19.5107
   18066      19.5801
   18067      18.9100
   18068      19.1185
   18069      19.2145
   18070      19.5439
   18071      19.8527
   18072      19.4998
   18073      19.1268
   18074      18.8767
   18075      19.0232
   18076      19.9919
   18077      19.2589
   18078      19.0806
   18079      19.3179
   18080      19.2063
   18081      19.0632
   18082      19.7704
   18083      18.9144
   18084      19.3380
   18085      18.8545
   18086      19.1059
   18087      19.1729
   18088      18.8457
   18089      18.7494
   18090      19.8073
   18091      19.0246
   18092      18.9634
   18093      19.3022
   18094      19.4565
   18095      18.9100
   18096      19.4758
   18097      19.8211
   18098      19.5977
   18099      20.1038
   18100      19.3093
   18101      20.1154
   18102      19.8960
   18103      19.7376
   18104      19.6187
   18105      19.8406
   18106      19.5911
   18107      19.8727
   18108      19.9630
   18109      20.6480
   18110      20.2695
   18111      20.1314
   18112      19.6461
   18113      20.7613
   18114      20.5989
   18115      20.3394
   18116      19.6442
   18117      20.6641
   18118      20.7161
   18119      21.0217
   18120      20.4397
   18121      20.0219
   18122      19.6407
   18123      19.6236
   18124      19.7325
   18125      19.3340
   18126      19.0651
   18127      19.1056
   18128      19.4995
   18129      19.8466
   18130      19.8799
   18131      18.7921
   18132      19.2255
   18133      19.1005
   18134      19.0505
   18135      19.1253
   18136      19.2156
   18137      18.7458
   18138      18.6603
   18139      18.9122
   18140      18.7607
   18141      20.2619
   18142      19.1933
   18143      19.2581
   18144      19.6237
   18145      19.5652
   18146      19.1773
   18147      19.2604
   18148      20.2516
   18149      20.0560
   18150      19.5986
   18151      19.6846
   18152      19.8249
   18153      19.3009
   18154      19.1081
   18155      19.5361
   18156      19.6878
   18157      20.0397
   18158      20.4381
   18159      20.5421
   18160      19.6600
   18161      19.6199
   18162      19.9247
   18163      19.6708
   18164      19.7954
   18165      20.1992
   18166      19.8841
   18167      20.1284
   18168      19.5476
   18169      19.0174
   18170      19.1572
   18171      20.0492
   18172      20.6107
   18173      19.8317
   18174      19.5849
   18175      20.4040
   18176      19.7221
   18177      20.4844
   18178      19.9284
   18179      19.9205
   18180      19.9110
[truncated: 6,640,041 more chars]
