# Supplementary material for: Non-degradative Ubiquitination of Protein Kinases
Source: PLoS Comput Biol. 2016 Jun 2;12(6):e1004898. doi: 10.1371/journal.pcbi.1004898 (PMC4890936; doi:10.1371/journal.pcbi.1004898)
Supplement: S14 Dataset — The distance between the ZAP-70 F349 Cα atom and the D379 Cβ atom at each picosecond in the simulations is printed in Angstroms. Data from each of the 32 10-ns simulations is combined into one file. (BZ2) [file pcbi.1004898.s024.bz2 › pcbi.1004898.s024]

#Frame      Dis_00005
       1       9.8972
       2       9.6942
       3       9.9232
       4       9.2996
       5       8.9889
       6      10.1390
       7       9.4710
       8       9.9941
       9       9.9161
      10       9.6218
      11       9.7096
      12      10.0216
      13      10.4041
      14      10.4341
      15       9.9260
      16       9.3405
      17       9.5655
      18      10.4409
      19       9.9171
      20       9.9274
      21      10.3101
      22       9.8164
      23       9.3135
      24      10.3489
      25       9.1452
      26       9.6923
      27       8.8450
      28       9.0014
      29       9.7773
      30       8.6594
      31       9.5682
      32       9.5988
      33       9.2998
      34       9.4785
      35       8.8716
      36       9.1044
      37       9.2105
      38       9.7324
      39       9.9316
      40       9.5171
      41       9.5833
      42       9.9321
      43       9.8260
      44       9.3504
      45       9.5621
      46       9.4201
      47       9.7609
      48       9.2613
      49       9.5265
      50       9.9533
      51       9.8351
      52       9.5364
      53       9.7155
      54      10.2734
      55      10.1246
      56       9.7758
      57       9.7217
      58       9.2399
      59      10.2629
      60       9.9119
      61       9.9672
      62       9.8270
      63       9.5414
      64       9.7061
      65      10.0763
      66       9.4689
      67       9.9432
      68       9.4834
      69       9.8649
      70       9.6890
      71      10.1433
      72       9.6878
      73       9.3023
      74       9.8326
      75       9.8779
      76       9.6858
      77       9.6468
      78       9.9731
      79       9.5357
      80       9.4909
      81       9.5665
      82       9.8272
      83      10.4542
      84       9.7508
      85      10.0626
      86      10.0102
      87       9.7351
      88       9.6606
      89       9.8445
      90       9.2473
      91       9.5127
      92       9.3508
      93       8.9976
      94       8.7255
      95       9.4277
      96       9.5294
      97       9.2694
      98       9.6641
      99       9.4000
     100       9.4088
     101       9.1585
     102       9.2213
     103       8.9996
     104      10.2124
     105       9.5098
     106       9.4962
     107       8.7563
     108       9.0668
     109      10.1539
     110      10.2398
     111      10.4328
     112      10.3391
     113      10.2377
     114      10.5510
     115       9.4145
     116       9.1178
     117       9.8398
     118       9.8061
     119       9.7070
     120       9.6173
     121       9.7421
     122       9.8076
     123       9.8252
     124       9.5958
     125      10.5256
     126      10.3850
     127       9.9628
     128       9.6730
     129       9.6276
     130       9.5111
     131       9.4905
     132       9.6771
     133       9.6465
     134       9.4831
     135       9.1614
     136      10.1082
     137       9.9743
     138       9.4988
     139       9.4361
     140       9.4542
     141       9.0732
     142       9.1973
     143       9.4431
     144       8.8450
     145       9.6866
     146       9.9978
     147       8.8758
     148       9.1479
     149       9.6302
     150       9.2197
     151       9.7717
     152       9.5316
     153       8.6302
     154       8.7329
     155       8.2950
     156       8.2341
     157       7.9803
     158       8.0141
     159       8.4633
     160       8.7104
     161       9.0633
     162       9.2895
     163       9.3038
     164       9.2350
     165       9.9307
     166       9.1246
     167       9.2787
     168      10.2464
     169       9.7805
     170      10.0060
     171       9.6922
     172       9.7931
     173       9.6068
     174       9.1184
     175       9.4926
     176       9.9617
     177       9.4064
     178       8.6473
     179       8.4097
     180       9.4261
     181       9.1163
     182       8.6554
     183       8.8194
     184       8.6227
     185       8.0890
     186       8.3903
     187       8.3860
     188       8.8900
     189       8.8816
     190       7.7598
     191       8.2053
     192       7.9353
     193       7.9480
     194       8.7134
     195       7.7994
     196       7.5780
     197       6.5588
     198       6.5710
     199       7.8673
     200       8.6180
     201       8.2042
     202       8.0403
     203       8.2566
     204       8.4546
     205       8.3136
     206       8.3896
     207       8.3196
     208       8.9441
     209       9.0302
     210       9.0950
     211       9.3639
     212       9.2893
     213       9.8020
     214       9.0825
     215       9.1403
     216       8.5752
     217       9.7662
     218       9.2272
     219       9.1238
     220       9.6172
     221       8.9952
     222       9.4287
     223       9.5768
     224       9.3399
     225       9.5319
     226       9.0769
     227       8.7535
     228       8.6619
     229       8.2106
     230       8.9594
     231       8.3988
     232       7.8248
     233       8.3149
     234       8.5839
     235       8.3134
     236       8.6789
     237       9.0150
     238       9.7730
     239       9.1683
     240       9.3136
     241       9.2237
     242       9.1442
     243       8.8154
     244       9.1504
     245       9.1929
     246       9.3783
     247       9.0588
     248       8.3810
     249       9.2315
     250       9.2832
     251       8.5478
     252       8.5794
     253       8.2449
     254       9.2066
     255       8.5788
     256       8.8031
     257       8.6645
     258       8.9619
     259       8.8587
     260       8.5680
     261       8.6181
     262       8.7865
     263       8.9137
     264       8.7808
     265       8.6597
     266       9.5095
     267       9.3274
     268       9.0807
     269       8.8437
     270       8.5318
     271       8.8701
     272       8.3542
     273       9.2652
     274       9.0724
     275       8.7729
     276       8.3913
     277       8.7889
     278       8.7122
     279       9.1161
     280       8.9461
     281       9.1062
     282       9.7560
     283       9.6094
     284       9.5890
     285       9.8111
     286       9.7804
     287       9.6199
     288      10.8214
     289       9.8474
     290      10.6006
     291       9.7543
     292       9.3793
     293       9.6544
     294      10.0444
     295      10.2056
     296      10.6820
     297       9.9588
     298      10.3529
     299       9.9494
     300      10.0405
     301      10.4104
     302      10.7929
     303      10.6677
     304      10.4464
     305      10.4609
     306      11.0524
     307      10.7448
     308      10.6316
     309      10.6079
     310      10.6361
     311       9.8411
     312      10.6343
     313      10.5807
     314      10.2224
     315      10.0423
     316      10.3545
     317      10.2658
     318      10.4509
     319      10.4644
     320      10.5067
     321      10.0857
     322      10.0661
     323      10.0259
     324       9.8270
     325      10.2117
     326      10.2081
     327       9.9939
     328      10.0950
     329       9.8322
     330      10.0006
     331       9.6538
     332       9.3137
     333       9.7329
     334       9.8576
     335       9.5533
     336       9.8083
     337       9.6618
     338      10.1896
     339      10.3792
     340      10.8330
     341      10.1488
     342      10.5251
     343      10.4187
     344       9.9779
     345      10.4556
     346       9.8256
     347      10.0661
     348      10.3928
     349      10.6563
     350      10.8733
     351      10.3272
     352      10.3015
     353      10.5899
     354      10.0090
     355       9.6746
     356       9.7994
     357      10.1787
     358       8.6652
     359       9.5115
     360       9.2547
     361      10.0706
     362      10.2493
     363      10.5909
     364       9.6289
     365      10.4115
     366      10.4684
     367       9.6642
     368       9.9671
     369      10.4975
     370       9.9103
     371       9.6179
     372      10.0354
     373      10.0735
     374       9.8463
     375       8.7296
     376       8.7902
     377       8.8775
     378       9.7151
     379       8.6750
     380      10.1259
     381       9.3490
     382      10.0853
     383      10.2943
     384       9.9299
     385       9.7045
     386      10.0271
     387       9.6494
     388       9.8062
     389       9.4932
     390       9.3884
     391       9.2431
     392       9.2701
     393       9.1766
     394       8.9391
     395       7.9931
     396       8.6900
     397       9.0155
     398       9.0150
     399       9.2685
     400       8.8931
     401       9.1631
     402       8.6680
     403       8.9073
     404       8.7137
     405       9.0029
     406       9.5289
     407       9.3492
     408       8.8751
     409       9.0898
     410       8.9746
     411       9.3363
     412       9.5262
     413       9.4786
     414      10.0420
     415       9.4245
     416      10.2617
     417       9.7513
     418       9.3905
     419       8.7800
     420       9.1466
     421       8.7617
     422       9.1923
     423       9.7697
     424       9.4728
     425       9.5989
     426      10.0075
     427       9.9778
     428       8.8463
     429       8.5323
     430       9.1154
     431       9.1456
     432      10.4997
     433      10.3356
     434      10.1805
     435      10.3004
     436       9.2747
     437      10.4713
     438       9.7983
     439      10.4250
     440       9.6547
     441       9.5566
     442       8.6360
     443       9.0336
     444       9.0733
     445       9.0794
     446       9.1429
     447       9.0456
     448       9.2910
     449       9.1551
     450       9.3764
     451       8.8986
     452       8.9901
     453       8.9896
     454       8.5353
     455       8.5029
     456       9.1284
     457       8.6604
     458       8.7026
     459       8.6415
     460       9.0558
     461       8.4204
     462       8.7830
     463       8.7369
     464       9.3349
     465       9.0179
     466       8.8058
     467       8.2159
     468       9.3538
     469       9.3570
     470       9.5033
     471      10.1722
     472       9.1299
     473       9.7813
     474       9.1905
     475       9.6061
     476      10.0141
     477       9.3679
     478       9.9715
     479      10.5845
     480      10.6569
     481       9.8168
     482       9.9529
     483      10.5814
     484      10.5968
     485       9.6577
     486      10.0793
     487      10.3077
     488       9.5248
     489       9.7458
     490      10.2206
     491      10.5169
     492      10.4345
     493      10.4245
     494       9.8889
     495       9.7511
     496       9.7451
     497       9.1157
     498      10.3891
     499      10.2952
     500      10.6486
     501      11.1667
     502      10.6993
     503      10.4119
     504      10.5852
     505      10.5597
     506      10.1532
     507      10.0039
     508       9.7740
     509       9.8755
     510       9.9579
     511       9.8275
     512      10.2171
     513       9.4760
     514       9.6874
     515       9.9744
     516       9.7589
     517       9.9766
     518       9.7815
     519      10.2466
     520       9.8767
     521       9.9730
     522      10.0853
     523       9.9344
     524       9.8290
     525      10.1944
     526      10.3053
     527      10.3448
     528      10.6110
     529      10.2377
     530      10.4042
     531      10.0141
     532      10.3809
     533      10.2147
     534      10.4935
     535      10.1158
     536      10.3192
     537       9.8934
     538       9.6529
     539       9.8508
     540      10.0208
     541       9.0877
     542      10.1517
     543      10.0106
     544      10.2430
     545       9.4754
     546       9.5723
     547       8.8807
     548       8.2053
     549       8.7506
     550       8.9170
     551       8.2250
     552       8.3248
     553       8.3035
     554       9.0891
     555       8.1984
     556       9.3967
     557       8.5068
     558       8.9250
     559       8.8168
     560       8.3538
     561       8.3412
     562       9.4040
     563       9.2772
     564       9.6708
     565       8.6771
     566       9.2809
     567       9.3757
     568       9.7996
     569       9.0830
     570       9.7534
     571      10.0005
     572       9.4618
     573       9.4345
     574       9.6048
     575       9.9905
     576      10.0568
     577       9.4997
     578      10.0037
     579       9.9547
     580       9.8155
     581       9.4373
     582       9.8422
     583      10.1332
     584       9.8206
     585       9.0760
     586       9.6235
     587       9.3858
     588       9.7110
     589       9.2787
     590       9.6499
     591       9.4133
     592       9.6245
     593       9.7993
     594       9.1487
     595       9.2228
     596       9.1171
     597       9.1333
     598       9.4114
     599       9.5254
     600       8.9446
     601       8.9016
     602       8.9160
     603       9.3281
     604       9.1741
     605       9.3593
     606       9.7450
     607       9.4532
     608      10.0289
     609       9.5151
     610      10.0557
     611       9.6720
     612      10.3467
     613       9.8939
     614      10.0105
     615       9.7086
     616      10.1119
     617       9.8659
     618       8.9484
     619       9.4826
     620       9.5144
     621      10.3452
     622       9.6499
     623       9.1583
     624       9.5438
     625       9.4612
     626       9.9181
     627       9.7553
     628       9.7281
     629       9.4684
     630       9.5795
     631       9.3834
     632      10.2403
     633       9.7165
     634       9.5114
     635      10.0424
     636       9.7439
     637       9.7000
     638       9.2247
     639       9.8450
     640       9.7404
     641      10.0338
     642       9.4091
     643       8.8834
     644       8.4378
     645       9.6072
     646       9.0795
     647       9.5372
     648       9.5317
     649       9.7946
     650       9.6754
     651       9.7060
     652      10.4359
     653       9.9937
     654       9.5076
     655       9.3825
     656       9.2888
     657       9.5462
     658      10.3996
     659       9.9885
     660      10.2427
     661       9.2951
     662       8.6491
     663       8.9841
     664       9.4081
     665       8.6088
     666       8.7664
     667       8.9848
     668       9.0614
     669       9.5066
     670      10.2020
     671       9.1806
     672       9.6447
     673       9.7311
     674       9.4641
     675       9.7003
     676       9.3932
     677       9.9589
     678       9.7026
     679       9.7441
     680       9.3734
     681      10.1395
     682       9.7546
     683       9.6967
     684      10.2924
     685       9.7853
     686      10.0377
     687      10.0193
     688      10.7385
     689       9.9439
     690       9.6212
     691      10.1774
     692       9.8580
     693       9.7946
     694      10.2052
     695       9.8535
     696      10.4254
     697       9.9345
     698      10.4272
     699      10.7334
     700      11.2445
     701       9.6990
     702       9.9598
     703      10.0041
     704       9.7124
     705      10.3911
     706      10.0375
     707       9.8261
     708      10.4532
     709       9.9146
     710      10.1759
     711      10.5376
     712      10.9732
     713      10.0367
     714      10.8926
     715      10.1387
     716      10.3448
     717      10.1152
     718      10.3329
     719      10.3030
     720      10.1587
     721      10.4206
     722      10.9667
     723      10.2189
     724      10.0108
     725       9.7437
     726      10.1187
     727      10.1008
     728      10.6601
     729      10.9198
     730      10.1582
     731      10.3676
     732      10.1224
     733      10.0918
     734      10.9013
     735       9.7442
     736      10.8288
     737      10.6357
     738      10.2463
     739      10.4176
     740      10.4622
     741      10.2442
     742      10.6816
     743      11.0758
     744      10.1265
     745      10.4205
     746       9.8581
     747       9.9964
     748       9.8685
     749       9.7230
     750       9.7718
     751       9.4110
     752       9.6304
     753       8.7963
     754       9.7398
     755       9.3092
     756       9.4435
     757       8.7272
     758       8.9058
     759       9.2916
     760       8.7666
     761       9.3869
     762       8.0046
     763       8.5081
     764       8.7143
     765       8.0435
     766       8.5115
     767       8.8202
     768       9.0041
     769       8.6531
     770       8.8708
     771       8.1165
     772       8.6897
     773       8.6380
     774       9.0728
     775       8.7086
     776       8.1417
     777       8.6056
     778       9.3978
     779       8.4539
     780       8.7786
     781       8.7620
     782       8.6789
     783       9.4244
     784       9.3734
     785       9.2175
     786       9.3178
     787      10.2105
     788      10.0090
     789      10.1495
     790      10.1183
     791       9.9273
     792      10.1124
     793      10.2559
     794       9.7425
     795      10.0879
     796       9.3964
     797       9.8153
     798      10.0652
     799       9.5880
     800       9.8625
     801       9.4764
     802      10.1961
     803      10.0457
     804      11.0169
     805      10.7521
     806      10.4356
     807      10.3560
     808       9.2432
     809       9.8894
     810      10.8505
     811      10.4736
     812      10.2789
     813       9.9150
     814      10.1643
     815      10.6401
     816      10.3163
     817      10.5504
     818       9.6089
     819      10.6555
     820      10.8978
     821      10.7860
     822      10.5499
     823      10.1618
     824      10.2446
     825       9.8367
     826      10.0357
     827      10.1111
     828      10.5689
     829      10.0913
     830      10.9586
     831      10.3888
     832       9.8276
     833      10.3537
     834      10.5828
     835      10.4818
     836      10.1638
     837       9.9799
     838       9.8891
     839      10.3358
     840       9.5418
     841      10.4654
     842      10.2947
     843      10.0409
     844       9.6263
     845       9.2789
     846       9.2066
     847       9.0936
     848       9.3919
     849       9.3205
     850       8.8024
     851       9.4231
     852       9.1568
     853       9.0825
     854       9.7336
     855       9.9853
     856       9.4685
     857       8.8248
     858       9.7713
     859       8.8400
     860       9.2192
     861       8.8303
     862       9.4647
     863       9.2877
     864       8.4818
     865       8.6225
     866       8.6687
     867       8.2003
     868       8.8386
     869       8.9597
     870       8.6188
     871       8.3414
     872       8.6800
     873       8.6366
     874       8.6235
     875       8.7311
     876       9.0529
     877       8.6824
     878       9.1598
     879       9.3976
     880       8.9537
     881       8.8885
     882       8.8979
     883       8.2848
     884       8.8212
     885       8.3391
     886       8.2275
     887       8.6234
     888       8.9001
     889       8.4844
     890       9.0311
     891       8.7826
     892       9.3341
     893       9.3225
     894       9.1223
     895       9.0568
     896       9.1888
     897       9.5972
     898       9.9809
     899      10.0547
     900       9.7320
     901      10.1954
     902      10.3318
     903       9.9257
     904       9.4279
     905       9.8857
     906      10.0162
     907       9.2275
     908      10.1463
     909       9.5289
     910       9.6126
     911      10.1204
     912      10.2367
     913       9.6310
     914      10.3508
     915       9.9684
     916       9.6470
     917       9.8965
     918      10.1438
     919      10.2209
     920       9.9461
     921       9.7871
     922       9.8675
     923      10.6387
     924      10.8476
     925      10.6942
     926      10.0794
     927      10.8708
     928      10.6858
     929      10.2303
     930      10.2257
     931       9.8582
     932      10.2548
     933      10.6721
     934      10.3782
     935       9.9904
     936      10.4713
     937      10.2952
     938       9.9857
     939      10.0229
     940       9.6708
     941       9.6389
     942       9.5891
     943       9.5535
     944      10.2540
     945      10.2587
     946      10.3793
     947       9.9716
     948       9.9376
     949      10.4612
     950      10.1303
     951       9.7572
     952      10.0933
     953       9.6831
     954      10.1359
     955      10.4065
     956      10.5383
     957      10.2265
     958      10.1772
     959      10.1753
     960       9.7283
     961       9.9122
     962      10.2656
     963       9.8646
     964       9.3172
     965      10.3281
     966       9.9049
     967       9.5803
     968       9.8290
     969       8.9082
     970       8.9306
     971       9.4561
     972       9.7493
     973       9.6527
     974       9.6951
     975       9.5463
     976       8.9414
     977       9.1902
     978       9.6574
     979       8.9573
     980       8.2588
     981       8.6024
     982       9.6828
     983       8.8339
     984       8.2890
     985       9.8666
     986       8.2551
     987       9.0534
     988       8.9166
     989       8.3984
     990       9.5152
     991       8.1181
     992       8.2305
     993       8.3121
     994       8.8041
     995       9.0237
     996       8.8456
     997       9.1171
     998       8.5879
     999       8.9556
    1000       8.7165
    1001       8.9301
    1002       9.6156
    1003       9.1800
    1004       8.7042
    1005       8.4545
    1006       8.2035
    1007       8.8556
    1008       9.5699
    1009       9.2009
    1010       9.4766
    1011       9.8377
    1012       9.5936
    1013       9.5712
    1014       9.8128
    1015       9.8561
    1016       9.7929
    1017       8.6248
    1018       8.2475
    1019       8.0770
    1020       9.0268
    1021       8.9100
    1022       8.8795
    1023       8.7787
    1024       8.9795
    1025       9.6081
    1026       9.6304
    1027       9.3521
    1028       9.2273
    1029       9.5979
    1030      10.2319
    1031       9.5191
    1032       9.3121
    1033       9.6354
    1034       9.8141
    1035       9.4665
    1036       9.2736
    1037       8.9608
    1038       9.4577
    1039       9.3691
    1040       8.7762
    1041       8.9656
    1042       9.1784
    1043       9.0709
    1044       8.7776
    1045       8.7347
    1046       9.0104
    1047       9.1761
    1048       9.6770
    1049       9.5734
    1050       9.2365
    1051       9.1394
    1052       9.5463
    1053       9.7502
    1054       9.7474
    1055      10.2043
    1056      10.2356
    1057      10.3217
    1058       9.8431
    1059      10.0628
    1060      10.1083
    1061      10.0816
    1062       9.9088
    1063      10.2074
    1064       9.6742
    1065      10.2543
    1066      10.2894
    1067      10.0196
    1068      10.1974
    1069      10.6798
    1070      10.9969
    1071      10.2071
    1072      10.5977
    1073      10.7857
    1074      10.5271
    1075      10.0383
    1076       9.2904
    1077       9.9628
    1078      10.3921
    1079      10.4096
    1080      10.2697
    1081       9.6751
    1082       9.8800
    1083       9.7077
    1084       9.6533
    1085       9.9763
    1086      10.3964
    1087      10.0801
    1088       9.9771
    1089      10.5922
    1090       9.9573
    1091       9.8715
    1092      10.5767
    1093      10.1735
    1094      10.1738
    1095      10.2961
    1096      10.1131
    1097      10.2072
    1098       9.8307
    1099       9.6849
    1100      10.2234
    1101       9.8830
    1102      10.3248
    1103      10.1130
    1104       9.8439
    1105      10.3812
    1106       9.8022
    1107       9.7419
    1108       9.7104
    1109       9.8352
    1110       9.4726
    1111       9.5320
    1112       9.9332
    1113       9.4358
    1114       9.5896
    1115       9.4405
    1116       8.6002
    1117       8.1652
    1118       9.0650
    1119       8.6759
    1120       9.5061
    1121       9.1690
    1122       9.4895
    1123       9.4745
    1124       8.8107
    1125       8.9904
    1126       8.6361
    1127       9.0583
    1128       8.5418
    1129       8.7382
    1130       8.2759
    1131       9.2501
    1132       9.0076
    1133       8.5917
    1134       9.3470
    1135       8.9668
    1136       8.7666
    1137       8.7478
    1138       8.6703
    1139       8.6242
    1140       9.0348
    1141       8.4596
    1142       8.7424
    1143       8.6161
    1144       8.5477
    1145       8.4165
    1146       8.8944
    1147       9.1804
    1148       8.8385
    1149       8.6144
    1150       8.2095
    1151       8.6999
    1152       8.9594
    1153       8.4779
    1154       8.4062
    1155       8.6395
    1156       9.0360
    1157       9.0375
    1158       8.3915
    1159       9.0507
    1160       9.2031
    1161       9.1443
    1162       8.9752
    1163       9.3642
    1164       9.2099
    1165       8.6058
    1166       9.2364
    1167       8.8396
    1168       9.2137
    1169       9.2140
    1170       8.6546
    1171       8.5051
    1172       8.4049
    1173       8.5680
    1174       7.9076
    1175       8.0428
    1176       8.5759
    1177       8.1889
    1178       8.0253
    1179       8.2872
    1180       8.7735
    1181       8.6878
    1182       8.5505
    1183       8.4735
    1184       8.4779
    1185       8.3251
    1186       8.3077
    1187       8.3970
    1188       8.8946
    1189       9.6430
    1190       9.3093
    1191       9.9125
    1192       9.9299
    1193       9.4424
    1194       9.6407
    1195       9.7275
    1196       9.2935
    1197       8.9639
    1198       9.5737
    1199       9.2343
    1200       9.4712
    1201       9.2930
    1202       8.8435
    1203       8.7623
    1204       8.9815
    1205       9.4942
    1206       8.6419
    1207       8.4953
    1208       9.4061
    1209       9.5687
    1210      10.0465
    1211       9.6437
    1212       9.0258
    1213       8.7919
    1214       9.0142
    1215       8.9290
    1216       9.0286
    1217       8.6272
    1218       8.7819
    1219       9.1971
    1220       8.5481
    1221       8.5822
    1222       7.6400
    1223       7.9254
    1224       8.0229
    1225       8.7251
    1226       7.8461
    1227       8.5398
    1228       8.7447
    1229       8.9311
    1230       9.3183
    1231       8.8421
    1232       8.2235
    1233       8.3986
    1234       9.1112
    1235       8.7629
    1236       8.9387
    1237       9.2933
    1238       8.5252
    1239       8.4120
    1240       8.5563
    1241       8.8274
    1242       8.5686
    1243       9.0432
    1244       7.8855
    1245       8.2382
    1246       7.3357
    1247       7.9664
    1248       7.8334
    1249       7.3152
    1250       8.2431
    1251       8.4386
    1252       8.4158
    1253       8.8334
    1254       8.5242
    1255       8.4153
    1256       7.9902
    1257       8.1567
    1258       8.0562
    1259       8.6528
    1260       8.1053
    1261       8.0482
    1262       9.5088
    1263       8.3505
    1264       7.9782
    1265       8.4396
    1266       8.1952
    1267       8.7085
    1268       7.7223
    1269       8.3610
    1270       7.8459
    1271       8.3068
    1272       6.6935
    1273       7.6455
    1274       8.0381
    1275       7.8080
    1276       7.8649
    1277       7.9039
    1278       9.0458
    1279       8.7391
    1280       8.1077
    1281       8.5496
    1282       8.8946
    1283       8.8473
    1284       8.6073
    1285       8.1294
    1286       8.8916
    1287       7.9514
    1288       8.3186
    1289       7.8343
    1290       7.6776
    1291       8.1587
    1292       8.3527
    1293       7.7201
    1294       8.6110
    1295       8.1286
    1296       8.0613
    1297       8.0197
    1298       8.6942
    1299       8.9041
    1300       9.0186
    1301       8.4256
    1302       8.0905
    1303       8.5062
    1304       8.1642
    1305       9.0693
    1306       8.6232
    1307       7.8142
    1308       7.6858
    1309       6.9626
    1310       7.3971
    1311       7.6228
    1312       7.9369
    1313       7.8373
    1314       8.2331
    1315       7.7959
    1316       7.9030
    1317       8.0453
    1318       8.6058
    1319       8.0924
    1320       8.3755
    1321       7.9336
    1322       7.9505
    1323       7.9953
    1324       8.0165
    1325       7.7779
    1326       7.7793
    1327       7.7472
    1328       7.8372
    1329       8.2458
    1330       8.4880
    1331       8.5897
    1332       8.2019
    1333       8.1227
    1334       7.8247
    1335       7.7716
    1336       8.2398
    1337       8.2934
    1338       7.7968
    1339       7.7461
    1340       7.8288
    1341       8.4139
    1342       8.0799
    1343       8.0998
    1344       7.9418
    1345       8.9749
    1346       9.1609
    1347       9.4934
    1348       9.3198
    1349       9.0931
    1350       9.8164
    1351       9.6480
    1352       9.5775
    1353       9.4326
    1354       9.4259
    1355       9.7142
    1356       9.5737
    1357      10.0188
    1358       9.3035
    1359      10.0068
    1360       8.9278
    1361       9.6691
    1362       9.7953
    1363       9.9067
    1364       9.2336
    1365       9.6860
    1366       9.3013
    1367       9.4637
    1368       9.4572
    1369       8.8469
    1370       9.0872
    1371       9.9780
    1372       9.8759
    1373       9.2771
    1374       8.9233
    1375       9.2345
    1376       9.7608
    1377       9.3975
    1378       9.8342
    1379       9.2669
    1380       9.3478
    1381       9.6658
    1382       9.6383
    1383       9.3538
    1384       9.8810
    1385       9.3112
    1386       9.4066
    1387       8.7912
    1388       8.5808
    1389       9.1110
    1390       8.5297
    1391       9.3851
    1392       8.6366
    1393       9.1970
    1394       9.1590
    1395       8.9751
    1396       8.4788
    1397       8.1946
    1398       7.9985
    1399       7.8569
    1400       7.4415
    1401       7.6236
    1402       7.3991
    1403       6.9763
    1404       7.8153
    1405       8.1749
    1406       8.1445
    1407       8.5710
    1408       8.9236
    1409       8.6527
    1410       8.6014
    1411       9.1613
    1412       8.6397
    1413       7.4940
    1414       8.0504
    1415       8.3274
    1416       7.7600
    1417       8.6404
    1418       8.2252
    1419       8.5110
    1420       8.3760
    1421       8.4007
    1422       9.4716
    1423       8.8047
    1424       8.8443
    1425       8.9449
    1426       9.9234
    1427       9.4596
    1428       9.4488
    1429       9.3314
    1430       9.3398
    1431       9.7050
    1432       9.0910
    1433       9.3100
    1434       9.1961
    1435       9.7266
    1436       9.8010
    1437       9.3204
    1438       9.2002
    1439       8.8463
    1440       7.9335
    1441       8.4275
    1442       8.1284
    1443       8.1753
    1444       8.1893
    1445       7.9561
    1446       7.4143
    1447       8.5936
    1448       8.5302
    1449       8.5620
    1450       7.6452
    1451       8.6565
    1452       8.3479
    1453       8.2311
    1454       8.9729
    1455       8.6662
    1456       9.1169
    1457       9.0023
    1458       8.5921
    1459       9.0279
    1460       8.8705
    1461       9.2047
    1462       9.8426
    1463       9.5253
    1464       9.7026
    1465       9.5786
    1466       9.7025
    1467       9.4477
    1468       9.6071
    1469       9.2457
    1470       8.6485
    1471       9.0732
    1472       9.3752
    1473       9.7214
    1474       8.9263
    1475       8.8336
    1476       8.6353
    1477       8.5974
    1478       9.6639
    1479       9.4583
    1480       9.8356
    1481       9.9274
    1482       9.7011
    1483      10.1115
    1484       9.9980
    1485      10.4015
    1486       9.4619
    1487       9.5948
    1488       9.6474
    1489       9.6239
    1490      10.2952
    1491      10.0558
    1492      10.3667
    1493       9.8942
    1494       9.7341
    1495       9.9474
    1496       9.5647
    1497       9.5303
    1498      10.1337
    1499       9.7159
    1500      10.0676
    1501       9.2657
    1502       9.3525
    1503       9.5081
    1504       9.7922
    1505       9.6801
    1506       9.5867
    1507       9.6644
    1508       9.8650
    1509       9.4852
    1510       9.4656
    1511       9.6011
    1512       9.1502
    1513       9.4518
    1514       9.0733
    1515       9.5311
    1516       9.3899
    1517       9.5323
    1518       9.5915
    1519       9.5818
    1520       9.8913
    1521       9.3650
    1522       9.5344
    1523       9.3277
    1524       8.7333
    1525       9.6052
    1526      10.0498
    1527       9.7658
    1528       9.7511
    1529       9.6851
    1530       9.7382
    1531       9.7157
    1532       9.8378
    1533       9.6560
    1534       9.9125
    1535       9.4097
    1536      10.4504
    1537       9.7599
    1538       9.8383
    1539       9.8653
    1540       9.5169
    1541       9.3813
    1542       8.6235
    1543       8.6862
    1544       8.5329
    1545       8.8188
    1546       9.0280
    1547       9.0107
    1548       8.5377
    1549       8.5902
    1550       8.5787
    1551       9.3927
    1552       8.8683
    1553       8.5775
    1554       8.2906
    1555       8.0619
    1556       8.4805
    1557       8.5432
    1558       8.2632
    1559       8.6108
    1560       8.3705
    1561       8.2357
    1562       8.7094
    1563       7.8076
    1564       8.3330
    1565       9.1334
    1566       8.9448
    1567       8.8779
    1568       8.7495
    1569       8.8393
    1570       8.7784
    1571       8.9245
    1572       8.6908
    1573       8.8730
    1574       8.2397
    1575       7.7428
    1576       8.3453
    1577       8.3459
    1578       8.8361
    1579       8.8484
    1580       8.3118
    1581       7.8462
    1582       8.0484
    1583       8.2637
    1584       8.5879
    1585       8.8206
    1586       7.6809
    1587       8.5471
    1588       8.8241
    1589       8.5080
    1590       8.6148
    1591       8.6044
    1592       8.3963
    1593       8.2075
    1594       8.5069
    1595       7.9560
    1596       8.4301
    1597       7.8679
    1598       7.7438
    1599       8.7723
    1600       8.8087
    1601       9.3457
    1602       8.5309
    1603       8.6373
    1604       8.5027
    1605       8.2590
    1606       8.9994
    1607       8.1493
    1608       8.3421
    1609       8.4200
    1610       8.6700
    1611       8.4038
    1612       8.0734
    1613       8.5022
    1614       8.4544
    1615       8.8338
    1616       9.1557
    1617       9.0662
    1618       8.9276
    1619       8.5798
    1620       9.2660
    1621       8.9010
    1622       9.4478
    1623       9.0479
    1624       8.4831
    1625       8.6730
    1626       8.3898
    1627       8.9315
    1628       9.2418
    1629       8.6680
    1630       8.7074
    1631       8.7185
    1632       9.0292
    1633       8.6919
    1634       9.0387
    1635       8.9374
    1636       8.1035
    1637       8.3543
    1638       9.2558
    1639       9.0870
    1640       8.7060
    1641       8.7732
    1642       8.8420
    1643       8.9477
    1644       8.0952
    1645       8.8461
    1646       8.6991
    1647       8.7794
    1648       8.8437
    1649       8.2421
    1650       8.7111
    1651       8.4506
    1652       8.6044
    1653       7.9786
    1654       8.8808
    1655       8.7128
    1656       8.1567
    1657       8.5118
    1658       8.6984
    1659       8.5027
    1660       8.7091
    1661       8.6789
    1662       8.5788
    1663       9.3032
    1664       8.6235
    1665       9.8164
    1666       8.7920
    1667      10.1964
    1668       9.8996
    1669       9.1296
    1670       9.1400
    1671       9.2404
    1672       9.7846
    1673       8.6994
    1674       8.1398
    1675       8.9359
    1676       8.8939
    1677       9.7330
    1678       9.1293
    1679       9.3561
    1680       8.5780
    1681       8.4152
    1682       8.3152
    1683       8.5273
    1684       8.1547
    1685       8.4262
    1686       8.6979
    1687       8.7890
    1688       8.5762
    1689       8.2272
    1690       8.2004
    1691       8.3074
    1692       8.2962
    1693       9.1328
    1694       8.4859
    1695       8.1601
    1696       8.4112
    1697       8.4357
    1698       8.6671
    1699       8.8055
    1700       9.1401
    1701       9.2333
    1702       9.4911
    1703       9.0673
    1704       9.5605
    1705       9.4151
    1706       9.1200
    1707       8.4363
    1708       8.3674
    1709       8.4964
    1710       8.8429
    1711       8.0349
    1712       8.4230
    1713       9.3602
    1714       8.6304
    1715       8.5942
    1716       8.2138
    1717       8.8737
    1718       8.0143
    1719       7.8532
    1720       8.0097
    1721       7.7082
    1722       8.6579
    1723       8.2278
    1724       7.8107
    1725       7.9405
    1726       7.8828
    1727       7.5831
    1728       7.7968
    1729       8.6761
    1730       8.3208
    1731       7.9456
    1732       7.2410
    1733       7.2826
    1734       7.7125
    1735       7.5430
    1736       8.0604
    1737       7.7592
    1738       7.6772
    1739       7.2649
    1740       7.5018
    1741       7.2819
    1742       6.8179
    1743       7.7501
    1744       8.1299
    1745       8.0220
    1746       7.9277
    1747       7.9800
    1748       8.1542
    1749       7.8624
    1750       8.2303
    1751       8.1307
    1752       7.9972
    1753       7.9535
    1754       8.2745
    1755       8.0548
    1756       7.7335
    1757       7.9395
    1758       8.4178
    1759       8.3679
    1760       7.1492
    1761       8.2729
    1762       8.9620
    1763       8.4637
    1764       7.8547
    1765       7.8610
    1766       8.2412
    1767       7.8154
    1768       7.9754
    1769       7.9026
    1770       8.2150
    1771       8.1645
    1772       8.4380
    1773       7.3149
    1774       7.2042
    1775       7.4917
    1776       7.6147
    1777       7.1724
    1778       7.6193
    1779       7.3198
    1780       7.8871
    1781       7.7210
    1782       7.4792
    1783       8.0533
    1784       8.3811
    1785       7.7532
    1786       7.9294
    1787       7.5100
    1788       7.5352
    1789       7.5471
    1790       8.3999
    1791       8.1505
    1792       8.1924
    1793       8.1956
    1794       8.2429
    1795       8.3127
    1796       8.1999
    1797       7.7812
    1798       8.1450
    1799       8.4008
    1800       8.2819
    1801       8.2858
    1802       8.4728
    1803       8.1794
    1804       8.2705
    1805       7.8143
    1806       7.2259
    1807       7.5238
    1808       7.2045
    1809       7.3397
    1810       6.7683
    1811       6.9067
    1812       7.4142
    1813       7.6612
    1814       7.9155
    1815       7.9633
    1816       7.9297
    1817       8.2069
    1818       8.0636
    1819       8.6118
    1820       8.7836
    1821       8.1005
    1822       8.9909
    1823       8.1092
    1824       8.2329
    1825       8.3636
    1826       8.4681
    1827       8.7312
    1828       8.6273
    1829       7.7811
    1830       8.1445
    1831       8.3609
    1832       8.5027
    1833       8.8953
    1834       8.3871
    1835       8.4182
    1836       9.0462
    1837       8.7535
    1838       8.7593
    1839       8.5369
    1840       9.0727
    1841       8.5395
    1842       8.6080
    1843       8.8513
    1844       7.6603
    1845       8.3960
    1846       8.1714
    1847       8.4998
    1848       8.6403
    1849       8.9446
    1850       8.7284
    1851       8.6896
    1852       8.8079
    1853       9.2280
    1854       9.0238
    1855       9.5494
    1856       9.6902
    1857       9.7052
    1858       9.3434
    1859       8.8797
    1860       9.1884
    1861       9.1926
    1862       9.5860
    1863       8.9128
    1864       9.4462
    1865       8.5290
    1866       9.0152
    1867       9.0400
    1868       9.3789
    1869       9.3643
    1870       9.1562
    1871       8.6815
    1872      10.4501
    1873       9.5893
    1874       9.2473
    1875      10.3729
    1876       9.8160
    1877       9.8315
    1878       9.5071
    1879      10.1517
    1880       9.7807
    1881       9.7229
    1882       9.5122
    1883       9.1118
    1884       9.3987
    1885       9.3134
    1886       9.1436
    1887      10.0632
    1888       9.5652
    1889       9.6866
    1890       9.5216
    1891       9.1483
    1892       8.8896
    1893       9.3723
    1894       8.5721
    1895       9.1277
    1896       9.0962
    1897       9.0330
    1898       8.8656
    1899       8.7235
    1900       8.3705
    1901       9.0029
    1902       9.0089
    1903       8.2026
    1904       8.6014
    1905       9.7292
    1906       9.4970
    1907       9.4479
    1908       8.6566
    1909       8.9282
    1910       9.1435
    1911       8.8141
    1912       8.2322
    1913       7.7728
    1914       8.3435
    1915       7.9349
    1916       9.2487
    1917       8.4554
    1918       8.5804
    1919       8.9344
    1920       9.0645
    1921       8.1225
    1922       8.1652
    1923       8.6418
    1924       8.5642
    1925       8.3364
    1926       8.7569
    1927       8.9484
    1928       8.7221
    1929       8.8409
    1930       8.7367
    1931       7.9771
    1932       8.2565
    1933       8.0165
    1934       8.0372
    1935       8.9932
    1936       8.5196
    1937       8.8365
    1938       9.1598
    1939       8.8502
    1940       8.6733
    1941       9.1764
    1942       9.3134
    1943       9.1911
    1944       8.8019
    1945       8.1606
    1946       8.6056
    1947       8.2595
    1948       8.0492
    1949       8.2085
    1950       8.1427
    1951       8.5690
    1952       8.5792
    1953       8.3524
    1954       8.3504
    1955       8.5627
    1956       8.3368
    1957       8.1995
    1958       8.6533
    1959       8.3522
    1960       8.5481
    1961       8.8755
    1962       8.5679
    1963       9.2080
    1964       8.9917
    1965       9.5522
    1966       8.7900
    1967       8.9182
    1968       9.4358
    1969       8.6361
    1970       9.0123
    1971       9.1608
    1972       7.9943
    1973       8.7786
    1974       8.2763
    1975       8.4760
    1976       8.5668
    1977       8.5540
    1978       8.7529
    1979       8.3296
    1980       8.6421
    1981       8.4423
    1982       9.2880
    1983       8.6190
    1984       8.2404
    1985       8.2357
    1986       7.7362
    1987       8.0670
    1988       8.0116
    1989       7.6952
    1990       8.1453
    1991       8.2180
    1992       8.5160
    1993       8.2160
    1994       8.8284
    1995       8.1344
    1996       8.7028
    1997       8.2058
    1998       8.1079
    1999       8.3023
    2000       8.0425
    2001       8.9615
    2002       8.3210
    2003       9.0913
    2004       8.7188
    2005       8.7452
    2006       8.8402
    2007       8.8564
    2008       8.5513
    2009       8.5742
    2010       8.2284
    2011       8.6636
    2012       8.0618
    2013       8.3040
    2014       8.2610
    2015       8.5570
    2016       7.9065
    2017       7.5134
    2018       8.2240
    2019       7.9616
    2020       7.9187
    2021       7.8404
    2022       8.3771
    2023       8.5562
    2024       7.8334
    2025       7.9389
    2026       8.0518
    2027       8.0221
    2028       8.2545
    2029       8.7238
    2030       8.6708
    2031       8.5037
    2032       8.0214
    2033       8.3285
    2034       8.7483
    2035       8.5946
    2036       8.2058
    2037       8.2165
    2038       8.3400
    2039       8.0554
    2040       8.4769
    2041       8.0481
    2042       8.3105
    2043       8.7170
    2044       8.2751
    2045       8.2197
    2046       7.4255
    2047       8.5550
    2048       8.0726
    2049       8.6416
    2050       8.3092
    2051       8.7926
    2052       7.4341
    2053       8.6670
    2054       7.8894
    2055       8.0250
    2056       8.2241
    2057       7.7224
    2058       8.6583
    2059       8.2226
    2060       8.3060
    2061       8.8278
    2062       8.2582
    2063       8.4716
    2064       8.3860
    2065       8.8290
    2066       7.7894
    2067       8.3116
    2068       7.4996
    2069       7.7389
    2070       7.6024
    2071       7.6346
    2072       7.1861
    2073       8.3751
    2074       7.9630
    2075       7.7961
    2076       8.1196
    2077       8.0350
    2078       8.4881
    2079       8.5643
    2080       8.2224
    2081       8.5297
    2082       8.3705
    2083       8.2744
    2084       8.0483
    2085       7.9773
    2086       8.7390
    2087       7.6131
    2088       8.0533
    2089       8.1729
    2090       8.2440
    2091       8.2627
    2092       8.2295
    2093       8.4314
    2094       8.3478
    2095       8.8682
    2096       8.4736
    2097       8.4604
    2098       8.3060
    2099       8.1842
    2100       8.7892
    2101       8.0788
    2102       8.3040
    2103       8.0376
    2104       8.4390
    2105       7.7807
    2106       8.0901
    2107       8.1028
    2108       8.1677
    2109       8.1206
    2110       8.0006
    2111       8.3838
    2112       8.3589
    2113       8.4994
    2114       8.6104
    2115       8.4162
    2116       8.2467
    2117       8.6542
    2118       8.6330
    2119       8.6999
    2120       9.1352
    2121       9.9538
    2122       9.0659
    2123       8.9616
    2124       9.2042
    2125       9.2288
    2126       9.0091
    2127       9.0261
    2128       9.8050
    2129       9.9580
    2130       9.5259
    2131       9.2850
    2132       9.4099
    2133       9.1265
    2134       9.1615
    2135       9.5089
    2136       9.8215
    2137       9.8712
    2138      10.2287
    2139      10.0721
    2140      10.0955
    2141       9.9228
    2142       9.6928
    2143       9.3126
    2144       9.8013
    2145       9.3080
    2146       9.6744
    2147       9.3108
    2148       9.5045
    2149       9.6831
    2150       9.0903
    2151       9.5125
    2152       9.7107
    2153       9.3883
    2154       9.7273
    2155       9.6857
    2156       9.8579
    2157       9.2578
    2158       9.2601
    2159       9.5287
    2160       9.3336
    2161       9.5767
    2162       9.5506
    2163       9.4968
    2164       9.0158
    2165       8.6072
    2166       8.8257
    2167       9.1684
    2168       9.0554
    2169       9.3296
    2170       9.6805
    2171       9.1514
    2172       8.4010
    2173       9.5400
    2174       9.2419
    2175       9.1646
    2176       9.8300
    2177       8.6099
    2178       8.4814
    2179       8.9909
    2180       8.7772
    2181       9.3093
    2182       9.9361
    2183       9.2495
    2184       9.6890
    2185       9.1350
    2186       9.6835
    2187       9.4512
    2188       9.6679
    2189      10.3162
    2190      10.3609
    2191      10.4056
    2192       9.4974
    2193      10.3446
    2194      10.5070
    2195      10.9298
    2196      10.3556
    2197      10.5998
    2198       9.2459
    2199       9.7736
    2200       9.4635
    2201       9.0376
    2202       9.4414
    2203       9.2037
    2204       9.0667
    2205       8.8451
    2206       9.8422
    2207       9.4431
    2208       9.4468
    2209       8.8307
    2210       8.6941
    2211       8.0085
    2212       8.7620
    2213       8.7260
    2214       8.4786
    2215       8.9149
    2216       8.6527
    2217       8.7797
    2218       8.7132
    2219       8.9706
    2220       8.5109
    2221       8.0948
    2222       8.4998
    2223       8.0528
    2224       9.4947
    2225       9.7672
    2226       9.4055
    2227       9.9697
    2228       8.9099
    2229       9.0027
    2230       9.5355
    2231       9.4981
    2232      10.0881
    2233       9.8621
    2234       9.8670
    2235       9.8143
    2236       9.8307
    2237       9.3067
    2238       9.9297
    2239       9.5175
    2240       9.8590
    2241       9.8070
    2242       9.8453
    2243       9.8332
    2244       9.6407
    2245       9.8482
    2246       8.9567
    2247       9.3687
    2248       9.2666
    2249       9.7586
    2250      10.9671
    2251      11.0205
    2252       9.6489
    2253       9.9019
    2254      10.5250
    2255      10.0403
    2256       9.8361
    2257       9.7269
    2258      10.0523
    2259       9.8354
    2260      10.1586
    2261      10.0895
    2262       9.2759
    2263       9.9900
    2264       9.7080
    2265      10.0324
    2266       9.8313
    2267      10.1771
    2268       9.1552
    2269       9.4552
    2270       9.3555
    2271       9.4140
    2272       9.2656
    2273       9.1367
    2274       9.0385
    2275       8.4611
    2276       8.6276
    2277       8.5670
    2278       8.2853
    2279       8.0452
    2280       8.4173
    2281       8.2353
    2282       7.9090
    2283       8.0420
    2284       8.3950
    2285       8.2655
    2286       8.4789
    2287       8.1741
    2288       8.1125
    2289       8.0128
    2290       8.5753
    2291       8.3551
    2292       8.5579
    2293       8.1244
    2294       7.4709
    2295       8.3492
    2296       8.4952
    2297       8.3610
    2298       8.0068
    2299       8.2089
    2300       8.8946
    2301       8.1834
    2302       8.6566
    2303       8.5183
    2304       8.8608
    2305       8.7538
    2306       8.9191
    2307       8.7823
    2308       9.3725
    2309       8.8338
    2310       8.6059
    2311       8.3935
    2312       8.3914
    2313       8.6334
    2314       8.5899
    2315       8.4617
    2316       8.4593
    2317       8.6322
    2318       8.0972
    2319       8.2725
    2320       8.3952
    2321       8.6859
    2322       8.0671
    2323       8.2474
    2324       8.4273
    2325       8.3257
    2326       9.0551
    2327       8.4946
    2328       8.6527
    2329       8.2021
    2330       7.7891
    2331       8.3092
    2332       7.8772
    2333       8.3530
    2334       8.4939
    2335       8.5242
    2336       8.2134
    2337       8.0000
    2338       7.9111
    2339       8.4826
    2340       8.2785
    2341       7.7013
    2342       7.6155
    2343       7.7674
    2344       8.1146
    2345       7.9725
    2346       8.3149
    2347       8.3952
    2348       8.3985
    2349       8.1716
    2350       8.2009
    2351       8.5941
    2352       8.2045
    2353       8.7487
    2354       8.3935
    2355       8.3623
    2356       8.4241
    2357       8.2165
    2358       8.7316
    2359       8.7151
    2360       9.1000
    2361       8.3177
    2362       8.4438
    2363       8.3855
    2364       8.4693
    2365       8.5795
    2366       8.3297
    2367       8.7312
    2368       8.4286
    2369       8.0756
    2370       8.4961
    2371       8.2869
    2372       7.8469
    2373       8.2876
    2374       8.6158
    2375       8.5400
    2376       8.9345
    2377       8.3133
    2378       8.3079
    2379       8.2637
    2380       7.9995
    2381       8.5508
    2382       8.3952
    2383       8.7895
    2384       8.5263
    2385       8.9662
    2386       8.7998
    2387       7.9859
    2388       8.1186
    2389       9.0531
    2390       8.1416
    2391       8.8967
    2392       8.1847
    2393       8.6763
    2394       8.5699
    2395       8.4025
    2396       8.0492
    2397       8.3836
    2398       8.2040
    2399       7.5272
    2400       8.4390
    2401       8.0297
    2402       7.8788
    2403       8.2540
    2404       8.2068
    2405       8.3119
    2406       8.1351
    2407       8.4669
    2408       8.4189
    2409       8.4165
    2410       8.4425
    2411       8.2381
    2412       8.6634
    2413       8.9271
    2414       8.4415
    2415       8.5684
    2416       8.5019
    2417       8.1228
    2418       8.4217
    2419       8.2091
    2420       8.5477
    2421       8.0329
    2422       8.5432
    2423       8.2217
    2424       8.5818
    2425       8.7800
    2426       8.6162
    2427       8.5631
    2428       8.5609
    2429       8.7903
    2430       8.3112
    2431       8.1373
    2432       8.8155
    2433       8.4743
    2434       8.1699
    2435       7.9354
    2436       7.5799
    2437       8.2541
    2438       7.9874
    2439       8.0406
    2440       8.2478
    2441       8.1643
    2442       8.1397
    2443       7.7644
    2444       8.3543
    2445       8.2973
    2446       9.1187
    2447       8.1475
    2448       8.2878
    2449       8.0858
    2450       8.3881
    2451       8.2157
    2452       8.1356
    2453       8.4354
    2454       8.1097
    2455       7.8203
    2456       8.5463
    2457       7.8397
    2458       8.3302
    2459       8.4368
    2460       7.8937
    2461       7.6805
    2462       8.1211
    2463       7.5706
    2464       7.8772
    2465       8.1858
    2466       8.4056
    2467       7.9725
    2468       8.3243
    2469       8.4565
    2470       7.6849
    2471       8.4689
    2472       7.6402
    2473       7.7973
    2474       7.7704
    2475       7.9090
    2476       8.2061
    2477       7.2508
    2478       8.2676
    2479       7.6836
    2480       7.2420
    2481       7.6401
    2482       8.6127
    2483       8.0820
    2484       8.3559
    2485       8.1496
    2486       8.5432
    2487       8.1116
    2488       8.0696
    2489       7.9030
    2490       7.9118
    2491       8.0726
    2492       8.1905
    2493       8.3387
    2494       8.4230
    2495       8.6177
    2496       8.7760
    2497       8.6281
    2498       8.2997
    2499       8.6329
    2500       8.0005
    2501       8.3691
    2502       8.8201
    2503       8.6197
    2504       8.3924
    2505       8.8212
    2506       8.8117
    2507       8.3553
    2508       8.7198
    2509       8.8039
    2510       8.1494
    2511       8.4095
    2512       8.5452
    2513       8.1794
    2514       7.6280
    2515       8.1399
    2516       8.2410
    2517       8.4852
    2518       9.0129
    2519       8.4857
    2520       8.4160
    2521       8.6049
    2522       8.3322
    2523       8.3808
    2524       8.0182
    2525       8.5611
    2526       8.6798
    2527       8.1603
    2528       8.2927
    2529       8.8567
    2530       9.0130
    2531       8.2668
    2532       8.3238
    2533       8.8104
    2534       8.9719
    2535       7.9704
    2536       8.8066
    2537       8.8566
    2538       9.0242
    2539       9.1028
    2540       9.3012
    2541       9.2724
    2542      10.0079
    2543       9.2933
    2544       9.5669
    2545       9.1424
    2546       9.4677
    2547       9.8749
    2548       9.6539
    2549       9.4932
    2550       9.6587
    2551       9.9448
    2552       9.7005
    2553       9.9051
    2554       9.7046
    2555       9.2340
    2556       9.8549
    2557       9.5334
    2558       9.6189
    2559       9.9408
    2560       8.9581
    2561       9.5798
    2562       9.8199
    2563       9.3508
    2564       9.6955
    2565       9.8612
    2566       9.3686
    2567      10.2403
    2568       9.7517
    2569       9.5784
    2570       9.2956
    2571      10.1060
    2572       9.7233
    2573       9.8208
    2574       9.3494
    2575       9.7042
    2576       9.1637
    2577       9.8340
    2578       9.8067
    2579       9.3180
    2580       9.9335
    2581       9.5976
    2582      10.1308
    2583       9.1341
    2584       9.5197
    2585       9.3698
    2586       9.0767
    2587       9.4102
    2588       8.6021
    2589       9.5502
    2590       9.2285
    2591       8.7946
    2592       9.1132
    2593       9.0944
    2594       9.2712
    2595      10.1235
    2596       9.7140
    2597       9.8168
    2598       8.6372
    2599       9.3439
    2600       9.5908
    2601       9.6245
    2602       9.6856
    2603       9.4238
    2604       9.1804
    2605       9.3796
    2606       9.1706
    2607       9.1972
    2608       8.9105
    2609       8.5175
    2610       8.8231
    2611       9.0086
    2612       8.9830
    2613       9.7694
    2614       9.2699
    2615      10.0603
    2616       8.8849
    2617       9.4386
    2618       9.3858
    2619       9.3577
    2620       9.6162
    2621       9.4536
    2622      10.0706
    2623       9.8195
    2624       9.3111
    2625       9.7700
    2626      10.0915
    2627       9.9177
    2628      10.1122
    2629       9.6339
    2630       9.9321
    2631      10.1467
    2632      10.2754
    2633      10.3748
    2634      10.4363
    2635      10.5604
    2636       9.5411
    2637      10.0266
    2638       9.8573
    2639       9.9381
    2640       9.9115
    2641       9.5339
    2642       9.6423
    2643       9.9416
    2644      10.4305
    2645       9.8236
    2646       9.9282
    2647       9.3168
    2648       9.7581
    2649      10.1388
    2650       9.7401
    2651       9.8039
    2652       9.8541
    2653       9.9555
    2654       9.4919
    2655       9.6436
    2656       9.7827
    2657       9.6574
    2658       9.3202
    2659       9.6534
    2660       8.9905
    2661       9.6407
    2662       9.4282
    2663       9.2434
    2664       8.7204
    2665       9.2037
    2666       8.8871
    2667       9.4581
    2668       9.4356
    2669       9.8720
    2670       9.8249
    2671       9.0564
    2672       9.5670
    2673       9.0667
    2674       8.9861
    2675       9.2472
    2676       9.3801
    2677       9.3592
    2678       9.3173
    2679       8.9332
    2680       9.2896
    2681       8.7518
    2682       9.1605
    2683       9.6900
    2684       8.7069
    2685       8.8622
    2686       8.8670
    2687       9.1982
    2688       9.3508
    2689       9.3500
    2690      10.3367
    2691      10.0115
    2692       9.7310
    2693      10.0707
    2694       9.9467
    2695      10.0681
    2696      10.1086
    2697       9.7686
    2698      10.2734
    2699      10.1367
    2700      10.6919
    2701      10.3056
    2702       9.7249
    2703      10.5008
    2704      10.3416
    2705      10.5097
    2706      10.0167
    2707       9.5160
    2708       9.3201
    2709      10.2309
    2710       9.4542
    2711       9.5188
    2712       8.6189
    2713       9.3945
    2714       9.7301
    2715       9.1666
    2716       9.1760
    2717       8.9476
    2718       8.7687
    2719       8.6616
    2720       8.7634
    2721       8.9512
    2722       9.2140
    2723       9.0280
    2724       8.7401
    2725       8.7548
    2726       9.4474
    2727       9.8582
    2728       9.1516
    2729      10.2143
    2730       9.9398
    2731       9.7987
    2732       9.6901
    2733       9.3037
    2734       9.9958
    2735       9.7809
    2736      10.4258
    2737       9.5546
    2738       9.5933
    2739       9.6282
    2740      10.3501
    2741      10.3977
    2742      10.0588
    2743       9.6251
    2744       9.4033
    2745       9.5611
    2746      10.0513
    2747      10.5529
    2748       9.2369
    2749      10.1754
    2750      10.1412
    2751       9.9577
    2752       8.6794
    2753       9.3603
    2754       9.8143
    2755      10.3344
    2756      10.2011
    2757       9.9202
    2758      10.0843
    2759       9.6102
    2760       9.6768
    2761       9.8052
    2762      10.1131
    2763      10.0879
    2764      10.0388
    2765       9.8034
    2766      10.5067
    2767      10.5625
    2768      10.8191
    2769      10.0061
    2770      10.0980
    2771       9.7106
    2772       9.3440
    2773      10.2069
    2774       9.9671
    2775       9.6045
    2776       9.8085
    2777       9.5977
    2778      10.2131
    2779      10.5424
    2780       9.3033
    2781       8.8472
    2782      10.1582
    2783       9.5634
    2784       9.6828
    2785       9.1319
    2786       9.3787
    2787       9.7550
    2788       9.4548
    2789       9.7292
    2790      10.0262
    2791      10.5240
    2792       9.6635
    2793      10.0565
    2794      10.4266
    2795      10.1405
    2796      10.1533
    2797      10.4329
    2798      10.4255
    2799       9.7552
    2800       9.6659
    2801       9.7393
    2802       9.4166
    2803       9.2542
    2804       9.2344
    2805       9.0306
    2806       9.6103
    2807       8.7720
    2808       9.0164
    2809       9.4534
    2810      10.1001
    2811       8.8878
    2812       9.3362
    2813       9.1937
    2814       9.5966
    2815      10.0923
    2816       8.8112
    2817       9.5828
    2818       9.6220
    2819       9.2358
    2820       9.0549
    2821       9.3503
    2822       9.6975
    2823       8.9226
    2824       9.7178
    2825       9.8328
    2826       9.5841
    2827       9.6323
    2828       9.9304
    2829       9.5560
    2830       9.9646
    2831      10.0149
    2832      10.2575
    2833       9.5443
    2834      10.4166
    2835       9.1810
    2836       9.2974
    2837      10.0884
    2838      10.0100
    2839      10.4350
    2840      10.5504
    2841       9.9863
    2842       9.9092
    2843       9.3299
    2844       9.8248
    2845       9.7185
    2846      10.1077
    2847      10.1297
    2848       9.5628
    2849       9.6408
    2850       9.8649
    2851      10.1901
    2852       9.9238
    2853      10.3457
    2854      10.6147
    2855      10.5462
    2856      10.3971
    2857       9.8928
    2858      10.3217
    2859      10.2249
    2860      10.1854
    2861      10.0427
    2862       9.9662
    2863      10.0569
    2864      10.2448
    2865      10.1827
    2866       9.3474
    2867      10.4199
    2868      10.3432
    2869      10.0268
    2870      10.1123
    2871       9.6504
    2872       9.4454
    2873       9.9831
    2874      10.0199
    2875       9.5598
    2876       9.9992
    2877      10.2551
    2878      10.3155
    2879      10.7605
    2880      10.3583
    2881      11.0473
    2882      10.0279
    2883       9.9812
    2884       9.5821
    2885      10.1921
    2886      10.7823
    2887       9.7059
    2888      10.0254
    2889       8.3939
    2890       7.8674
    2891       8.6344
    2892       8.1726
    2893       8.3923
    2894       8.7541
    2895       9.3272
    2896       8.2223
    2897       8.4905
    2898       8.5212
    2899       8.3482
    2900       8.5214
    2901       7.9403
    2902       7.8753
    2903       7.3992
    2904       6.9838
    2905       6.8764
    2906       7.9502
    2907       8.3498
    2908       7.8251
    2909       7.5734
    2910       6.6873
    2911       8.0115
    2912       6.8288
    2913       6.5213
    2914       7.4519
    2915       7.2892
    2916       6.4965
    2917       7.5557
    2918       7.3270
    2919       7.4054
    2920       6.5946
    2921       7.0500
    2922       6.8863
    2923       7.9155
    2924       7.9670
    2925       7.8534
    2926       7.6007
    2927       7.1859
    2928       7.0579
    2929       7.3420
    2930       7.2834
    2931       8.1871
    2932       8.4907
    2933       8.4730
    2934       8.2960
    2935       8.2284
    2936       8.4259
    2937       8.2125
    2938       7.9771
    2939       7.8095
    2940       7.8151
    2941       8.0614
    2942       8.1850
    2943       8.3937
    2944       8.0911
    2945       8.4312
    2946       8.2826
    2947       8.1809
    2948       8.3331
    2949       7.8484
    2950       8.0808
    2951       7.9994
    2952       7.9590
    2953       7.7106
    2954       8.2366
    2955       8.2924
    2956       7.7451
    2957       8.1020
    2958       7.7713
    2959       7.8402
    2960       7.7613
    2961       8.1546
    2962       8.3159
    2963       8.0531
    2964       8.4890
    2965       7.7775
    2966       8.2110
    2967       8.2619
    2968       8.3364
    2969       8.5834
    2970       8.6272
    2971       7.9828
    2972       8.1418
    2973       7.7057
    2974       8.4618
    2975       7.7278
    2976       7.4235
    2977       8.6161
    2978       8.5553
    2979       8.4360
    2980       8.4593
    2981       8.5478
    2982       7.8559
    2983       7.5912
    2984       7.7837
    2985       7.5677
    2986       7.3272
    2987       8.0228
    2988       7.9095
    2989       7.3995
    2990       7.5868
    2991       7.2986
    2992       7.6657
    2993       7.3238
    2994       6.7132
    2995       6.8527
    2996       6.2267
    2997       6.0837
    2998       5.9858
    2999       6.1996
    3000       6.3599
    3001       6.6053
    3002       6.9266
    3003       6.6607
    3004       6.2879
    3005       6.3566
    3006       6.6361
    3007       6.5696
    3008       7.4183
    3009       7.4783
    3010       7.1605
    3011       6.8856
    3012       7.0837
    3013       6.9924
    3014       7.8555
    3015       7.1373
    3016       7.8978
    3017       7.5969
    3018       7.7968
    3019       8.1269
    3020       8.4596
    3021       8.8708
    3022       8.8454
    3023       8.5231
    3024       7.9046
    3025       7.7380
    3026       8.4043
    3027       8.7120
    3028       8.3163
    3029       8.4440
    3030       8.4829
    3031       7.7167
    3032       7.6515
    3033       8.2979
    3034       8.4100
    3035       8.9723
    3036       8.3982
    3037       8.4133
    3038       7.7055
    3039       8.2162
    3040       8.8605
    3041       8.6755
    3042       7.9290
    3043       7.7584
    3044       7.4868
    3045       8.1553
    3046       8.3150
    3047       8.0709
    3048       9.2198
    3049       8.3199
    3050       8.4767
    3051       9.0208
    3052       9.4331
    3053       9.2330
    3054       9.5384
    3055       9.2209
    3056       8.4176
    3057       9.2832
    3058       9.4063
    3059       9.2980
    3060       8.7737
    3061       9.0330
    3062       9.4002
    3063       9.3652
    3064       9.3676
    3065       9.0325
    3066       9.7476
    3067       8.8139
    3068       9.3931
    3069       9.3618
    3070       9.3264
    3071       9.0463
    3072       8.8882
    3073       8.9028
    3074       8.4080
    3075       8.5175
    3076       8.6632
    3077       8.0006
    3078       8.7077
    3079       8.8634
    3080       8.9470
    3081       8.7412
    3082       8.2938
    3083       8.3069
    3084       9.5872
    3085       8.8416
    3086       8.8289
    3087       8.3770
    3088       8.9487
    3089       8.6117
    3090       8.3379
    3091       8.2110
    3092       8.3232
    3093       8.1380
    3094       8.0907
    3095       7.9059
    3096       8.1486
    3097       8.4159
    3098       8.5988
    3099       8.3145
    3100       8.4804
    3101       8.5926
    3102       8.6875
    3103       8.4440
    3104       8.1768
    3105       8.6019
    3106       8.5540
    3107       9.7489
    3108       9.7342
    3109       9.8119
    3110       9.0203
    3111       9.3567
    3112       9.4440
    3113       9.2458
    3114       9.8650
    3115      10.0412
    3116       9.2991
    3117       9.4270
    3118       9.2249
    3119       9.4891
    3120       8.9794
    3121       9.3440
    3122       8.9750
    3123       9.4173
    3124       9.5266
    3125       9.3635
    3126       9.3767
    3127       8.9483
    3128       9.9342
    3129       9.2986
    3130       9.4339
    3131       8.9798
    3132       9.2311
    3133       9.8203
    3134       9.8551
    3135       9.3572
    3136       9.4357
    3137       9.0804
    3138       8.9433
    3139       9.5183
    3140       9.3863
    3141       9.0404
    3142       8.8988
    3143       9.5203
    3144       8.7412
    3145       9.2516
    3146       9.0301
    3147       9.3594
    3148       9.1523
    3149       9.4421
    3150       9.2358
    3151       9.7679
    3152       8.5756
    3153       9.4824
    3154       9.2723
    3155       9.3375
    3156       9.3582
    3157       9.3160
    3158       9.1373
    3159       9.3508
    3160       9.6179
    3161       9.5723
    3162       9.1598
    3163       8.7424
    3164       8.6611
    3165       8.8194
    3166       8.9946
    3167       9.1346
    3168       8.6550
    3169       9.2583
    3170       9.4585
    3171       9.3880
    3172       9.1723
    3173       8.5581
    3174       9.0311
    3175       8.9418
    3176       9.2065
    3177       8.9577
    3178       8.9133
    3179       9.6549
    3180       9.6130
    3181       9.0894
    3182       9.5911
    3183       9.6913
    3184      10.0014
    3185       9.4892
    3186       8.5437
    3187       8.8248
    3188       8.6549
    3189       8.4399
    3190       8.9524
    3191       9.4397
    3192       8.8751
    3193       9.5349
    3194       9.4163
    3195       9.2838
    3196       8.8864
    3197       9.6683
    3198       8.6701
    3199       9.0247
    3200       9.0670
    3201       8.4540
    3202       8.6084
    3203       8.5608
    3204       7.5582
    3205       7.5145
    3206       7.9703
    3207       8.4445
    3208       8.9186
    3209       9.1017
    3210       8.8504
    3211       8.1198
    3212       8.0025
    3213       7.6543
    3214       8.9582
    3215       7.8984
    3216       8.0812
    3217       8.6672
    3218       8.3848
    3219       7.8849
    3220       8.1866
    3221       8.4139
    3222       8.5552
    3223       7.8580
    3224       7.7450
    3225       8.2924
    3226       8.6087
    3227       8.7622
    3228       8.7056
    3229       8.4776
    3230       8.0783
    3231       8.4804
    3232       8.6356
    3233       8.6504
    3234       8.5052
    3235       9.0867
    3236       8.8616
    3237       8.9124
    3238       8.3501
    3239       8.7291
    3240       9.5401
    3241       8.6470
    3242       8.5951
    3243       9.1250
    3244       8.5779
    3245       8.6343
    3246       9.3851
    3247       8.5942
    3248       7.9879
    3249       8.3719
    3250       9.3631
    3251       8.8079
    3252       9.5039
    3253       8.8984
    3254       9.3569
    3255       9.3764
    3256       9.4568
    3257       9.8200
    3258       9.8865
    3259      10.2264
    3260      10.0995
    3261       9.8319
    3262       9.3282
    3263      10.2395
    3264       9.6803
    3265       8.8885
    3266       8.7915
    3267       8.2977
    3268       7.4814
    3269       8.1333
    3270       8.3884
    3271       8.6066
    3272       8.7038
    3273       8.6200
    3274       8.5289
    3275       8.8035
    3276       8.9906
    3277       8.6104
    3278       8.2673
    3279       8.1568
    3280       8.1648
    3281       8.3230
    3282       8.3435
    3283       8.2645
    3284       8.4492
    3285       8.3176
    3286       8.0473
    3287       8.4105
    3288       7.9932
    3289       8.5402
    3290       8.8720
    3291       8.6415
    3292       8.0021
    3293       8.5334
    3294       8.2675
    3295       8.9833
    3296       8.5808
    3297       8.5576
    3298       8.6966
    3299       9.3105
    3300       8.3014
    3301       8.6288
    3302       7.9059
    3303       7.8516
    3304       8.3911
    3305       8.2607
    3306       8.4012
    3307       8.5601
    3308       8.4509
    3309       9.2199
    3310       8.2053
    3311       8.3500
    3312       9.4115
    3313       8.7747
    3314       8.6080
    3315       8.3805
    3316       8.5032
    3317       8.8977
    3318       8.3507
    3319       8.3378
    3320       8.8597
    3321       8.3937
    3322       8.7491
    3323       8.8275
    3324       8.5688
    3325       8.4645
    3326       8.5398
    3327       8.6518
    3328       8.9786
    3329       8.4883
    3330       9.1096
    3331       8.8514
    3332       8.2712
    3333       7.9819
    3334       7.9742
    3335       8.4113
    3336       8.4881
    3337       8.4278
    3338       7.9559
    3339       8.4703
    3340       8.1672
    3341       8.1386
    3342       7.9813
    3343       8.8959
    3344       8.2770
    3345       7.9997
    3346       8.1274
    3347       7.9728
    3348       8.7890
    3349       8.1402
    3350       7.2996
    3351       7.8950
    3352       7.5768
    3353       7.3799
    3354       8.0291
    3355       8.0397
    3356       8.0176
    3357       8.2597
    3358       8.3601
    3359       8.0256
    3360       8.1491
    3361       7.5611
    3362       7.9351
    3363       8.4376
    3364       8.5865
    3365       8.4250
    3366       7.9743
    3367       8.3467
    3368       8.8339
    3369       8.0517
    3370       8.5849
    3371       7.5591
    3372       7.9784
    3373       7.9672
    3374       7.8429
    3375       7.8667
    3376       8.2124
    3377       8.1010
    3378       8.0261
    3379       8.2749
    3380       7.9727
    3381       8.3473
    3382       8.3434
    3383       7.7655
    3384       7.6472
    3385       7.7588
    3386       8.1142
    3387       7.9264
    3388       7.9517
    3389       7.8473
    3390       8.2583
    3391       8.1736
    3392       7.6246
    3393       7.9750
    3394       8.2317
    3395       7.9732
    3396       8.5314
    3397       8.0937
    3398       7.8820
    3399       8.0490
    3400       8.1002
    3401       7.8494
    3402       8.1175
    3403       8.4362
    3404       7.8752
    3405       7.7918
    3406       8.1922
    3407       7.8158
    3408       8.1132
    3409       7.6655
    3410       8.0841
    3411       8.1499
    3412       8.0811
    3413       8.2117
    3414       8.6283
    3415       8.3144
    3416       8.0127
    3417       8.2778
    3418       8.3647
    3419       8.2766
    3420       8.3290
    3421       8.3382
    3422       8.5819
    3423       8.7490
    3424       8.4669
    3425       9.3734
    3426       9.4051
    3427       8.5490
    3428       9.3405
    3429       8.9185
    3430       9.1275
    3431       9.1659
    3432       9.0109
    3433       8.3755
    3434       8.5148
    3435       8.8951
    3436       8.7211
    3437       8.8046
    3438       8.8392
    3439       8.4745
    3440       8.8421
    3441       8.5263
    3442       8.7317
    3443       8.6926
    3444       8.8283
    3445       8.1584
    3446       8.8282
    3447       8.7518
    3448       8.3935
    3449       8.1412
    3450       8.2396
    3451       8.1991
    3452       7.8592
    3453       7.9759
    3454       8.6818
    3455       8.4608
    3456       8.2168
    3457       8.0602
    3458       7.8470
    3459       8.3340
    3460       8.5341
    3461       8.3047
    3462       8.6361
    3463       8.4492
    3464       8.6938
    3465       8.5787
    3466       7.9975
    3467       8.2516
    3468       8.4461
    3469       8.1862
    3470       8.5638
    3471       7.9824
    3472       7.8217
    3473       8.6617
    3474       8.8438
    3475       8.3617
    3476       8.5478
    3477       8.2412
    3478       7.5832
    3479       8.2308
    3480       7.6957
    3481       7.7559
    3482       7.9926
    3483       7.7316
    3484       7.7330
    3485       7.5093
    3486       7.5245
    3487       8.0740
    3488       7.3577
    3489       7.2833
    3490       7.1990
    3491       7.8725
    3492       7.9782
    3493       7.1651
    3494       6.6402
    3495       7.4363
    3496       6.9701
    3497       6.8791
    3498       7.8124
    3499       7.5709
    3500       7.1102
    3501       7.3594
    3502       6.7926
    3503       6.5587
    3504       6.7396
    3505       6.7871
    3506       6.6741
    3507       6.5431
    3508       6.3617
    3509       6.1595
    3510       6.8748
    3511       6.1750
    3512       6.4602
    3513       6.9787
    3514       7.0251
    3515       6.7305
    3516       7.4177
    3517       7.8073
    3518       7.2754
    3519       6.7295
    3520       7.3261
    3521       7.4227
    3522       6.6478
    3523       6.9972
    3524       7.0009
    3525       7.5428
    3526       6.8444
    3527       7.2959
    3528       7.2503
    3529       7.1996
    3530       7.3891
    3531       7.2757
    3532       6.7746
    3533       6.4700
    3534       6.3024
    3535       6.3767
    3536       6.2008
    3537       6.8991
    3538       6.7961
    3539       6.8775
    3540       6.9535
    3541       7.2330
    3542       6.8843
    3543       7.0856
    3544       7.5080
    3545       7.6343
    3546       7.7690
    3547       7.4638
    3548       8.5531
    3549       7.2245
    3550       7.6299
    3551       7.6476
    3552       7.5996
    3553       7.6361
    3554       7.7622
    3555       8.2422
    3556       7.6360
    3557       7.7316
    3558       7.6793
    3559       8.1398
    3560       7.7240
    3561       7.7420
    3562       7.9514
    3563       8.1967
    3564       7.9146
    3565       7.5865
    3566       7.7286
    3567       7.5722
    3568       7.9442
    3569       8.1473
    3570       7.7536
    3571       8.1792
    3572       7.4624
    3573       7.8417
    3574       7.2972
    3575       7.0058
    3576       7.1536
    3577       7.0340
    3578       6.6584
    3579       7.7901
    3580       7.0741
    3581       7.3140
    3582       7.1990
    3583       7.4037
    3584       7.6992
    3585       7.5332
    3586       6.7488
    3587       7.2539
    3588       6.8869
    3589       7.0646
    3590       6.6714
    3591       6.6780
    3592       7.4030
    3593       7.1468
    3594       7.2233
    3595       7.3469
    3596       7.1412
    3597       7.7668
    3598       7.6600
    3599       7.9198
    3600       7.7482
    3601       7.4726
    3602       7.2584
    3603       7.1907
    3604       6.2417
    3605       7.2602
    3606       6.7740
    3607       7.4248
    3608       6.7479
    3609       7.0693
    3610       7.1366
    3611       7.2546
    3612       8.3961
    3613       7.4785
    3614       7.7266
    3615       8.2947
    3616       7.1981
    3617       7.2812
    3618       7.1568
    3619       7.8094
    3620       7.8609
    3621       8.2034
    3622       7.8875
    3623       7.6006
    3624       8.3458
    3625       8.2719
    3626       8.1467
    3627       8.1858
    3628       8.2738
    3629       8.0467
    3630       6.9853
    3631       6.9625
    3632       6.9390
    3633       7.0757
    3634       7.7272
    3635       7.1640
    3636       7.6640
    3637       7.6159
    3638       7.3807
    3639       7.0740
    3640       6.9714
    3641       6.8005
    3642       6.6980
    3643       6.9697
    3644       7.0448
    3645       6.7722
    3646       6.9665
    3647       7.0617
    3648       7.1149
    3649       6.7594
    3650       6.3457
    3651       6.8266
    3652       6.7810
    3653       6.2351
    3654       6.2946
    3655       6.2562
    3656       6.7408
    3657       6.4855
    3658       6.2931
    3659       6.6540
    3660       6.2240
    3661       6.1482
    3662       6.3294
    3663       6.5319
    3664       6.7354
    3665       6.8687
    3666       6.9296
    3667       6.5108
    3668       7.0345
    3669       7.0234
    3670       6.9859
    3671       6.3612
    3672       6.5041
    3673       6.4561
    3674       6.8805
    3675       6.6965
    3676       6.2320
    3677       6.2280
    3678       6.5729
    3679       6.6470
    3680       6.7696
    3681       6.0514
    3682       6.4640
    3683       6.3354
    3684       6.2479
    3685       6.3721
    3686       6.6583
    3687       6.9110
    3688       5.9838
    3689       6.8151
    3690       6.3847
    3691       6.4415
    3692       6.2980
    3693       5.9527
    3694       6.5874
    3695       5.8983
    3696       6.8399
    3697       6.6884
    3698       7.2152
    3699       6.8721
    3700       6.4436
    3701       6.9170
    3702       6.2911
    3703       6.6359
    3704       7.4526
    3705       6.6397
    3706       7.0930
    3707       7.0819
    3708       6.9132
    3709       6.6913
    3710       6.8789
    3711       6.8360
    3712       7.0233
    3713       7.2992
    3714       6.8773
    3715       6.2141
    3716       5.9653
    3717       5.9416
    3718       6.3164
    3719       6.2870
    3720       6.5362
    3721       6.0973
    3722       6.6687
    3723       6.5341
    3724       6.3485
    3725       6.4594
    3726       6.2509
    3727       5.9372
    3728       6.0863
    3729       6.0571
    3730       7.0841
    3731       7.3485
    3732       6.5773
    3733       7.1873
    3734       6.8402
    3735       6.7049
    3736       6.6258
    3737       6.5692
    3738       6.6219
    3739       6.7914
    3740       6.4326
    3741       6.3477
    3742       6.5567
    3743       6.5095
    3744       6.8255
    3745       6.9800
    3746       7.8045
    3747       6.9222
    3748       6.2939
    3749       6.0281
    3750       6.0323
    3751       5.9772
    3752       5.9826
    3753       6.7828
    3754       7.0003
    3755       6.1449
    3756       5.7181
    3757       5.9660
    3758       6.4746
    3759       6.4881
    3760       6.0590
    3761       6.1591
    3762       6.2309
    3763       7.0525
    3764       6.9012
    3765       6.1793
    3766       5.8359
    3767       6.2990
    3768       5.9570
    3769       5.7327
    3770       5.7148
    3771       5.6183
    3772       5.8503
    3773       5.9790
    3774       6.1603
    3775       5.7594
    3776       5.1217
    3777       5.5014
    3778       5.7998
    3779       5.4680
    3780       5.6231
    3781       6.3739
    3782       6.6603
    3783       6.2567
    3784       6.9002
    3785       6.3455
    3786       6.4299
    3787       6.7412
    3788       7.3878
    3789       6.7595
    3790       6.6751
    3791       6.8190
    3792       6.7943
    3793       6.4311
    3794       6.8446
    3795       6.1844
    3796       6.4172
    3797       6.3107
    3798       6.2261
    3799       5.9622
    3800       6.2337
    3801       6.3282
    3802       6.6831
    3803       6.1977
    3804       6.5348
    3805       6.6911
    3806       6.3061
    3807       7.0614
    3808       6.5206
    3809       6.6985
    3810       6.2894
    3811       6.5142
    3812       6.3631
    3813       6.6311
    3814       6.2762
    3815       6.3647
    3816       5.7170
    3817       5.1838
    3818       5.9079
    3819       5.3934
    3820       5.5354
    3821       5.8399
    3822       5.8336
    3823       6.3781
    3824       5.9705
    3825       6.6914
    3826       6.6964
    3827       7.1804
    3828       6.7908
    3829       7.0013
    3830       7.0635
    3831       6.5456
    3832       6.7031
    3833       5.8785
    3834       6.6771
    3835       6.9420
    3836       6.8769
    3837       6.7766
    3838       6.7659
    3839       6.2898
    3840       6.2716
    3841       6.2486
    3842       6.1871
    3843       6.4526
    3844       5.9247
    3845       5.9586
    3846       6.6891
    3847       6.3222
    3848       6.2976
    3849       6.5680
    3850       6.6070
    3851       6.8515
    3852       7.0376
    3853       6.6184
    3854       6.2963
    3855       6.5823
    3856       6.7117
    3857       6.9048
    3858       6.5766
    3859       6.3529
    3860       6.8428
    3861       6.8544
    3862       7.2733
    3863       7.4600
    3864       7.1068
    3865       6.8875
    3866       7.1272
    3867       6.5666
    3868       6.3568
    3869       6.8558
    3870       6.7128
    3871       6.8688
    3872       6.8202
    3873       7.1460
    3874       7.2313
    3875       7.6181
    3876       6.9030
    3877       6.5572
    3878       6.2567
    3879       6.9622
    3880       6.5931
    3881       7.5016
    3882       7.5540
    3883       7.5345
    3884       7.5665
    3885       6.9312
    3886       7.3800
    3887       7.0305
    3888       7.1904
    3889       6.9817
    3890       7.2373
    3891       7.5433
    3892       6.8365
    3893       7.4242
    3894       6.7396
    3895       6.6293
    3896       6.8136
    3897       6.8084
    3898       6.7979
    3899       6.7057
    3900       7.6302
    3901       7.1434
    3902       6.4308
    3903       6.8208
    3904       7.2090
    3905       6.9814
    3906       6.9521
    3907       6.7047
    3908       6.6747
    3909       7.3453
    3910       7.1651
    3911       7.1949
    3912       7.5490
    3913       6.6689
    3914       6.6558
    3915       7.7707
    3916       7.2114
    3917       7.4490
    3918       7.4502
    3919       7.5409
    3920       7.3374
    3921       7.6041
    3922       6.8550
    3923       7.2043
    3924       7.5787
    3925       7.2074
    3926       7.6774
    3927       7.1513
    3928       7.6473
    3929       7.0088
    3930       7.6283
    3931       7.1838
    3932       7.0140
    3933       7.4093
    3934       7.3571
    3935       6.9018
    3936       7.2510
    3937       7.6028
    3938       7.6087
    3939       7.8080
    3940       6.8488
    3941       7.5141
    3942       7.0869
    3943       7.7633
    3944       7.2744
    3945       7.2926
    3946       7.2614
    3947       7.2075
    3948       7.5142
    3949       7.3366
    3950       7.5584
    3951       7.7907
    3952       7.8280
    3953       7.7444
    3954       7.1366
    3955       7.7363
    3956       7.3758
    3957       7.5876
    3958       7.3778
    3959       7.7153
    3960       8.2043
    3961       7.6170
    3962       7.7111
    3963       7.6221
    3964       7.9217
    3965       8.2218
    3966       8.3224
    3967       8.2818
    3968       8.4544
    3969       7.6430
    3970       7.7595
    3971       8.1577
    3972       8.6605
    3973       8.7607
    3974       8.5360
    3975       8.7799
    3976       8.5169
    3977       8.5544
    3978       8.3832
    3979       8.4388
    3980       8.3392
    3981       8.5337
    3982       7.9888
    3983       8.3646
    3984       8.3827
    3985       8.4877
    3986       8.1579
    3987       8.6279
    3988       8.6440
    3989       8.4595
    3990       8.1022
    3991       8.0587
    3992       7.8083
    3993       7.9007
    3994       7.8041
    3995       8.2319
    3996       8.0514
    3997       7.9927
    3998       8.2721
    3999       8.4077
    4000       8.6711
    4001       8.0091
    4002       8.1983
    4003       8.1433
    4004       7.9316
    4005       7.6376
    4006       7.8372
    4007       7.9151
    4008       7.4796
    4009       7.9076
    4010       8.1410
    4011       8.2704
    4012       8.2569
    4013       7.7588
    4014       7.8695
    4015       8.6710
    4016       8.5021
    4017       8.6702
    4018       8.0503
    4019       8.5577
    4020       8.4510
    4021       7.4264
    4022       8.3071
    4023       8.1923
    4024       8.1363
    4025       8.5191
    4026       8.3907
    4027       8.4413
    4028       9.1165
    4029       9.3497
    4030       9.0627
    4031       8.9578
    4032       9.7558
    4033       9.4850
    4034       8.7759
    4035       9.0335
    4036       9.0448
    4037       9.6074
    4038       9.3969
    4039       9.0043
    4040       9.9889
    4041       9.2238
    4042       9.0207
    4043       9.2711
    4044       9.4832
    4045       8.8203
    4046       9.1336
    4047       8.5349
    4048       8.0621
    4049       8.0881
    4050       8.8699
    4051       8.0433
    4052       8.4847
    4053       8.5761
    4054       8.5478
    4055       8.2605
    4056       7.8354
    4057       8.4387
    4058       7.6313
    4059       8.2718
    4060       8.5250
    4061       8.3607
    4062       8.2117
    4063       8.9327
    4064       7.9060
    4065       8.1939
    4066       8.3958
    4067       8.5942
    4068       8.3321
    4069       8.2817
    4070       7.8548
    4071       7.4284
    4072       7.3073
    4073       6.9659
    4074       7.4685
    4075       7.5021
    4076       7.0580
    4077       6.5362
    4078       7.6577
    4079       6.0964
    4080       6.7925
    4081       6.9843
    4082       7.0209
    4083       7.7056
    4084       7.7413
    4085       8.2939
    4086       7.7864
    4087       7.6152
    4088       8.0395
    4089       7.1949
    4090       6.6187
    4091       7.2401
    4092       7.1739
    4093       7.4891
    4094       7.5359
    4095       7.6912
    4096       7.9219
    4097       8.2088
    4098       7.9802
    4099       7.5379
    4100       8.0824
    4101       7.7568
    4102       7.4449
    4103       7.6392
    4104       7.6393
    4105       8.0952
    4106       8.2251
    4107       7.8646
    4108       7.9581
    4109       8.0333
    4110       8.1493
    4111       8.4078
    4112       8.7631
    4113       8.7350
    4114       8.6018
    4115       8.3848
    4116       7.8310
    4117       8.0010
    4118       8.2516
    4119       8.2521
    4120       8.4842
    4121       8.0929
    4122       7.9087
    4123       7.9859
    4124       7.6886
    4125       7.9635
    4126       7.9364
    4127       7.7802
    4128       7.8190
    4129       7.8181
    4130       8.1413
    4131       7.9694
    4132       7.7195
    4133       7.8346
    4134       8.3725
    4135       8.1130
    4136       8.1050
    4137       8.0804
    4138       8.4240
    4139       8.2821
    4140       8.5096
    4141       8.1773
    4142       8.4280
    4143       7.7743
    4144       8.1803
    4145       8.3646
    4146       8.4956
    4147       7.8658
    4148       8.3304
    4149       8.6060
    4150       8.5787
    4151       8.0436
    4152       8.4680
    4153       8.2602
    4154       8.3482
    4155       8.6927
    4156       9.0043
    4157       8.1827
    4158       8.4343
    4159       8.6172
    4160       8.5841
    4161       8.3516
    4162       8.4760
    4163       8.4401
    4164       8.8323
    4165       8.5945
    4166       8.2467
    4167       9.2370
    4168       9.0513
    4169       8.1481
    4170       8.1798
    4171       8.2500
    4172       8.0019
    4173       8.0331
    4174       8.7788
    4175       8.2069
    4176       8.3278
    4177       8.0570
    4178       8.2975
    4179       8.7974
    4180       7.6585
    4181       8.7439
    4182       8.4469
    4183       8.4083
    4184       8.8277
    4185       8.7645
    4186       8.6241
    4187       8.5166
    4188       8.9031
    4189       8.7735
    4190       8.7411
    4191       8.5029
    4192       8.3823
    4193       9.0296
    4194       8.8426
    4195       9.1046
    4196       9.0242
    4197       9.0995
    4198       8.7887
    4199       9.1428
    4200       8.5593
    4201       9.2396
    4202       8.5509
    4203       9.0268
    4204       8.3237
    4205       8.4964
    4206       8.3691
    4207       9.3648
    4208       8.0357
    4209       8.6513
    4210       8.1728
    4211       7.5466
    4212       8.0892
    4213       8.2267
    4214       8.8593
    4215       8.6084
    4216       8.1735
    4217       7.9588
    4218       8.2773
    4219       8.4105
    4220       8.9841
    4221       7.9997
    4222       8.3417
    4223       8.3992
    4224       8.5671
    4225       9.0654
    4226       8.9527
    4227       8.6007
    4228       8.4877
    4229       9.1654
    4230       8.5957
    4231       8.4940
    4232       8.6352
    4233       9.0833
    4234       8.7522
    4235       8.5954
    4236       8.3971
    4237       8.6904
    4238       8.9209
    4239       9.1053
    4240       9.0479
    4241       8.7986
    4242       8.3716
    4243       8.5875
    4244       9.3955
    4245       8.4048
    4246       8.9431
    4247       9.2217
    4248       8.2593
    4249       8.2072
    4250       8.3973
    4251       8.6753
    4252       8.5835
    4253       8.5828
    4254       8.9782
    4255       9.0167
    4256       8.7644
    4257       8.6817
    4258       8.8171
    4259       8.8909
    4260       8.4782
    4261       8.3050
    4262       8.7226
    4263       8.0934
    4264       7.9625
    4265       8.3665
    4266       8.7958
    4267       8.7904
    4268       8.4172
    4269       8.5978
    4270       7.8687
    4271       8.5338
    4272       8.3220
    4273       8.5261
    4274       8.3279
    4275       8.7010
    4276       9.2219
    4277       9.4099
    4278       8.8826
    4279       8.9087
    4280       8.4172
    4281       8.4356
    4282       9.1296
    4283       7.9123
    4284       8.3676
    4285       8.2586
    4286       8.7761
    4287       9.2836
    4288       8.9434
    4289       8.6364
    4290       9.0789
    4291       8.9833
    4292       8.0503
    4293       8.5060
    4294       8.3704
    4295       8.3193
    4296       8.1153
    4297       8.9862
    4298       8.6168
    4299       8.9654
    4300       8.4973
    4301       7.9640
    4302       7.9355
    4303       7.9347
    4304       8.2097
    4305       8.2369
    4306       8.5828
    4307       8.6015
    4308       8.0284
    4309       7.9942
    4310       8.3676
    4311       8.2901
    4312       8.5400
    4313       8.2142
    4314       8.4396
    4315       8.5873
    4316       8.3904
    4317       8.2839
    4318       8.6482
    4319       8.5264
    4320       8.8646
    4321       8.7014
    4322       8.9373
    4323       8.3054
    4324       8.2482
    4325       8.6949
    4326       8.8783
    4327       8.8505
    4328       8.6492
    4329       8.1576
    4330       8.5344
    4331       9.1796
    4332       8.4612
    4333       8.4384
    4334       9.1772
    4335       8.2252
    4336       8.1720
    4337       8.1552
    4338       8.5793
    4339       8.3293
    4340       8.1969
    4341       8.1931
    4342       8.4349
    4343       8.2385
    4344       8.4281
    4345       8.8365
    4346       9.2998
    4347       8.4439
    4348       9.3265
    4349       9.1455
    4350       9.2640
    4351       8.3668
    4352       8.7159
    4353       8.3840
    4354       8.5141
    4355       8.1725
    4356       8.0041
    4357       8.0063
    4358       7.9944
    4359       8.5827
    4360       8.8067
    4361       8.5009
    4362       8.1184
    4363       8.5989
    4364       8.4603
    4365       8.8765
    4366       8.9268
    4367       9.3250
    4368       9.1564
    4369       9.5753
    4370       8.9167
    4371       9.6454
    4372       9.7500
    4373      10.6238
    4374      10.1388
    4375      10.1030
    4376      10.3270
    4377       9.4555
    4378       9.7104
    4379       9.7978
    4380       9.6336
    4381       9.1760
    4382       9.7111
    4383       9.5533
    4384      10.2877
    4385       9.7123
    4386       8.8677
    4387       9.2618
    4388       9.4351
    4389       9.0699
    4390       9.6523
    4391       9.0757
    4392       8.7009
    4393       9.0401
    4394       8.2523
    4395       8.8838
    4396       8.7808
    4397       8.7803
    4398       9.1169
    4399       8.7708
    4400       8.3457
    4401       8.7815
    4402       8.6772
    4403       8.0917
    4404       8.6175
    4405       8.6994
    4406       8.9000
    4407       9.1049
    4408       9.1146
    4409       8.9313
    4410       9.7486
    4411       9.2333
    4412       9.6400
    4413       9.0274
    4414       9.3675
    4415       9.3447
    4416       9.2165
    4417       9.5180
    4418       8.7166
    4419       9.2573
    4420       9.3457
    4421       9.0190
    4422       8.6676
    4423       9.5954
    4424       9.0296
    4425       8.8850
    4426       8.5284
    4427       9.0301
    4428       9.3033
    4429       8.5221
    4430       8.7164
    4431       8.5248
    4432       7.8886
    4433       8.3942
    4434       8.3976
    4435       8.2707
    4436       8.2537
    4437       9.0400
    4438       8.8745
    4439       8.3462
    4440       8.0474
    4441       9.0365
    4442       9.1801
    4443       9.2141
    4444       9.5061
    4445       9.8419
    4446       8.9576
    4447       8.8309
    4448       8.6546
    4449       8.7546
    4450       9.0312
    4451       8.8830
    4452       8.4456
    4453       8.5940
    4454       8.4403
    4455       9.0891
    4456       8.7274
    4457       8.0683
    4458       8.4094
    4459       8.2283
    4460       8.6379
    4461       7.8275
    4462       8.4875
    4463       8.0657
    4464       8.1371
    4465       8.4708
    4466       8.6361
    4467       8.4229
    4468       7.8872
    4469       8.0155
    4470       8.0210
    4471       7.7007
    4472       7.7359
    4473       7.9107
    4474       7.8109
    4475       7.1583
    4476       7.4999
    4477       7.7341
    4478       7.8772
    4479       8.1970
    4480       8.3201
    4481       8.6843
    4482       8.0910
    4483       8.6427
    4484       8.1125
    4485       8.8538
    4486       8.6420
    4487       8.6981
    4488       8.4884
    4489       8.9059
    4490       8.4086
    4491       9.2245
    4492       8.5961
    4493       8.5766
    4494       8.7719
    4495       9.0780
    4496       8.7865
    4497       8.6280
    4498       8.6386
    4499       8.2958
    4500       8.4619
    4501       8.6623
    4502       8.2556
    4503       7.9566
    4504       8.0155
    4505       8.5866
    4506       8.8458
    4507       8.2114
    4508       8.2766
    4509       8.6856
    4510       8.7379
    4511       9.0124
    4512       9.1347
    4513       9.5976
    4514       9.0082
    4515       8.9487
    4516       9.3003
    4517       9.2760
    4518       9.8915
    4519       9.3474
    4520       8.7133
    4521       8.6198
    4522      10.0010
    4523       9.2653
    4524       9.0329
    4525       9.6017
    4526       9.3939
    4527       9.2962
    4528       9.0126
    4529       8.9394
    4530       8.4816
    4531       8.3169
    4532       7.9951
    4533       8.3917
    4534       8.1416
    4535       8.3628
    4536       8.4844
    4537       8.0203
    4538       7.9456
    4539       7.9683
    4540       7.9110
    4541       7.9542
    4542       8.2191
    4543       8.2901
    4544       7.9719
    4545       8.5508
    4546       8.5890
    4547       8.3438
    4548       7.8039
    4549       8.0914
    4550       8.2722
    4551       7.9465
    4552       8.2238
    4553       7.1610
    4554       7.5256
    4555       7.3570
    4556       7.7388
    4557       7.7382
    4558       8.6300
    4559       8.2222
    4560       8.3194
    4561       8.1879
    4562       8.9826
    4563       8.8555
    4564       8.6994
    4565       8.7393
    4566       8.2619
    4567       8.5168
    4568       8.8590
    4569       8.5026
    4570       8.1596
    4571       8.2603
    4572       7.7171
    4573       8.2982
    4574       7.9483
    4575       7.9593
    4576       7.9726
    4577       7.8230
    4578       7.8853
    4579       8.1509
    4580       8.1559
    4581       8.2678
    4582       8.2130
    4583       7.8643
    4584       7.4098
    4585       7.9448
    4586       7.8773
    4587       7.5236
    4588       7.4218
    4589       7.2974
    4590       6.9805
    4591       6.4502
    4592       7.4927
    4593       7.6387
    4594       6.9429
    4595       6.5775
    4596       6.4363
    4597       6.8226
    4598       7.1315
    4599       7.0143
    4600       6.3338
    4601       6.7203
    4602       6.7415
    4603       7.2099
    4604       8.0722
    4605       7.3637
    4606       8.1136
    4607       8.2927
    4608       8.4991
    4609       7.9929
    4610       8.2119
    4611       8.0424
    4612       7.0149
    4613       7.8291
    4614       8.3175
    4615       8.5401
    4616       8.3843
    4617       8.7717
    4618       7.9284
    4619       8.9421
    4620       8.7140
    4621       8.6105
    4622       8.8776
    4623       9.1577
    4624       9.0895
    4625       9.2081
    4626       8.6509
    4627       8.5332
    4628       8.0442
    4629       8.2155
    4630       8.8376
    4631       8.6065
    4632       8.4909
    4633       8.3350
    4634       8.4669
    4635       8.9349
    4636       8.7068
    4637       8.7200
    4638       8.3500
    4639       8.5487
    4640       8.4102
    4641       8.6096
    4642       8.5076
    4643       8.6829
    4644       8.7852
    4645       9.1179
    4646       8.9216
    4647       8.5265
    4648       8.2046
    4649       8.5774
    4650       7.8017
    4651       8.0186
    4652       8.3699
    4653       8.4568
    4654       8.0404
    4655       7.7299
    4656       7.5276
    4657       8.6708
    4658       7.8298
    4659       8.1948
    4660       8.2660
    4661       8.8116
    4662       9.1586
    4663       8.8462
    4664       8.3287
    4665       8.5536
    4666       8.3589
    4667       8.2125
    4668       8.2444
    4669       8.2539
    4670       8.5654
    4671       8.7898
    4672       8.7774
    4673       8.2355
    4674       8.5288
    4675       8.3887
    4676       7.3910
    4677       8.3395
    4678       8.5711
    4679       8.4508
    4680       8.3343
    4681       8.2094
    4682       6.8898
    4683       8.8557
    4684       8.3363
    4685       8.5985
    4686       8.0614
    4687       8.1407
    4688       8.8140
    4689       8.3820
    4690       8.6649
    4691       8.2914
    4692       8.9121
    4693       7.8995
    4694       8.6784
    4695       8.0859
    4696       8.3258
    4697       7.9246
    4698       8.2969
    4699       7.7172
    4700       7.8487
    4701       8.1808
    4702       8.2034
    4703       8.8176
    4704       8.6485
    4705       9.0125
    4706       8.4481
    4707       8.2561
    4708       8.5367
    4709       8.3674
    4710       8.2342
    4711       8.4768
    4712       9.0549
    4713       7.9772
    4714       8.7127
    4715       8.7138
    4716       8.9847
    4717       8.7843
    4718       8.6866
    4719       8.8630
    4720       8.9509
    4721       8.5328
    4722       8.4108
    4723       8.6751
    4724       8.5118
    4725       8.4268
    4726       8.0535
    4727       8.8954
    4728       8.5343
    4729       8.4251
    4730       8.4666
    4731       9.0473
    4732       8.9704
    4733       9.0094
    4734       8.9538
    4735       8.6338
    4736       8.3891
    4737       8.4019
    4738       8.2533
    4739       7.9749
    4740       8.5976
    4741       8.1654
    4742       8.8719
    4743       8.8620
    4744       8.3566
    4745       8.1708
    4746       8.4043
    4747       8.1531
    4748       9.0616
    4749       8.4453
    4750       7.7600
    4751       8.3972
    4752       7.7705
    4753       7.9409
    4754       7.9945
    4755       8.6113
    4756       7.6559
    4757       8.3522
    4758       7.5168
    4759       7.7782
    4760       7.9541
    4761       8.7138
    4762       8.2252
    4763       8.4180
    4764       8.4739
    4765       8.6891
    4766       8.6463
    4767       8.8331
    4768       8.9668
    4769       9.0285
    4770       8.6724
    4771       8.6742
    4772       8.0498
    4773       7.6429
    4774       7.6644
    4775       7.8846
    4776       8.3419
    4777       8.2348
    4778       8.3147
    4779       8.4111
    4780       8.7943
    4781       9.0539
    4782       9.0316
    4783       9.2866
    4784       8.3583
    4785       8.2912
    4786       7.8679
    4787       8.2428
    4788       8.8489
    4789       8.9320
    4790       8.6094
    4791       8.8016
    4792       8.7267
    4793       8.8711
    4794       8.9445
    4795       8.5774
    4796       8.8031
    4797       9.1239
    4798       8.9467
    4799       8.9195
    4800       9.1693
    4801       9.7703
    4802       9.2382
    4803       9.6246
    4804       9.0625
    4805       8.9793
    4806       8.8001
    4807       8.7780
    4808       9.2119
    4809       9.0537
    4810       9.4627
    4811      10.2350
    4812      10.4482
    4813      10.5439
    4814       9.8884
    4815       9.6185
    4816       9.3427
    4817       9.7037
    4818      10.2096
    4819      10.0151
    4820       9.6298
    4821       9.1159
    4822       8.9112
    4823      10.3294
    4824       9.7847
    4825       9.5664
    4826       9.1616
    4827       9.2105
    4828       8.8235
    4829       8.1113
    4830       8.1587
    4831       7.6274
    4832       7.6034
    4833       7.9228
    4834       7.3375
    4835       7.2592
    4836       7.1696
    4837       7.8212
    4838       7.3050
    4839       7.7740
    4840       7.3344
    4841       7.3804
    4842       8.2893
    4843       8.2769
    4844       7.9568
    4845       8.5323
    4846       8.7370
    4847       8.7269
    4848       8.5249
    4849       9.1603
    4850       9.2092
    4851       9.1258
    4852       9.1874
    4853       8.4177
    4854       9.3516
    4855       9.1563
    4856       9.1214
    4857       9.3863
    4858      10.0579
    4859       9.7840
    4860      10.2071
    4861       9.3725
    4862       9.5939
    4863       9.7945
    4864       9.7052
    4865       9.0173
    4866       8.8599
    4867       8.5014
    4868       8.5803
    4869       8.3036
    4870       8.0150
    4871       8.2303
    4872       8.8000
    4873       8.9503
    4874       8.8245
    4875       8.3837
    4876       8.5182
    4877       8.3024
    4878       8.8731
    4879       9.0703
    4880       9.1109
    4881       9.1418
    4882       9.0020
    4883       9.7012
    4884       9.5202
    4885       9.1522
    4886       8.4793
    4887       8.8276
    4888       8.3054
    4889       8.3260
    4890       8.4736
    4891       8.7998
    4892       8.1005
    4893       8.2625
    4894       8.0318
    4895       8.5675
    4896       8.6488
    4897       8.1097
    4898       8.1911
    4899       8.8460
    4900       8.2257
    4901       8.0247
    4902       8.0689
    4903       8.5018
    4904       8.5874
    4905       8.4806
    4906       8.0915
    4907       8.0789
    4908       8.2272
    4909       8.1207
    4910       8.1867
    4911       8.5335
    4912       7.5230
    4913       8.1430
    4914       8.2577
    4915       8.5579
    4916       8.1891
    4917       8.3403
    4918       7.2994
    4919       7.9057
    4920       8.1818
    4921       7.8547
    4922       8.4140
    4923       8.0788
    4924       7.9541
    4925       8.0452
    4926       7.8012
    4927       8.5161
    4928       7.9918
    4929       8.2758
    4930       8.4811
    4931       8.1695
    4932       8.4314
    4933       8.4253
    4934       8.3216
    4935       8.4026
    4936       8.4928
    4937       7.7055
    4938       8.5278
    4939       8.5269
    4940       8.4902
    4941       9.1002
    4942       9.4739
    4943       9.4382
    4944       9.7230
    4945       9.4394
    4946       9.5121
    4947       9.7064
    4948       9.3783
    4949       9.7246
    4950       9.5488
    4951       9.0310
    4952       9.2065
    4953       9.0071
    4954       8.7096
    4955       8.7997
    4956       8.7147
    4957       8.8727
    4958       8.6682
    4959       8.6685
    4960       8.4562
    4961       8.6189
    4962       8.5527
    4963       8.3202
    4964       7.9155
    4965       8.6781
    4966       8.7699
    4967       8.5019
    4968       8.8482
    4969       8.6293
    4970       8.3144
    4971       8.3687
    4972       8.9469
    4973       8.3931
    4974       8.3250
    4975       9.0085
    4976       9.6683
    4977       9.0609
    4978       8.2105
    4979       8.7047
    4980       8.7534
    4981       8.4537
    4982       9.0426
    4983       8.7467
    4984       8.6090
    4985       8.3869
    4986       8.0675
    4987       8.2288
    4988       7.1979
    4989       7.8638
    4990       7.9278
    4991       7.6508
    4992       8.1271
    4993       8.2034
    4994       8.2263
    4995       8.2633
    4996       8.0243
    4997       8.5939
    4998       8.6462
    4999       8.0869
    5000       7.8415
    5001       8.6519
    5002       8.6951
    5003       8.5644
    5004       8.9053
    5005       9.4339
    5006       9.7055
    5007       9.9369
    5008       9.8783
    5009       9.9759
    5010      10.0385
    5011       9.6380
    5012       9.3444
    5013       9.1636
    5014       8.9764
    5015       9.3993
    5016       9.3353
    5017       9.2117
    5018      10.2796
    5019       9.8220
    5020       9.8978
    5021      10.2938
    5022       9.4360
    5023       9.0500
    5024       9.1047
    5025       8.2715
    5026       8.0993
    5027       7.3972
    5028       8.1839
    5029       8.3504
    5030       8.2371
    5031       7.7832
    5032       8.0506
    5033       7.5664
    5034       7.5033
    5035       8.1248
    5036       8.8664
    5037       8.4803
    5038       8.6808
    5039       9.0552
    5040       8.9185
    5041       8.4886
    5042       8.2889
    5043       8.0938
    5044       8.3360
    5045       8.5585
    5046       7.5480
    5047       7.5892
    5048       7.8398
    5049       7.2164
    5050       7.4845
    5051       7.7946
    5052       8.1417
    5053       7.8214
    5054       7.9830
    5055       7.6917
    5056       7.8746
    5057       8.8295
    5058       8.5286
    5059       8.9312
    5060       8.9871
    5061       8.4118
    5062       8.4723
    5063       8.4689
    5064       8.3686
    5065       9.2921
    5066       8.6909
    5067       8.0875
    5068       9.2123
    5069       8.2811
    5070       8.4125
    5071       7.3733
    5072       7.9642
    5073       7.9617
    5074       8.3400
    5075       8.8626
    5076       8.2108
    5077       8.2521
    5078       8.0077
    5079       8.2206
    5080       8.0736
    5081       7.7522
    5082       8.4212
    5083       7.2222
    5084       8.2680
    5085       7.5913
    5086       8.0989
    5087       7.4829
    5088       7.8125
    5089       7.4302
    5090       8.0360
    5091       8.2590
    5092       8.9244
    5093       8.4371
    5094       8.2763
    5095       8.2337
    5096       7.7468
    5097       8.1393
    5098       7.7705
    5099       7.7133
    5100       7.7426
    5101       8.0908
    5102       8.0949
    5103       8.0457
    5104       8.1662
    5105       7.6069
    5106       7.8553
    5107       8.1641
    5108       8.4771
    5109       7.6321
    5110       7.5614
    5111       7.4051
    5112       7.5205
    5113       6.9843
    5114       7.4786
    5115       7.6445
    5116       7.8160
    5117       7.3710
    5118       7.9552
    5119       8.2314
    5120       7.8931
    5121       7.7271
    5122       7.4342
    5123       7.6291
    5124       7.7568
    5125       7.4816
    5126       7.7124
    5127       7.9848
    5128       7.9440
    5129       8.0590
    5130       8.1738
    5131       8.3559
    5132       8.5324
    5133       8.9708
    5134       8.3271
    5135       7.7438
    5136       7.6809
    5137       7.9745
    5138       8.3297
    5139       7.9466
    5140       7.7954
    5141       7.4692
    5142       8.1663
    5143       7.8655
    5144       7.7822
    5145       7.5475
    5146       8.5284
    5147       8.1628
    5148       8.6646
    5149       8.5722
    5150       8.1881
    5151       7.7646
    5152       8.6722
    5153       8.3920
    5154       8.4375
    5155       8.1587
    5156       8.5121
    5157       8.2499
    5158       7.9143
    5159       7.9751
    5160       8.0323
    5161       8.3322
    5162       7.7577
    5163       7.5695
    5164       7.1648
    5165       7.9983
    5166       8.0662
    5167       7.5144
    5168       7.8008
    5169       8.4379
    5170       8.9376
    5171       8.3855
    5172       8.1689
    5173       7.4386
    5174       7.8788
    5175       8.4085
    5176       7.6791
    5177       8.1820
    5178       8.2632
    5179       8.3116
    5180       8.3704
    5181       8.1584
    5182       8.2614
    5183       8.2721
    5184       7.3091
    5185       7.5565
    5186       7.3017
    5187       7.7469
    5188       7.6418
    5189       8.1465
    5190       7.8028
    5191       7.5340
    5192       7.9790
    5193       7.9761
    5194       8.3029
    5195       7.7367
    5196       7.9317
    5197       8.4476
    5198       7.4062
    5199       7.5319
    5200       7.4209
    5201       7.4557
    5202       7.6090
    5203       7.3854
    5204       7.4005
    5205       7.5548
    5206       7.8511
    5207       7.6710
    5208       8.2190
    5209       8.4648
    5210       8.4321
    5211       8.8421
    5212       8.9116
    5213       8.6347
    5214       8.0604
    5215       8.2263
    5216       8.6797
    5217       8.4544
    5218       8.0788
    5219       7.5280
    5220       8.1147
    5221       8.5210
    5222       7.8485
    5223       7.3905
    5224       7.1831
    5225       7.9245
    5226       7.5197
    5227       8.6198
    5228       8.2813
    5229       9.2923
    5230       9.5467
    5231       8.6649
    5232       7.8802
    5233       8.3560
    5234       7.9272
    5235       7.8034
    5236       8.5121
    5237       8.2180
    5238       7.9734
    5239       8.8395
    5240       8.2199
    5241       8.8073
    5242       8.2238
    5243       8.2698
    5244       8.4667
    5245       8.3866
    5246       8.2405
    5247       8.0993
    5248       8.0120
    5249       8.2042
    5250       8.1384
    5251       8.1301
    5252       8.0023
    5253       7.8692
    5254       7.9688
    5255       7.9431
    5256       7.7319
    5257       8.9020
    5258       8.0588
    5259       8.4090
    5260       7.9040
    5261       8.4514
    5262       9.0896
    5263       9.4342
    5264       9.2542
    5265       9.1709
    5266       9.3503
    5267       9.8547
    5268       9.2818
    5269       9.7076
    5270       9.2587
    5271       8.6437
    5272       9.3289
    5273       8.8797
    5274       8.6415
    5275       9.0264
    5276       9.1352
    5277       8.5003
    5278       9.5682
    5279       9.5153
    5280       9.7154
    5281       9.1978
    5282       9.8693
    5283       9.0528
    5284       9.7631
    5285       9.5301
    5286       8.9481
    5287       8.9347
    5288       9.4999
    5289       9.1368
    5290       8.9561
    5291       8.8976
    5292       9.3374
    5293       9.1294
    5294       9.9225
    5295       9.2887
    5296       9.0615
    5297       9.0299
    5298       9.0158
    5299       9.6750
    5300       8.1311
    5301       8.5491
    5302       8.5276
    5303       8.3158
    5304       8.0881
    5305       7.4695
    5306       7.3171
    5307       7.1762
    5308       7.4895
    5309       7.5403
    5310       7.3415
    5311       7.5379
    5312       7.7502
    5313       8.0758
    5314       8.3870
    5315       9.0581
    5316       8.5011
    5317       8.5240
    5318       7.7638
    5319       8.5586
    5320       8.8912
    5321       8.6621
    5322       8.6203
    5323       8.1419
    5324       8.6142
    5325       8.6757
    5326       8.7682
    5327       8.4628
    5328       8.9121
    5329       8.7639
    5330       8.4716
    5331       8.6960
    5332       8.3086
    5333       7.8782
    5334       8.4958
    5335       7.9152
    5336       8.2460
    5337       8.1212
    5338       7.8978
    5339       8.4125
    5340       8.4707
    5341       7.9933
    5342       7.9996
    5343       8.0625
    5344       8.3939
    5345       8.6119
    5346       8.3914
    5347       7.8084
    5348       8.0738
    5349       8.4129
    5350       7.8102
    5351       8.2448
    5352       8.6697
    5353       8.0135
    5354       8.7596
    5355       8.9806
    5356       9.1990
    5357       8.7306
    5358       8.8801
    5359       8.5638
    5360       8.2203
    5361       8.4522
    5362       8.8978
    5363       9.1750
    5364       8.9163
    5365       9.1483
    5366       8.3884
    5367       9.4856
    5368       8.7737
    5369       8.7586
    5370       9.3931
    5371       8.6008
    5372       9.2297
    5373       9.0120
    5374       8.6508
    5375       8.2135
    5376       8.5603
    5377       8.0510
    5378       9.1304
    5379       9.4789
    5380       9.5543
    5381       9.3875
    5382       8.9584
    5383       9.4028
    5384       9.3017
    5385       9.5213
    5386       8.6944
    5387       8.4479
    5388       8.3918
    5389       8.6426
    5390       8.4047
    5391       7.9061
    5392       8.6913
    5393       8.7219
    5394       8.7225
    5395       8.8155
    5396       8.7653
    5397       8.8047
    5398       8.4528
    5399       8.4533
    5400       8.5833
    5401       8.8080
    5402       8.5001
    5403       9.8981
    5404       9.4060
    5405       8.8265
    5406       8.4847
    5407       8.3275
    5408       8.5603
    5409       8.7132
    5410       8.5915
    5411       8.4626
    5412       8.5156
    5413       8.4686
    5414       8.0354
    5415       8.1706
    5416       8.2582
    5417       8.5740
    5418       8.6090
    5419       8.5143
    5420       8.1950
    5421       8.1050
    5422       8.8105
    5423       8.6630
    5424       8.6735
    5425       8.4210
    5426       8.7354
    5427       8.7812
    5428       8.8584
    5429       8.8674
    5430       8.1158
    5431       8.7495
    5432       8.6553
    5433       8.4769
    5434       9.3088
    5435       9.0654
    5436       8.8417
    5437       9.4354
    5438       9.2195
    5439       8.9606
    5440       8.5596
    5441       9.2047
    5442       9.1116
    5443       9.1456
    5444       9.2394
    5445       8.8427
    5446       9.3494
    5447       8.1087
    5448       8.6952
    5449       8.6483
    5450       8.6192
    5451       8.3147
    5452       8.3875
    5453       8.4380
    5454       8.5336
    5455       8.9713
    5456       8.2901
    5457       8.1835
    5458       8.5917
    5459       8.3940
    5460       8.4775
    5461       8.0407
    5462       8.0195
    5463       7.7174
    5464       7.7963
    5465       7.3968
    5466       7.6140
    5467       7.2998
    5468       7.2594
    5469       7.8024
    5470       7.9451
    5471       7.6589
    5472       8.0337
    5473       8.2319
    5474       8.5552
    5475       8.3226
    5476       8.4585
    5477       8.2558
    5478       8.7054
    5479       7.8343
    5480       8.3161
    5481       7.9839
    5482       8.5089
    5483       8.4225
    5484       8.3029
    5485       8.0696
    5486       8.1268
    5487       8.3034
    5488       8.2918
    5489       8.2925
    5490       7.9598
    5491       8.4358
    5492       8.1094
    5493       9.2831
    5494       8.5277
    5495       8.6160
    5496       8.7793
    5497       8.7478
    5498       8.7640
    5499       8.6789
    5500       8.5489
    5501       8.6506
    5502       8.6037
    5503       8.1085
    5504       7.6198
    5505       8.9314
    5506       8.4804
    5507       8.4297
    5508       8.1592
    5509       8.6333
    5510       8.1690
    5511       8.6735
    5512       8.2791
    5513       7.6461
    5514       7.9322
    5515       8.2664
    5516       7.9054
    5517       7.4858
    5518       7.7479
    5519       8.0366
    5520       8.9634
    5521       8.4395
    5522       7.9974
    5523       8.2309
    5524       8.6466
    5525       8.3304
    5526       9.0240
    5527       9.2589
    5528       9.8018
    5529       9.6172
    5530       9.1945
    5531       9.2039
    5532       9.4254
    5533      10.0176
    5534      10.3150
    5535      10.0129
    5536       9.7921
    5537       9.7819
    5538       8.8280
    5539       9.2394
    5540       9.0498
    5541       9.8687
    5542       9.6913
    5543       9.2368
    5544      10.0637
    5545       9.8938
    5546       9.0302
    5547       9.6204
    5548       9.1386
    5549       9.4363
    5550       8.8538
    5551       8.5000
    5552       8.6459
    5553       8.8585
    5554       9.0374
    5555       8.9987
    5556       9.7197
    5557       8.9843
    5558       9.0760
    5559       8.9446
    5560       9.1359
    5561       9.4596
    5562       9.4250
    5563       8.3040
    5564       8.5955
    5565       8.4760
    5566       8.5915
    5567       9.0406
    5568       8.6782
    5569       9.0967
    5570       8.5518
    5571       8.8183
    5572       8.6403
    5573       9.2187
    5574       8.8496
    5575       8.9623
    5576       8.9924
    5577       9.2431
    5578       9.5902
    5579       9.6896
    5580       9.4314
    5581       8.8433
    5582       8.6990
    5583       9.0375
    5584       8.5956
    5585       8.1735
    5586       8.5647
    5587       7.9021
    5588       8.0313
    5589       8.5717
    5590       8.2782
    5591       8.5764
    5592       9.0592
    5593       9.3539
    5594       8.5678
    5595       8.5357
    5596       8.3202
    5597       8.4446
    5598       8.4218
    5599       8.3249
    5600       8.2576
    5601       8.5047
    5602       8.9279
    5603       9.1049
    5604       8.9681
    5605       8.4060
    5606       8.6205
    5607       9.7656
    5608       9.3608
    5609       8.6297
    5610       8.7658
    5611       9.0932
    5612       9.4334
    5613       9.5304
    5614       9.3446
    5615       9.1132
    5616       9.4766
    5617       8.7703
    5618       9.2982
    5619       9.0371
    5620       9.1118
    5621       9.1220
    5622       9.0061
    5623       9.0366
    5624       8.3358
    5625       8.7583
    5626       8.1478
    5627       8.3068
    5628       8.3753
    5629       8.5135
    5630       9.3483
    5631       8.7587
    5632       8.7517
    5633       8.5603
    5634       8.6582
    5635       8.6446
    5636       8.7081
    5637       8.4560
    5638       8.4744
    5639       8.6815
    5640       8.8776
    5641       8.5511
    5642       8.8765
    5643       8.9788
    5644       9.3440
    5645       9.2979
    5646       8.9099
    5647       8.7091
    5648       8.9968
    5649       8.7069
    5650       8.8013
    5651       8.7750
    5652       9.4398
    5653       8.3107
    5654       8.7086
    5655       8.8193
    5656       9.4335
    5657       8.8690
    5658       8.9234
    5659       8.4754
    5660       9.0681
    5661       8.6555
    5662       9.1213
    5663       8.9429
    5664       9.1334
    5665       8.7744
    5666       8.5100
    5667       8.5931
    5668       8.2325
    5669       8.9621
    5670       9.0636
    5671       8.7754
    5672       8.4937
    5673       8.3078
    5674       8.8908
    5675       9.0159
    5676       9.3082
    5677       9.1860
    5678       9.6181
    5679       8.1133
    5680       9.3642
    5681       9.2540
    5682       9.0354
    5683       8.5966
    5684       9.0434
    5685       8.4208
    5686       8.6660
    5687       8.6284
    5688       9.2379
    5689       9.0115
    5690       8.3308
    5691       8.5181
    5692       8.8371
    5693       8.2503
    5694       8.1324
    5695       9.4526
    5696       8.8544
    5697       9.3281
    5698       9.2968
    5699       9.5490
    5700       8.9945
    5701       8.6854
    5702       8.7288
    5703       9.0247
    5704       8.2327
    5705       8.4036
    5706       7.9044
    5707       8.5716
    5708       8.6339
    5709       8.5570
    5710       8.6016
    5711       8.7671
    5712       8.5736
    5713       9.1404
    5714       9.2817
    5715       9.3359
    5716       8.9331
    5717       8.7976
    5718       8.7002
    5719       8.7472
    5720       8.6199
    5721       8.7015
    5722       8.7979
    5723       9.0188
    5724       8.5498
    5725       8.7745
    5726       8.8716
    5727       8.4861
    5728       8.4473
    5729       8.5999
    5730       8.0268
    5731       8.1229
    5732       9.1823
    5733       8.3257
    5734       8.0310
    5735       7.7591
    5736       8.1935
    5737       8.1104
    5738       8.3295
    5739       8.7153
    5740       8.1710
    5741       8.6046
    5742       8.5307
    5743       9.4275
    5744       8.7816
    5745       8.5094
    5746       8.8965
    5747       8.8266
    5748       8.9935
    5749       9.3554
    5750       8.9356
    5751       8.3697
    5752       8.2699
    5753       8.4843
    5754       8.8104
    5755       8.5248
    5756       8.4587
    5757       8.5126
    5758       8.6260
    5759       8.4436
    5760       8.9065
    5761       8.6985
    5762       8.5129
    5763       8.5470
    5764       8.3878
    5765       8.9413
    5766       9.3092
    5767       8.9776
    5768       9.7744
    5769       9.2144
    5770       9.0798
    5771       9.0858
    5772       9.2825
    5773       9.0279
    5774       8.2338
    5775       8.5293
    5776       8.9565
    5777       8.3343
    5778       9.1027
    5779       9.2228
    5780       8.8228
    5781       8.6309
    5782       9.1026
    5783       9.2038
    5784       8.9393
    5785       8.2904
    5786       8.4508
    5787       8.5325
    5788       8.5897
    5789       8.7482
    5790       8.3428
    5791       7.8627
    5792       8.2328
    5793       7.8749
    5794       7.9081
    5795       7.9264
    5796       8.1228
    5797       8.4374
    5798       8.0153
    5799       7.9852
    5800       8.1918
    5801       8.0532
    5802       8.0455
    5803       7.8557
    5804       8.0845
    5805       7.8243
    5806       8.3025
    5807       8.2883
    5808       8.0970
    5809       8.4048
    5810       7.6054
    5811       8.1571
    5812       8.0538
    5813       8.1205
    5814       7.9659
    5815       8.1934
    5816       7.8901
    5817       8.3005
    5818       8.2100
    5819       8.7785
    5820       8.3661
    5821       8.9000
    5822       8.2616
    5823       8.6376
    5824       8.1086
    5825       7.8519
    5826       7.8819
    5827       7.6021
    5828       7.8147
    5829       8.0980
    5830       8.0465
    5831       8.1515
    5832       8.1143
    5833       8.3860
    5834       8.4063
    5835       8.4576
    5836       8.1441
    5837       8.2170
    5838       8.4721
    5839       7.6242
    5840       8.4040
    5841       7.4971
    5842       7.8566
    5843       8.9614
    5844       9.0239
    5845       8.7724
    5846       8.2435
    5847       8.3913
    5848       8.4151
    5849       8.2205
    5850       8.6904
    5851       8.5837
    5852       9.0626
    5853       8.6516
    5854       9.0887
    5855       8.9655
    5856       9.0568
    5857       9.3422
    5858       8.7412
    5859       8.5174
    5860       8.7141
    5861       8.7395
    5862       8.5450
    5863       8.5780
    5864       7.8721
    5865       8.4446
    5866       8.4036
    5867       8.5956
    5868       8.0338
    5869       8.1687
    5870       8.3152
    5871       8.5076
    5872       8.1980
    5873       8.3417
    5874       8.4709
    5875       8.3558
    5876       8.4981
    5877       7.8265
    5878       7.9720
    5879       8.2802
    5880       8.1018
    5881       8.0358
    5882       7.8632
    5883       8.1056
    5884       8.5224
    5885       8.8454
    5886       8.7433
    5887       8.6486
    5888       8.8310
    5889       9.5010
    5890       9.2316
    5891       9.1956
    5892       8.4518
    5893       9.4384
    5894       9.1914
    5895       9.0458
    5896       8.9992
    5897       9.7245
    5898       9.7269
    5899       9.6014
    5900       8.7089
    5901       9.3132
    5902       9.4903
    5903       9.2217
    5904       9.4058
    5905       9.4746
    5906       8.8622
    5907       8.9100
    5908       9.2568
    5909       9.8500
    5910       9.6632
    5911       9.5871
    5912       9.6736
    5913       9.7005
    5914       9.5851
    5915       9.8884
    5916       9.3237
    5917       9.5789
    5918      10.2696
    5919      10.1726
    5920       9.6999
    5921       9.6430
    5922       9.7701
    5923       9.9654
    5924       9.4443
    5925       9.6290
    5926       9.1935
    5927       9.5236
    5928       9.6552
    5929       9.3286
    5930       9.5030
    5931       9.2544
    5932       9.4663
    5933       9.4556
    5934       9.4230
    5935       9.5138
    5936       9.2651
    5937       9.5067
    5938       9.4158
    5939       9.1091
    5940       9.0453
    5941       8.8059
    5942       8.3917
    5943       8.9153
    5944       8.6316
    5945       8.3879
    5946       8.3771
    5947       9.5393
    5948       8.4260
    5949       8.7037
    5950       9.0593
    5951       8.7977
    5952       8.1186
    5953       9.0733
    5954       7.9835
    5955       8.3094
    5956       8.1017
    5957       8.2861
    5958       7.9768
    5959       8.3109
    5960       8.6229
    5961       8.7027
    5962       8.2121
    5963       8.8193
    5964       7.9472
    5965       7.7149
    5966       7.8143
    5967       8.1190
    5968       7.8620
    5969       7.8407
    5970       7.8709
    5971       8.9090
    5972       8.5118
    5973       8.6589
    5974       8.5328
    5975       7.9943
    5976       8.4922
    5977       9.0594
    5978       8.6181
    5979       8.7737
    5980       8.5814
    5981       8.8835
    5982       8.9286
    5983       9.4130
    5984       9.1445
    5985       8.8781
    5986       8.4809
    5987       8.4077
    5988       8.4102
    5989       8.8928
    5990       9.2074
    5991       9.3621
    5992       9.3743
    5993       9.0052
    5994       8.6660
    5995       8.9104
    5996       8.8008
    5997       9.0299
    5998       9.0755
    5999       9.1143
    6000       9.5091
    6001       9.0864
    6002       9.0569
    6003       8.7910
    6004       9.4475
    6005       9.4081
    6006       9.0493
    6007       8.9363
    6008       8.6267
    6009       9.7142
    6010       8.7991
    6011       9.0396
    6012       8.6179
    6013       8.6295
    6014       9.0426
    6015       8.8744
    6016       8.5863
    6017       8.1606
    6018       8.7206
    6019       8.3318
    6020       7.9671
    6021       8.1295
    6022       8.1814
    6023       8.5959
    6024       8.6689
    6025       8.7047
    6026       8.1992
    6027       8.9352
    6028       8.6586
    6029       8.1264
    6030       9.0872
    6031       9.1541
    6032       9.2214
    6033       8.9596
    6034       9.3144
    6035       9.1709
    6036       9.2130
    6037       9.2184
    6038      10.0319
    6039       9.8945
    6040       9.6412
    6041       8.6305
    6042       9.8368
    6043       9.5903
    6044       9.1645
    6045       8.9421
    6046       9.4323
    6047       9.4763
    6048       9.8126
    6049      10.0730
    6050       9.7382
    6051       9.6771
    6052      10.0468
    6053      10.2071
    6054       9.9113
    6055       9.9966
    6056      10.1972
    6057       9.5430
    6058       9.7550
    6059      10.2188
    6060      10.1859
    6061      10.1317
    6062       9.1094
    6063       9.8366
    6064      10.1188
    6065       9.7584
    6066      10.2660
    6067      10.5197
    6068      10.2161
    6069      10.0477
    6070      10.0559
    6071       9.8990
    6072       9.7506
    6073      10.1119
    6074      10.1233
    6075       9.9185
    6076      10.4329
    6077       9.8709
    6078       9.1157
    6079       8.7103
    6080       9.7675
    6081       9.0608
    6082       9.4503
    6083       9.3028
    6084       9.9295
    6085       9.8711
    6086      10.0957
    6087       9.8949
    6088       9.4837
    6089       9.0794
    6090       8.9798
    6091       8.5317
    6092       9.1047
    6093       8.7660
    6094       9.2931
    6095       8.8108
    6096       8.9300
    6097       9.2435
    6098       9.8121
    6099       9.5166
    6100      10.3637
    6101      10.3671
    6102      10.2015
    6103      10.3953
    6104      10.2626
    6105       9.9390
    6106      10.4631
    6107      10.0221
    6108      10.3631
    6109      10.1775
    6110       9.8796
    6111      10.6490
    6112      10.8688
    6113      10.3573
    6114      10.0402
    6115       9.6838
    6116      10.3552
    6117       9.8485
    6118       9.9321
    6119       9.8171
    6120      10.1989
    6121      10.1334
    6122       9.8410
    6123       9.6420
    6124      10.0618
    6125       9.2887
    6126      10.0791
    6127       9.6335
    6128       9.7224
    6129       9.2819
    6130       9.2276
    6131       9.7475
    6132       9.2907
    6133       9.6278
    6134       8.8873
    6135       9.5497
    6136       9.9465
    6137       9.5716
    6138       9.7510
    6139       9.1160
    6140       8.7632
    6141       9.4724
    6142       9.4231
    6143       9.9721
    6144       9.7852
    6145       9.5142
    6146       9.2166
    6147       9.4269
    6148       9.0033
    6149       8.8402
    6150       9.1250
    6151       8.6210
    6152       8.6298
    6153       9.0927
    6154       8.8170
    6155       8.4937
    6156       9.1748
    6157       8.9849
    6158       8.9849
    6159       9.0062
    6160       8.2539
    6161       8.9932
    6162       8.9195
    6163       8.5906
    6164       9.1565
    6165       8.3340
    6166       8.8803
    6167       9.0066
    6168       8.9707
    6169       9.0003
    6170       8.6085
    6171       8.9508
    6172       8.8923
    6173       9.0365
    6174       8.8323
    6175       9.5300
    6176       8.5251
    6177       8.5901
    6178       7.9605
    6179       8.5817
    6180       9.1696
    6181       8.3770
    6182       8.0574
    6183       8.8142
    6184       8.2633
    6185       8.2054
    6186       8.2176
    6187       8.2609
    6188       8.0216
    6189       8.6398
    6190       8.2162
    6191       8.1219
    6192       9.0791
    6193       8.9671
    6194       9.0345
    6195       9.2448
    6196       8.5669
    6197       8.8031
    6198       8.9877
    6199       9.7131
    6200       9.4423
    6201       9.2533
    6202       9.3378
    6203       9.5018
    6204       8.9158
    6205       9.8125
    6206       9.3021
    6207       9.4463
    6208       9.4863
    6209       9.1876
    6210       9.4136
    6211       9.0975
    6212       9.0751
    6213       9.6904
    6214       9.5075
    6215       9.4108
    6216       9.7763
    6217       9.2729
    6218       9.4123
    6219       8.7695
    6220       9.4505
    6221       8.4022
    6222       9.6474
    6223       9.5852
    6224       9.7727
    6225       9.6760
    6226       9.5847
    6227       9.3420
    6228       8.9913
    6229       9.8108
    6230       8.9667
    6231      10.1236
    6232       9.3714
    6233       9.4968
    6234       9.5336
    6235       9.3170
    6236       9.4344
    6237       9.0253
    6238      10.3740
    6239      10.3493
    6240      10.7777
    6241       9.9897
    6242       9.7963
    6243      10.0978
    6244      10.3562
    6245      10.4681
    6246       9.5372
    6247      10.6387
    6248       9.9846
    6249      10.2720
    6250      10.4433
    6251      10.2581
    6252       9.9623
    6253      10.1277
    6254       9.8386
    6255       9.6409
    6256      10.7928
    6257      10.0800
    6258      10.2075
    6259       9.8996
    6260       9.3971
    6261       9.5251
    6262       9.8839
    6263       9.2295
    6264       9.2341
    6265       9.1633
    6266       8.8269
    6267       8.9864
    6268       9.2760
    6269       9.6101
    6270       9.2046
    6271       9.0394
    6272       8.8448
    6273       8.6404
    6274       8.3882
    6275       9.0995
    6276       8.7836
    6277       8.7111
    6278       9.0437
    6279       8.5523
    6280       8.8426
    6281       9.2830
    6282       9.2067
    6283       8.7068
    6284       8.3876
    6285       8.5167
    6286       8.1396
    6287       7.8865
    6288       8.5697
    6289       8.6009
    6290       8.9228
    6291       9.0113
    6292       8.7553
    6293       8.3503
    6294       8.8708
    6295       8.9300
    6296       8.1465
    6297       8.5312
    6298       8.0862
    6299       8.1344
    6300       8.1930
    6301       8.4203
    6302       8.4944
    6303       7.8555
    6304       7.9640
    6305       8.0107
    6306       8.1155
    6307       8.3812
    6308       8.0578
    6309       7.8104
    6310       8.3785
    6311       8.1614
    6312       8.6996
    6313       8.5777
    6314       8.1270
    6315       7.9126
    6316       8.5719
    6317       8.1049
    6318       8.7423
    6319       8.1936
    6320       8.1516
    6321       8.2456
    6322       8.2612
    6323       8.1002
    6324       8.7854
    6325       8.4706
    6326       8.1914
    6327       7.3802
    6328       8.7399
    6329       7.7198
    6330       8.5467
    6331       8.0176
    6332       8.0608
    6333       8.1237
    6334       8.2002
    6335       8.6883
    6336       8.4396
    6337       9.0493
    6338       9.2375
    6339       8.9772
    6340       8.6215
    6341       8.5887
    6342       8.2502
    6343       8.2426
    6344       7.6729
    6345       8.5477
    6346       8.5020
    6347       8.6542
    6348       7.9315
    6349       7.7907
    6350       8.2837
    6351       8.2205
    6352       7.7118
    6353       8.1748
    6354       8.3529
    6355       8.1518
    6356       8.1764
    6357       8.4425
    6358       8.4236
    6359       8.3425
    6360       8.8192
    6361       8.6869
    6362       8.4161
    6363       8.2074
    6364       8.8316
    6365       8.5082
    6366       8.3706
    6367       8.6235
    6368       8.2350
    6369       8.1418
    6370       8.2064
    6371       8.3610
    6372       8.1755
    6373       8.7186
    6374       8.4783
    6375       8.1428
    6376       8.2415
    6377       8.0294
    6378       8.4181
    6379       7.7866
    6380       8.2689
    6381       8.8275
    6382       8.3423
    6383       8.0955
    6384       8.1483
    6385       8.1357
    6386       8.6609
    6387       8.1991
    6388       8.4942
    6389       9.1334
    6390       8.4603
    6391       8.5008
    6392       8.6960
    6393       8.6176
    6394       9.0828
    6395       9.0780
    6396       8.6000
    6397       8.3105
    6398       9.0031
    6399       8.6208
    6400       8.5564
    6401       8.6426
    6402       8.8220
    6403       8.9711
    6404       8.4371
    6405       8.3860
    6406       9.1188
    6407       8.4411
    6408       9.4011
    6409       8.8013
    6410       8.7393
    6411       9.1914
    6412       8.5565
    6413       8.9146
    6414       8.8828
    6415       9.0546
    6416       9.4685
    6417       9.4779
    6418       9.6567
    6419       9.3445
    6420       9.4359
    6421       9.6550
    6422      10.3543
    6423      10.0866
    6424       9.6824
    6425       9.7416
    6426       9.5799
    6427       9.5687
    6428       9.3788
    6429       9.4767
    6430       9.7018
    6431      10.1390
    6432       9.6101
    6433       9.4957
    6434       9.6058
    6435       9.4522
    6436       8.9175
    6437       8.7445
    6438       9.0483
    6439       9.4706
    6440       8.4062
    6441       8.6376
    6442       8.2123
    6443       7.9599
    6444       8.5444
    6445       8.6766
    6446       8.6210
    6447       8.1570
    6448       7.5614
    6449       7.6684
    6450       7.9481
    6451       8.0130
    6452       8.6631
    6453       8.7016
    6454       7.8474
    6455       9.5194
    6456       9.0285
    6457       9.1537
    6458       8.4811
    6459       8.4927
    6460       8.1501
    6461       8.2801
    6462       8.6559
    6463       8.4542
    6464       8.7615
    6465       8.7262
    6466       8.7388
    6467       8.6596
    6468       8.6081
    6469       8.6744
    6470       8.2107
    6471       8.4462
    6472       8.3187
    6473       8.0134
    6474       8.8898
    6475       8.3105
    6476       8.1261
    6477       8.2354
    6478       8.4562
    6479       8.7534
    6480       8.2280
    6481       8.2454
    6482       8.1694
    6483       8.8814
    6484       8.2341
    6485       8.0166
    6486       8.1770
    6487       8.3261
    6488      10.1269
    6489       8.8178
    6490       8.8390
    6491       9.1862
    6492       9.3024
    6493       8.4751
    6494       8.3407
    6495       9.2218
    6496       8.3579
    6497       8.3170
    6498       7.7262
    6499       8.2798
    6500       8.3916
    6501       8.5490
    6502       8.2921
    6503       8.2299
    6504       8.1813
    6505       7.7333
    6506       8.1566
    6507       7.7257
    6508       8.0235
    6509       8.1215
    6510       7.7234
    6511       8.6333
    6512       8.2908
    6513       8.4128
    6514       8.1239
    6515       8.0075
    6516       7.7364
    6517       8.0266
    6518       7.8029
    6519       7.8942
    6520       8.2150
    6521       7.8851
    6522       7.6848
    6523       7.9130
    6524       7.9281
    6525       8.2783
    6526       7.8834
    6527       7.8058
    6528       7.8705
    6529       7.8797
    6530       7.5705
    6531       8.0770
    6532       7.8405
    6533       8.1093
    6534       8.0793
    6535       7.5905
    6536       7.8633
    6537       8.3344
    6538       7.8706
    6539       8.0769
    6540       7.8792
    6541       8.1074
    6542       8.2079
    6543       8.6329
    6544       8.4817
    6545       8.2140
    6546       8.6028
    6547       8.4075
    6548       8.2146
    6549       8.6073
    6550       8.6807
    6551       9.1931
    6552       8.2320
    6553       7.9247
    6554       8.6515
    6555       8.5569
    6556       8.2069
    6557       8.5052
    6558       8.8251
    6559       9.4127
    6560       8.4621
    6561       7.9662
    6562       8.4877
    6563       8.2073
    6564       7.6338
    6565       8.3263
    6566       8.1818
    6567       8.1580
    6568       8.2995
    6569       8.0465
    6570       8.6592
    6571       8.4075
    6572       7.8337
    6573       7.9213
    6574       8.3742
    6575       8.5386
    6576       8.8459
    6577       8.5330
    6578       8.2285
    6579       8.6505
    6580       8.3147
    6581       8.0541
    6582       8.3142
    6583       8.7447
    6584       8.3547
    6585       8.2935
    6586       9.2816
    6587       8.4920
    6588       8.0746
    6589       8.5363
    6590       8.3604
    6591       8.2841
    6592       8.1584
    6593       8.4700
    6594       8.2253
    6595       8.9383
    6596       8.6848
    6597       8.3418
    6598       8.8992
    6599       8.2072
    6600       8.6939
    6601       8.6475
    6602       8.2178
    6603       8.2244
    6604       8.2103
    6605       8.4401
    6606       8.5108
    6607       7.9694
    6608       8.3546
    6609       8.9228
    6610       8.1799
    6611       8.6402
    6612       8.7640
    6613       8.6393
    6614       8.6560
    6615       8.2698
    6616       8.5800
    6617       8.4956
    6618       8.9829
    6619       9.1437
    6620       9.1629
    6621       8.1124
    6622       8.6690
    6623       9.3647
    6624       9.3610
    6625       9.0104
    6626       9.0131
    6627       8.6015
    6628       9.5501
    6629       8.7911
    6630       9.1106
    6631       8.7913
    6632       8.8304
    6633       8.7974
    6634       8.7187
    6635       9.1830
    6636       9.1830
    6637       9.3394
    6638       8.7253
    6639       8.9579
    6640       8.5495
    6641       9.0725
    6642       8.7682
    6643       9.0256
    6644       8.8278
    6645      10.0440
    6646       9.5104
    6647       9.4028
    6648       9.1566
    6649       9.7732
    6650       8.5299
    6651       9.0596
    6652       9.1531
    6653       9.3197
    6654       8.9764
    6655       9.3364
    6656       8.9480
    6657       8.5293
    6658       8.3098
    6659       8.7073
    6660       8.2894
    6661       8.1397
    6662       8.5447
    6663       8.7954
    6664       8.0084
    6665       8.2220
    6666       9.0303
    6667       8.6412
    6668       8.2449
    6669       8.8023
    6670       8.3527
    6671       8.1381
    6672       8.1008
    6673       7.7727
    6674       8.2028
    6675       8.1768
    6676       7.8955
    6677       7.8577
    6678       7.5596
    6679       8.4107
    6680       8.2765
    6681       8.2538
    6682       8.0180
    6683       8.3243
    6684       8.4560
    6685       8.5908
    6686       8.7610
    6687       8.7554
    6688       7.9898
    6689       8.7287
    6690       8.2666
    6691       8.5482
    6692       8.7230
    6693       8.5534
    6694       8.6209
    6695       8.7035
    6696       8.8703
    6697       8.6356
    6698       8.4156
    6699       8.3567
    6700       9.0556
    6701       9.5618
    6702       8.9923
    6703       9.4290
    6704       9.2030
    6705       9.1288
    6706       9.3212
    6707       9.4992
    6708       8.5290
    6709       8.5685
    6710       8.5701
    6711       9.0334
    6712       8.4057
    6713       9.1345
    6714       8.3395
    6715       8.2995
    6716       8.1658
    6717       8.1057
    6718       8.5830
    6719       8.6986
    6720       8.9952
    6721       8.5327
    6722       9.1849
    6723       8.7284
    6724       8.6840
    6725       8.5564
    6726       8.9486
    6727       8.5821
    6728       8.4621
    6729       8.2587
    6730       8.6266
    6731       8.0588
    6732       8.6468
    6733       8.4513
    6734       7.7881
    6735       8.0812
    6736       8.2234
    6737       8.2837
    6738       8.2930
    6739       8.7584
    6740       8.6235
    6741       8.8310
    6742       8.7196
    6743       8.3607
    6744       7.7497
    6745       8.1838
    6746       8.4092
    6747       8.5166
    6748       8.8287
    6749       8.7921
    6750       8.8338
    6751       8.8770
    6752       8.1196
    6753       8.5743
    6754       7.7247
    6755       8.1509
    6756       8.4500
    6757       9.0803
    6758       8.4197
    6759       8.4419
    6760       8.7231
    6761       8.6375
    6762       8.5040
    6763       8.5057
    6764       8.4393
    6765       7.8707
    6766       8.5127
    6767       8.7091
    6768       7.9261
    6769       7.7618
    6770       7.1659
    6771       7.9721
    6772       7.5757
    6773       7.4288
    6774       7.6189
    6775       6.8791
    6776       7.7183
    6777       7.9603
    6778       7.4397
    6779       6.9902
    6780       7.6123
    6781       7.2993
    6782       8.1752
    6783       7.3858
    6784       7.3389
    6785       7.3459
    6786       7.2839
    6787       7.0672
    6788       7.5198
    6789       7.7642
    6790       7.7954
    6791       7.8516
    6792       7.5354
    6793       7.8488
    6794       8.6164
    6795       8.7578
    6796       8.7076
    6797       8.9181
    6798       8.2808
    6799       7.7476
    6800       7.8086
    6801       8.0221
    6802       8.1028
    6803       8.8332
    6804       8.9333
    6805       8.9090
    6806       8.2077
    6807       8.5349
    6808       8.8565
    6809       7.9800
    6810       7.9121
    6811       8.0011
    6812       8.3275
    6813       8.3604
    6814       9.3539
    6815       9.0396
    6816       9.5398
    6817       9.0638
    6818       9.8356
    6819       9.4839
    6820       9.1377
    6821       9.2139
    6822       9.2260
    6823       9.2573
    6824       9.4268
    6825       9.5760
    6826       9.3636
    6827       9.1532
    6828       9.4706
    6829       8.5730
    6830       8.6547
    6831       8.9751
    6832       8.5687
    6833       8.7857
    6834       9.6861
    6835       9.6010
    6836       9.7943
    6837       9.4484
    6838      10.5740
    6839      10.0912
    6840       9.9956
    6841       9.7056
    6842      10.9153
    6843       9.9064
    6844      10.4083
    6845       9.9106
    6846       9.9625
    6847      10.1136
    6848       9.7701
    6849      10.3298
    6850      10.5035
    6851       9.7687
    6852      10.1724
    6853       9.8808
    6854       9.8911
    6855      10.1300
    6856      10.2944
    6857       9.8410
    6858      10.0966
    6859      10.1779
    6860      10.1028
    6861      10.1296
    6862      10.2497
    6863       9.8444
    6864       9.4325
    6865       9.3858
    6866       9.7576
    6867      10.2018
    6868      10.0240
    6869      10.9426
    6870      10.0344
    6871      10.2761
    6872      10.3576
    6873       9.9040
    6874       9.2179
    6875       9.3768
    6876       9.5307
    6877       8.8062
    6878       9.0714
    6879       8.9408
    6880       9.4401
    6881       9.0471
    6882       9.0042
    6883       8.5858
    6884       8.6410
    6885       8.3992
    6886       8.9330
    6887       8.5767
    6888       8.8655
    6889       8.7197
    6890       8.7482
    6891       8.9424
    6892       8.7648
    6893       8.8902
    6894       8.2917
    6895       8.4924
    6896       8.3651
    6897       8.4992
    6898       8.2102
    6899       8.6477
    6900       8.9542
    6901       9.4851
    6902       9.0724
    6903       9.2296
    6904       9.3844
    6905       9.1177
    6906       8.5668
    6907       8.4905
    6908       9.1136
    6909       9.0257
    6910       9.2861
    6911       9.6869
    6912       9.5070
    6913       9.4987
    6914       9.5345
    6915       9.6240
    6916       9.5294
    6917       9.1658
    6918       9.1268
    6919       9.6615
    6920       9.2329
    6921       9.7108
    6922       9.6420
    6923       9.5807
    6924       9.6498
    6925       9.4230
    6926       9.7637
    6927      10.1956
    6928       9.8689
    6929      10.1876
    6930      10.2759
    6931      10.3334
    6932      10.0621
    6933       9.6387
    6934      10.0767
    6935       9.7060
    6936       9.7369
    6937       9.9067
    6938      10.0504
    6939      10.2039
    6940      10.0736
    6941      10.9128
    6942      10.1014
    6943      11.0843
    6944       9.9300
    6945      10.4956
    6946      10.7968
    6947      10.4614
    6948       9.9751
    6949      10.4279
    6950       9.9652
    6951      10.1373
    6952      10.5419
    6953       9.7082
    6954       9.5475
    6955       9.5960
    6956      10.3589
    6957       9.0904
    6958       9.5441
    6959      10.0493
    6960       9.2544
    6961       9.5881
    6962       9.7589
    6963       9.7890
    6964       9.7915
    6965      10.0300
    6966       9.8140
    6967      10.3674
    6968       9.6463
    6969      10.4520
    6970       9.5180
    6971       9.3054
    6972       8.8147
    6973       8.0874
    6974       8.8314
    6975       8.0767
    6976       8.5449
    6977       8.4532
    6978       8.1175
    6979       8.7341
    6980       9.3031
    6981       8.8581
    6982       8.2303
    6983       8.3009
    6984       8.5038
    6985       8.6272
    6986       8.2652
    6987       8.1590
    6988       8.1621
    6989       8.7111
    6990       8.0133
    6991       7.8965
    6992       8.3590
    6993       8.2896
    6994       8.4757
    6995       8.3758
    6996       8.4070
    6997       8.7950
    6998       8.8421
    6999       9.1757
    7000       8.9704
    7001       8.7740
    7002       8.8386
    7003       8.7467
    7004       9.0530
    7005       8.7309
    7006       9.1306
    7007       9.1778
    7008       8.6384
    7009       9.3005
    7010       9.3902
    7011       9.0994
    7012       8.4454
    7013       9.0676
    7014       9.5521
    7015       9.0840
    7016       9.4524
    7017       8.8635
    7018       8.7763
    7019       8.9107
    7020       8.9846
    7021       8.7709
    7022       8.7372
    7023       8.3860
    7024       8.6455
    7025       8.5027
    7026       8.4886
    7027       8.8384
    7028       9.3052
    7029       8.7787
    7030       8.4733
    7031       7.5943
    7032       7.0703
    7033       7.2963
    7034       7.6677
    7035       7.4992
    7036       8.1653
    7037       8.0590
    7038       7.6945
    7039       7.9689
    7040       8.5901
    7041       8.2856
    7042       8.3731
    7043       7.5700
    7044       7.8218
    7045       8.4671
    7046       8.7167
    7047       8.3199
    7048       9.3808
    7049       8.4615
    7050       9.0601
    7051       7.9284
    7052       8.1946
    7053       8.0679
    7054       8.4095
    7055       8.5987
    7056       8.7458
    7057       8.4914
    7058       8.2195
    7059       9.4602
    7060       8.6886
    7061       9.2464
    7062       8.6036
    7063       8.6247
    7064       8.4211
    7065       8.4350
    7066       8.9775
    7067       8.7105
    7068       9.2045
    7069       8.8914
    7070       8.7737
    7071       8.6264
    7072       8.6767
    7073       8.7232
    7074       8.6259
    7075       7.7774
    7076       8.3238
    7077       7.9845
    7078       8.3063
    7079       8.2750
    7080       8.5105
    7081       8.6971
    7082       8.5533
    7083       8.2583
    7084       7.1250
    7085       7.2463
    7086       6.7860
    7087       7.0810
    7088       7.4794
    7089       7.3838
    7090       7.5576
    7091       7.0663
    7092       7.3113
    7093       7.2568
    7094       7.3907
    7095       6.6063
    7096       6.0728
    7097       5.9943
    7098       6.4531
    7099       7.0244
    7100       7.0690
    7101       7.1082
    7102       7.1668
    7103       7.4584
    7104       7.7082
    7105       7.5350
    7106       7.5802
    7107       7.0936
    7108       7.5101
    7109       7.6741
    7110       7.9472
    7111       7.7161
    7112       7.6599
    7113       7.4397
    7114       8.0154
    7115       7.6174
    7116       7.3003
    7117       8.0597
    7118       7.4375
    7119       8.0560
    7120       7.2708
    7121       7.5694
    7122       7.1931
    7123       8.0827
    7124       7.0646
    7125       7.7012
    7126       7.4755
    7127       8.2501
    7128       8.2177
    7129       8.0664
    7130       7.6959
    7131       8.0273
    7132       8.1193
    7133       7.8124
    7134       8.0770
    7135       8.1657
    7136       7.7247
    7137       7.5851
    7138       7.5689
    7139       8.4085
    7140       7.6201
    7141       7.5466
    7142       6.7941
    7143       7.8126
    7144       7.4581
    7145       7.3372
    7146       7.6167
    7147       6.9092
    7148       7.4512
    7149       7.6957
    7150       7.2667
    7151       7.0618
    7152       7.9134
    7153       7.1984
    7154       7.4965
    7155       7.6430
    7156       8.1386
    7157       7.7579
    7158       7.2605
    7159       7.2543
    7160       7.4298
    7161       7.0127
    7162       7.6521
    7163       7.9893
    7164       8.3893
    7165       8.2352
    7166       7.9026
    7167       7.7785
    7168       7.5045
    7169       7.9282
    7170       7.3740
    7171       8.0267
    7172       6.9394
    7173       7.5575
    7174       7.1651
    7175       7.1811
    7176       7.7026
    7177       7.0885
    7178       6.6867
    7179       6.9545
    7180       7.0688
    7181       7.1296
    7182       6.7726
    7183       7.0768
    7184       7.4036
    7185       7.0719
    7186       7.5198
    7187       8.2582
    7188       8.3099
    7189       8.0244
    7190       8.5746
    7191       8.4173
    7192       8.2528
    7193       8.0105
    7194       8.3040
    7195       8.5107
    7196       8.4377
    7197       8.3679
    7198       8.0241
    7199       8.3991
    7200       8.1056
    7201       8.3804
    7202       8.5917
    7203       9.0059
    7204       8.9673
    7205       9.4667
    7206       9.1844
    7207       9.7591
    7208       9.8197
    7209       9.8724
    7210       9.9726
    7211       9.7150
    7212       9.3415
    7213       8.5972
    7214       7.9549
    7215       8.2012
    7216       8.5403
    7217       8.5754
    7218       8.1599
    7219       8.6893
    7220       8.3263
    7221       8.1250
    7222       8.3848
    7223       8.3261
    7224       8.0053
    7225       8.0665
    7226       8.2205
    7227       8.4025
    7228       7.9666
    7229       8.2576
    7230       8.2912
    7231       8.4867
    7232       8.7728
    7233       8.3382
    7234       8.4952
    7235       8.4034
    7236       9.1163
    7237       9.3604
    7238       9.2041
    7239       9.3065
    7240       9.6295
    7241       9.2775
    7242       9.2068
    7243       9.5094
    7244       9.8251
    7245       9.8066
    7246       9.5648
    7247       9.4278
    7248       9.7121
    7249      10.1329
    7250      10.0939
    7251      10.0580
    7252      10.6932
    7253      10.4010
    7254      10.0127
    7255       9.9579
    7256      10.0142
    7257       9.4763
    7258       9.3478
    7259       9.2154
    7260       9.3254
    7261       8.8770
    7262       9.4676
    7263       8.9368
    7264       9.1080
    7265       9.2360
    7266       9.1404
    7267       8.9947
    7268       8.8877
    7269       8.6638
    7270       9.4273
    7271       9.2419
    7272       9.4408
    7273       9.1826
    7274       9.1157
    7275       8.5206
    7276       9.1768
    7277       9.1211
    7278       9.6444
    7279       9.3688
    7280       9.2419
    7281       9.6422
    7282       9.5377
    7283       8.9842
    7284       9.2999
    7285       9.0956
    7286       8.9237
    7287       8.8317
    7288       9.4192
    7289       8.9307
    7290       9.0389
    7291       8.7697
    7292       9.2369
    7293       8.9984
    7294       9.1033
    7295       9.2461
    7296       9.6764
    7297       9.0538
    7298       9.0100
    7299       9.8373
    7300       9.7881
    7301       9.0574
    7302       9.4183
    7303       9.5077
    7304       9.1649
    7305      10.3546
    7306       9.9500
    7307       9.9141
    7308       9.2689
    7309       9.6786
    7310       9.4649
    7311       9.8604
    7312       9.0394
    7313       9.4112
    7314      10.2752
    7315      10.0906
    7316      10.1725
    7317       9.1518
    7318       9.9121
    7319       9.6195
    7320       9.7353
    7321       9.2261
    7322       9.3334
    7323       9.3037
    7324       8.9797
    7325       8.9819
    7326       9.3376
    7327       9.3150
    7328       9.2640
    7329       9.4784
    7330       9.2942
    7331       8.7059
    7332       8.7343
    7333       8.1723
    7334       8.5238
    7335       8.4822
    7336       8.7342
    7337       8.5687
    7338       8.4240
    7339       8.4256
    7340       9.1837
    7341       8.8271
    7342       8.5922
    7343       8.6765
    7344       8.4891
    7345       7.9352
    7346       8.7451
    7347       9.0823
    7348       8.7147
    7349       8.7741
    7350       8.7506
    7351       8.9347
    7352       9.1775
    7353       8.9315
    7354       8.9389
    7355       8.9102
    7356       9.0943
    7357       9.1985
    7358       9.1205
    7359       8.6671
    7360       9.0979
    7361       9.5504
    7362       9.0200
    7363       9.3112
    7364       8.9182
    7365       9.0203
    7366       9.0332
    7367       9.5098
    7368       9.4244
    7369       9.5833
    7370       9.6323
    7371       9.3336
    7372       8.3117
    7373       9.3434
    7374       9.5394
    7375       9.5310
    7376       9.9320
    7377      10.2513
    7378      10.1209
    7379      10.5265
    7380      10.6903
    7381      10.6594
    7382      10.4694
    7383      10.5148
    7384      10.1897
    7385      10.0803
    7386      10.7957
    7387      10.3337
    7388      10.3064
    7389      10.0165
    7390      10.4340
    7391      10.7663
    7392      10.0125
    7393      10.7764
    7394       9.9838
    7395      10.3975
    7396      10.0742
    7397      10.7224
    7398      10.4710
    7399      10.1834
    7400      10.1699
    7401       9.8818
    7402       9.8029
    7403      10.0476
    7404      10.1890
    7405       9.9957
    7406       9.8619
    7407       9.9086
    7408       9.4980
    7409       9.7293
    7410      10.2390
    7411      10.1373
    7412       9.6201
    7413       9.6845
    7414       9.5655
    7415       9.8303
    7416      10.0372
    7417       9.5885
    7418       9.2156
    7419       9.3363
    7420       9.4368
    7421       9.8924
    7422       9.4755
    7423       9.4636
    7424       9.2008
    7425       9.2751
    7426      10.0437
    7427      10.1368
    7428       9.7812
    7429       9.3636
    7430       8.9215
    7431       9.4117
    7432       9.0084
    7433       8.8357
    7434       8.7948
    7435       8.5428
    7436       8.9705
    7437       8.6446
    7438       9.0541
    7439       8.8625
    7440       8.9108
    7441       8.9163
    7442       8.6826
    7443       8.6093
    7444       8.5668
    7445       9.4618
    7446       8.8618
    7447       9.3684
    7448       8.8932
    7449       9.1362
    7450       8.7182
    7451       8.9821
    7452       8.7623
    7453       9.2683
    7454       8.8883
    7455       8.5180
    7456       8.8748
    7457       8.8715
    7458       8.7723
    7459       8.3899
    7460       8.5784
    7461       8.7078
    7462       8.2200
    7463       8.0613
    7464       8.2576
    7465       8.3495
    7466       7.9259
    7467       8.8009
    7468       7.9098
    7469       8.3490
    7470       7.8447
    7471       8.2747
    7472       8.4365
    7473       8.5085
    7474       9.0589
    7475       8.6618
    7476       8.8888
    7477       8.7485
    7478       8.5693
    7479       8.4805
    7480       8.2415
    7481       8.9042
    7482       8.0348
    7483       8.5918
    7484       8.6240
    7485       8.9614
    7486       8.5670
    7487       8.5266
    7488       8.1109
    7489       9.0656
    7490       8.9523
    7491       8.7438
    7492       8.6561
    7493       8.4505
    7494       9.0197
    7495       8.3224
    7496       8.7966
    7497       8.2852
    7498       8.5108
    7499       8.8850
    7500       9.1960
    7501       9.4000
    7502       9.1808
    7503       9.3299
    7504       9.6001
    7505       9.5163
    7506       9.2730
    7507       9.5680
    7508       9.0066
    7509       9.4861
    7510       9.6856
    7511       9.7031
    7512       9.4113
    7513       9.2754
    7514       9.8992
    7515       9.7205
    7516       9.6625
    7517       9.6472
    7518       9.2437
    7519       9.9664
    7520       9.0955
    7521       9.3822
    7522       8.9616
    7523       9.4802
    7524       9.4733
    7525      10.0530
    7526       9.5004
    7527       9.5375
    7528       9.7070
    7529       9.4418
    7530       9.8995
    7531      10.0849
    7532       9.7688
    7533       9.4654
    7534       9.2059
    7535       9.8563
    7536       9.8462
    7537       9.7377
    7538       8.6493
    7539       9.3667
    7540       9.7767
    7541       9.2859
    7542       9.4132
    7543       9.9798
    7544       9.7398
    7545       9.6633
    7546       9.6646
    7547       9.5491
    7548       9.0428
    7549       9.1258
    7550       9.3386
    7551       9.6089
    7552       9.6667
    7553       9.6394
    7554       9.6315
    7555       9.8596
    7556       9.5589
    7557       9.3881
    7558      10.4389
    7559      10.0589
    7560      10.1785
    7561       9.8754
    7562      10.0478
    7563      10.0942
    7564      10.4226
    7565      10.1670
    7566      10.0897
    7567      10.3743
    7568      10.0859
    7569      10.1812
    7570      10.1072
    7571      10.3791
    7572      10.4115
    7573      10.3557
    7574      10.0926
    7575       9.9123
    7576      10.0443
    7577      10.2332
    7578      10.1456
    7579      10.2391
    7580      10.4441
    7581       9.9475
    7582       9.3713
    7583       8.9525
    7584       9.0772
    7585       8.8809
    7586       9.0266
    7587       8.6354
    7588       9.4032
    7589       8.6129
    7590       8.3872
    7591       9.2447
    7592       8.5610
    7593       9.0449
    7594       8.8297
    7595       9.2424
    7596      10.5203
    7597      10.3301
    7598       9.8821
    7599       9.7822
    7600       9.1551
    7601       8.8601
    7602       8.3923
    7603       9.2768
    7604       9.7462
    7605       9.5905
    7606       9.4938
    7607       9.7459
    7608       9.4805
    7609       9.7398
    7610       9.6550
    7611       9.8928
    7612       9.6357
    7613       9.8969
    7614      10.0445
    7615       9.3644
    7616       9.6415
    7617      10.0299
    7618       9.1567
    7619       9.5031
    7620       9.1903
    7621       9.5340
    7622       9.6672
    7623       9.4414
    7624       9.1472
    7625       9.6274
    7626       9.3305
    7627       9.3113
    7628       9.6430
    7629       9.7154
    7630       9.8180
    7631       9.3182
    7632       9.0200
    7633       9.4988
    7634       9.6651
    7635       9.1561
    7636       9.2693
    7637       9.1532
    7638       9.8483
    7639       9.5800
    7640       9.8149
    7641       9.7185
    7642       9.8834
    7643       9.6524
    7644       9.3594
    7645       9.3222
    7646       9.7531
    7647       9.6335
    7648       9.0231
    7649       9.2769
    7650       9.0007
    7651       9.1996
    7652      10.0161
    7653       9.7666
    7654       9.9022
    7655       9.9953
    7656      10.0768
    7657      10.5155
    7658       9.9125
    7659       9.8322
    7660       9.7595
    7661       9.7287
    7662       9.5666
    7663      10.0340
    7664       9.9079
    7665       9.7424
    7666      11.1077
    7667      10.4648
    7668       9.6567
    7669      10.2038
    7670      10.0072
    7671       9.9182
    7672       9.7410
    7673      10.3029
    7674      10.0288
    7675       9.9361
    7676       9.5766
    7677      10.1013
    7678       9.5587
    7679       9.6057
    7680       9.5422
    7681       9.1926
    7682       9.6191
    7683       9.1513
    7684       9.7441
    7685       9.1700
    7686       9.1180
    7687       8.6357
    7688       8.4988
    7689       8.2741
    7690       8.1886
    7691       8.5044
    7692       8.7057
    7693       8.4291
    7694       9.8220
    7695       8.7272
    7696       8.5794
    7697       8.3305
    7698       9.1665
    7699       9.3478
    7700       8.3905
    7701       8.8961
    7702       9.5597
    7703       9.6469
    7704       9.4320
    7705       9.8127
    7706       9.0396
    7707       9.1660
    7708      10.0306
    7709       9.6356
    7710       9.3406
    7711       9.9825
    7712       9.5712
    7713       9.5778
    7714       9.7225
    7715       9.3072
    7716       9.4710
    7717       9.6078
    7718       9.3235
    7719       8.6072
    7720       8.9935
    7721       8.9324
    7722       9.1425
    7723       8.4730
    7724       8.6543
    7725       9.3015
    7726       8.9020
    7727       8.9388
    7728       8.9512
    7729      10.1338
    7730       9.2119
    7731       9.6751
    7732       8.5131
    7733       8.3810
    7734       8.4009
    7735       8.3939
    7736       9.0945
    7737       8.9350
    7738       8.2264
    7739       8.9927
    7740       9.5366
    7741       9.1878
    7742       9.0341
    7743       9.4958
    7744       9.6427
    7745       9.6277
    7746       8.9608
    7747       9.1416
    7748       9.1450
    7749       9.2802
    7750       9.5751
    7751       9.5485
    7752       9.6401
    7753       9.2736
    7754       9.1416
    7755       9.2488
    7756       9.3585
    7757       9.4911
    7758       9.4595
    7759       9.3266
    7760       9.4150
    7761       9.7454
    7762       8.9209
    7763       9.6385
    7764       9.4467
    7765       8.9696
    7766       9.3295
    7767       9.4490
    7768       9.0055
    7769       9.3694
    7770       9.4581
    7771       9.8087
    7772       9.1713
    7773       9.7198
    7774       9.7912
    7775       9.7600
    7776       9.7160
    7777       9.7749
    7778       9.7173
    7779       9.6584
    7780       9.8504
    7781      10.1602
    7782      10.0312
    7783      10.0946
    7784       9.0953
    7785       9.7593
    7786       9.8526
    7787       9.1180
    7788       9.5026
    7789       9.6692
    7790       9.6677
    7791       9.4638
    7792       9.7143
    7793       9.5199
    7794       9.7936
    7795       9.5856
    7796       9.8898
    7797       9.4729
    7798       9.8321
    7799      10.4371
    7800       9.7906
    7801       9.4291
    7802       9.7254
    7803      10.1476
    7804      10.4964
    7805      10.5247
    7806      10.2579
    7807      10.7308
    7808      10.4346
    7809       9.7704
    7810      10.4326
    7811      10.1083
    7812       9.4332
    7813       9.9919
    7814      10.9016
    7815      10.2655
    7816       9.8709
    7817       9.4659
    7818       9.4052
    7819       8.6030
    7820       9.7875
    7821       9.9019
    7822       9.3972
    7823       9.0838
    7824       9.5408
    7825       9.4018
    7826       9.8286
    7827      10.0888
    7828       9.7403
    7829       9.7131
    7830       9.6204
    7831       9.8755
    7832      10.7085
    7833      10.1927
    7834      10.6439
    7835      10.2664
    7836      10.9057
    7837      10.7139
    7838      10.5743
    7839      10.8449
    7840      11.3760
    7841      11.1551
    7842      10.2473
    7843      10.3540
    7844      10.1749
    7845       9.4416
    7846      10.2860
    7847       9.6974
    7848      10.0307
    7849      10.3078
    7850       9.1897
    7851       9.9133
    7852       9.9201
    7853      10.0797
    7854       9.5937
    7855       9.4430
    7856       9.7851
    7857      10.0486
    7858       9.5641
    7859       9.2692
    7860       8.8889
    7861       9.8738
    7862       9.5325
    7863       9.8171
    7864       9.0840
    7865       9.4501
    7866       8.5841
    7867       8.9463
    7868       8.9784
    7869       8.5988
    7870       9.0182
    7871       9.2856
    7872       9.5886
    7873       9.0679
    7874       8.9221
    7875       8.9507
    7876       8.7321
    7877       8.7093
    7878       8.5915
    7879       8.8183
    7880       9.0658
    7881       9.1458
    7882       9.4645
    7883       8.8397
    7884       9.0129
    7885       8.9852
    7886       8.9871
    7887       9.5929
    7888       8.9007
    7889       9.3837
    7890       9.0484
    7891       8.8499
    7892       9.2469
    7893       8.9318
    7894       8.4285
    7895       8.5344
    7896       8.2720
    7897       7.9900
    7898       8.8887
    7899       8.9945
    7900       9.3010
    7901       9.8765
    7902       9.5347
    7903       9.1413
    7904       9.2582
    7905       8.9880
    7906       9.0166
    7907       9.4578
    7908       9.2003
    7909       9.2421
    7910       9.1841
    7911       9.5434
    7912       9.4716
    7913       8.8826
    7914       9.1373
    7915       9.0332
    7916       8.9397
    7917       9.5122
    7918       9.4722
    7919       9.0013
    7920       9.6065
    7921       9.3107
    7922       9.9919
    7923       9.1642
    7924       9.5426
    7925       9.6930
    7926       9.5012
    7927       8.6261
    7928       9.3054
    7929       9.1300
    7930       8.6853
    7931       8.9426
    7932       8.5593
    7933       9.0875
    7934       8.5000
    7935       8.1896
    7936       9.0787
    7937       8.5906
    7938       8.7563
    7939       8.7522
    7940       8.9713
    7941       8.9705
    7942       9.1719
    7943       9.1705
    7944       8.8995
    7945       8.5527
    7946       8.8013
    7947       9.1542
    7948       9.0252
    7949       8.7759
    7950       8.9513
    7951       8.5980
    7952       8.6075
    7953       8.1989
    7954       9.5155
    7955       8.9136
    7956       8.4638
    7957       8.3469
    7958       8.4799
    7959       8.1359
    7960       8.6707
    7961       8.3761
    7962       8.1489
    7963       8.0536
    7964       8.1255
    7965       7.9791
    7966       8.2823
    7967       7.8073
    7968       8.7529
    7969       7.7637
    7970       8.3243
    7971       8.7502
    7972       8.7909
    7973       8.3070
    7974       8.1884
    7975       9.1326
    7976       8.6063
    7977       8.3976
    7978       8.6198
    7979       8.1919
    7980       8.2530
    7981       7.9897
    7982       8.7180
    7983       8.4379
    7984       7.9305
    7985       8.0066
    7986       8.0497
    7987       8.1286
    7988       8.4207
    7989       8.4101
    7990       8.4944
    7991       8.3640
    7992       8.5385
    7993       8.4481
    7994       8.2386
    7995       8.6820
    7996       8.4034
    7997       8.0022
    7998       7.5594
    7999       7.8507
    8000       7.5035
    8001       7.2685
    8002       7.9849
    8003       7.7038
    8004       7.7608
    8005       7.4405
    8006       7.2372
    8007       7.9392
    8008       7.4157
    8009       7.6180
    8010       7.8657
    8011       8.0073
    8012       7.7662
    8013       8.0426
    8014       7.7923
    8015       7.8571
    8016       7.6455
    8017       7.6286
    8018       7.3823
    8019       7.4359
    8020       8.1302
    8021       8.2861
    8022       8.1983
    8023       7.8400
    8024       7.4892
    8025       7.6175
    8026       7.3401
    8027       7.5744
    8028       7.7076
    8029       7.7162
    8030       8.3871
    8031       7.8300
    8032       7.8225
    8033       8.1620
    8034       8.1493
    8035       7.9790
    8036       8.3280
    8037       8.1300
    8038       7.7341
    8039       7.7350
    8040       7.9240
    8041       8.2416
    8042       7.8913
    8043       7.8587
    8044       7.5866
    8045       7.8105
    8046       7.8388
    8047       7.4242
    8048       8.3285
    8049       7.4474
    8050       7.5471
    8051       7.3169
    8052       7.0122
    8053       7.6608
    8054       7.2695
    8055       6.8214
    8056       6.8861
    8057       7.1340
    8058       6.7695
    8059       7.1955
    8060       7.5262
    8061       7.1327
    8062       7.4763
    8063       7.1196
    8064       7.0788
    8065       7.2490
    8066       7.8271
    8067       8.0015
    8068       7.3026
    8069       7.5571
    8070       7.7283
    8071       7.7522
    8072       7.9934
    8073       7.7663
    8074       8.2905
    8075       8.5575
    8076       8.0043
    8077       7.7056
    8078       8.3500
    8079       8.5319
    8080       8.1867
    8081       8.4332
    8082       8.0590
    8083       8.4695
    8084       8.0001
    8085       8.0819
    8086       8.0941
    8087       7.7399
    8088       7.8144
    8089       8.4521
    8090       8.4558
    8091       8.2130
    8092       8.3972
    8093       7.5977
    8094       8.0564
    8095       8.2705
    8096       7.7347
    8097       8.4754
    8098       8.2016
    8099       8.0655
    8100       8.3049
    8101       7.5695
    8102       7.6726
    8103       7.9601
    8104       8.2389
    8105       7.8353
    8106       7.6225
    8107       7.6673
    8108       7.5496
    8109       7.5784
    8110       7.1983
    8111       7.1525
    8112       6.7770
    8113       6.8554
    8114       7.6514
    8115       6.8860
    8116       6.9576
    8117       7.2583
    8118       7.2953
    8119       7.5867
    8120       7.4386
    8121       7.7026
    8122       7.6325
    8123       7.6011
    8124       7.6761
    8125       7.4646
    8126       6.9839
    8127       7.1028
    8128       7.3237
    8129       7.5538
    8130       7.3548
    8131       7.3591
    8132       7.7890
    8133       7.5522
    8134       7.6602
    8135       7.8795
    8136       7.3472
    8137       6.9719
    8138       6.7643
    8139       6.9644
    8140       7.6030
    8141       7.7221
    8142       7.5498
    8143       7.1429
    8144       6.9067
    8145       6.9053
    8146       6.5460
    8147       6.9075
    8148       6.9482
    8149       6.5685
    8150       7.2403
    8151       6.7574
    8152       7.6333
    8153       7.1838
    8154       7.3296
    8155       7.9851
    8156       7.4190
    8157       8.2647
    8158       7.7124
    8159       7.5811
    8160       7.4909
    8161       7.4532
    8162       8.0184
    8163       8.1579
    8164       8.1953
    8165       7.1486
    8166       7.5315
    8167       7.2898
    8168       7.4534
    8169       7.1467
    8170       7.1921
    8171       7.1698
    8172       7.4077
    8173       7.2601
    8174       7.9145
    8175       7.9567
    8176       8.0124
    8177       7.8460
    8178       7.0648
    8179       7.6091
    8180       7.7146
    8181       7.8519
    8182       8.3583
    8183       7.6215
    8184       7.1705
    8185       7.7521
    8186       7.7155
    8187       7.4707
    8188       7.4553
    8189       7.1187
    8190       7.6757
    8191       7.7814
    8192       8.0598
    8193       7.8184
    8194       7.8708
    8195       7.4298
    8196       7.1626
    8197       7.2252
    8198       7.2442
    8199       7.2632
    8200       6.9969
    8201       7.0945
    8202       7.3018
    8203       7.4284
    8204       7.4292
    8205       8.0548
    8206       7.4281
    8207       7.3170
    8208       6.9944
    8209       7.3885
    8210       7.2127
    8211       7.6836
    8212       7.5677
    8213       7.6352
    8214       7.3762
    8215       7.4440
    8216       7.0769
    8217       7.6693
    8218       7.4319
    8219       8.0511
    8220       8.3409
    8221       8.3319
    8222       8.3502
    8223       8.3697
    8224       8.1462
    8225       8.3418
    8226       8.5454
    8227       7.8146
    8228       8.1260
    8229       8.0659
    8230       8.7013
    8231       8.3294
    8232       8.1495
    8233       8.1656
    8234       8.6372
    8235       7.9997
    8236       7.3626
    8237       8.1446
    8238       7.8628
    8239       7.9296
    8240       7.3826
    8241       8.4964
    8242       8.4076
    8243       8.2710
    8244       7.8174
    8245       8.5087
    8246       8.8915
    8247       8.9431
    8248       8.6063
    8249       8.4916
    8250       8.1739
    8251       8.4384
    8252       8.4638
    8253       7.5153
    8254       7.3338
    8255       7.9730
    8256       7.6906
    8257       7.7655
    8258       7.6959
    8259       8.0604
    8260       8.3368
    8261       8.1890
    8262       7.7212
    8263       8.0135
    8264       8.4902
    8265       8.2197
    8266       8.5183
    8267       8.3552
    8268       7.6578
    8269       7.6028
    8270       8.2802
    8271       8.0139
    8272       7.6766
    8273       7.5877
    8274       8.0512
    8275       8.0753
    8276       8.1476
    8277       8.2548
    8278       8.3969
    8279       8.2908
    8280       8.1849
    8281       8.4648
    8282       8.2073
    8283       8.1428
    8284       7.9780
    8285       7.4792
    8286       7.6326
    8287       7.2437
    8288       7.5309
    8289       7.5302
    8290       7.9011
    8291       7.7772
    8292       8.0140
    8293       7.5034
    8294       7.7362
    8295       7.7122
    8296       8.0522
    8297       7.6802
    8298       7.5944
    8299       7.7470
    8300       8.0555
    8301       8.0875
    8302       8.1424
    8303       7.8903
    8304       8.1278
    8305       7.5770
    8306       7.8913
    8307       7.6372
    8308       7.6291
    8309       7.8098
    8310       7.9916
    8311       7.9507
    8312       8.0473
    8313       7.6641
    8314       7.3881
    8315       7.7289
    8316       7.6224
    8317       7.6904
    8318       7.7290
    8319       7.8066
    8320       7.8593
    8321       8.1418
    8322       7.9724
    8323       8.2334
    8324       8.3913
    8325       8.4495
    8326       8.5688
    8327       8.1569
    8328       7.9395
    8329       8.0924
    8330       7.6667
    8331       7.6155
    8332       7.4329
    8333       7.8036
    8334       7.9402
    8335       8.0096
    8336       8.0904
    8337       7.5138
    8338       7.9801
    8339       7.5602
    8340       7.8317
    8341       7.8777
    8342       8.1272
    8343       8.3858
    8344       8.1318
    8345       7.9559
    8346       8.1784
    8347       7.6576
    8348       7.2238
    8349       7.1760
    8350       7.7073
    8351       7.7081
    8352       6.8572
    8353       6.6667
    8354       7.1410
    8355       7.3010
    8356       7.6031
    8357       7.6930
    8358       7.8806
    8359       7.6097
    8360       7.2589
    8361       7.4239
    8362       7.4974
    8363       7.6468
    8364       7.4896
    8365       7.5562
    8366       7.7186
    8367       7.5468
    8368       7.7021
    8369       7.7487
    8370       8.3131
    8371       7.9916
    8372       8.3333
    8373       7.9119
    8374       7.9663
    8375       7.9061
    8376       7.8883
    8377       8.3446
    8378       7.8508
    8379       8.4222
    8380       8.0837
    8381       8.0008
    8382       7.8571
    8383       7.8253
    8384       8.5048
    8385       8.2490
    8386       8.3538
    8387       8.0338
    8388       7.8513
    8389       7.7886
    8390       8.0150
    8391       7.8584
    8392       8.5556
    8393       8.1298
    8394       8.5520
    8395       7.8984
    8396       7.9565
    8397       8.3500
    8398       8.2418
    8399       8.2821
    8400       8.6894
    8401       8.0729
    8402       8.3582
    8403       8.2972
    8404       8.1234
    8405       8.6592
    8406       8.5037
    8407       8.2534
    8408       8.0400
    8409       7.9778
    8410       8.5794
    8411       8.3857
    8412       8.0170
    8413       8.4614
    8414       8.2307
    8415       8.3906
    8416       8.4480
    8417       7.8450
    8418       7.9304
    8419       8.1927
    8420       8.1812
    8421       7.7440
    8422       8.0754
    8423       7.7672
    8424       7.9446
    8425       8.0002
    8426       7.5643
    8427       7.3648
    8428       7.8622
    8429       7.5049
    8430       7.5825
    8431       7.7412
    8432       7.0925
    8433       7.7790
    8434       8.0307
    8435       7.7519
    8436       7.7652
    8437       8.6584
    8438       8.5617
    8439       8.5171
    8440       8.3259
    8441       8.2494
    8442       7.8469
    8443       7.7366
    8444       7.6599
    8445       7.5783
    8446       7.2036
    8447       8.1016
    8448       7.2105
    8449       7.8763
    8450       7.6122
    8451       7.6403
    8452       7.7797
    8453       7.7354
    8454       7.4702
    8455       8.0565
    8456       8.0963
    8457       8.2759
    8458       8.4202
    8459       7.9680
    8460       8.3038
    8461       7.9927
    8462       8.1031
    8463       7.8627
    8464       7.8632
    8465       8.1690
    8466       7.9123
    8467       8.3589
    8468       8.1546
    8469       8.0807
    8470       7.9179
    8471       7.7339
    8472       7.6178
    8473       8.2478
    8474       8.2539
    8475       7.7547
    8476       8.2686
    8477       8.3583
    8478       8.3154
    8479       8.0841
    8480       8.3665
    8481       7.7384
    8482       7.7378
    8483       7.4632
    8484       8.1913
    8485       8.1260
    8486       8.1587
    8487       7.5648
    8488       7.5844
    8489       7.4174
    8490       7.4720
    8491       7.5577
    8492       7.6280
    8493       7.0426
    8494       7.1039
    8495       7.9698
    8496       7.7921
    8497       7.4146
    8498       7.5498
    8499       7.3878
    8500       7.5803
    8501       7.9428
    8502       7.7287
    8503       7.5351
    8504       7.4363
    8505       7.6581
    8506       7.4572
    8507       7.9176
    8508       7.5702
    8509       7.5132
    8510       7.3404
    8511       7.8423
    8512       7.3029
    8513       7.8969
    8514       8.1293
    8515       8.1309
    8516       7.5628
    8517       7.8957
    8518       7.8100
    8519       8.6165
    8520       8.6365
    8521       8.5957
    8522       8.5168
    8523       8.2406
    8524       7.9915
    8525       7.6952
    8526       7.5812
    8527       8.3197
    8528       7.2589
    8529       7.5495
    8530       7.0176
    8531       7.2104
    8532       7.8004
    8533       7.8820
    8534       8.0018
    8535       7.8256
    8536       8.4150
    8537       8.5651
    8538       9.0979
    8539       8.5218
    8540       8.4209
    8541       8.9267
    8542       7.9954
    8543       8.2708
    8544       8.5771
    8545       8.4058
    8546       8.2203
    8547       8.7314
    8548       8.1039
    8549       8.7392
    8550       8.7695
    8551       8.6998
    8552       8.4271
    8553       8.1854
    8554       8.2980
    8555       8.6809
    8556       8.6212
    8557       8.3279
    8558       8.9324
    8559       8.5313
    8560       8.1194
    8561       8.4745
    8562       9.2333
    8563       9.7026
    8564       8.9906
    8565       9.6285
    8566       9.5985
    8567       8.6829
    8568       9.1174
    8569       8.6363
    8570       7.9919
    8571       8.4244
    8572       9.2091
    8573       8.9870
    8574       8.1650
    8575       8.0895
    8576       8.6676
    8577       8.5946
    8578       8.5239
    8579       8.0582
    8580       8.0887
    8581       8.4314
    8582       8.5391
    8583       8.5964
    8584       8.4896
    8585       8.8853
    8586       8.6443
    8587       8.4761
    8588       8.4452
    8589       8.9653
    8590       8.5290
    8591       8.7906
    8592       8.1248
    8593       8.5009
    8594       9.2650
    8595       8.8278
    8596       8.7837
    8597       8.3969
    8598       7.8925
    8599       8.2327
    8600       8.2266
    8601       8.2661
    8602       7.7672
    8603       8.0273
    8604       7.7445
    8605       7.8416
    8606       7.6456
    8607       7.9436
    8608       7.8492
    8609       8.0191
    8610       8.1703
    8611       8.0733
    8612       8.1490
    8613       8.0404
    8614       7.9280
    8615       8.3299
    8616       7.5650
    8617       7.1617
    8618       7.6686
    8619       7.4625
    8620       7.1395
    8621       7.2418
    8622       7.2670
    8623       7.6846
    8624       8.3493
    8625       8.0860
    8626       8.0990
    8627       8.3788
    8628       7.8316
    8629       8.2008
    8630       7.9568
    8631       7.6746
    8632       7.8825
    8633       8.1346
    8634       7.3594
    8635       7.9480
    8636       7.2239
    8637       7.5838
    8638       8.3606
    8639       8.0142
    8640       8.1205
    8641       9.0553
    8642       9.2591
    8643       8.3367
    8644       8.4483
    8645       8.1875
    8646       8.6943
    8647       8.2196
    8648       8.4968
    8649       9.0612
    8650       8.0539
    8651       8.4369
    8652       7.6856
    8653       8.0812
    8654       8.8361
    8655       8.2221
    8656       8.4857
    8657       8.5891
    8658       8.5359
    8659       8.6787
    8660       7.9475
    8661       8.2145
    8662       8.3024
    8663       8.9606
    8664       8.6390
    8665       8.1762
    8666       7.7770
    8667       8.4503
    8668       7.8602
    8669       8.0761
    8670       7.6557
    8671       8.3071
    8672       8.3945
    8673       8.8436
    8674       8.9630
    8675       8.3425
    8676       8.4985
    8677       8.2761
    8678       7.9490
    8679       8.7002
    8680       8.0944
    8681       8.5471
    8682       8.2386
    8683       8.7674
    8684       7.8598
    8685       8.5112
    8686       8.5503
    8687       8.2415
    8688       7.7718
    8689       7.9198
    8690       8.1885
    8691       7.4672
    8692       7.6643
    8693       7.6603
    8694       7.6530
    8695       7.1413
    8696       6.8916
    8697       7.5550
    8698       7.4140
    8699       7.3547
    8700       7.8273
    8701       6.9704
    8702       7.0986
    8703       6.9910
    8704       7.3330
    8705       7.1507
    8706       7.1276
    8707       7.0526
    8708       7.6869
    8709       7.4580
    8710       7.8958
    8711       7.1563
    8712       6.7501
    8713       7.0230
    8714       7.1912
    8715       7.1894
    8716       7.4102
    8717       7.1966
    8718       6.9604
    8719       7.2337
    8720       7.2305
    8721       7.4949
    8722       7.2033
    8723       7.7527
    8724       7.5799
    8725       7.3792
    8726       7.2322
    8727       7.4813
    8728       7.4675
    8729       7.5712
    8730       6.9401
    8731       7.1138
    8732       7.7076
    8733       7.5981
    8734       7.0788
    8735       6.6773
    8736       7.2297
    8737       6.9027
    8738       7.8880
    8739       7.9109
    8740       7.8745
    8741       7.7476
    8742       7.4597
    8743       7.8958
    8744       7.6243
    8745       7.8910
    8746       6.9412
    8747       7.7909
    8748       7.3664
    8749       7.7410
    8750       7.4236
    8751       7.2671
    8752       7.0972
    8753       7.5670
    8754       7.5878
    8755       7.1511
    8756       7.7685
    8757       8.4703
    8758       8.3243
    8759       8.7489
    8760       9.1281
    8761       8.9253
    8762       8.3277
    8763       8.8635
    8764       8.8523
    8765       8.2645
    8766       8.5653
    8767       8.4043
    8768       8.5190
    8769       8.5473
    8770       8.5032
    8771       9.5573
    8772       9.5316
    8773       9.5290
    8774       8.9171
    8775       9.5572
    8776       8.9355
    8777       9.4093
    8778       8.9369
    8779       8.7393
    8780       8.2024
    8781       9.0840
    8782       8.9636
    8783       8.9274
    8784       8.9754
    8785       8.8031
    8786       8.7359
    8787       8.4070
    8788       8.3930
    8789       7.7083
    8790       9.1785
    8791       8.0569
    8792       8.0777
    8793       7.7814
    8794       8.0219
    8795       8.0877
    8796       8.5655
    8797       8.5890
    8798       8.2899
    8799       8.9132
    8800       8.4566
    8801       8.1792
    8802       7.7982
    8803       8.8624
    8804       8.0603
    8805       8.9272
    8806       8.6644
    8807       9.3416
    8808       8.8115
    8809       8.8130
    8810       8.8285
    8811       8.6490
    8812       8.4569
    8813       8.4873
    8814       8.6346
    8815       8.7647
    8816       8.2299
    8817       8.0303
    8818       8.8521
    8819       7.9869
    8820       7.8102
    8821       8.2387
    8822       7.8375
    8823       8.2855
    8824       8.3982
    8825       7.5451
    8826       7.8414
    8827       8.2829
    8828       8.2281
    8829       8.6594
    8830       8.1988
    8831       8.7783
    8832       8.2115
    8833       8.2379
    8834       8.0123
    8835       8.3230
    8836       8.3286
    8837       7.9910
    8838       8.2688
    8839       7.8069
    8840       8.0754
    8841       8.1146
    8842       8.3592
    8843       8.7783
    8844       8.1410
    8845       8.8173
    8846       8.4486
    8847       8.4053
    8848       8.9919
    8849       9.1422
    8850       8.2915
    8851       8.3779
    8852       8.2800
    8853       8.1199
    8854       9.0692
    8855       8.8775
    8856       8.1625
    8857       9.0018
    8858       7.9757
    8859       9.0171
    8860       8.4469
    8861       8.8404
    8862       8.8033
    8863       9.1675
    8864       8.1376
    8865       8.4013
    8866       8.2159
    8867       8.8851
    8868       8.2890
    8869       8.7060
    8870       8.7172
    8871       8.6926
    8872       8.1860
    8873       8.6052
    8874       8.6257
    8875       8.6506
    8876       8.9754
    8877       8.5635
    8878       8.9198
    8879       8.7295
    8880       9.2562
    8881       8.7865
    8882       8.6796
    8883       8.1239
    8884       8.4202
    8885       8.5087
    8886       8.0415
    8887       8.7072
    8888       8.3999
    8889       8.4613
    8890       8.1424
    8891       8.3294
    8892       8.6116
    8893       8.6923
    8894       8.5182
    8895       9.0050
    8896       9.1154
    8897       9.5375
    8898       9.2772
    8899       9.1288
    8900       8.9136
    8901       9.1583
    8902       9.6065
    8903       8.7230
    8904       8.3127
    8905       8.7221
    8906       8.7962
    8907       8.7530
    8908       8.5123
    8909       8.7764
    8910       9.1124
    8911       8.2270
    8912       8.9901
    8913       9.1454
    8914       8.6589
    8915       7.9962
    8916       8.0970
    8917       8.2566
    8918       7.8693
    8919       8.1678
    8920       8.0292
    8921       8.8094
    8922       8.1890
    8923       8.5188
    8924       8.4269
    8925       8.4148
    8926       8.4987
    8927       8.1646
    8928       8.1568
    8929       8.3218
    8930       8.2546
    8931       8.7493
    8932       8.3589
    8933       8.9011
    8934       9.3044
    8935       9.5082
    8936       8.9585
    8937       8.9685
    8938       8.8845
    8939       9.1905
    8940       8.8869
    8941       9.2651
    8942       8.9805
    8943       8.9262
    8944       9.3827
    8945       8.4723
    8946       9.1389
    8947       8.6460
    8948       8.8538
    8949       9.0953
    8950       8.0430
    8951       9.0367
    8952       8.7386
    8953       8.8287
    8954       9.4107
    8955       9.2010
    8956       8.5492
    8957       8.6108
    8958       8.7829
    8959       8.7941
    8960       9.5751
    8961       9.0022
    8962       9.3076
    8963       9.3197
    8964       9.3252
    8965       8.9064
    8966       9.1187
    8967       8.1477
    8968       9.0708
    8969       8.4973
    8970       8.3493
    8971       8.0254
    8972       8.2842
    8973       8.0887
    8974       8.9822
    8975       8.2116
    8976       7.9494
    8977       8.0217
    8978       8.2445
    8979       7.7814
    8980       8.1657
    8981       8.7413
    8982       8.5700
    8983       7.7770
    8984       7.0251
    8985       8.2127
    8986       8.5496
    8987       8.2035
    8988       8.2366
    8989       8.3132
    8990       8.5273
    8991       8.4531
    8992       8.2367
    8993       8.5846
    8994       8.7513
    8995       8.3049
    8996       8.2048
    8997       8.0341
    8998       8.0925
    8999       7.9287
    9000       8.1755
    9001       8.5551
    9002       8.4960
    9003       8.5346
    9004       7.7264
    9005       8.8084
    9006       7.9200
    9007       8.9105
    9008       8.3855
    9009       9.1450
    9010       8.8710
    9011       8.9784
    9012       8.9130
    9013       8.4178
    9014       8.4924
    9015       8.3127
    9016       8.1009
    9017       8.1586
    9018       8.8294
    9019       9.0224
    9020       8.7275
    9021       8.1881
    9022       7.9803
    9023       8.2252
    9024       8.6707
    9025       8.1071
    9026       7.9776
    9027       8.1836
    9028       8.5792
    9029       8.5149
    9030       8.2335
    9031       9.2618
    9032       9.3877
    9033       9.4884
    9034       9.4481
    9035       9.3492
    9036       9.2498
    9037       8.9025
    9038       8.8499
    9039       9.6120
    9040       9.3722
    9041       8.5075
    9042      10.0164
    9043       9.1681
    9044       9.3301
    9045       9.0838
    9046       8.9706
    9047       8.9274
    9048       9.3291
    9049       9.1929
    9050       9.6644
    9051       9.6595
    9052       9.4112
    9053      10.5702
    9054       9.3971
    9055       9.4693
    9056       9.8569
    9057       9.4879
    9058       9.4032
    9059       9.2209
    9060       9.1918
    9061       9.0893
    9062       9.0437
    9063       9.4809
    9064       9.5043
    9065       8.6740
    9066       8.7110
    9067       8.8422
    9068       8.5938
    9069       8.2205
    9070       8.4850
    9071       8.2978
    9072       8.7201
    9073       8.1871
    9074       8.2128
    9075       8.1885
    9076       8.6925
    9077       8.2576
    9078       8.1823
    9079       8.9257
    9080       8.1874
    9081       8.7749
    9082       8.2005
    9083       7.4436
    9084       8.3508
    9085       7.9210
    9086       7.8780
    9087       8.7262
    9088       8.3090
    9089       8.2907
    9090       8.1787
    9091       9.2715
    9092       9.0798
    9093       8.1274
    9094       8.5445
    9095       8.3245
    9096       8.9373
    9097       8.8814
    9098       8.4115
    9099       9.2894
    9100       8.8124
    9101       8.1579
    9102       8.6398
    9103       8.4970
    9104       8.3198
    9105       8.5795
    9106       8.3979
    9107       8.1048
    9108       8.2572
    9109       8.0099
    9110       8.2672
    9111       9.2235
    9112       8.6141
    9113       8.5380
    9114       8.5040
    9115       8.7119
    9116       8.6542
    9117       8.0029
    9118       8.4518
    9119       8.2952
    9120       8.6877
    9121       8.1406
    9122       8.3455
    9123       8.6771
    9124       8.5217
    9125       8.9633
    9126       8.3850
    9127       8.4531
    9128       8.7081
    9129       8.3519
    9130       9.0550
    9131       8.9195
    9132       8.8187
    9133       8.7103
    9134       9.0176
    9135       8.1950
    9136       9.1490
    9137       8.4400
    9138       8.7085
    9139       8.6441
    9140       8.9299
    9141       9.3479
    9142       8.6111
    9143       8.5646
    9144       8.0611
    9145       8.3217
    9146       8.2124
    9147       8.3409
    9148       8.6134
    9149       7.8287
    9150       8.4689
    9151       8.7048
    9152       8.2603
    9153       8.2371
    9154       8.3086
    9155       8.0986
    9156       8.1470
    9157       8.7168
    9158       8.8710
    9159       7.8660
    9160       8.3808
    9161       8.3570
    9162       8.2203
    9163       8.0486
    9164       8.1829
    9165       8.1531
    9166       8.2532
    9167       8.5021
    9168       8.9205
    9169       8.2930
    9170       7.9498
    9171       8.0524
    9172       8.6814
    9173       8.5087
    9174       8.5729
    9175       8.5960
    9176       8.8307
    9177       8.9619
    9178       8.8977
    9179       8.8683
    9180       9.1407
    9181       9.0089
    9182       8.7680
    9183       9.0703
    9184       8.5822
    9185       9.3814
    9186       9.4900
    9187       8.9683
    9188       9.7752
    9189       8.8658
    9190       8.7804
    9191       8.8578
    9192       8.3297
    9193       8.6582
    9194       9.3411
    9195       9.4701
    9196       9.0560
    9197       9.6276
    9198       9.5137
    9199       9.0560
    9200       8.5917
    9201       9.0211
    9202       9.4800
    9203       8.7241
    9204       8.5204
    9205       8.9181
    9206       8.6610
    9207       8.7196
    9208       9.1654
    9209       9.4904
    9210       9.4780
    9211      10.2457
    9212       9.4503
    9213      10.2594
    9214      10.2125
    9215       9.6359
    9216       9.4954
    9217       9.4717
    9218      10.1213
    9219      10.3462
    9220      10.3512
    9221       9.7930
    9222       9.8948
    9223       9.8513
    9224       9.7434
    9225      10.3011
    9226       9.5402
    9227      10.1613
    9228      10.1403
    9229      10.3839
    9230       9.4809
    9231       9.6784
    9232       8.7895
    9233      10.0563
    9234       9.2893
    9235       9.6088
    9236       9.3520
    9237       9.3474
    9238       9.0907
    9239       9.3995
    9240       9.6223
    9241       9.1845
    9242       9.2269
    9243       9.2597
    9244       9.3044
    9245       8.9440
    9246       8.8524
    9247       9.1430
    9248       9.4473
    9249       9.0288
    9250       9.4486
    9251       9.1630
    9252       9.4335
    9253       8.6875
    9254       8.7013
    9255       9.3916
    9256       9.2129
    9257       9.5153
    9258       9.2841
    9259       9.6539
    9260       9.6286
    9261       9.6046
    9262       9.8194
    9263       9.7652
    9264      10.6015
    9265      10.0145
    9266       9.6692
    9267       9.9334
    9268       9.5471
    9269      10.6725
    9270       9.5385
    9271      10.1605
    9272      10.1799
    9273      10.2162
    9274      10.5287
    9275      10.5229
    9276      10.5861
    9277      10.9385
    9278      10.7822
    9279      11.0545
    9280      11.0585
    9281      10.2320
    9282       9.7938
    9283      10.0328
    9284       9.9657
    9285       9.9612
    9286       9.4522
    9287      10.0523
    9288      10.0191
    9289       9.5091
    9290       9.9953
    9291      10.3253
    9292       9.4867
    9293       9.3568
    9294      10.1029
    9295       9.7183
    9296       9.9380
    9297       9.6201
    9298       9.1996
    9299       9.7683
    9300       9.2734
    9301       9.7099
    9302       9.2937
    9303       9.8306
    9304       9.8080
    9305       9.4770
    9306       9.2003
    9307       9.3814
    9308       9.4820
    9309       9.5333
    9310       9.6900
    9311      10.0041
    9312      10.2371
    9313      10.0900
    9314       9.3802
    9315       9.8411
    9316      10.2736
    9317       9.3302
    9318       9.9235
    9319      10.0918
    9320      10.2760
    9321       9.7623
    9322       9.8242
    9323      10.0121
    9324       9.6113
    9325       9.7359
    9326      10.3378
    9327       9.9448
    9328      10.4659
    9329       9.8479
    9330       9.7663
    9331       9.9266
    9332      10.0419
    9333       9.6857
    9334       9.8559
    9335       9.5438
    9336       9.9838
    9337       9.4012
    9338      10.3385
    9339      10.2054
    9340       9.9755
    9341       9.9385
    9342       9.9727
    9343      10.5227
    9344       9.7635
    9345      10.1532
    9346       9.4684
    9347       9.3785
    9348       9.9589
    9349       9.8055
    9350       9.6692
    9351       9.7860
    9352       8.9889
    9353       9.8682
    9354       9.7376
    9355       9.4517
    9356       9.7725
    9357       9.3785
    9358       9.4816
    9359       9.4848
    9360       8.8531
    9361       8.7549
    9362       8.8834
    9363       8.8879
    9364       9.4529
    9365       9.0546
    9366       9.2771
    9367       9.4705
    9368       9.7004
    9369       9.6385
    9370       9.2878
    9371       9.3004
    9372       9.4510
    9373       9.7849
    9374       9.3062
    9375       9.6031
    9376       9.4470
    9377       9.5823
    9378       9.4997
    9379      10.0981
    9380       9.5908
    9381       9.2211
    9382       9.7660
    9383       9.1175
    9384       8.8877
    9385       8.6093
    9386       8.6032
    9387       8.5136
    9388       9.0299
    9389       8.7834
    9390       8.9443
    9391       9.1654
    9392       9.4406
    9393       8.9026
    9394       9.1566
    9395       9.4747
    9396       9.0613
    9397       8.6810
    9398       9.1060
    9399       9.5939
    9400       8.8089
    9401       8.6476
    9402       8.3105
    9403       9.0030
    9404       8.4219
    9405       8.7241
    9406       9.7314
    9407       9.4537
    9408       9.3885
    9409       8.9283
    9410       9.5107
    9411       9.5627
    9412       9.3445
    9413       9.9777
    9414       9.9574
    9415      10.2363
    9416       9.8459
    9417       9.7694
    9418       9.6062
    9419       9.3798
    9420       8.6346
    9421       8.6344
    9422       9.2814
    9423       8.4996
    9424       8.7231
    9425       8.9045
    9426       8.6061
    9427       8.2551
    9428       8.7821
    9429       8.0869
    9430       8.2875
    9431       8.6837
    9432       8.1515
    9433       8.0040
    9434       7.9784
    9435       8.6282
    9436       8.7288
    9437       7.8698
    9438       8.2966
    9439       8.1457
    9440       8.2339
    9441       7.7584
    9442       7.9598
    9443       8.2634
    9444       7.8301
    9445       7.6260
    9446       7.8859
    9447       7.8606
    9448       7.9105
    9449       7.9009
    9450       8.3213
    9451       8.3224
    9452       8.7175
    9453       8.1693
    9454       7.8197
    9455       8.1406
    9456       8.4642
    9457       7.8485
    9458       7.9169
    9459       7.6588
    9460       7.9867
    9461       8.0592
    9462       8.2342
    9463       8.1695
    9464       7.8583
    9465       7.8551
    9466       7.7834
    9467       8.0604
    9468       8.4719
    9469       8.6519
    9470       8.2560
    9471       8.4863
    9472       7.9124
    9473       8.0534
    9474       7.7120
    9475       8.2119
    9476       7.8532
    9477       8.5979
    9478       8.2838
    9479       7.9579
    9480       7.8085
    9481       8.3416
    9482       7.9773
    9483       7.6849
    9484       7.8044
    9485       8.2529
    9486       8.2398
    9487       8.0387
    9488       7.8305
    9489       8.0736
    9490       8.1780
    9491       7.9494
    9492       8.2856
    9493       7.7965
    9494       8.6087
    9495       8.0426
    9496       8.3219
    9497       8.1457
    9498       8.2638
    9499       8.0615
    9500       8.1112
    9501       7.5904
    9502       7.6644
    9503       8.4402
    9504       7.5722
    9505       8.2797
    9506       8.4515
    9507       8.1152
    9508       8.5686
    9509       8.0473
    9510       8.0133
    9511       7.8752
    9512       8.1540
    9513       7.6033
    9514       7.7915
    9515       7.9363
    9516       8.5713
    9517       8.1802
    9518       8.2637
    9519       8.4201
    9520       7.8637
    9521       7.7668
    9522       8.0375
    9523       7.8773
    9524       7.7124
    9525       7.9239
    9526       8.0829
    9527       7.9226
    9528       7.8272
    9529       7.7337
    9530       7.4349
    9531       7.8111
    9532       7.0797
    9533       7.2930
    9534       7.7297
    9535       7.5215
    9536       8.3249
    9537       8.1050
    9538       7.8448
    9539       7.4843
    9540       7.5766
    9541       7.6007
    9542       8.0854
    9543       7.7739
    9544       8.1737
    9545       8.0330
    9546       7.9423
    9547       8.2559
    9548       8.0436
    9549       8.1906
    9550       7.7845
    9551       7.4965
    9552       7.7110
    9553       7.8739
    9554       7.6057
    9555       7.8898
    9556       8.1517
    9557       7.8133
    9558       7.9436
    9559       8.4616
    9560       8.4245
    9561       8.3484
    9562       8.2290
    9563       8.4194
    9564       8.6131
    9565       8.3724
    9566       8.5906
    9567       8.6440
    9568       9.0290
    9569       9.2626
    9570       8.9097
    9571       9.1098
    9572       9.3954
    9573       9.2983
    9574       9.1331
    9575       9.2645
    9576       8.7393
    9577       8.6757
    9578       8.8353
    9579       8.9137
    9580       8.9478
    9581       8.6977
    9582       8.4476
    9583       9.3181
    9584       8.9687
    9585       9.9133
    9586       8.7375
    9587       8.9209
    9588       9.0549
    9589       9.1556
    9590       9.4250
    9591       9.1189
    9592       8.7041
    9593       8.9433
    9594       8.9061
    9595       8.6769
    9596       9.1510
    9597       9.0266
    9598       8.9649
    9599       7.9500
    9600       8.5477
    9601       8.1665
    9602       8.0511
    9603       8.1040
    9604       7.9246
    9605       8.4887
    9606       7.9159
    9607       8.3389
    9608       8.2201
    9609       7.3274
    9610       7.8430
    9611       7.4996
    9612       7.3186
    9613       7.7155
    9614       8.6743
    9615       7.5932
    9616       7.3875
    9617       7.9824
    9618       7.6689
    9619       7.6574
    9620       8.0152
    9621       8.1152
    9622       7.6870
    9623       8.5607
    9624       8.5615
    9625       8.4134
    9626       8.6152
    9627       8.6668
    9628       8.6740
    9629       8.2458
    9630       8.9067
    9631       8.9833
    9632       9.2952
    9633       8.8067
    9634       9.1690
    9635       8.2385
    9636       8.5310
    9637       8.6555
    9638       8.6130
    9639       8.7611
    9640       8.2464
    9641       8.5438
    9642       8.2450
    9643       8.5807
    9644       8.5053
    9645       7.7592
    9646       7.7977
    9647       7.4559
    9648       7.9424
    9649       7.0120
    9650       7.7259
    9651       7.7169
    9652       8.6330
    9653       8.3702
    9654       8.4507
    9655       8.6090
    9656       8.5123
    9657       9.2949
    9658       9.0755
    9659       8.7940
    9660       9.7183
    9661       8.7523
    9662       9.2269
    9663       8.8565
    9664       9.4111
    9665       9.5414
    9666       9.6365
    9667       9.0384
    9668       9.0110
    9669       8.4168
    9670       8.6689
    9671       8.7980
    9672       8.6209
    9673       8.6920
    9674       8.9268
    9675       8.7298
    9676       9.0425
    9677       8.2787
    9678       8.5887
    9679       8.6355
    9680       8.0321
    9681       8.5455
    9682       8.0151
    9683       8.2811
    9684       8.2685
    9685       8.1342
    9686       8.0977
    9687       8.2150
    9688       8.0441
    9689       7.8588
    9690       8.0979
    9691       8.2052
    9692       8.1637
    9693       8.9654
    9694       9.0036
    9695       8.1601
    9696       8.4137
    9697       8.3678
    9698       8.0574
    9699       8.6863
    9700       8.4686
    9701       8.5662
    9702       8.1581
    9703       8.3928
    9704       8.7457
    9705       8.4752
    9706       8.1681
    9707       8.4269
    9708       8.1879
    9709       8.1227
    9710       7.7845
    9711       8.2388
    9712       7.6999
    9713       7.9002
    9714       7.9524
    9715       7.6901
    9716       8.6780
    9717       9.0164
    9718       8.2523
    9719       8.4330
    9720       8.4878
    9721       8.4459
    9722       8.6814
    9723       8.0330
    9724       8.4720
    9725       8.0872
    9726       8.6602
    9727       8.6457
    9728       8.2180
    9729       8.5987
    9730       7.6724
    9731       7.8184
    9732       8.3511
    9733       9.1105
    9734       8.6175
    9735       8.6415
    9736       8.3622
    9737       8.1768
    9738       8.6840
    9739       8.5939
    9740       8.1242
    9741       8.0410
    9742       8.3055
    9743       8.2231
    9744       8.3148
    9745       8.6146
    9746       7.9895
    9747       7.9468
    9748       8.2197
    9749       8.4592
    9750       8.3810
    9751       8.6256
    9752       8.4775
    9753       8.2363
    9754       8.0573
    9755       8.1732
    9756       8.1074
    9757       7.6518
    9758       8.2029
    9759       8.3337
    9760       8.4354
    9761       8.7116
    9762       7.8883
    9763       8.5426
    9764       9.0499
    9765       8.1220
    9766       8.4721
    9767       8.1823
    9768       8.2717
    9769       8.3322
    9770       7.8961
    9771       8.2762
    9772       8.4717
    9773       9.0843
    9774       8.2105
    9775       8.1507
    9776       8.7495
    9777       8.3711
    9778       8.5958
    9779       8.0743
    9780       8.4791
    9781       8.2102
    9782       7.9498
    9783       7.9085
    9784       7.8638
    9785       7.6880
    9786       8.4115
    9787       8.2344
    9788       7.7770
    9789       8.1001
    9790       8.1818
    9791       8.0192
    9792       8.3120
    9793       8.5147
    9794       8.1087
    9795       8.3692
    9796       8.7366
    9797       8.0012
    9798       8.7703
    9799       8.4196
    9800       8.3846
    9801       8.4778
    9802       8.7457
    9803       8.4305
    9804       7.8428
    9805       8.3387
    9806       7.7682
    9807       8.2600
    9808       8.2117
    9809       8.1723
    9810       8.0610
    9811       8.4733
    9812       8.0129
    9813       8.5380
    9814       7.7342
    9815       8.3538
    9816       8.3845
    9817       7.7025
    9818       7.8557
    9819       7.9242
    9820       7.5340
    9821       7.8179
    9822       8.0415
    9823       8.3615
    9824       8.1107
    9825       7.7639
    9826       7.5441
    9827       8.3580
    9828       8.2495
    9829       8.1313
    9830       7.6736
    9831       7.8545
    9832       8.2406
    9833       7.9513
    9834       7.2806
    9835       7.8879
    9836       7.6718
    9837       7.8521
    9838       7.8823
    9839       7.5836
    9840       8.3478
    9841       8.0799
    9842       7.6614
    9843       7.9418
    9844       7.5170
    9845       7.6192
    9846       7.7251
    9847       8.3816
    9848       7.6243
    9849       8.1410
    9850       7.5831
    9851       8.1277
    9852       8.2548
    9853       8.8105
    9854       8.1878
    9855       8.0764
    9856       8.2798
    9857       7.9531
    9858       8.3335
    9859       7.8873
    9860       8.5476
    9861       7.8312
    9862       8.1199
    9863       8.2638
    9864       8.2127
    9865       8.5527
    9866       7.6989
    9867       7.7481
    9868       8.3048
    9869       7.8109
    9870       7.2484
    9871       7.7447
    9872       8.3260
    9873       7.7657
    9874       7.6470
    9875       7.5937
    9876       7.5437
    9877       7.4350
    9878       7.1160
    9879       7.6614
    9880       7.6738
    9881       7.8650
    9882       8.0671
    9883       7.8677
    9884       7.7972
    9885       7.7980
    9886       8.3043
    9887       7.7877
    9888       7.8662
    9889       7.5881
    9890       7.9720
    9891       8.1519
    9892       7.8777
    9893       8.1441
    9894       7.6497
    9895       7.8584
    9896       8.0316
    9897       7.8511
    9898       7.8974
    9899       7.8511
    9900       7.9276
    9901       7.8765
    9902       7.5595
    9903       8.2335
    9904       8.5069
    9905       8.2842
    9906       7.8520
    9907       8.2380
    9908       8.0129
    9909       7.8198
    9910       8.3414
    9911       7.6289
    9912       8.1960
    9913       8.1105
    9914       7.9943
    9915       8.6227
    9916       8.2391
    9917       7.9613
    9918       8.0257
    9919       7.7636
    9920       7.9794
    9921       8.0156
    9922       7.7444
    9923       7.9967
    9924       7.4602
    9925       8.1577
    9926       7.9297
    9927       7.6942
    9928       8.4460
    9929       7.8759
    9930       7.7006
    9931       7.7786
    9932       7.9671
    9933       7.6639
    9934       7.6089
    9935       7.6084
    9936       7.3865
    9937       8.0319
    9938       8.2183
    9939       7.9650
    9940       7.8465
    9941       7.8521
    9942       7.8801
    9943       8.6081
    9944       7.9994
    9945       8.3731
    9946       7.7917
    9947       7.8985
    9948       7.7981
    9949       7.9322
    9950       7.5818
    9951       7.6674
    9952       8.0215
    9953       7.5118
    9954       7.8835
    9955       7.7859
    9956       7.7186
    9957       7.6478
    9958       7.9865
    9959       7.8367
    9960       7.8494
    9961       7.7637
    9962       8.1534
    9963       7.4741
    9964       8.2300
    9965       8.3441
    9966       8.0239
    9967       8.2530
    9968       8.1517
    9969       8.2626
    9970       8.4037
    9971       8.3857
    9972       8.7182
    9973       8.7128
    9974       8.5378
    9975       8.5319
    9976       8.6679
    9977       8.2769
    9978       8.1836
    9979       8.5048
    9980       8.2036
    9981       8.1367
    9982       8.3866
    9983       8.3025
    9984       8.3934
    9985       8.6149
    9986       7.9758
    9987       7.9365
    9988       7.9432
    9989       8.3246
    9990       8.3451
    9991       8.0912
    9992       9.2654
    9993       9.0631
    9994       8.5980
    9995       8.4074
    9996       7.7743
    9997       8.1507
    9998       8.0174
    9999       8.6818
   10000       8.7285
   10001       7.7983
   10002       7.5358
   10003       7.4891
   10004       7.6589
   10005       7.8498
   10006       7.1872
   10007       7.8741
   10008       7.9743
   10009       7.8958
   10010       8.1395
   10011       8.6180
   10012       8.1636
   10013       8.5413
   10014       8.3532
   10015       7.8974
   10016       8.4233
   10017       7.8231
   10018       8.2089
   10019       8.1031
   10020       8.0922
   10021       8.5321
   10022       8.2969
   10023       7.9574
   10024       8.0378
   10025       8.5032
   10026       8.2089
   10027       8.1884
   10028       7.9159
   10029       8.1646
   10030       7.8919
   10031       7.9202
   10032       7.7486
   10033       7.6300
   10034       7.0573
   10035       7.1055
   10036       8.3455
   10037       8.3686
   10038       8.0553
   10039       8.6173
   10040       8.5943
   10041       7.8605
   10042       8.3014
   10043       8.3150
   10044       8.7762
   10045       9.0435
   10046       8.4663
   10047       8.8488
   10048       8.4994
   10049       8.2557
   10050       8.8837
   10051       8.5533
   10052       8.3823
   10053       8.1235
   10054       9.3213
   10055       8.9826
   10056       9.5755
   10057       9.0315
   10058       8.5809
   10059       8.7010
   10060       8.3622
   10061       7.9665
   10062       7.9406
   10063       7.7378
   10064       7.9894
   10065       8.5631
   10066       8.8080
   10067       8.8325
   10068       9.2299
   10069       8.4800
   10070       8.9337
   10071       8.9642
   10072       8.5828
   10073       8.4878
   10074       7.9785
   10075       8.2401
   10076       8.1364
   10077       8.2806
   10078       8.4746
   10079       8.4424
   10080       8.4864
   10081       8.1595
   10082       8.0795
   10083       8.6069
   10084       7.6854
   10085       7.5154
   10086       8.3342
   10087       8.0419
   10088       8.2807
   10089       8.6486
   10090       8.4184
   10091       8.5549
   10092       8.6529
   10093       7.9562
   10094       7.5001
   10095       7.8638
   10096       8.0337
   10097       8.0639
   10098       7.4569
   10099       7.2072
   10100       7.3315
   10101       6.9444
   10102       7.2768
   10103       7.1349
   10104       7.7214
   10105       7.4849
   10106       7.3338
   10107       8.4801
   10108       7.5070
   10109       7.6233
   10110       8.0486
   10111       7.7798
   10112       8.5112
   10113       8.3103
   10114       7.4578
   10115       7.1981
   10116       7.7878
   10117       8.3202
   10118       7.4147
   10119       7.9054
   10120       7.6260
   10121       8.3662
   10122       7.6212
   10123       7.6497
   10124       7.8542
   10125       7.2040
   10126       7.8991
   10127       7.2037
   10128       7.8234
   10129       7.7223
   10130       8.1124
   10131       7.9724
   10132       8.0955
   10133       7.4468
   10134       7.2704
   10135       7.7412
   10136       7.3336
   10137       7.7654
   10138       7.6761
   10139       7.5913
   10140       6.9800
   10141       7.2478
   10142       7.7407
   10143       8.0041
   10144       7.5086
   10145       6.5087
   10146       6.7534
   10147       7.0298
   10148       7.3456
   10149       6.8347
   10150       6.8839
   10151       6.3905
   10152       6.5192
   10153       6.7842
   10154       7.2039
   10155       7.8372
   10156       8.2310
   10157       8.3458
   10158       8.5073
   10159       8.2172
   10160       7.9430
   10161       8.1650
   10162       8.2100
   10163       8.2182
   10164       8.2644
   10165       8.4810
   10166       7.3277
   10167       8.1909
   10168       8.2798
   10169       8.3001
   10170       8.5351
   10171       8.6824
   10172       8.4562
   10173       8.4045
   10174       8.2958
   10175       8.0519
   10176       7.4649
   10177       7.5005
   10178       7.8538
   10179       7.8669
   10180       7.6192
   10181       7.8145
   10182       7.4741
   10183       7.9723
   10184       7.3948
   10185       7.2816
   10186       7.9212
   10187       7.3361
   10188       7.4390
   10189       6.9280
   10190       7.7937
   10191       7.3524
   10192       7.0036
   10193       7.4110
   10194       7.8629
   10195       7.5347
   10196       8.1622
   10197       8.0642
   10198       7.8654
   10199       8.1534
   10200       8.1036
   10201       7.9438
   10202       8.2854
   10203       8.4030
   10204       8.0775
   10205       7.9791
   10206       8.1659
   10207       8.0584
   10208       8.1339
   10209       8.4437
   10210       8.0817
   10211       8.4786
   10212       8.6289
   10213       8.9948
   10214       8.7100
   10215       9.3097
   10216       8.9978
   10217       8.7278
   10218       8.7235
   10219       8.4635
   10220       8.5644
   10221       8.7836
   10222       8.6339
   10223       8.9347
   10224       9.3662
   10225       9.6826
   10226       9.4496
   10227       9.1948
   10228       8.6372
   10229       9.0554
   10230       9.1238
   10231       8.7032
   10232       8.6132
   10233       8.7998
   10234       8.6422
   10235       8.2983
   10236       8.5144
   10237       8.4415
   10238       8.6578
   10239       8.6210
   10240       8.1225
   10241       8.1751
   10242       8.2366
   10243       8.2580
   10244       8.0178
   10245       8.2842
   10246       8.3475
   10247       8.0375
   10248       8.1552
   10249       8.5883
   10250       8.1893
   10251       8.6031
   10252       8.5835
   10253       8.4552
   10254       8.8646
   10255       8.6043
   10256       8.2380
   10257       8.3664
   10258       8.0932
   10259       8.3581
   10260       8.7286
   10261       8.7477
   10262       8.3281
   10263       9.0313
   10264       8.0288
   10265       8.5114
   10266       8.4619
   10267       8.7383
   10268       7.4993
   10269       8.1582
   10270       8.3395
   10271       7.4532
   10272       7.8764
   10273       8.6692
   10274       8.5070
   10275       8.4508
   10276       8.6303
   10277       9.0501
   10278       8.8941
   10279       8.3399
   10280       8.9160
   10281       9.0696
   10282       9.7539
   10283       8.6637
   10284       8.7728
   10285       9.0596
   10286       8.7436
   10287       8.7056
   10288       8.6345
   10289       8.7903
   10290       8.2059
   10291       8.7839
   10292       8.7355
   10293       8.5716
   10294       8.1559
   10295       8.0253
   10296       8.1038
   10297       8.9073
   10298       8.7188
   10299       8.6756
   10300       8.5829
   10301       8.4692
   10302       8.6426
   10303       8.8311
   10304       8.2938
   10305       7.9498
   10306       8.8493
   10307       7.5835
   10308       8.9716
   10309       8.3755
   10310       8.2935
   10311       9.2032
   10312       8.2302
   10313       8.1227
   10314       8.7255
   10315       8.8662
   10316       8.9073
   10317       8.6459
   10318       8.7961
   10319       8.8674
   10320       9.4137
   10321       8.9296
   10322       9.2230
   10323       8.4169
   10324       8.8249
   10325       8.3569
   10326       8.2786
   10327       8.5961
   10328       8.2514
   10329       8.4125
   10330       8.3199
   10331       8.3606
   10332       8.2595
   10333       8.2786
   10334       8.7482
   10335       8.6144
   10336       8.2800
   10337       8.3841
   10338       8.4547
   10339       8.2184
   10340       8.3678
   10341       8.1386
   10342       8.5399
   10343       8.4719
   10344       8.2609
   10345       8.1916
   10346       7.9587
   10347       7.8824
   10348       8.0381
   10349       8.2187
   10350       8.3424
   10351       8.6622
   10352       8.3587
   10353       8.5661
   10354       8.1407
   10355       8.2633
   10356       7.9873
   10357       7.5121
   10358       7.7256
   10359       7.7375
   10360       7.7660
   10361       8.4409
   10362       8.0931
   10363       8.3837
   10364       8.5800
   10365       8.5947
   10366       8.4289
   10367       8.1998
   10368       8.1807
   10369       8.1620
   10370       8.4274
   10371       8.3470
   10372       8.6880
   10373       8.4090
   10374       8.3085
   10375       8.1136
   10376       7.9768
   10377       8.0117
   10378       8.1066
   10379       8.0878
   10380       8.4757
   10381       8.5112
   10382       7.4263
   10383       7.2889
   10384       7.8969
   10385       7.8463
   10386       7.8772
   10387       8.9495
   10388       8.9115
   10389       8.8793
   10390       8.6083
   10391       9.0464
   10392       8.4236
   10393       9.0042
   10394       9.0055
   10395       8.3439
   10396       9.1242
   10397       9.3381
   10398       9.5008
   10399       9.6013
   10400       9.3529
   10401       9.2271
   10402       9.5389
   10403       9.7184
   10404       9.4604
   10405       9.3729
   10406       9.0588
   10407       9.8591
   10408      10.1479
   10409       9.5354
   10410      10.2356
   10411       9.7518
   10412       9.7818
   10413       9.8496
   10414       9.3072
   10415       9.8501
   10416       9.2247
   10417       9.6618
   10418       9.1032
   10419       9.1961
   10420      10.3283
   10421       9.4254
   10422       9.9041
   10423       9.5504
   10424       9.5767
   10425       9.4756
   10426       9.4496
   10427       9.5644
   10428       9.7371
   10429       9.4269
   10430       9.6548
   10431       9.7126
   10432       9.8255
   10433      10.4750
   10434      10.0069
   10435      10.0534
   10436       9.9396
   10437      10.0796
   10438       9.9189
   10439       9.5951
   10440       9.9515
   10441      10.1829
   10442      10.1835
   10443       9.6539
   10444       9.6953
   10445       9.9551
   10446       9.4070
   10447       9.6771
   10448       9.7477
   10449      10.5513
   10450       9.4431
   10451      10.6631
   10452      10.2439
   10453      10.3438
   10454      10.3283
   10455      10.9028
   10456      10.4883
   10457       9.7555
   10458      10.9269
   10459      10.3079
   10460      10.8287
   10461      10.4403
   10462      10.0511
   10463      10.4429
   10464      10.0432
   10465      10.5600
   10466      10.0326
   10467      10.1906
   10468      10.1867
   10469      10.2017
   10470       9.6674
   10471      10.4659
   10472      10.4189
   10473      10.1909
   10474       9.9534
   10475       9.7239
   10476      10.0732
   10477      10.0385
   10478      10.4977
   10479       9.4573
   10480       9.9921
   10481       9.7799
   10482      10.2317
   10483      10.6057
   10484      10.1378
   10485      10.2638
   10486      10.3130
   10487      10.8340
   10488      10.7985
   10489      10.4200
   10490      10.6102
   10491      10.5092
   10492      10.5780
   10493      10.2279
   10494       9.8577
   10495      10.1765
   10496       9.8285
   10497       9.7215
   10498       9.9250
   10499       9.8220
   10500       9.8994
   10501      10.8649
   10502      10.3838
   10503      10.9730
   10504      10.0048
   10505      10.4273
   10506      10.5953
   10507      10.1429
   10508      10.3985
   10509      10.0784
   10510      10.2889
   10511       9.9767
   10512       9.3625
   10513       9.8177
   10514       9.5660
   10515       9.5114
   10516       9.6685
   10517       9.2056
   10518       9.9251
   10519       9.9321
   10520      10.1295
   10521       9.7385
   10522       9.8054
   10523       9.8784
   10524       9.6360
   10525       9.8571
   10526      10.1385
   10527       9.9450
   10528      10.2603
   10529      10.3429
   10530       9.6458
   10531       9.4201
   10532       9.4858
   10533       9.3595
   10534       9.3155
   10535       9.6252
   10536      10.0316
   10537      10.0479
   10538       9.9862
   10539       9.7967
   10540       9.6909
   10541      10.2970
   10542      10.1142
   10543      10.4255
   10544       9.9852
   10545      10.2369
   10546       9.6631
   10547       9.9808
   10548      10.5993
   10549      10.0654
   10550       9.9359
   10551      10.2479
   10552      10.5035
   10553      10.0607
   10554       9.8614
   10555       9.7727
   10556      10.5423
   10557      10.4143
   10558      10.0007
   10559       9.9725
   10560      10.2344
   10561      10.0716
   10562      10.2201
   10563       9.6925
   10564       9.8653
   10565      10.6879
   10566      10.0102
   10567      10.0416
   10568       9.5829
   10569       9.4717
   10570       9.9289
   10571       9.7684
   10572       9.6042
   10573       9.4037
   10574       9.2948
   10575      10.1083
   10576       9.7585
   10577      10.9982
   10578       9.6681
   10579      10.0293
   10580      10.0111
   10581       9.5216
   10582       9.9080
   10583       9.9587
   10584      10.2851
   10585       9.8267
   10586      10.5268
   10587      10.1022
   10588      10.1382
   10589      10.4209
   10590       9.8515
   10591       9.7266
   10592       9.5391
   10593      10.3465
   10594      10.2490
   10595       9.9895
   10596      10.0832
   10597      10.0897
   10598       9.4836
   10599       9.7570
   10600      10.2307
   10601       9.6921
   10602       9.9870
   10603       9.6292
   10604       9.9919
   10605       9.8656
   10606       9.5411
   10607       9.7996
   10608       9.3702
   10609       9.8771
   10610       8.9807
   10611       9.6690
   10612       9.5117
   10613       9.0332
   10614       9.7654
   10615       9.8213
   10616       9.0897
   10617       9.8169
   10618       9.1834
   10619       9.9315
   10620       9.5087
   10621       9.7868
   10622      10.4521
   10623       9.9982
   10624      10.1803
   10625       9.2135
   10626       9.7241
   10627       9.0360
   10628       8.8170
   10629       8.7833
   10630       8.6035
   10631       9.0722
   10632       8.4666
   10633       9.3742
   10634       9.7231
   10635       9.5281
   10636       9.4172
   10637       9.4513
   10638       8.6515
   10639       9.4333
   10640       9.0355
   10641       9.0114
   10642       8.6184
   10643       8.8477
   10644       9.5087
   10645       8.7096
   10646       9.3216
   10647       9.8031
   10648       8.8891
   10649       9.3058
   10650       9.2539
   10651       9.2963
   10652       9.1440
   10653       8.9416
   10654       9.5127
   10655       9.2321
   10656       8.8738
   10657       9.1644
   10658       8.7871
   10659       8.9519
   10660       9.0564
   10661       9.0226
   10662       8.3572
   10663       8.5186
   10664       8.6296
   10665       8.8959
   10666       9.7339
   10667       8.8106
   10668       9.3449
   10669       9.0263
   10670       9.0064
   10671       8.9990
   10672       9.4988
   10673       8.9178
   10674       8.5733
   10675       9.1289
   10676       9.5943
   10677       8.9148
   10678       8.8991
   10679       8.8610
   10680       8.9901
   10681       8.8573
   10682       9.0158
   10683       9.0445
   10684       9.6576
   10685       9.4488
   10686       9.4829
   10687       9.1766
   10688       9.7775
   10689       9.1384
   10690       9.4568
   10691       9.4632
   10692       9.7115
   10693       9.8562
   10694       9.9752
   10695       9.3111
   10696       9.9537
   10697       9.6105
   10698       9.8207
   10699       9.4337
   10700       9.5993
   10701       9.6518
   10702       9.7943
   10703      10.0358
   10704       9.5659
   10705       9.8769
   10706       9.8849
   10707      10.9336
   10708      10.4159
   10709      10.8161
   10710      10.7544
   10711      10.6826
   10712       9.7976
   10713       9.9607
   10714       9.4364
   10715       9.6157
   10716       9.5073
   10717       9.9296
   10718       9.7136
   10719      10.0324
   10720      10.4142
   10721      10.3787
   10722      10.3591
   10723      10.0537
   10724      10.5794
   10725      10.1333
   10726      10.2573
   10727      10.4317
   10728       9.8312
   10729      10.1830
   10730       9.5188
   10731       9.4206
   10732       9.3900
   10733       9.4625
   10734       8.9784
   10735       9.1649
   10736       9.7011
   10737       8.6581
   10738       9.1115
   10739       8.5651
   10740       8.7341
   10741       8.5578
   10742       9.2324
   10743       8.6912
   10744       9.0666
   10745       8.9985
   10746       8.6568
   10747       9.4560
   10748       9.6135
   10749       9.4949
   10750       9.3656
   10751       9.0892
   10752       9.0799
   10753       9.0207
   10754       9.5043
   10755       8.6262
   10756       8.8502
   10757       8.8204
   10758       9.3742
   10759       9.0392
   10760       9.5144
   10761       9.5234
   10762       8.7924
   10763       8.1836
   10764       9.0049
   10765       8.5449
   10766       8.7162
   10767       8.9311
   10768       8.9066
   10769       9.4196
   10770       9.3457
   10771       8.6642
   10772       8.8725
   10773       9.3137
   10774       9.2089
   10775       9.4370
   10776       9.8556
   10777       9.5776
   10778       9.2515
   10779       8.8452
   10780       8.9293
   10781       8.9028
   10782       9.3282
   10783       9.7557
   10784       9.5915
   10785      10.2413
   10786       9.8699
   10787      10.0961
   10788       9.9584
   10789       9.6989
   10790      10.4039
   10791       9.6341
   10792       9.6695
   10793       9.9027
   10794       8.8006
   10795       9.8437
   10796       9.1223
   10797       9.8310
   10798       9.8626
   10799      10.1251
   10800       9.2680
   10801       9.1106
   10802       8.7103
   10803       8.6593
   10804       8.7474
   10805       8.7322
   10806       8.5092
   10807       8.9411
   10808       9.4949
   10809       8.9163
   10810       8.9711
   10811       9.0298
   10812       8.7625
   10813       8.4322
   10814       9.1562
   10815       8.1220
   10816       8.4569
   10817       9.1220
   10818       8.9712
   10819       9.0741
   10820       8.7979
   10821       8.0819
   10822       8.4003
   10823       8.4892
   10824       8.5720
   10825       7.8202
   10826       8.1489
   10827       8.8749
   10828       7.6313
   10829       8.2655
   10830       7.8298
   10831       8.5379
   10832       8.3772
   10833       7.9482
   10834       7.8919
   10835       8.4595
   10836       6.9778
   10837       8.1420
   10838       7.9420
   10839       8.3821
   10840       8.7399
   10841       8.7300
   10842       8.7017
   10843       8.4977
   10844       8.6282
   10845       8.0784
   10846       8.8511
   10847       9.1651
   10848       9.1544
   10849       9.2389
   10850       8.9880
   10851       8.3804
   10852       8.5450
   10853       8.7140
   10854       8.5671
   10855       8.4072
   10856       9.1318
   10857       9.4123
   10858       8.8944
   10859       8.9253
   10860       8.7078
   10861       8.7006
   10862       8.7032
   10863       8.4579
   10864       8.4075
   10865       9.4365
   10866       9.1304
   10867       9.6233
   10868       9.3715
   10869       9.1499
   10870       8.8105
   10871       9.0071
   10872       9.5333
   10873       9.5670
   10874       9.2070
   10875       9.0398
   10876       8.9731
   10877       8.6235
   10878       8.5465
   10879       8.6294
   10880       8.6714
   10881       8.7153
   10882       8.6247
   10883       8.6401
   10884       8.3196
   10885       8.8699
   10886       8.6561
   10887       8.9327
   10888       8.6041
   10889       8.8100
   10890       8.6308
   10891       8.6465
   10892       8.5932
   10893       9.0660
   10894       9.1497
   10895       8.7608
   10896       9.0929
   10897       8.8269
   10898       8.2923
   10899       8.9004
   10900       8.4042
   10901       8.1857
   10902       8.3770
   10903       8.9096
   10904       8.6891
   10905       8.8443
   10906       8.6134
   10907       8.8191
   10908       8.9390
   10909       8.4206
   10910       8.9432
   10911       8.8340
   10912       8.8555
   10913       9.0787
   10914       9.0237
   10915       9.2275
   10916       8.7445
   10917       9.2458
   10918       9.6429
   10919       9.1747
   10920       9.1539
   10921       9.5352
   10922       9.6097
   10923       9.1938
   10924       9.4091
   10925       9.7371
   10926      10.1157
   10927       9.4480
   10928       9.7351
   10929       9.0587
   10930       9.2578
   10931       9.7254
   10932       9.6562
   10933       9.4068
   10934       9.1172
   10935       9.4072
   10936       9.5397
   10937       9.3887
   10938       9.2134
   10939       8.3343
   10940       8.3589
   10941       8.8030
   10942       9.7609
   10943       9.1212
   10944       9.2391
   10945       9.3413
   10946       9.3977
   10947       9.6580
   10948       8.9228
   10949       8.7421
   10950       8.5703
   10951       8.6566
   10952       8.6274
   10953       8.7492
   10954       9.1896
   10955       8.8427
   10956       8.9772
   10957       9.2785
   10958       9.6223
   10959       9.5154
   10960       9.6575
   10961       9.9811
   10962       9.7836
   10963       9.8214
   10964       9.8223
   10965      10.3820
   10966       9.6600
   10967       9.6914
   10968      10.2033
   10969       9.8311
   10970       9.8592
   10971       9.7226
   10972       9.6453
   10973       8.4561
   10974       8.4990
   10975       8.5452
   10976       8.7262
   10977       9.2812
   10978       8.5871
   10979       9.4018
   10980       8.5675
   10981       9.2638
   10982       8.9958
   10983       8.7855
   10984       9.0472
   10985       8.9456
   10986       8.6283
   10987       9.0416
   10988       9.5300
   10989       9.2011
   10990       8.9577
   10991       9.2858
   10992       9.6330
   10993       9.6383
   10994       9.5565
   10995       9.2238
   10996       8.8886
   10997       8.9063
   10998       9.0629
   10999       8.8241
   11000       9.7522
   11001       9.1421
   11002       9.5890
   11003       9.1026
   11004       9.2263
   11005       9.7490
   11006       9.2682
   11007       9.4882
   11008       9.1687
   11009       9.0362
   11010       9.6427
   11011       9.3070
   11012       9.3355
   11013      10.2411
   11014       8.5893
   11015       9.1661
   11016       9.5379
   11017       9.6457
   11018       9.1211
   11019       9.7979
   11020       9.3434
   11021       9.0875
   11022       9.6158
   11023       8.8428
   11024       9.3467
   11025       9.0783
   11026       9.0565
   11027       8.4445
   11028       8.5456
   11029       9.1407
   11030       8.6265
   11031       9.0126
   11032       9.2215
   11033       9.4406
   11034       9.3845
   11035       8.7301
   11036       8.6872
   11037       8.1523
   11038       8.2308
   11039       8.5987
   11040       8.7361
   11041       9.4540
   11042       9.4136
   11043       8.8919
   11044       9.0834
   11045       9.1341
   11046       9.9883
   11047       9.7926
   11048       9.2781
   11049       8.9987
   11050       9.5211
   11051       9.5133
   11052       8.9656
   11053       8.9953
   11054       9.3058
   11055       8.3259
   11056       8.8474
   11057       8.8419
   11058       8.7156
   11059       8.6751
   11060       8.5790
   11061       8.9330
   11062       8.3205
   11063       8.3389
   11064       8.6339
   11065       8.6603
   11066       8.8425
   11067       8.0638
   11068       9.3214
   11069       9.4203
   11070       9.2712
   11071      10.0357
   11072      10.0885
   11073      10.0652
   11074       8.5781
   11075       8.3877
   11076       8.9162
   11077       9.1227
   11078       9.6160
   11079       9.7986
   11080       9.4564
   11081       9.6982
   11082       9.8461
   11083       8.8721
   11084       8.8968
   11085       9.5121
   11086       9.3857
   11087       8.9464
   11088       9.0478
   11089       9.4468
   11090       8.9733
   11091       9.7445
   11092       9.5659
   11093       8.5863
   11094       9.3703
   11095       8.7780
   11096       8.7458
   11097       9.5979
   11098      10.2040
   11099       9.3851
   11100       9.8695
   11101       9.5536
   11102       9.8659
   11103       9.7475
   11104       9.8227
   11105      10.2429
   11106       9.5688
   11107       9.7685
   11108       9.1794
   11109      10.1391
   11110       9.4475
   11111       9.8193
   11112       9.7428
   11113       9.2744
   11114       9.2335
   11115       9.3186
   11116       9.5572
   11117       9.0451
   11118       8.9288
   11119       8.9931
   11120       9.0013
   11121       8.4741
   11122       9.1700
   11123       8.5947
   11124       8.6641
   11125       8.7198
   11126       8.6595
   11127       7.8214
   11128       8.3347
   11129       8.0804
   11130       9.0531
   11131       8.4039
   11132       8.3090
   11133       8.6272
   11134       7.4903
   11135       7.7605
   11136       8.0920
   11137       7.8749
   11138       7.8439
   11139       8.3916
   11140       8.5405
   11141       8.5458
   11142       7.6861
   11143       8.1699
   11144       7.9069
   11145       8.2440
   11146       7.9627
   11147       7.7693
   11148       7.6069
   11149       7.6066
   11150       8.5095
   11151       8.7969
   11152       8.3222
   11153       8.4006
   11154       8.3631
   11155       8.3668
   11156       8.8906
   11157       9.0514
   11158       8.3140
   11159       8.8176
   11160       8.7816
   11161       9.0611
   11162       8.8446
   11163       8.8073
   11164       8.1810
   11165       8.6778
   11166       8.9967
   11167       8.6990
   11168       8.8840
   11169       8.5649
   11170       9.1557
   11171       9.6626
   11172       8.9050
   11173       9.4117
   11174       9.0997
   11175       9.6488
   11176       9.9536
   11177       9.1334
   11178       9.6370
   11179       9.9445
   11180       9.4453
   11181       9.6614
   11182      10.0904
   11183       9.8749
   11184       9.2867
   11185      10.0576
   11186       9.0239
   11187       9.1370
   11188       9.0376
   11189       9.2578
   11190       9.0856
   11191       9.4407
   11192       8.8829
   11193       8.3062
   11194       9.1613
   11195       9.4917
   11196       8.7941
   11197       9.3397
   11198       9.3676
   11199       8.3898
   11200       8.8562
   11201       8.2294
   11202       9.4988
   11203       9.2810
   11204       9.3046
   11205       9.6149
   11206       9.3130
   11207       9.3811
   11208       9.4689
   11209       9.5979
   11210       9.2245
   11211       9.5693
   11212       9.8840
   11213       9.4409
   11214       9.4912
   11215       9.5718
   11216       9.9734
   11217       9.7722
   11218       9.3765
   11219      10.0346
   11220       9.9945
   11221      10.1895
   11222       9.7409
   11223       9.8214
   11224       9.8146
   11225      10.2463
   11226       9.1169
   11227       9.7798
   11228       9.5756
   11229       9.7397
   11230       9.1753
   11231       9.7561
   11232       9.8795
   11233       9.4684
   11234      10.0582
   11235       9.7282
   11236       9.0426
   11237       9.7788
   11238       8.6409
   11239       9.2627
   11240       8.9653
   11241       8.9250
   11242       9.2003
   11243       9.4418
   11244       9.0229
   11245       9.1510
   11246       9.5605
   11247       9.2240
   11248       9.4936
   11249       9.6433
   11250       9.4125
   11251       9.4804
   11252       9.4681
   11253       9.5252
   11254       9.2965
   11255       9.5448
   11256       8.9454
   11257       9.7091
   11258       9.3086
   11259       9.5863
   11260       9.4016
   11261       9.7070
   11262       9.8028
   11263       9.7089
   11264       9.4149
   11265       9.6475
   11266       9.8427
   11267       9.4907
   11268       9.7419
   11269       9.8847
   11270       9.4897
   11271      10.1504
   11272      10.2128
   11273       9.5741
   11274       9.1823
   11275       9.0776
   11276       9.4667
   11277       9.2165
   11278       9.9835
   11279       9.4768
   11280       8.9110
   11281       8.9378
   11282       9.1426
   11283       9.2502
   11284       9.4428
   11285       9.5704
   11286       8.8817
   11287       9.9575
   11288      10.0676
   11289      10.3596
   11290      10.1348
   11291       9.1729
   11292       9.7461
   11293      10.2405
   11294      10.1523
   11295       9.8319
   11296      10.6768
   11297      10.5940
   11298      10.5969
   11299      10.1938
   11300      10.6267
   11301       9.9834
   11302       9.2262
   11303       9.8332
   11304       9.7183
   11305      10.2461
   11306       9.4185
   11307       9.1298
   11308       9.0119
   11309       8.8474
   11310       8.9416
   11311       9.0530
   11312       8.6564
   11313       9.2785
   11314       8.7877
   11315       9.3318
   11316       8.5235
   11317       8.6484
   11318       8.5563
   11319       8.9325
   11320       9.3801
   11321       8.9122
   11322       9.1015
   11323       8.8332
   11324       9.6710
   11325       9.0547
   11326       8.8895
   11327       8.6926
   11328       9.4658
   11329       8.7028
   11330       9.2942
   11331       9.3747
   11332       9.2654
   11333       9.4763
   11334       9.3761
   11335       8.7529
   11336       9.4733
   11337       8.6378
   11338       9.5291
   11339       9.2548
   11340       9.1149
   11341       8.7793
   11342       9.3610
   11343       9.7630
   11344       8.2785
   11345       8.9879
   11346       8.5713
   11347       9.1692
   11348       8.6193
   11349       8.5525
   11350       8.6214
   11351       8.6468
   11352       8.6665
   11353       8.2348
   11354       8.4111
   11355       8.1137
   11356       7.7658
   11357       7.9229
   11358       8.0272
   11359       8.0031
   11360       8.4433
   11361       8.0752
   11362       8.1632
   11363       8.0972
   11364       8.5348
   11365       8.2528
   11366       8.5078
   11367       8.7127
   11368       8.4296
   11369       8.0467
   11370       8.5762
   11371       7.9482
   11372       7.4254
   11373       8.0247
   11374       8.1174
   11375       8.1776
   11376       7.8229
   11377       8.0349
   11378       7.7404
   11379       7.9743
   11380       8.4103
   11381       8.3529
   11382       7.8982
   11383       7.4517
   11384       7.7369
   11385       8.1712
   11386       8.5598
   11387       8.9106
   11388       8.6227
   11389       8.6446
   11390       9.1704
   11391       8.5893
   11392       8.5296
   11393       8.3418
   11394       8.5588
   11395       9.2035
   11396       9.6484
   11397       8.1729
   11398       8.5722
   11399       8.8293
   11400       8.3657
   11401       8.0667
   11402       8.6408
   11403       8.4790
   11404       8.3476
   11405       8.4836
   11406       8.0372
   11407       8.1681
   11408       8.6447
   11409       8.4855
   11410       8.0151
   11411       7.9380
   11412       7.3251
   11413       8.0068
   11414       8.1926
   11415       8.5329
   11416       8.7447
   11417       9.3117
   11418       9.4677
   11419       9.2167
   11420       9.9383
   11421       9.5547
   11422       9.4969
   11423       8.4760
   11424       8.6748
   11425       9.5840
   11426       8.9070
   11427       8.5842
   11428       9.2616
   11429       9.3108
   11430       8.9583
   11431       8.9556
   11432       8.9398
   11433       9.5838
   11434      10.3052
   11435       9.5091
   11436       9.9027
   11437       9.5071
   11438       9.2994
   11439       9.6025
   11440       9.1748
   11441       9.3843
   11442       9.4646
   11443       9.9190
   11444       9.8059
   11445      10.2549
   11446       8.9981
   11447       9.6107
   11448       9.2067
   11449       9.7144
   11450       9.0656
   11451       9.4682
   11452      10.1165
   11453      10.0107
   11454       9.6622
   11455       9.8689
   11456       9.4953
   11457       9.9459
   11458      10.0228
   11459       9.8332
   11460       9.4685
   11461       9.4803
   11462       9.5666
   11463       9.6778
   11464      10.2228
   11465       9.2934
   11466       9.5554
   11467       9.3284
   11468       9.5969
   11469       9.2639
   11470       9.9318
   11471       9.4409
   11472       9.6123
   11473       9.5631
   11474       9.6841
   11475       9.6658
   11476       9.1260
   11477       9.2813
   11478       9.2489
   11479       8.9848
   11480       9.0109
   11481       9.6198
   11482       9.7107
   11483       9.6210
   11484       9.6404
   11485       9.5142
   11486       9.3696
   11487       9.1640
   11488       9.2939
   11489       9.6837
   11490      10.3918
   11491       9.7467
   11492       9.7253
   11493       9.1456
   11494       8.8198
   11495       8.3965
   11496       8.1896
   11497       8.5610
   11498       8.0661
   11499       8.5757
   11500       8.7367
   11501       8.4757
   11502       8.2718
   11503       8.3565
   11504       9.5896
   11505       8.6183
   11506       8.5468
   11507       8.6400
   11508       7.8908
   11509       8.4444
   11510       8.5084
   11511       8.2232
   11512       8.2882
   11513       8.4916
   11514       8.6791
   11515       8.8372
   11516       8.8192
   11517       9.0787
   11518       9.0419
   11519       9.0429
   11520       9.8325
   11521       8.7549
   11522       9.4054
   11523       8.9264
   11524       8.9957
   11525       8.6315
   11526       9.3482
   11527       9.6238
   11528       9.2250
   11529       9.1988
   11530       9.2393
   11531       9.2591
   11532       8.8354
   11533       8.8859
   11534       8.4346
   11535       8.5537
   11536       8.5079
   11537       9.0424
   11538       9.5346
   11539       8.7068
   11540       8.4459
   11541       8.6206
   11542       8.6948
   11543       8.5607
   11544       9.3922
   11545       8.9745
   11546       9.0566
   11547       8.7876
   11548       8.7479
   11549       9.2543
   11550       8.9581
   11551       8.9503
   11552       8.9957
   11553       9.1666
   11554       8.8775
   11555       8.9199
   11556       8.2193
   11557       8.6237
   11558       9.0550
   11559       8.3796
   11560       8.8966
   11561       9.2194
   11562       8.4007
   11563       8.7313
   11564       8.6067
   11565       8.7370
   11566       9.0938
   11567       8.9242
   11568       8.5268
   11569       9.2031
   11570       9.1980
   11571       9.1271
   11572       8.6913
   11573       8.7787
   11574       9.3335
   11575       9.4576
   11576       9.1729
   11577       9.0340
   11578       8.9856
   11579       8.9928
   11580       9.5592
   11581       9.0947
   11582       9.4129
   11583       9.1474
   11584       8.8779
   11585       8.8066
   11586      10.0365
   11587       9.1251
   11588      10.0299
   11589       9.6203
   11590       9.6609
   11591      10.2582
   11592      10.0111
   11593       9.7448
   11594       9.6980
   11595       9.2830
   11596       9.5148
   11597       9.7283
   11598       9.9626
   11599      10.0517
   11600      10.0434
   11601       9.3798
   11602       9.8293
   11603       9.9245
   11604      10.5835
   11605      10.5469
   11606      10.6791
   11607      10.1233
   11608      10.1341
   11609      10.5104
   11610       9.5731
   11611      10.0414
   11612      10.0149
   11613      10.4668
   11614      10.2456
   11615      10.9743
   11616      10.7202
   11617      11.5785
   11618      10.1325
   11619      10.2465
   11620       9.7757
   11621      10.2276
   11622      10.7023
   11623      10.6502
   11624      10.3946
   11625       9.9814
   11626      10.4028
   11627      10.5308
   11628      10.2119
   11629      10.0643
   11630       9.9819
   11631      10.3764
   11632      10.7364
   11633      10.5044
   11634       9.2825
   11635       9.5118
   11636       9.6032
   11637      10.1223
   11638      10.1355
   11639      10.2084
   11640       9.5213
   11641       9.6730
   11642      10.2584
   11643       9.7397
   11644       9.6780
   11645       9.8459
   11646       9.6011
   11647       9.1993
   11648       8.8686
   11649       8.7776
   11650       8.8375
   11651       8.9784
   11652       8.7285
   11653       8.7552
   11654       9.6495
   11655       8.6941
   11656       9.3236
   11657       9.5677
   11658       9.1019
   11659       9.4350
   11660       9.7317
   11661       8.8440
   11662       8.7320
   11663       9.4135
   11664       9.6233
   11665       9.7377
   11666       9.5050
   11667       8.9086
   11668       8.7374
   11669       8.3645
   11670       8.7822
   11671       8.8982
   11672       9.4103
   11673       9.3853
   11674       9.7423
   11675       9.9808
   11676      10.0683
   11677       9.9335
   11678      10.2140
   11679       9.5540
   11680       9.1318
   11681       9.1501
   11682       9.2860
   11683       9.4644
   11684       9.4368
   11685       9.5761
   11686       9.4051
   11687       9.3093
   11688       9.8132
   11689      10.1169
   11690       9.8241
   11691       9.8835
   11692      10.1821
   11693      10.0330
   11694       9.9002
   11695       9.7683
   11696       9.2945
   11697       9.6958
   11698       9.9175
   11699       9.5527
   11700       8.4220
   11701       8.0795
   11702       8.3289
   11703       8.8136
   11704       8.6770
   11705       8.8379
   11706       9.3713
   11707       9.4933
   11708       8.6202
   11709       8.8700
   11710       9.4001
   11711       9.0099
   11712       9.4172
   11713       9.0962
   11714       9.9684
   11715       9.2775
   11716       9.1807
   11717       9.1103
   11718       9.4204
   11719       9.5117
   11720       8.7521
   11721       9.8010
   11722      10.0449
   11723       9.2665
   11724       9.1659
   11725       9.7670
   11726       9.9522
   11727       9.8538
   11728       9.3617
   11729       9.2380
   11730       9.7867
   11731       9.5477
   11732       9.1150
   11733       9.1338
   11734       8.5603
   11735       9.0236
   11736       8.0137
   11737       9.0357
   11738       9.1007
   11739       8.8628
   11740       8.9741
   11741       8.3160
   11742       8.6591
   11743       8.8851
   11744       8.6940
   11745       9.5628
   11746       8.7134
   11747       8.8511
   11748       8.1946
   11749       8.5674
   11750       8.2784
   11751       8.7297
   11752       9.1152
   11753       8.8625
   11754       8.3540
   11755       8.9231
   11756       8.6993
   11757       9.5728
   11758       9.3158
   11759       9.1984
   11760       9.0431
   11761       9.0297
   11762       8.9679
   11763       8.7133
   11764       8.5713
   11765       7.7449
   11766       8.8040
   11767       8.6779
   11768       8.1176
   11769       8.7762
   11770       9.0031
   11771       9.3247
   11772       8.1587
   11773       9.5225
   11774       9.6389
   11775       9.2735
   11776       9.5947
   11777       9.0600
   11778       9.4208
   11779       8.6879
   11780       9.1487
   11781       9.2083
   11782       8.9634
   11783       9.3760
   11784       9.2770
   11785       9.2603
   11786       9.4394
   11787       9.5481
   11788       9.4850
   11789       9.0176
   11790       9.2198
   11791       9.0032
   11792       9.1647
   11793       8.5234
   11794       8.7093
   11795       8.8646
   11796       8.7162
   11797       9.3719
   11798       8.6283
   11799       8.5840
   11800       9.1029
   11801       8.6949
   11802       8.7547
   11803       7.9011
   11804       8.9225
   11805       8.2174
   11806       9.3942
   11807       8.4011
   11808       8.4365
   11809       7.9719
   11810       7.9778
   11811       8.8581
   11812       8.0816
   11813       7.7829
   11814       7.8663
   11815       7.7840
   11816       7.9924
   11817       7.9902
   11818       7.6217
   11819       8.5989
   11820       8.1386
   11821       8.4600
   11822       7.3275
   11823       8.1917
   11824       7.6804
   11825       8.7950
   11826       9.1536
   11827       8.1600
   11828       9.0723
   11829       9.0912
   11830       8.2213
   11831       9.2354
   11832       8.6369
   11833       9.4012
   11834       9.5520
   11835       8.2832
   11836       8.8354
   11837       8.4089
   11838       8.6895
   11839       8.7403
   11840       8.7923
   11841       8.9411
   11842       9.6104
   11843       9.1310
   11844       8.9313
   11845       8.4112
   11846       8.3747
   11847       8.8177
   11848       7.8946
   11849       7.2682
   11850       8.1685
   11851       9.0151
   11852       8.1256
   11853       8.8199
   11854       8.9018
   11855       8.4735
   11856       8.0933
   11857       9.5067
   11858       9.0113
   11859       8.8963
   11860       9.0876
   11861       8.4838
   11862       8.3659
   11863       8.4396
   11864       8.9762
   11865       8.8657
   11866       9.4745
   11867       8.9483
   11868       9.3487
   11869       8.2318
   11870       8.5852
   11871       8.5323
   11872       8.2053
   11873       8.1989
   11874       8.3908
   11875       7.7066
   11876       8.5654
   11877       8.9043
   11878       9.4162
   11879       8.8684
   11880       9.0600
   11881       9.0268
   11882       9.1790
   11883       9.6670
   11884       8.9827
   11885       9.0521
   11886       8.9219
   11887       8.9408
   11888       9.1631
   11889       8.8654
   11890       8.2824
   11891       8.5698
   11892       8.8613
   11893       9.1857
   11894       9.0830
   11895       9.3986
   11896       8.6134
   11897       8.8146
   11898       8.7143
   11899       8.7116
   11900       8.8863
   11901       9.0367
   11902       8.5640
   11903       9.1138
   11904       8.4342
   11905       8.9139
   11906       8.8776
   11907       9.1262
   11908       9.7606
   11909       9.1734
   11910       9.7479
   11911       9.6875
   11912       9.3003
   11913       9.0128
   11914       9.2735
   11915       9.0547
   11916       9.1819
   11917       8.7963
   11918       9.1164
   11919       9.4987
   11920       8.8309
   11921       9.6803
   11922       9.8325
   11923       9.1443
   11924       9.3859
   11925       8.7913
   11926       9.3545
   11927       8.9010
   11928       8.7462
   11929       9.0141
   11930       8.4470
   11931       8.9799
   11932       8.7143
   11933       8.7021
   11934       8.2615
   11935       8.9044
   11936       8.5247
   11937       8.4712
   11938       8.3660
   11939       7.9485
   11940       8.4017
   11941       8.9473
   11942       8.2033
   11943       8.5200
   11944       8.4673
   11945       8.3876
   11946       8.5759
   11947       7.7131
   11948       7.4034
   11949       8.3512
   11950       8.7026
   11951       8.5311
   11952       8.2492
   11953       8.7842
   11954       8.8629
   11955       9.3897
   11956       8.4355
   11957       8.2624
   11958       8.3804
   11959       8.2505
   11960       9.2630
   11961       8.5570
   11962       8.3138
   11963       8.3576
   11964       8.3815
   11965       9.0150
   11966       9.4306
   11967       9.1751
   11968       9.2797
   11969       8.7130
   11970       8.8063
   11971       8.7915
   11972       8.7415
   11973       8.8286
   11974       9.0699
   11975       8.9524
   11976       8.6265
   11977       8.7256
   11978       9.0203
   11979       8.3320
   11980       8.0970
   11981       8.3617
   11982       8.6967
   11983       9.1307
   11984       9.5541
   11985       9.1490
   11986       9.5735
   11987      10.0830
   11988      10.3412
   11989      10.3112
   11990       9.9856
   11991       9.8383
   11992       9.7409
   11993      10.2925
   11994      10.3252
   11995       9.6219
   11996       9.6608
   11997       9.6140
   11998       9.6266
   11999       9.3220
   12000       9.5597
   12001      10.0720
   12002       9.2576
   12003       9.5263
   12004      10.1414
   12005       9.9017
   12006       9.4896
   12007       9.7621
   12008      10.3485
   12009       9.7383
   12010       9.4795
   12011       9.9861
   12012      10.4726
   12013      10.2938
   12014       9.8774
   12015      10.0480
   12016       9.8903
   12017      10.1456
   12018       9.7911
   12019      10.0472
   12020       9.2635
   12021       9.6991
   12022       9.3316
   12023       9.5510
   12024       9.7248
   12025       9.2889
   12026       9.7688
   12027      10.1110
   12028       9.8872
   12029       9.7264
   12030       9.6344
   12031      10.1016
   12032       9.0924
   12033      10.2109
   12034       9.6040
   12035      10.1197
   12036      10.3307
   12037      10.3717
   12038       9.2571
   12039       9.4334
   12040       8.9496
   12041       9.3884
   12042       9.3325
   12043       8.7976
   12044       9.0638
   12045       9.3598
   12046       9.5590
   12047       9.4162
   12048       9.9981
   12049       9.8851
   12050      10.2387
   12051      10.1027
   12052       9.7682
   12053       9.4378
   12054      10.2474
   12055       9.1022
   12056       9.9027
   12057       9.6830
   12058       9.2239
   12059       9.5833
   12060       9.1834
   12061       9.9495
   12062       9.6750
   12063      10.0230
   12064       9.7623
   12065       9.6082
   12066       8.8743
   12067       9.2228
   12068       9.2795
   12069       9.2454
   12070       9.1125
   12071       8.9850
   12072       9.9140
   12073      10.0148
   12074       9.9803
   12075      10.3375
   12076      10.4589
   12077      10.3377
   12078       9.9738
   12079      10.4598
   12080       9.6618
   12081      10.2604
   12082       9.4590
   12083       9.3719
   12084       9.6921
   12085       9.4049
   12086       9.4726
   12087       9.8779
   12088      10.0245
   12089      10.0049
   12090      10.4827
   12091       8.9498
   12092       9.4785
   12093       8.7455
   12094       9.1292
   12095       9.6883
   12096       9.4128
   12097       9.2796
   12098       9.6923
   12099       9.4856
   12100       9.3553
   12101       9.3899
   12102       9.0892
   12103       9.3899
   12104      10.4418
   12105       9.4458
   12106       9.3467
   12107       9.6833
   12108       9.6582
   12109      10.2326
   12110       9.9146
   12111       9.3681
   12112       9.2935
   12113       9.4673
   12114       9.7541
   12115       9.9894
   12116       9.4734
   12117       9.4624
   12118       9.4895
   12119       9.4006
   12120       9.3954
   12121       9.6706
   12122       9.4934
   12123       9.2522
   12124       9.4884
   12125       9.6796
   12126       9.5148
   12127       9.3195
   12128      10.2682
   12129       9.7310
   12130      10.1727
   12131       9.7154
   12132       9.7489
   12133       9.2645
   12134       9.3732
   12135       9.4744
   12136       9.8937
   12137      10.2103
   12138      10.6632
   12139      10.5192
   12140      10.0213
   12141      10.0230
   12142      10.4269
   12143      10.1115
   12144      10.0981
   12145      10.1630
   12146       9.9591
   12147      10.2108
   12148      10.2579
   12149      10.0584
   12150       9.6274
   12151      10.0413
   12152       9.9234
   12153      10.8281
   12154      10.6622
   12155      10.9275
   12156       9.9188
   12157       9.9568
   12158       9.6261
   12159      10.0784
   12160       9.3283
   12161      10.0399
   12162      10.2524
   12163       9.6197
   12164      10.0976
   12165      10.7141
   12166       9.9724
   12167      10.2350
   12168       9.7405
   12169       9.2257
   12170       9.8134
   12171      10.2560
   12172      10.0364
   12173      10.7395
   12174       9.6755
   12175       9.9499
   12176       9.6524
   12177       9.6887
   12178      10.0320
   12179       9.0067
   12180       8.7984
   12181       8.6141
   12182       9.0220
   12183       8.9990
   12184       8.9929
   12185       8.9458
   12186       8.8458
   12187       8.5063
   12188       8.5915
   12189       8.8891
   12190       9.4636
   12191       9.2401
   12192       9.0954
   12193       9.3140
   12194       9.1029
   12195       8.8576
   12196       9.3330
   12197       9.0003
   12198       9.0740
   12199       9.4267
   12200       8.1416
   12201       9.2353
   12202       9.4962
   12203       8.7699
   12204       8.3555
   12205       8.4256
   12206       9.3439
   12207       8.3071
   12208       8.3906
   12209       8.4476
   12210       8.6966
   12211       8.2811
   12212       7.6008
   12213       8.1939
   12214       7.8995
   12215       8.3922
   12216       7.9839
   12217       8.2248
   12218       8.0045
   12219       7.9085
   12220       8.1029
   12221       7.9498
   12222       7.8467
   12223       7.9246
   12224       7.4622
   12225       7.8430
   12226       8.0169
   12227       7.7061
   12228       8.1291
   12229       8.3092
   12230       7.9538
   12231       7.4208
   12232       7.0004
   12233       6.7561
   12234       6.0065
   12235       6.7898
   12236       6.8303
   12237       7.2399
   12238       7.4584
   12239       8.4731
   12240       8.0922
   12241       7.9280
   12242       7.9523
   12243       7.2790
   12244       7.2748
   12245       6.9621
   12246       7.7318
   12247       8.0362
   12248       7.5227
   12249       7.0243
   12250       7.3699
   12251       7.1353
   12252       7.1870
   12253       6.7299
   12254       7.4308
   12255       7.0270
   12256       7.3032
   12257       7.7671
   12258       7.4130
   12259       7.5004
   12260       7.2806
   12261       7.4349
   12262       7.6145
   12263       8.3019
   12264       7.7701
   12265       7.5545
   12266       7.6397
   12267       7.6257
   12268       7.7285
   12269       7.6423
   12270       7.8976
   12271       7.3179
   12272       7.7314
   12273       7.8243
   12274       7.2940
   12275       6.9187
   12276       6.8291
   12277       7.7127
   12278       7.4682
   12279       7.3923
   12280       7.0408
   12281       7.3576
   12282       7.1254
   12283       7.6276
   12284       7.2000
   12285       7.5041
   12286       7.3044
   12287       7.8804
   12288       7.5334
   12289       8.4125
   12290       8.5360
   12291       8.6980
   12292       8.9730
   12293       8.5015
   12294       8.3452
   12295       8.9168
   12296       9.0866
   12297       9.2262
   12298       8.5377
   12299       8.8049
   12300       8.5413
   12301       8.6081
   12302       7.8820
   12303       8.4795
   12304       8.3193
   12305       7.2148
   12306       7.6556
   12307       8.9374
   12308       8.6217
   12309       8.5455
   12310       8.4769
   12311       8.9838
   12312       8.8212
   12313       8.1142
   12314       8.1069
   12315       8.8794
   12316       8.5638
   12317       8.5961
   12318       9.2617
   12319       7.9598
   12320       8.9637
   12321       8.8022
   12322       9.9352
   12323       9.1270
   12324       9.2275
   12325       8.6707
   12326       8.7613
   12327       8.1700
   12328       7.7164
   12329       8.1619
   12330       8.3568
   12331       8.8458
   12332       8.2209
   12333       7.8915
   12334       7.4812
   12335       6.9067
   12336       8.0026
   12337       8.0678
   12338       7.9165
   12339       7.5692
   12340       7.7160
   12341       7.9125
   12342       8.2696
   12343       8.4612
   12344       8.3688
   12345       8.4179
   12346       7.8752
   12347       7.6166
   12348       7.9452
   12349       7.4307
   12350       7.8966
   12351       8.3683
   12352       8.6591
   12353       8.1463
   12354       8.7682
   12355       7.6552
   12356       8.4788
   12357       8.2355
   12358       8.2391
   12359       7.9949
   12360       7.7080
   12361       6.1542
   12362       7.8259
   12363       7.4339
   12364       7.5855
   12365       7.4652
   12366       7.6174
   12367       7.0460
   12368       7.0012
   12369       7.4900
   12370       7.4091
   12371       7.7103
   12372       7.5633
   12373       7.6544
   12374       7.3999
   12375       8.0966
   12376       8.4120
   12377       8.3324
   12378       8.3647
   12379       8.2112
   12380       8.3726
   12381       8.9482
   12382       8.3543
   12383       8.6230
   12384       8.5232
   12385       8.3836
   12386       8.3869
   12387       8.4729
   12388       8.2416
   12389       8.5531
   12390       8.7532
   12391       8.3636
   12392       8.6349
   12393       8.7186
   12394       8.5123
   12395       8.6340
   12396       8.6583
   12397       8.5447
   12398       9.0317
   12399       7.9430
   12400       7.7455
   12401       8.2264
   12402       8.0565
   12403       7.9639
   12404       8.0060
   12405       7.6140
   12406       7.6003
   12407       7.8077
   12408       7.5090
   12409       7.9372
   12410       8.2679
   12411       8.6616
   12412       7.8460
   12413       8.9010
   12414       8.4254
   12415       8.8468
   12416       8.6979
   12417       9.0154
   12418       8.2157
   12419       8.5933
   12420       9.1866
   12421       8.5389
   12422       8.3100
   12423       8.0700
   12424       8.2080
   12425       8.1509
   12426       7.8923
   12427       8.1017
   12428       7.8419
   12429       7.6558
   12430       7.7731
   12431       7.2668
   12432       8.1060
   12433       8.3798
   12434       8.9904
   12435       8.3189
   12436       8.0909
   12437       8.0486
   12438       7.0460
   12439       7.5951
   12440       7.9230
   12441       7.8213
   12442       8.4699
   12443       8.9636
   12444       8.7231
   12445       8.1999
   12446       8.7394
   12447       8.5297
   12448       8.3736
   12449       8.4961
   12450       8.5678
   12451       8.1435
   12452       8.1310
   12453       8.4603
   12454       8.0080
   12455       8.0813
   12456       8.2160
   12457       7.9851
   12458       7.8442
   12459       8.7353
   12460       8.4866
   12461       8.2331
   12462       8.3707
   12463       8.2079
   12464       8.8254
   12465       8.5181
   12466       8.4240
   12467       8.4583
   12468       8.0976
   12469       8.4340
   12470       8.8730
   12471       8.0750
   12472       8.3588
   12473       8.0849
   12474       8.1018
   12475       8.5068
   12476       7.9453
   12477       8.9299
   12478       9.2972
   12479       8.7887
   12480       9.0387
   12481       8.6006
   12482       9.9884
   12483       9.1638
   12484       9.1542
   12485       8.3831
   12486       8.4796
   12487       8.5562
   12488       8.9335
   12489       9.0150
   12490       9.1396
   12491       9.2048
   12492       8.6226
   12493       9.3918
   12494       9.1165
   12495       8.9604
   12496       9.5267
   12497       8.7359
   12498       8.9766
   12499       9.3081
   12500       9.9264
   12501       9.4575
   12502       9.5895
   12503       9.3935
   12504       9.2164
   12505       9.0878
   12506       9.3825
   12507       9.5810
   12508       9.5840
   12509       9.6562
   12510       9.5629
   12511       9.4234
   12512       9.1714
   12513       9.1995
   12514      10.0004
   12515       9.9766
   12516       9.8296
   12517       9.6566
   12518       9.2141
   12519       9.0155
   12520       9.6436
   12521       9.5019
   12522       9.3794
   12523       9.5089
   12524       9.3364
   12525       9.4140
   12526       9.0211
   12527       9.3598
   12528       8.5776
   12529       8.5270
   12530       8.4192
   12531       8.5316
   12532       8.4046
   12533       8.4831
   12534       8.6975
   12535       8.5730
   12536       8.8602
   12537       9.5040
   12538       9.0628
   12539       8.8694
   12540       8.3178
   12541       8.6592
   12542       8.1378
   12543       8.0984
   12544       8.3553
   12545       8.5858
   12546       8.4464
   12547       8.4793
   12548       8.3651
   12549       8.6996
   12550       8.3447
   12551       8.7672
   12552       8.9341
   12553       8.7793
   12554       8.0956
   12555       8.0462
   12556       8.9788
   12557       8.6713
   12558       8.7328
   12559       8.7813
   12560       9.2306
   12561       9.0769
   12562       8.6709
   12563       8.6585
   12564       8.4924
   12565       8.7882
   12566       8.6400
   12567       8.8962
   12568       9.2513
   12569       8.9798
   12570       9.0374
   12571       8.3828
   12572       8.8395
   12573       8.7111
   12574       9.0304
   12575       8.3568
   12576       8.8690
   12577       8.9272
   12578       9.0859
   12579       9.7080
   12580       9.1574
   12581       9.0482
   12582       9.3713
   12583       8.7902
   12584       9.4723
   12585       9.3239
   12586       9.0053
   12587       9.1179
   12588       8.8559
   12589       8.6230
   12590       8.6330
   12591       9.0126
   12592       8.3925
   12593       8.9852
   12594       8.7441
   12595       8.5852
   12596       8.6087
   12597       9.0238
   12598       9.2161
   12599       9.4698
   12600       8.9820
   12601       8.8805
   12602       8.7773
   12603       8.6466
   12604       8.6730
   12605       8.6063
   12606       8.7237
   12607       8.7440
   12608       8.5295
   12609       8.4226
   12610       8.1611
   12611       8.3032
   12612       8.5706
   12613       8.4427
   12614       8.4954
   12615       7.7708
   12616       8.1088
   12617       7.8211
   12618       8.1337
   12619       8.5673
   12620       9.7054
   12621       8.6766
   12622       8.2820
   12623       8.7160
   12624       8.2183
   12625       8.2252
   12626       8.8125
   12627       8.5503
   12628       8.3828
   12629       9.1188
   12630       8.7814
   12631       8.6398
   12632       8.2081
   12633       8.3631
   12634       7.7746
   12635       8.5555
   12636       8.5627
   12637       8.4605
   12638       9.0294
   12639       8.8341
   12640       9.0346
   12641       9.1243
   12642       9.3028
   12643       9.0450
   12644       8.9279
   12645       8.5193
   12646       8.6762
   12647       8.6893
   12648       8.4145
   12649       8.4978
   12650       9.0162
   12651       7.9794
   12652       8.1404
   12653       8.5563
   12654       8.3390
   12655       8.6127
   12656       8.3677
   12657       8.3502
   12658       8.3688
   12659       8.2805
   12660       8.5006
   12661       9.4765
   12662       8.6684
   12663       9.0267
   12664       8.7402
   12665       8.5603
   12666       8.6883
   12667       8.5304
   12668       9.5254
   12669       9.0515
   12670       8.7662
   12671       8.8401
   12672       8.8876
   12673       9.2831
   12674       8.8012
   12675       9.0485
   12676       9.0405
   12677       8.9884
   12678       9.0669
   12679       8.7642
   12680       8.6090
   12681       9.6187
   12682       8.9411
   12683       9.5339
   12684       9.5707
   12685       9.3932
   12686      10.3228
   12687      10.1377
   12688       9.7641
   12689       9.6036
   12690      10.0046
   12691       9.3551
   12692       9.3314
   12693       9.0159
   12694       8.6910
   12695       9.0113
   12696       8.7427
   12697       9.2934
   12698      10.0590
   12699       9.6376
   12700       9.8170
   12701       9.4632
   12702       9.2834
   12703       9.1449
   12704       9.6688
   12705       9.4391
   12706       9.7046
   12707       9.6499
   12708       9.7321
   12709      10.2927
   12710       9.4730
   12711       9.5018
   12712       9.8609
   12713       9.9321
   12714      10.2019
   12715       9.3842
   12716      10.0356
   12717       9.6054
   12718       9.9113
   12719       9.7912
   12720      10.5146
   12721       9.5809
   12722       9.7434
   12723      10.0590
   12724      10.7663
   12725      11.0930
   12726      10.4577
   12727      10.8693
   12728      11.0599
   12729      10.4611
   12730      10.7448
   12731      10.9135
   12732      11.0349
   12733      11.0269
   12734      10.6979
   12735      11.0382
   12736      10.6357
   12737      10.7207
   12738      10.4144
   12739      10.3583
   12740      10.4397
   12741      10.0286
   12742      10.1017
   12743       9.7606
   12744      10.1566
   12745      10.0081
   12746       9.8876
   12747       9.3769
   12748       9.8178
   12749      10.2277
   12750       9.8745
   12751       9.7987
   12752      10.0710
   12753      10.2258
   12754       9.9880
   12755       9.9910
   12756      10.7384
   12757      10.1775
   12758      10.4940
   12759       9.3888
   12760       9.9772
   12761      10.2371
   12762      10.4872
   12763      11.3202
   12764      10.1455
   12765      10.8962
   12766      10.1976
   12767      10.4160
   12768      10.4271
   12769       9.9296
   12770      10.0763
   12771      10.5002
   12772      10.5801
   12773      10.2214
   12774      10.6002
   12775       9.6425
   12776      10.4552
   12777       9.6416
   12778      10.3977
   12779      10.0872
   12780      10.2660
   12781      10.2612
   12782       9.8693
   12783       9.1484
   12784       9.6432
   12785       9.2016
   12786       9.6426
   12787      10.1301
   12788       9.6275
   12789       9.9422
   12790      10.2514
   12791       9.0436
   12792       9.6630
   12793      10.1386
   12794      10.3136
   12795      10.1599
   12796      10.2105
   12797      10.5180
   12798      10.4444
   12799       9.3507
   12800       9.5529
   12801       9.3789
   12802       9.8581
   12803       9.5349
   12804       9.6197
   12805       9.5273
   12806       9.1327
   12807       9.2713
   12808       9.0031
   12809       8.1958
   12810       9.1619
   12811       8.8834
   12812       8.1695
   12813       8.5425
   12814       8.8914
   12815       8.8114
   12816       8.9673
   12817       8.4220
   12818       9.1394
   12819       9.1118
   12820       9.6469
   12821       9.3493
   12822       9.9510
   12823       9.6432
   12824      10.2393
   12825       9.4798
   12826       9.0268
   12827       9.4584
   12828       9.5888
   12829       9.5777
   12830       9.5998
   12831       9.2266
   12832       8.5097
   12833       8.8317
   12834       8.9641
   12835       8.6599
   12836       8.5444
   12837       9.4903
   12838       9.0755
   12839       9.3302
   12840      10.1997
   12841       9.3064
   12842       9.0305
   12843      10.2907
   12844      10.1068
   12845      10.3615
   12846      10.0779
   12847      10.3804
   12848       9.8822
   12849       9.5356
   12850       9.8561
   12851      10.2069
   12852      10.4917
   12853      10.1220
   12854       9.1941
   12855       9.7974
   12856      10.3848
   12857       9.9691
   12858      10.1269
   12859      10.2114
   12860      10.2945
   12861       9.7058
   12862      10.2462
   12863      10.1020
   12864       9.4400
   12865       8.6312
   12866       8.7805
   12867       8.7280
   12868       8.9837
   12869       8.2279
   12870       8.6492
   12871       8.9740
   12872       7.8517
   12873       8.5594
   12874       8.8680
   12875       8.6715
   12876       8.9241
   12877       8.5636
   12878       8.8671
   12879       8.7085
   12880       9.2438
   12881       9.5733
   12882       9.2960
   12883       9.7781
   12884       9.5561
   12885      10.3280
   12886      10.1289
   12887       9.9655
   12888      10.2549
   12889      10.1952
   12890      10.0179
   12891      10.3515
   12892       9.7995
   12893       9.8288
   12894      10.1608
   12895      10.3096
   12896      10.0889
   12897      10.2911
   12898      10.3959
   12899      10.4829
   12900      10.4373
   12901       9.5886
   12902      10.1573
   12903      10.3517
   12904      10.8369
   12905      10.8712
   12906      10.5119
   12907      10.8211
   12908      10.7867
   12909      10.7852
   12910      10.0890
   12911      10.1914
   12912       9.3441
   12913       9.9855
   12914      10.2000
   12915       9.1636
   12916       9.5329
   12917       9.4052
   12918       8.6533
   12919       9.3649
   12920       8.9045
   12921       8.7114
   12922       9.0624
   12923       9.1885
   12924       8.7066
   12925       9.3815
   12926       9.5237
   12927       9.2254
   12928       9.5124
   12929       9.8953
   12930       8.8621
   12931       9.4991
   12932       9.1613
   12933       8.8514
   12934       9.1418
   12935       9.1829
   12936       9.3078
   12937       9.3339
   12938       8.5192
   12939       8.6584
   12940       9.0134
   12941       9.0612
   12942       8.7827
   12943       8.9142
   12944       8.6189
   12945       7.7631
   12946       8.1835
   12947       8.0407
   12948       7.1538
   12949       6.9042
   12950       7.8238
   12951       7.0002
   12952       7.3387
   12953       8.0903
   12954       8.1251
   12955       8.2462
   12956       8.2254
   12957       8.0287
   12958       8.1882
   12959       8.3643
   12960       9.0735
   12961       8.2848
   12962       9.2131
   12963       9.1699
   12964       8.6321
   12965       8.7998
   12966       9.0023
   12967       9.3135
   12968       9.3819
   12969       9.3028
   12970       9.1504
   12971       9.6249
   12972       9.3249
   12973       9.1887
   12974       8.8762
   12975       9.5421
   12976       9.0523
   12977       9.0047
   12978       9.1301
   12979       9.2356
   12980       9.6170
   12981       9.4017
   12982       9.6053
   12983       9.9864
   12984       9.4796
   12985       9.3320
   12986       9.5733
   12987       9.2986
   12988       9.8440
   12989       9.2994
   12990       9.3142
   12991       9.5436
   12992       9.7903
   12993       9.8125
   12994       9.7385
   12995       9.3676
   12996       9.8825
   12997       9.1626
   12998       9.4746
   12999       9.1623
   13000       9.8443
   13001       9.7725
   13002      10.0726
   13003      10.1599
   13004      10.1423
   13005      10.2295
   13006       9.7250
   13007      10.6583
   13008      10.3279
   13009      10.1636
   13010      10.5423
   13011      10.3051
   13012       9.6042
   13013       9.1119
   13014      10.2116
   13015       9.9287
   13016      10.1521
   13017       9.6620
   13018      10.0659
   13019       9.9310
   13020      10.3009
   13021       9.9194
   13022       9.7303
   13023       9.4064
   13024       9.4435
   13025      10.0394
   13026       9.6373
   13027       9.5959
   13028       9.7740
   13029       9.5630
   13030       9.8221
   13031       9.9657
   13032       9.9876
   13033      10.3989
   13034       9.9914
   13035      10.0240
   13036      10.0158
   13037       9.6432
   13038       9.9805
   13039      10.4952
   13040       9.8157
   13041      10.3622
   13042      10.5253
   13043      10.6090
   13044       9.6276
   13045       9.6515
   13046       9.9429
   13047      10.0707
   13048       9.6498
   13049       9.8718
   13050       9.6738
   13051       9.4735
   13052       9.4624
   13053       9.9988
   13054       9.5274
   13055       9.1330
   13056       9.4657
   13057       9.2016
   13058       9.2027
   13059       9.3304
   13060       9.0906
   13061       9.0385
   13062       8.8111
   13063       8.5303
   13064       8.2854
   13065       8.5975
   13066       8.9192
   13067       9.8714
   13068       8.6744
   13069       9.3824
   13070       8.4970
   13071       9.1047
   13072       8.4816
   13073       8.5012
   13074       8.9970
   13075       8.1775
   13076       9.1440
   13077      10.1113
   13078      10.2421
   13079       9.5485
   13080      10.1003
   13081       9.3848
   13082      10.3020
   13083      10.2318
   13084       9.9006
   13085       9.0019
   13086       9.0450
   13087       9.2139
   13088       9.1419
   13089       9.6812
   13090       8.8797
   13091       8.9969
   13092       8.2786
   13093       8.9701
   13094       8.6651
   13095       8.8995
   13096       9.4544
   13097       9.0563
   13098       9.5450
   13099      10.3028
   13100       9.1575
   13101       9.6526
   13102      10.0020
   13103       9.4576
   13104       9.7270
   13105       9.5660
   13106       9.6255
   13107       9.5278
   13108       9.9717
   13109       9.5663
   13110      10.0549
   13111      10.1940
   13112       9.8570
   13113      10.1158
   13114       9.2779
   13115      10.0691
   13116      10.0363
   13117      10.3130
   13118      10.8793
   13119      11.4091
   13120      11.2846
   13121      11.0406
   13122       9.8853
   13123      10.2092
   13124       9.7262
   13125      10.3269
   13126      10.3022
   13127      10.5607
   13128      10.4569
   13129      10.6091
   13130       9.8717
   13131       9.4320
   13132      10.3400
   13133      10.1704
   13134      10.2799
   13135      10.0745
   13136      10.0511
   13137       9.9438
   13138      11.2124
   13139      10.5128
   13140      10.5374
   13141      10.0241
   13142      10.7559
   13143      10.5883
   13144      10.3984
   13145       9.5545
   13146      10.5402
   13147       9.7397
   13148       9.9340
   13149       9.9154
   13150       9.3263
   13151       9.0213
   13152       9.1787
   13153       8.6270
   13154       9.1709
   13155       9.3966
   13156       8.7974
   13157       9.7284
   13158       9.8099
   13159       9.9143
   13160       9.3987
   13161       9.3231
   13162       8.9088
   13163       8.9025
   13164       9.3025
   13165       9.0199
   13166       9.5217
   13167       8.9101
   13168      10.0781
   13169       9.9955
   13170       9.4831
   13171       9.0652
   13172       9.7261
   13173       9.4236
   13174       9.7169
   13175       9.0946
   13176       9.2892
   13177       9.2182
   13178       9.0610
   13179       9.9312
   13180       9.7750
   13181       9.4722
   13182      10.1517
   13183       9.6128
   13184       9.3413
   13185      10.0380
   13186      10.2027
   13187       9.5696
   13188      10.2825
   13189       9.8706
   13190       9.8325
   13191       9.9054
   13192       9.3133
   13193       9.6383
   13194      10.1337
   13195      10.0258
   13196       9.9405
   13197       9.9414
   13198      10.3023
   13199      10.2697
   13200      10.1955
   13201      10.1356
   13202       9.6767
   13203       9.3131
   13204      10.0632
   13205       9.4783
   13206      10.1462
   13207       9.6228
   13208      10.6978
   13209      10.1893
   13210       9.9732
   13211      10.1490
   13212       9.4728
   13213       9.6645
   13214       9.8793
   13215      10.6377
   13216      10.5987
   13217       9.7507
   13218       9.5411
   13219      10.2800
   13220      10.6917
   13221      10.4567
   13222      10.3680
   13223      10.4455
   13224      10.5003
   13225      10.7604
   13226      10.4110
   13227      10.2231
   13228      10.2004
   13229       9.9828
   13230      10.3894
   13231      10.1393
   13232       9.7790
   13233      10.4531
   13234      10.6258
   13235      10.4895
   13236      10.7292
   13237      10.2075
   13238      10.6045
   13239       9.9076
   13240       9.9680
   13241       9.8579
   13242       9.7342
   13243      10.3600
   13244      10.6794
   13245      10.7244
   13246      10.4025
   13247      10.5237
   13248      10.0983
   13249      10.4181
   13250      10.3016
   13251      10.4426
   13252      10.0453
   13253      11.4584
   13254      11.0380
   13255      10.3047
   13256       9.4525
   13257       9.7219
   13258      10.1651
   13259      10.1271
   13260      10.7004
   13261      10.3454
   13262      10.3414
   13263      10.9237
   13264      10.7749
   13265      10.5091
   13266      10.5130
   13267       9.9407
   13268      10.0224
   13269      11.2181
   13270      11.1032
   13271      10.8457
   13272      10.9009
   13273      11.2363
   13274      10.4076
   13275      10.0386
   13276       9.7657
   13277       9.9977
   13278      10.3773
   13279       9.8758
   13280      10.6546
   13281      11.2108
   13282      11.2699
   13283      10.5696
   13284      10.3535
   13285      10.9210
   13286      10.8645
   13287      10.5053
   13288      10.3461
   13289      10.9306
   13290      10.1038
   13291      10.2891
   13292      10.3659
   13293      10.6797
   13294      10.2918
   13295      10.6477
   13296      10.6621
   13297       9.8618
   13298      10.5258
   13299      10.3239
   13300      10.5690
   13301      11.0169
   13302       9.6699
   13303       9.9116
   13304       9.6085
   13305       9.7461
   13306       9.4101
   13307       9.7887
   13308       9.7760
   13309       9.8685
   13310       9.6855
   13311       9.8978
   13312       8.9319
   13313       9.4141
   13314      10.1804
   13315       9.2978
   13316       9.8645
   13317       8.5484
   13318       9.1690
   13319       8.2477
   13320       9.0344
   13321       9.1714
   13322       9.5767
   13323       9.7009
   13324       8.9334
   13325       8.7068
   13326       8.5121
   13327       8.8559
   13328       9.2643
   13329       9.4413
   13330       9.1500
   13331       9.1737
   13332       9.9340
   13333       9.6871
   13334       9.2189
   13335       9.4402
   13336       9.6136
   13337       9.3057
   13338       9.4540
   13339       9.6682
   13340       9.3474
   13341       9.0485
   13342       9.0573
   13343       9.6126
   13344       9.5482
   13345       8.9564
   13346       9.2834
   13347       9.1790
   13348       9.0453
   13349       8.9688
   13350       8.7087
   13351       9.2669
   13352       8.1419
   13353       9.3320
   13354       9.9516
   13355       9.2150
   13356       9.9385
   13357      10.0917
   13358       9.8554
   13359       9.3861
   13360       9.0202
   13361       9.1795
   13362       9.4121
   13363       9.8580
   13364       8.8554
   13365       9.3267
   13366       9.4748
   13367       9.5118
   13368       9.5704
   13369       9.2400
   13370       9.4735
   13371      10.5163
   13372      10.3057
   13373      10.0764
   13374      10.4864
   13375       9.9064
   13376       9.7452
   13377       9.8456
   13378      10.0143
   13379      10.0258
   13380       9.7914
   13381       9.3463
   13382       9.4312
   13383       9.5075
   13384      10.0506
   13385       9.4383
   13386       9.7193
   13387       9.9215
   13388       9.8133
   13389       9.7927
   13390       9.8967
   13391       9.6434
   13392       9.1753
   13393       9.7918
   13394      10.5487
   13395      10.2790
   13396       9.7527
   13397      10.2436
   13398      10.3029
   13399      10.2658
   13400      10.0812
   13401      10.1898
   13402       9.7658
   13403       9.5051
   13404       9.7218
   13405       9.7238
   13406      10.0072
   13407      10.2339
   13408       9.7006
   13409       9.8972
   13410       9.6015
   13411       9.2855
   13412       9.0836
   13413       9.4194
   13414       9.6751
   13415       9.5395
   13416       9.4602
   13417       9.2184
   13418       9.4914
   13419       9.0975
   13420       9.0155
   13421       9.3051
   13422       8.1403
   13423       8.8626
   13424       9.2278
   13425       9.9573
   13426       9.3668
   13427       9.3890
   13428       9.7711
   13429       8.7707
   13430       8.6267
   13431       9.0165
   13432       9.3581
   13433       8.6732
   13434       9.1253
   13435       8.8569
   13436       9.1244
   13437       9.6604
   13438       9.5936
   13439       8.8774
   13440       8.9255
   13441       9.0729
   13442       8.9162
   13443       9.3370
   13444       9.2284
   13445       9.0134
   13446       9.1567
   13447       9.5755
   13448       8.8968
   13449       9.5046
   13450       9.3387
   13451       9.2629
   13452       9.1251
   13453       8.5588
   13454       7.9878
   13455       8.7467
   13456       8.6461
   13457       9.0287
   13458       8.4589
   13459       8.9872
   13460       9.0753
   13461       9.2927
   13462       8.9628
   13463       8.6681
   13464       8.9611
   13465       9.1339
   13466       9.4165
   13467       9.5409
   13468       9.6608
   13469       9.3796
   13470       9.5851
   13471       9.4550
   13472       9.8173
   13473      10.0202
   13474       9.0153
   13475       9.1013
   13476       9.3416
   13477       9.6826
   13478      10.0169
   13479      10.0575
   13480       9.8607
   13481       9.7812
   13482       9.5202
   13483       9.3739
   13484       9.1462
   13485       9.3965
   13486       9.9348
   13487       9.7412
   13488       9.0915
   13489       8.8958
   13490       9.5627
   13491       9.0900
   13492       8.8289
   13493       8.9743
   13494       9.2183
   13495       8.7831
   13496       9.3433
   13497       9.1272
   13498       9.9251
   13499       9.8554
   13500       9.3585
   13501       9.3080
   13502       9.1537
   13503       8.5106
   13504       9.2840
   13505       8.7483
   13506       9.1979
   13507       9.0154
   13508       8.8916
   13509       8.9957
   13510       8.9133
   13511       8.5562
   13512       9.3261
   13513       8.8154
   13514       9.0769
   13515       8.8608
   13516       8.9038
   13517       8.7192
   13518       8.5123
   13519       8.6133
   13520       8.9014
   13521       8.2844
   13522       8.6424
   13523       8.8321
   13524       8.6392
   13525       9.0680
   13526       8.7421
   13527       8.7072
   13528       8.7176
   13529       8.2666
   13530       8.6505
   13531       7.8897
   13532       7.7515
   13533       8.1801
   13534       7.2525
   13535       7.7290
   13536       8.0557
   13537       7.9826
   13538       8.5059
   13539       8.2594
   13540       8.1534
   13541       8.1662
   13542       8.2040
   13543       8.5024
   13544       8.7296
   13545       9.0382
   13546       8.3537
   13547       8.0933
   13548       9.1448
   13549       9.1460
   13550       9.5113
   13551       8.6990
   13552       8.5230
   13553       8.8719
   13554       9.6965
   13555       9.0476
   13556       8.8352
   13557       9.8005
   13558       9.3165
   13559       9.3807
   13560       8.9750
   13561       9.0574
   13562      10.2833
   13563       9.8870
   13564       9.4301
   13565       9.7085
   13566      10.3710
   13567       9.8701
   13568       9.5086
   13569       9.5289
   13570      10.1587
   13571       9.4439
   13572       8.6749
   13573       9.2894
   13574       9.2561
   13575       9.4024
   13576       9.3738
   13577       9.7639
   13578       9.3662
   13579      10.0602
   13580      10.6991
   13581      10.3575
   13582      10.8788
   13583      10.2773
   13584      10.4057
   13585      10.0019
   13586      10.5753
   13587      10.1901
   13588      10.4902
   13589      10.4735
   13590       9.6457
   13591       9.6766
   13592       9.8435
   13593       9.8387
   13594       9.7405
   13595      10.0800
   13596       9.4542
   13597       9.3535
   13598       9.7147
   13599       9.8924
   13600      10.5891
   13601      10.0891
   13602      10.3117
   13603      10.2610
   13604      10.0255
   13605      10.0693
   13606       9.8679
   13607       9.9496
   13608      10.1341
   13609       9.9854
   13610      10.4255
   13611      10.0661
   13612       8.8784
   13613       9.5412
   13614       9.2270
   13615       9.5161
   13616       9.1736
   13617       9.6076
   13618       9.4313
   13619       9.4963
   13620       8.5777
   13621       9.1285
   13622       9.1386
   13623       8.6267
   13624       9.4983
   13625       8.8949
   13626       8.7386
   13627       9.1886
   13628       9.4333
   13629       9.3741
   13630       9.4368
   13631       9.8644
   13632       9.4274
   13633       9.8628
   13634      10.5628
   13635       9.9502
   13636       9.8696
   13637       8.7985
   13638       9.8810
   13639       9.5545
   13640       9.3590
   13641       9.1685
   13642       9.7548
   13643       9.3029
   13644       9.3378
   13645       9.6594
   13646       8.9991
   13647       9.2541
   13648       9.1464
   13649       9.1172
   13650       8.3229
   13651       8.8891
   13652       8.5915
   13653       9.0957
   13654       8.8302
   13655       8.6142
   13656       8.5840
   13657       8.5511
   13658       9.7535
   13659      10.0457
   13660       9.0347
   13661      10.2919
   13662      10.1402
   13663      10.1198
   13664      10.0018
   13665      10.2757
   13666       9.7819
   13667       9.5366
   13668       9.9666
   13669       9.2730
   13670       9.7185
   13671       9.5412
   13672      10.2114
   13673       9.7767
   13674       9.5189
   13675       9.9846
   13676       9.5741
   13677       9.7210
   13678       9.6151
   13679       9.0795
   13680       9.8102
   13681       9.3593
   13682       9.3012
   13683       9.0064
   13684       9.1404
   13685       9.6478
   13686       9.4412
   13687       9.3011
   13688       9.5710
   13689       8.8117
   13690       9.1912
   13691       9.5006
   13692       9.8278
   13693      10.0627
   13694      10.1516
   13695      10.8981
   13696      10.4541
   13697      10.6090
   13698       9.9376
   13699       9.3759
   13700      10.1474
   13701      10.2410
   13702      10.5345
   13703      10.2592
   13704       9.9025
   13705       9.6837
   13706       9.7093
   13707       9.3109
   13708       8.6132
   13709       8.5760
   13710       9.0100
   13711       9.2362
   13712      10.1746
   13713      10.1371
   13714      10.6022
   13715       9.7119
   13716       9.9549
   13717      10.1772
   13718      10.8140
   13719      10.8472
   13720      10.7222
   13721      10.8376
   13722      10.6543
   13723      10.9588
   13724      10.7500
   13725      10.8597
   13726      10.9356
   13727      10.4839
   13728      10.7644
   13729      11.3671
   13730      10.4233
   13731       9.7988
   13732       9.5397
   13733       8.9567
   13734       9.5675
   13735       9.3726
   13736      10.1565
   13737       9.8299
   13738      10.2893
   13739       9.7834
   13740       9.6962
   13741       9.7047
   13742       9.0727
   13743       9.0352
   13744       8.7014
   13745       8.1598
   13746       9.1665
   13747       7.8645
   13748       8.8855
   13749       8.0419
   13750       7.9073
   13751       7.7825
   13752       8.9377
   13753       8.5848
   13754       7.9232
   13755       8.1732
   13756       7.7820
   13757       7.9731
   13758       7.8974
   13759       8.3700
   13760       8.3099
   13761       8.0964
   13762       8.3462
   13763       7.9373
   13764       8.0373
   13765       8.1285
   13766       8.4762
   13767       8.8061
   13768       7.8251
   13769       9.0701
   13770       9.6107
   13771       9.6052
   13772       9.5913
   13773       9.2827
   13774       8.7123
   13775       8.2055
   13776       8.5351
   13777       8.9426
   13778       8.9292
   13779       9.6618
   13780       9.4195
   13781       9.3237
   13782       9.5434
   13783       8.9149
   13784       9.0255
   13785       8.9223
   13786       9.1503
   13787       9.2391
   13788       9.4122
   13789       9.4856
   13790       9.4826
   13791       9.4647
   13792       9.4088
   13793       8.8234
   13794       9.0706
   13795       8.8841
   13796       9.3876
   13797       9.0114
   13798       8.9186
   13799       9.5456
   13800       9.3277
   13801       9.7828
   13802       9.3546
   13803       9.9535
   13804       9.3187
   13805       9.9948
   13806      10.0961
   13807       9.7887
   13808       9.3477
   13809       9.6569
   13810       9.9505
   13811       9.4729
   13812      10.5951
   13813      10.3387
   13814       9.4347
   13815       9.1353
   13816       8.7688
   13817       9.6489
   13818       9.3933
   13819       9.6037
   13820       9.8659
   13821       9.7884
   13822       9.4667
   13823       9.8575
   13824      10.6014
   13825      10.1557
   13826      11.0791
   13827      10.6617
   13828      10.8518
   13829      10.4371
   13830      10.2672
   13831      11.4619
   13832      11.2658
   13833      10.4025
   13834       9.6241
   13835       9.9804
   13836      10.0469
   13837      11.0538
   13838      11.0101
   13839      10.8319
   13840      10.9126
   13841      10.7212
   13842      11.2520
   13843      11.3113
   13844      11.1383
   13845      11.9380
   13846      11.3316
   13847      11.2426
   13848      11.2174
   13849      11.0514
   13850      11.1878
   13851      10.7909
   13852      11.3485
   13853      10.6576
   13854      10.6086
   13855      10.6528
   13856      11.4021
   13857      10.5186
   13858      10.9193
   13859      10.7435
   13860      11.4995
   13861      11.2725
   13862      11.2444
   13863      10.8918
   13864      10.8094
   13865      11.1108
   13866      10.5374
   13867      10.9783
   13868      10.0785
   13869      10.4341
   13870      10.3061
   13871      10.4650
   13872      10.6485
   13873      10.2895
   13874      10.7870
   13875      11.1256
   13876      10.9094
   13877      10.7405
   13878      11.2271
   13879      10.8434
   13880      10.3483
   13881      10.3967
   13882      10.7086
   13883      10.8675
   13884      11.6880
   13885      10.3110
   13886      10.2758
   13887      11.1788
   13888      10.6024
   13889      11.2912
   13890      11.3510
   13891      11.0466
   13892      11.1702
   13893      11.3709
   13894      11.2064
   13895      10.6285
   13896      11.4837
   13897      11.6885
   13898      11.2894
   13899      10.4100
   13900      11.3066
   13901      11.6248
   13902      10.2505
   13903      10.5942
   13904      10.6784
   13905      10.4727
   13906      10.3446
   13907      10.9824
   13908      11.2540
   13909      10.6695
   13910      10.5635
   13911      10.8000
   13912      10.9918
   13913      11.3503
   13914      10.4615
   13915      11.1340
   13916      11.4828
   13917      11.9406
   13918      12.0827
   13919      11.3861
   13920      11.1542
   13921      11.4350
   13922      11.4011
   13923      11.4132
   13924      11.4931
   13925      11.5070
   13926      11.7068
   13927      11.1773
   13928      11.1544
   13929      10.5427
   13930      11.4318
   13931      10.9364
   13932      11.0208
   13933      11.7236
   13934      11.2350
   13935      11.6243
   13936      11.8803
   13937      11.3567
   13938      11.8349
   13939      11.3067
   13940      11.7787
   13941      12.0328
   13942      13.0555
   13943      11.7268
   13944      11.9428
   13945      11.2536
   13946      11.9315
   13947      12.4239
   13948      11.5970
   13949      12.6576
   13950      12.2721
   13951      11.8532
   13952      11.5430
   13953      10.9351
   13954      11.2722
   13955      12.2085
   13956      12.3482
   13957      11.7540
   13958      11.5508
   13959      11.7966
   13960      12.2474
   13961      11.0104
   13962      11.4506
   13963      11.1935
   13964      11.5058
   13965      11.4120
   13966      10.9543
   13967      11.5077
   13968      11.2165
   13969      11.8357
   13970      11.9645
   13971      11.4586
   13972      11.5262
   13973      11.4954
   13974      11.1516
   13975      11.6275
   13976      11.8951
   13977      11.8881
   13978      12.0598
   13979      11.8882
   13980      12.0713
   13981      12.3184
   13982      11.8827
   13983      11.8390
   13984      11.8237
   13985      11.6501
   13986      11.4130
   13987      11.8414
   13988      12.6607
   13989      11.9418
   13990      11.6489
   13991      11.5068
   13992      11.6629
   13993      11.7509
   13994      11.2136
   13995      11.6005
   13996      11.3929
   13997      11.7679
   13998      11.4406
   13999      12.0427
   14000      11.8998
   14001      12.5746
   14002      12.2334
   14003      12.8204
   14004      12.9219
   14005      12.1983
   14006      12.2722
   14007      11.8315
   14008      11.4659
   14009      11.5782
   14010      11.8115
   14011      11.6965
   14012      12.0426
   14013      12.3555
   14014      11.7666
   14015      12.7107
   14016      12.3392
   14017      11.7820
   14018      11.0862
   14019      11.1948
   14020      11.0304
   14021      11.3904
   14022      12.3783
   14023      11.8104
   14024      11.5386
   14025      11.3387
   14026      11.5791
   14027      12.1107
   14028      12.7844
   14029      12.4811
   14030      12.9020
   14031      12.5646
   14032      13.2702
   14033      12.9477
   14034      12.3635
   14035      12.1138
   14036      11.6828
   14037      12.3805
   14038      12.4352
   14039      12.0203
   14040      12.4373
   14041      12.9190
   14042      12.6549
   14043      13.1342
   14044      12.3938
   14045      12.8525
   14046      12.8189
   14047      13.0235
   14048      13.6791
   14049      13.4356
   14050      13.5354
   14051      13.3384
   14052      11.5344
   14053      11.9444
   14054      12.2392
   14055      12.1150
   14056      12.1256
   14057      12.1275
   14058      11.9912
   14059      12.4194
   14060      12.9837
   14061      12.5223
   14062      12.1228
   14063      12.5459
   14064      11.3764
   14065      11.5067
   14066      11.2455
   14067      12.2827
   14068      11.4465
   14069      11.7901
   14070      12.3068
   14071      11.6832
   14072      11.8100
   14073      11.9119
   14074      12.1659
   14075      12.0386
   14076      12.2826
   14077      12.5067
   14078      12.4075
   14079      13.3458
   14080      13.0089
   14081      13.7727
   14082      12.7818
   14083      12.9032
   14084      13.6814
   14085      13.1714
   14086      12.6762
   14087      12.1396
   14088      12.8578
   14089      12.7222
   14090      13.3647
   14091      13.0915
   14092      12.7630
   14093      12.0943
   14094      13.2147
   14095      13.3853
   14096      13.3614
   14097      14.3072
   14098      13.6171
   14099      14.1041
   14100      13.6919
   14101      13.1466
   14102      12.3093
   14103      12.6486
   14104      12.7881
   14105      12.9165
   14106      12.2054
   14107      12.7044
   14108      12.3971
   14109      12.1683
   14110      11.9322
   14111      11.7216
   14112      11.1491
   14113      11.9736
   14114      12.4914
   14115      12.2372
   14116      11.6910
   14117      11.6764
   14118      12.4374
   14119      11.6460
   14120      11.6198
   14121      11.9148
   14122      12.2841
   14123      11.9153
   14124      12.0675
   14125      12.2016
   14126      12.4914
   14127      11.6192
   14128      11.4436
   14129      11.9468
   14130      12.1856
   14131      12.3108
   14132      13.0909
   14133      12.0697
   14134      12.0936
   14135      12.3484
   14136      12.8768
   14137      12.7490
   14138      12.8880
   14139      12.9700
   14140      11.9634
   14141      12.8599
   14142      12.3661
   14143      11.8907
   14144      11.1653
   14145      12.0746
   14146      11.3982
   14147      11.1147
   14148      11.4834
   14149      11.7626
   14150      11.8959
   14151      10.7681
   14152      11.5262
   14153      11.6770
   14154      12.0612
   14155      11.8751
   14156      12.0126
   14157      12.2742
   14158      11.9708
   14159      12.0049
   14160      11.9716
   14161      11.6060
   14162      12.7790
   14163      12.6761
   14164      12.7839
   14165      12.3909
   14166      13.1972
   14167      13.1743
   14168      13.1398
   14169      13.4452
   14170      13.3769
   14171      14.0035
   14172      13.9783
   14173      13.8048
   14174      13.3260
   14175      13.5635
   14176      14.2664
   14177      13.7342
   14178      14.2054
   14179      14.0691
   14180      13.4602
   14181      13.8445
   14182      13.2861
   14183      12.7314
   14184      13.3803
   14185      13.5642
   14186      13.3244
   14187      13.5275
   14188      12.8658
   14189      13.7843
   14190      13.8957
   14191      13.8404
   14192      14.1629
   14193      13.8523
   14194      13.1304
   14195      13.6357
   14196      13.8955
   14197      13.4787
   14198      13.5879
   14199      12.8810
   14200      13.4530
   14201      12.9377
   14202      13.7253
   14203      13.8892
   14204      13.4571
   14205      13.3449
   14206      13.3647
   14207      12.8607
   14208      12.9188
   14209      13.6498
   14210      14.2444
   14211      14.2659
   14212      12.9757
   14213      14.1694
   14214      13.3607
   14215      13.2649
   14216      13.7069
   14217      13.6405
   14218      13.0150
   14219      12.1941
   14220      13.0199
   14221      12.6230
   14222      12.8630
   14223      13.4309
   14224      12.8568
   14225      13.3910
   14226      13.1307
   14227      14.2106
   14228      12.9823
   14229      13.8284
   14230      14.4358
   14231      14.3685
   14232      14.2488
   14233      14.7234
   14234      12.9997
   14235      13.1463
   14236      12.8886
   14237      12.8150
   14238      13.1180
   14239      12.7496
   14240      12.9598
   14241      11.6792
   14242      11.5767
   14243      12.5116
   14244      11.9273
   14245      11.5307
   14246      11.3921
   14247      11.9242
   14248      12.5249
   14249      11.4911
   14250      11.3440
   14251      11.8489
   14252      12.2965
   14253      12.2112
   14254      12.3299
   14255      12.7778
   14256      13.0846
   14257      12.4788
   14258      11.6560
   14259      11.8656
   14260      11.6962
   14261      11.5219
   14262      12.9352
   14263      11.8806
   14264      11.7071
   14265      12.2771
   14266      11.6996
   14267      11.2092
   14268      12.0336
   14269      11.8477
   14270      11.6743
   14271      11.0991
   14272      11.2506
   14273      10.8700
   14274      11.3122
   14275      11.6117
   14276      11.4959
   14277      11.7690
   14278      11.0940
   14279      11.2757
   14280      11.2493
   14281      11.6908
   14282      11.0983
   14283      11.9403
   14284      11.6603
   14285      11.3540
   14286      11.7943
   14287      12.2293
   14288      11.7761
   14289      12.5864
   14290      11.5887
   14291      12.1786
   14292      12.3840
   14293      11.1550
   14294      12.5355
   14295      11.6445
   14296      11.2660
   14297      11.7735
   14298      11.5623
   14299      10.5752
   14300       9.8363
   14301       9.6221
   14302       9.0456
   14303       9.5600
   14304       9.8623
   14305       9.9327
   14306       9.7661
   14307       9.5914
   14308       9.2002
   14309       9.4747
   14310       9.9672
   14311       9.4125
   14312       9.9313
   14313       9.6937
   14314       9.7272
   14315       9.4578
   14316       9.3856
   14317       9.5025
   14318       9.3699
   14319      10.0857
   14320       9.8288
   14321       9.5244
   14322       9.6439
   14323       9.7389
   14324       9.3701
   14325      10.0129
   14326      10.2060
   14327       9.9764
   14328       9.9396
   14329       9.5408
   14330      10.3889
   14331       9.9736
   14332      10.2748
   14333       9.9097
   14334      10.4128
   14335       9.3320
   14336       9.9712
   14337       9.3903
   14338       9.8957
   14339       9.0021
   14340       9.7751
   14341       9.9488
   14342       9.2241
   14343      10.0220
   14344       9.5582
   14345       9.7738
   14346      10.5167
   14347      10.1801
   14348      10.4346
   14349      10.1810
   14350      10.9660
   14351       9.8066
   14352      10.4693
   14353       9.6769
   14354      10.3542
   14355      10.7428
   14356      10.3237
   14357      10.4806
   14358      10.9581
   14359       9.5368
   14360       9.9062
   14361      10.2889
   14362      10.6507
   14363      10.2405
   14364      11.6569
   14365      10.6771
   14366      10.9210
   14367       9.7499
   14368      10.3037
   14369      10.8527
   14370      10.3231
   14371      10.1671
   14372      10.5856
   14373       9.6793
   14374      10.0541
   14375      10.1504
   14376       9.9127
   14377      10.0099
   14378       9.7535
   14379      10.1191
   14380       9.5523
   14381      10.2461
   14382      11.2702
   14383      10.4187
   14384      11.3888
   14385      10.2002
   14386      10.0249
   14387       9.9260
   14388       9.6124
   14389      10.4372
   14390      10.5520
   14391      10.7243
   14392       9.5872
   14393      10.4210
   14394      11.2023
   14395      10.4556
   14396       9.8483
   14397      10.4479
   14398      10.6389
   14399      10.0949
   14400      10.3774
   14401      10.2366
   14402      10.7136
   14403      10.6582
   14404      10.2516
   14405      10.9612
   14406      11.6089
   14407      10.9750
   14408       9.9247
   14409      10.1535
   14410      10.3353
   14411      10.3257
   14412      10.0810
   14413      10.0113
   14414       9.5003
   14415       9.2471
   14416       9.6393
   14417       9.9559
   14418      10.5057
   14419      10.5364
   14420      10.6819
   14421      10.7021
   14422       9.7655
   14423       9.9308
   14424      10.3844
   14425       9.7755
   14426      10.2222
   14427      10.2844
   14428       9.2480
   14429       9.7409
   14430      10.2787
   14431       9.2418
   14432      10.1644
   14433      10.0981
   14434      10.8077
   14435      10.3113
   14436      10.2188
   14437      10.4435
   14438       9.7215
   14439      10.1395
   14440      10.0400
   14441       9.2879
   14442       8.9351
   14443      10.0458
   14444      10.0507
   14445       9.9301
   14446       9.6265
   14447       9.9427
   14448       9.6412
   14449       9.0817
   14450       9.4212
   14451       8.7487
   14452      10.0010
   14453      10.2160
   14454      10.1699
   14455       9.3323
   14456       9.3961
   14457       9.4791
   14458       9.9516
   14459      10.1665
   14460      10.0130
   14461       9.9927
   14462       9.6467
   14463       9.6180
   14464       9.1532
   14465       9.3815
   14466       9.3247
   14467       8.6118
   14468       8.9102
   14469       8.3613
   14470       8.1873
   14471       9.2971
   14472       8.5574
   14473       8.7258
   14474      10.0970
   14475       8.7930
   14476       9.7633
   14477       9.7504
   14478       9.5984
   14479       9.4667
   14480       9.7062
   14481       8.0240
   14482       9.4026
   14483      10.6388
   14484       9.8213
   14485       9.9554
   14486       9.9902
   14487      10.1016
   14488       9.6064
   14489       9.1795
   14490       9.7757
   14491       9.4002
   14492      10.1400
   14493      10.3991
   14494      10.3014
   14495      10.7704
   14496      10.1890
   14497       9.2441
   14498       9.3725
   14499      10.5073
   14500      10.1811
   14501       9.5378
   14502       9.9743
   14503       8.8282
   14504       8.7098
   14505       8.7893
   14506       9.3712
   14507       8.7482
   14508       9.1047
   14509       9.2169
   14510       8.9946
   14511       9.2974
   14512       9.6565
   14513       9.6383
   14514       9.6466
   14515       9.4588
   14516       9.5286
   14517       9.4118
   14518       9.1641
   14519       8.9789
   14520       9.3750
   14521       8.8822
   14522       9.7520
   14523       9.1380
   14524      10.6569
   14525      10.5742
   14526       9.8861
   14527       9.9851
   14528      10.8345
   14529      10.0164
   14530       9.2768
   14531       9.3894
   14532       9.8627
   14533       9.2474
   14534       8.7359
   14535       9.3144
   14536       9.6783
   14537       9.4777
   14538       9.8940
   14539       9.0506
   14540       9.5786
   14541       8.8569
   14542       9.3436
   14543       9.2939
   14544      10.0672
   14545       9.1383
   14546       9.6393
   14547       9.2231
   14548       9.5280
   14549       8.7129
   14550       9.4723
   14551       9.2739
   14552       8.6474
   14553       8.6591
   14554       9.2025
   14555       8.8291
   14556       8.8862
   14557       9.1363
   14558       9.0384
   14559      10.2974
   14560      10.2606
   14561       9.9209
   14562       9.4976
   14563       8.9762
   14564       9.1008
   14565       9.5898
   14566       9.3032
   14567       9.4174
   14568      10.2282
   14569       9.2697
   14570       9.8156
   14571       9.4021
   14572       9.7918
   14573      10.0162
   14574      11.3339
   14575      10.5704
   14576       9.4053
   14577      10.4242
   14578      10.8848
   14579      10.0130
   14580       9.3375
   14581       9.5399
   14582       9.2210
   14583       9.3816
   14584       8.5937
   14585       8.5450
   14586       8.0857
   14587       8.5830
   14588       9.3825
   14589       8.8506
   14590       8.6203
   14591       8.3347
   14592       8.4208
   14593       8.6581
   14594       8.7729
   14595       9.4871
   14596       8.9793
   14597       9.2697
   14598       8.4410
   14599       9.4016
   14600       8.4849
   14601       8.8430
   14602       8.7857
   14603       8.7951
   14604       9.5574
   14605       8.4601
   14606       9.1272
   14607       9.5920
   14608       9.5168
   14609       8.9059
   14610       9.1925
   14611       8.8278
   14612       8.6917
   14613       8.8875
   14614       8.7821
   14615       9.0663
   14616       9.0854
   14617       9.4284
   14618       9.2770
   14619       9.1581
   14620       9.0863
   14621       9.6834
   14622       9.7435
   14623       9.5482
   14624       9.0524
   14625       9.5119
   14626       8.9698
   14627       9.3474
   14628       9.5919
   14629       9.6673
   14630       9.3936
   14631       8.7424
   14632       8.7346
   14633       8.1509
   14634       8.3535
   14635       8.9439
   14636       8.9603
   14637       8.9150
   14638       8.9203
   14639       8.5802
   14640       8.7412
   14641       8.6062
   14642       8.9769
   14643       9.1329
   14644       9.0409
   14645       9.1313
   14646       9.4127
   14647       8.9037
   14648       8.2249
   14649       9.1480
   14650       9.3252
   14651       9.3477
   14652       9.0100
   14653      10.0280
   14654       9.8006
   14655      10.0653
   14656       9.4038
   14657       8.8665
   14658       8.5226
   14659       9.2115
   14660       8.1974
   14661       9.7930
   14662       9.5331
   14663       9.0941
   14664       9.0355
   14665       8.7495
   14666       9.6321
   14667       9.4997
   14668       9.4649
   14669       8.6160
   14670       8.8317
   14671       9.1754
   14672       9.1120
   14673       9.3038
   14674       9.2950
   14675       9.9613
   14676       9.5258
   14677       9.2187
   14678       8.7373
   14679       8.7901
   14680       9.1129
   14681       9.2389
   14682       8.7131
   14683       8.4467
   14684       8.6211
   14685       9.0787
   14686       9.4644
   14687       9.6733
   14688       9.8164
   14689       9.3603
   14690       9.3815
   14691       9.4504
   14692       9.6637
   14693       9.3744
   14694       9.1843
   14695       9.2047
   14696       9.5506
   14697       8.9384
   14698       9.5038
   14699       9.7642
   14700       8.7554
   14701       9.1647
   14702       9.6942
   14703       9.0056
   14704       9.1215
   14705       9.2150
   14706       9.9544
   14707      10.1409
   14708      10.4370
   14709       9.8064
   14710       9.6598
   14711      10.1358
   14712      10.3891
   14713      11.1542
   14714       9.9885
   14715      10.1731
   14716       9.7515
   14717       9.7084
   14718      10.0460
   14719       9.2130
   14720       9.5509
   14721      10.0945
   14722       9.3070
   14723      10.2316
   14724       9.9076
   14725       9.8612
   14726       9.3719
   14727       9.5919
   14728       9.4721
   14729       9.5911
   14730       9.6661
   14731       9.9935
   14732       9.9348
   14733       9.3691
   14734       9.3179
   14735       9.4070
   14736       8.7930
   14737       9.4318
   14738       8.7147
   14739       8.1890
   14740       8.2689
   14741       8.4934
   14742       9.1305
   14743       9.1631
   14744       7.9660
   14745       8.3689
   14746       8.2485
   14747       8.7939
   14748       8.6615
   14749       8.7525
   14750       8.7524
   14751       8.9511
   14752       9.2637
   14753       9.4053
   14754       9.9617
   14755       9.1629
   14756       9.5160
   14757       9.1736
   14758      10.1915
   14759      10.0436
   14760       9.9245
   14761       9.7006
   14762       9.0862
   14763       8.6297
   14764       8.4602
   14765       8.9990
   14766       9.2650
   14767       8.0877
   14768       8.7575
   14769       8.8343
   14770       8.3439
   14771       8.8911
   14772       8.9406
   14773       9.0197
   14774       8.9855
   14775       8.7354
   14776       8.8177
   14777       8.4533
   14778       9.0577
   14779       8.8782
   14780       8.3212
   14781       8.6392
   14782       8.4250
   14783       8.3487
   14784       8.6052
   14785       8.3347
   14786       9.4871
   14787       9.4300
   14788       9.5073
   14789       9.8623
   14790       9.7679
   14791       9.9761
   14792      10.0450
   14793      10.1056
   14794      10.0707
   14795       9.9701
   14796      10.3056
   14797       9.9270
   14798      10.0235
   14799      10.1609
   14800      10.1254
   14801       9.1835
   14802       9.0832
   14803       9.3475
   14804       9.3648
   14805       9.8239
   14806       9.4848
   14807       9.1853
   14808       9.5980
   14809       8.6944
   14810       8.4851
   14811       9.7467
   14812       9.4024
   14813       9.3839
   14814       9.9595
   14815       9.2705
   14816       9.4871
   14817       9.3486
   14818       9.0742
   14819       9.7996
   14820       9.0586
   14821       9.4843
   14822       9.1464
   14823       9.5193
   14824       9.5180
   14825       9.7164
   14826       9.7903
   14827      10.4201
   14828      10.8320
   14829      10.8420
   14830      10.4498
   14831      10.4525
   14832      10.8299
   14833      10.8226
   14834      10.3325
   14835      10.0748
   14836      10.2608
   14837      10.4660
   14838       9.7526
   14839       9.5381
   14840      10.0374
   14841      10.0719
   14842       9.2610
   14843       9.8274
   14844       9.3560
   14845       9.0039
   14846       9.8018
   14847       9.4820
   14848       9.7743
   14849       9.4018
   14850       8.6790
   14851       8.2935
   14852       8.6671
   14853       9.3165
   14854       9.4858
   14855       9.1995
   14856       8.8552
   14857       8.9144
   14858       9.0710
   14859       8.6828
   14860       9.3807
   14861       8.9972
   14862       9.4843
   14863       9.4911
   14864       8.5094
   14865       9.2411
   14866       9.0023
   14867       8.7416
   14868       9.2201
   14869       8.5575
   14870       8.9552
   14871       9.0797
   14872       9.7323
   14873       9.3793
   14874       9.1377
   14875       8.9859
   14876       8.7706
   14877       9.2617
   14878       9.1378
   14879       9.1502
   14880       9.4478
   14881       8.7825
   14882       8.2856
   14883       9.5082
   14884       9.0199
   14885       8.6106
   14886       8.6858
   14887       8.6769
   14888       8.6743
   14889       8.8764
   14890       9.5480
   14891       9.0092
   14892       8.5663
   14893       8.9598
   14894       8.6764
   14895       9.4887
   14896       8.9139
   14897       8.6807
   14898       8.4672
   14899       8.9213
   14900       8.9457
   14901       8.1691
   14902       8.2559
   14903       8.2504
   14904       8.1877
   14905       7.7479
   14906       8.7610
   14907       8.5361
   14908       8.7871
   14909       9.2053
   14910       9.5257
   14911       9.3961
   14912       9.3689
   14913       9.6693
   14914       9.2817
   14915       9.8067
   14916       8.3003
   14917       8.7657
   14918       9.0629
   14919       9.1482
   14920       8.9743
   14921       9.6147
   14922       9.2588
   14923       9.9804
   14924      10.2646
   14925       9.8739
   14926      10.0603
   14927      10.0396
   14928       9.5314
   14929      10.3118
   14930      10.4006
   14931       9.5767
   14932      10.1685
   14933      10.5380
   14934       9.9864
   14935      10.0201
   14936      10.0024
   14937      10.9162
   14938      10.2703
   14939       9.9051
   14940       9.9917
   14941      10.1082
   14942       9.6108
   14943       8.9519
   14944       9.9919
   14945       9.2157
   14946       9.3206
   14947       9.4683
   14948      10.1536
   14949       9.5097
   14950       8.7127
   14951       9.3829
   14952       9.4016
   14953       9.5596
   14954       9.9481
   14955       9.4204
   14956       8.9869
   14957       8.9714
   14958       9.5117
   14959       9.4248
   14960       9.4833
   14961       9.5364
   14962       9.5527
   14963       8.7305
   14964       9.6334
   14965       8.6470
   14966       9.1057
   14967       8.8560
   14968       8.9318
   14969       9.3120
   14970       9.3446
   14971       9.3335
   14972       9.8717
   14973       9.1486
   14974       8.5729
   14975       9.1542
   14976       8.8767
   14977       8.8724
   14978       8.4862
   14979       8.4847
   14980       8.7209
   14981       8.6246
   14982       8.5878
   14983       7.8740
   14984       8.0920
   14985       8.0780
   14986       8.3790
   14987       8.3992
   14988       8.3971
   14989       8.3177
   14990       8.9409
   14991       9.2610
   14992       9.1142
   14993       8.9816
   14994       8.0107
   14995       8.7438
   14996       8.5651
   14997       8.4900
   14998       8.2026
   14999       8.8976
   15000       8.4155
   15001       8.3163
   15002       7.6968
   15003       8.0380
   15004       8.4330
   15005       8.3126
   15006       8.1397
   15007       7.4356
   15008       8.1537
   15009       8.8022
   15010       8.1271
   15011       8.7310
   15012       8.8113
   15013       7.9985
   15014       8.7373
   15015       8.3844
   15016       8.1756
   15017       8.1742
   15018       8.5314
   15019       8.5186
   15020       8.0389
   15021       8.4055
   15022       8.4524
   15023       8.9070
   15024       8.7459
   15025       8.8231
   15026       8.6562
   15027       8.9664
   15028       8.9312
   15029       9.8228
   15030       9.5042
   15031       9.3207
   15032       9.5995
   15033       8.7478
   15034       9.3833
   15035       9.6639
   15036       9.7313
   15037       9.4316
   15038       9.6362
   15039       9.3407
   15040       9.3757
   15041       9.3537
   15042       9.8118
   15043      10.7147
   15044       9.9221
   15045       9.7702
   15046       9.7009
   15047      10.5036
   15048       9.6768
   15049       9.2173
   15050       9.7836
   15051       8.8401
   15052      10.1690
   15053       9.7642
   15054       9.7073
   15055       8.6637
   15056       9.2079
   15057       8.7218
   15058       9.4657
   15059       9.2858
   15060       9.6461
   15061       9.3338
   15062       9.6412
   15063       9.3701
   15064       9.8054
   15065       9.8934
   15066      10.2808
   15067      10.5203
   15068      10.2895
   15069       9.4540
   15070       9.4281
   15071       9.5949
   15072       9.6217
   15073       9.9395
   15074       9.5653
   15075       9.3428
   15076       9.5848
   15077       8.9922
   15078       9.4271
   15079       9.0616
   15080       9.2578
   15081       9.0229
   15082       9.2844
   15083       9.4581
   15084       8.7471
   15085       9.1749
   15086       9.0159
   15087       8.9489
   15088       9.7143
   15089       9.1004
   15090       9.1256
   15091       9.4067
   15092       9.6094
   15093       9.7284
   15094      10.5186
   15095      10.4102
   15096      10.2837
   15097      10.1184
   15098       9.9338
   15099       9.5228
   15100      10.2464
   15101       9.7960
   15102      10.1657
   15103       9.8411
   15104       9.6530
   15105       9.7249
   15106      10.0185
   15107       9.9842
   15108      10.0029
   15109      10.5339
   15110      10.9212
   15111      10.4392
   15112       9.9830
   15113      10.1518
   15114      10.4702
   15115       9.7525
   15116       9.9630
   15117      10.5315
   15118       9.8885
   15119       9.9595
   15120      10.6355
   15121      10.0531
   15122       9.2028
   15123       8.9858
   15124       8.5371
   15125       8.8500
   15126       8.3996
   15127       8.1552
   15128       8.5789
   15129       8.7226
   15130       9.0279
   15131       8.7170
   15132       8.6209
   15133       8.3580
   15134       7.9391
   15135       7.9637
   15136       7.6953
   15137       7.8920
   15138       7.7565
   15139       8.1556
   15140       8.4259
   15141       8.4637
   15142       8.7959
   15143       8.8216
   15144       8.8295
   15145       8.9869
   15146       8.7451
   15147       8.6444
   15148       9.4679
   15149       8.9539
   15150       8.7345
   15151       8.5099
   15152       8.1673
   15153       8.5912
   15154       8.5160
   15155       8.5235
   15156       8.1026
   15157       7.2379
   15158       6.7426
   15159       7.6790
   15160       7.7080
   15161       7.1320
   15162       7.5334
   15163       8.9092
   15164       8.9332
   15165       8.7566
   15166       8.2418
   15167       8.2334
   15168       8.4568
   15169       8.2647
   15170       8.5135
   15171       8.4117
   15172       7.5825
   15173       8.5655
   15174       8.5364
   15175       8.6227
   15176       8.0867
   15177       9.2073
   15178       8.8158
   15179       9.5807
   15180       9.3984
   15181       9.6189
   15182       9.5152
   15183      10.2167
   15184       9.9691
   15185       9.6160
   15186       9.8214
   15187       9.2194
   15188       9.0362
   15189       8.6891
   15190       9.3133
   15191       9.7586
   15192       9.5997
   15193       9.0272
   15194       8.3176
   15195       9.2978
   15196       9.1613
   15197       8.7852
   15198       8.7889
   15199       8.5007
   15200       8.9502
   15201       9.2128
   15202       9.0661
   15203       9.4998
   15204       8.9133
   15205       8.7925
   15206       9.0021
   15207       9.4141
   15208       8.7138
   15209       9.2566
   15210       8.7859
   15211       8.9963
   15212       9.0955
   15213       8.7295
   15214       9.7701
   15215       9.0503
   15216       9.4880
   15217       9.4517
   15218       9.0985
   15219       8.8757
   15220       9.6203
   15221       9.7796
   15222       9.7570
   15223       9.3956
   15224       9.5013
   15225       9.1726
   15226       9.2612
   15227       8.7743
   15228       9.4122
   15229       9.4730
   15230       9.7028
   15231      10.2113
   15232      10.3654
   15233       9.9253
   15234      10.0782
   15235       8.6723
   15236       8.7345
   15237       9.2366
   15238       9.1769
   15239       9.1607
   15240       9.1608
   15241       9.0498
   15242       8.8756
   15243       9.0877
   15244       9.0479
   15245       8.6957
   15246       8.8054
   15247       8.5268
   15248       8.4850
   15249       8.2461
   15250       8.3893
   15251       7.9832
   15252       8.6244
   15253       8.8214
   15254       8.9778
   15255       8.6699
   15256       8.3810
   15257       9.0018
   15258       8.4954
   15259       8.5996
   15260       9.1458
   15261       9.6055
   15262       9.8018
   15263       9.1640
   15264       9.5562
   15265       8.9809
   15266       8.8645
   15267       8.2800
   15268       8.3253
   15269       9.3316
   15270       9.4083
   15271       9.5435
   15272       8.8005
   15273       9.0961
   15274       9.6628
   15275       9.8199
   15276       9.9678
   15277       9.5677
   15278       9.6533
   15279       9.3218
   15280       9.8680
   15281       8.6818
   15282       8.5654
   15283       9.9865
   15284       9.8586
   15285       9.2438
   15286       9.3091
   15287       8.8287
   15288       8.5857
   15289       8.8568
   15290       8.3329
   15291       8.8281
   15292       9.0275
   15293       8.1449
   15294       8.3467
   15295       8.0668
   15296       7.7100
   15297       7.9938
   15298       7.4654
   15299       8.0163
   15300       7.8708
   15301       8.3099
   15302       7.6665
   15303       7.9120
   15304       7.8839
   15305       7.7634
   15306       8.0180
   15307       8.3755
   15308       8.3230
   15309       8.6946
   15310       8.6753
   15311       8.9684
   15312       8.4028
   15313       8.6088
   15314       8.4526
   15315       8.6051
   15316       8.8064
   15317       8.5840
   15318       8.5507
   15319       9.0789
   15320       8.9599
   15321       8.8735
   15322       8.8554
   15323       9.3366
   15324       8.6070
   15325       8.8475
   15326       9.4104
   15327       9.0299
   15328       9.1926
   15329       9.4647
   15330       9.5861
   15331       9.5346
   15332       9.8538
   15333       9.9864
   15334       9.4730
   15335       9.9154
   15336       9.4396
   15337       9.4285
   15338       9.6419
   15339       9.5671
   15340       9.3621
   15341       9.3893
   15342       9.6218
   15343       9.0983
   15344       9.2698
   15345       9.2779
   15346       9.1045
   15347       9.3838
   15348       9.2393
   15349       8.9403
   15350       9.5311
   15351       9.1504
   15352       9.3852
   15353       9.9878
   15354       9.9902
   15355       9.8505
   15356       9.1219
   15357       9.3738
   15358       9.2153
   15359       9.4525
   15360       9.6619
   15361       9.0420
   15362       9.7257
   15363       9.2083
   15364       9.1122
   15365       9.3182
   15366       9.9051
   15367       9.6659
   15368       9.6488
   15369       9.2996
   15370       9.1028
   15371      10.0603
   15372       9.0244
   15373       9.5548
   15374       9.4253
   15375       9.6512
   15376       9.5754
   15377       9.5295
   15378       9.5619
   15379       9.7641
   15380       9.1509
   15381       9.1516
   15382       9.0390
   15383       9.1334
   15384       8.5719
   15385       8.8038
   15386       9.0775
   15387       9.4048
   15388       9.4100
   15389       9.7708
   15390       9.5197
   15391      10.6561
   15392       9.7239
   15393       9.1468
   15394       9.1231
   15395       8.3526
   15396       8.7997
   15397       8.1593
   15398       7.2642
   15399       7.3229
   15400       7.3927
   15401       7.8381
   15402       7.8432
   15403       8.6328
   15404       8.4540
   15405       7.9317
   15406       8.8682
   15407       8.7327
   15408       9.1332
   15409       9.0033
   15410       8.2402
   15411       9.1695
   15412       9.1101
   15413       9.7382
   15414       9.7304
   15415       9.6762
   15416       9.9001
   15417       9.8266
   15418       9.8120
   15419       9.1771
   15420       9.7480
   15421       9.7547
   15422       9.2378
   15423       9.7866
   15424       9.3911
   15425       9.1273
   15426       8.8261
   15427       8.6678
   15428       8.7282
   15429       8.8119
   15430       8.9057
   15431       8.9717
   15432       8.8827
   15433       8.9604
   15434       8.9848
   15435       9.1257
   15436       8.9630
   15437       8.4799
   15438       8.8376
   15439       8.2078
   15440       8.2939
   15441       8.2522
   15442       7.9026
   15443       7.8316
   15444       7.7577
   15445       9.1471
   15446       8.6809
   15447       8.2618
   15448       8.3438
   15449       7.9367
   15450       8.0940
   15451       7.9019
   15452       8.3443
   15453       8.5915
   15454       8.6815
   15455       8.7597
   15456       8.9905
   15457       8.5011
   15458       8.2416
   15459       8.9557
   15460       8.9708
   15461       9.1927
   15462       8.8895
   15463       8.8762
   15464       9.6695
   15465       9.4747
   15466       9.4628
   15467       9.9043
   15468      10.0124
   15469      10.1389
   15470      10.2927
   15471       9.4492
   15472       9.0169
   15473       9.2462
   15474       9.4562
   15475       9.5211
   15476       9.2249
   15477       9.2806
   15478       9.3195
   15479       9.9914
   15480       9.6637
   15481       9.2889
   15482       9.3424
   15483       9.3595
   15484       9.4980
   15485       9.1295
   15486       8.9933
   15487       9.0981
   15488       8.6236
   15489       8.4268
   15490       8.5352
   15491       9.7094
   15492       9.8964
   15493       9.3287
   15494       8.9552
   15495       9.3089
   15496       8.7314
   15497       9.0109
   15498       9.1511
   15499       9.4388
   15500       9.2292
   15501       9.1007
   15502       9.1542
   15503       9.2290
   15504       9.5216
   15505       9.0321
   15506       9.7697
   15507       9.3963
   15508       9.2455
   15509       9.3478
   15510       8.7724
   15511       8.9820
   15512       9.0596
   15513       9.2532
   15514       9.4150
   15515       8.5947
   15516       8.4647
   15517       8.5154
   15518       8.5963
   15519       8.5018
   15520       8.7097
   15521       9.3715
   15522       8.7469
   15523       8.4102
   15524       9.3263
   15525       9.1216
   15526       8.1145
   15527       8.3353
   15528       8.7547
   15529       8.0246
   15530       8.8206
   15531       7.8349
   15532       7.7871
   15533       8.1692
   15534       7.8441
   15535       8.9560
   15536       9.2137
   15537       8.7430
   15538       9.2937
   15539       8.4367
   15540       8.1799
   15541       8.6666
   15542       8.7680
   15543       8.3327
   15544       9.1597
   15545       8.4393
   15546       8.8843
   15547       8.6563
   15548       8.5692
   15549       8.9449
   15550       8.9117
   15551       9.1242
   15552       8.6441
   15553       8.3444
   15554       8.5027
   15555       9.0946
   15556       8.9135
   15557       9.5214
   15558       9.4888
   15559      10.0279
   15560       9.6439
   15561       9.3495
   15562       9.7475
   15563       9.3201
   15564       9.9691
   15565      10.1331
   15566       9.2460
   15567       9.4319
   15568       9.5142
   15569       8.9268
   15570       9.0474
   15571       9.4198
   15572       9.8709
   15573       9.4717
   15574       9.7439
   15575       9.5947
   15576      10.1440
   15577       9.8700
   15578       9.7880
   15579      10.1796
   15580       9.7420
   15581       9.6994
   15582       9.2481
   15583       9.0688
   15584       8.8583
   15585       9.8046
   15586      10.3174
   15587      10.1928
   15588      10.1815
   15589      10.3118
   15590      10.3318
   15591       9.3067
   15592       9.9355
   15593       9.5300
   15594       9.7269
   15595       9.6110
   15596       9.2169
   15597       9.3550
   15598       8.4209
   15599       8.9613
   15600       9.2597
   15601       9.5289
   15602       9.0102
   15603       8.4226
   15604       8.7065
   15605       9.4936
   15606       9.7364
   15607       8.5706
   15608       8.7921
   15609       9.4023
   15610       8.9447
   15611       9.1795
   15612       8.9172
   15613      10.1099
   15614       9.5211
   15615      10.4044
   15616      10.1896
   15617       9.4876
   15618       9.2026
   15619       9.1014
   15620       9.0717
   15621       9.3519
   15622       8.9780
   15623       9.3695
   15624       8.8978
   15625       9.0658
   15626       8.8015
   15627       8.9057
   15628       8.4033
   15629       8.3160
   15630       8.2809
   15631       8.8507
   15632       8.3238
   15633       8.0286
   15634       8.3032
   15635       8.7195
   15636       8.7952
   15637       9.0842
   15638       8.7202
   15639       9.4439
   15640       8.6715
   15641       7.9266
   15642       8.5410
   15643       8.9295
   15644       9.0390
   15645       9.0048
   15646       8.1037
   15647       9.0746
   15648       8.4582
   15649       8.7143
   15650       8.8705
   15651       8.7692
   15652       9.2119
   15653       8.8778
   15654       9.4078
   15655       9.6743
   15656       9.3597
   15657       9.8216
   15658       9.2615
   15659       9.3242
   15660       8.6196
   15661       8.9288
   15662       9.1140
   15663       8.9661
   15664       8.6801
   15665       8.2668
   15666       8.7984
   15667       8.1295
   15668       8.3529
   15669       8.0634
   15670       8.0573
   15671       7.7582
   15672       7.5749
   15673       8.9447
   15674       9.3981
   15675       8.9610
   15676       8.8796
   15677       8.9932
   15678       8.5473
   15679       8.7180
   15680       8.4906
   15681       8.9007
   15682       8.8771
   15683       9.3472
   15684       9.1294
   15685       9.3194
   15686       9.1582
   15687       8.8416
   15688       8.7219
   15689       9.0235
   15690       8.6940
   15691       9.5488
   15692       9.3621
   15693       9.6998
   15694       9.8246
   15695       9.8479
   15696       9.5711
   15697       9.3087
   15698       8.6365
   15699       8.3539
   15700       8.7361
   15701       7.4781
   15702       9.1719
   15703       9.3163
   15704       9.6411
   15705      10.8194
   15706      10.6809
   15707      10.1638
   15708       9.8080
   15709      10.2095
   15710       9.9905
   15711      10.0723
   15712       9.4383
   15713       9.8996
   15714       9.4427
   15715       9.9517
   15716       9.8332
   15717       9.7291
   15718      10.1033
   15719       9.4583
   15720       8.8167
   15721       8.8726
   15722       9.9188
   15723       9.0050
   15724       9.1260
   15725       9.1934
   15726       9.2939
   15727       9.1058
   15728       9.2644
   15729       8.9678
   15730       9.8648
   15731       9.4338
   15732       9.6096
   15733       9.3958
   15734       9.3069
   15735       9.3531
   15736       9.5501
   15737       9.2993
   15738      10.1176
   15739       9.3791
   15740      10.1228
   15741       9.5074
   15742       9.3081
   15743       8.9255
   15744       8.5229
   15745       8.9957
   15746       8.9494
   15747       8.8378
   15748       9.4123
   15749       9.2484
   15750       9.0289
   15751       9.0464
   15752       8.2752
   15753       8.6273
   15754       8.4954
   15755       8.3759
   15756       8.1155
   15757       8.0970
   15758       7.8064
   15759       8.5523
   15760       8.6646
   15761       9.0168
   15762       8.9567
   15763       9.5481
   15764       9.3518
   15765       9.6129
   15766       8.7894
   15767       9.3549
   15768       9.2260
   15769       9.3842
   15770       8.6934
   15771       9.4682
   15772       9.3653
   15773       9.7769
   15774       9.8003
   15775       8.9226
   15776       9.4589
   15777       9.1123
   15778       9.2906
   15779       9.8264
   15780       8.9339
   15781       9.5184
   15782       9.0260
   15783       8.3959
   15784       9.3899
   15785       9.1451
   15786       8.3445
   15787       8.7716
   15788       8.7455
   15789       9.0915
   15790       9.2282
   15791       8.6337
   15792       9.4479
   15793       9.4945
   15794       9.2455
   15795       9.5204
   15796      10.2411
   15797       9.0361
   15798       8.7910
   15799       9.3438
   15800       9.4936
   15801       9.3468
   15802       9.3667
   15803       9.2113
   15804       8.6094
   15805       8.8672
   15806       8.8933
   15807       9.2360
   15808       9.2399
   15809       8.9430
   15810       8.4594
   15811       8.8162
   15812       8.5969
   15813       8.5245
   15814       8.8067
   15815       8.8646
   15816       8.9897
   15817       8.0897
   15818       9.2052
   15819       9.0724
   15820       9.2564
   15821       9.7377
   15822       9.9636
   15823       9.3182
   15824       9.5335
   15825       9.4650
   15826       9.7341
   15827       9.4071
   15828       9.1654
   15829       9.3421
   15830       9.1939
   15831       9.3133
   15832       9.7376
   15833       8.6816
   15834       9.4443
   15835       9.5518
   15836       8.6163
   15837       9.2333
   15838       8.8208
   15839       9.0510
   15840       9.2744
   15841       8.5659
   15842       8.0036
   15843       8.0269
   15844       8.3714
   15845       8.4569
   15846       8.2409
   15847       8.6247
   15848       8.5410
   15849       8.2746
   15850       7.9195
   15851       8.2690
   15852       9.5581
   15853       9.2377
   15854       8.8642
   15855       8.4290
   15856       8.7675
   15857       8.7457
   15858       8.9483
   15859       8.8874
   15860       8.8662
   15861       9.0673
   15862       9.2344
   15863       9.0663
   15864       8.3742
   15865       8.9210
   15866       9.4562
   15867       9.5501
   15868       9.7596
   15869       8.7870
   15870       8.8443
   15871       9.9031
   15872       8.3716
   15873       9.1504
   15874       9.2879
   15875      10.4009
   15876       9.8922
   15877       9.3924
   15878       9.9126
   15879      10.1019
   15880       9.7698
   15881       9.4010
   15882       9.2367
   15883       9.2199
   15884       9.9057
   15885      10.3663
   15886       9.9924
   15887      10.2565
   15888       9.9663
   15889      10.1835
   15890       9.4708
   15891       9.9922
   15892       9.6872
   15893       9.4402
   15894       9.5826
   15895       9.6850
   15896       9.8604
   15897       9.4195
   15898       9.8529
   15899       9.7664
   15900       9.4989
   15901       9.2462
   15902       9.4608
   15903       8.8559
   15904       8.8226
   15905       8.8515
   15906       8.3901
   15907       9.3209
   15908       8.6218
   15909       8.5364
   15910       8.8708
   15911       8.7365
   15912       8.7420
   15913       7.8573
   15914       7.9362
   15915       8.4983
   15916       8.7579
   15917       8.1080
   15918       8.6961
   15919       9.0917
   15920       9.3947
   15921       9.0408
   15922       9.6018
   15923       8.7920
   15924       9.1170
   15925       9.4553
   15926       9.1834
   15927       9.6017
   15928       9.1424
   15929       8.8144
   15930       8.5029
   15931       8.6894
   15932       9.1194
   15933       9.7060
   15934       9.1666
   15935       9.9792
   15936       8.8015
   15937       9.5463
   15938       9.7360
   15939       9.0444
   15940       8.2364
   15941       8.9853
   15942       8.0705
   15943       8.3306
   15944       7.7952
   15945       8.4728
   15946       7.9012
   15947       8.5438
   15948       9.3510
   15949       8.3613
   15950       8.1283
   15951       9.0288
   15952       9.1629
   15953       8.9221
   15954       8.9480
   15955       8.5573
   15956       8.7207
   15957       8.4588
   15958       8.8948
   15959       8.7385
   15960       8.5811
   15961       9.1422
   15962       8.9894
   15963       9.6076
   15964       9.6175
   15965       9.8555
   15966       9.2881
   15967       8.6933
   15968       8.4608
   15969       9.2214
   15970       8.6890
   15971       8.4322
   15972       9.1183
   15973       8.6371
   15974       8.9983
   15975       8.8499
   15976       9.0327
   15977       9.1144
   15978       8.9564
   15979       9.6627
   15980       9.8917
   15981       9.9088
   15982      10.0602
   15983      10.7896
   15984       9.7833
   15985       9.9131
   15986       9.7908
   15987       9.8900
   15988       9.4554
   15989      10.0826
   15990      10.0022
   15991       9.9810
   15992       9.3669
   15993       8.8663
   15994       9.1418
   15995       9.4543
   15996       9.5130
   15997       9.4497
   15998       9.9701
   15999       9.0450
   16000       8.9333
   16001       8.8201
   16002       9.4477
   16003       8.6298
   16004       8.6784
   16005       9.5215
   16006       8.9770
   16007       9.6000
   16008       8.2183
   16009       8.7979
   16010       8.5724
   16011       8.5223
   16012       8.6789
   16013       9.0970
   16014       8.9119
   16015       9.2982
   16016       9.8191
   16017       9.9531
   16018       9.5230
   16019       9.9797
   16020       9.9947
   16021       9.6313
   16022       9.0869
   16023       8.8341
   16024       8.3776
   16025       8.6907
   16026       8.9211
   16027       9.5587
   16028       8.7603
   16029       9.5812
   16030       9.6283
   16031       9.4185
   16032       9.4294
   16033       9.8856
   16034       9.9394
   16035      10.0273
   16036      10.1794
   16037       9.8254
   16038       9.2616
   16039       9.9931
   16040       9.7985
   16041       8.8680
   16042       9.4937
   16043       9.8367
   16044      10.0162
   16045       9.7244
   16046       9.8771
   16047       9.8353
   16048      10.1443
   16049      10.6897
   16050       9.4280
   16051       9.9418
   16052       9.2812
   16053       9.1001
   16054       9.3187
   16055       8.9768
   16056       9.3088
   16057       9.0740
   16058       8.9904
   16059       8.6040
   16060       9.1482
   16061       9.0395
   16062       8.4061
   16063       8.8809
   16064       9.2720
   16065       8.6932
   16066       9.1538
   16067       9.1576
   16068       9.2939
   16069       9.8445
   16070       9.0130
   16071       9.5407
   16072       9.0729
   16073       9.5385
   16074       9.3459
   16075       9.5789
   16076       8.9147
   16077       9.5795
   16078       9.3914
   16079       8.8430
   16080       9.1967
   16081       9.1731
   16082       9.1140
   16083       9.1222
   16084       9.2684
   16085      10.0581
   16086       9.5890
   16087       9.0521
   16088       9.3091
   16089       9.6258
   16090       9.1375
   16091       9.6083
   16092       9.2815
   16093       9.0930
   16094       9.3477
   16095       8.8769
   16096       9.2117
   16097       9.2107
   16098       9.1426
   16099       9.2574
   16100       9.2292
   16101       9.1655
   16102       9.2019
   16103       8.8448
   16104       8.3470
   16105       9.6010
   16106       9.2331
   16107       9.1503
   16108       8.5418
   16109       7.8217
   16110       8.3004
   16111       8.4810
   16112       8.3472
   16113       8.4991
   16114       8.1946
   16115       8.4139
   16116       9.1012
   16117       8.6564
   16118       8.5656
   16119       8.6552
   16120       9.0262
   16121       8.8050
   16122       8.4144
   16123       9.0205
   16124       9.2793
   16125       9.2236
   16126       8.9515
   16127       9.0413
   16128       8.9014
   16129       8.7235
   16130       9.1355
   16131       9.2078
   16132       8.5468
   16133       8.9893
   16134       9.0570
   16135       8.5670
   16136       8.5453
   16137       8.4612
   16138       8.1044
   16139       8.6403
   16140       8.9031
   16141       9.2422
   16142       8.3575
   16143       8.9029
   16144       8.8327
   16145       8.7394
   16146       9.3658
   16147      10.0711
   16148       9.9352
   16149       9.6281
   16150       9.6766
   16151       9.6471
   16152       9.1272
   16153       9.3715
   16154       9.5000
   16155       9.3803
   16156       8.5938
   16157       8.8709
   16158       9.6212
   16159       8.8596
   16160       9.0213
   16161       9.0523
   16162       8.6532
   16163       8.6092
   16164       8.5563
   16165       9.1586
   16166       9.5227
   16167       9.0368
   16168       9.7213
   16169       8.8873
   16170       9.3744
   16171       9.9572
   16172       9.0747
   16173       9.4134
   16174       9.8748
   16175       9.4847
   16176       9.3574
   16177       9.7557
   16178       8.9719
   16179       9.1868
   16180       9.6564
   16181       9.0662
   16182       9.5471
   16183       9.4029
   16184       8.6307
   16185       8.9202
   16186       9.1321
   16187       8.6220
   16188       8.7439
   16189       8.4830
   16190       8.1183
   16191       8.6475
   16192       9.1484
   16193       8.6442
   16194       8.2658
   16195       8.1098
   16196       8.0009
   16197       8.3948
   16198       8.7454
   16199       8.7507
   16200       8.4768
   16201       9.0409
   16202       9.2683
   16203       9.1706
   16204       8.8708
   16205       8.6703
   16206       9.5818
   16207       9.3861
   16208       9.7826
   16209       9.3689
   16210       9.0665
   16211       9.1250
   16212       9.1760
   16213       9.9151
   16214      10.0069
   16215       9.7693
   16216       9.5980
   16217       9.5860
   16218      10.2122
   16219       9.4763
   16220       9.4839
   16221       9.5121
   16222       9.2186
   16223       8.6902
   16224       9.4201
   16225       9.0179
   16226       9.4876
   16227       9.0354
   16228       9.7052
   16229       8.6117
   16230       9.9366
   16231       9.8532
   16232       9.6745
   16233       9.6447
   16234      10.3946
   16235       9.6641
   16236       9.2873
   16237       9.9301
   16238       9.3598
   16239       9.5940
   16240       9.5946
   16241       9.7743
   16242       9.4275
   16243       9.4021
   16244      10.0862
   16245       9.3690
   16246       9.4134
   16247      10.1769
   16248       9.6636
   16249       9.9858
   16250       9.4481
   16251       9.6569
   16252      10.0563
   16253      10.5135
   16254      10.3504
   16255      10.0264
   16256      10.5522
   16257      10.3661
   16258      10.4547
   16259      10.0319
   16260      10.3952
   16261      10.0928
   16262      10.5067
   16263      10.2569
   16264      10.3068
   16265      10.3083
   16266      10.0347
   16267       9.8188
   16268      10.3180
   16269      10.5347
   16270      10.6763
   16271      10.5353
   16272      10.1194
   16273       9.9746
   16274      10.0810
   16275      10.2956
   16276       9.7649
   16277      10.1860
   16278       9.7415
   16279       8.9632
   16280       9.7689
   16281       8.9502
   16282       9.3271
   16283       9.0701
   16284       9.3925
   16285       8.7610
   16286       9.9813
   16287       9.2239
   16288       9.1730
   16289       8.3817
   16290       9.0573
   16291       9.3130
   16292       8.3301
   16293       8.8726
   16294       8.6081
   16295       8.3811
   16296       8.7546
   16297       9.3377
   16298       9.4478
   16299       8.8105
   16300       9.2949
   16301       9.8619
   16302       9.4319
   16303       9.5448
   16304       9.1497
   16305       8.7084
   16306       8.3280
   16307       7.9794
   16308       9.2011
   16309       8.6641
   16310       8.8162
   16311       9.2723
   16312       9.2165
   16313       9.1480
   16314       8.8610
   16315       9.4429
   16316       9.5296
   16317       9.0475
   16318       9.6205
   16319       9.2256
   16320       9.4602
   16321      10.1635
   16322       9.7095
   16323       9.7348
   16324       9.3336
   16325       9.6122
   16326      10.2381
   16327       9.8053
   16328      10.1861
   16329       9.5727
   16330       9.5300
   16331       9.6492
   16332       9.5848
   16333       9.1555
   16334       9.5661
   16335       9.7744
   16336       9.5308
   16337       9.3059
   16338       9.0223
   16339       9.1921
   16340       9.4699
   16341       9.1906
   16342       9.2551
   16343       9.7353
   16344       9.2582
   16345       9.2019
   16346       9.5480
   16347       9.3141
   16348       9.1956
   16349       9.2584
   16350       8.9855
   16351      10.1192
   16352       9.2783
   16353       9.2750
   16354       9.6476
   16355       9.6742
   16356       9.5434
   16357       9.4173
   16358       9.5735
   16359       9.5309
   16360       9.3643
   16361      10.0495
   16362       9.4823
   16363       9.5151
   16364       9.4819
   16365      10.1482
   16366       9.4910
   16367       9.8042
   16368      10.2607
   16369       9.0942
   16370       8.8362
   16371       9.3146
   16372       9.8533
   16373       9.1645
   16374       8.8121
   16375       8.2648
   16376       8.7665
   16377       8.6980
   16378       9.0067
   16379       8.4243
   16380       8.7723
   16381       8.8324
   16382       8.1338
   16383       7.7658
   16384       7.8141
   16385       7.7084
   16386       8.1705
   16387       8.5037
   16388       8.8035
   16389       8.2345
   16390       8.4452
   16391       8.5835
   16392       8.5681
   16393       8.3796
   16394       8.5569
   16395       8.9793
   16396       8.6343
   16397       8.3292
   16398       8.3501
   16399       8.5002
   16400       8.5185
   16401       7.9253
   16402       8.3937
   16403       8.8532
   16404       8.3242
   16405       8.9149
   16406       8.3789
   16407       8.5959
   16408       8.7378
   16409       8.3090
   16410       8.3125
   16411       8.5539
   16412       8.3591
   16413       8.2904
   16414       8.3194
   16415       8.0693
   16416       7.5924
   16417       8.6972
   16418       8.9058
   16419       8.6631
   16420       8.4366
   16421       9.2421
   16422       8.8018
   16423       8.5378
   16424       8.6399
   16425       9.3013
   16426       8.9450
   16427       9.2032
   16428       8.6291
   16429       8.7036
   16430       8.4234
   16431       8.4374
   16432       8.5608
   16433       8.5874
   16434       8.7602
   16435       8.7085
   16436       8.8543
   16437       8.7217
   16438       8.8090
   16439       9.3036
   16440       9.5252
   16441      10.4311
   16442      10.6720
   16443      10.1848
   16444      10.4226
   16445      10.6382
   16446       9.8726
   16447      10.0155
   16448       9.9886
   16449      10.3955
   16450       9.4726
   16451       9.8724
   16452      10.3869
   16453      10.2354
   16454      10.0274
   16455      10.0321
   16456      10.2295
   16457      10.4967
   16458       9.9615
   16459      10.1908
   16460       9.4550
   16461       9.6154
   16462       9.8351
   16463      10.2312
   16464       9.1128
   16465       9.6485
   16466       9.4454
   16467       9.1798
   16468       9.4627
   16469       9.6114
   16470      10.0138
   16471       9.3846
   16472       9.0490
   16473       9.4814
   16474       9.6607
   16475       9.1891
   16476       9.1119
   16477       9.2100
   16478       8.9174
   16479       8.8253
   16480       9.6982
   16481       8.8408
   16482       9.1748
   16483       9.3990
   16484       9.2634
   16485       9.8829
   16486       9.4183
   16487       9.7093
   16488       9.7915
   16489       9.8678
   16490       9.7922
   16491      10.1258
   16492       9.6534
   16493      10.1124
   16494       9.6592
   16495      10.1624
   16496       9.6095
   16497       9.9704
   16498       9.3495
   16499       9.8129
   16500      10.1955
   16501       9.7425
   16502       9.6791
   16503       9.5491
   16504      10.2382
   16505       9.7009
   16506       9.8574
   16507       9.0560
   16508       9.1519
   16509       8.8576
   16510       9.7626
   16511       9.2348
   16512       9.8659
   16513       8.8394
   16514       8.9310
   16515       9.2948
   16516       8.4447
   16517       8.4058
   16518       8.9942
   16519       8.3940
   16520       7.8746
   16521       8.3664
   16522       8.2025
   16523       8.8592
   16524       8.3459
   16525       8.3049
   16526       8.8484
   16527       8.1232
   16528       8.7372
   16529       8.7781
   16530       8.7841
   16531       8.6379
   16532       8.7400
   16533       9.1568
   16534       9.0337
   16535       9.8120
   16536       9.0765
   16537       8.6496
   16538       8.5110
   16539       8.9949
   16540       8.8126
   16541       8.6117
   16542       8.2523
   16543       8.1841
   16544       9.0795
   16545       9.1059
   16546       9.7650
   16547       9.3696
   16548       9.2145
   16549       9.2971
   16550       9.4405
   16551       8.6797
   16552       9.2933
   16553       9.0535
   16554       9.2220
   16555       9.1586
   16556       9.1147
   16557       9.0819
   16558       9.2949
   16559       8.0498
   16560       8.4832
   16561       8.7355
   16562       9.0854
   16563       8.9913
   16564       8.6090
   16565       8.6923
   16566       8.0079
   16567       8.3915
   16568       9.2128
   16569       8.6054
   16570       8.6164
   16571       8.7946
   16572       9.1383
   16573       8.4361
   16574       8.7559
   16575       8.3748
   16576       9.0649
   16577       8.8374
   16578       9.5957
   16579       9.1246
   16580      10.0053
   16581       9.4736
   16582       9.0930
   16583       9.3830
   16584       9.5159
   16585       9.3278
   16586       9.0177
   16587       9.0630
   16588       9.1445
   16589       9.7629
   16590       9.3714
   16591       9.2970
   16592       9.5952
   16593       9.6050
   16594       9.6504
   16595       9.9203
   16596       9.7568
   16597      10.0744
   16598       9.2393
   16599       9.4826
   16600      10.1391
   16601      10.4474
   16602      10.3292
   16603      10.3112
   16604      10.3316
   16605      10.0426
   16606       9.8110
   16607       9.3764
   16608      10.1289
   16609       9.7778
   16610       9.3662
   16611       9.5350
   16612       9.5484
   16613       9.3284
   16614       9.6175
   16615       9.1667
   16616       9.9737
   16617       9.2594
   16618       9.0264
   16619       9.3867
   16620      10.2093
   16621      10.1035
   16622       9.9124
   16623      10.2735
   16624       9.9252
   16625      10.4792
   16626      10.2094
   16627      10.1221
   16628      10.2958
   16629      10.1364
   16630       9.4438
   16631       9.8798
   16632       9.0080
   16633       9.6384
   16634       9.6165
   16635       9.9115
   16636       8.9822
   16637       9.2881
   16638       9.6495
   16639       9.6058
   16640       9.6288
   16641       9.5778
   16642       9.1064
   16643       9.7514
   16644       8.8662
   16645       9.6535
   16646       9.3063
   16647       9.5692
   16648       9.2163
   16649       8.6669
   16650       9.6539
   16651       9.3412
   16652       9.6526
   16653       9.5912
   16654       9.7000
   16655      10.1918
   16656      10.0230
   16657      10.1592
   16658      10.3413
   16659       9.4980
   16660       9.3540
   16661       9.1618
   16662       8.8604
   16663       9.5433
   16664       9.4763
   16665       8.9717
   16666       9.8096
   16667      10.0792
   16668       9.5113
   16669       9.8487
   16670       9.1593
   16671       9.4074
   16672       8.8571
   16673       8.9371
   16674       9.2818
   16675       9.0931
   16676       9.3181
   16677       9.6742
   16678       9.3251
   16679       9.2187
   16680       8.9875
   16681       9.1861
   16682       9.4252
   16683       9.3911
   16684       9.2102
   16685       9.2789
   16686       9.9307
   16687       9.5161
   16688       9.0024
   16689       9.5047
   16690      10.1454
   16691       9.3632
   16692       9.2591
   16693       9.4060
   16694       9.5261
   16695       9.4595
   16696       9.6063
   16697       9.4333
   16698       9.9846
   16699       9.5682
   16700       9.3195
   16701       8.9635
   16702       9.4029
   16703       9.1262
   16704       9.1483
   16705       9.3111
   16706       9.7217
   16707       9.2800
   16708       8.6823
   16709       9.5369
   16710       9.3986
   16711       9.5407
   16712       9.4255
   16713       9.3940
   16714       9.9394
   16715       9.6786
   16716       9.4648
   16717       9.5638
   16718       9.1699
   16719       9.1915
   16720       9.0147
   16721       9.1126
   16722       8.6659
   16723       9.3797
   16724       9.1894
   16725       9.3455
   16726       9.5700
   16727       9.2210
   16728       9.2096
   16729       9.3818
   16730       8.8488
   16731       9.0098
   16732       8.7529
   16733       9.2413
   16734       9.5354
   16735       9.3194
   16736       9.7955
   16737       9.7352
   16738      10.0577
   16739       9.7755
   16740      10.2269
   16741       9.8136
   16742      10.1441
   16743      10.3355
   16744      10.1987
   16745       9.7812
   16746      10.1030
   16747       9.8452
   16748       9.8855
   16749       9.8576
   16750       9.8144
   16751      10.4407
   16752      10.0602
   16753       9.9214
   16754      10.2871
   16755       9.9858
   16756       9.4209
   16757       9.0259
   16758       9.5337
   16759       9.0101
   16760       9.1176
   16761       9.0176
   16762       9.2920
   16763       8.3543
   16764       8.6324
   16765       9.1953
   16766       9.3541
   16767       8.9477
   16768       8.9468
   16769       9.5341
   16770       8.9577
   16771       9.0077
   16772       9.4588
   16773       9.0944
   16774       9.1145
   16775       9.4558
   16776       9.2037
   16777       9.4881
   16778       9.2645
   16779       9.3362
   16780       9.6314
   16781       9.7728
   16782       9.6830
   16783      10.3702
   16784       9.7946
   16785      10.3641
   16786      10.1099
   16787      10.3317
   16788       9.5841
   16789       9.8292
   16790       9.9062
   16791       9.4593
   16792       9.6154
   16793       9.0413
   16794       9.1951
   16795       9.6142
   16796       9.7030
   16797       9.4905
   16798       9.0536
   16799       8.9477
   16800       9.4246
   16801       9.8470
   16802       9.0749
   16803       9.7363
   16804       9.9956
   16805      10.5173
   16806       9.9061
   16807       9.5711
   16808      10.1072
   16809       9.0414
   16810       9.2103
   16811       8.0117
   16812       8.5288
   16813       8.7981
   16814       9.8078
   16815       9.7398
   16816       9.9268
   16817       9.0658
   16818       9.0618
   16819       9.6749
   16820      10.3723
   16821      10.0180
   16822      10.3153
   16823      10.2681
   16824      10.5713
   16825      10.2080
   16826      10.3310
   16827      10.4512
   16828       9.8271
   16829       9.9903
   16830       9.8298
   16831      10.3087
   16832       9.9388
   16833      10.1305
   16834      10.4323
   16835       9.5398
   16836       9.3651
   16837       9.9577
   16838       9.7608
   16839       9.9958
   16840      10.0131
   16841       9.6594
   16842       9.2288
   16843       8.9973
   16844       9.1626
   16845       9.2233
   16846       9.0462
   16847       9.2412
   16848       9.7780
   16849       9.4356
   16850       9.7047
   16851       9.7352
   16852       9.7268
   16853       9.6218
   16854       9.5323
   16855       9.2687
   16856       9.4973
   16857       9.7375
   16858       9.7298
   16859       8.9578
   16860       9.3381
   16861       9.2574
   16862       9.3061
   16863       9.4825
   16864       8.9624
   16865       9.1532
   16866       9.1075
   16867       9.0785
   16868       9.3196
   16869       9.1395
   16870       9.2886
   16871       9.6425
   16872       8.6959
   16873       8.6844
   16874       8.6469
   16875       8.9393
   16876       9.1987
   16877       9.3573
   16878       9.1252
   16879       8.8836
   16880       9.8965
   16881       9.5032
   16882       9.4343
   16883       9.8012
   16884      10.2596
   16885       9.7221
   16886       9.3058
   16887       9.7399
   16888       9.8255
   16889       9.4634
   16890       9.4505
   16891       9.5176
   16892       9.3234
   16893       9.5514
   16894       9.4638
   16895       9.3644
   16896       9.1518
   16897       9.3351
   16898       9.4656
   16899       9.0761
   16900       9.5518
   16901       9.1037
   16902       9.2703
   16903       9.2424
   16904       9.0418
   16905       9.2549
   16906       9.4615
   16907       9.3681
   16908       9.1530
   16909       9.1309
   16910       8.3560
   16911       8.2100
   16912       7.9813
   16913       8.1789
   16914       8.7067
   16915       8.2911
   16916       8.6031
   16917       8.2607
   16918       8.6717
   16919       8.2114
   16920       9.2841
   16921       9.5066
   16922       9.6708
   16923       9.9564
   16924       9.6582
   16925       9.5529
   16926       9.7496
   16927       9.5828
   16928       9.0422
   16929       9.7393
   16930       9.7469
   16931       9.6689
   16932      10.5397
   16933       9.9638
   16934      10.0329
   16935       9.5413
   16936       9.5851
   16937       9.0998
   16938       9.6785
   16939       9.1791
   16940       9.2557
   16941       9.5074
   16942       9.5238
   16943       9.6179
   16944       8.9736
   16945      10.0110
   16946       9.5317
   16947       9.4047
   16948      10.1082
   16949       9.4249
   16950       9.5110
   16951       9.5121
   16952       9.1953
   16953       9.1699
   16954       8.9462
   16955       8.9071
   16956       8.7524
   16957       9.2752
   16958       8.7747
   16959       7.8542
   16960       8.2763
   16961       8.7248
   16962       8.4522
   16963       8.1776
   16964       8.1425
   16965       8.8927
   16966       9.4226
   16967       9.0402
   16968       9.6786
   16969       9.1744
   16970       9.0251
   16971       9.0816
   16972       8.9089
   16973       9.0495
   16974       8.8242
   16975       9.0676
   16976       9.4447
   16977       9.0881
   16978       8.8169
   16979       9.0898
   16980       9.0772
   16981       8.8270
   16982       8.7917
   16983       9.1016
   16984       8.6865
   16985       8.7955
   16986       8.5182
   16987       8.7851
   16988       8.8552
   16989       8.8812
   16990       8.7465
   16991       8.5680
   16992       8.6923
   16993       9.1750
   16994       9.7233
   16995       9.4214
   16996       9.2455
   16997       8.8284
   16998       9.6779
   16999       8.9075
   17000       9.4465
   17001       9.3021
   17002       9.5249
   17003       9.6167
   17004       9.6335
   17005       9.3584
   17006       9.5444
   17007       9.3431
   17008       9.5937
   17009       9.5200
   17010       9.3174
   17011       9.3743
   17012       9.3370
   17013      10.5272
   17014      10.8949
   17015       9.9843
   17016      10.2135
   17017      10.0808
   17018      10.5812
   17019      10.8929
   17020      10.1465
   17021       9.7391
   17022       9.2610
   17023       9.7831
   17024       9.3445
   17025       9.8450
   17026       9.2347
   17027       9.3653
   17028       9.3543
   17029       9.2873
   17030       8.8613
   17031       9.1413
   17032       9.6550
   17033       8.8612
   17034       8.2737
   17035       8.5907
   17036       8.8357
   17037       8.5478
   17038       8.6101
   17039       8.1397
   17040       8.7418
   17041       8.4156
   17042       8.7616
   17043       8.7406
   17044       8.9429
   17045       8.5592
   17046       8.3643
   17047       8.5655
   17048       8.4246
   17049       8.4473
   17050       9.1171
   17051       8.7917
   17052       8.5197
   17053       9.0828
   17054       9.5354
   17055       9.0172
   17056       8.9959
   17057       9.1030
   17058       8.4057
   17059       8.5525
   17060       9.0958
   17061       9.7144
   17062       9.0071
   17063       9.6368
   17064       9.3789
   17065       8.9352
   17066      10.0178
   17067       9.4786
   17068       9.3761
   17069      10.0080
   17070       9.2934
   17071       9.7137
   17072       8.8689
   17073       9.8791
   17074       9.4115
   17075       9.6730
   17076       9.8890
   17077       9.2425
   17078       9.6279
   17079       9.5507
   17080       9.6139
   17081       9.3778
   17082       8.9311
   17083       9.5095
   17084       9.0791
   17085       9.6416
   17086      10.2896
   17087      10.2258
   17088       9.5174
   17089       9.5069
   17090       9.9593
   17091      10.2812
   17092       9.6533
   17093      10.4525
   17094       9.8300
   17095       9.6822
   17096       9.8360
   17097       9.1209
   17098      10.0685
   17099       9.9830
   17100      10.2825
   17101      10.3921
   17102      10.4630
   17103      10.0960
   17104      10.8814
   17105      10.7007
   17106      10.9016
   17107      10.3289
   17108       9.6808
   17109      10.7476
   17110       9.7571
   17111       9.8794
   17112      10.1874
   17113       9.7150
   17114       9.8317
   17115      10.2345
   17116       9.2379
   17117      10.1153
   17118       9.3897
   17119      10.1373
   17120       8.7359
   17121       8.5579
   17122       9.0724
   17123       9.3623
   17124      10.0161
   17125       9.4945
   17126      10.0560
   17127       9.7694
   17128       9.5179
   17129       8.7810
   17130       8.7223
   17131       9.3008
   17132       9.4115
   17133       9.3990
   17134       9.0034
   17135       9.1939
   17136       8.9113
   17137       9.5045
   17138      10.0830
   17139       9.7815
   17140       9.7379
   17141      10.3530
   17142      10.8713
   17143      10.9368
   17144      10.4213
   17145       9.5423
   17146      10.0113
   17147       9.8735
   17148       9.0823
   17149       9.7643
   17150       9.6309
   17151       9.2917
   17152       9.6751
   17153       9.5308
   17154       9.3260
   17155       9.4750
   17156       9.4422
   17157       9.5014
   17158       9.6686
   17159       9.7699
   17160       9.6920
   17161      10.5615
   17162       9.7202
   17163       9.7962
   17164       9.6556
   17165      10.0196
   17166      10.2613
   17167      10.0650
   17168      10.7291
   17169       9.8365
   17170       9.9771
   17171      10.8931
   17172      10.7873
   17173      10.6928
   17174      10.0209
   17175      10.3127
   17176      10.1084
   17177      10.6810
   17178      10.2200
   17179       9.5562
   17180       9.9268
   17181       9.4991
   17182       9.6377
   17183       9.7286
   17184       9.4664
   17185       9.1111
   17186       8.8902
   17187       9.0516
   17188       9.2283
   17189       8.8838
   17190       9.0266
   17191       9.4515
   17192       9.1956
   17193       9.3348
   17194       8.8039
   17195       9.5276
   17196       9.0887
   17197       9.6964
   17198       9.2946
   17199      10.0868
   17200       9.0315
   17201       9.2669
   17202       9.1333
   17203       9.4010
   17204       8.7865
   17205       9.7709
   17206       9.5574
   17207       9.5948
   17208       8.7044
   17209       8.6500
   17210       9.0247
   17211       8.8128
   17212       9.1377
   17213       9.4290
   17214       8.9917
   17215       8.7952
   17216       9.6749
   17217       9.4167
   17218       9.5288
   17219       9.4668
   17220       9.2593
   17221       8.7557
   17222       8.7714
   17223       8.5128
   17224       8.7272
   17225       7.9751
   17226       8.4883
   17227       8.6140
   17228       9.0021
   17229       8.6494
   17230       9.2597
   17231       9.1033
   17232       9.0644
   17233       9.0067
   17234       9.6146
   17235       9.3725
   17236       9.1744
   17237       9.0561
   17238       9.4564
   17239       8.9426
   17240       8.9855
   17241       8.8404
   17242       9.2619
   17243       9.3096
   17244       9.9921
   17245       9.2225
   17246       9.5881
   17247       8.9872
   17248       8.6610
   17249       9.5025
   17250       8.7697
   17251       9.3081
   17252       8.7894
   17253       8.4334
   17254       9.5700
   17255       9.6060
   17256       8.8147
   17257       8.6894
   17258       8.9754
   17259       9.2761
   17260       9.1698
   17261       9.6129
   17262       9.8056
   17263       8.9770
   17264       8.7754
   17265       9.6495
   17266       9.2218
   17267       9.9304
   17268       9.7226
   17269       9.8117
   17270       9.3962
   17271       9.1762
   17272      10.0869
   17273       9.6252
   17274       9.9645
   17275       9.3943
   17276       9.5399
   17277       8.9112
   17278       9.0028
   17279       9.2742
   17280       8.8416
   17281       9.1391
   17282       8.9512
   17283       8.8541
   17284       8.7043
   17285       8.3659
   17286       8.8349
   17287       8.7645
   17288       9.4329
   17289       9.4952
   17290       9.1563
   17291       9.1475
   17292       8.7727
   17293       9.5529
   17294       9.3860
   17295       9.8634
   17296      10.0704
   17297       9.3317
   17298       9.3845
   17299       8.9107
   17300       8.0051
   17301       9.0750
   17302       8.5197
   17303       8.6216
   17304       8.3817
   17305       8.7366
   17306       8.3772
   17307       8.4289
   17308       8.4637
   17309       8.2501
   17310       7.9863
   17311       8.1582
   17312       8.4317
   17313       7.9707
   17314       8.5326
   17315       8.0870
   17316       8.1824
   17317       7.7388
   17318       8.3804
   17319       7.0959
   17320       7.5043
   17321       8.4427
   17322       8.7092
   17323       8.4671
   17324       8.3389
   17325       8.5295
   17326       8.9603
   17327       8.6700
   17328       9.2663
   17329       8.9424
   17330       9.2542
   17331       9.6196
   17332       9.2471
   17333       9.7315
   17334       9.8412
   17335       9.6410
   17336       8.4884
   17337       8.5641
   17338       8.9605
   17339       8.6799
   17340       8.7620
   17341       9.0327
   17342       8.5763
   17343       8.7930
   17344       8.6879
   17345       8.0838
   17346       8.3489
   17347       9.0885
   17348       8.9698
   17349       8.7078
   17350       8.5310
   17351       8.2227
   17352       8.3857
   17353       8.5872
   17354       8.8549
   17355       8.3126
   17356       7.9503
   17357       8.8062
   17358       8.7581
   17359       8.7641
   17360       8.3779
   17361       9.0637
   17362       8.2967
   17363       9.1538
   17364       9.1184
   17365       9.3556
   17366       9.0833
   17367       8.9101
   17368       8.6156
   17369       8.3672
   17370       8.5205
   17371       8.7960
   17372       8.8015
   17373       8.8671
   17374       8.7101
   17375       9.0086
   17376       9.0758
   17377       9.2447
   17378       8.7695
   17379       8.7450
   17380       7.7586
   17381       7.7715
   17382       8.3353
   17383       7.9279
   17384       7.4773
   17385       7.4754
   17386       8.5611
   17387       8.3601
   17388       8.1010
   17389       7.6708
   17390       8.1392
   17391       8.3297
   17392       9.1101
   17393       9.1845
   17394       9.8020
   17395       9.0908
   17396       9.3992
   17397       8.9553
   17398       8.4987
   17399       8.4054
   17400       9.1544
   17401       9.3199
   17402       8.9329
   17403       8.7761
   17404       8.7168
   17405       8.6194
   17406       8.2964
   17407       8.5102
   17408       8.3849
   17409       8.2439
   17410       8.9571
   17411       8.6330
   17412       9.3633
   17413       9.3837
   17414       9.1889
   17415       9.3621
   17416       8.7686
   17417       9.4427
   17418       9.2237
   17419       8.8088
   17420      10.3469
   17421       9.2393
   17422       9.9891
   17423      10.0335
   17424       9.6111
   17425       9.3820
   17426      10.1007
   17427       9.8786
   17428       9.5691
   17429      10.1645
   17430      10.5246
   17431      10.5132
   17432      10.3483
   17433       9.1766
   17434       9.5443
   17435       9.4408
   17436       9.1658
   17437       9.7592
   17438       9.3808
   17439       9.2950
   17440       9.6677
   17441       9.4522
   17442       9.1833
   17443       9.7554
   17444       8.7278
   17445       8.8165
   17446       8.7198
   17447       8.2943
   17448       8.4619
   17449       8.4412
   17450       8.6343
   17451       8.6380
   17452       8.7207
   17453       8.3915
   17454       8.7555
   17455       8.9468
   17456       8.8362
   17457       9.4018
   17458       8.6932
   17459       8.9347
   17460       8.9070
   17461       8.3180
   17462       8.5689
   17463       8.8397
   17464       9.3803
   17465       8.8671
   17466       8.7407
   17467       8.2588
   17468       9.4132
   17469       9.6093
   17470       9.4135
   17471       8.4467
   17472       8.2787
   17473       8.9921
   17474       8.8204
   17475       9.1476
   17476       8.5026
   17477       8.7005
   17478       8.7026
   17479       7.9994
   17480       7.9254
   17481       8.5625
   17482       8.2383
   17483       8.1742
   17484       8.2392
   17485       8.2610
   17486       8.4704
   17487       9.1285
   17488       8.1592
   17489       8.7326
   17490       8.6681
   17491       8.4119
   17492       8.7171
   17493       8.6113
   17494       9.2971
   17495       8.9699
   17496       8.6594
   17497       8.8055
   17498       8.4678
   17499       8.4698
   17500       8.2962
   17501       7.8745
   17502       7.9401
   17503       8.2946
   17504       8.3302
   17505       8.1232
   17506       7.7778
   17507       7.9359
   17508       8.8972
   17509       8.4736
   17510       9.1286
   17511       7.9829
   17512       8.3006
   17513       8.3149
   17514       8.3573
   17515       8.1992
   17516       7.9980
   17517       8.1973
   17518       8.3189
   17519       8.6241
   17520       8.7274
   17521       9.1624
   17522       8.9328
   17523       8.9682
   17524       8.9754
   17525       8.8610
   17526       9.0000
   17527       8.7532
   17528       8.4002
   17529       8.6683
   17530       9.6025
   17531      10.0025
   17532       9.4951
   17533       9.3203
   17534       9.3648
   17535       9.2782
   17536       9.0384
   17537       8.7086
   17538       9.4335
   17539       8.8664
   17540       9.2833
   17541       9.3156
   17542       9.1525
   17543       8.8255
   17544       7.8808
   17545       8.9515
   17546       7.9304
   17547       8.7552
   17548       8.7417
   17549       8.6309
   17550       8.3995
   17551       8.8683
   17552       8.5764
   17553       7.8968
   17554       8.6187
   17555       8.6596
   17556       8.3494
   17557       9.1927
   17558       8.4015
   17559       8.4911
   17560       8.7484
   17561       8.3635
   17562       8.3457
   17563       8.2420
   17564       8.5389
   17565       8.2443
   17566       8.2389
   17567       7.1332
   17568       7.8947
   17569       8.3494
   17570       8.5179
   17571       9.1557
   17572       8.4880
   17573       8.9762
   17574       8.6705
   17575       8.7073
   17576       8.2193
   17577       9.2124
   17578       8.8127
   17579       9.0123
   17580       9.1384
   17581       8.9503
   17582       8.6534
   17583       8.5787
   17584       8.8858
   17585       8.4874
   17586       8.9226
   17587       8.9299
   17588       8.3454
   17589       9.1939
   17590       9.0364
   17591       8.6126
   17592       8.5896
   17593       8.3409
   17594       8.9509
   17595       9.1665
   17596       9.2081
   17597       8.6870
   17598       8.3888
   17599       8.8258
   17600       9.0658
   17601       9.0531
   17602       8.7968
   17603       9.2052
   17604       9.4313
   17605       9.4268
   17606       9.0532
   17607       8.2658
   17608       8.2279
   17609       8.3272
   17610       8.7080
   17611       8.0510
   17612       8.8419
   17613       8.9431
   17614       8.8769
   17615       8.7296
   17616       8.2527
   17617       8.5575
   17618       8.6349
   17619       8.1914
   17620       9.4135
   17621       8.3798
   17622       8.4909
   17623       8.7077
   17624       8.4593
   17625       8.8172
   17626       9.3166
   17627       8.6276
   17628       8.9317
   17629       8.3722
   17630       8.3957
   17631       8.2258
   17632       7.6767
   17633       7.7621
   17634       8.5867
   17635       8.8902
   17636       8.6535
   17637       8.4311
   17638       9.0601
   17639       8.5188
   17640       8.9391
   17641       8.1789
   17642       7.9272
   17643       8.7774
   17644       8.2873
   17645       7.9268
   17646       8.0299
   17647       7.6563
   17648       7.4828
   17649       8.3745
   17650       7.9603
   17651       8.3064
   17652       8.4036
   17653       7.9801
   17654       8.3913
   17655       9.0456
   17656       9.8214
   17657       9.6323
   17658       8.9799
   17659       9.3821
   17660       8.8121
   17661       9.1332
   17662       9.2647
   17663       9.5397
   17664       9.9472
   17665       9.6782
   17666      10.0048
   17667       9.1831
   17668       9.3542
   17669       9.6779
   17670       9.5857
   17671       9.8246
   17672       9.3439
   17673       9.6202
   17674       9.5190
   17675       9.1647
   17676       8.5702
   17677       8.3032
   17678       8.3413
   17679       8.1927
   17680       8.8128
   17681       8.0919
   17682       7.6403
   17683       7.8196
   17684       7.5943
   17685       8.6292
   17686       8.4103
   17687       8.1299
   17688       8.9024
   17689       8.9090
   17690       9.0681
   17691       9.4037
   17692       8.3398
   17693       8.4010
   17694       7.8819
   17695       8.4583
   17696       7.6490
   17697       8.8350
   17698       9.2005
   17699       8.5687
   17700       8.6007
   17701       9.2964
   17702       8.5860
   17703       9.1149
   17704       8.7977
   17705       8.4322
   17706       8.3794
   17707       8.4281
   17708       8.7023
   17709       8.7841
   17710       9.1189
   17711       9.9993
   17712       9.6142
   17713       9.3034
   17714       9.3427
   17715       8.9036
   17716       9.4701
   17717       8.8337
   17718       9.0005
   17719       9.2977
   17720       9.1682
   17721       9.0154
   17722       8.8887
   17723       8.0867
   17724       8.3602
   17725       9.0677
   17726       8.8333
   17727       9.2007
   17728      10.1448
   17729       8.6562
   17730       9.1562
   17731       9.7925
   17732       9.3634
   17733       9.3189
   17734      10.3484
   17735       8.8917
   17736       9.0462
   17737       9.2669
   17738       8.7831
   17739       9.4270
   17740       7.8286
   17741       8.9044
   17742       9.4842
   17743       9.1447
   17744       9.2481
   17745       9.0586
   17746       9.5070
   17747       9.7817
   17748       9.5087
   17749       9.5496
   17750       9.8726
   17751       8.7504
   17752       8.9800
   17753       9.5664
   17754      10.1528
   17755       9.4974
   17756       9.4075
   17757       8.7333
   17758       8.4980
   17759       8.6918
   17760       9.0576
   17761       8.8881
   17762       8.6930
   17763       8.6743
   17764       8.6273
   17765       8.8173
   17766       8.4040
   17767       8.1755
   17768       8.2552
   17769       7.8420
   17770       8.1221
   17771       7.2901
   17772       8.1126
   17773       8.0857
   17774       7.8489
   17775       8.1175
   17776       7.8883
   17777       8.6401
   17778       8.9480
   17779       8.4605
   17780       8.6148
   17781       8.9130
   17782       9.4943
   17783       8.2308
   17784       8.6110
   17785       8.4290
   17786       8.5019
   17787       9.1922
   17788       9.2141
   17789       9.1703
   17790       9.8915
   17791       9.2543
   17792       9.0733
   17793       9.2895
   17794       8.5145
   17795       8.6462
   17796       8.4647
   17797       8.7586
   17798       9.2610
   17799       8.6864
   17800       8.1146
   17801       8.2869
   17802       8.6376
   17803       8.9993
   17804       9.2845
   17805       8.7902
   17806       9.1024
   17807       9.4117
   17808      10.1353
   17809       9.4643
   17810       9.7670
   17811       8.9974
   17812       9.6015
   17813       9.1313
   17814       9.4492
   17815       8.6955
   17816       9.2691
   17817       9.0883
   17818       8.8314
   17819       8.6774
   17820       9.0187
   17821       8.7969
   17822       9.2161
   17823       9.2371
   17824       9.4882
   17825       9.6322
   17826       9.3758
   17827       8.7109
   17828       8.9484
   17829       9.0356
   17830       9.3094
   17831       8.8019
   17832       9.5967
   17833       8.8027
   17834       9.1538
   17835       8.7487
   17836       9.7570
   17837       9.2154
   17838       9.0657
   17839       9.2957
   17840       9.4739
   17841       9.1019
   17842       9.0642
   17843       9.1371
   17844       9.0633
   17845       8.8933
   17846       8.9287
   17847       8.6374
   17848       8.5100
   17849       8.1477
   17850       8.1159
   17851       7.8142
   17852       7.7763
   17853       7.6853
   17854       8.9051
   17855       8.5167
   17856       8.7788
   17857       9.2082
   17858       8.3328
   17859       9.1067
   17860       8.6007
   17861       8.8032
   17862       8.4312
   17863       9.1974
   17864       8.9209
   17865       8.7311
   17866       8.6465
   17867       8.1477
   17868       7.7391
   17869       8.0052
   17870       8.7151
   17871       8.4811
   17872       8.7087
   17873       8.6642
   17874       8.5875
   17875       8.8097
   17876       7.8111
   17877       8.2069
   17878       7.7491
   17879       8.6319
   17880       8.3088
   17881       8.6096
   17882       8.0242
   17883       8.4541
   17884       7.8879
   17885       8.0411
   17886       8.1969
   17887       7.8935
   17888       8.5681
   17889       8.2403
   17890       8.4259
   17891       8.8621
   17892       8.7527
   17893       8.5180
   17894       8.5398
   17895       8.5623
   17896       8.7137
   17897       8.3044
   17898       7.3638
   17899       8.8900
   17900       8.8924
   17901       8.4141
   17902       8.6716
   17903       8.8515
   17904       8.6934
   17905       8.9183
   17906       9.3658
   17907       9.0493
   17908       9.5145
   17909       8.9231
   17910       8.3741
   17911       9.0197
   17912       9.0324
   17913       8.6551
   17914       8.8238
   17915       8.1282
   17916       8.4086
   17917       8.2098
   17918       8.2936
   17919       8.0080
   17920       8.2863
   17921       8.3260
   17922       8.1119
   17923       7.9464
   17924       8.0711
   17925       8.5334
   17926       8.1356
   17927       8.9577
   17928       9.0063
   17929       8.6465
   17930       8.3226
   17931       8.3986
   17932       8.6594
   17933       8.9965
   17934       9.5061
   17935       9.1004
   17936       9.8890
   17937       9.7360
   17938       9.2445
   17939       9.8791
   17940       9.8474
   17941       9.8193
   17942       9.1793
   17943       9.8875
   17944       9.4963
   17945       9.5532
   17946       9.6523
   17947       8.9732
   17948       9.5844
   17949       9.4758
   17950       9.4840
   17951      10.3428
   17952      10.8649
   17953      10.1856
   17954       9.6736
   17955       9.8277
   17956       9.6053
   17957      10.0170
   17958      10.1049
   17959       9.9625
   17960      10.0979
   17961      10.7160
   17962       9.6943
   17963       9.5932
   17964       9.1029
   17965      10.3001
   17966       9.8568
   17967       9.7493
   17968       9.4552
   17969       9.5758
   17970      10.3871
   17971       9.8654
   17972       9.2640
   17973      10.1631
   17974       9.9882
   17975       9.8231
   17976      10.2242
   17977      10.4174
   17978      10.7276
   17979      10.5741
   17980      10.3576
   17981       9.7336
   17982       9.9030
   17983      10.1022
   17984       9.9272
   17985       9.8502
   17986      10.4417
   17987      10.4922
   17988      11.2836
   17989      10.3151
   17990      10.8121
   17991      10.5790
   17992      10.8098
   17993      10.4176
   17994      10.5411
   17995      10.3797
   17996      10.1900
   17997      10.6919
   17998      10.5871
   17999      11.6642
   18000      10.1979
   18001      10.3991
   18002      10.0727
   18003      10.2281
   18004      10.4851
   18005      10.1172
   18006       9.7057
   18007       9.7360
   18008       9.5858
   18009       9.7232
   18010      10.4075
   18011       9.0639
   18012      10.3269
   18013      10.0332
   18014      10.2416
   18015      10.7067
   18016      10.6042
   18017      10.4601
   18018      10.8692
   18019      10.5922
   18020      10.3026
   18021       9.8635
   18022      10.0758
   18023       9.9332
   18024      10.1344
   18025      11.1303
   18026      10.3185
   18027      10.2479
   18028      11.1016
   18029      10.6332
   18030      11.1947
   18031      10.1624
   18032      10.2723
   18033      10.6328
   18034      10.1783
   18035      11.3805
   18036      11.7715
   18037      11.2727
   18038      10.1861
   18039       9.8454
   18040      11.1209
   18041      10.0882
   18042      10.0061
   18043      10.1616
   18044      10.1157
   18045      10.2995
   18046      10.4253
   18047      10.0995
   18048      10.4097
   18049       9.8100
   18050       9.6218
   18051      10.3935
   18052      10.0221
   18053      10.4377
   18054      10.6024
   18055       9.8954
   18056      11.1469
   18057      10.8594
   18058      11.4641
   18059      10.8755
   18060      10.6954
   18061      10.5855
   18062      10.6687
   18063      10.6662
   18064      10.7350
   18065      10.1861
   18066      10.7413
   18067      10.2164
   18068      10.4187
   18069      10.4798
   18070       9.9902
   18071      10.6463
   18072      10.8442
   18073      10.0295
   18074      10.7318
   18075      10.9201
   18076      10.3284
   18077      11.2167
   18078      10.5407
   18079      10.2158
   18080       9.8057
   18081      10.8232
   18082      10.3968
   18083      10.4410
   18084      10.4750
   18085      10.8659
   18086      10.4553
   18087      10.9065
   18088      10.7827
   18089      10.7839
   18090      10.5450
   18091      10.5483
   18092      10.5335
   18093      10.4029
   18094      10.5647
   18095      11.2322
   18096      11.0578
   18097      10.6347
   18098      10.1512
   18099      10.7142
   18100       9.8858
   18101       9.8681
   18102       9.7385
   18103      11.1703
   18104      10.3460
   18105      11.0347
   18106      11.0425
   18107      10.8705
   18108      10.6730
   18109      10.9635
   18110      10.7762
   18111      10.4845
   18112      10.6442
   18113      10.6816
   18114      11.5719
   18115      10.9627
   18116      10.8777
   18117      10.5733
   18118      10.7328
   18119      10.6500
   18120      10.4048
   18121      10.3865
   18122      10.5267
   18123      10.1593
   18124      10.5404
   18125      10.7036
   18126      10.5278
   18127      10.3009
   18128      10.4215
   18129      11.4674
   18130      10.2523
   18131      10.1470
   18132      10.4955
   18133      11.3221
   18134      11.0863
   18135      11.0417
   18136      12.0630
   18137      12.2842
   18138      11.4241
   18139      11.8570
   18140      11.4382
   18141      11.3172
   18142      11.8010
   18143      11.3039
   18144      11.0424
   18145      11.2066
   18146      11.5179
   18147      10.8616
   18148      10.6459
   18149      10.5390
   18150      10.4529
   18151      10.3703
   18152      10.5660
   18153      10.7693
   18154      10.0556
   18155      10.3903
   18156      10.7249
   18157      10.5373
   18158      10.9267
   18159      11.0345
   18160      10.1145
   18161      10.5089
   18162       9.7737
   18163      10.0116
   18164      10.5656
   18165       9.5241
   18166       9.5881
   18167      10.1403
   18168      10.0116
   18169       9.8228
   18170       9.8196
   18171      10.6076
   18172      10.3812
   18173       9.9932
   18174      10.0586
   18175      10.0921
   18176      10.4086
   18177      10.5434
   18178      11.0076
   18179      10.9784
   18180      10.0965
[truncated: 6,640,041 more chars]
