# Supplementary material for: Non-degradative Ubiquitination of Protein Kinases
Source: PLoS Comput Biol. 2016 Jun 2;12(6):e1004898. doi: 10.1371/journal.pcbi.1004898 (PMC4890936; doi:10.1371/journal.pcbi.1004898)
Supplement: S15 Dataset — The distance between the ZAP-70 F349 Cα atom and the D379 Cβ atom at each picosecond in the simulations is printed in Angstroms. (BZ2) [file pcbi.1004898.s025.bz2 › pcbi.1004898.s025]

#Frame      Dis_00005
       1       7.4422
       2       7.8799
       3       7.7051
       4       8.3337
       5       7.9667
       6       8.5456
       7       8.1829
       8       8.3707
       9       8.3609
      10       8.3999
      11       8.1690
      12       8.3795
      13       8.2291
      14       8.5809
      15       8.3507
      16       8.3436
      17       8.0194
      18       8.4538
      19       7.2889
      20       7.8483
      21       7.1295
      22       7.0015
      23       7.0573
      24       7.3242
      25       7.3070
      26       7.6443
      27       7.4751
      28       7.3973
      29       7.9449
      30       7.5243
      31       6.9266
      32       7.1208
      33       6.2589
      34       7.9616
      35       7.4209
      36       6.7842
      37       6.6894
      38       7.1636
      39       6.9170
      40       6.6411
      41       7.3289
      42       7.0283
      43       6.8768
      44       6.9981
      45       7.1412
      46       7.1756
      47       6.9789
      48       7.4233
      49       7.2546
      50       7.2310
      51       7.7451
      52       7.7664
      53       7.9985
      54       7.9899
      55       8.0539
      56       8.2628
      57       7.5165
      58       7.7911
      59       8.1685
      60       9.0182
      61       8.3274
      62       8.3038
      63       8.7357
      64       9.0754
      65       8.3027
      66       8.1551
      67       8.6060
      68       8.5371
      69       8.0943
      70       8.1871
      71       8.3938
      72       8.7340
      73       8.6723
      74       8.9816
      75       8.7824
      76       9.1261
      77       8.8202
      78       8.7005
      79       9.5882
      80       8.8276
      81       8.9705
      82       8.5891
      83       8.5451
      84       8.1960
      85       8.1706
      86       8.0658
      87       9.6512
      88       9.3077
      89       9.5237
      90       9.5821
      91       9.2739
      92       9.1330
      93       9.3841
      94       9.3847
      95       9.2075
      96       8.5841
      97       8.7829
      98       8.3858
      99       8.7673
     100       8.1711
     101       8.3241
     102       8.9085
     103       9.3338
     104       8.9559
     105       8.5733
     106       9.2108
     107       8.4532
     108       8.5319
     109       8.4530
     110       8.2049
     111       8.6233
     112       8.0080
     113       7.9563
     114       8.1926
     115       8.1869
     116       8.2883
     117       9.3908
     118       8.6592
     119       8.0985
     120       8.7978
     121       8.4803
     122       8.5018
     123       9.1336
     124       8.2851
     125       8.4958
     126       8.1649
     127       8.1754
     128       8.1330
     129       8.8891
     130       8.6965
     131       8.0746
     132       8.0271
     133       7.9278
     134       7.9735
     135       7.8853
     136       7.8286
     137       7.9209
     138       7.9053
     139       8.0057
     140       7.5677
     141       8.2210
     142       8.2205
     143       8.5297
     144       7.7193
     145       8.2928
     146       8.0863
     147       9.3783
     148       8.7390
     149       8.4908
     150       8.7692
     151       8.4841
     152       8.6260
     153       9.1522
     154       8.8948
     155       8.6677
     156       8.5209
     157       8.2761
     158       8.4607
     159       8.7619
     160       9.1688
     161       7.8241
     162       8.1714
     163       8.9856
     164       8.6968
     165       9.0442
     166       8.8150
     167       8.1628
     168       9.4966
     169       8.6619
     170       7.9424
     171       7.8949
     172       8.7050
     173       8.2332
     174       8.8944
     175       8.7566
     176       8.4898
     177       8.2516
     178       8.7116
     179       8.0745
     180       8.1945
     181       8.4494
     182       8.9694
     183       7.9682
     184       8.1964
     185       8.0897
     186       8.3725
     187       8.5942
     188       8.5085
     189       8.8757
     190       8.2056
     191       8.6353
     192       8.5237
     193       8.8497
     194       8.5750
     195       9.0887
     196       8.9678
     197       8.4956
     198       8.1895
     199       8.0362
     200       8.4816
     201       8.1392
     202       8.3404
     203       8.5474
     204       9.5544
     205       8.0953
     206       9.0237
     207       9.3155
     208       8.9812
     209       8.7998
     210       9.1060
     211       9.1657
     212       9.1608
     213       9.5176
     214      10.5083
     215      10.2211
     216      10.5818
     217      10.0182
     218      10.0502
     219       9.5808
     220       9.5722
     221       9.4799
     222       9.3320
     223       9.6974
     224      10.0582
     225      10.0118
     226       9.7956
     227       8.9317
     228       8.4644
     229       8.5869
     230       7.9374
     231       8.1044
     232       7.9450
     233       8.4149
     234       8.0706
     235       8.0614
     236       8.1564
     237       8.6821
     238       8.9394
     239       8.7011
     240       8.4294
     241       8.5773
     242       8.2992
     243       8.7078
     244       8.4082
     245       8.9142
     246       9.2372
     247       9.0050
     248       9.0849
     249       9.1185
     250       8.7867
     251       9.5321
     252       8.4373
     253       8.7279
     254       8.4897
     255       8.3139
     256       8.5774
     257       8.3807
     258       8.7282
     259       8.5591
     260       8.8782
     261       8.2488
     262       8.0725
     263       9.0143
     264       8.4786
     265       8.2544
     266       8.6799
     267       7.8108
     268       8.7237
     269       9.3487
     270       9.5045
     271       9.2465
     272       9.6517
     273       9.1916
     274       9.3442
     275       9.1784
     276       9.2355
     277       8.8296
     278       8.8624
     279       8.9836
     280       8.7097
     281       8.9199
     282       8.8720
     283       8.5376
     284       8.7482
     285       8.7557
     286       8.2547
     287       8.3031
     288       8.9283
     289       8.8132
     290       9.1663
     291       8.3841
     292       8.0352
     293       8.0884
     294       7.8882
     295       7.6968
     296       8.1656
     297       7.7020
     298       7.7161
     299       7.5192
     300       7.5830
     301       7.3887
     302       7.8578
     303       7.5012
     304       7.1625
     305       7.0153
     306       7.6399
     307       8.4233
     308       7.9544
     309       8.1957
     310       7.3288
     311       7.8188
     312       8.1386
     313       7.9418
     314       7.4168
     315       7.6178
     316       8.3082
     317       8.3019
     318       8.3210
     319       8.1171
     320       7.6889
     321       8.4031
     322       8.1317
     323       8.3797
     324       9.1015
     325       7.9721
     326       7.9151
     327       8.1851
     328       8.2827
     329       8.0151
     330       8.7339
     331       8.7976
     332       8.3980
     333       7.7331
     334       8.2352
     335       8.2035
     336       8.5556
     337       9.0791
     338       9.5269
     339       9.0066
     340       9.7930
     341       9.4030
     342       9.5282
     343       9.6370
     344       9.6188
     345       9.6493
     346       9.5770
     347       8.7549
     348       9.5453
     349       8.9535
     350       8.6829
     351       8.4104
     352       8.3877
     353       8.8573
     354       7.9395
     355       8.2032
     356       9.0092
     357       9.0477
     358       9.0357
     359       9.0819
     360       8.3620
     361       8.1757
     362       8.7356
     363       9.0472
     364       8.9512
     365       8.8748
     366       8.4992
     367       8.5446
     368       8.4465
     369       8.1995
     370       8.9360
     371       8.5753
     372       8.5345
     373       8.3710
     374       9.0779
     375       8.1183
     376       8.6937
     377       8.8501
     378       8.4110
     379       8.1699
     380       8.2329
     381       8.5470
     382       8.1688
     383       8.5472
     384       9.2045
     385       8.7449
     386       8.5829
     387       8.7155
     388       9.2689
     389       8.8989
     390       8.8395
     391       9.0035
     392       8.2611
     393       8.7605
     394       8.5661
     395       8.9247
     396       9.3686
     397       9.0290
     398       9.3134
     399       8.8505
     400       8.0646
     401       9.4477
     402       8.7783
     403       8.7615
     404       9.2329
     405       8.9242
     406       8.6364
     407       8.4726
     408       8.8542
     409       8.3468
     410       8.6799
     411       8.4039
     412       8.2251
     413       8.7524
     414       8.6277
     415       8.0535
     416       8.1724
     417       8.2796
     418       8.1052
     419       8.5496
     420       8.3849
     421       8.0886
     422       8.3514
     423       8.5931
     424       8.8476
     425       8.8632
     426       8.6648
     427       8.6202
     428       8.6464
     429       8.7079
     430       8.3686
     431       8.9304
     432       8.9089
     433       8.2648
     434       7.4286
     435       7.3578
     436       7.7796
     437       8.3591
     438       8.4436
     439       8.3409
     440       8.0522
     441       8.1460
     442       7.8800
     443       8.3779
     444       8.3393
     445       8.8863
     446       8.2030
     447       8.1667
     448       7.7143
     449       8.3472
     450       7.9180
     451       7.7850
     452       7.5039
     453       7.5939
     454       8.2700
     455       8.2962
     456       8.0049
     457       8.3086
     458       8.0778
     459       7.9235
     460       8.0145
     461       7.8677
     462       8.2075
     463       8.7398
     464       8.4435
     465       8.4795
     466       8.2339
     467       8.0155
     468       8.0886
     469       8.0482
     470       8.7125
     471       7.7251
     472       8.3181
     473       7.6505
     474       8.1197
     475       7.9753
     476       8.5254
     477       7.7436
     478       7.9580
     479       7.4943
     480       7.9578
     481       7.9913
     482       7.9598
     483       8.1247
     484       8.1172
     485       8.2543
     486       8.3580
     487       8.5291
     488       7.8807
     489       8.5395
     490       7.7606
     491       8.5352
     492       8.3501
     493       8.4653
     494       7.7261
     495       8.1657
     496       8.0277
     497       8.0362
     498       7.8306
     499       7.7226
     500       7.9302
     501       8.2695
     502       8.1383
     503       8.0859
     504       7.8408
     505       7.8107
     506       8.3031
     507       8.0948
     508       7.9201
     509       8.0015
     510       7.8557
     511       8.0012
     512       7.6091
     513       8.0399
     514       7.9394
     515       8.2247
     516       8.2346
     517       8.1561
     518       8.2339
     519       8.0310
     520       7.6923
     521       7.7785
     522       7.6945
     523       8.3439
     524       7.6245
     525       8.1326
     526       8.0463
     527       7.9375
     528       7.8200
     529       8.2272
     530       8.0098
     531       8.0981
     532       8.2060
     533       8.1580
     534       8.2235
     535       8.2857
     536       8.0069
     537       8.1482
     538       7.5442
     539       8.2959
     540       8.0580
     541       7.5705
     542       7.7442
     543       8.1293
     544       7.8442
     545       7.8024
     546       8.0559
     547       7.6866
     548       8.1579
     549       8.3897
     550       7.8968
     551       7.8477
     552       8.3654
     553       8.0234
     554       7.5477
     555       7.7309
     556       7.6087
     557       7.0045
     558       7.6489
     559       6.9580
     560       6.8854
     561       7.3417
     562       7.4173
     563       7.4429
     564       8.2924
     565       7.2932
     566       7.2778
     567       7.1461
     568       7.4041
     569       6.8776
     570       7.5407
     571       7.5246
     572       7.3443
     573       6.9941
     574       7.1414
     575       6.4528
     576       6.2885
     577       6.6970
     578       6.5801
     579       6.4967
     580       6.3269
     581       6.4113
     582       6.0688
     583       6.6977
     584       5.7336
     585       6.6516
     586       5.6869
     587       6.5505
     588       6.2824
     589       6.3344
     590       6.1152
     591       5.4986
     592       5.7765
     593       6.6390
     594       5.5950
     595       5.0591
     596       5.2688
     597       5.7140
     598       5.6626
     599       4.9841
     600       4.5858
     601       4.0957
     602       5.1034
     603       4.7078
     604       5.2006
     605       5.7077
     606       4.9326
     607       4.7349
     608       4.6924
     609       4.6496
     610       4.9156
     611       5.1212
     612       5.2273
     613       5.3213
     614       5.3762
     615       5.3083
     616       5.1862
     617       5.3138
     618       5.3145
     619       5.1397
     620       5.1237
     621       5.7697
     622       5.6230
     623       5.3170
     624       4.6842
     625       4.2311
     626       4.0681
     627       3.8659
     628       3.9871
     629       4.0433
     630       3.7853
     631       3.8205
     632       3.9933
     633       4.2104
     634       3.9797
     635       4.6506
     636       4.3762
     637       4.2632
     638       4.2804
     639       4.1540
     640       4.2816
     641       4.0989
     642       4.2566
     643       4.4245
     644       4.4236
     645       4.0281
     646       4.1545
     647       4.1442
     648       3.8836
     649       4.1535
     650       4.0500
     651       4.2307
     652       3.8666
     653       4.3253
     654       3.9917
     655       4.1352
     656       4.3805
     657       3.9679
     658       4.3299
     659       3.9476
     660       4.0053
     661       3.9165
     662       4.2800
     663       4.0518
     664       4.3767
     665       4.5732
     666       3.9241
     667       4.2416
     668       4.3029
     669       4.3764
     670       4.2289
     671       4.7928
     672       4.0774
     673       4.2867
     674       3.9761
     675       4.3338
     676       4.1843
     677       4.2061
     678       4.3387
     679       4.0173
     680       4.3530
     681       4.5487
     682       4.1329
     683       3.8885
     684       4.4706
     685       3.9566
     686       3.7420
     687       4.3137
     688       4.2426
     689       4.0285
     690       3.6923
     691       4.1250
     692       3.9739
     693       3.8706
     694       4.3580
     695       4.3382
     696       4.7925
     697       4.5159
     698       4.3996
     699       5.3017
     700       4.1741
     701       4.7364
     702       4.9804
     703       4.6753
     704       4.6397
     705       4.7938
     706       5.3966
     707       4.8775
     708       5.1029
     709       5.8046
     710       5.7069
     711       6.1142
     712       6.2107
     713       6.4125
     714       6.9398
     715       7.3121
     716       7.4225
     717       7.2926
     718       7.7679
     719       7.9025
     720       7.6072
     721       7.2257
     722       6.6497
     723       7.2573
     724       7.5857
     725       7.7200
     726       7.4653
     727       7.7154
     728       7.4743
     729       7.6350
     730       6.9331
     731       6.5236
     732       6.5129
     733       6.6821
     734       6.6949
     735       6.5877
     736       7.0032
     737       7.0310
     738       7.0455
     739       7.6059
     740       7.6854
     741       7.9720
     742       8.1194
     743       7.6535
     744       7.3096
     745       7.3277
     746       7.4690
     747       7.4570
     748       7.3242
     749       7.4934
     750       7.2393
     751       7.2284
     752       7.3514
     753       7.4413
     754       7.5258
     755       7.7785
     756       7.3633
     757       7.1405
     758       7.7833
     759       7.3046
     760       7.0438
     761       7.2815
     762       7.2651
     763       7.3633
     764       7.2690
     765       7.6338
     766       7.5357
     767       7.5994
     768       7.5005
     769       7.8592
     770       7.1619
     771       7.3220
     772       7.2220
     773       7.3842
     774       8.0588
     775       7.1458
     776       7.1022
     777       7.4244
     778       6.8379
     779       7.3326
     780       7.5424
     781       7.1372
     782       6.9996
     783       6.8050
     784       7.8112
     785       7.7846
     786       7.4282
     787       7.3070
     788       7.5576
     789       6.9920
     790       7.7159
     791       7.3737
     792       6.9245
     793       7.5444
     794       7.0700
     795       7.2651
     796       6.8574
     797       7.4272
     798       6.7933
     799       6.5534
     800       6.6438
     801       7.1695
     802       6.7586
     803       6.8363
     804       6.9740
     805       7.3022
     806       7.2893
     807       7.3564
     808       7.0106
     809       7.5516
     810       6.8925
     811       6.9063
     812       6.7042
     813       6.8026
     814       6.9350
     815       6.8944
     816       7.3763
     817       6.5939
     818       6.7895
     819       6.8994
     820       7.0375
     821       7.2712
     822       7.8898
     823       8.0796
     824       8.1190
     825       7.9471
     826       8.3791
     827       8.3106
     828       8.3394
     829       8.1984
     830       8.1999
     831       7.8434
     832       7.6775
     833       8.0996
     834       8.4563
     835       8.6855
     836       9.1153
     837       8.8901
     838       8.9412
     839       8.6617
     840       8.6860
     841       9.0547
     842       8.9678
     843       8.2132
     844       8.6188
     845       8.3519
     846       7.6853
     847       7.8125
     848       7.8384
     849       7.4235
     850       7.6116
     851       7.2729
     852       7.5830
     853       7.4748
     854       7.6014
     855       7.1261
     856       7.2774
     857       7.3575
     858       7.3720
     859       7.3337
     860       7.2453
     861       7.4407
     862       7.7988
     863       7.6456
     864       7.1741
     865       7.3794
     866       7.2487
     867       7.4898
     868       7.2165
     869       6.6931
     870       7.9184
     871       7.6413
     872       7.2975
     873       7.4343
     874       7.2108
     875       6.6074
     876       6.7103
     877       6.8217
     878       6.5369
     879       7.3979
     880       7.3213
     881       6.7467
     882       7.1249
     883       7.1484
     884       6.8854
     885       6.3383
     886       6.9144
     887       6.9460
     888       7.0781
     889       6.6359
     890       7.1247
     891       6.8782
     892       7.3191
     893       7.7440
     894       8.1444
     895       8.4334
     896       7.9062
     897       8.1686
     898       7.7705
     899       8.1309
     900       8.1843
     901       8.3752
     902       7.9225
     903       8.5789
     904       7.4628
     905       7.7009
     906       7.7539
     907       7.8497
     908       7.5518
     909       7.8399
     910       8.2640
     911       7.9442
     912       7.7302
     913       8.0178
     914       8.3425
     915       8.1197
     916       7.8931
     917       7.8262
     918       7.9454
     919       7.7138
     920       7.2165
     921       7.4582
     922       7.6479
     923       8.0396
     924       8.0918
     925       8.2499
     926       7.9280
     927       7.7982
     928       7.8926
     929       7.7375
     930       7.5795
     931       7.6551
     932       7.6753
     933       7.5412
     934       7.8613
     935       7.6706
     936       7.9121
     937       7.4089
     938       8.0122
     939       7.7484
     940       8.0722
     941       7.9838
     942       7.8583
     943       8.3596
     944       8.4651
     945       8.1852
     946       7.3864
     947       7.8939
     948       7.7081
     949       7.6335
     950       7.6944
     951       7.5864
     952       7.7533
     953       8.4385
     954       8.5241
     955       7.4630
     956       8.4952
     957       8.2717
     958       7.8691
     959       7.7267
     960       7.9477
     961       8.1433
     962       8.7357
     963       8.3409
     964       8.3644
     965       8.4706
     966       7.9322
     967       8.1046
     968       8.1826
     969       8.2747
     970       7.7590
     971       8.0296
     972       8.1229
     973       8.0954
     974       7.8781
     975       7.9771
     976       8.4314
     977       8.3144
     978       8.3045
     979       8.4292
     980       8.4840
     981       8.2665
     982       8.0412
     983       8.2713
     984       8.5095
     985       8.7500
     986       8.4611
     987       8.4553
     988       9.1314
     989       8.9879
     990       8.9569
     991       8.4196
     992       8.6198
     993       8.4322
     994       7.8643
     995       7.6160
     996       7.7660
     997       8.0837
     998       7.6166
     999       8.1438
    1000       7.4325
    1001       8.1086
    1002       7.7843
    1003       7.9365
    1004       8.0317
    1005       8.0220
    1006       7.7385
    1007       8.0776
    1008       7.9289
    1009       7.9279
    1010       8.2687
    1011       8.5703
    1012       8.0161
    1013       8.7963
    1014       8.3075
    1015       7.8390
    1016       7.9909
    1017       8.3232
    1018       7.9698
    1019       8.0802
    1020       8.7593
    1021       8.3776
    1022       7.7688
    1023       8.2195
    1024       8.2342
    1025       7.6361
    1026       7.6721
    1027       7.7665
    1028       8.1248
    1029       8.3834
    1030       8.0568
    1031       7.9883
    1032       8.3874
    1033       8.7078
    1034       7.9166
    1035       7.6025
    1036       8.0657
    1037       8.1112
    1038       7.9344
    1039       8.1406
    1040       8.5861
    1041       8.0837
    1042       8.7091
    1043       8.4150
    1044       8.6560
    1045       8.2011
    1046       7.3705
    1047       7.5153
    1048       8.0274
    1049       8.0760
    1050       7.4149
    1051       8.6039
    1052       9.3866
    1053       8.5851
    1054       8.1039
    1055       8.3718
    1056       8.5496
    1057       8.6535
    1058       8.4957
    1059       9.4465
    1060       8.3592
    1061       8.2424
    1062       8.4919
    1063       8.4611
    1064       8.0644
    1065       8.4059
    1066       8.0050
    1067       8.5087
    1068       8.0705
    1069       7.6924
    1070       8.9039
    1071       7.9716
    1072       8.4960
    1073       8.5605
    1074       8.2074
    1075       8.3275
    1076       8.5253
    1077       8.5092
    1078       8.2333
    1079       8.2532
    1080       8.5137
    1081       8.1992
    1082       8.4605
    1083       8.5363
    1084       9.2792
    1085       8.2503
    1086       8.5186
    1087       8.3907
    1088       8.7957
    1089       8.6079
    1090       8.8497
    1091       8.8013
    1092       8.9151
    1093       9.0047
    1094       8.6252
    1095       8.7004
    1096       9.3880
    1097       8.3754
    1098       8.9195
    1099       8.5653
    1100       9.1185
    1101       8.1481
    1102       8.2585
    1103       8.5808
    1104       8.2490
    1105       8.6935
    1106       8.6763
    1107       8.4308
    1108       8.9470
    1109       8.6432
    1110       8.9520
    1111       8.7728
    1112       8.0367
    1113       8.2789
    1114       8.4517
    1115       8.4321
    1116       8.9812
    1117       8.0533
    1118       8.1693
    1119       8.1208
    1120       8.5093
    1121       8.1116
    1122       8.6157
    1123       8.4431
    1124       8.6282
    1125       8.0150
    1126       8.5285
    1127       8.4853
    1128       7.9629
    1129       8.5416
    1130       8.2156
    1131       8.0630
    1132       8.1005
    1133       7.6580
    1134       8.2145
    1135       7.9878
    1136       7.8882
    1137       8.3790
    1138       8.6547
    1139       8.2444
    1140       8.3313
    1141       8.4128
    1142       8.0887
    1143       8.2071
    1144       7.8049
    1145       8.5808
    1146       8.2145
    1147       8.3766
    1148       7.6156
    1149       8.4040
    1150       8.1840
    1151       8.1491
    1152       7.5898
    1153       7.9009
    1154       7.9293
    1155       8.0008
    1156       8.6209
    1157       7.7568
    1158       8.3452
    1159       7.9100
    1160       8.9712
    1161       8.3881
    1162       8.1936
    1163       8.1032
    1164       7.5722
    1165       8.5430
    1166       8.4109
    1167       8.6219
    1168       7.8049
    1169       8.3773
    1170       8.7276
    1171       8.4299
    1172       8.7524
    1173       8.4082
    1174       8.9889
    1175       8.0818
    1176       7.2239
    1177       7.5840
    1178       8.0721
    1179       8.1205
    1180       8.1145
    1181       8.4172
    1182       8.1599
    1183       7.9892
    1184       8.5162
    1185       8.1846
    1186       8.3117
    1187       7.9885
    1188       8.2344
    1189       7.6858
    1190       7.8666
    1191       8.2446
    1192       8.3789
    1193       8.5621
    1194       8.6256
    1195       8.1575
    1196       7.7431
    1197       8.4645
    1198       7.5717
    1199       8.5213
    1200       8.0963
    1201       8.4263
    1202       8.1552
    1203       8.4950
    1204       8.0654
    1205       7.7198
    1206       8.7529
    1207       8.7140
    1208       8.0550
    1209       7.3097
    1210       8.1445
    1211       7.6932
    1212       7.4258
    1213       7.6569
    1214       7.9419
    1215       7.5435
    1216       7.0095
    1217       7.7169
    1218       7.5752
    1219       7.4191
    1220       7.6634
    1221       7.5578
    1222       7.5075
    1223       7.6221
    1224       7.8786
    1225       7.3957
    1226       6.9835
    1227       7.1261
    1228       6.7958
    1229       6.6876
    1230       7.0013
    1231       7.2477
    1232       7.0860
    1233       7.4607
    1234       6.9362
    1235       7.4445
    1236       7.0020
    1237       6.9540
    1238       7.0413
    1239       7.7804
    1240       6.8248
    1241       7.7323
    1242       7.2175
    1243       7.2341
    1244       7.6912
    1245       6.8637
    1246       6.9919
    1247       6.8183
    1248       6.0524
    1249       7.1591
    1250       7.0087
    1251       6.5257
    1252       6.1302
    1253       6.5955
    1254       7.2209
    1255       7.2130
    1256       7.9023
    1257       7.6566
    1258       7.9832
    1259       7.8700
    1260       7.8446
    1261       7.9089
    1262       8.3643
    1263       8.2136
    1264       8.6729
    1265       8.0719
    1266       7.9640
    1267       7.5231
    1268       7.2186
    1269       7.2689
    1270       8.0052
    1271       6.9738
    1272       7.6943
    1273       8.1985
    1274       7.7659
    1275       7.4851
    1276       6.7983
    1277       7.3703
    1278       7.6236
    1279       8.1107
    1280       7.6619
    1281       7.5402
    1282       7.8958
    1283       7.8099
    1284       6.9297
    1285       7.8517
    1286       8.1232
    1287       7.8429
    1288       7.6625
    1289       6.8158
    1290       6.5859
    1291       7.2018
    1292       7.0620
    1293       7.0917
    1294       6.8625
    1295       7.0302
    1296       6.2289
    1297       7.1040
    1298       6.9006
    1299       7.3507
    1300       7.0970
    1301       6.9592
    1302       6.9157
    1303       7.0734
    1304       7.0974
    1305       7.5350
    1306       7.3769
    1307       7.1936
    1308       6.9065
    1309       7.1446
    1310       7.1759
    1311       6.7984
    1312       6.7824
    1313       6.7046
    1314       6.7246
    1315       6.4628
    1316       6.6159
    1317       7.1137
    1318       7.4276
    1319       7.1401
    1320       7.2726
    1321       7.6583
    1322       8.4543
    1323       8.0814
    1324       7.6510
    1325       7.7708
    1326       8.5663
    1327       8.1097
    1328       8.6179
    1329       8.3305
    1330       7.9613
    1331       8.2246
    1332       8.4009
    1333       8.5933
    1334       8.3145
    1335       7.6389
    1336       7.6083
    1337       7.6813
    1338       8.2472
    1339       8.5125
    1340       8.7011
    1341       9.0027
    1342       8.4601
    1343       8.3473
    1344       8.5508
    1345       8.1350
    1346       7.9430
    1347       8.1986
    1348       9.0059
    1349       8.1177
    1350       8.9354
    1351       8.4037
    1352       9.0506
    1353       9.0261
    1354       8.7246
    1355       8.3937
    1356       7.9098
    1357       8.5566
    1358       8.9592
    1359       8.8156
    1360       8.6238
    1361       8.3122
    1362       8.0377
    1363       7.2197
    1364       7.2811
    1365       6.6555
    1366       7.0250
    1367       7.0454
    1368       6.9007
    1369       7.0839
    1370       7.1481
    1371       7.2669
    1372       6.8376
    1373       7.5127
    1374       7.9982
    1375       7.3242
    1376       7.0279
    1377       7.7196
    1378       7.3713
    1379       7.5953
    1380       7.2256
    1381       6.6921
    1382       6.8403
    1383       6.2649
    1384       6.7826
    1385       7.6774
    1386       7.1743
    1387       7.2499
    1388       7.9508
    1389       7.9351
    1390       8.0719
    1391       7.3813
    1392       7.6647
    1393       7.6829
    1394       7.2433
    1395       7.6738
    1396       6.7923
    1397       7.0131
    1398       7.9509
    1399       7.6747
    1400       8.0130
    1401       7.4520
    1402       7.6941
    1403       8.4546
    1404       7.9571
    1405       7.7081
    1406       7.3927
    1407       8.0365
    1408       7.6051
    1409       8.7338
    1410       7.2429
    1411       8.1638
    1412       7.8206
    1413       7.9693
    1414       8.0915
    1415       7.6070
    1416       8.8816
    1417       8.2010
    1418       8.2573
    1419       8.3630
    1420       8.4038
    1421       8.4137
    1422       8.2405
    1423       7.7930
    1424       8.2708
    1425       8.3191
    1426       8.3023
    1427       8.6375
    1428       7.8413
    1429       8.2840
    1430       8.5556
    1431       8.6316
    1432       8.4826
    1433       8.3289
    1434       8.4271
    1435       7.8677
    1436       8.1330
    1437       8.4856
    1438       8.8939
    1439       8.5299
    1440       8.4187
    1441       8.2229
    1442       8.3340
    1443       8.0163
    1444       7.4669
    1445       7.8261
    1446       8.0176
    1447       7.5641
    1448       7.6662
    1449       7.9258
    1450       8.0147
    1451       7.5634
    1452       7.4364
    1453       7.8918
    1454       7.7775
    1455       8.4493
    1456       7.8060
    1457       6.9440
    1458       6.9446
    1459       7.0904
    1460       7.1476
    1461       7.0477
    1462       6.9080
    1463       7.2568
    1464       6.7867
    1465       7.1067
    1466       7.2598
    1467       6.8764
    1468       7.5070
    1469       6.6534
    1470       7.4277
    1471       7.1566
    1472       7.5727
    1473       7.4868
    1474       6.4514
    1475       6.9085
    1476       6.0312
    1477       6.6481
    1478       6.5157
    1479       6.4387
    1480       7.5139
    1481       7.2060
    1482       7.0765
    1483       7.6946
    1484       7.3058
    1485       8.3258
    1486       7.7668
    1487       8.2446
    1488       8.6858
    1489       8.1336
    1490       8.1138
    1491       7.7202
    1492       7.7540
    1493       7.4422
    1494       7.9539
    1495       7.6672
    1496       7.3702
    1497       7.6006
    1498       7.9688
    1499       7.5043
    1500       8.1774
    1501       8.1028
    1502       7.6263
    1503       7.0787
    1504       6.9625
    1505       7.2875
    1506       8.3402
    1507       8.1456
    1508       7.0444
    1509       6.8207
    1510       7.1651
    1511       7.0113
    1512       6.5141
    1513       7.0539
    1514       6.3534
    1515       6.8621
    1516       7.3631
    1517       6.9563
    1518       7.5307
    1519       7.2829
    1520       6.6841
    1521       7.0535
    1522       7.2491
    1523       6.8044
    1524       6.3353
    1525       6.2256
    1526       6.8219
    1527       6.5338
    1528       6.8899
    1529       6.5163
    1530       6.8073
    1531       6.6155
    1532       6.0527
    1533       6.1565
    1534       6.1681
    1535       6.2899
    1536       6.0852
    1537       6.6696
    1538       5.8859
    1539       6.2633
    1540       5.6466
    1541       5.8989
    1542       6.4911
    1543       6.6348
    1544       6.6472
    1545       7.1945
    1546       7.0086
    1547       6.8694
    1548       6.5207
    1549       7.5039
    1550       7.1804
    1551       7.5270
    1552       7.6801
    1553       7.3191
    1554       7.2783
    1555       7.6158
    1556       7.9491
    1557       7.6361
    1558       8.1568
    1559       7.4365
    1560       7.2146
    1561       7.3647
    1562       7.5780
    1563       7.5533
    1564       7.4549
    1565       7.4927
    1566       7.6316
    1567       7.2868
    1568       7.7757
    1569       7.1858
    1570       7.1946
    1571       6.9647
    1572       5.8703
    1573       7.4003
    1574       6.9273
    1575       6.2955
    1576       6.4149
    1577       6.4224
    1578       6.6413
    1579       5.9393
    1580       5.9979
    1581       6.0721
    1582       6.2022
    1583       6.2335
    1584       5.3542
    1585       6.5328
    1586       5.9539
    1587       5.9224
    1588       5.9882
    1589       6.4492
    1590       6.7354
    1591       6.5902
    1592       6.5005
    1593       6.6409
    1594       6.6188
    1595       6.5163
    1596       7.3627
    1597       6.9021
    1598       6.7353
    1599       7.6074
    1600       6.4059
    1601       6.8748
    1602       6.5143
    1603       6.4104
    1604       7.5535
    1605       7.1972
    1606       7.6055
    1607       7.5763
    1608       7.1492
    1609       8.0317
    1610       7.1354
    1611       7.0115
    1612       7.3762
    1613       7.9322
    1614       7.2821
    1615       7.7790
    1616       7.6505
    1617       8.5765
    1618       8.4677
    1619       9.2156
    1620       9.5149
    1621       9.4156
    1622       8.7450
    1623       9.0349
    1624       9.4499
    1625       9.8465
    1626       9.4650
    1627      10.0184
    1628       9.7566
    1629       9.4917
    1630       9.3456
    1631       9.3558
    1632       9.6411
    1633       9.7677
    1634      10.0768
    1635      10.5633
    1636       9.9527
    1637      10.1924
    1638      11.3895
    1639      10.1756
    1640      10.7194
    1641      10.2804
    1642      11.5337
    1643      10.9489
    1644      10.2169
    1645      10.7780
    1646      10.4914
    1647      10.3011
    1648      10.8759
    1649      10.7980
    1650      10.7168
    1651      10.0956
    1652      10.1547
    1653      10.5742
    1654       9.7710
    1655      10.1504
    1656       9.7733
    1657      10.1663
    1658      10.4376
    1659       9.4877
    1660       8.5922
    1661       9.3338
    1662       9.2973
    1663       9.5985
    1664       9.0681
    1665       9.4309
    1666       9.5670
    1667       9.2658
    1668       8.9653
    1669       9.1177
    1670       9.6776
    1671      10.2158
    1672      10.1197
    1673      10.3649
    1674       9.8318
    1675       9.8727
    1676      10.3241
    1677       9.5323
    1678       9.6866
    1679       9.8450
    1680       9.8790
    1681      10.1426
    1682      10.5339
    1683      10.2621
    1684      10.0060
    1685       9.7069
    1686       9.7625
    1687      10.1187
    1688      10.2377
    1689      10.5091
    1690      10.2310
    1691      10.0554
    1692      10.3344
    1693      10.3139
    1694       9.9122
    1695      10.2006
    1696      10.1238
    1697       9.6912
    1698       9.3127
    1699       9.6994
    1700       8.9322
    1701       9.7085
    1702       9.4908
    1703      10.3983
    1704       9.8248
    1705       9.2197
    1706       9.3516
    1707      10.3211
    1708      10.1750
    1709       9.5613
    1710       9.4223
    1711       8.8720
    1712       9.0159
    1713       9.1454
    1714       8.9584
    1715       9.1738
    1716       9.1574
    1717       9.3577
    1718      10.0105
    1719       9.4960
    1720       9.3949
    1721       9.0922
    1722       9.1708
    1723       9.0498
    1724       8.9772
    1725       9.1924
    1726       9.7420
    1727       8.5817
    1728       8.6145
    1729       9.0625
    1730       9.0702
    1731       9.7188
    1732       9.2252
    1733       8.9092
    1734       8.6585
    1735       8.9967
    1736       8.8689
    1737       9.3591
    1738       9.0473
    1739       9.1637
    1740       9.0118
    1741       8.4821
    1742       9.4534
    1743       9.2748
    1744       8.6678
    1745       8.9252
    1746       8.8005
    1747       9.3864
    1748       9.1433
    1749       9.4372
    1750       9.5196
    1751       9.4893
    1752       9.2777
    1753       9.4009
    1754       9.5991
    1755       9.9293
    1756       9.8833
    1757       9.7400
    1758       9.9227
    1759      10.0021
    1760       9.8203
    1761       9.9153
    1762      10.0747
    1763       9.8896
    1764      10.2505
    1765       9.6368
    1766       9.3790
    1767       9.6699
    1768      10.2481
    1769      10.0003
    1770      10.2527
    1771       9.7706
    1772       9.6464
    1773       9.1866
    1774       9.3709
    1775       9.3620
    1776       9.2815
    1777       9.7645
    1778       9.2826
    1779       8.8282
    1780       8.8896
    1781       9.2194
    1782       9.2233
    1783       9.1925
    1784       9.0020
    1785       9.0724
    1786       9.1523
    1787       9.6866
    1788       9.3753
    1789       9.6227
    1790       9.7389
    1791       9.7716
    1792       9.5433
    1793       9.7280
    1794       9.9615
    1795       9.5069
    1796       9.9712
    1797       9.1901
    1798       9.1786
    1799       9.8034
    1800       9.9041
    1801       9.8349
    1802       9.7642
    1803       9.3409
    1804       9.1206
    1805      10.2717
    1806      10.1147
    1807       9.5071
    1808       9.8897
    1809       9.3882
    1810       9.9275
    1811       9.4996
    1812       9.0175
    1813       9.1117
    1814       8.8293
    1815       9.1634
    1816       9.0335
    1817       8.7387
    1818       8.7300
    1819       9.3718
    1820       8.5745
    1821       8.7610
    1822       8.5354
    1823       8.7849
    1824       8.1059
    1825       8.2133
    1826       8.4510
    1827       8.6598
    1828       9.2355
    1829       8.5205
    1830       8.1164
    1831       8.9489
    1832       8.2357
    1833       8.7828
    1834       8.7602
    1835       8.4373
    1836       8.7259
    1837       9.2393
    1838       9.4897
    1839       9.2806
    1840       9.2376
    1841       9.1301
    1842       9.0182
    1843       8.5863
    1844       9.2017
    1845       8.9065
    1846       9.8690
    1847       9.1317
    1848       9.6197
    1849       9.4039
    1850       9.1678
    1851       9.4717
    1852       9.5832
    1853       9.8070
    1854       9.9658
    1855       9.6558
    1856       9.0333
    1857       9.6163
    1858       9.1943
    1859       8.8287
    1860       9.2038
    1861       9.3341
    1862       9.6252
    1863      10.5053
    1864       9.7816
    1865      10.1837
    1866       9.6545
    1867       9.3649
    1868       8.4322
    1869       9.6242
    1870       9.1512
    1871       9.3658
    1872       9.3217
    1873       9.4032
    1874       8.9488
    1875       9.5262
    1876       9.0935
    1877       8.8682
    1878       9.0072
    1879       9.0225
    1880       9.3022
    1881       9.5237
    1882       9.9931
    1883      10.1354
    1884       9.5276
    1885      10.1668
    1886       9.8263
    1887       9.9376
    1888       9.5200
    1889       8.3704
    1890       8.9493
    1891       8.5655
    1892       8.8320
    1893       8.8353
    1894       9.4654
    1895       9.0338
    1896       8.4311
    1897       8.4669
    1898       9.0346
    1899       9.4937
    1900       8.3168
    1901       8.3909
    1902       8.8600
    1903       8.6076
    1904       8.8655
    1905       8.8423
    1906       8.7766
    1907       8.4891
    1908       8.6645
    1909       8.4481
    1910       8.7788
    1911       9.1897
    1912       9.3889
    1913       8.7676
    1914       9.2820
    1915       9.2449
    1916       8.5472
    1917       9.1220
    1918       9.0121
    1919       9.6845
    1920       9.4033
    1921       9.8133
    1922      10.5024
    1923       9.1792
    1924       9.7322
    1925       9.1274
    1926       8.8971
    1927       8.9318
    1928       9.5776
    1929       9.2533
    1930       8.8267
    1931       8.6241
    1932       9.3273
    1933       8.4783
    1934       8.9813
    1935       8.7342
    1936       9.2988
    1937       8.4251
    1938       9.1588
    1939       8.5483
    1940       9.2177
    1941       9.2007
    1942      10.2580
    1943       9.3130
    1944       9.3091
    1945       9.8028
    1946       9.8624
    1947       9.9772
    1948       9.9394
    1949       9.8538
    1950      10.1819
    1951      10.5252
    1952       9.9797
    1953       9.5262
    1954       9.6353
    1955       9.8052
    1956       9.9105
    1957       9.9639
    1958      10.2398
    1959       9.4584
    1960      10.0131
    1961      10.5472
    1962      10.2224
    1963      10.0147
    1964      10.3494
    1965      10.3192
    1966      10.5873
    1967      10.2011
    1968      10.4303
    1969      10.2276
    1970      10.0054
    1971      10.0328
    1972      10.0411
    1973      10.1020
    1974      10.9264
    1975      10.2035
    1976       9.8544
    1977       9.0861
    1978       9.1509
    1979       9.5276
    1980       9.3106
    1981       9.1709
    1982       8.6809
    1983       9.7525
    1984       9.4320
    1985       9.1160
    1986       8.4349
    1987       9.1619
    1988       8.8952
    1989       9.2666
    1990       9.2513
    1991       8.8472
    1992       8.6668
    1993       8.2030
    1994       8.8725
    1995       8.5863
    1996       7.9472
    1997       7.1984
    1998       8.6155
    1999       8.6787
    2000       8.9663
    2001       8.0895
    2002       8.3860
    2003       8.1070
    2004       8.6333
    2005       9.4473
    2006       8.7802
    2007       9.0717
    2008       8.4109
    2009       8.7117
    2010       9.1423
    2011       9.2144
    2012       8.9432
    2013       9.0641
    2014       8.2046
    2015       8.7825
    2016       8.7503
    2017       8.8806
    2018       9.0577
    2019       8.9072
    2020       8.3427
    2021       8.6723
    2022       8.6293
    2023       9.1823
    2024       8.9146
    2025       9.1218
    2026       8.6556
    2027       8.6470
    2028       8.6467
    2029       8.5160
    2030       8.9677
    2031       8.4844
    2032       8.6544
    2033       9.0263
    2034       9.6230
    2035       8.6532
    2036       8.5163
    2037       8.1616
    2038       8.0806
    2039       8.4230
    2040       8.5736
    2041       8.0959
    2042       7.8655
    2043       7.8054
    2044       7.5790
    2045       8.2916
    2046       8.7706
    2047       8.1086
    2048       8.8093
    2049       8.8158
    2050       9.2475
    2051       8.9936
    2052       9.3663
    2053       8.9791
    2054       9.5535
    2055       9.6645
    2056       9.2686
    2057       9.4166
    2058       9.4903
    2059       9.5402
    2060       9.0327
    2061       9.1386
    2062       9.6389
    2063       9.7526
    2064       9.7000
    2065       9.7353
    2066       9.7799
    2067       9.4544
    2068       9.4461
    2069       9.9125
    2070       9.3443
    2071      10.1464
    2072       9.9046
    2073       9.5181
    2074       9.8124
    2075       9.2180
    2076       9.6200
    2077       9.3744
    2078       9.4559
    2079       9.4952
    2080       9.5987
    2081       9.1220
    2082       9.6757
    2083       8.8650
    2084       8.5176
    2085       8.3796
    2086       8.5861
    2087       8.9560
    2088       9.5040
    2089       8.8989
    2090       8.5813
    2091       8.1959
    2092       8.9008
    2093       8.9490
    2094       8.7721
    2095       9.2182
    2096       9.3210
    2097       9.1395
    2098       8.8320
    2099       8.8789
    2100       9.2598
    2101       8.8720
    2102       8.9219
    2103       9.1781
    2104       8.8935
    2105       8.9957
    2106       9.3026
    2107       9.3865
    2108       8.3869
    2109       9.1013
    2110       8.5245
    2111       9.0278
    2112       8.0903
    2113       7.8616
    2114       7.5131
    2115       7.4308
    2116       7.9641
    2117       8.3078
    2118       7.9457
    2119       7.9851
    2120       8.0713
    2121       7.7955
    2122       7.7680
    2123       8.2887
    2124       8.1513
    2125       8.5630
    2126       8.2945
    2127       8.4143
    2128       8.3526
    2129       8.2104
    2130       8.7135
    2131       8.5789
    2132       9.1736
    2133       8.4036
    2134       9.2259
    2135       8.3970
    2136       8.9877
    2137       8.9796
    2138       8.5162
    2139       9.2622
    2140       8.5969
    2141       8.4508
    2142       8.1850
    2143       8.7339
    2144       8.4313
    2145       8.6688
    2146       8.5505
    2147       8.5516
    2148       8.8451
    2149       8.4684
    2150       8.0866
    2151       8.1109
    2152       8.3105
    2153       8.1759
    2154       8.7824
    2155       8.3255
    2156       7.8690
    2157       7.6948
    2158       8.4116
    2159       8.0390
    2160       7.9299
    2161       7.9646
    2162       7.8488
    2163       8.1165
    2164       7.6519
    2165       8.1379
    2166       8.3727
    2167       8.7723
    2168       8.5096
    2169       8.6408
    2170       8.9641
    2171       8.8347
    2172       8.7710
    2173       9.1013
    2174       8.9604
    2175       8.8950
    2176       8.3032
    2177       9.0333
    2178       9.4229
    2179       9.6386
    2180       9.0781
    2181       8.5796
    2182       8.6355
    2183       8.8712
    2184       8.7159
    2185       8.0357
    2186       8.4983
    2187       8.7074
    2188       9.2688
    2189       9.3595
    2190       9.3061
    2191       9.2637
    2192       8.5359
    2193       8.6529
    2194       7.9600
    2195       8.5166
    2196       8.5184
    2197       8.6221
    2198       8.3017
    2199       8.5311
    2200       8.5514
    2201       8.3742
    2202       8.4906
    2203       8.8472
    2204       9.2204
    2205       9.5744
    2206       9.2034
    2207       8.5584
    2208       8.9930
    2209       8.7936
    2210       8.7476
    2211       9.2683
    2212       8.7053
    2213       9.4299
    2214       9.3840
    2215       9.5518
    2216       9.4581
    2217       9.2653
    2218       9.6286
    2219       9.7279
    2220       9.7612
    2221       9.8811
    2222       9.8426
    2223       9.7301
    2224       9.8475
    2225       9.2050
    2226       9.6977
    2227       9.3134
    2228       9.6983
    2229       9.2668
    2230       9.1403
    2231       9.3645
    2232       9.4113
    2233       8.9847
    2234       9.5961
    2235       9.5571
    2236       8.6453
    2237       9.0029
    2238       8.7802
    2239       9.1911
    2240       9.0600
    2241      10.1180
    2242      10.3712
    2243       9.6133
    2244       8.7831
    2245       8.3235
    2246       9.3959
    2247       9.4352
    2248       9.5398
    2249       9.2942
    2250       9.8510
    2251       9.2964
    2252       8.8219
    2253       9.2150
    2254       9.1697
    2255       9.2039
    2256       8.9123
    2257       9.5196
    2258       9.3072
    2259       9.3439
    2260       8.9896
    2261       9.3475
    2262       8.5734
    2263       8.6222
    2264       8.3370
    2265       8.3349
    2266       8.3731
    2267       8.0403
    2268       8.4567
    2269       8.5640
    2270       8.5382
    2271       9.5713
    2272       9.2842
    2273       9.4638
    2274       9.1407
    2275       8.6646
    2276       9.2089
    2277       9.0198
    2278       9.4823
    2279      10.1878
    2280       9.6956
    2281       9.4170
    2282       9.5033
    2283       9.5237
    2284       9.4224
    2285       8.7429
    2286       9.2672
    2287       8.9125
    2288       8.5606
    2289       8.9136
    2290       8.9318
    2291       8.9579
    2292       9.2389
    2293       7.9945
    2294       8.1864
    2295       8.3508
    2296       8.0476
    2297       8.9267
    2298       8.5289
    2299       8.9394
    2300       9.3368
    2301       8.9439
    2302       8.8876
    2303       8.7887
    2304       9.4606
    2305       9.2026
    2306       9.5847
    2307       9.0177
    2308       9.4813
    2309       9.5712
    2310       9.1274
    2311       9.3079
    2312       9.8059
    2313       9.8297
    2314       9.9186
    2315       9.6187
    2316       9.6285
    2317       9.3843
    2318       8.8329
    2319       9.1787
    2320       9.0074
    2321       9.2161
    2322      10.0377
    2323       9.3379
    2324       9.2668
    2325       9.8446
    2326       9.5001
    2327       9.5473
    2328       9.1955
    2329       8.8701
    2330       9.0147
    2331       9.6308
    2332       9.7514
    2333       9.4205
    2334       9.1439
    2335       9.2646
    2336       9.4218
    2337       8.9471
    2338       9.4961
    2339       9.1329
    2340       8.8572
    2341       9.3811
    2342       9.4476
    2343       9.4378
    2344       9.8055
    2345       9.6559
    2346       9.7297
    2347       9.8527
    2348       9.6421
    2349       9.6688
    2350       9.7244
    2351       9.2300
    2352       9.3150
    2353       9.1201
    2354       9.5133
    2355       9.3228
    2356       8.7141
    2357       8.3530
    2358       8.9001
    2359       9.3437
    2360       9.4336
    2361       9.0969
    2362       8.5180
    2363       9.0503
    2364       9.1974
    2365       8.7226
    2366       9.3286
    2367       8.7846
    2368       8.6921
    2369       8.6378
    2370       8.3939
    2371       8.0059
    2372       8.2000
    2373       7.5778
    2374       7.8950
    2375       7.9771
    2376       8.6987
    2377       8.0596
    2378       8.5731
    2379       8.8981
    2380       8.8681
    2381       9.1045
    2382       8.7300
    2383       9.0956
    2384       8.5374
    2385       8.9482
    2386       8.7888
    2387       8.7404
    2388       8.4503
    2389       8.4464
    2390       8.3311
    2391       8.8203
    2392       9.1063
    2393       8.9935
    2394       8.9426
    2395       9.0667
    2396       8.8231
    2397       8.9968
    2398       9.7256
    2399       9.3690
    2400       9.5221
    2401       9.3311
    2402       9.3489
    2403       9.3076
    2404       9.2408
    2405       9.3179
    2406       9.2609
    2407       9.2634
    2408       9.0095
    2409       9.5723
    2410       8.7147
    2411       8.7984
    2412       8.6647
    2413       8.8257
    2414       8.6400
    2415       8.5122
    2416       8.6421
    2417       8.0576
    2418       8.3881
    2419       8.0265
    2420       8.1412
    2421       8.3841
    2422       8.6249
    2423       8.3053
    2424       8.3362
    2425       8.1683
    2426       8.0834
    2427       8.3983
    2428       8.8570
    2429       8.2777
    2430       8.3962
    2431       8.8094
    2432       8.7189
    2433       8.8108
    2434       8.8852
    2435       8.5919
    2436       9.0543
    2437       8.8012
    2438       8.4699
    2439       8.9434
    2440       8.9886
    2441       8.7752
    2442       8.4173
    2443       8.6631
    2444       8.4270
    2445       8.6012
    2446       8.4419
    2447       8.5949
    2448       8.9392
    2449       8.6364
    2450       8.5780
    2451       8.7207
    2452       8.6090
    2453       8.8283
    2454       8.5213
    2455       8.6040
    2456       8.4740
    2457       8.8714
    2458       8.4226
    2459       8.4224
    2460       8.1984
    2461       8.5616
    2462       8.5384
    2463       8.9334
    2464       8.6846
    2465       8.9301
    2466       8.2896
    2467       8.4597
    2468       8.3833
    2469       8.9198
    2470       8.5578
    2471       8.9328
    2472       8.6544
    2473       8.7562
    2474       8.3489
    2475       8.4082
    2476       8.8641
    2477       8.8750
    2478       8.8690
    2479       8.7460
    2480       8.4734
    2481       8.8390
    2482       9.7114
    2483       9.5594
    2484       9.9502
    2485       9.1978
    2486       9.1996
    2487       9.4674
    2488       8.8997
    2489       8.6828
    2490       8.8819
    2491       9.5724
    2492       9.2199
    2493       9.0314
    2494       8.5459
    2495       9.2589
    2496       9.3183
    2497       9.3441
    2498       9.0299
    2499       9.2940
    2500       9.4006
    2501       9.3577
    2502       9.0840
    2503       9.4823
    2504       9.7468
    2505       9.1145
    2506       9.7976
    2507       9.5987
    2508       9.0548
    2509       9.2193
    2510       8.9447
    2511       9.3764
    2512       9.4743
    2513       9.7886
    2514       9.0782
    2515       9.3021
    2516       9.3522
    2517       9.0185
    2518       9.1892
    2519       9.5482
    2520       9.8425
    2521       9.6274
    2522       9.4672
    2523       9.2648
    2524       9.4596
    2525       8.6735
    2526       9.1292
    2527      10.2452
    2528      10.5241
    2529      10.8625
    2530      10.7065
    2531      10.3909
    2532      10.2912
    2533       9.9469
    2534       9.2752
    2535      10.0325
    2536       9.9193
    2537       9.9911
    2538      10.1570
    2539      10.1768
    2540      10.5910
    2541       9.8855
    2542       9.8743
    2543       9.4588
    2544      10.2008
    2545       9.3444
    2546      10.0564
    2547      10.4735
    2548       9.9955
    2549       9.9846
    2550       9.9985
    2551       9.8053
    2552      10.4401
    2553      10.3253
    2554      10.1923
    2555       9.3895
    2556       9.6092
    2557       9.1896
    2558       9.2139
    2559       9.7072
    2560       9.0780
    2561       9.0868
    2562       9.3807
    2563       9.2450
    2564       9.1561
    2565       9.2227
    2566       9.2338
    2567       9.5973
    2568       9.4741
    2569       9.1108
    2570       9.6024
    2571       9.4967
    2572       9.4447
    2573       9.1230
    2574       8.8508
    2575       8.7412
    2576       9.2883
    2577       8.8818
    2578       8.5725
    2579       8.5785
    2580       8.2790
    2581       8.4010
    2582       8.1593
    2583       8.7658
    2584       8.3209
    2585       8.5828
    2586       8.9605
    2587       8.2845
    2588       7.9816
    2589       7.9435
    2590       7.7990
    2591       8.2347
    2592       8.3682
    2593       8.1128
    2594       8.1430
    2595       8.0253
    2596       7.5087
    2597       8.0785
    2598       8.3678
    2599       7.8631
    2600       7.7327
    2601       7.7982
    2602       8.0689
    2603       8.4852
    2604       8.1485
    2605       7.3855
    2606       7.2654
    2607       7.1996
    2608       7.7546
    2609       7.5301
    2610       7.0869
    2611       8.3963
    2612       7.8097
    2613       7.9532
    2614       7.9106
    2615       8.4435
    2616       9.8205
    2617       9.4147
    2618       8.4416
    2619       8.7153
    2620       8.6289
    2621       8.5617
    2622       8.9653
    2623       9.4871
    2624       9.6709
    2625       9.0407
    2626       9.1153
    2627       8.7095
    2628       8.4983
    2629       9.1116
    2630       9.3422
    2631       9.7003
    2632       8.4486
    2633       8.7383
    2634       8.2407
    2635       8.0420
    2636       9.0328
    2637       8.2969
    2638       8.3869
    2639       8.4835
    2640       9.1657
    2641       8.6929
    2642       8.3787
    2643       8.1423
    2644       8.6870
    2645       8.3084
    2646       8.9364
    2647       8.1947
    2648       8.2048
    2649       8.5087
    2650       8.5328
    2651       8.7462
    2652       8.0419
    2653       8.8502
    2654       8.8976
    2655       8.7255
    2656       8.5343
    2657       8.9605
    2658       8.7882
    2659       8.9229
    2660       8.6623
    2661       9.0157
    2662       8.8866
    2663       9.0245
    2664       8.2692
    2665       9.3167
    2666       8.8596
    2667       9.1412
    2668      10.0318
    2669       8.6392
    2670       9.0587
    2671       9.0191
    2672       8.7099
    2673       8.8064
    2674       8.5694
    2675       8.6634
    2676       8.7505
    2677       8.5113
    2678       8.6874
    2679       8.3711
    2680       7.9304
    2681       8.6046
    2682       8.5326
    2683       8.6573
    2684       8.4832
    2685       8.6994
    2686       8.2886
    2687       8.5404
    2688       8.8322
    2689       8.3610
    2690       8.5711
    2691       8.4945
    2692       8.3618
    2693       8.4564
    2694       8.6677
    2695       8.2136
    2696       8.4257
    2697       8.5802
    2698       8.3187
    2699       7.9975
    2700       8.6240
    2701       8.3252
    2702       7.8697
    2703       8.5920
    2704       8.3488
    2705       8.4647
    2706       8.4896
    2707       8.5924
    2708       8.7547
    2709       9.0975
    2710       9.4294
    2711       9.5793
    2712       9.5501
    2713       9.1013
    2714       9.4936
    2715       9.0175
    2716       9.1127
    2717       9.2028
    2718       9.2750
    2719       9.0056
    2720       8.8805
    2721       9.2853
    2722       8.7865
    2723       8.7893
    2724       8.8960
    2725       8.8677
    2726       9.6191
    2727       9.7276
    2728       9.6636
    2729       9.6829
    2730       9.5931
    2731       9.2060
    2732       9.7219
    2733       9.3109
    2734       9.5973
    2735       9.1127
    2736       9.5152
    2737       9.8087
    2738       9.6207
    2739       9.4570
    2740       9.2004
    2741       9.3851
    2742       9.3869
    2743       9.4192
    2744       9.6106
    2745       9.4155
    2746       9.1924
    2747       9.0319
    2748       9.6367
    2749       9.4961
    2750       9.2188
    2751       9.2344
    2752       9.2357
    2753       8.7737
    2754       9.4812
    2755       9.3010
    2756       9.4564
    2757       9.3868
    2758       9.3619
    2759       8.6662
    2760       9.6755
    2761       9.6725
    2762       9.3028
    2763       9.3584
    2764       8.8929
    2765       9.2399
    2766       9.2692
    2767       9.2961
    2768       9.2583
    2769       9.2206
    2770       9.6652
    2771       9.0033
    2772       9.3015
    2773       9.6434
    2774       8.9758
    2775       8.6726
    2776       9.3842
    2777       8.9730
    2778       9.1426
    2779       9.2954
    2780       8.7248
    2781       9.3522
    2782       9.8155
    2783       9.6373
    2784       8.9090
    2785       9.4202
    2786       9.7929
    2787       9.1886
    2788       9.4152
    2789       9.5253
    2790       9.4196
    2791      10.1425
    2792       9.5143
    2793       9.6386
    2794       9.6417
    2795       9.9360
    2796       9.7081
    2797      10.0823
    2798      10.1118
    2799       9.9899
    2800       9.7710
    2801       9.4783
    2802      10.0970
    2803       9.3866
    2804       9.4620
    2805       9.7407
    2806       9.5498
    2807       9.7363
    2808       9.6467
    2809       9.0461
    2810       9.6492
    2811       9.7533
    2812       9.4030
    2813       9.1625
    2814       9.4718
    2815       9.2352
    2816       8.8917
    2817       9.5559
    2818       9.3941
    2819       9.7241
    2820       9.5952
    2821       9.7581
    2822       9.9983
    2823       9.4955
    2824       9.7807
    2825       8.8637
    2826       8.3248
    2827       9.2726
    2828       8.9361
    2829       9.5320
    2830       9.5085
    2831       9.3377
    2832       8.9338
    2833      10.0383
    2834       9.8888
    2835       9.6366
    2836       9.9968
    2837       9.5064
    2838      10.0747
    2839       9.6443
    2840       9.5329
    2841      10.4326
    2842       9.6560
    2843       9.7835
    2844      10.5177
    2845      10.0049
    2846      10.0563
    2847      10.2833
    2848      10.2659
    2849      10.2195
    2850       9.6822
    2851       9.8520
    2852      10.1097
    2853      10.0036
    2854      10.6140
    2855      10.4107
    2856       9.6176
    2857      10.3018
    2858      10.2315
    2859       9.7112
    2860       9.8523
    2861       9.5889
    2862       9.3994
    2863       9.1760
    2864      10.4537
    2865       9.8532
    2866      10.0211
    2867      10.8682
    2868       9.9009
    2869      10.3567
    2870      10.0969
    2871      10.2580
    2872      10.4159
    2873       9.4357
    2874      10.3743
    2875      10.2224
    2876      10.8713
    2877      10.3277
    2878      10.3293
    2879       9.8274
    2880      10.6560
    2881       9.6922
    2882      10.2190
    2883       9.9117
    2884       9.3009
    2885       9.6841
    2886       9.5943
    2887       9.6229
    2888       9.2325
    2889       9.5478
    2890       9.5149
    2891       9.5743
    2892       9.5072
    2893       9.8805
    2894      10.2726
    2895       9.8763
    2896       9.9738
    2897      10.5242
    2898      10.5482
    2899      10.0551
    2900       9.8110
    2901       9.5493
    2902      10.3643
    2903      10.4435
    2904      10.3537
    2905      10.4829
    2906      10.2440
    2907      10.4722
    2908      10.3104
    2909      10.1821
    2910       9.9096
    2911       9.8146
    2912       9.4539
    2913       9.8922
    2914       9.5336
    2915       9.9560
    2916      10.5122
    2917      10.9041
    2918      10.5878
    2919      10.7241
    2920      10.4353
    2921      10.5549
    2922      10.3056
    2923      10.0058
    2924       9.7347
    2925      10.0447
    2926      10.2540
    2927      10.5097
    2928      11.1279
    2929      10.5817
    2930      10.8779
    2931      10.9757
    2932      10.6728
    2933      10.5619
    2934      10.0740
    2935       9.7675
    2936      10.1450
    2937       9.8996
    2938      10.1283
    2939       9.8111
    2940      10.0956
    2941       9.8013
    2942      10.2092
    2943       9.7789
    2944      10.4906
    2945      10.1858
    2946      10.0656
    2947       9.2770
    2948       9.6923
    2949       9.5820
    2950      10.3480
    2951       9.9026
    2952       9.6045
    2953       9.9852
    2954       9.8074
    2955       9.5784
    2956       9.8051
    2957       9.3184
    2958       9.7495
    2959       9.2401
    2960      10.2454
    2961       9.6246
    2962      10.1241
    2963       9.2775
    2964       9.1741
    2965      10.1823
    2966      10.2055
    2967      10.3180
    2968       9.3801
    2969      10.1719
    2970      10.1066
    2971       9.9348
    2972       9.6700
    2973       9.6234
    2974       9.1816
    2975       8.9606
    2976       9.2252
    2977       9.1139
    2978       9.3306
    2979       9.4555
    2980      10.0164
    2981       9.8713
    2982       9.5456
    2983       9.9828
    2984      10.2131
    2985      10.8953
    2986      10.7555
    2987      10.4286
    2988      10.7479
    2989      10.3804
    2990      10.5234
    2991       9.8495
    2992       9.9992
    2993       9.9874
    2994       9.3798
    2995       9.6129
    2996       9.4595
    2997       9.7555
    2998      10.1953
    2999       9.4812
    3000       9.1324
    3001       9.0992
    3002       9.0387
    3003       8.9291
    3004       9.8014
    3005       9.3761
    3006       9.4209
    3007       9.7143
    3008       8.1474
    3009       9.0822
    3010       8.4089
    3011       9.6713
    3012       9.6123
    3013       9.4142
    3014       8.9653
    3015       9.4756
    3016       9.4523
    3017       8.8232
    3018       9.2326
    3019       8.6941
    3020       9.3012
    3021       8.7977
    3022       8.4125
    3023       9.2892
    3024       9.0367
    3025       9.5199
    3026       8.6635
    3027       8.6363
    3028       8.5504
    3029       8.6941
    3030       9.1519
    3031       8.6729
    3032       9.5145
    3033      10.0044
    3034       9.4643
    3035      10.6124
    3036      10.0191
    3037       9.9131
    3038       9.7192
    3039       9.4462
    3040       9.3611
    3041       9.8462
    3042       9.8093
    3043       9.4342
    3044       8.9404
    3045       9.2038
    3046       9.1025
    3047       9.0493
    3048       8.7219
    3049       9.0704
    3050       8.4927
    3051       7.7708
    3052       8.2707
    3053       7.9611
    3054       8.1306
    3055       8.4510
    3056       8.3675
    3057       8.9945
    3058       9.0629
    3059       9.1268
    3060       8.6400
    3061       8.7633
    3062       8.6531
    3063       8.7799
    3064       9.2159
    3065      10.0342
    3066      10.0165
    3067       9.4252
    3068       9.0759
    3069      10.0646
    3070       9.6201
    3071       9.2313
    3072      10.0214
    3073       9.8449
    3074       9.8155
    3075       9.9122
    3076       9.9366
    3077       9.6795
    3078       9.8308
    3079      10.1395
    3080      10.0736
    3081       9.3949
    3082       9.1197
    3083       9.6931
    3084       9.7179
    3085       9.4147
    3086       9.1124
    3087       9.5564
    3088       9.2885
    3089       9.1707
    3090       9.1043
    3091       8.7615
    3092       8.7056
    3093       8.7897
    3094       9.2392
    3095       9.7731
    3096       9.2411
    3097      10.0902
    3098      10.6579
    3099       9.6969
    3100      10.1933
    3101       9.4890
    3102       9.8120
    3103       9.7528
    3104       9.5166
    3105       8.6821
    3106       8.9928
    3107       9.3336
    3108       8.8719
    3109       9.4627
    3110       9.2911
    3111       9.1015
    3112       8.6187
    3113       9.2756
    3114       8.8133
    3115       8.8462
    3116       8.5536
    3117       8.4822
    3118       8.2348
    3119       8.7173
    3120       8.7107
    3121       7.8672
    3122       8.3272
    3123       8.7130
    3124       8.5042
    3125       8.1733
    3126       8.2948
    3127       8.2530
    3128       8.4593
    3129       8.1342
    3130       8.2593
    3131       8.6065
    3132       8.6681
    3133       8.3320
    3134       8.4194
    3135       8.2229
    3136       8.0921
    3137       8.0507
    3138       7.8213
    3139       7.9983
    3140       8.1630
    3141       8.1118
    3142       8.5773
    3143       7.9364
    3144       9.0009
    3145       8.5462
    3146       8.9050
    3147       9.0140
    3148       7.7921
    3149       8.3085
    3150       7.9239
    3151       8.1850
    3152       8.7337
    3153       7.8823
    3154       8.2249
    3155       8.0161
    3156       8.1017
    3157       8.0925
    3158       8.8901
    3159       8.0476
    3160       8.2680
    3161       9.0521
    3162       8.6387
    3163       8.0380
    3164       8.6325
    3165       8.4131
    3166       8.8420
    3167       8.6294
    3168       8.3515
    3169       8.7661
    3170       7.6927
    3171       7.7882
    3172       6.7154
    3173       7.0881
    3174       6.9351
    3175       7.6220
    3176       7.5339
    3177       7.8064
    3178       8.0197
    3179       7.2776
    3180       8.5115
    3181       8.5621
    3182       9.3750
    3183       8.8251
    3184       8.8098
    3185       8.8570
    3186       8.4547
    3187       8.3227
    3188       8.6051
    3189       8.7029
    3190       8.6079
    3191       8.2858
    3192       8.5919
    3193       8.3776
    3194       8.5252
    3195       9.4424
    3196       8.5907
    3197       8.9470
    3198       8.6622
    3199       8.8744
    3200       8.7256
    3201       7.9480
    3202       7.8710
    3203       8.0023
    3204       9.2402
    3205       8.2145
    3206       8.4612
    3207       9.2225
    3208       8.5462
    3209       8.3343
    3210       8.1072
    3211       8.7120
    3212       8.0533
    3213       8.6565
    3214       8.7978
    3215       8.5718
    3216       8.6220
    3217       7.9204
    3218       8.0568
    3219       8.2525
    3220       8.3430
    3221       8.3059
    3222       8.2795
    3223       7.9584
    3224       8.6278
    3225       8.3603
    3226       8.2753
    3227       8.2969
    3228       8.0211
    3229       9.0269
    3230       9.0993
    3231       8.7059
    3232       9.1094
    3233       9.1244
    3234       7.9983
    3235       8.6066
    3236       8.4295
    3237       8.7844
    3238       9.4276
    3239       8.8186
    3240       9.4888
    3241       8.9914
    3242       8.6907
    3243       8.6709
    3244       9.5333
    3245       8.8630
    3246       8.7733
    3247       8.8350
    3248       9.3109
    3249       9.4239
    3250       9.2585
    3251      10.3843
    3252      10.1671
    3253      10.6928
    3254      10.0538
    3255       9.5774
    3256       9.3788
    3257       9.6869
    3258       9.8140
    3259       9.4341
    3260       9.4767
    3261       8.9774
    3262       9.2108
    3263       9.0186
    3264       9.1996
    3265       8.6395
    3266       9.0198
    3267       8.8168
    3268       8.5705
    3269       8.2976
    3270       8.6107
    3271       8.4331
    3272       8.9035
    3273       8.7951
    3274       8.4671
    3275       9.1519
    3276       8.8508
    3277       8.6388
    3278       8.5787
    3279       8.8161
    3280       8.6515
    3281       9.0055
    3282       8.6079
    3283       7.9739
    3284       8.1531
    3285       8.5280
    3286       8.7525
    3287       9.0621
    3288       9.1395
    3289       8.9718
    3290       8.8250
    3291       8.8392
    3292       8.9374
    3293       9.2291
    3294       9.5220
    3295       9.5054
    3296       8.7532
    3297       9.1702
    3298      10.0385
    3299       8.8133
    3300       9.3282
    3301       9.3203
    3302       9.4613
    3303       8.9124
    3304       9.4740
    3305       8.9799
    3306       8.8031
    3307       9.1630
    3308       9.2915
    3309       8.8895
    3310       9.1545
    3311       8.7929
    3312       8.9759
    3313       9.1394
    3314       9.5331
    3315       8.9995
    3316       9.2112
    3317       8.9595
    3318       8.7113
    3319       9.1875
    3320       9.6180
    3321       9.4401
    3322       9.5035
    3323       9.1110
    3324       8.9352
    3325       8.9955
    3326       9.3655
    3327       9.4411
    3328       9.0878
    3329       9.6768
    3330       9.6387
    3331       9.7124
    3332       9.9471
    3333       9.8122
    3334       9.4106
    3335       9.2691
    3336       9.7122
    3337       9.6311
    3338      10.0812
    3339       9.7169
    3340       9.5790
    3341       9.9987
    3342      10.3877
    3343       9.8260
    3344       9.6835
    3345       9.7209
    3346       9.5711
    3347       9.6787
    3348       9.4799
    3349       8.9651
    3350       8.9610
    3351       9.0189
    3352       9.0620
    3353       9.4416
    3354       8.9002
    3355       9.5203
    3356       9.6714
    3357       9.1643
    3358       9.1358
    3359       8.7055
    3360      10.4455
    3361       9.4383
    3362       9.2568
    3363       8.9677
    3364       8.8201
    3365       9.0861
    3366       9.0859
    3367       9.3317
    3368       9.4718
    3369       9.6835
    3370       8.9641
    3371       9.1987
    3372       9.5868
    3373       9.2650
    3374       9.0455
    3375       8.7693
    3376       9.7500
    3377       9.5092
    3378       9.6773
    3379       9.8648
    3380       9.9792
    3381       9.9218
    3382       9.9501
    3383       9.6010
    3384       9.8769
    3385       9.6540
    3386       9.6924
    3387       9.7759
    3388       8.9224
    3389       9.1654
    3390       9.6112
    3391       9.2860
    3392       9.5066
    3393       8.6765
    3394       9.1121
    3395       8.7813
    3396       9.0050
    3397       8.8566
    3398       9.7115
    3399       9.1275
    3400       9.1980
    3401       9.0737
    3402       8.2854
    3403       8.3190
    3404       7.8612
    3405       8.7049
    3406       8.5285
    3407       8.7124
    3408       8.7214
    3409       8.3765
    3410       8.7191
    3411       9.2877
    3412       8.8404
    3413       8.8138
    3414       8.9964
    3415       8.5473
    3416       9.0329
    3417       8.8502
    3418       9.6710
    3419       9.4803
    3420       8.3842
    3421       8.7362
    3422       9.7937
    3423       8.7684
    3424       9.2593
    3425       9.3708
    3426      10.0987
    3427       9.7283
    3428       9.7194
    3429       9.0691
    3430       9.7714
    3431       9.9610
    3432       9.8049
    3433      10.0412
    3434       9.6274
    3435       9.1019
    3436       9.8019
    3437       9.4136
    3438       8.9144
    3439       9.9993
    3440      10.0712
    3441       9.1793
    3442       9.4896
    3443       9.4171
    3444       9.3359
    3445       9.1330
    3446       8.9660
    3447       9.3376
    3448       8.9684
    3449       8.7942
    3450       9.3698
    3451       9.1468
    3452       9.1199
    3453       9.4405
    3454       9.7451
    3455       8.8087
    3456       9.6684
    3457       8.6320
    3458       9.3024
    3459       9.7855
    3460       9.0725
    3461       9.6248
    3462       9.3575
    3463       9.3759
    3464       9.3503
    3465       9.3388
    3466       8.9980
    3467       9.0442
    3468       8.8267
    3469       8.9473
    3470       8.8121
    3471       8.8218
    3472       8.1185
    3473       8.0640
    3474       8.5152
    3475       8.2909
    3476       9.1366
    3477       8.9139
    3478       8.4621
    3479       8.2745
    3480       9.1315
    3481       8.8937
    3482       8.8248
    3483       8.7341
    3484       9.1941
    3485       9.2755
    3486       8.6192
    3487       9.1696
    3488       8.7669
    3489       9.1462
    3490       9.0704
    3491       9.2424
    3492       9.2357
    3493       8.6364
    3494       8.6589
    3495       8.8070
    3496       9.0298
    3497       9.2754
    3498       9.3819
    3499       8.2430
    3500       8.6178
    3501       9.0925
    3502       8.5151
    3503       8.8615
    3504       9.1701
    3505       9.7432
    3506       8.7230
    3507       8.9951
    3508       8.5167
    3509       9.3581
    3510       8.6402
    3511       8.7018
    3512       9.3548
    3513       9.3683
    3514       9.0205
    3515       8.9704
    3516       8.4149
    3517       8.1689
    3518       8.2278
    3519       8.0471
    3520       7.8847
    3521       7.8028
    3522       8.2026
    3523       9.0086
    3524       8.1564
    3525       8.9713
    3526       8.5737
    3527       8.1449
    3528       8.2790
    3529       8.7139
    3530       8.9109
    3531       8.5326
    3532       8.8237
    3533       9.0443
    3534       8.0429
    3535       8.1666
    3536       8.8781
    3537       8.6999
    3538       8.9453
    3539       8.9967
    3540       9.2217
    3541       9.3857
    3542       9.5208
    3543       9.4776
    3544       9.6285
    3545       9.2415
    3546       9.6368
    3547       9.3687
    3548       9.1858
    3549       8.9588
    3550       8.7872
    3551       9.5398
    3552       9.1984
    3553       9.5090
    3554       8.7204
    3555       9.3145
    3556       9.0426
    3557       8.3087
    3558       8.2378
    3559       8.5517
    3560       8.6176
    3561       9.0859
    3562       8.4350
    3563       7.9782
    3564       8.3836
    3565       8.0315
    3566       8.2807
    3567       8.2263
    3568       8.0190
    3569       8.3454
    3570       8.3060
    3571       8.4658
    3572       8.5628
    3573       8.4525
    3574       8.7807
    3575       7.9886
    3576       8.5082
    3577       8.9293
    3578       9.3712
    3579       8.5519
    3580       8.8995
    3581       8.8066
    3582       8.5398
    3583       9.0585
    3584       8.5845
    3585       9.0270
    3586       8.3140
    3587       9.2257
    3588       8.8068
    3589       8.6618
    3590       8.8227
    3591       8.3099
    3592       8.3296
    3593       8.6273
    3594       8.7021
    3595       8.2704
    3596       8.1589
    3597       8.5784
    3598       7.9511
    3599       8.5706
    3600       8.4271
    3601       7.8586
    3602       7.6737
    3603       7.4756
    3604       8.3017
    3605       7.5280
    3606       8.1268
    3607       8.1953
    3608       8.1392
    3609       8.0710
    3610       8.3561
    3611       8.6667
    3612       7.9449
    3613       8.1671
    3614       8.0798
    3615       8.4585
    3616       8.0080
    3617       8.6359
    3618       8.6739
    3619       8.9136
    3620       9.0573
    3621       8.5739
    3622       9.1819
    3623       9.3385
    3624       9.3082
    3625       9.2651
    3626       9.4721
    3627       9.1721
    3628       9.8085
    3629       9.1331
    3630       9.1186
    3631       8.7537
    3632       9.4117
    3633       8.5971
    3634       8.5097
    3635       9.1058
    3636       9.3980
    3637       9.1834
    3638       8.9705
    3639       8.9313
    3640       9.0932
    3641       9.6227
    3642       9.1053
    3643       9.6648
    3644       8.8166
    3645       8.7680
    3646       7.9699
    3647       8.3264
    3648       8.6896
    3649       8.2325
    3650       8.5386
    3651       9.1663
    3652       9.0760
    3653       9.6463
    3654       9.7872
    3655       9.7059
    3656      10.1607
    3657       9.7642
    3658       9.8418
    3659       9.7661
    3660       9.7280
    3661       9.3980
    3662       9.8321
    3663       9.8718
    3664       9.8501
    3665       9.1585
    3666       9.4203
    3667       9.2176
    3668       9.1319
    3669       9.5103
    3670       9.4530
    3671       9.2916
    3672       9.8073
    3673       8.9139
    3674       9.3471
    3675       9.4951
    3676       9.3680
    3677       9.6909
    3678       9.5458
    3679      10.3397
    3680      10.1780
    3681      10.3768
    3682      10.2548
    3683       9.9325
    3684      10.2208
    3685       9.7747
    3686       9.9437
    3687       9.8006
    3688       8.9832
    3689       9.4934
    3690       9.3784
    3691       9.5647
    3692      10.0754
    3693       9.5691
    3694       9.4541
    3695       9.7495
    3696       9.8428
    3697       9.4237
    3698       9.4719
    3699       9.1518
    3700       9.7923
    3701      10.3976
    3702      10.1713
    3703      10.1322
    3704      10.1940
    3705      11.3675
    3706      10.0432
    3707      10.3859
    3708       9.6164
    3709       9.0522
    3710       9.3159
    3711       9.9839
    3712       9.4778
    3713       9.5417
    3714       9.5957
    3715       9.8566
    3716      10.2825
    3717       9.6246
    3718       9.0877
    3719       9.3482
    3720       8.9414
    3721       9.3381
    3722       9.1727
    3723       8.9471
    3724       8.9476
    3725       8.6816
    3726       9.1549
    3727       8.8196
    3728       9.7439
    3729       8.6754
    3730       8.6509
    3731       9.1368
    3732       9.9954
    3733       9.7419
    3734       9.1865
    3735       9.6434
    3736       9.6416
    3737       9.2437
    3738       9.5856
    3739       9.3810
    3740       9.6426
    3741       9.1431
    3742       9.0035
    3743       9.1531
    3744       8.9244
    3745       9.0666
    3746       9.9409
    3747       9.5428
    3748       9.1297
    3749       9.5903
    3750       9.5523
    3751       9.3813
    3752       8.9382
    3753       8.6531
    3754       8.5684
    3755       8.6631
    3756       8.4211
    3757       8.6239
    3758       8.7430
    3759       8.8072
    3760       8.8974
    3761       8.4807
    3762       9.1084
    3763       9.8301
    3764       8.8881
    3765       8.9626
    3766       8.9346
    3767       9.2159
    3768       9.7219
    3769       9.8916
    3770       9.6079
    3771       9.8592
    3772      10.0021
    3773       9.5881
    3774      10.3573
    3775      10.6920
    3776      10.5872
    3777      10.2202
    3778      10.6097
    3779      10.1565
    3780       9.9136
    3781       9.9483
    3782       9.8363
    3783       9.8802
    3784      10.0008
    3785      10.1962
    3786       9.9450
    3787       9.8800
    3788       9.5269
    3789       9.3493
    3790       9.5858
    3791      10.0772
    3792       9.2750
    3793       9.1654
    3794       9.8856
    3795       9.7100
    3796       9.3375
    3797       9.3339
    3798       9.5969
    3799       8.9689
    3800       9.4474
    3801       9.3674
    3802       8.8259
    3803       9.3649
    3804       9.1879
    3805       8.9623
    3806       9.1143
    3807       9.1173
    3808       9.0679
    3809       9.7889
    3810       9.8837
    3811       9.2860
    3812       9.3033
    3813       9.4504
    3814       9.5288
    3815       9.0147
    3816       9.4685
    3817       9.2558
    3818       9.4903
    3819       9.5213
    3820       9.4773
    3821       9.5681
    3822       9.2196
    3823       9.4327
    3824       9.2638
    3825       9.3299
    3826       9.2548
    3827       9.3528
    3828       8.9156
    3829       9.2451
    3830       8.9259
    3831       9.4291
    3832       9.3401
    3833       8.9425
    3834       8.9562
    3835       9.1976
    3836       8.6683
    3837       8.7890
    3838       8.7507
    3839       9.0217
    3840       8.5564
    3841       8.0487
    3842       8.2271
    3843       8.4912
    3844       9.0505
    3845       8.6333
    3846       8.1871
    3847       8.4774
    3848       8.5145
    3849       8.8353
    3850       8.6440
    3851       8.3892
    3852       8.5462
    3853       9.0278
    3854       8.7172
    3855       9.0413
    3856       8.2592
    3857       8.7029
    3858       8.9936
    3859       8.7902
    3860       9.4436
    3861       9.1827
    3862       9.5542
    3863       9.1380
    3864       9.7473
    3865       9.8372
    3866      10.0101
    3867       9.8484
    3868       9.7119
    3869       9.0773
    3870       8.9193
    3871       9.0215
    3872       8.9804
    3873       8.8006
    3874       9.0404
    3875       8.8387
    3876       8.5243
    3877       8.7114
    3878       8.8523
    3879       9.0365
    3880       9.3668
    3881       9.0702
    3882       9.8468
    3883       9.6335
    3884       9.5698
    3885       9.3794
    3886       9.3825
    3887       9.4317
    3888       9.4522
    3889       9.7063
    3890       9.3521
    3891       9.2094
    3892       8.6590
    3893       8.0911
    3894       8.9218
    3895       8.2731
    3896       9.2816
    3897       8.9287
    3898       8.0776
    3899       9.4337
    3900       8.3627
    3901       8.7945
    3902       8.6639
    3903       9.2359
    3904       8.7375
    3905       9.1223
    3906       9.1319
    3907       9.1006
    3908       8.9571
    3909       8.3597
    3910       8.4701
    3911       8.4602
    3912       8.2687
    3913       8.2607
    3914       8.2621
    3915       8.0044
    3916       7.9768
    3917       8.5934
    3918       8.5968
    3919       8.6029
    3920       8.4464
    3921       8.9287
    3922       8.2525
    3923       8.4449
    3924       8.1386
    3925       8.3289
    3926       8.6224
    3927       8.5323
    3928       8.6833
    3929       7.9249
    3930       8.6855
    3931       8.4890
    3932       8.6770
    3933       8.1728
    3934       8.6415
    3935       8.8725
    3936       9.0110
    3937       9.9928
    3938       9.8017
    3939       9.5257
    3940       9.2266
    3941       9.7253
    3942      10.7274
    3943      10.0715
    3944       9.7990
    3945       9.6018
    3946       9.8309
    3947       9.5108
    3948       9.9856
    3949       9.8793
    3950       9.5508
    3951       9.8477
    3952      10.2112
    3953      10.5601
    3954      10.0877
    3955      10.2053
    3956      10.2910
    3957      10.4144
    3958      10.4402
    3959      10.6390
    3960      10.5263
    3961      11.2508
    3962      10.1058
    3963      10.1717
    3964       9.6624
    3965       9.8154
    3966       9.7631
    3967       9.8570
    3968       9.7972
    3969       9.9850
    3970       9.9931
    3971       9.9450
    3972       9.8799
    3973       9.7348
    3974      10.8837
    3975      10.5204
    3976      10.2483
    3977      10.7596
    3978      10.0092
    3979      10.1590
    3980      10.0871
    3981       9.5647
    3982       9.6895
    3983       9.6492
    3984       9.7431
    3985       9.6723
    3986       9.3459
    3987       9.1840
    3988       9.9141
    3989       9.5584
    3990       9.5109
    3991       9.7955
    3992       9.8983
    3993       9.8145
    3994      10.9285
    3995      10.1993
    3996      10.8072
    3997      10.3118
    3998      11.1772
    3999      10.7450
    4000      10.6402
    4001      11.0108
    4002      10.9731
    4003      10.6116
    4004      10.4868
    4005      11.1248
    4006      11.2586
    4007      10.1652
    4008      10.7390
    4009      11.1941
    4010      11.5126
    4011      10.7466
    4012      11.0662
    4013      11.9531
    4014      11.5353
    4015      12.0386
    4016      12.1624
    4017      12.2991
    4018      11.9140
    4019      12.3194
    4020      11.2649
    4021      11.6098
    4022      12.0729
    4023      10.9800
    4024      11.3269
    4025      10.9324
    4026      11.4504
    4027      11.3933
    4028      11.1161
    4029      11.2755
    4030      10.3641
    4031      10.7438
    4032      11.1299
    4033      11.2697
    4034      11.8167
    4035      11.4842
    4036      10.8798
    4037      10.6594
    4038      10.8250
    4039      10.7771
    4040      11.6666
    4041      10.5819
    4042      11.1741
    4043      11.5353
    4044      11.2982
    4045      10.8394
    4046      11.4152
    4047      11.8924
    4048      11.4472
    4049      12.7274
    4050      12.1684
    4051      12.7685
    4052      12.3479
    4053      12.2796
    4054      12.8435
    4055      12.5316
    4056      12.7517
    4057      12.3537
    4058      12.5616
    4059      12.5069
    4060      12.6876
    4061      12.5878
    4062      12.3591
    4063      11.9196
    4064      11.6228
    4065      11.9242
    4066      12.1175
    4067      11.4946
    4068      11.6064
    4069      11.8674
    4070      11.2347
    4071      12.3531
    4072      11.6540
    4073      11.7442
    4074      11.6940
    4075      11.7125
    4076      11.5980
    4077      11.6247
    4078      12.1075
    4079      12.4064
    4080      12.3358
    4081      11.5279
    4082      11.4177
    4083      12.0238
    4084      11.7443
    4085      11.9155
    4086      12.5595
    4087      12.4646
    4088      12.6800
    4089      11.6664
    4090      11.7056
    4091      11.8075
    4092      11.4133
    4093      12.1671
    4094      11.1730
    4095      11.9401
    4096      11.9458
    4097      11.4133
    4098      11.9536
    4099      11.5492
    4100      11.8160
    4101      11.4001
    4102      11.5054
    4103      11.8300
    4104      11.9302
    4105      11.6766
    4106      11.1023
    4107      12.0599
    4108      11.6506
    4109      12.4230
    4110      11.5047
    4111      11.6276
    4112      12.2109
    4113      11.3117
    4114      12.3969
    4115      12.9359
    4116      12.2111
    4117      11.9737
    4118      13.4685
    4119      12.0527
    4120      12.7211
    4121      11.9442
    4122      12.4031
    4123      11.2837
    4124      10.7726
    4125      12.1888
    4126      11.7826
    4127      11.4117
    4128      11.0581
    4129      11.7931
    4130      10.7699
    4131      12.0853
    4132      11.8282
    4133      11.1703
    4134      11.8925
    4135      11.9818
    4136      11.2410
    4137      11.7486
    4138      12.1718
    4139      12.4399
    4140      11.9751
    4141      11.5055
    4142      11.6398
    4143      11.3681
    4144      12.5794
    4145      11.8481
    4146      11.2749
    4147      11.2787
    4148      12.1853
    4149      11.6739
    4150      11.8421
    4151      11.7092
    4152      11.0452
    4153      11.2800
    4154      11.1499
    4155      11.7264
    4156      11.5766
    4157      11.9500
    4158      11.4153
    4159      11.2817
    4160      11.8876
    4161      11.1501
    4162      10.9893
    4163      11.5157
    4164      10.9379
    4165      10.4714
    4166      11.3312
    4167      10.5818
    4168      11.0356
    4169      11.1428
    4170      10.8685
    4171      11.4837
    4172      11.4197
    4173      11.2782
    4174      11.1396
    4175      11.5472
    4176      11.2284
    4177      10.6767
    4178      10.6967
    4179      10.9773
    4180      11.0995
    4181      11.7437
    4182      11.7296
    4183      12.2422
    4184      11.3361
    4185      10.8766
    4186      11.6196
    4187      10.4325
    4188      10.8470
    4189      11.0412
    4190      10.6254
    4191      10.4084
    4192      10.5305
    4193      10.5031
    4194      10.4558
    4195      10.2194
    4196      10.2152
    4197      10.2607
    4198      10.8903
    4199      10.4296
    4200      11.1439
    4201       9.9572
    4202       9.8454
    4203       9.4907
    4204       9.3938
    4205       9.4447
    4206      10.1145
    4207       9.0752
    4208       9.8897
    4209       9.7556
    4210       9.2368
    4211       9.2651
    4212      10.0061
    4213       9.2488
    4214       9.0112
    4215       9.0950
    4216       9.3181
    4217       9.1557
    4218       9.7776
    4219       9.6200
    4220       8.6845
    4221       9.2717
    4222       9.3097
    4223       9.8176
    4224       9.6022
    4225       9.4011
    4226       9.7352
    4227      10.2027
    4228      10.2329
    4229      10.0944
    4230       9.1694
    4231       9.3931
    4232       8.8899
    4233       9.4752
    4234      10.1613
    4235       9.4506
    4236       9.0611
    4237       8.4219
    4238       8.6299
    4239       9.1073
    4240       8.5473
    4241       8.7323
    4242       8.4490
    4243       8.0445
    4244       8.6100
    4245       8.2796
    4246       9.0708
    4247       8.6532
    4248       8.5684
    4249       8.7264
    4250       8.7713
    4251       8.3698
    4252       8.4500
    4253       8.6673
    4254       8.8053
    4255       8.5325
    4256       8.5411
    4257       8.9364
    4258       8.5164
    4259       8.3297
    4260       8.7068
    4261       8.6471
    4262       7.7729
    4263       8.6732
    4264       8.8610
    4265       8.7647
    4266       8.0522
    4267       8.2886
    4268       8.2279
    4269       8.2104
    4270       8.7043
    4271       8.7402
    4272       8.7185
    4273       8.3329
    4274       9.0692
    4275       8.6810
    4276       8.6906
    4277       9.0448
    4278       9.2380
    4279       9.5356
    4280       9.0290
    4281       9.1716
    4282       8.0830
    4283       8.6087
    4284       8.5691
    4285       8.8212
    4286       8.0780
    4287       8.2903
    4288       8.2241
    4289       8.4312
    4290       8.2534
    4291       8.6503
    4292       8.4379
    4293       8.0804
    4294       8.1311
    4295       8.1429
    4296       8.7232
    4297       8.2939
    4298       9.3487
    4299       9.1983
    4300       9.2907
    4301       9.6390
    4302       9.0526
    4303       9.9520
    4304       9.3575
    4305      10.1442
    4306       9.6135
    4307       9.9314
    4308      10.2207
    4309       9.5823
    4310       9.6195
    4311       9.4915
    4312       9.8949
    4313       9.6396
    4314       9.9765
    4315       9.9403
    4316       9.3271
    4317       9.8186
    4318      10.2157
    4319      10.0398
    4320       9.2263
    4321      10.2035
    4322      10.1796
    4323       9.3231
    4324      10.6840
    4325      10.1258
    4326       9.7975
    4327      10.8115
    4328      11.0773
    4329      10.7766
    4330      10.1112
    4331       9.7915
    4332       9.3947
    4333      10.4907
    4334      10.1543
    4335      10.3207
    4336      10.2864
    4337       9.4439
    4338      10.4043
    4339       9.7953
    4340      10.4039
    4341       9.4969
    4342      10.2265
    4343       9.9172
    4344      10.3444
    4345      10.4815
    4346       9.7691
    4347       9.5183
    4348       9.9347
    4349       9.3717
    4350       9.5567
    4351       9.8743
    4352      10.8369
    4353       9.5199
    4354       8.8541
    4355      10.2870
    4356      10.1028
    4357      10.0658
    4358      10.4687
    4359      10.4377
    4360       9.9051
    4361       9.4713
    4362      10.0117
    4363      10.4417
    4364       9.9163
    4365      10.4418
    4366       9.8298
    4367       9.7990
    4368      10.3696
    4369      10.6093
    4370      10.6647
    4371      10.4220
    4372      10.7417
    4373      10.7522
    4374      11.0840
    4375      10.6368
    4376      10.9888
    4377      10.4636
    4378      10.4449
    4379      10.7491
    4380      10.6201
    4381      11.1786
    4382      10.3865
    4383      10.6780
    4384      11.4542
    4385      11.3756
    4386      11.5735
    4387      11.7030
    4388      11.5892
    4389      11.4803
    4390      11.4370
    4391      11.3707
    4392      11.1368
    4393      10.7516
    4394      11.6605
    4395      11.0557
    4396      11.1443
    4397      10.7971
    4398      10.7192
    4399      11.4668
    4400      10.6295
    4401      12.0529
    4402      11.5996
    4403      12.2221
    4404      12.2483
    4405      10.9874
    4406      11.0294
    4407      11.3025
    4408      10.7639
    4409      11.7445
    4410      11.2487
    4411      10.9065
    4412      10.8358
    4413      11.1816
    4414      10.6339
    4415      10.7377
    4416      10.3234
    4417      10.3343
    4418       9.8337
    4419      11.6791
    4420      10.7749
    4421      10.3889
    4422       9.8859
    4423      10.2929
    4424      10.7209
    4425       9.9572
    4426      10.1735
    4427      10.4867
    4428      10.5724
    4429      10.7120
    4430      11.0791
    4431      10.9005
    4432      10.6883
    4433      10.9708
    4434      11.2885
    4435      10.9156
    4436      10.8187
    4437      10.7639
    4438      10.3685
    4439      11.3022
    4440      11.0251
    4441      10.3807
    4442      10.6761
    4443      10.4326
    4444      10.3792
    4445      10.5589
    4446      10.1315
    4447      10.2175
    4448      10.5691
    4449      11.0974
    4450      10.3815
    4451      10.0253
    4452      10.1466
    4453      10.3092
    4454      11.5306
    4455      10.3701
    4456      10.3161
    4457      10.9305
    4458      10.7164
    4459      11.2661
    4460      11.8127
    4461      11.9088
    4462      12.1105
    4463      10.9426
    4464      10.8885
    4465      10.6799
    4466      10.9774
    4467      10.9558
    4468      11.2166
    4469      10.6637
    4470      10.3951
    4471      10.5040
    4472      10.5403
    4473      10.6933
    4474      10.8007
    4475      10.9189
    4476      10.3088
    4477      10.0012
    4478      10.4790
    4479      10.6245
    4480      10.6881
    4481      11.6715
    4482      11.0293
    4483      10.4770
    4484      10.7430
    4485      11.5796
    4486      11.0936
    4487      11.6453
    4488      11.8265
    4489      11.9083
    4490      12.3051
    4491      12.2344
    4492      12.2573
    4493      11.8906
    4494      12.3303
    4495      12.5254
    4496      12.1687
    4497      12.0786
    4498      12.0449
    4499      12.3428
    4500      11.8247
    4501      12.2399
    4502      12.2406
    4503      11.4948
    4504      12.2077
    4505      12.6983
    4506      11.9030
    4507      13.2411
    4508      12.4754
    4509      12.9141
    4510      12.2007
    4511      12.6708
    4512      12.5595
    4513      12.1588
    4514      12.8050
    4515      12.2426
    4516      12.7884
    4517      12.3210
    4518      13.3298
    4519      11.9090
    4520      12.1268
    4521      12.2917
    4522      12.5037
    4523      11.8801
    4524      11.7769
    4525      11.5126
    4526      11.3007
    4527      11.8377
    4528      11.6150
    4529      12.2811
    4530      11.5945
    4531      12.2207
    4532      11.6825
    4533      11.4721
    4534      11.2669
    4535      11.3569
    4536      11.5371
    4537      11.5527
    4538      11.8079
    4539      12.4562
    4540      12.4218
    4541      12.7543
    4542      12.5489
    4543      11.9504
    4544      11.4339
    4545      12.5808
    4546      12.0278
    4547      12.5416
    4548      11.9283
    4549      12.3537
    4550      12.5549
    4551      12.1777
    4552      12.5521
    4553      12.9680
    4554      12.1987
    4555      11.6062
    4556      12.1306
    4557      12.2019
    4558      12.6059
    4559      12.3862
    4560      11.9121
    4561      11.9278
    4562      11.5778
    4563      11.8303
    4564      11.3792
    4565      12.2954
    4566      11.6690
    4567      11.1146
    4568      11.6081
    4569      11.4849
    4570      11.1105
    4571      11.1401
    4572      11.3618
    4573      12.2525
    4574      11.4317
    4575      11.6238
    4576      11.8947
    4577      10.6788
    4578      11.5501
    4579      11.0493
    4580      11.5334
    4581      10.5169
    4582      10.9008
    4583      11.5342
    4584      11.0905
    4585      11.6427
    4586      10.8703
    4587      10.7364
    4588      10.3160
    4589      10.4707
    4590      10.4193
    4591      10.4600
    4592       9.7778
    4593      10.9666
    4594      11.2584
    4595      11.4795
    4596      11.2380
    4597      10.8763
    4598      10.8726
    4599      10.5805
    4600      10.8768
    4601      10.4862
    4602      10.5992
    4603      10.6141
    4604       9.9743
    4605      10.4942
    4606      10.9121
    4607      10.5076
    4608      10.8428
    4609      11.0333
    4610      11.0247
    4611      11.3904
    4612      11.0606
    4613      11.5214
    4614      11.1817
    4615      11.4850
    4616      11.4730
    4617      10.7237
    4618      10.8736
    4619      11.3123
    4620      11.1932
    4621      11.1700
    4622      10.8486
    4623      10.9644
    4624      11.5158
    4625      10.7484
    4626      10.7954
    4627      11.0609
    4628      10.5177
    4629      10.4055
    4630      11.1841
    4631      10.9000
    4632      11.4775
    4633      11.1666
    4634      11.7893
    4635      11.2317
    4636      11.2351
    4637      11.2235
    4638      11.1419
    4639      11.4692
    4640      11.5222
    4641      11.7054
    4642      11.3499
    4643      11.4378
    4644      11.3183
    4645      11.5453
    4646      11.7308
    4647      11.4788
    4648      11.6198
    4649      11.4091
    4650      11.2945
    4651      11.1973
    4652      11.9556
    4653      11.9207
    4654      12.3567
    4655      12.2427
    4656      12.2036
    4657      12.2509
    4658      12.2863
    4659      12.3647
    4660      11.5377
    4661      11.6811
    4662      11.9557
    4663      11.5926
    4664      11.8389
    4665      11.7074
    4666      12.0139
    4667      11.6564
    4668      11.6245
    4669      11.7362
    4670      11.6420
    4671      12.0707
    4672      11.8646
    4673      11.5510
    4674      11.8182
    4675      11.8006
    4676      12.1327
    4677      12.5836
    4678      11.5982
    4679      12.0504
    4680      12.6014
    4681      12.4351
    4682      12.1536
    4683      12.2252
    4684      12.3902
    4685      12.8207
    4686      12.7786
    4687      12.6064
    4688      12.3302
    4689      12.6588
    4690      12.8701
    4691      13.5011
    4692      12.2822
    4693      12.4374
    4694      11.7426
    4695      12.0445
    4696      12.3896
    4697      12.5939
    4698      12.6356
    4699      12.4204
    4700      12.6443
    4701      13.0623
    4702      13.1052
    4703      13.5875
    4704      12.4095
    4705      13.2321
    4706      12.6752
    4707      12.9156
    4708      12.4654
    4709      13.3363
    4710      13.7090
    4711      13.4486
    4712      13.3635
    4713      12.7403
    4714      13.1035
    4715      13.7466
    4716      13.6573
    4717      13.5624
    4718      14.1492
    4719      13.3995
    4720      13.6871
    4721      14.2236
    4722      13.6982
    4723      14.1387
    4724      13.2633
    4725      13.4606
    4726      12.9500
    4727      12.8927
    4728      13.0797
    4729      12.3145
    4730      13.1075
    4731      12.8476
    4732      12.6758
    4733      12.3602
    4734      13.3176
    4735      12.8082
    4736      12.9692
    4737      13.2118
    4738      12.9847
    4739      12.5205
    4740      12.1431
    4741      12.7239
    4742      12.8526
    4743      12.6985
    4744      13.0304
    4745      12.7248
    4746      12.9150
    4747      13.0022
    4748      12.0448
    4749      12.8112
    4750      12.4118
    4751      12.0840
    4752      11.7271
    4753      12.0559
    4754      12.7176
    4755      11.3065
    4756      11.8503
    4757      12.0000
    4758      11.9891
    4759      12.0113
    4760      11.9596
    4761      12.4142
    4762      12.6442
    4763      13.0361
    4764      13.4580
    4765      12.8157
    4766      12.8927
    4767      12.3758
    4768      12.8428
    4769      12.8361
    4770      12.8441
    4771      12.5583
    4772      12.5527
    4773      12.1042
    4774      12.1390
    4775      11.4660
    4776      12.3058
    4777      12.3373
    4778      12.8650
    4779      12.2147
    4780      12.1409
    4781      11.1711
    4782      11.2515
    4783      11.8388
    4784      10.9623
    4785      11.4429
    4786      11.0578
    4787      11.5465
    4788      10.8257
    4789      10.9727
    4790      11.8366
    4791      10.9493
    4792      11.8272
    4793      11.7603
    4794      10.9997
    4795      11.1848
    4796      11.8927
    4797      12.1692
    4798      12.4205
    4799      12.0886
    4800      11.9085
    4801      12.0628
    4802      11.9748
    4803      12.0822
    4804      11.2016
    4805      10.9558
    4806      11.2376
    4807      10.9740
    4808      11.2893
    4809      11.6943
    4810      11.0450
    4811      10.5881
    4812      11.0758
    4813      11.0249
    4814      10.9566
    4815      11.5055
    4816      10.9251
    4817      11.7625
    4818      11.9171
    4819      11.6854
    4820      11.4855
    4821      12.0792
    4822      12.5555
    4823      12.2834
    4824      12.6016
    4825      11.6609
    4826      11.7885
    4827      12.1672
    4828      12.1426
    4829      11.8227
    4830      11.8654
    4831      11.9392
    4832      12.5117
    4833      12.8577
    4834      12.2186
    4835      12.1055
    4836      12.1079
    4837      12.1047
    4838      11.7133
    4839      11.7761
    4840      11.7351
    4841      11.3028
    4842      11.4219
    4843      11.3841
    4844      11.4553
    4845      11.6053
    4846      11.6650
    4847      12.1087
    4848      11.0026
    4849      11.1699
    4850      11.3116
    4851      11.9461
    4852      11.1702
    4853      11.0950
    4854      11.2901
    4855      11.5766
    4856      11.6688
    4857      11.8270
    4858      12.0523
    4859      12.2643
    4860      12.5412
    4861      12.0868
    4862      12.8311
    4863      11.9772
    4864      11.3510
    4865      12.1081
    4866      11.4476
    4867      11.0070
    4868      11.8059
    4869      10.7462
    4870      11.3812
    4871      11.2418
    4872      11.0141
    4873      11.8487
    4874      11.1061
    4875      11.0436
    4876      10.6690
    4877      11.2738
    4878      10.8776
    4879      11.4987
    4880      11.9482
    4881      11.8233
    4882      11.9817
    4883      11.8700
    4884      11.4435
    4885      10.6949
    4886      10.6200
    4887      10.3367
    4888      10.6432
    4889      10.8086
    4890      11.0612
    4891      10.3027
    4892      10.0981
    4893      10.4890
    4894      10.0695
    4895      10.8789
    4896      11.2193
    4897      10.7639
    4898      10.4673
    4899      10.9057
    4900      11.1920
    4901      11.4050
    4902      11.0417
    4903      11.3493
    4904      10.8860
    4905      11.6544
    4906      10.9102
    4907      12.3658
    4908      11.2256
    4909      12.1436
    4910      11.9946
    4911      11.5878
    4912      11.8641
    4913      11.6313
    4914      12.0561
    4915      11.6992
    4916      10.9011
    4917      11.7456
    4918      11.1841
    4919      11.5504
    4920      11.3105
    4921      10.8533
    4922      11.9438
    4923      11.6446
    4924      12.0222
    4925      11.3413
    4926      11.2679
    4927      11.0921
    4928      11.6186
    4929      11.7848
    4930      11.5859
    4931      11.5485
    4932      11.5956
    4933      11.7785
    4934      11.5407
    4935      11.3944
    4936      11.6265
    4937      11.5339
    4938      12.1971
    4939      11.4245
    4940      11.4266
    4941      11.5859
    4942      11.9430
    4943      11.7760
    4944      11.6587
    4945      11.2109
    4946      11.4585
    4947      10.5319
    4948      11.1961
    4949      11.1022
    4950      11.3055
    4951      11.6659
    4952      11.3851
    4953      11.2519
    4954      10.7808
    4955      10.5723
    4956      10.4544
    4957      10.7467
    4958      10.5656
    4959      10.3453
    4960      10.3571
    4961      10.1096
    4962      10.3797
    4963      10.2999
    4964      11.0179
    4965      10.4269
    4966      10.1082
    4967      10.4727
    4968      10.8360
    4969      10.4780
    4970      10.6338
    4971      10.8454
    4972      10.6167
    4973      10.6971
    4974      10.9507
    4975      10.3260
    4976      10.1793
    4977      10.2670
    4978      10.4606
    4979      10.1812
    4980      10.1580
    4981      10.2247
    4982      10.2387
    4983      10.4395
    4984      10.1898
    4985      10.8588
    4986      10.2764
    4987      10.8512
    4988      10.2262
    4989      11.1058
    4990      10.0882
    4991       9.9167
    4992      10.2549
    4993      10.0591
    4994       9.7270
    4995      10.5096
    4996       9.9800
    4997      10.7633
    4998      10.3094
    4999       9.9778
    5000      10.0216
    5001      11.1372
    5002      10.3163
    5003      10.4938
    5004      10.1546
    5005      10.8033
    5006      10.6106
    5007      11.2996
    5008      10.5944
    5009      10.8872
    5010      10.3666
    5011       9.7897
    5012      10.6614
    5013      10.0920
    5014      10.0179
    5015       9.8849
    5016      10.3194
    5017      10.7020
    5018       9.9401
    5019       9.7103
    5020      10.2548
    5021      10.3090
    5022      10.4608
    5023      10.2400
    5024      10.7675
    5025      10.0934
    5026      10.2454
    5027      10.0808
    5028      10.0754
    5029      10.8022
    5030      10.6775
    5031      10.3638
    5032       9.9090
    5033      10.1289
    5034      10.3276
    5035       9.7861
    5036      10.1968
    5037       9.6796
    5038       9.8212
    5039       9.4722
    5040       9.3725
    5041       8.9517
    5042      10.1046
    5043      10.0958
    5044      10.1264
    5045      10.0004
    5046      10.4698
    5047      10.7223
    5048      11.2301
    5049      11.0368
    5050      11.2684
    5051      11.4083
    5052      11.4454
    5053      11.4241
    5054      11.4252
    5055      11.1763
    5056      11.2935
    5057      11.1853
    5058      11.5974
    5059      11.0318
    5060      11.3724
    5061      10.8410
    5062      11.3741
    5063      11.4234
    5064      11.1290
    5065      11.3706
    5066      11.3519
    5067      11.3428
    5068      11.1748
    5069      11.1055
    5070      11.0776
    5071      11.5785
    5072      10.9187
    5073      11.4601
    5074      10.9481
    5075      11.7064
    5076      11.5076
    5077      11.6059
    5078      12.0011
    5079      11.8806
    5080      12.3879
    5081      11.7876
    5082      10.8542
    5083      11.9329
    5084      11.7447
    5085      11.8348
    5086      11.9206
    5087      11.9305
    5088      12.3753
    5089      12.4878
    5090      12.8281
    5091      13.4367
    5092      12.5881
    5093      13.3177
    5094      12.9263
    5095      12.5024
    5096      12.3789
    5097      12.1455
    5098      13.0552
    5099      12.2526
    5100      11.7183
    5101      12.1145
    5102      11.7202
    5103      12.4464
    5104      12.2331
    5105      12.3902
    5106      12.5337
    5107      12.0062
    5108      11.7630
    5109      11.6376
    5110      11.5311
    5111      11.8582
    5112      11.1707
    5113      11.7087
    5114      11.0018
    5115      11.5869
    5116      10.8288
    5117      11.4434
    5118      11.9487
    5119      11.6781
    5120      11.2849
    5121      11.1279
    5122      11.3770
    5123      11.0266
    5124      11.3143
    5125      11.1377
    5126      11.2644
    5127      11.7195
    5128      12.2920
    5129      12.4833
    5130      11.8689
    5131      12.1804
    5132      11.7523
    5133      12.0152
    5134      12.4431
    5135      12.1242
    5136      11.6157
    5137      12.1861
    5138      11.8984
    5139      12.1744
    5140      12.2272
    5141      11.8703
    5142      10.9434
    5143      11.2167
    5144      11.0658
    5145      11.5988
    5146      11.6867
    5147      11.5088
    5148      11.2436
    5149      11.4183
    5150      11.3567
    5151      11.7660
    5152      11.2643
    5153      11.8506
    5154      11.6573
    5155      11.8707
    5156      11.0402
    5157      10.6252
    5158      10.7622
    5159      11.0192
    5160      10.8751
    5161      10.7704
    5162      11.4106
    5163      11.2913
    5164      11.8625
    5165      12.6966
    5166      11.6492
    5167      12.2992
    5168      11.4875
    5169      12.0436
    5170      12.3554
    5171      12.4464
    5172      12.2956
    5173      11.8006
    5174      12.0380
    5175      11.3560
    5176      11.5059
    5177      11.4424
    5178      10.9977
    5179      11.4666
    5180      11.5039
    5181      11.0372
    5182      11.2229
    5183      11.3987
    5184      11.6362
    5185      12.2596
    5186      11.6651
    5187      11.7452
    5188      11.5234
    5189      11.8201
    5190      11.7126
    5191      11.1631
    5192      11.7174
    5193      11.4231
    5194      11.6476
    5195      11.1819
    5196      11.6579
    5197      11.1862
    5198      12.1036
    5199      11.5406
    5200      11.3528
    5201      11.3464
    5202      11.2438
    5203      11.3241
    5204      11.4822
    5205      11.5430
    5206      11.6308
    5207      11.1967
    5208      11.7018
    5209      11.0196
    5210      11.1746
    5211      11.7662
    5212      10.4625
    5213      11.4525
    5214      11.9548
    5215      11.8878
    5216      11.2277
    5217      11.5900
    5218      11.0625
    5219      11.6082
    5220      11.0285
    5221      11.6139
    5222      11.0291
    5223      11.3162
    5224      11.5681
    5225      11.0401
    5226      11.1077
    5227      11.3486
    5228      11.2629
    5229      11.2892
    5230      11.4014
    5231      11.2554
    5232      11.3355
    5233      11.1139
    5234      11.0809
    5235      11.3689
    5236      11.5598
    5237      11.8486
    5238      11.5597
    5239      11.1113
    5240      11.9717
    5241      11.5680
    5242      11.9501
    5243      11.5055
    5244      11.2859
    5245      11.2319
    5246      11.0688
    5247      10.9511
    5248      11.2405
    5249      10.6201
    5250      11.2885
    5251      11.7115
    5252      11.7626
    5253      11.6075
    5254      12.0529
    5255      11.7210
    5256      11.2272
    5257      11.5433
    5258      11.6667
    5259      11.2859
    5260      11.6704
    5261      12.1938
    5262      11.8202
    5263      11.4592
    5264      11.1175
    5265      11.4937
    5266      10.9799
    5267      11.0515
    5268      10.4285
    5269      11.2983
    5270      10.3785
    5271      10.9775
    5272      10.7887
    5273      10.6136
    5274      11.2617
    5275      10.3499
    5276      10.9890
    5277      10.7412
    5278      11.7468
    5279      11.0563
    5280      11.6941
    5281      11.7370
    5282      11.9613
    5283      11.7805
    5284      11.6965
    5285      11.7299
    5286      11.7637
    5287      12.4938
    5288      12.5757
    5289      11.6202
    5290      11.2682
    5291      11.3996
    5292      11.3739
    5293      11.6748
    5294      12.8949
    5295      12.8850
    5296      12.8931
    5297      12.0524
    5298      12.0507
    5299      11.7792
    5300      11.9731
    5301      12.1079
    5302      11.4950
    5303      11.6117
    5304      11.2470
    5305      11.2114
    5306      11.7716
    5307      11.5551
    5308      11.7443
    5309      11.3906
    5310      12.1075
    5311      10.7074
    5312      11.5770
    5313      11.8252
    5314      11.9803
    5315      11.9639
    5316      11.2662
    5317      12.4243
    5318      11.3543
    5319      12.4636
    5320      12.0210
    5321      12.0812
    5322      11.3646
    5323      11.6739
    5324      11.6978
    5325      11.5800
    5326      11.8040
    5327      12.5014
    5328      12.0655
    5329      12.2702
    5330      12.5730
    5331      11.9579
    5332      11.6314
    5333      11.5928
    5334      11.5952
    5335      12.2451
    5336      11.8528
    5337      10.8188
    5338      11.4742
    5339      11.6801
    5340      11.5263
    5341      11.8505
    5342      11.7364
    5343      11.6336
    5344      12.0180
    5345      12.2614
    5346      11.8863
    5347      11.7118
    5348      11.9668
    5349      12.1298
    5350      12.1269
    5351      11.9896
    5352      11.6689
    5353      11.5099
    5354      11.8124
    5355      12.0177
    5356      12.0751
    5357      12.4973
    5358      11.6508
    5359      11.5009
    5360      11.8106
    5361      11.3922
    5362      11.3959
    5363      11.1909
    5364      11.8759
    5365      11.9779
    5366      11.8243
    5367      11.8521
    5368      11.6433
    5369      12.2244
    5370      11.6375
    5371      11.7404
    5372      11.7831
    5373      11.7328
    5374      11.8276
    5375      11.5724
    5376      11.8764
    5377      12.2516
    5378      12.6675
    5379      12.0783
    5380      12.7708
    5381      12.3782
    5382      11.7461
    5383      11.7037
    5384      11.9706
    5385      12.1401
    5386      12.0833
    5387      12.5456
    5388      11.7691
    5389      13.1003
    5390      12.2922
    5391      13.0047
    5392      11.9285
    5393      11.8258
    5394      12.1416
    5395      11.9628
    5396      11.9506
    5397      11.7003
    5398      11.6264
    5399      11.6074
    5400      12.0965
    5401      11.5760
    5402      11.6783
    5403      11.7714
    5404      11.3633
    5405      11.8354
    5406      11.8664
    5407      12.0678
    5408      11.4271
    5409      11.1532
    5410      11.7480
    5411      11.2569
    5412      10.9504
    5413      11.5149
    5414      11.1342
    5415      11.7328
    5416      10.8939
    5417      10.4434
    5418      11.1218
    5419      11.7883
    5420      11.8293
    5421      11.7652
    5422      11.8952
    5423      11.5352
    5424      11.6235
    5425      11.3025
    5426      11.1687
    5427      11.9076
    5428      11.8196
    5429      11.3780
    5430      10.9854
    5431      11.6473
    5432      11.6401
    5433      12.2950
    5434      11.6303
    5435      11.6806
    5436      11.3507
    5437      11.2894
    5438      11.5159
    5439      11.4247
    5440      11.3641
    5441      11.2073
    5442      10.9851
    5443      10.8615
    5444      11.4843
    5445      11.6223
    5446      11.7120
    5447      11.0280
    5448      10.7201
    5449      11.0191
    5450      11.0628
    5451      10.9154
    5452      10.8209
    5453      10.9666
    5454      10.7681
    5455      10.4811
    5456      10.3714
    5457      10.4145
    5458      10.3111
    5459      10.9210
    5460      10.4986
    5461      10.5255
    5462      10.3809
    5463      10.3516
    5464      10.6957
    5465      10.8692
    5466      10.9781
    5467      10.2268
    5468      10.5571
    5469      10.8253
    5470      10.2179
    5471      10.3744
    5472       9.7467
    5473       9.8721
    5474       9.7605
    5475       9.8156
    5476       9.7922
    5477      10.0752
    5478       9.7747
    5479       9.9179
    5480      10.1919
    5481       9.7391
    5482      10.4677
    5483      10.1634
    5484      10.1992
    5485      10.6982
    5486      10.0396
    5487      10.0837
    5488      10.4937
    5489       9.7663
    5490      10.4498
    5491      10.4581
    5492      10.4311
    5493      10.0985
    5494      10.5883
    5495       9.9710
    5496      10.0413
    5497      10.1399
    5498      10.2389
    5499      10.6387
    5500      10.1923
    5501      10.4933
    5502      10.5126
    5503      10.5347
    5504      10.7110
    5505      10.0473
    5506       9.8736
    5507      10.5580
    5508      10.0379
    5509      10.6222
    5510      10.5388
    5511      10.5074
    5512      10.1761
    5513       9.9048
    5514      10.0248
    5515      10.0039
    5516      10.4268
    5517      10.3256
    5518      10.2482
    5519      10.0070
    5520       9.9475
    5521       9.9081
    5522      10.4317
    5523      10.2954
    5524       9.5400
    5525       9.5878
    5526      10.3978
    5527       9.6092
    5528      10.3141
    5529      10.2420
    5530      10.2366
    5531      10.0563
    5532      10.2975
    5533       9.8634
    5534      10.5069
    5535      10.5051
    5536      10.1793
    5537      10.4465
    5538      10.2710
    5539      10.3374
    5540      10.2197
    5541      10.2026
    5542      10.3903
    5543      10.5625
    5544      10.7074
    5545      10.6170
    5546      10.2922
    5547      10.5460
    5548      10.5755
    5549      10.2216
    5550      10.6697
    5551      10.3946
    5552      10.2533
    5553      10.1515
    5554       9.7202
    5555       9.9612
    5556       9.8674
    5557      10.4841
    5558      10.1189
    5559      10.3508
    5560      10.5936
    5561      10.0317
    5562      10.5389
    5563       9.8335
    5564       9.7966
    5565       9.8399
    5566       9.7117
    5567      10.0102
    5568       9.8250
    5569      10.1442
    5570      10.0505
    5571      10.0119
    5572       9.5641
    5573      10.0006
    5574      10.4503
    5575      10.5144
    5576      10.6101
    5577      10.4173
    5578      10.2487
    5579      10.0798
    5580      10.1005
    5581      10.2680
    5582      10.5533
    5583      11.0806
    5584      10.2140
    5585      11.1726
    5586      11.2927
    5587      11.1911
    5588      10.8735
    5589      10.4567
    5590      10.9278
    5591      10.7342
    5592      10.1859
    5593      10.6018
    5594      10.6725
    5595      10.5136
    5596      10.5044
    5597      10.6070
    5598      10.9306
    5599      10.8897
    5600      11.0489
    5601      10.6550
    5602      10.3274
    5603      11.2319
    5604      10.9578
    5605      10.9457
    5606      10.1316
    5607      10.8406
    5608      11.5091
    5609      10.2823
    5610      10.5778
    5611      11.4550
    5612      11.0444
    5613      11.0598
    5614      11.1437
    5615      10.9122
    5616      11.0960
    5617      10.9497
    5618       9.9490
    5619      10.2591
    5620      10.3833
    5621      10.5602
    5622      11.1877
    5623      11.0124
    5624      11.3888
    5625      10.9179
    5626      10.4995
    5627      10.5221
    5628      10.0713
    5629      10.7129
    5630      10.7367
    5631      10.8424
    5632      10.2265
    5633      11.5282
    5634      11.3893
    5635      11.1017
    5636      10.8713
    5637      11.4961
    5638      11.5597
    5639      11.4464
    5640      10.8271
    5641      10.6666
    5642      10.6445
    5643      11.6453
    5644      11.3962
    5645      12.0166
    5646      11.6018
    5647      11.5220
    5648      11.7402
    5649      11.4706
    5650      10.1987
    5651      10.4114
    5652      10.1854
    5653      10.1549
    5654       9.9480
    5655      10.6364
    5656      10.0363
    5657      10.1920
    5658      10.7316
    5659      10.9474
    5660      10.2261
    5661      10.6891
    5662       9.9773
    5663      10.4270
    5664      10.7738
    5665      10.0102
    5666      10.2042
    5667      10.4514
    5668      10.9282
    5669      10.5279
    5670      10.3164
    5671      10.4364
    5672      11.0240
    5673      10.2920
    5674      10.2595
    5675       9.9420
    5676      10.5341
    5677      10.0632
    5678       9.9821
    5679      10.6639
    5680       9.8718
    5681      10.6040
    5682      10.1127
    5683      10.4949
    5684      10.3205
    5685      10.2710
    5686       9.9244
    5687      10.0737
    5688      10.5567
    5689      10.8026
    5690      10.8517
    5691      10.9000
    5692      10.4616
    5693      10.4747
    5694      10.1518
    5695      10.0152
    5696      10.1826
    5697      11.2101
    5698      10.6869
    5699      10.5283
    5700      10.6179
    5701      10.7696
    5702      10.3761
    5703      10.5679
    5704      10.4368
    5705      11.0977
    5706      10.7079
    5707      10.4999
    5708      10.8253
    5709      10.6231
    5710      10.5288
    5711      10.9787
    5712      10.8841
    5713      10.8840
    5714      10.8395
    5715      10.3970
    5716      11.3271
    5717      11.1657
    5718      11.2643
    5719      11.0639
    5720      10.6205
    5721      10.9786
    5722      10.1696
    5723      11.2175
    5724      10.8343
    5725      10.4432
    5726      11.1029
    5727      11.0769
    5728      11.0878
    5729      10.8924
    5730      10.7124
    5731      11.0345
    5732      10.7231
    5733      10.1837
    5734      10.0765
    5735      10.8191
    5736      10.9372
    5737      10.1447
    5738      10.1584
    5739      10.9071
    5740      10.6944
    5741      11.0273
    5742      10.6959
    5743      11.2491
    5744      10.4264
    5745      10.5053
    5746      10.6938
    5747      11.0750
    5748      11.1196
    5749      10.6205
    5750       9.9824
    5751      10.8043
    5752       9.7301
    5753      10.5936
    5754      10.3666
    5755      10.8134
    5756      11.0658
    5757      10.4956
    5758       9.5359
    5759      10.3945
    5760      10.6355
    5761      11.2664
    5762      11.1178
    5763      10.6749
    5764       9.1067
    5765       9.8282
    5766       9.8543
    5767       9.9164
    5768      10.2716
    5769       9.5913
    5770       9.9946
    5771      10.5460
    5772       9.8143
    5773       9.5094
    5774       9.3752
    5775      10.0376
    5776       9.4817
    5777      10.2853
    5778       9.8384
    5779      10.0520
    5780       9.9936
    5781      10.5127
    5782      10.1252
    5783      10.6678
    5784      10.0444
    5785      10.4093
    5786      10.6751
    5787      11.6759
    5788      10.9031
    5789      11.1518
    5790      10.4387
    5791      10.6296
    5792      10.5759
    5793      10.5234
    5794      10.0139
    5795      10.3840
    5796      10.8348
    5797      10.7598
    5798      11.1836
    5799      10.4682
    5800      10.7124
    5801      10.4075
    5802      10.1920
    5803      10.7718
    5804      10.1931
    5805      10.6990
    5806       9.9374
    5807      10.1358
    5808      10.5388
    5809       9.7925
    5810       9.9637
    5811       9.9887
    5812      10.1023
    5813      10.3394
    5814      10.5669
    5815      10.3312
    5816      10.5655
    5817      10.7120
    5818      10.3075
    5819      10.3827
    5820      10.4081
    5821      10.2901
    5822      10.1412
    5823      10.5657
    5824      10.6898
    5825      10.4769
    5826      10.5147
    5827      10.3726
    5828      10.4545
    5829      10.1952
    5830      10.5987
    5831      10.2694
    5832      10.4409
    5833      10.3212
    5834      10.0839
    5835      10.6001
    5836      10.3173
    5837      10.4222
    5838      10.5653
    5839      10.5259
    5840      10.7240
    5841      10.7054
    5842      10.1538
    5843      10.4184
    5844      10.4097
    5845      10.5650
    5846      10.5544
    5847      10.0064
    5848      10.0525
    5849      10.7315
    5850      10.8293
    5851      10.7522
    5852      10.3192
    5853      10.8437
    5854      10.5588
    5855      11.0631
    5856      11.3936
    5857      11.6269
    5858      11.0229
    5859      10.9578
    5860      10.7878
    5861      10.7502
    5862      10.7754
    5863      11.2302
    5864      11.0914
    5865      12.2034
    5866      11.2932
    5867      12.0198
    5868      11.6527
    5869      11.6981
    5870      11.5883
    5871      11.9103
    5872      11.3803
    5873      11.3198
    5874      10.6083
    5875      11.4059
    5876      10.9239
    5877      11.2733
    5878      10.9870
    5879      11.3807
    5880      11.3555
    5881      11.5877
    5882      11.1163
    5883      10.8161
    5884      11.0236
    5885      10.6074
    5886      10.2580
    5887      10.4188
    5888      10.5174
    5889      10.3405
    5890      10.0911
    5891      10.2803
    5892      10.1162
    5893      10.3623
    5894      10.5004
    5895      10.3564
    5896      10.6279
    5897      10.5386
    5898      10.0072
    5899      10.8275
    5900      10.2461
    5901      10.5163
    5902      10.1642
    5903      10.0850
    5904      10.5876
    5905      10.6870
    5906      10.0231
    5907       9.9627
    5908      10.2568
    5909      10.2384
    5910      10.2463
    5911      10.1275
    5912      10.3100
    5913      10.2897
    5914      10.3540
    5915      10.3761
    5916      10.0679
    5917       9.9263
    5918      10.1317
    5919      10.6416
    5920      10.6986
    5921      10.7178
    5922       9.7826
    5923       9.4424
    5924      10.1060
    5925       9.2542
    5926      10.1787
    5927      10.8374
    5928      10.2375
    5929      10.8060
    5930      10.0573
    5931       9.9472
    5932       9.9968
    5933       9.9278
    5934      10.0350
    5935      10.6130
    5936       9.8313
    5937      10.5046
    5938      10.4294
    5939      10.6337
    5940      11.0079
    5941       9.7669
    5942      10.6616
    5943      10.1607
    5944      11.0176
    5945      10.2033
    5946      10.3063
    5947      10.3678
    5948      10.4153
    5949      10.6036
    5950      10.5065
    5951      10.2891
    5952      10.7698
    5953      10.8855
    5954      10.2135
    5955      10.4199
    5956      10.4430
    5957      10.1626
    5958      10.8691
    5959      10.3370
    5960      10.6090
    5961      11.0057
    5962      10.1927
    5963      10.9881
    5964      10.3456
    5965      10.7107
    5966      10.1766
    5967      10.5525
    5968      10.5634
    5969      10.5933
    5970      10.4166
    5971      10.8680
    5972      10.6643
    5973      10.8884
    5974      11.4617
    5975      11.1007
    5976      11.1919
    5977      10.9108
    5978      11.0288
    5979      10.7017
    5980      11.0629
    5981      11.1080
    5982      11.2695
    5983      11.2892
    5984      11.0681
    5985      11.0657
    5986      11.1207
    5987      11.3105
    5988      11.5194
    5989      10.8396
    5990      10.7852
    5991      11.6591
    5992      11.6418
    5993      11.8423
    5994      11.7841
    5995      12.1006
    5996      11.8063
    5997      12.4653
    5998      11.5948
    5999      11.4888
    6000      11.9223
    6001      11.7589
    6002      11.4983
    6003      10.6638
    6004      10.1393
    6005      11.2507
    6006      11.1942
    6007      10.9378
    6008      11.2516
    6009      11.6483
    6010      11.2764
    6011      11.4642
    6012      10.4579
    6013      11.1095
    6014      11.3098
    6015      10.7092
    6016      11.0264
    6017      11.1682
    6018      11.2049
    6019      11.5027
    6020      11.2220
    6021      10.9165
    6022      11.7994
    6023      11.8449
    6024      12.4250
    6025      11.1231
    6026      11.4133
    6027      10.7792
    6028      11.0452
    6029      11.3460
    6030      11.3240
    6031      10.8366
    6032      11.9311
    6033      11.5799
    6034      11.9611
    6035      12.1211
    6036      11.3667
    6037      11.6249
    6038      11.9715
    6039      11.6252
    6040      11.7057
    6041      12.0005
    6042      11.6453
    6043      11.6420
    6044      11.9196
    6045      13.1518
    6046      12.5056
    6047      11.9538
    6048      12.0663
    6049      11.7167
    6050      12.2129
    6051      11.0745
    6052      11.9012
    6053      12.3154
    6054      11.8286
    6055      12.0881
    6056      12.2998
    6057      11.6146
    6058      12.3656
    6059      11.8197
    6060      11.3645
    6061      11.0397
    6062      10.8777
    6063      11.4768
    6064      12.2304
    6065      11.6151
    6066      11.3118
    6067      11.5022
    6068      11.7688
    6069      12.1692
    6070      12.1306
    6071      12.1529
    6072      11.8815
    6073      11.5554
    6074      12.2735
    6075      11.9011
    6076      11.9306
    6077      12.2441
    6078      12.2946
    6079      12.3157
    6080      11.8584
    6081      12.0166
    6082      12.1345
    6083      11.9642
    6084      12.0330
    6085      11.3371
    6086      11.3179
    6087      11.5142
    6088      10.9047
    6089      12.0064
    6090      11.6700
    6091      11.8722
    6092      11.7718
    6093      11.5527
    6094      11.3522
    6095      11.2055
    6096      11.5624
    6097      11.9611
    6098      11.7174
    6099      11.5501
    6100      11.3706
    6101      11.6426
    6102      11.9670
    6103      11.5294
    6104      11.3325
    6105      11.7371
    6106      11.7871
    6107      11.0557
    6108      10.3762
    6109      11.3973
    6110      11.9147
    6111      11.8493
    6112      11.2160
    6113      11.7073
    6114      11.8292
    6115      10.9022
    6116      11.7215
    6117      11.6429
    6118      11.3973
    6119      11.7667
    6120      11.7836
    6121      11.5084
    6122      11.5338
    6123      12.0466
    6124      10.9365
    6125      11.6223
    6126      10.7415
    6127      11.1639
    6128      11.5895
    6129      11.5878
    6130      11.1423
    6131      11.4153
    6132      11.5814
    6133      10.7885
    6134      11.1976
    6135      11.3302
    6136      11.1985
    6137      11.1123
    6138      10.7480
    6139      11.0626
    6140      11.2336
    6141      10.3562
    6142      10.6950
    6143      11.0227
    6144      10.5388
    6145      10.3533
    6146      10.2351
    6147      10.5755
    6148      10.5684
    6149      10.3139
    6150       9.9541
    6151      10.7098
    6152      10.3299
    6153      10.8979
    6154      11.4104
    6155      10.3986
    6156      10.1659
    6157      10.3413
    6158      10.6091
    6159      10.7808
    6160      10.8399
    6161      10.8581
    6162      11.3871
    6163      10.2888
    6164      11.0439
    6165      10.3911
    6166      11.5813
    6167      10.8666
    6168      11.1150
    6169      11.0441
    6170      11.0233
    6171      10.6285
    6172      10.8875
    6173      11.6906
    6174      11.2253
    6175      11.1315
    6176      11.3498
    6177      11.6082
    6178      11.7129
    6179      10.7043
    6180      10.8644
    6181      11.1169
    6182      11.1645
    6183      10.2611
    6184      10.4370
    6185      10.7023
    6186      10.0037
    6187      10.0035
    6188       9.7926
    6189      10.1036
    6190       9.9849
    6191       9.5910
    6192       9.4356
    6193       9.8028
    6194       9.6296
    6195       9.9033
    6196       9.5346
    6197       9.6960
    6198      10.5403
    6199       9.8591
    6200      10.3026
    6201       9.8125
    6202      10.7115
    6203      10.7034
    6204      10.8711
    6205      11.3517
    6206      10.2302
    6207      10.6106
    6208      10.6663
    6209      10.4861
    6210      10.4345
    6211      10.9035
    6212      10.9734
    6213      10.3783
    6214      10.4770
    6215      10.5651
    6216       9.9903
    6217       9.6439
    6218       9.6585
    6219      10.1117
    6220       9.4910
    6221       9.5937
    6222       9.4441
    6223      10.1542
    6224       9.8848
    6225      10.1394
    6226      10.0589
    6227       9.9723
    6228      10.4338
    6229      11.2758
    6230      11.1072
    6231      11.6252
    6232      10.9300
    6233      11.0162
    6234      11.1780
    6235      11.1358
    6236      10.9471
    6237      11.4994
    6238      11.2395
    6239      11.0428
    6240      11.9108
    6241      11.5690
    6242      11.9330
    6243      11.5066
    6244      11.2382
    6245      11.9330
    6246      11.3424
    6247      12.0173
    6248      12.0518
    6249      11.8792
    6250      11.7914
    6251      12.1324
    6252      12.2988
    6253      11.5642
    6254      11.7836
    6255      11.1242
    6256      11.2514
    6257      11.1479
    6258      11.0910
    6259      10.6061
    6260      11.5677
    6261      11.0888
    6262      11.4637
    6263      10.2774
    6264      10.4503
    6265      10.3052
    6266       9.5817
    6267      10.0056
    6268      10.0925
    6269      10.1402
    6270      10.1135
    6271      10.3085
    6272       9.8915
    6273      10.3803
    6274      10.1370
    6275       9.7155
    6276       9.8879
    6277       9.6653
    6278       9.5909
    6279       9.1510
    6280       9.4490
    6281       9.2658
    6282      10.0439
    6283      10.1466
    6284       9.3753
    6285       9.6482
    6286      10.1285
    6287      10.1277
    6288      10.6099
    6289      10.4848
    6290      10.9774
    6291      10.3779
    6292       9.6590
    6293       9.7286
    6294       9.8260
    6295       9.9767
    6296      10.1076
    6297      10.6627
    6298      10.1491
    6299      10.3205
    6300      10.1581
    6301      10.2657
    6302       9.6418
    6303       9.5880
    6304       9.3485
    6305       9.8444
    6306      10.1437
    6307       9.5219
    6308       9.8179
    6309      10.1643
    6310       9.9980
    6311       9.8708
    6312       9.3848
    6313      10.0053
    6314       9.9319
    6315       9.9826
    6316      10.4981
    6317      10.5644
    6318      10.7318
    6319      11.0869
    6320       9.4445
    6321      10.7145
    6322       9.7282
    6323      10.3588
    6324      10.6064
    6325      11.0871
    6326      11.2112
    6327      11.3247
    6328      11.1952
    6329      10.6966
    6330      11.5043
    6331      11.1582
    6332      10.9250
    6333      10.9850
    6334      11.2019
    6335      10.7412
    6336      10.5086
    6337      10.7662
    6338      11.0560
    6339      10.5796
    6340      10.6517
    6341      10.9620
    6342      10.7069
    6343       9.9652
    6344       9.9372
    6345      10.2575
    6346      10.8823
    6347      10.2755
    6348       9.6244
    6349       9.8050
    6350       9.6893
    6351      10.6612
    6352      10.1575
    6353      10.0639
    6354      10.0084
    6355      10.2619
    6356      10.7181
    6357      10.1311
    6358      10.1390
    6359      10.6407
    6360      11.0040
    6361      11.0103
    6362      10.3419
    6363      10.6469
    6364      10.3642
    6365      10.1806
    6366      11.1464
    6367      10.6542
    6368      10.9347
    6369      10.5306
    6370      10.5829
    6371      10.2610
    6372      10.4131
    6373      10.0519
    6374      10.1833
    6375       9.4082
    6376       9.8091
    6377      10.0160
    6378      10.5234
    6379      10.5364
    6380      10.1273
    6381      10.6281
    6382      10.2607
    6383      10.4707
    6384      10.1650
    6385      10.3641
    6386       9.7772
    6387      10.3484
    6388       9.9875
    6389      10.1486
    6390      10.1628
    6391      10.8884
    6392      10.2399
    6393      10.2845
    6394      10.5561
    6395      10.5735
    6396      10.7014
    6397      10.1813
    6398      10.5055
    6399      10.1160
    6400      10.5215
    6401      10.0144
    6402       9.6014
    6403       9.4609
    6404      10.2390
    6405       9.8118
    6406      10.8122
    6407      10.1945
    6408       9.9191
    6409      10.1296
    6410      10.1938
    6411      10.1007
    6412      10.2711
    6413      10.7581
    6414      10.0682
    6415      10.5194
    6416      10.0056
    6417      10.0901
    6418      10.2761
    6419      10.2926
    6420      10.5331
    6421      10.6853
    6422      10.3788
    6423      10.7458
    6424      11.1890
    6425      10.6419
    6426       9.7427
    6427       9.8187
    6428       9.7262
    6429      10.1667
    6430      10.3898
    6431      10.5223
    6432      10.7712
    6433      10.4599
    6434      10.6363
    6435       9.9833
    6436      10.1331
    6437      10.2203
    6438      10.9568
    6439      10.7271
    6440      11.2093
    6441      10.9280
    6442      10.7142
    6443      10.5858
    6444      10.8758
    6445      10.8258
    6446      10.9257
    6447      11.1196
    6448      10.6370
    6449      11.1115
    6450      11.0831
    6451      11.6910
    6452      12.0824
    6453      11.7487
    6454      11.0309
    6455      11.3519
    6456      11.1520
    6457      11.3302
    6458      11.5724
    6459      11.4482
    6460      11.6628
    6461      11.2041
    6462      11.0951
    6463      11.4966
    6464      10.6295
    6465      10.9195
    6466      10.8526
    6467      10.9271
    6468      12.2926
    6469      12.5367
    6470      11.9149
    6471      12.1249
    6472      10.9989
    6473      11.8046
    6474      10.7254
    6475      10.9858
    6476      11.2106
    6477      11.5696
    6478      11.2977
    6479      11.1058
    6480      12.3497
    6481      11.1785
    6482      11.5883
    6483      11.9388
    6484      11.9014
    6485      11.4514
    6486      12.0398
    6487      11.8353
    6488      12.1884
    6489      11.9496
    6490      11.5015
    6491      11.2827
    6492      11.4552
    6493      11.3235
    6494      11.5862
    6495      11.5037
    6496      11.3494
    6497      11.2097
    6498      11.7920
    6499      10.9221
    6500      11.3063
    6501      10.6089
    6502      10.1787
    6503      10.3337
    6504       9.9478
    6505      10.3261
    6506      11.0650
    6507      10.6409
    6508      10.5400
    6509       9.9614
    6510       9.7397
    6511       9.7803
    6512       9.6791
    6513       9.1456
    6514       9.9394
    6515       9.6365
    6516      10.0367
    6517       9.8649
    6518      10.1154
    6519       9.8674
    6520       9.3807
    6521      10.1939
    6522       9.9154
    6523      10.0596
    6524      10.3151
    6525      10.1521
    6526       9.8921
    6527      10.5454
    6528       9.7894
    6529       9.7633
    6530      10.1753
    6531       9.4690
    6532       9.8861
    6533       9.8315
    6534      10.2063
    6535       9.8057
    6536      10.9573
    6537      10.4180
    6538      10.4483
    6539      10.4729
    6540      10.2112
    6541      10.6848
    6542      10.8969
    6543      10.8242
    6544      10.4083
    6545      10.9819
    6546      11.3394
    6547      11.9486
    6548      11.6595
    6549      11.2136
    6550      11.0176
    6551      12.4156
    6552      11.8704
    6553      12.2349
    6554      12.0380
    6555      11.7389
    6556      11.0624
    6557      11.4921
    6558      12.0702
    6559      12.0365
    6560      12.9262
    6561      12.2262
    6562      10.9582
    6563      11.8739
    6564      11.5662
    6565      11.5840
    6566      11.3212
    6567      11.3749
    6568      10.8665
    6569      11.5568
    6570      11.2544
    6571      11.1216
    6572      11.7065
    6573      11.7101
    6574      11.6062
    6575      11.6717
    6576      11.8135
    6577      11.4657
    6578      11.8373
    6579      11.5508
    6580      11.5360
    6581      10.8074
    6582      11.6866
    6583      11.5147
    6584      11.6077
    6585      11.8167
    6586      10.8784
    6587      11.4137
    6588      11.1557
    6589      11.1911
    6590      11.1353
    6591      11.7765
    6592      11.6591
    6593      12.2842
    6594      11.5296
    6595      11.4494
    6596      10.9241
    6597      10.7608
    6598      11.0207
    6599      10.7120
    6600      11.2854
    6601      11.2149
    6602      10.8398
    6603      11.2311
    6604      11.0512
    6605      11.4384
    6606      11.1742
    6607      10.1257
    6608      11.5141
    6609      10.6183
    6610      10.7058
    6611      11.5274
    6612      11.0205
    6613      10.1965
    6614      10.6949
    6615      10.6337
    6616      10.6307
    6617      11.1642
    6618      11.2958
    6619      11.1522
    6620      11.2956
    6621      11.7276
    6622      11.3105
    6623      11.7510
    6624      11.2670
    6625      11.5466
    6626      12.2573
    6627      11.3548
    6628      11.9683
    6629      11.0809
    6630      11.7511
    6631      11.0654
    6632      10.6051
    6633      11.5723
    6634      10.9828
    6635      11.1366
    6636      11.4232
    6637      10.8161
    6638      10.4295
    6639      10.4595
    6640      10.6519
    6641       9.1287
    6642      10.1393
    6643       9.8362
    6644      10.2263
    6645      10.4557
    6646      10.4698
    6647      10.5856
    6648      10.6134
    6649      11.0263
    6650      10.4582
    6651      10.2792
    6652       9.9179
    6653      10.6652
    6654      10.0600
    6655      10.3016
    6656      10.3141
    6657      10.6827
    6658      10.0080
    6659       9.9519
    6660      10.5349
    6661      10.9462
    6662      10.9191
    6663      10.5037
    6664       9.7431
    6665      10.1558
    6666      10.3775
    6667      10.2402
    6668       9.5988
    6669      10.4192
    6670      10.3547
    6671      10.2577
    6672      10.3621
    6673      10.9623
    6674      10.1420
    6675      10.1582
    6676       9.9463
    6677      10.3705
    6678      10.5040
    6679      10.4974
    6680      10.4453
    6681      10.1865
    6682      10.2489
    6683      10.2118
    6684       9.3539
    6685      10.2785
    6686       9.9943
    6687       9.9542
    6688       9.8875
    6689      10.6953
    6690      10.2062
    6691       9.9261
    6692      10.1042
    6693      11.0260
    6694      10.0410
    6695       9.9664
    6696       9.4841
    6697       9.0541
    6698       9.9884
    6699       9.7749
    6700       9.8373
    6701       9.6291
    6702       9.8315
    6703       9.9386
    6704       9.8865
    6705      10.5209
    6706       9.9395
    6707       9.9545
    6708       9.8235
    6709       9.8655
    6710       9.5828
    6711       9.6920
    6712       9.7761
    6713       9.9688
    6714       9.9149
    6715       9.6027
    6716       9.4794
    6717       9.4962
    6718       9.7779
    6719       8.9358
    6720       9.2631
    6721       9.6722
    6722       9.3462
    6723       9.2087
    6724       9.7119
    6725       9.3337
    6726       9.7548
    6727       9.8441
    6728       9.9487
    6729       9.7583
    6730      10.0268
    6731      10.0254
    6732      10.3114
    6733      10.4049
    6734      10.5817
    6735      10.6354
    6736       9.8170
    6737      11.1298
    6738       9.8337
    6739      10.5667
    6740       9.9651
    6741       9.6246
    6742      10.2944
    6743      10.2566
    6744      10.7230
    6745       9.9242
    6746      10.0084
    6747      10.4491
    6748      10.8656
    6749      10.4404
    6750      10.4514
    6751      10.6534
    6752       9.7589
    6753       9.8397
    6754      10.2383
    6755      10.3500
    6756      10.3248
    6757      10.1635
    6758      10.2103
    6759      10.3811
    6760      10.2548
    6761       9.6548
    6762       9.6305
    6763       8.9104
    6764       9.5753
    6765      10.0538
    6766       9.8015
    6767       9.4587
    6768      10.0825
    6769       9.7562
    6770       9.1277
    6771       8.9535
    6772       9.3527
    6773       9.5677
    6774       9.3462
    6775       9.4660
    6776       9.5302
    6777       8.8982
    6778       9.3003
    6779       9.1490
    6780       9.5340
    6781       9.6816
    6782       8.5130
    6783       8.8371
    6784       8.7250
    6785       9.1925
    6786       8.8675
    6787       9.7158
    6788       9.8094
    6789       9.9198
    6790       9.5314
    6791       9.8477
    6792      10.1290
    6793       9.7396
    6794       9.8774
    6795       9.9935
    6796       9.7110
    6797      10.1423
    6798       9.7250
    6799      10.5967
    6800      10.4566
    6801      10.6476
    6802      10.5337
    6803      10.7635
    6804      10.7862
    6805      10.8501
    6806      10.3410
    6807      10.2712
    6808      10.3165
    6809      10.6508
    6810       9.3419
    6811       9.4413
    6812       9.6039
    6813       9.6658
    6814      10.3306
    6815       9.7962
    6816      10.1557
    6817      10.0299
    6818      10.2329
    6819      10.5773
    6820      10.5057
    6821      10.3036
    6822      10.5889
    6823      10.3101
    6824      10.4185
    6825      10.1006
    6826      10.6286
    6827      11.4369
    6828      11.6779
    6829      10.5196
    6830      11.0137
    6831      11.2047
    6832      10.7529
    6833      10.9789
    6834      10.8460
    6835      11.1491
    6836      11.2366
    6837      11.4759
    6838      10.4790
    6839      10.5437
    6840      11.5630
    6841      10.2507
    6842      10.8711
    6843      10.0358
    6844      10.4888
    6845      10.3780
    6846      11.1832
    6847      10.4872
    6848      10.5471
    6849      10.5854
    6850      11.1661
    6851      10.5906
    6852      10.4808
    6853      10.9539
    6854      10.8865
    6855      10.7065
    6856      10.9266
    6857      11.1022
    6858      11.1463
    6859      11.3547
    6860      10.8626
    6861      11.3424
    6862      11.6356
    6863      11.5556
    6864      12.0880
    6865      11.6644
    6866      11.7871
    6867      11.8570
    6868      12.2882
    6869      12.6200
    6870      11.6402
    6871      11.4421
    6872      11.9890
    6873      11.6894
    6874      11.3473
    6875      11.6876
    6876      11.5792
    6877      12.0616
    6878      11.5125
    6879      12.3272
    6880      12.0470
    6881      10.9508
    6882      10.7641
    6883      10.7283
    6884      10.6446
    6885      11.0775
    6886      11.2334
    6887      11.7204
    6888      11.1364
    6889      10.9935
    6890      11.2813
    6891      11.1661
    6892      11.1170
    6893      12.4697
    6894      12.2786
    6895      12.4651
    6896      12.1701
    6897      11.8730
    6898      12.5408
    6899      12.0062
    6900      11.7512
    6901      11.2948
    6902      12.3196
    6903      11.2425
    6904      11.5179
    6905      10.7592
    6906      11.7865
    6907      11.1638
    6908      10.7589
    6909      10.5368
    6910      10.1988
    6911      10.2616
    6912       9.8260
    6913      10.7585
    6914      11.2099
    6915      10.9370
    6916      10.3932
    6917      10.6509
    6918      10.9835
    6919      10.7877
    6920      10.3150
    6921      10.4006
    6922      10.6289
    6923      11.4674
    6924      11.0430
    6925      11.5911
    6926      11.4720
    6927      10.9575
    6928      10.0805
    6929      10.0061
    6930      11.1505
    6931      10.9042
    6932      11.4073
    6933      10.9884
    6934      11.1230
    6935      10.2652
    6936      10.9134
    6937      10.6439
    6938      10.3985
    6939      10.2271
    6940       9.9405
    6941      10.1264
    6942      10.2687
    6943       9.9718
    6944       9.0742
    6945       9.9295
    6946       9.9702
    6947      10.2348
    6948       9.7688
    6949       9.8519
    6950       9.4698
    6951      10.1206
    6952       9.8545
    6953      10.0694
    6954      10.1241
    6955       9.6478
    6956      10.5814
    6957      10.5654
    6958       9.9532
    6959      10.4207
    6960      10.5520
    6961      10.7714
    6962       9.6727
    6963      10.2442
    6964       9.7423
    6965       9.7793
    6966       9.2051
    6967       8.5679
    6968       8.6420
    6969       9.5042
    6970       8.5244
    6971       9.1428
    6972       8.7736
    6973       9.1616
    6974       9.3491
    6975       9.7652
    6976       9.3540
    6977       9.5586
    6978      10.3162
    6979      10.5068
    6980       9.6675
    6981      10.1437
    6982       9.9400
    6983      10.2197
    6984      10.2043
    6985       9.8218
    6986       9.1307
    6987       9.6722
    6988      10.2173
    6989      10.7421
    6990      10.4189
    6991      11.2695
    6992       9.4936
    6993      10.3316
    6994      10.1613
    6995      10.0180
    6996      11.1164
    6997       9.7590
    6998       9.8370
    6999      10.3923
    7000      10.3108
    7001      10.2385
    7002      11.0145
    7003      10.7540
    7004      10.5411
    7005       9.8827
    7006      10.1848
    7007      10.0373
    7008       9.5902
    7009       9.6007
    7010       9.5539
    7011       9.6805
    7012       9.4769
    7013       9.2719
    7014       9.7468
    7015      10.1928
    7016       9.4981
    7017       9.9585
    7018       9.6889
    7019       9.6460
    7020      10.2663
    7021      11.3049
    7022      11.8714
    7023      11.7131
    7024      11.0860
    7025      11.4017
    7026      11.2819
    7027      11.7901
    7028      11.6003
    7029      10.6119
    7030      11.4985
    7031      11.3530
    7032      11.6845
    7033      11.4246
    7034      11.2051
    7035      11.5727
    7036      11.7686
    7037      10.9989
    7038      11.2679
    7039      10.8126
    7040      11.2095
    7041      11.2545
    7042      11.2601
    7043      12.0522
    7044      11.7097
    7045      11.8928
    7046      11.2793
    7047      11.9365
    7048      11.6014
    7049      11.3891
    7050      11.7118
    7051      11.6951
    7052      11.8357
    7053      11.9369
    7054      11.4973
    7055      11.3050
    7056      11.7929
    7057      11.8446
    7058      11.7127
    7059      11.6918
    7060      11.3230
    7061      12.3249
    7062      11.7593
    7063      11.3906
    7064      11.7124
    7065      11.4533
    7066      11.4177
    7067      11.0620
    7068      11.0223
    7069      10.9928
    7070      11.2637
    7071      11.1565
    7072      11.6642
    7073      10.8747
    7074      10.7989
    7075      10.7524
    7076      10.4431
    7077      11.3452
    7078      11.0920
    7079      10.5348
    7080      10.7007
    7081      10.7216
    7082      11.4541
    7083      11.4238
    7084      11.7491
    7085      11.3349
    7086      10.8967
    7087      11.4402
    7088      10.7872
    7089      11.2817
    7090      11.1164
    7091      11.4104
    7092      10.8517
    7093      10.7508
    7094      10.8192
    7095      10.7481
    7096      10.1069
    7097      10.6025
    7098       9.6775
    7099       9.8242
    7100      10.3963
    7101      10.2904
    7102       9.7590
    7103      10.9015
    7104      10.3113
    7105       9.9907
    7106       9.7326
    7107       9.3867
    7108      10.0369
    7109       8.9635
    7110       9.8629
    7111       8.2440
    7112       8.6440
    7113       8.5615
    7114       8.8497
    7115       9.1201
    7116       9.8261
    7117      10.2984
    7118      10.0386
    7119      10.1241
    7120      10.8053
    7121       9.6671
    7122       9.1752
    7123       9.7101
    7124      10.6326
    7125      10.1021
    7126      10.6904
    7127      10.6274
    7128      10.3525
    7129       9.7327
    7130      10.5338
    7131      10.0225
    7132      10.3033
    7133      10.7816
    7134       9.9520
    7135      10.5813
    7136       9.5328
    7137       9.9493
    7138      10.0561
    7139      10.0180
    7140      10.4892
    7141       9.6793
    7142       9.6619
    7143       9.7367
    7144       9.8140
    7145       9.7152
    7146      10.2978
    7147      10.2031
    7148       9.9227
    7149      10.7184
    7150      10.0560
    7151      11.0020
    7152       9.9611
    7153      10.5074
    7154      10.6371
    7155      10.5093
    7156       9.0920
    7157       9.8941
    7158      10.0262
    7159      10.1721
    7160       9.7365
    7161       9.4909
    7162       9.4618
    7163       8.5999
    7164       9.4484
    7165       9.6985
    7166       9.0814
    7167       9.2820
    7168       9.0064
    7169       9.2039
    7170      10.1339
    7171       8.8503
    7172       9.6906
    7173       8.6368
    7174       8.9699
    7175       8.7581
    7176       8.9116
    7177       8.5157
    7178       8.5749
    7179       8.9379
    7180       9.3042
    7181       9.4332
    7182      10.0549
    7183       9.3697
    7184       9.7481
    7185      10.1609
    7186      10.1181
    7187       9.8063
    7188       9.8365
    7189       9.3924
    7190       9.6318
    7191       9.1381
    7192       9.3500
    7193       9.0561
    7194       9.1903
    7195       9.4055
    7196       9.6503
    7197       9.1726
    7198       8.8893
    7199       9.9500
    7200       9.7830
    7201       9.9472
    7202       8.9856
    7203       9.5174
    7204      10.0536
    7205       9.4695
    7206       9.1704
    7207      10.0967
    7208      10.1194
    7209      10.0427
    7210       9.6054
    7211       8.8296
    7212       9.4442
    7213       9.7230
    7214      10.7182
    7215      11.0912
    7216      10.2511
    7217      10.5454
    7218       9.0304
    7219      10.1201
    7220       9.7999
    7221       9.3968
    7222       9.4593
    7223      10.1812
    7224      10.0534
    7225      10.0109
    7226       9.8801
    7227      10.2586
    7228      10.1797
    7229      10.9018
    7230      11.2706
    7231      10.4676
    7232      10.4053
    7233      11.0299
    7234      11.1058
    7235      11.2129
    7236      11.3015
    7237      11.3966
    7238      11.4495
    7239      12.1065
    7240      11.3026
    7241      10.9413
    7242      10.9807
    7243      11.4951
    7244      10.8891
    7245      10.7850
    7246      10.2647
    7247      10.4035
    7248      11.1314
    7249      10.6640
    7250      10.6505
    7251      10.5198
    7252      10.4365
    7253      11.2447
    7254      11.1818
    7255      10.4382
    7256      11.3523
    7257      11.0971
    7258      10.9277
    7259      11.1477
    7260      10.8920
    7261      10.2510
    7262      11.1811
    7263      11.2469
    7264      11.4693
    7265      11.4953
    7266      11.3312
    7267      10.2856
    7268      10.6883
    7269      10.7331
    7270      11.6980
    7271      11.6018
    7272      12.1456
    7273      12.0704
    7274      11.8036
    7275      11.7056
    7276      11.8460
    7277      11.1557
    7278      11.8739
    7279      10.8565
    7280      11.1321
    7281      11.1622
    7282      10.8348
    7283      11.1534
    7284      11.1629
    7285      11.0233
    7286      10.7408
    7287      10.1359
    7288      11.0547
    7289      10.9482
    7290      11.7745
    7291      10.5082
    7292      11.0621
    7293      11.7203
    7294      11.8620
    7295      11.7809
    7296      11.2500
    7297      11.4510
    7298      11.3751
    7299      11.5690
    7300      12.3137
    7301      11.9666
    7302      11.0576
    7303      11.3144
    7304      11.4210
    7305      11.6587
    7306      10.8331
    7307      10.9549
    7308      10.7395
    7309      10.8752
    7310      10.6253
    7311      10.5500
    7312      10.4704
    7313       9.8587
    7314      10.3234
    7315      10.4218
    7316      10.6769
    7317      11.5657
    7318      11.3747
    7319      11.3326
    7320      10.4584
    7321      10.6773
    7322      11.1729
    7323      10.5534
    7324      11.3863
    7325      11.1967
    7326      11.2402
    7327      11.5931
    7328      11.1938
    7329      11.1413
    7330      11.6578
    7331      11.2790
    7332      11.4828
    7333      12.0806
    7334      11.6539
    7335      11.8955
    7336      11.7894
    7337      11.5006
    7338      11.9004
    7339      11.1892
    7340      10.8682
    7341      11.2874
    7342      10.7828
    7343      11.0127
    7344      11.2091
    7345      10.8783
    7346      11.3618
    7347      10.9101
    7348      10.5270
    7349      10.0616
    7350      11.0460
    7351      10.7042
    7352      11.0308
    7353      11.2108
    7354      11.0284
    7355      10.3179
    7356      10.3065
    7357      11.0903
    7358      11.0484
    7359      10.7228
    7360      11.0015
    7361      11.8437
    7362      11.8163
    7363      11.9008
    7364      11.7298
    7365      12.2715
    7366      11.5915
    7367      12.0477
    7368      11.9724
    7369      12.2611
    7370      11.8689
    7371      12.2120
    7372      12.2260
    7373      11.6599
    7374      11.5258
    7375      12.0216
    7376      11.6777
    7377      12.6931
    7378      12.2507
    7379      11.2567
    7380      11.6356
    7381      12.0846
    7382      12.4822
    7383      12.9549
    7384      12.7721
    7385      13.1620
    7386      13.0796
    7387      12.5485
    7388      12.2226
    7389      12.9650
    7390      12.7511
    7391      11.8031
    7392      11.7717
    7393      11.8969
    7394      11.9891
    7395      11.8338
    7396      12.0697
    7397      10.2298
    7398      12.1530
    7399      11.5681
    7400      11.3094
    7401      11.4466
    7402      12.0834
    7403      11.7198
    7404      11.4434
    7405      11.7397
    7406      11.7507
    7407      11.5657
    7408      11.5948
    7409      11.7626
    7410      11.4570
    7411      12.1903
    7412      10.9961
    7413      11.2998
    7414      11.4738
    7415      11.5517
    7416      11.4646
    7417      11.3953
    7418      11.4547
    7419      10.4044
    7420      11.7960
    7421      10.9559
    7422      11.2738
    7423      11.6100
    7424      11.5983
    7425      11.3051
    7426      10.4994
    7427      11.2415
    7428      11.2245
    7429      11.4596
    7430      10.9621
    7431      11.0001
    7432      11.1889
    7433      11.4889
    7434      11.3116
    7435      11.5744
    7436      10.6266
    7437      10.7145
    7438      10.8540
    7439      10.8647
    7440      10.5134
    7441      10.3103
    7442      10.1070
    7443       9.7481
    7444      10.9072
    7445      10.6220
    7446      10.7402
    7447      10.2932
    7448      10.6260
    7449      10.7525
    7450      11.6916
    7451      11.4602
    7452      11.3621
    7453      11.9375
    7454      12.2963
    7455      11.6867
    7456      11.3930
    7457      11.1564
    7458      11.0847
    7459      10.8672
    7460      11.1473
    7461      11.1400
    7462      11.0157
    7463      10.7977
    7464      10.6420
    7465      10.9803
    7466      11.1769
    7467      11.0447
    7468      10.6401
    7469      11.0155
    7470      10.8151
    7471      10.6667
    7472      10.7915
    7473      10.9635
    7474      11.5142
    7475      10.9802
    7476      10.7114
    7477      10.8179
    7478      10.3261
    7479      11.8712
    7480      11.1627
    7481      10.9579
    7482      10.8631
    7483      11.2961
    7484      10.7746
    7485      10.9434
    7486      11.4730
    7487      11.0279
    7488      11.0298
    7489      10.9696
    7490      10.9413
    7491      11.0729
    7492      11.3557
    7493      10.7919
    7494      10.5292
    7495      10.8452
    7496      10.7739
    7497      11.0421
    7498      10.9501
    7499      10.6026
    7500      10.9819
    7501      10.7099
    7502      11.5446
    7503      12.0767
    7504      11.0963
    7505      11.3521
    7506      10.4685
    7507      10.5529
    7508      11.1136
    7509      10.1338
    7510      10.7502
    7511      10.9451
    7512      10.6372
    7513      10.6009
    7514      10.4309
    7515      10.8570
    7516      10.8143
    7517      10.9593
    7518      11.1841
    7519      11.3278
    7520      11.3108
    7521      11.1014
    7522      11.2555
    7523      10.9772
    7524      11.0410
    7525      10.9273
    7526      10.8116
    7527      11.1801
    7528      11.0890
    7529      11.0673
    7530      10.8994
    7531      10.5367
    7532      10.4600
    7533      10.5691
    7534      10.7832
    7535      10.4812
    7536      10.7133
    7537       9.8444
    7538       9.7842
    7539      10.0339
    7540      10.4571
    7541      10.4945
    7542       9.7737
    7543      10.3711
    7544      10.0753
    7545       9.8032
    7546       9.7679
    7547       9.6044
    7548      10.4436
    7549      10.3865
    7550       9.7998
    7551       9.2415
    7552       8.9661
    7553       9.5492
    7554       9.0155
    7555       8.8899
    7556       9.4810
    7557       9.2225
    7558       8.6428
    7559       8.9184
    7560      10.0176
    7561       9.5139
    7562       9.5013
    7563       9.1379
    7564       8.7957
    7565       9.5948
    7566       9.5865
    7567       9.5997
    7568       9.7110
    7569       9.3914
    7570       9.4329
    7571       9.3299
    7572       8.9227
    7573       8.9356
    7574       9.2932
    7575       9.4557
    7576       9.8889
    7577       9.0370
    7578       9.0826
    7579       9.2806
    7580       9.3791
    7581      10.1482
    7582       9.9490
    7583       9.7361
    7584      10.3909
    7585       9.8740
    7586      10.1085
    7587       9.8193
    7588      10.1441
    7589      10.7801
    7590       9.9361
    7591      10.0910
    7592      10.3153
    7593      10.0558
    7594      10.3901
    7595       9.6175
    7596       9.2798
    7597      10.6235
    7598      10.0097
    7599      10.6106
    7600      10.5496
    7601      10.4122
    7602       9.7112
    7603      10.0943
    7604       9.8272
    7605       9.7548
    7606       9.4561
    7607      10.2935
    7608       9.9338
    7609       9.4203
    7610       9.8724
    7611      10.2039
    7612       9.9885
    7613       9.8148
    7614       9.8969
    7615       9.9886
    7616       9.8334
    7617       9.9766
    7618      10.1234
    7619       9.7619
    7620       9.3697
    7621      10.1916
    7622       9.2745
    7623       9.4249
    7624       9.8138
    7625       9.8365
    7626       9.3245
    7627       8.9509
    7628       9.1200
    7629       9.6910
    7630       9.9811
    7631       9.3890
    7632       9.4474
    7633       9.1432
    7634       8.7935
    7635       9.3001
    7636       9.2388
    7637       9.2413
    7638       9.1578
    7639       9.8228
    7640       9.7166
    7641       9.8820
    7642      10.5255
    7643      10.6725
    7644      11.0860
    7645      11.3911
    7646      10.5529
    7647      11.0183
    7648      10.4909
    7649      11.3606
    7650      10.3934
    7651      10.8474
    7652      11.2899
    7653      10.7195
    7654      10.8433
    7655      10.6508
    7656      11.0483
    7657      10.7747
    7658      11.0321
    7659      11.9959
    7660      11.9333
    7661      10.9949
    7662      11.4087
    7663      11.1558
    7664      10.9652
    7665      11.4158
    7666      11.2474
    7667      11.4152
    7668      12.2397
    7669      11.9410
    7670      11.5035
    7671      11.4991
    7672      11.6758
    7673      11.8026
    7674      11.5752
    7675      10.5628
    7676      12.1983
    7677      10.4387
    7678      10.6604
    7679      11.1418
    7680      11.1058
    7681      11.3264
    7682      11.2333
    7683      11.1978
    7684      11.2165
    7685      11.3319
    7686      11.4160
    7687      11.2036
    7688      10.9299
    7689      11.2104
    7690      10.9767
    7691      11.4601
    7692      11.0342
    7693      10.8502
    7694      10.3197
    7695      10.2002
    7696      10.4608
    7697      10.5787
    7698      10.1917
    7699      10.3632
    7700      10.1593
    7701      10.7870
    7702      10.0920
    7703      10.7037
    7704      10.7943
    7705      10.5622
    7706      10.6307
    7707      10.8946
    7708      10.0638
    7709      10.6184
    7710      10.9597
    7711      11.4365
    7712      11.0135
    7713      11.3713
    7714      11.4534
    7715      11.1846
    7716      11.6417
    7717      11.5146
    7718      10.0823
    7719       9.5357
    7720      11.1862
    7721      11.0823
    7722      11.2917
    7723      11.1862
    7724      11.8454
    7725      11.1998
    7726      11.4975
    7727      11.5293
    7728      10.9973
    7729      10.6642
    7730      11.1316
    7731      11.4093
    7732      10.8127
    7733      10.5542
    7734      10.7733
    7735      10.6579
    7736      11.2764
    7737      10.8916
    7738      11.6983
    7739      10.6342
    7740      11.7496
    7741      11.5859
    7742      10.8794
    7743      11.2753
    7744      11.6884
    7745      11.6786
    7746      11.5280
    7747      10.8365
    7748      11.3934
    7749      11.1034
    7750      11.6351
    7751      10.1836
    7752      10.6482
    7753       9.8430
    7754      10.0019
    7755      11.0042
    7756      10.4916
    7757      10.3876
    7758       9.7036
    7759      10.8007
    7760      10.8740
    7761      10.7365
    7762      10.8874
    7763      10.6422
    7764      10.6893
    7765      11.0672
    7766      10.3130
    7767      10.3269
    7768      11.3675
    7769      10.0518
    7770       9.9006
    7771       9.9881
    7772      10.0589
    7773      10.3970
    7774      10.7777
    7775      10.4215
    7776      10.2160
    7777      10.6045
    7778      10.0606
    7779      10.5833
    7780       9.7496
    7781      10.0677
    7782      10.3190
    7783      10.0664
    7784       9.5544
    7785       9.4348
    7786       9.9128
    7787       9.7882
    7788       8.9843
    7789       9.1411
    7790       9.0091
    7791       9.2934
    7792       9.0697
    7793       8.6019
    7794       9.1922
    7795       8.4458
    7796       8.8240
    7797       9.2059
    7798       9.8494
    7799       9.4609
    7800       9.3009
    7801       9.4520
    7802       9.5789
    7803       9.3946
    7804       9.3783
    7805       9.8163
    7806       9.9025
    7807       9.6512
    7808       9.7804
    7809       9.3044
    7810       8.9502
    7811      10.0317
    7812       9.1752
    7813       9.5018
    7814       8.4098
    7815       8.8791
    7816       8.8684
    7817       8.8996
    7818       8.5932
    7819       8.4995
    7820       9.1259
    7821       8.9198
    7822       9.2143
    7823       9.3142
    7824       9.3962
    7825       9.0321
    7826       9.9367
    7827       9.1646
    7828       9.7974
    7829       9.6130
    7830       8.8844
    7831       8.5690
    7832       9.2738
    7833       9.2424
    7834       8.7727
    7835       8.9036
    7836       8.8095
    7837       9.8365
    7838       9.2096
    7839       9.8197
    7840       9.4338
    7841       9.8366
    7842       9.6334
    7843       9.7737
    7844       9.5402
    7845       9.9620
    7846       9.8608
    7847       9.7097
    7848      10.3705
    7849      10.1644
    7850       9.6095
    7851      10.1403
    7852      10.1213
    7853       9.6961
    7854      10.0511
    7855       9.7487
    7856       9.9234
    7857       9.7429
    7858       9.7110
    7859       9.5571
    7860       9.7416
    7861       9.4015
    7862      10.1131
    7863       9.8175
    7864       8.9531
    7865       9.4525
    7866       8.5935
    7867       8.7122
    7868       8.9967
    7869       8.6670
    7870       8.7202
    7871       9.1313
    7872       9.1553
    7873       9.1521
    7874       8.8325
    7875       8.3916
    7876       8.3987
    7877       8.1104
    7878       8.5744
    7879       7.9567
    7880       8.7927
    7881       8.3624
    7882       8.0050
    7883       8.5577
    7884       8.6230
    7885       9.1693
    7886       8.8421
    7887       8.7680
    7888       8.7723
    7889       8.0136
    7890       8.4123
    7891       8.0743
    7892       8.3223
    7893       8.2287
    7894       8.4212
    7895       8.5018
    7896       8.6375
    7897       8.6059
    7898       8.1742
    7899       8.4029
    7900       9.1804
    7901       9.1712
    7902       9.4072
    7903       8.7907
    7904       8.2963
    7905       9.4300
    7906       8.9698
    7907       8.9605
    7908       8.7403
    7909       9.2459
    7910       9.6235
    7911       9.4063
    7912       9.5777
    7913       9.6317
    7914       9.3832
    7915      10.2555
    7916       9.5496
    7917       9.5592
    7918       9.0966
    7919       9.5196
    7920       9.2866
    7921       9.2647
    7922       9.5911
    7923       9.4001
    7924       9.2909
    7925       9.4789
    7926       9.5719
    7927       9.6500
    7928       9.8800
    7929      10.1573
    7930      10.0393
    7931       9.8800
    7932      10.2235
    7933      10.0642
    7934      10.2822
    7935      10.3003
    7936      10.6009
    7937       9.7972
    7938       9.8546
    7939       9.6971
    7940       9.3397
    7941       9.2923
    7942       9.0595
    7943       9.5403
    7944       9.2193
    7945       9.0950
    7946       8.6871
    7947       8.9775
    7948       7.5669
    7949       8.0239
    7950       8.2958
    7951       8.2060
    7952       8.1508
    7953       7.7843
    7954       8.1315
    7955       8.2858
    7956       8.0079
    7957       7.7839
    7958       7.6703
    7959       8.3972
    7960       8.2015
    7961       8.4899
    7962       8.5589
    7963       7.9506
    7964       8.4569
    7965       8.8589
    7966       8.9676
    7967       8.6276
    7968       8.3388
    7969       7.9680
    7970       8.3668
    7971       8.5835
    7972       8.2602
    7973       8.3388
    7974       8.4170
    7975       8.4091
    7976       8.2495
    7977       8.2908
    7978       7.8926
    7979       7.9473
    7980       8.7503
    7981       8.5418
    7982       8.2892
    7983       8.2910
    7984       8.4336
    7985       8.7570
    7986       8.5324
    7987       8.5951
    7988       8.1487
    7989       7.4104
    7990       7.4063
    7991       7.4309
    7992       7.4453
    7993       8.1413
    7994       8.6192
    7995       9.0343
    7996       8.7301
    7997       8.4826
    7998       8.1041
    7999       8.5057
    8000       8.5003
    8001       8.8057
    8002       8.3828
    8003       8.7580
    8004       8.8395
    8005       8.5786
    8006       8.2086
    8007       8.6817
    8008       8.0447
    8009       8.3592
    8010       7.9458
    8011       9.0075
    8012       8.4428
    8013       8.6908
    8014       8.3535
    8015       8.8106
    8016       8.0602
    8017       8.1307
    8018       7.8995
    8019       7.9458
    8020       8.1620
    8021       8.1205
    8022       8.3170
    8023       8.2845
    8024       8.2204
    8025       8.4743
    8026       7.8987
    8027       8.3292
    8028       8.5818
    8029       8.2770
    8030       8.2965
    8031       8.3942
    8032       7.9035
    8033       8.4945
    8034       8.2277
    8035       8.2693
    8036       7.6704
    8037       7.7841
    8038       7.4287
    8039       8.0329
    8040       8.2937
    8041       8.0712
    8042       8.3253
    8043       8.1098
    8044       8.5649
    8045       8.1059
    8046       8.1051
    8047       8.3903
    8048       7.3614
    8049       7.7029
    8050       8.2610
    8051       8.0806
    8052       7.8183
    8053       8.0102
    8054       8.0686
    8055       8.1114
    8056       7.9067
    8057       7.0868
    8058       7.2848
    8059       7.2771
    8060       6.8660
    8061       7.1900
    8062       6.7907
    8063       6.5717
    8064       6.9046
    8065       6.4387
    8066       6.5195
    8067       7.2987
    8068       6.7820
    8069       7.0764
    8070       6.9379
    8071       6.7917
    8072       6.5345
    8073       6.4005
    8074       7.1371
    8075       7.1728
    8076       7.6729
    8077       7.8626
    8078       6.9569
    8079       6.8715
    8080       7.2031
    8081       6.5612
    8082       6.5967
    8083       6.1174
    8084       6.4999
    8085       6.6616
    8086       6.4378
    8087       6.6976
    8088       6.8989
    8089       6.5826
    8090       6.5706
    8091       6.4822
    8092       6.6949
    8093       6.5875
    8094       6.8695
    8095       6.7433
    8096       6.9671
    8097       6.7029
    8098       7.2676
    8099       6.8529
    8100       7.5480
    8101       7.2843
    8102       7.2005
    8103       7.5645
    8104       7.0025
    8105       7.3535
    8106       7.4604
    8107       7.7398
    8108       7.8384
    8109       7.8679
    8110       7.4830
    8111       7.8003
    8112       7.4321
    8113       7.7262
    8114       7.3250
    8115       7.1233
    8116       7.6200
    8117       7.6294
    8118       7.8819
    8119       7.4896
    8120       8.0223
    8121       7.4811
    8122       7.8506
    8123       7.6853
    8124       7.4652
    8125       8.1980
    8126       8.0361
    8127       7.9545
    8128       7.6735
    8129       7.7745
    8130       8.7138
    8131       8.6800
    8132       8.6497
    8133       8.3350
    8134       9.1814
    8135       8.4748
    8136       8.3751
    8137       8.3382
    8138       7.9160
    8139       8.2741
    8140       7.9065
    8141       7.5530
    8142       8.0660
    8143       7.7777
    8144       7.8059
    8145       7.7334
    8146       8.5219
    8147       7.9830
    8148       8.0225
    8149       7.7968
    8150       8.1778
    8151       7.8921
    8152       8.2663
    8153       8.0223
    8154       7.9977
    8155       7.7875
    8156       8.0430
    8157       8.3452
    8158       8.4358
    8159       8.7073
    8160       7.8818
    8161       7.8557
    8162       7.7080
    8163       8.0683
    8164       8.5022
    8165       8.9021
    8166       9.0691
    8167       7.9401
    8168       8.5717
    8169       8.6851
    8170       7.8733
    8171       8.3522
    8172       7.9683
    8173       8.2357
    8174       8.0338
    8175       7.9231
    8176       7.8758
    8177       8.5457
    8178       9.1457
    8179       8.6441
    8180       8.7715
    8181       8.7321
    8182       8.4365
    8183       8.4640
    8184       7.8347
    8185       8.6415
    8186       9.0670
    8187       8.0338
    8188       7.4586
    8189       7.5148
    8190       7.5679
    8191       7.7695
    8192       7.8209
    8193       7.1938
    8194       7.6732
    8195       7.6833
    8196       7.8552
    8197       7.5079
    8198       7.9279
    8199       8.5156
    8200       7.8346
    8201       7.8942
    8202       7.7477
    8203       8.3989
    8204       7.2401
    8205       8.0819
    8206       7.5671
    8207       7.7741
    8208       7.6406
    8209       8.0831
    8210       7.7479
    8211       7.5968
    8212       7.8781
    8213       7.4263
    8214       8.2056
    8215       8.0999
    8216       7.7515
    8217       8.0525
    8218       8.1402
    8219       8.9776
    8220       8.4118
    8221       8.7624
    8222       9.0047
    8223       8.3375
    8224       8.3726
    8225       8.0348
    8226       8.0528
    8227       8.4404
    8228       8.9637
    8229       8.4617
    8230       8.5164
    8231       7.9659
    8232       8.8117
    8233       8.6789
    8234       8.7354
    8235       9.1236
    8236       8.8343
    8237       8.3729
    8238       7.8252
    8239       7.6471
    8240       8.5769
    8241       8.5008
    8242       8.2053
    8243       8.3770
    8244       8.5023
    8245       8.7092
    8246       8.7759
    8247       8.6494
    8248       8.9204
    8249       8.2360
    8250       8.1535
    8251       8.1710
    8252       7.9747
    8253       8.0994
    8254       7.8286
    8255       8.0231
    8256       7.5625
    8257       8.4303
    8258       7.8247
    8259       8.1979
    8260       7.6635
    8261       7.3735
    8262       8.1808
    8263       7.6916
    8264       7.7465
    8265       7.8997
    8266       7.4626
    8267       7.8860
    8268       7.5955
    8269       7.7632
    8270       8.7586
    8271       8.2487
    8272       8.9426
    8273       8.3938
    8274       8.3185
    8275       8.7642
    8276       8.3800
    8277       8.2152
    8278       8.6915
    8279       8.8839
    8280       8.7136
    8281       8.4452
    8282       9.2755
    8283       8.6731
    8284       8.2194
    8285       8.2672
    8286       8.2447
    8287       8.1471
    8288       8.0644
    8289       8.4731
    8290       8.4915
    8291       8.4098
    8292       8.0600
    8293       7.8800
    8294       8.1147
    8295       8.3185
    8296       8.4499
    8297       8.0248
    8298       8.3445
    8299       7.7435
    8300       8.4121
    8301       8.7016
    8302       8.0674
    8303       8.1323
    8304       8.2017
    8305       8.6208
    8306       8.3313
    8307       7.9867
    8308       8.1047
    8309       8.7971
    8310       8.5191
    8311       8.0968
    8312       8.4513
    8313       8.1482
    8314       8.5497
    8315       8.3518
    8316       7.7639
    8317       8.4986
    8318       8.2328
    8319       8.7793
    8320       8.1762
    8321       8.8978
    8322       8.3156
    8323       8.2883
    8324       8.0755
    8325       9.0632
    8326       8.8414
    8327       8.7362
    8328       8.3040
    8329       8.5083
    8330       8.6371
    8331       8.7950
    8332       8.8934
    8333       8.5739
    8334       8.9476
    8335       8.6415
    8336       8.5018
    8337       8.8676
    8338       8.6632
    8339       8.6169
    8340       8.8449
    8341       8.1822
    8342       8.3331
    8343       7.8823
    8344       8.3266
    8345       7.9065
    8346       8.1516
    8347       8.3098
    8348       8.6486
    8349       8.5070
    8350       8.2195
    8351       8.6163
    8352       8.4778
    8353       7.9323
    8354       8.0695
    8355       8.3264
    8356       8.0567
    8357       8.0070
    8358       8.5519
    8359       8.4582
    8360       8.2090
    8361       8.2339
    8362       8.1607
    8363       8.4540
    8364       8.5745
    8365       9.1377
    8366       8.2821
    8367       8.6291
    8368       8.3286
    8369       8.3564
    8370       8.2129
    8371       8.6721
    8372       8.5372
    8373       8.2395
    8374       8.1549
    8375       8.1023
    8376       8.2734
    8377       8.2532
    8378       8.3753
    8379       8.1863
    8380       7.9865
    8381       7.6844
    8382       7.8968
    8383       7.5107
    8384       7.9237
    8385       7.8416
    8386       8.2077
    8387       7.7370
    8388       7.8432
    8389       7.3824
    8390       7.7453
    8391       7.4853
    8392       7.2479
    8393       7.4092
    8394       7.0498
    8395       7.3671
    8396       7.5922
    8397       7.4918
    8398       7.5624
    8399       7.6709
    8400       7.5751
    8401       7.6577
    8402       7.5770
    8403       7.2457
    8404       7.8244
    8405       8.0693
    8406       8.0434
    8407       7.8033
    8408       8.6625
    8409       7.5225
    8410       8.2928
    8411       7.9306
    8412       8.0449
    8413       8.0617
    8414       8.9625
    8415       8.3543
    8416       8.4406
    8417       8.4204
    8418       8.3680
    8419       7.2102
    8420       8.2001
    8421       8.3164
    8422       8.2448
    8423       8.7402
    8424       8.8475
    8425       8.8464
    8426       9.1018
    8427       9.2759
    8428       9.3463
    8429       9.3343
    8430       9.3872
    8431       9.7507
    8432       9.3187
    8433       9.0749
    8434       9.0430
    8435       9.3321
    8436       9.2065
    8437       9.9408
    8438       9.8432
    8439       9.1703
    8440       9.2898
    8441       9.2083
    8442      10.2705
    8443      10.0714
    8444       8.7627
    8445       9.1866
    8446       9.1549
    8447       8.8416
    8448       9.6864
    8449       9.0274
    8450       8.5728
    8451       8.6215
    8452       9.3097
    8453       9.4078
    8454       9.4967
    8455       9.7409
    8456       9.5706
    8457       9.0548
    8458       9.5149
    8459       9.5168
    8460       8.9025
    8461       8.7595
    8462       8.9634
    8463       9.0668
    8464       8.9445
    8465       8.6051
    8466       9.3025
    8467       9.1757
    8468       9.2191
    8469       9.3366
    8470       9.2330
    8471       9.5044
    8472       9.3071
    8473       8.9368
    8474       8.5897
    8475       9.2971
    8476       9.2817
    8477       8.6183
    8478       8.7884
    8479       9.1954
    8480       9.2075
    8481       9.3569
    8482       9.4375
    8483       9.2889
    8484      10.0537
    8485       9.5724
    8486       9.2430
    8487       9.7708
    8488       9.8324
    8489       9.4342
    8490       9.0085
    8491       8.6376
    8492       9.0763
    8493       8.5085
    8494       8.7392
    8495       9.2520
    8496       8.8983
    8497       9.1601
    8498       9.0793
    8499       9.4681
    8500       9.2182
    8501       9.7885
    8502       9.5252
    8503       9.6923
    8504       9.6560
    8505       9.6369
    8506       9.2269
    8507       9.7211
    8508       9.3211
    8509       9.3688
    8510       9.4467
    8511       9.2502
    8512      10.3265
    8513       9.9273
    8514       9.2938
    8515       9.3796
    8516       9.3249
    8517       9.5497
    8518       9.3880
    8519       9.4061
    8520       9.5381
    8521       9.0595
    8522       9.7457
    8523       9.0921
    8524       9.6474
    8525       9.4339
    8526       9.1669
    8527       9.8185
    8528       9.4948
    8529       9.4854
    8530       8.9456
    8531       8.3210
    8532       8.4201
    8533       7.7339
    8534       7.7486
    8535       8.2953
    8536       8.0868
    8537       8.3460
    8538       7.7406
    8539       7.9737
    8540       7.6910
    8541       7.6662
    8542       7.4445
    8543       8.2300
    8544       7.4370
    8545       7.9744
    8546       8.2117
    8547       8.1242
    8548       7.7512
    8549       8.8350
    8550       8.2890
    8551       8.5486
    8552       9.0152
    8553       9.4527
    8554       8.9939
    8555      10.0277
    8556       9.6731
    8557       9.2892
    8558       9.0411
    8559       8.8116
    8560       9.0277
    8561       8.5476
    8562       9.3171
    8563       9.0181
    8564       8.9707
    8565       9.1570
    8566       9.5499
    8567       9.7300
    8568       9.4198
    8569       9.1065
    8570       9.0183
    8571       8.9864
    8572       9.1866
    8573       8.7957
    8574       8.9081
    8575       9.1516
    8576       9.0111
    8577       9.2659
    8578       9.2366
    8579       8.8972
    8580       9.3925
    8581       9.7927
    8582      10.0649
    8583       9.2574
    8584       9.4248
    8585       8.8601
    8586       9.6120
    8587       8.7524
    8588       9.0575
    8589       8.9729
    8590       8.9515
    8591       9.4314
    8592       8.9241
    8593       9.0766
    8594       9.3705
    8595       9.1229
    8596       9.3099
    8597       9.4597
    8598       9.4229
    8599       9.7932
    8600       9.9929
    8601       9.3213
    8602       9.9235
    8603       9.7375
    8604       9.7716
    8605      10.2425
    8606       9.5545
    8607       8.9303
    8608       9.1194
    8609       8.6035
    8610       9.0716
    8611       9.3277
    8612       9.7175
    8613       8.8902
    8614       8.9857
    8615       9.1577
    8616       9.0225
    8617       8.9800
    8618       9.2133
    8619       8.7092
    8620       8.8526
    8621       8.9003
    8622       9.4031
    8623       9.9148
    8624       8.6571
    8625       8.9562
    8626       9.1587
    8627       8.7933
    8628       8.3698
    8629       8.2046
    8630       9.0831
    8631       8.5991
    8632       9.0775
    8633       7.9850
    8634       9.2174
    8635       9.5017
    8636       7.9772
    8637       8.7717
    8638       8.2161
    8639       7.8834
    8640       7.4896
    8641       7.3496
    8642       7.1447
    8643       7.3857
    8644       7.9054
    8645       8.1847
    8646       7.8362
    8647       7.8981
    8648       6.8826
    8649       7.2671
    8650       7.1079
    8651       7.6405
    8652       7.5359
    8653       7.7338
    8654       7.4935
    8655       7.5026
    8656       7.4258
    8657       6.9017
    8658       7.0220
    8659       7.0893
    8660       6.6862
    8661       6.7763
    8662       7.4408
    8663       7.1173
    8664       7.2449
    8665       7.0758
    8666       7.5493
    8667       7.8651
    8668       7.5427
    8669       8.0149
    8670       7.8852
    8671       7.5670
    8672       7.1786
    8673       7.4263
    8674       7.6946
    8675       7.7732
    8676       8.3838
    8677       8.1661
    8678       7.6744
    8679       7.5549
    8680       7.9767
    8681       7.5154
    8682       7.9711
    8683       8.1528
    8684       8.5644
    8685       7.3173
    8686       8.2479
    8687       7.7904
    8688       7.9349
    8689       7.9632
    8690       7.7985
    8691       8.2538
    8692       7.7801
    8693       8.3540
    8694       8.5143
    8695       8.0276
    8696       7.7054
    8697       8.1787
    8698       7.7077
    8699       7.8373
    8700       8.3723
    8701       8.0759
    8702       7.6824
    8703       8.0210
    8704       8.9326
    8705       8.4304
    8706       8.6161
    8707       8.5408
    8708       8.8356
    8709       9.1016
    8710       8.7170
    8711       8.5831
    8712       8.6309
    8713       8.7849
    8714       8.1864
    8715       8.1947
    8716       8.0957
    8717       8.2557
    8718       8.3015
    8719       7.9749
    8720       7.7779
    8721       7.7318
    8722       7.5995
    8723       7.6298
    8724       7.8500
    8725       7.8552
    8726       8.2056
    8727       8.0499
    8728       8.3227
    8729       8.2759
    8730       8.6111
    8731       9.1641
    8732       8.4590
    8733       8.3452
    8734       9.2404
    8735       8.7612
    8736       8.2461
    8737       8.7498
    8738       8.6643
    8739       8.6291
    8740       8.5635
    8741       8.8498
    8742       9.0994
    8743       8.4875
    8744       8.4317
    8745       8.9596
    8746       9.0428
    8747       8.6579
    8748       8.8815
    8749       8.2239
    8750       7.8764
    8751       9.0158
    8752       8.1367
    8753       8.1675
    8754       7.6330
    8755       7.6629
    8756       7.5044
    8757       7.9136
    8758       8.2354
    8759       8.0051
    8760       7.4564
    8761       7.6567
    8762       7.5627
    8763       7.3121
    8764       8.3926
    8765       7.6887
    8766       7.6543
    8767       7.7346
    8768       7.3718
    8769       7.7318
    8770       7.9020
    8771       7.6527
    8772       7.8574
    8773       8.1040
    8774       8.0899
    8775       8.1065
    8776       8.2890
    8777       8.0319
    8778       8.6119
    8779       8.3699
    8780       8.2847
    8781       8.4114
    8782       8.2050
    8783       8.2080
    8784       7.5214
    8785       7.3009
    8786       6.9357
    8787       7.0871
    8788       7.0340
    8789       7.8355
    8790       7.5071
    8791       7.3149
    8792       7.5840
    8793       7.2478
    8794       7.5299
    8795       7.5549
    8796       8.4109
    8797       7.6839
    8798       7.6244
    8799       8.0837
    8800       7.6875
    8801       7.0548
    8802       7.3514
    8803       7.9466
    8804       7.9616
    8805       7.2884
    8806       7.7307
    8807       7.9871
    8808       7.7523
    8809       7.6668
    8810       7.8533
    8811       7.8751
    8812       6.9512
    8813       7.5058
    8814       7.5941
    8815       7.9788
    8816       7.8195
    8817       7.7052
    8818       7.5785
    8819       7.9403
    8820       8.3389
    8821       7.6654
    8822       7.9699
    8823       8.3908
    8824       8.6205
    8825       8.8628
    8826       8.4133
    8827       7.9483
    8828       8.2718
    8829       8.4004
    8830       8.0740
    8831       8.4131
    8832       8.2336
    8833       7.9140
    8834       7.5722
    8835       7.9274
    8836       8.1184
    8837       7.8292
    8838       7.9718
    8839       7.5864
    8840       7.4512
    8841       7.1804
    8842       7.7878
    8843       8.0078
    8844       7.8515
    8845       7.9509
    8846       8.2238
    8847       8.5653
    8848       7.7015
    8849       8.1397
    8850       7.6091
    8851       7.5720
    8852       7.9468
    8853       8.1905
    8854       8.1344
    8855       8.4004
    8856       8.4346
    8857       8.4590
    8858       8.5451
    8859       8.4020
    8860       8.8654
    8861       8.1616
    8862       9.5370
    8863       8.8123
    8864       9.3827
    8865       8.7773
    8866       9.2396
    8867       8.8864
    8868       8.6053
    8869       8.7116
    8870       8.5157
    8871       8.4681
    8872       8.5049
    8873       8.5580
    8874       8.5251
    8875       8.7993
    8876       8.1729
    8877       8.6508
    8878       8.6096
    8879       8.4128
    8880       8.9250
    8881       9.2187
    8882       9.6242
    8883       9.6007
    8884       9.5105
    8885       9.6194
    8886       9.5856
    8887       8.7194
    8888       8.7533
    8889       8.6055
    8890       9.5786
    8891       9.2595
    8892       9.1241
    8893       9.1442
    8894       9.2846
    8895       9.0307
    8896       9.8172
    8897      10.1076
    8898       9.6288
    8899       9.3857
    8900       9.5514
    8901       9.4925
    8902       9.0630
    8903       9.1960
    8904       9.7274
    8905       9.4789
    8906       9.9073
    8907      10.0930
    8908       9.7304
    8909       9.7118
    8910       9.6461
    8911       9.8293
    8912       9.2580
    8913       9.5843
    8914       8.9851
    8915       9.3857
    8916       8.7349
    8917      10.0343
    8918       9.1408
    8919       8.9483
    8920       9.2905
    8921       8.7301
    8922       8.6851
    8923       8.9760
    8924       8.3789
    8925       8.6341
    8926       8.1266
    8927       8.3208
    8928       8.9595
    8929       8.4838
    8930       8.7511
    8931       8.3501
    8932       8.7931
    8933       8.0589
    8934       7.8012
    8935       8.6061
    8936       9.7180
    8937       8.6503
    8938       8.5100
    8939       8.4980
    8940       8.4417
    8941       8.9681
    8942       7.9633
    8943       8.1899
    8944       8.1059
    8945       8.4857
    8946       8.6203
    8947       8.0863
    8948       8.3527
    8949       8.9488
    8950       8.6491
    8951       8.4652
    8952       8.8302
    8953       8.5063
    8954       8.5512
    8955       8.5885
    8956       8.7075
    8957       8.7265
    8958       8.7632
    8959       8.9220
    8960       8.8937
    8961       8.2721
    8962       8.6315
    8963       9.1481
    8964       9.0587
    8965       9.0337
    8966       9.2661
    8967       9.3723
    8968       9.2542
    8969       9.0194
    8970       8.2716
    8971       8.9522
    8972       8.3517
    8973       8.5796
    8974       8.4036
    8975       8.7456
    8976       8.0958
    8977       8.3703
    8978       8.5278
    8979       8.1667
    8980       8.0149
    8981       8.0509
    8982       7.9801
    8983       8.2941
    8984       7.8038
    8985       7.8695
    8986       8.0496
    8987       8.5705
    8988       8.3935
    8989       8.3363
    8990       8.8701
    8991       8.4874
    8992       8.0145
    8993       8.2597
    8994       8.6149
    8995       7.7597
    8996       8.3606
    8997       8.6699
    8998       9.0822
    8999       8.4605
    9000       8.8708
    9001       8.2171
    9002       9.3298
    9003       7.9279
    9004       8.4742
    9005       8.5685
    9006       9.0427
    9007       8.7094
    9008       8.3435
    9009       8.7678
    9010       9.0579
    9011       9.2994
    9012       9.1100
    9013       9.2336
    9014       8.8485
    9015       9.7012
    9016       9.0138
    9017       8.8654
    9018       8.7533
    9019       7.8229
    9020       8.6866
    9021       7.9816
    9022       8.1605
    9023       8.0930
    9024       7.1072
    9025       7.6982
    9026       8.1725
    9027       8.2837
    9028       8.2109
    9029       8.6237
    9030       7.4322
    9031       7.9269
    9032       7.3281
    9033       7.7854
    9034       7.8255
    9035       8.4409
    9036       8.3573
    9037       8.4413
    9038       8.1196
    9039       8.6350
    9040       8.4554
    9041       8.1799
    9042       6.9923
    9043       7.2754
    9044       7.3712
    9045       7.8785
    9046       8.2630
    9047       8.1447
    9048       8.4064
    9049       8.5241
    9050       8.4717
    9051       8.5543
    9052       7.8223
    9053       8.2303
    9054       8.1256
    9055       7.5111
    9056       8.2236
    9057       8.1050
    9058       8.3089
    9059       8.5855
    9060       8.3311
    9061       7.5166
    9062       7.1579
    9063       7.4522
    9064       6.7706
    9065       7.5651
    9066       8.3298
    9067       8.2274
    9068       7.9373
    9069       7.5887
    9070       7.6632
    9071       7.9840
    9072       8.2343
    9073       7.8135
    9074       7.0753
    9075       7.9436
    9076       8.2477
    9077       7.1072
    9078       7.0531
    9079       7.0053
    9080       8.0204
    9081       6.7534
    9082       7.3727
    9083       7.0070
    9084       6.8882
    9085       6.4433
    9086       6.9902
    9087       6.6565
    9088       7.0368
    9089       7.3674
    9090       6.8943
    9091       7.5839
    9092       6.9248
    9093       6.9954
    9094       6.5490
    9095       6.6701
    9096       6.7679
    9097       6.4143
    9098       6.9747
    9099       6.5941
    9100       6.5695
    9101       7.1244
    9102       6.3359
    9103       6.5893
    9104       6.9470
    9105       5.7502
    9106       6.4447
    9107       6.5054
    9108       7.0118
    9109       6.4653
    9110       6.6444
    9111       6.7989
    9112       6.3771
    9113       6.6729
    9114       6.1595
    9115       6.1253
    9116       6.6240
    9117       6.6307
    9118       6.0525
    9119       6.2008
    9120       6.2942
    9121       5.8833
    9122       5.9458
    9123       5.6855
    9124       6.7091
    9125       7.0163
    9126       6.4095
    9127       6.9896
    9128       6.7101
    9129       7.2036
    9130       7.3952
    9131       7.3544
    9132       7.8006
    9133       7.4574
    9134       8.2578
    9135       7.6826
    9136       7.8936
    9137       8.5192
    9138       7.8529
    9139       8.2972
    9140       8.5597
    9141       8.6596
    9142       8.2983
    9143       8.9306
    9144       8.5837
    9145       8.7656
    9146       8.4754
    9147       8.8580
    9148       9.3185
    9149       8.2889
    9150       9.4633
    9151       8.2611
    9152       8.8386
    9153       9.1486
    9154       8.5135
    9155       8.4369
    9156       8.4649
    9157       8.3840
    9158       8.4894
    9159       8.6596
    9160       8.0778
    9161       8.3506
    9162       8.5282
    9163       8.1697
    9164       8.4772
    9165       8.0567
    9166       8.2844
    9167       7.9964
    9168       7.7419
    9169       7.7484
    9170       6.7280
    9171       7.6797
    9172       7.4178
    9173       7.5551
    9174       7.3015
    9175       7.8025
    9176       7.5736
    9177       8.3872
    9178       8.1784
    9179       8.1753
    9180       8.3060
    9181       7.4999
    9182       8.4841
    9183       8.4991
    9184       8.2261
    9185       7.7170
    9186       7.5523
    9187       7.4593
    9188       7.3637
    9189       7.9055
    9190       8.0445
    9191       7.7932
    9192       7.7722
    9193       7.4668
    9194       8.0519
    9195       8.0362
    9196       8.4770
    9197       8.2693
    9198       8.7303
    9199       8.3559
    9200       8.1045
    9201       8.6123
    9202       8.4065
    9203       8.2257
    9204       7.2940
    9205       7.7605
    9206       7.7751
    9207       7.5190
    9208       7.1341
    9209       7.3858
    9210       6.9336
    9211       7.5803
    9212       7.7071
    9213       7.2544
    9214       7.4866
    9215       6.9700
    9216       6.8201
    9217       6.2923
    9218       6.5521
    9219       6.9577
    9220       6.4789
    9221       6.5812
    9222       6.7107
    9223       6.7701
    9224       6.2400
    9225       7.0412
    9226       7.2365
    9227       6.8815
    9228       6.7506
    9229       7.0929
    9230       6.8574
    9231       7.4825
    9232       7.5676
    9233       7.0502
    9234       7.0037
    9235       7.0201
    9236       6.9068
    9237       6.6730
    9238       6.9143
    9239       7.5012
    9240       7.0613
    9241       6.9331
    9242       6.5779
    9243       6.7726
    9244       6.7564
    9245       6.5446
    9246       6.8205
    9247       6.6208
    9248       6.6793
    9249       6.6960
    9250       6.1490
    9251       6.3128
    9252       6.3624
    9253       6.5975
    9254       6.3553
    9255       6.5064
    9256       6.3411
    9257       7.0639
    9258       7.1688
    9259       6.6931
    9260       6.9326
    9261       6.7329
    9262       6.2315
    9263       6.7485
    9264       7.0151
    9265       6.7714
    9266       7.0260
    9267       7.1967
    9268       7.3572
    9269       7.4632
    9270       7.2822
    9271       6.6911
    9272       7.5758
    9273       7.2516
    9274       6.8091
    9275       7.7762
    9276       7.8454
    9277       8.2940
    9278       7.8657
    9279       7.5809
    9280       7.8319
    9281       7.4525
    9282       7.9817
    9283       7.5703
    9284       7.7549
    9285       8.4301
    9286       8.0024
    9287       8.0646
    9288       7.8698
    9289       8.0528
    9290       7.9407
    9291       8.4482
    9292       8.1529
    9293       8.6657
    9294       8.8230
    9295       8.7811
    9296       9.1544
    9297       9.2817
    9298       8.8009
    9299       8.5041
    9300       8.5564
    9301       8.4857
    9302       8.6277
    9303       8.4710
    9304       8.9893
    9305       8.8690
    9306       9.3474
    9307       9.0789
    9308       8.4605
    9309       8.1776
    9310       8.4678
    9311       8.9808
    9312       8.9437
    9313       9.2856
    9314       8.5910
    9315       8.4773
    9316       8.8462
    9317       8.6476
    9318       8.1820
    9319       8.7743
    9320       8.8111
    9321       9.3399
    9322       9.1330
    9323       8.9651
    9324       8.9005
    9325       7.7340
    9326       7.9394
    9327       8.2853
    9328       8.5683
    9329       9.3732
    9330       9.7543
    9331       9.8387
    9332       9.5549
    9333       9.4781
    9334       9.2215
    9335       9.2771
    9336       9.1278
    9337       8.8547
    9338       8.6087
    9339       8.8492
    9340       9.2048
    9341       8.6472
    9342       8.8806
    9343       8.7099
    9344       8.4230
    9345       8.6047
    9346       8.7747
    9347       8.2359
    9348       8.3359
    9349       8.3246
    9350       8.3313
    9351       8.8587
    9352      10.1842
    9353       9.5014
    9354       9.5953
    9355      10.1244
    9356       8.9027
    9357       8.0466
    9358       9.1075
    9359       8.2957
    9360       8.3989
    9361       7.7536
    9362       7.7376
    9363       7.9047
    9364       7.0259
    9365       6.7975
    9366       7.1810
    9367       7.7505
    9368       8.2469
    9369       7.1077
    9370       7.1339
    9371       6.9169
    9372       7.6834
    9373       8.1654
    9374       7.6895
    9375       7.8477
    9376       7.9351
    9377       8.0358
    9378       7.5583
    9379       7.5914
    9380       7.8032
    9381       7.9573
    9382       7.6886
    9383       8.1142
    9384       7.4340
    9385       8.3978
    9386       8.0121
    9387       7.8773
    9388       7.6893
    9389       7.5240
    9390       7.0210
    9391       7.9792
    9392       7.9614
    9393       7.2131
    9394       6.8056
    9395       7.7237
    9396       6.9782
    9397       6.8910
    9398       7.6055
    9399       7.3143
    9400       7.4532
    9401       6.6449
    9402       7.2496
    9403       7.3678
    9404       7.4166
    9405       6.9766
    9406       6.6196
    9407       7.3908
    9408       8.0614
    9409       7.5088
    9410       7.4861
    9411       7.3499
    9412       7.7581
    9413       7.2917
    9414       8.0173
    9415       7.4482
    9416       7.5211
    9417       7.7570
    9418       7.9909
    9419       7.8214
    9420       8.3597
    9421       7.6247
    9422       7.6658
    9423       7.6442
    9424       8.3465
    9425       7.6936
    9426       8.2106
    9427       7.8107
    9428       7.7808
    9429       7.4497
    9430       7.5514
    9431       7.2915
    9432       7.8981
    9433       6.9806
    9434       7.0425
    9435       7.2500
    9436       6.8346
    9437       6.7488
    9438       7.3634
    9439       7.1907
    9440       7.5917
    9441       8.2356
    9442       8.3942
    9443       8.5478
    9444       8.0314
    9445       8.5153
    9446       8.0923
    9447       8.1123
    9448       7.7405
    9449       7.9419
    9450       7.7986
    9451       7.2120
    9452       6.8769
    9453       7.1595
    9454       6.5216
    9455       7.0486
    9456       7.4814
    9457       7.8140
    9458       7.8485
    9459       8.5106
    9460       8.1950
    9461       8.1886
    9462       7.7472
    9463       7.8022
    9464       8.4276
    9465       8.7671
    9466       8.7690
    9467       9.0734
    9468       8.4090
    9469       8.5084
    9470       8.8207
    9471       8.4067
    9472       8.5906
    9473       9.1893
    9474       8.7118
    9475       8.9786
    9476       9.3408
    9477       9.2998
    9478       8.9142
    9479       8.1590
    9480       8.6013
    9481       8.9645
    9482       8.8842
    9483       8.3878
    9484       8.0377
    9485       8.4566
    9486       7.4194
    9487       7.9707
    9488       7.2091
    9489       7.9342
    9490       8.3057
    9491       8.5881
    9492       8.0319
    9493       8.4250
    9494       8.3736
    9495       8.0892
    9496       7.6668
    9497       7.9016
    9498       8.3925
    9499       7.8034
    9500       8.2180
    9501       7.6981
    9502       7.1821
    9503       7.6312
    9504       7.6519
    9505       7.1455
    9506       7.6161
    9507       7.9911
    9508       7.9126
    9509       7.6714
    9510       7.8127
    9511       7.7091
    9512       7.1205
    9513       7.4341
    9514       7.1204
    9515       7.6013
    9516       7.5964
    9517       7.3709
    9518       7.4626
    9519       7.6093
    9520       7.1582
    9521       7.7577
    9522       7.6470
    9523       7.8228
    9524       7.7615
    9525       7.9220
    9526       7.9289
    9527       8.1182
    9528       7.9883
    9529       8.1715
    9530       8.0105
    9531       8.3483
    9532       8.3155
    9533       8.9704
    9534       7.4624
    9535       8.1443
    9536       7.4403
    9537       7.5748
    9538       8.3369
    9539       7.4020
    9540       7.7772
    9541       8.0320
    9542       7.7393
    9543       7.7447
    9544       7.3903
    9545       7.3394
    9546       7.3981
    9547       7.1656
    9548       7.4730
    9549       7.5196
    9550       7.6873
    9551       7.8099
    9552       7.8746
    9553       7.5781
    9554       7.1948
    9555       7.5266
    9556       7.2939
    9557       7.7645
    9558       6.8824
    9559       7.9331
    9560       7.6014
    9561       7.4827
    9562       7.3875
    9563       7.6582
    9564       7.5434
    9565       7.2334
    9566       7.1199
    9567       7.4029
    9568       7.5921
    9569       7.5216
    9570       7.4275
    9571       6.9773
    9572       7.6316
    9573       7.2659
    9574       7.3779
    9575       7.3743
    9576       7.0168
    9577       7.6391
    9578       7.8300
    9579       7.3489
    9580       7.1565
    9581       7.7607
    9582       7.8578
    9583       8.1824
    9584       7.3527
    9585       7.5480
    9586       7.3990
    9587       7.0041
    9588       7.0233
    9589       7.6556
    9590       6.9678
    9591       7.2225
    9592       7.0904
    9593       7.3115
    9594       7.1180
    9595       7.2204
    9596       6.8042
    9597       6.3064
    9598       7.0156
    9599       7.2871
    9600       7.4682
    9601       7.0204
    9602       7.2572
    9603       7.2669
    9604       7.0655
    9605       7.1166
    9606       7.0519
    9607       7.2302
    9608       7.4473
    9609       7.1806
    9610       7.9427
    9611       6.7899
    9612       6.9820
    9613       7.3435
    9614       7.7918
    9615       7.7004
    9616       7.6184
    9617       7.4627
    9618       8.1575
    9619       7.8521
    9620       8.0394
    9621       8.0839
    9622       7.6392
    9623       8.0514
    9624       7.6712
    9625       7.5900
    9626       8.0843
    9627       7.5914
    9628       7.1127
    9629       7.2897
    9630       7.3463
    9631       7.4762
    9632       7.6566
    9633       7.3175
    9634       7.5865
    9635       7.1943
    9636       7.6520
    9637       7.0246
    9638       7.9959
    9639       7.8099
    9640       8.2202
    9641       7.4017
    9642       8.3594
    9643       7.5148
    9644       7.7577
    9645       8.0553
    9646       8.5205
    9647       7.6726
    9648       8.4150
    9649       7.6686
    9650       8.5671
    9651       8.6016
    9652       7.7604
    9653       8.1538
    9654       7.9870
    9655       8.4342
    9656       7.5006
    9657       8.1587
    9658       8.1675
    9659       8.3680
    9660       8.2686
    9661       7.8707
    9662       7.8688
    9663       8.1121
    9664       7.7806
    9665       7.8015
    9666       8.3154
    9667       7.6263
    9668       7.9026
    9669       8.0813
    9670       7.4332
    9671       7.5229
    9672       8.0915
    9673       7.5289
    9674       8.1789
    9675       7.8000
    9676       8.1212
    9677       7.9027
    9678       7.4257
    9679       7.7181
    9680       7.7578
    9681       7.9437
    9682       8.4677
    9683       7.5346
    9684       7.8581
    9685       7.0250
    9686       7.5600
    9687       7.3346
    9688       8.0139
    9689       7.6271
    9690       6.9721
    9691       7.0109
    9692       7.4234
    9693       7.5401
    9694       7.0767
    9695       7.5198
    9696       7.1599
    9697       7.2540
    9698       7.7951
    9699       7.8644
    9700       8.1069
    9701       8.2438
    9702       8.2607
    9703       7.6870
    9704       8.8528
    9705       8.5862
    9706       8.8726
    9707       8.9019
    9708       8.8846
    9709       9.3347
    9710       8.2124
    9711       8.3631
    9712       8.2830
    9713       8.3256
    9714       8.2813
    9715       9.2549
    9716       7.8999
    9717       8.1933
    9718       8.3101
    9719       7.9355
    9720       7.6561
    9721       8.0973
    9722       8.4695
    9723       8.2234
    9724       8.6430
    9725       9.4091
    9726       8.5976
    9727       7.8908
    9728       7.8442
    9729       7.9385
    9730       7.3217
    9731       7.6336
    9732       7.4381
    9733       7.0180
    9734       7.9392
    9735       8.1624
    9736       7.9692
    9737       8.4106
    9738       7.7440
    9739       8.2564
    9740       8.0383
    9741       8.4001
    9742       7.9202
    9743       8.3517
    9744       8.0122
    9745       8.4155
    9746       7.8432
    9747       8.2818
    9748       8.2564
    9749       7.9875
    9750       7.8475
    9751       7.3380
    9752       7.4861
    9753       7.6080
    9754       7.7139
    9755       8.6751
    9756       7.9540
    9757       7.9740
    9758       7.9630
    9759       8.3815
    9760       8.1780
    9761       8.3398
    9762       8.4525
    9763       7.8321
    9764       7.8758
    9765       7.8342
    9766       8.3133
    9767       8.1521
    9768       8.1308
    9769       8.7249
    9770       8.2678
    9771       8.0555
    9772       8.5360
    9773       8.3879
    9774       8.4483
    9775       8.1677
    9776       8.0196
    9777       8.1979
    9778       7.8940
    9779       8.1316
    9780       7.9251
    9781       8.1250
    9782       8.4262
    9783       8.3824
    9784       8.4936
    9785       8.3592
    9786       8.2222
    9787       7.7100
    9788       7.9864
    9789       7.3056
    9790       8.0363
    9791       7.2969
    9792       7.7477
    9793       8.0074
    9794       8.0109
    9795       7.8772
    9796       8.4981
    9797       8.6703
    9798       7.9329
    9799       7.5778
    9800       7.6828
    9801       7.8120
    9802       8.1180
    9803       7.7215
    9804       7.7155
    9805       7.9866
    9806       7.5633
    9807       8.2883
    9808       7.8131
    9809       8.2142
    9810       8.3048
    9811       8.2769
    9812       8.4851
    9813       7.9566
    9814       8.6169
    9815       8.3736
    9816       8.1100
    9817       8.1805
    9818       7.7880
    9819       7.6124
    9820       7.5704
    9821       7.5836
    9822       7.5701
    9823       7.8085
    9824       7.2986
    9825       7.9418
    9826       6.7839
    9827       7.1673
    9828       6.7072
    9829       6.6646
    9830       6.7682
    9831       6.9468
    9832       7.1930
    9833       7.5300
    9834       6.9179
    9835       7.0669
    9836       6.6665
    9837       7.0025
    9838       7.2849
    9839       7.1935
    9840       6.3280
    9841       6.6250
    9842       7.1535
    9843       6.6392
    9844       6.7418
    9845       6.2501
    9846       6.9715
    9847       7.9782
    9848       8.0572
    9849       7.1459
    9850       6.8701
    9851       6.9843
    9852       7.4638
    9853       8.2934
    9854       8.5664
    9855       7.4718
    9856       7.8290
    9857       7.1861
    9858       7.5978
    9859       7.2484
    9860       7.1438
    9861       7.5863
    9862       7.0999
    9863       6.1449
    9864       6.4515
    9865       7.0360
    9866       6.3354
    9867       6.2985
    9868       5.6929
    9869       6.7834
    9870       7.0854
    9871       6.1035
    9872       6.7036
    9873       6.8321
    9874       6.9161
    9875       6.3176
    9876       6.8947
    9877       6.7145
    9878       5.8352
    9879       6.7629
    9880       6.7278
    9881       6.2584
    9882       5.7265
    9883       6.7376
    9884       6.5270
    9885       5.7378
    9886       6.4173
    9887       7.0696
    9888       7.4744
    9889       7.1346
    9890       6.3887
    9891       6.3074
    9892       6.8442
    9893       6.5473
    9894       6.9157
    9895       6.4747
    9896       7.1617
    9897       6.6406
    9898       7.5380
    9899       7.3240
    9900       6.8835
    9901       7.7422
    9902       7.1865
    9903       7.4046
    9904       7.2250
    9905       6.9442
    9906       7.6360
    9907       8.1453
    9908       7.8379
    9909       7.6701
    9910       7.3704
    9911       7.0782
    9912       7.0326
    9913       6.7100
    9914       6.1234
    9915       5.9792
    9916       6.5119
    9917       6.5684
    9918       6.7937
    9919       5.6899
    9920       5.8112
    9921       5.2975
    9922       6.0911
    9923       5.7233
    9924       5.9714
    9925       5.8261
    9926       5.4643
    9927       5.9151
    9928       5.4787
    9929       5.9571
    9930       6.7361
    9931       6.2809
    9932       6.5418
    9933       7.0417
    9934       6.2230
    9935       6.3856
    9936       6.9381
    9937       6.5682
    9938       6.4484
    9939       6.0899
    9940       6.4890
    9941       6.5850
    9942       6.5507
    9943       6.7813
    9944       6.9081
    9945       6.5396
    9946       6.7599
    9947       6.3191
    9948       6.3252
    9949       6.5179
    9950       6.7198
    9951       6.4991
    9952       7.1308
    9953       7.2236
    9954       6.8958
    9955       7.2520
    9956       7.4105
    9957       7.5459
    9958       7.1200
    9959       6.8028
    9960       7.4740
    9961       7.8489
    9962       7.1398
    9963       7.9835
    9964       8.0580
    9965       8.0039
    9966       8.0628
    9967       8.5079
    9968       8.6624
    9969       8.0018
    9970       8.3587
    9971       8.7093
    9972       8.3071
    9973       8.5283
    9974       8.2048
    9975       8.1557
    9976       8.7122
    9977       8.2743
    9978       7.9936
    9979       7.8246
    9980       8.6009
    9981       8.1119
    9982       8.2133
    9983       8.4637
    9984       8.0599
    9985       7.6488
    9986       7.4079
    9987       7.4584
    9988       7.2636
    9989       7.4534
    9990       7.1634
    9991       7.2417
    9992       7.0211
    9993       7.1702
    9994       7.3885
    9995       7.4632
    9996       7.7588
    9997       7.3646
    9998       7.6774
    9999       8.2275
   10000       8.2332
   10001       7.5633
   10002       6.8886
   10003       7.8176
   10004       8.0495
   10005       8.2931
   10006       8.5267
   10007       8.7757
   10008       7.6499
   10009       7.7729
   10010       7.7393
   10011       7.6351
   10012       8.0761
   10013       7.5380
   10014       7.5035
   10015       7.6418
   10016       7.8839
   10017       7.9103
   10018       8.1552
   10019       7.7307
   10020       6.8574
   10021       7.8713
   10022       7.8248
   10023       7.9825
   10024       7.8172
   10025       6.9905
   10026       7.1168
   10027       7.4070
   10028       8.0738
   10029       7.9837
   10030       7.9372
   10031       8.0962
   10032       7.9655
   10033       7.4858
   10034       7.6736
   10035       7.7935
   10036       7.0919
   10037       7.3710
   10038       7.1271
   10039       7.1580
   10040       7.5167
   10041       7.4851
   10042       7.5888
   10043       7.1045
   10044       6.6782
   10045       6.9421
   10046       6.9554
   10047       7.3597
   10048       7.5226
   10049       7.2311
   10050       6.8388
   10051       7.2371
   10052       7.7251
   10053       7.6576
   10054       7.6145
   10055       7.7337
   10056       7.5544
   10057       7.9983
   10058       8.0262
   10059       8.0120
   10060       7.6053
   10061       7.6326
   10062       8.0988
   10063       8.3423
   10064       8.9543
   10065       8.0226
   10066       8.1385
   10067       8.1057
   10068       7.9394
   10069       8.2360
   10070       8.4685
   10071       8.6396
   10072       8.7856
   10073       8.1333
   10074       8.2345
   10075       8.0567
   10076       9.0693
   10077       8.6313
   10078       8.2538
   10079       7.8866
   10080       8.3245
   10081       8.3785
   10082       8.2199
   10083       8.0220
   10084       7.6247
   10085       7.6403
   10086       7.2741
   10087       7.5014
   10088       7.1308
   10089       6.8500
   10090       7.0994
   10091       6.9439
   10092       7.6206
   10093       6.5399
   10094       5.7435
   10095       6.8149
   10096       6.2414
   10097       6.6865
   10098       6.4400
   10099       6.2789
   10100       7.6202
   10101       7.7881
   10102       7.7890
   10103       8.0323
   10104       7.8144
   10105       7.6848
   10106       7.7164
   10107       7.6034
   10108       7.0229
   10109       7.6380
   10110       7.4160
   10111       7.5452
   10112       7.1982
   10113       7.3999
   10114       8.2564
   10115       7.7588
   10116       7.8299
   10117       7.8527
   10118       7.6413
   10119       8.0800
   10120       7.6748
   10121       7.3436
   10122       7.3946
   10123       7.4166
   10124       7.6037
   10125       7.5081
   10126       7.3997
   10127       7.2056
   10128       7.8417
   10129       7.7379
   10130       7.4794
   10131       7.5681
   10132       7.4495
   10133       7.3134
   10134       7.6789
   10135       7.4839
   10136       7.6180
   10137       7.3575
   10138       7.4290
   10139       7.0845
   10140       7.1035
   10141       7.4632
   10142       7.8235
   10143       6.5848
   10144       7.3128
   10145       6.9697
   10146       6.8516
   10147       6.5928
   10148       7.5970
   10149       7.4505
   10150       7.6722
   10151       7.2631
   10152       7.4253
   10153       7.7648
   10154       7.6327
   10155       7.4105
   10156       8.0170
   10157       7.4967
   10158       7.9570
   10159       7.1358
   10160       6.4808
   10161       7.0390
   10162       7.3529
   10163       7.6405
   10164       7.2332
   10165       7.9716
   10166       7.2546
   10167       7.6919
   10168       7.4079
   10169       7.5347
   10170       7.3838
   10171       7.4776
   10172       7.8962
   10173       7.0999
   10174       7.0316
   10175       6.9351
   10176       7.6832
   10177       7.3672
   10178       7.8290
   10179       7.9901
   10180       7.9293
   10181       7.5745
   10182       7.5372
   10183       6.8389
   10184       7.5754
   10185       7.6132
   10186       6.8181
   10187       6.7032
   10188       7.2355
   10189       7.6039
   10190       7.7547
   10191       7.7385
   10192       7.2791
   10193       6.6220
   10194       6.9800
   10195       7.1261
   10196       6.6675
   10197       7.2155
   10198       7.5834
   10199       7.6604
   10200       6.6768
   10201       6.8210
   10202       6.6118
   10203       7.3117
   10204       7.9027
   10205       7.5943
   10206       7.0858
   10207       6.9309
   10208       7.2865
   10209       7.1022
   10210       7.1859
   10211       6.7790
   10212       6.6509
   10213       6.9658
   10214       6.7073
   10215       6.7833
   10216       6.9582
   10217       6.5112
   10218       7.0450
   10219       6.8459
   10220       7.1032
   10221       6.3386
   10222       6.7630
   10223       6.7455
   10224       6.8605
   10225       6.5538
   10226       7.0670
   10227       6.5866
   10228       7.0371
   10229       7.1063
   10230       7.1938
   10231       7.5068
   10232       7.4317
   10233       7.2446
   10234       7.5593
   10235       7.5561
   10236       7.8882
   10237       7.6034
   10238       7.4270
   10239       7.3829
   10240       7.5736
   10241       7.7539
   10242       7.7261
   10243       7.8433
   10244       7.8095
   10245       8.2341
   10246       8.2439
   10247       7.6603
   10248       8.0866
   10249       7.8822
   10250       8.0549
   10251       7.6190
   10252       7.4403
   10253       7.2479
   10254       7.3214
   10255       7.0821
   10256       7.0714
   10257       7.9949
   10258       7.4085
   10259       7.0461
   10260       7.1594
   10261       7.3720
   10262       6.7310
   10263       7.0752
   10264       7.1468
   10265       6.6325
   10266       6.9639
   10267       6.8670
   10268       6.2640
   10269       6.9397
   10270       7.1690
   10271       7.1415
   10272       6.3767
   10273       6.5990
   10274       6.4986
   10275       7.1980
   10276       6.2299
   10277       7.3041
   10278       7.0721
   10279       7.6892
   10280       8.1569
   10281       7.4751
   10282       6.1833
   10283       7.4016
   10284       6.2791
   10285       7.0985
   10286       6.9688
   10287       7.0559
   10288       7.4652
   10289       6.9377
   10290       7.0820
   10291       7.3867
   10292       7.6247
   10293       6.6042
   10294       6.8979
   10295       6.9767
   10296       6.5301
   10297       6.9983
   10298       5.8729
   10299       6.7816
   10300       6.5521
   10301       6.4461
   10302       6.1370
   10303       6.3253
   10304       5.9250
   10305       6.6688
   10306       6.2843
   10307       6.1632
   10308       5.8450
   10309       6.4519
   10310       6.3894
   10311       6.4174
   10312       6.8144
   10313       6.6355
   10314       6.7512
   10315       7.2348
   10316       7.2878
   10317       6.8408
   10318       7.1514
   10319       6.4211
   10320       6.6299
   10321       6.6245
   10322       7.2305
   10323       6.8574
   10324       6.9124
   10325       6.1506
   10326       6.6393
   10327       6.4723
   10328       7.0253
   10329       7.4350
   10330       7.6558
   10331       7.9329
   10332       6.6858
   10333       7.1896
   10334       7.1279
   10335       6.9108
   10336       6.3992
   10337       7.1428
   10338       7.7856
   10339       7.1057
   10340       6.8815
   10341       7.3660
   10342       7.3223
   10343       7.7040
   10344       7.7337
   10345       7.2699
   10346       7.4502
   10347       7.8422
   10348       7.5281
   10349       7.6295
   10350       7.6574
   10351       7.3008
   10352       7.3770
   10353       7.5329
   10354       7.2582
   10355       7.2230
   10356       7.2539
   10357       7.1036
   10358       7.0361
   10359       7.5208
   10360       7.5740
   10361       6.9791
   10362       6.6490
   10363       7.1051
   10364       7.1825
   10365       7.4751
   10366       6.7995
   10367       7.4291
   10368       6.9775
   10369       7.3400
   10370       7.5527
   10371       7.0839
   10372       7.2567
   10373       7.4410
   10374       7.0170
   10375       7.8294
   10376       6.8612
   10377       7.0891
   10378       7.6965
   10379       6.8272
   10380       7.3943
   10381       7.9753
   10382       8.2274
   10383       8.1628
   10384       8.4158
   10385       7.3975
   10386       7.4899
   10387       7.0583
   10388       7.0471
   10389       6.7855
   10390       6.8257
   10391       7.4356
   10392       7.5655
   10393       7.4764
   10394       7.6019
   10395       7.3342
   10396       7.5118
   10397       7.5809
   10398       8.0374
   10399       7.7330
   10400       7.0897
   10401       7.6373
   10402       6.8486
   10403       7.1471
   10404       6.8724
   10405       6.9596
   10406       6.7365
   10407       7.0829
   10408       7.3342
   10409       6.8770
   10410       7.0471
   10411       6.9346
   10412       7.1087
   10413       6.7644
   10414       7.7411
   10415       6.6979
   10416       6.8650
   10417       6.6724
   10418       6.8753
   10419       6.6724
   10420       6.8533
   10421       7.1681
   10422       7.0698
   10423       7.1465
   10424       6.6224
   10425       7.1963
   10426       6.4539
   10427       7.1574
   10428       7.0956
   10429       7.4083
   10430       7.1632
   10431       6.8204
   10432       6.3028
   10433       6.6408
   10434       6.4997
   10435       6.4915
   10436       6.6554
   10437       7.3028
   10438       7.1592
   10439       7.2188
   10440       6.6219
   10441       6.9897
   10442       7.1442
   10443       6.5616
   10444       6.2839
   10445       6.4922
   10446       6.3736
   10447       6.7501
   10448       6.1682
   10449       6.5215
   10450       6.2052
   10451       6.4634
   10452       6.0320
   10453       6.4553
   10454       6.6102
   10455       6.3845
   10456       6.3451
   10457       6.1821
   10458       6.2214
   10459       6.1627
   10460       6.3564
   10461       6.1828
   10462       6.2471
   10463       6.5271
   10464       5.5640
   10465       6.7307
   10466       6.0805
   10467       6.3379
   10468       6.6481
   10469       6.1311
   10470       7.0664
   10471       6.7261
   10472       7.1081
   10473       6.8885
   10474       6.2264
   10475       6.2445
   10476       6.2685
   10477       6.3115
   10478       6.4026
   10479       6.4476
   10480       6.3501
   10481       6.4531
   10482       6.6317
   10483       5.8757
   10484       6.7340
   10485       5.7472
   10486       5.7717
   10487       5.6399
   10488       5.7688
   10489       6.1679
   10490       6.2366
   10491       6.3023
   10492       5.7491
   10493       5.9645
   10494       5.5922
   10495       6.4458
   10496       6.1113
   10497       6.1847
   10498       5.8338
   10499       5.6897
   10500       6.2527
   10501       6.5528
   10502       6.6205
   10503       6.6014
   10504       6.6926
   10505       6.4509
   10506       6.8070
   10507       6.8738
   10508       7.0201
   10509       6.7733
   10510       6.3927
   10511       6.3678
   10512       6.9724
   10513       6.8273
   10514       6.3183
   10515       6.8580
   10516       6.8773
   10517       7.2286
   10518       7.6656
   10519       7.2122
   10520       7.7836
   10521       7.7412
   10522       7.2726
   10523       6.9688
   10524       6.6955
   10525       6.3690
   10526       6.6866
   10527       6.1365
   10528       6.4462
   10529       6.0811
   10530       6.1795
   10531       6.4718
   10532       6.3040
   10533       6.3906
   10534       6.5757
   10535       7.0640
   10536       6.6650
   10537       7.2457
   10538       6.9257
   10539       6.8345
   10540       7.3879
   10541       6.6925
   10542       6.6745
   10543       6.4568
   10544       6.0993
   10545       5.9700
   10546       6.1518
   10547       6.1529
   10548       6.2148
   10549       6.0390
   10550       6.5819
   10551       6.1511
   10552       6.2015
   10553       5.9994
   10554       6.4908
   10555       6.2953
   10556       6.3792
   10557       6.5457
   10558       6.5950
   10559       6.3196
   10560       6.2176
   10561       5.7148
   10562       6.0125
   10563       6.3733
   10564       5.6408
   10565       6.6454
   10566       6.0516
   10567       5.9206
   10568       5.9805
   10569       5.7674
   10570       5.9601
   10571       5.2511
   10572       6.3967
   10573       6.2017
   10574       5.7267
   10575       6.2151
   10576       6.1567
   10577       5.8106
   10578       5.9871
   10579       6.5185
   10580       6.2972
   10581       6.1242
   10582       6.2432
   10583       5.8424
   10584       6.2203
   10585       6.4996
   10586       6.2738
   10587       6.1740
   10588       6.4113
   10589       6.6472
   10590       5.8120
   10591       6.3405
   10592       6.2570
   10593       6.4271
   10594       5.8470
   10595       5.8644
   10596       6.4185
   10597       6.5617
   10598       6.5086
   10599       6.8861
   10600       6.2384
   10601       6.8256
   10602       7.0008
   10603       6.6959
   10604       6.5393
   10605       7.0394
   10606       6.6550
   10607       6.6776
   10608       6.2692
   10609       6.0045
   10610       6.2864
   10611       6.5150
   10612       6.0036
   10613       6.3222
   10614       5.8710
   10615       6.7451
   10616       6.5464
   10617       6.0486
   10618       5.3388
   10619       6.0405
   10620       5.8782
   10621       5.9273
   10622       6.0773
   10623       5.3269
   10624       5.7289
   10625       6.2553
   10626       6.4526
   10627       5.7843
   10628       6.2180
   10629       5.9665
   10630       6.5283
   10631       6.3994
   10632       6.5914
   10633       5.6416
   10634       6.1911
   10635       6.0261
   10636       5.9241
   10637       5.5988
   10638       5.8535
   10639       6.4952
   10640       5.7357
   10641       5.9397
   10642       6.0627
   10643       5.7788
   10644       6.2073
   10645       6.1061
   10646       6.3648
   10647       6.5286
   10648       6.2984
   10649       6.4896
   10650       6.3431
   10651       6.7582
   10652       7.0278
   10653       6.7354
   10654       7.1853
   10655       6.4333
   10656       6.9817
   10657       6.0824
   10658       6.0945
   10659       6.0444
   10660       5.9091
   10661       5.5051
   10662       6.4819
   10663       5.9655
   10664       6.4617
   10665       5.7554
   10666       6.2687
   10667       5.7508
   10668       5.2801
   10669       5.4821
   10670       6.0144
   10671       6.2199
   10672       6.1783
   10673       5.8486
   10674       5.4202
   10675       5.5763
   10676       5.9463
   10677       4.9674
   10678       5.7270
   10679       6.1298
   10680       5.9131
   10681       5.6153
   10682       5.6457
   10683       5.6423
   10684       5.7006
   10685       5.4005
   10686       5.3961
   10687       5.8045
   10688       5.5073
   10689       5.7992
   10690       5.2102
   10691       5.7972
   10692       5.4603
   10693       5.6250
   10694       5.3531
   10695       6.1871
   10696       5.4948
   10697       5.9356
   10698       6.0167
   10699       5.7162
   10700       6.1163
   10701       6.0765
   10702       5.5994
   10703       5.3117
   10704       5.4839
   10705       5.9432
   10706       5.8753
   10707       6.5065
   10708       5.6932
   10709       5.8116
   10710       6.3728
   10711       6.1407
   10712       6.4979
   10713       6.8095
   10714       6.7696
   10715       6.4041
   10716       5.9810
   10717       6.3955
   10718       6.5811
   10719       6.7641
   10720       6.9750
   10721       7.3145
   10722       7.1010
   10723       6.9676
   10724       7.2238
   10725       6.9760
   10726       6.4863
   10727       7.1727
   10728       6.8175
   10729       6.6397
   10730       7.1926
   10731       6.3898
   10732       6.4962
   10733       6.4371
   10734       7.2492
   10735       5.9721
   10736       6.3759
   10737       6.6559
   10738       6.9343
   10739       6.6985
   10740       6.8938
   10741       6.9361
   10742       7.4352
   10743       6.6024
   10744       6.3058
   10745       6.2173
   10746       6.4424
   10747       6.0641
   10748       5.6854
   10749       6.5138
   10750       5.7461
   10751       5.6544
   10752       5.8283
   10753       5.8045
   10754       5.7163
   10755       6.0427
   10756       5.5569
   10757       5.3106
   10758       6.1973
   10759       5.2866
   10760       5.3414
   10761       5.7810
   10762       5.3584
   10763       5.3824
   10764       5.9514
   10765       5.2201
   10766       5.6390
   10767       5.5670
   10768       5.7092
   10769       5.8500
   10770       5.6588
   10771       6.4681
   10772       6.0462
   10773       5.8547
   10774       5.6924
   10775       5.6450
   10776       5.7711
   10777       5.6880
   10778       5.4279
   10779       6.0484
   10780       5.9419
   10781       5.7594
   10782       5.9157
   10783       6.1137
   10784       6.0352
   10785       6.4655
   10786       6.6615
   10787       7.5528
   10788       6.7115
   10789       6.6944
   10790       6.5487
   10791       6.0930
   10792       6.2629
   10793       6.6577
   10794       6.2380
   10795       6.5966
   10796       6.5154
   10797       7.2961
   10798       6.4422
   10799       7.0600
   10800       7.7590
   10801       6.8394
   10802       6.6738
   10803       6.4006
   10804       5.6798
   10805       6.0817
   10806       6.1299
   10807       6.0566
   10808       6.7723
   10809       6.2493
   10810       6.1977
   10811       6.1492
   10812       5.7866
   10813       5.6064
   10814       5.8900
   10815       5.3931
   10816       5.3148
   10817       4.9822
   10818       5.4430
   10819       5.1760
   10820       4.6589
   10821       4.7906
   10822       4.5675
   10823       5.1236
   10824       4.3596
   10825       4.5753
   10826       5.4269
   10827       5.1980
   10828       4.8905
   10829       4.7894
   10830       5.1022
   10831       5.0065
   10832       5.2020
   10833       5.2371
   10834       5.2917
   10835       5.4465
   10836       6.1698
   10837       5.9830
   10838       5.6301
   10839       5.3723
   10840       6.1032
   10841       5.6892
   10842       5.5970
   10843       5.3482
   10844       5.2284
   10845       5.6215
   10846       5.1452
   10847       5.3819
   10848       5.2596
   10849       5.2224
   10850       5.3357
   10851       5.1115
   10852       4.8793
   10853       5.1309
   10854       4.8215
   10855       5.0249
   10856       5.0352
   10857       5.1524
   10858       4.9816
   10859       5.5506
   10860       5.6932
   10861       6.2887
   10862       6.2599
   10863       6.0976
   10864       5.9158
   10865       6.2877
   10866       5.7663
   10867       6.2977
   10868       5.8895
   10869       5.8135
   10870       6.4698
   10871       5.6745
   10872       6.0564
   10873       6.0763
   10874       5.8703
   10875       6.2909
   10876       5.9169
   10877       5.8442
   10878       5.4282
   10879       5.5171
   10880       5.4365
   10881       6.3259
   10882       5.7032
   10883       6.1411
   10884       5.6213
   10885       6.3282
   10886       5.8745
   10887       6.5267
   10888       6.1529
   10889       5.8874
   10890       6.5578
   10891       5.7041
   10892       5.6660
   10893       5.6523
   10894       6.0825
   10895       5.5110
   10896       5.8556
   10897       5.9476
   10898       6.2283
   10899       5.8374
   10900       5.3652
   10901       5.8050
   10902       5.6654
   10903       5.4827
   10904       5.4551
   10905       5.5731
   10906       5.9071
   10907       5.2464
   10908       5.1991
   10909       5.1478
   10910       5.2511
   10911       5.4513
   10912       5.3295
   10913       5.7356
   10914       6.0521
   10915       5.7753
   10916       5.9263
   10917       5.8491
   10918       5.3380
   10919       5.1544
   10920       5.7804
   10921       4.9706
   10922       4.6970
   10923       5.0420
   10924       5.4096
   10925       5.2033
   10926       4.9418
   10927       5.1637
   10928       4.9244
   10929       5.9711
   10930       5.8345
   10931       6.4936
   10932       5.5455
   10933       5.5470
   10934       5.1980
   10935       5.5090
   10936       5.2221
   10937       5.2673
   10938       5.2301
   10939       5.3492
   10940       5.7250
   10941       4.7806
   10942       5.3808
   10943       5.4460
   10944       5.6593
   10945       5.8566
   10946       5.6757
   10947       5.8462
   10948       6.1380
   10949       5.7948
   10950       6.0823
   10951       6.3708
   10952       5.8503
   10953       6.0825
   10954       6.4768
   10955       5.5535
   10956       5.6078
   10957       5.4402
   10958       5.5753
   10959       5.1657
   10960       5.8528
   10961       5.7981
   10962       5.8972
   10963       5.5060
   10964       5.8111
   10965       5.8267
   10966       5.2345
   10967       5.3715
   10968       5.5797
   10969       6.1116
   10970       5.8333
   10971       5.3938
   10972       5.8131
   10973       6.2365
   10974       6.1656
   10975       5.8412
   10976       6.0391
   10977       5.7024
   10978       6.3730
   10979       6.0083
   10980       5.9714
   10981       6.4012
   10982       6.3173
   10983       6.7344
   10984       7.0741
   10985       6.8279
   10986       6.7401
   10987       6.5051
   10988       6.4592
   10989       6.7714
   10990       6.7042
   10991       7.0771
   10992       7.0357
   10993       6.5660
   10994       6.5542
   10995       6.0878
   10996       6.1908
   10997       6.2220
   10998       7.2622
   10999       6.7630
   11000       7.0933
   11001       6.8042
   11002       6.9476
   11003       6.4238
   11004       6.2346
   11005       6.2489
   11006       6.7641
   11007       6.5469
   11008       5.7333
   11009       6.0179
   11010       6.5507
   11011       5.6550
   11012       5.4536
   11013       6.1348
   11014       5.4153
   11015       6.1231
   11016       5.8375
   11017       5.6788
   11018       6.2365
   11019       6.4844
   11020       6.7999
   11021       6.9078
   11022       6.5565
   11023       6.4558
   11024       6.8349
   11025       6.7720
   11026       6.7853
   11027       7.0212
   11028       6.6882
   11029       6.3967
   11030       6.8517
   11031       6.0199
   11032       5.7199
   11033       5.9269
   11034       6.2313
   11035       6.3367
   11036       6.7031
   11037       7.1878
   11038       7.3424
   11039       6.7444
   11040       6.5088
   11041       7.0169
   11042       7.0481
   11043       7.1431
   11044       6.7527
   11045       7.2600
   11046       7.2352
   11047       7.0853
   11048       7.1011
   11049       7.5242
   11050       7.5064
   11051       7.2111
   11052       6.7006
   11053       6.9614
   11054       6.7491
   11055       6.6696
   11056       7.0413
   11057       6.7028
   11058       6.5041
   11059       6.9988
   11060       6.7579
   11061       7.5638
   11062       7.1062
   11063       7.2878
   11064       7.0343
   11065       6.5921
   11066       6.6094
   11067       7.1889
   11068       6.8949
   11069       6.6399
   11070       7.1522
   11071       7.2753
   11072       7.3093
   11073       7.6052
   11074       7.2636
   11075       7.5620
   11076       7.3397
   11077       7.2114
   11078       7.1654
   11079       7.7107
   11080       7.3329
   11081       7.6061
   11082       7.3724
   11083       6.8435
   11084       6.6504
   11085       6.3211
   11086       7.0261
   11087       6.5383
   11088       6.3852
   11089       6.8464
   11090       6.5246
   11091       6.9707
   11092       7.0747
   11093       6.6665
   11094       7.0407
   11095       7.0900
   11096       7.9682
   11097       6.9898
   11098       6.6696
   11099       6.1059
   11100       6.6651
   11101       6.0575
   11102       6.5856
   11103       7.0838
   11104       6.4048
   11105       6.7716
   11106       6.4606
   11107       6.7161
   11108       6.2511
   11109       6.5880
   11110       6.4439
   11111       6.6273
   11112       5.9186
   11113       6.6668
   11114       6.7424
   11115       6.6440
   11116       6.3688
   11117       6.4706
   11118       6.9027
   11119       6.3331
   11120       6.4927
   11121       6.7114
   11122       6.6118
   11123       6.5722
   11124       6.1968
   11125       6.5082
   11126       6.5208
   11127       6.6887
   11128       6.2995
   11129       6.4492
   11130       7.0072
   11131       6.6190
   11132       6.0979
   11133       6.3062
   11134       7.2843
   11135       6.3418
   11136       6.2049
   11137       6.5595
   11138       7.4270
   11139       6.9371
   11140       6.7256
   11141       6.6017
   11142       7.0603
   11143       6.2229
   11144       6.8764
   11145       6.3014
   11146       6.5585
   11147       6.9951
   11148       6.0991
   11149       6.4388
   11150       6.4845
   11151       6.0471
   11152       6.3814
   11153       6.0510
   11154       6.3209
   11155       5.9138
   11156       6.3812
   11157       6.1429
   11158       5.9983
   11159       5.7540
   11160       6.3630
   11161       6.0265
   11162       6.1871
   11163       6.9514
   11164       6.1346
   11165       6.3216
   11166       6.1089
   11167       6.1786
   11168       5.8998
   11169       5.7030
   11170       5.9001
   11171       5.3624
   11172       6.2573
   11173       5.6858
   11174       6.1482
   11175       5.8490
   11176       6.2220
   11177       6.6176
   11178       5.9953
   11179       6.7072
   11180       5.8980
   11181       6.3370
   11182       6.7528
   11183       6.8772
   11184       6.8314
   11185       6.4939
   11186       6.4227
   11187       6.8063
   11188       6.9573
   11189       7.1026
   11190       7.0670
   11191       6.5722
   11192       6.7114
   11193       6.6670
   11194       6.5547
   11195       6.8815
   11196       6.9051
   11197       6.7509
   11198       6.9047
   11199       6.5723
   11200       6.3604
   11201       6.5276
   11202       7.5776
   11203       7.1372
   11204       7.1396
   11205       7.2718
   11206       7.2823
   11207       7.5078
   11208       7.4562
   11209       7.6161
   11210       7.4755
   11211       6.6310
   11212       6.9782
   11213       7.3295
   11214       7.0812
   11215       6.9994
   11216       7.0444
   11217       7.0930
   11218       6.8646
   11219       5.9997
   11220       6.7103
   11221       6.0053
   11222       6.3770
   11223       6.2455
   11224       7.1586
   11225       7.0943
   11226       6.7894
   11227       6.5658
   11228       6.7121
   11229       6.4901
   11230       6.5807
   11231       6.1569
   11232       6.0203
   11233       5.9321
   11234       7.1320
   11235       6.5435
   11236       6.6615
   11237       7.1009
   11238       6.8126
   11239       7.1556
   11240       6.6080
   11241       7.0878
   11242       6.7452
   11243       6.2743
   11244       6.3776
   11245       6.1587
   11246       5.9348
   11247       6.5403
   11248       6.8837
   11249       6.7365
   11250       6.1620
   11251       6.3708
   11252       6.4517
   11253       6.3317
   11254       6.5436
   11255       6.5962
   11256       5.3293
   11257       6.1218
   11258       6.2619
   11259       6.5602
   11260       6.7048
   11261       6.2702
   11262       6.7641
   11263       6.5425
   11264       6.3446
   11265       7.1516
   11266       7.1613
   11267       6.6674
   11268       6.6246
   11269       6.4517
   11270       6.0062
   11271       6.4614
   11272       6.3114
   11273       6.8544
   11274       6.6409
   11275       6.7574
   11276       6.5162
   11277       6.0708
   11278       6.5796
   11279       7.0488
   11280       7.4301
   11281       7.1461
   11282       6.9119
   11283       7.2437
   11284       7.0074
   11285       7.0205
   11286       6.6700
   11287       6.6825
   11288       7.0549
   11289       6.7094
   11290       6.2060
   11291       6.4213
   11292       6.5370
   11293       6.8365
   11294       6.2491
   11295       6.2782
   11296       6.7495
   11297       6.6516
   11298       6.6211
   11299       6.8321
   11300       6.9885
   11301       6.4415
   11302       6.4639
   11303       6.7563
   11304       6.7214
   11305       6.6730
   11306       6.1966
   11307       6.7949
   11308       6.6869
   11309       6.1703
   11310       5.9710
   11311       5.8659
   11312       6.3239
   11313       6.6876
   11314       6.1446
   11315       6.7407
   11316       6.8681
   11317       6.7042
   11318       6.6647
   11319       7.0482
   11320       7.5372
   11321       7.3954
   11322       7.1546
   11323       7.5171
   11324       7.4282
   11325       6.4993
   11326       6.9798
   11327       6.5830
   11328       6.6069
   11329       6.9771
   11330       6.5359
   11331       7.1304
   11332       6.6276
   11333       7.5380
   11334       6.5486
   11335       7.0080
   11336       7.2202
   11337       6.8596
   11338       7.0908
   11339       6.7937
   11340       7.1602
   11341       6.9230
   11342       7.0344
   11343       6.9300
   11344       5.9727
   11345       7.8588
   11346       6.8934
   11347       7.2919
   11348       7.3366
   11349       7.4994
   11350       6.9393
   11351       7.4162
   11352       6.9632
   11353       6.9347
   11354       7.0458
   11355       6.7924
   11356       6.0734
   11357       6.2796
   11358       6.3591
   11359       6.2495
   11360       5.5890
   11361       4.9681
   11362       5.9357
   11363       6.4129
   11364       6.5847
   11365       6.5227
   11366       5.9130
   11367       6.8350
   11368       6.5663
   11369       6.9958
   11370       6.8867
   11371       6.7956
   11372       6.5904
   11373       6.3804
   11374       6.2337
   11375       6.3619
   11376       5.9719
   11377       6.1954
   11378       6.3825
   11379       6.0656
   11380       5.8890
   11381       5.9067
   11382       5.6595
   11383       6.4917
   11384       6.0603
   11385       6.6776
   11386       6.6618
   11387       6.7510
   11388       6.6467
   11389       6.0306
   11390       5.8108
   11391       5.5454
   11392       5.6190
   11393       5.7371
   11394       5.5082
   11395       5.6754
   11396       5.5201
   11397       5.7301
   11398       5.4795
   11399       5.8058
   11400       5.5137
   11401       5.8237
   11402       5.8606
   11403       5.9017
   11404       6.2231
   11405       5.6008
   11406       6.1928
   11407       5.6329
   11408       6.6696
   11409       6.8946
   11410       5.9351
   11411       6.3568
   11412       5.6038
   11413       5.4832
   11414       5.2951
   11415       5.4232
   11416       5.8062
   11417       5.8026
   11418       5.7415
   11419       6.1316
   11420       5.9465
   11421       5.4202
   11422       5.6567
   11423       5.5931
   11424       5.3723
   11425       5.1820
   11426       5.0199
   11427       5.0432
   11428       5.7914
   11429       6.5529
   11430       6.6106
   11431       6.6160
   11432       6.2190
   11433       7.4765
   11434       6.3937
   11435       6.3878
   11436       6.9661
   11437       7.3662
   11438       7.6024
   11439       7.3646
   11440       7.4329
   11441       6.7860
   11442       6.9649
   11443       7.3157
   11444       7.2163
   11445       7.4000
   11446       7.4931
   11447       7.5028
   11448       7.4079
   11449       7.2240
   11450       6.4428
   11451       6.8664
   11452       6.3017
   11453       6.6740
   11454       7.2682
   11455       7.3457
   11456       6.9933
   11457       6.6079
   11458       6.7171
   11459       6.8569
   11460       6.6770
   11461       6.5114
   11462       5.7679
   11463       6.2053
   11464       7.1510
   11465       6.4963
   11466       6.0431
   11467       6.3518
   11468       6.6534
   11469       7.0130
   11470       6.0009
   11471       6.0164
   11472       6.0830
   11473       6.1283
   11474       5.7419
   11475       5.9898
   11476       6.0955
   11477       5.5493
   11478       5.4787
   11479       5.8347
   11480       5.6417
   11481       5.9419
   11482       6.4197
   11483       6.0422
   11484       6.1771
   11485       6.1505
   11486       6.2211
   11487       6.4356
   11488       6.0237
   11489       6.4947
   11490       5.6815
   11491       6.4512
   11492       6.0046
   11493       6.5422
   11494       5.7986
   11495       6.6986
   11496       6.3738
   11497       6.7923
   11498       6.4041
   11499       6.2691
   11500       6.3639
   11501       6.5602
   11502       6.9358
   11503       6.5844
   11504       6.5765
   11505       6.8812
   11506       6.3977
   11507       6.4916
   11508       6.3942
   11509       6.0419
   11510       6.4022
   11511       6.6301
   11512       6.3011
   11513       5.8566
   11514       6.1479
   11515       6.1944
   11516       5.9964
   11517       6.0937
   11518       6.2133
   11519       6.5013
   11520       6.6017
   11521       6.3891
   11522       6.8986
   11523       5.7778
   11524       6.0077
   11525       6.5344
   11526       6.1490
   11527       6.0320
   11528       6.5051
   11529       6.2901
   11530       6.0143
   11531       6.1812
   11532       6.8332
   11533       6.1866
   11534       6.0316
   11535       5.9794
   11536       6.3676
   11537       6.1131
   11538       6.4277
   11539       6.6125
   11540       6.6134
   11541       6.5746
   11542       6.7342
   11543       7.0491
   11544       6.7481
   11545       6.8190
   11546       6.7537
   11547       6.8832
   11548       6.8105
   11549       7.3910
   11550       7.4168
   11551       7.0920
   11552       7.2641
   11553       7.1271
   11554       7.0996
   11555       7.1871
   11556       7.6549
   11557       7.0902
   11558       7.2159
   11559       7.3813
   11560       6.7738
   11561       7.3590
   11562       6.5672
   11563       6.5494
   11564       6.7038
   11565       6.9915
   11566       6.3361
   11567       6.6444
   11568       7.1414
   11569       6.4092
   11570       6.8238
   11571       7.0245
   11572       6.7861
   11573       7.6940
   11574       6.9061
   11575       6.8179
   11576       7.0140
   11577       7.3669
   11578       7.3922
   11579       7.4240
   11580       7.1741
   11581       7.0835
   11582       7.3294
   11583       7.2091
   11584       6.8406
   11585       7.9377
   11586       7.1034
   11587       6.8050
   11588       6.8207
   11589       6.7841
   11590       7.2868
   11591       6.5399
   11592       6.9632
   11593       6.6994
   11594       6.7176
   11595       7.1623
   11596       7.1693
   11597       7.3721
   11598       6.5896
   11599       7.3298
   11600       7.0604
   11601       7.3391
   11602       6.9132
   11603       7.3868
   11604       7.2781
   11605       7.5487
   11606       7.0207
   11607       6.6986
   11608       6.7388
   11609       6.9826
   11610       7.0106
   11611       7.3137
   11612       6.6085
   11613       7.2297
   11614       7.3408
   11615       6.7302
   11616       6.5987
   11617       6.4576
   11618       6.8856
   11619       6.4933
   11620       6.9034
   11621       6.3867
   11622       6.7537
   11623       6.0598
   11624       6.8639
   11625       6.6786
   11626       6.3594
   11627       6.6020
   11628       6.5711
   11629       6.9181
   11630       6.0861
   11631       5.8720
   11632       6.1997
   11633       6.1169
   11634       5.8609
   11635       6.0069
   11636       5.8805
   11637       5.8714
   11638       6.5446
   11639       6.1218
   11640       6.1004
   11641       6.0996
   11642       6.0726
   11643       6.3889
   11644       6.4995
   11645       6.6794
   11646       6.1077
   11647       6.6784
   11648       6.3937
   11649       6.2796
   11650       5.8393
   11651       6.4921
   11652       5.8682
   11653       6.0721
   11654       6.1240
   11655       6.1283
   11656       6.1351
   11657       6.5501
   11658       6.2877
   11659       6.5476
   11660       6.1030
   11661       6.1233
   11662       6.0845
   11663       6.7872
   11664       6.9087
   11665       6.7111
   11666       7.4375
   11667       6.9566
   11668       7.0529
   11669       6.9998
   11670       6.4565
   11671       6.1488
   11672       6.1216
   11673       6.7632
   11674       6.4157
   11675       6.4386
   11676       6.4109
   11677       6.3068
   11678       6.3215
   11679       5.8658
   11680       6.0472
   11681       6.4441
   11682       6.9837
   11683       6.3239
   11684       6.0647
   11685       5.4343
   11686       5.3773
   11687       5.1285
   11688       5.6493
   11689       5.2135
   11690       5.9889
   11691       6.2825
   11692       6.8929
   11693       6.2648
   11694       7.1311
   11695       6.9530
   11696       6.6684
   11697       7.0041
   11698       7.4414
   11699       6.8106
   11700       7.3727
   11701       6.9407
   11702       7.0468
   11703       7.2601
   11704       6.7520
   11705       6.6669
   11706       6.5584
   11707       6.9914
   11708       6.5193
   11709       6.5987
   11710       6.8583
   11711       6.8138
   11712       6.6808
   11713       6.3444
   11714       6.1877
   11715       7.3101
   11716       6.7236
   11717       6.6484
   11718       6.3612
   11719       6.5266
   11720       7.3509
   11721       7.5083
   11722       7.5185
   11723       7.0156
   11724       7.3997
   11725       7.0855
   11726       7.4707
   11727       7.5260
   11728       7.7429
   11729       6.7900
   11730       7.0838
   11731       6.7456
   11732       7.7103
   11733       7.4011
   11734       7.2556
   11735       6.9051
   11736       7.5497
   11737       6.8362
   11738       6.8367
   11739       6.8930
   11740       6.9997
   11741       7.0244
   11742       7.1198
   11743       6.8707
   11744       6.7808
   11745       7.1223
   11746       6.7632
   11747       6.2986
   11748       6.7691
   11749       6.5089
   11750       6.6384
   11751       7.0573
   11752       6.6054
   11753       6.5142
   11754       6.9573
   11755       6.7950
   11756       7.1264
   11757       7.2534
   11758       6.5131
   11759       6.5449
   11760       6.2590
   11761       6.8348
   11762       6.8805
   11763       6.5900
   11764       6.6394
   11765       6.7798
   11766       6.5047
   11767       6.5812
   11768       6.6331
   11769       6.6418
   11770       6.1119
   11771       6.5194
   11772       6.8969
   11773       6.8644
   11774       6.1176
   11775       6.7879
   11776       6.0688
   11777       6.5490
   11778       6.8061
   11779       6.7289
   11780       6.8941
   11781       6.0831
   11782       6.5683
   11783       6.7883
   11784       6.5393
   11785       6.6410
   11786       6.1187
   11787       6.7709
   11788       5.9428
   11789       6.4786
   11790       5.9065
   11791       6.5313
   11792       5.9933
   11793       6.4546
   11794       6.4466
   11795       6.6320
   11796       6.1691
   11797       6.4362
   11798       5.7983
   11799       6.4683
   11800       5.6426
   11801       5.9168
   11802       5.4225
   11803       6.5435
   11804       6.6388
   11805       6.7039
   11806       6.4859
   11807       6.4428
   11808       6.6493
   11809       6.9001
   11810       6.9596
   11811       6.8777
   11812       6.3697
   11813       6.3575
   11814       6.4237
   11815       6.4851
   11816       6.4301
   11817       6.7048
   11818       6.9487
   11819       6.6586
   11820       6.5681
   11821       6.4260
   11822       6.8398
   11823       6.9879
   11824       6.7900
   11825       6.9290
   11826       7.2142
   11827       6.9367
   11828       6.7651
   11829       7.1791
   11830       6.9357
   11831       7.6522
   11832       6.7276
   11833       7.0092
   11834       7.0595
   11835       7.1908
   11836       7.1955
   11837       7.1931
   11838       7.0834
   11839       7.2692
   11840       7.0682
   11841       6.7151
   11842       6.6720
   11843       7.1287
   11844       6.6026
   11845       6.7659
   11846       6.9778
   11847       7.0720
   11848       6.4992
   11849       6.8702
   11850       7.4946
   11851       7.8938
   11852       7.5574
   11853       7.4474
   11854       7.3329
   11855       7.4266
   11856       7.1565
   11857       7.2987
   11858       7.1614
   11859       7.1779
   11860       7.2217
   11861       7.2405
   11862       7.3734
   11863       7.3069
   11864       7.5103
   11865       7.3550
   11866       7.6600
   11867       7.8758
   11868       7.9004
   11869       7.8523
   11870       7.9030
   11871       8.2896
   11872       7.4791
   11873       6.8736
   11874       7.0993
   11875       6.8582
   11876       7.4728
   11877       7.2664
   11878       6.9448
   11879       7.3288
   11880       7.6492
   11881       7.5613
   11882       7.9999
   11883       8.1101
   11884       7.5489
   11885       7.6016
   11886       7.3536
   11887       7.2627
   11888       7.1568
   11889       7.4740
   11890       7.4150
   11891       7.4093
   11892       7.7076
   11893       7.6470
   11894       7.3846
   11895       7.0828
   11896       7.0453
   11897       7.2132
   11898       6.8057
   11899       7.1088
   11900       6.8859
   11901       6.6874
   11902       5.5766
   11903       6.6799
   11904       6.5595
   11905       6.9202
   11906       6.9929
   11907       6.4089
   11908       7.2305
   11909       6.9404
   11910       6.8503
   11911       6.9160
   11912       6.7422
   11913       6.1489
   11914       6.3560
   11915       5.7305
   11916       6.1038
   11917       6.6704
   11918       6.3212
   11919       6.9056
   11920       6.4330
   11921       6.4089
   11922       6.5075
   11923       6.5216
   11924       6.9635
   11925       5.8974
   11926       6.6857
   11927       6.3534
   11928       5.8826
   11929       6.3728
   11930       7.0369
   11931       5.9585
   11932       6.1966
   11933       6.3933
   11934       6.6155
   11935       6.3121
   11936       6.2578
   11937       6.5050
   11938       6.7789
   11939       6.7228
   11940       6.2958
   11941       6.7587
   11942       7.2176
   11943       6.8623
   11944       6.9259
   11945       6.4673
   11946       6.4949
   11947       6.8888
   11948       6.8341
   11949       7.3057
   11950       7.3453
   11951       7.7954
   11952       7.5657
   11953       7.4944
   11954       7.6163
   11955       6.9326
   11956       7.1989
   11957       7.1034
   11958       6.9784
   11959       7.0720
   11960       6.2608
   11961       7.0511
   11962       7.2393
   11963       6.4026
   11964       6.7784
   11965       5.8695
   11966       6.0386
   11967       6.2941
   11968       5.5320
   11969       6.1427
   11970       5.5975
   11971       5.9785
   11972       6.1401
   11973       6.0314
   11974       6.7450
   11975       6.1787
   11976       6.4980
   11977       6.4222
   11978       6.4292
   11979       6.4100
   11980       6.5144
   11981       5.8874
   11982       6.3892
   11983       5.9630
   11984       5.7609
   11985       6.0544
   11986       5.7648
   11987       5.5476
   11988       5.7875
   11989       5.4097
   11990       5.5282
   11991       5.8223
   11992       5.1758
   11993       5.5749
   11994       6.0862
   11995       5.7142
   11996       5.7310
   11997       5.7067
   11998       6.3199
   11999       6.1725
   12000       6.0787
   12001       5.6889
   12002       5.2321
   12003       5.1681
   12004       5.8962
   12005       4.7564
   12006       5.1562
   12007       5.3038
   12008       5.6936
   12009       5.4123
   12010       5.7619
   12011       5.5302
   12012       5.4225
   12013       5.9237
   12014       5.5406
   12015       5.1450
   12016       4.8522
   12017       5.5027
   12018       5.0419
   12019       5.1323
   12020       5.2485
   12021       5.4486
   12022       5.1430
   12023       5.5976
   12024       5.6929
   12025       5.8704
   12026       5.4595
   12027       5.5974
   12028       6.3937
   12029       5.8828
   12030       6.1224
   12031       5.9796
   12032       5.9647
   12033       5.6041
   12034       5.4797
   12035       5.7151
   12036       6.0946
   12037       6.0494
   12038       6.2044
   12039       6.3251
   12040       6.5273
   12041       6.6637
   12042       6.5523
   12043       7.6972
   12044       7.3182
   12045       6.9798
   12046       7.7431
   12047       6.8612
   12048       6.9934
   12049       6.7909
   12050       7.2087
   12051       7.1762
   12052       7.0275
   12053       6.6489
   12054       6.8104
   12055       7.2804
   12056       6.1426
   12057       6.6830
   12058       6.9186
   12059       7.3716
   12060       6.9413
   12061       7.5324
   12062       7.3161
   12063       7.3523
   12064       7.5727
   12065       7.8247
   12066       7.3304
   12067       7.5988
   12068       7.0556
   12069       7.6470
   12070       7.2837
   12071       7.4642
   12072       7.2638
   12073       6.9908
   12074       7.2636
   12075       7.8370
   12076       8.0273
   12077       7.4272
   12078       7.7255
   12079       7.8763
   12080       7.5250
   12081       7.5443
   12082       7.1535
   12083       7.3861
   12084       7.7756
   12085       7.0630
   12086       6.6871
   12087       6.0650
   12088       6.0572
   12089       6.8800
   12090       6.2895
   12091       6.3750
   12092       7.0775
   12093       6.5962
   12094       6.6860
   12095       6.9754
   12096       6.7014
   12097       6.8233
   12098       6.1511
   12099       6.3027
   12100       7.0527
   12101       6.6150
   12102       7.1088
   12103       6.8496
   12104       7.3808
   12105       6.9414
   12106       6.6143
   12107       7.1387
   12108       7.0084
   12109       6.9237
   12110       7.3602
   12111       7.6467
   12112       7.5691
   12113       7.1965
   12114       7.6427
   12115       6.9186
   12116       6.5768
   12117       7.1798
   12118       7.5903
   12119       7.3109
   12120       7.0724
   12121       6.9639
   12122       6.5514
   12123       6.1261
   12124       6.6264
   12125       6.9358
   12126       6.5463
   12127       7.0026
   12128       6.8015
   12129       7.2321
   12130       6.6628
   12131       7.1297
   12132       6.8674
   12133       6.6929
   12134       7.6500
   12135       7.4548
   12136       7.0074
   12137       6.6402
   12138       6.9040
   12139       6.9881
   12140       7.0093
   12141       7.1947
   12142       6.9853
   12143       7.2888
   12144       6.9201
   12145       7.6096
   12146       6.8240
   12147       6.8465
   12148       7.0244
   12149       7.1102
   12150       7.0514
   12151       6.9495
   12152       6.9717
   12153       7.0900
   12154       7.0352
   12155       7.2412
   12156       6.7327
   12157       6.9178
   12158       6.4240
   12159       6.4660
   12160       5.7406
   12161       5.7606
   12162       6.4792
   12163       6.5865
   12164       7.2094
   12165       6.8831
   12166       6.7441
   12167       6.7367
   12168       6.8924
   12169       6.8091
   12170       6.9897
   12171       6.9204
   12172       6.8929
   12173       6.7329
   12174       6.5590
   12175       7.2335
   12176       6.7743
   12177       6.3653
   12178       6.4143
   12179       6.4214
   12180       6.7323
   12181       6.8621
   12182       7.0685
   12183       6.8724
   12184       6.7378
   12185       6.7552
   12186       6.9283
   12187       7.0818
   12188       6.8720
   12189       7.0839
   12190       6.8632
   12191       6.0779
   12192       6.4431
   12193       6.0593
   12194       6.5893
   12195       6.3433
   12196       6.5651
   12197       6.3533
   12198       6.9688
   12199       6.3083
   12200       5.8689
   12201       6.4144
   12202       6.4960
   12203       6.3176
   12204       6.6045
   12205       6.4613
   12206       6.6452
   12207       6.4821
   12208       6.8645
   12209       6.8423
   12210       7.1450
   12211       6.4875
   12212       6.8640
   12213       6.6887
   12214       7.1072
   12215       7.7424
   12216       7.2969
   12217       6.8176
   12218       6.6938
   12219       6.9449
   12220       6.9977
   12221       6.8240
   12222       6.7973
   12223       6.7556
   12224       6.7231
   12225       6.3273
   12226       6.6278
   12227       6.8846
   12228       6.7713
   12229       6.9242
   12230       6.3797
   12231       6.2735
   12232       6.8499
   12233       6.0833
   12234       6.1329
   12235       5.7926
   12236       6.4121
   12237       6.5994
   12238       6.6349
   12239       6.7566
   12240       6.6502
   12241       6.9034
   12242       6.7167
   12243       6.5271
   12244       6.7714
   12245       6.5947
   12246       7.3026
   12247       7.1448
   12248       6.8190
   12249       6.5860
   12250       6.8556
   12251       6.5801
   12252       6.1237
   12253       5.8254
   12254       6.2380
   12255       6.2176
   12256       6.7355
   12257       6.6337
   12258       6.3318
   12259       6.4124
   12260       7.0861
   12261       7.3119
   12262       6.4987
   12263       6.7458
   12264       6.7504
   12265       6.9424
   12266       7.0143
   12267       6.7328
   12268       7.1277
   12269       6.5465
   12270       6.8599
   12271       6.7206
   12272       6.6191
   12273       7.3942
   12274       7.0665
   12275       6.8508
   12276       7.4863
   12277       7.3856
   12278       7.4340
   12279       7.2559
   12280       6.6266
   12281       7.1227
   12282       6.5573
   12283       6.3602
   12284       6.3688
   12285       6.7994
   12286       6.4370
   12287       6.8322
   12288       6.4941
   12289       6.5283
   12290       6.9958
   12291       6.2480
   12292       6.8095
   12293       6.3601
   12294       6.9605
   12295       6.6293
   12296       6.2695
   12297       5.6102
   12298       6.5578
   12299       6.3988
   12300       6.0970
   12301       6.5588
   12302       6.2709
   12303       6.3451
   12304       7.2351
   12305       6.8609
   12306       6.6740
   12307       7.2698
   12308       7.4914
   12309       6.5616
   12310       7.0125
   12311       7.1547
   12312       7.6796
   12313       7.2145
   12314       7.1567
   12315       7.8911
   12316       8.4000
   12317       8.0228
   12318       7.1490
   12319       7.4144
   12320       7.5412
   12321       7.4164
   12322       7.3990
   12323       7.6390
   12324       7.5225
   12325       7.6774
   12326       7.5712
   12327       7.6237
   12328       7.3515
   12329       7.1103
   12330       6.5669
   12331       6.7894
   12332       6.9280
   12333       6.7581
   12334       6.8895
   12335       6.6570
   12336       6.5983
   12337       6.5692
   12338       6.1635
   12339       6.4283
   12340       6.6960
   12341       7.2498
   12342       6.7299
   12343       6.6694
   12344       6.7601
   12345       6.8105
   12346       6.4392
   12347       6.6516
   12348       6.6011
   12349       6.5937
   12350       6.5657
   12351       6.7733
   12352       7.0020
   12353       6.6524
   12354       7.1436
   12355       7.0852
   12356       6.5827
   12357       6.4274
   12358       6.3270
   12359       6.0911
   12360       7.2393
   12361       6.2428
   12362       6.3025
   12363       7.0069
   12364       6.1247
   12365       6.2184
   12366       6.2256
   12367       6.5347
   12368       6.2126
   12369       6.1649
   12370       5.9566
   12371       6.1175
   12372       6.0132
   12373       5.5377
   12374       6.3344
   12375       6.3066
   12376       5.7309
   12377       5.9656
   12378       6.8394
   12379       6.2410
   12380       6.4657
   12381       5.9878
   12382       5.9402
   12383       6.3103
   12384       5.9297
   12385       6.4754
   12386       5.9980
   12387       6.0423
   12388       5.9006
   12389       6.0102
   12390       6.2971
   12391       6.5458
   12392       6.5014
   12393       6.0407
   12394       5.7095
   12395       6.0836
   12396       6.3173
   12397       6.5628
   12398       6.4698
   12399       7.0027
   12400       6.4749
   12401       6.1716
   12402       6.5933
   12403       6.3402
   12404       6.6945
   12405       6.6606
   12406       6.4220
   12407       6.4393
   12408       6.2632
   12409       6.7446
   12410       6.5577
   12411       6.8404
   12412       6.5298
   12413       6.8006
   12414       6.6870
   12415       7.1919
   12416       6.8113
   12417       6.4792
   12418       6.7767
   12419       6.1800
   12420       6.0434
   12421       5.9952
   12422       6.4063
   12423       5.9772
   12424       6.5562
   12425       6.7574
   12426       5.9852
   12427       6.1641
   12428       6.5405
   12429       6.0532
   12430       6.4515
   12431       6.1378
   12432       6.3012
   12433       6.0443
   12434       6.4450
   12435       6.7034
   12436       6.2778
   12437       6.4707
   12438       6.3295
   12439       6.0869
   12440       6.4113
   12441       6.1022
   12442       6.4075
   12443       6.1187
   12444       5.9291
   12445       6.5136
   12446       6.4588
   12447       6.4659
   12448       6.2550
   12449       6.6008
   12450       6.8975
   12451       6.1364
   12452       6.0337
   12453       6.1335
   12454       6.9643
   12455       6.8761
   12456       6.2340
   12457       6.4407
   12458       6.6721
   12459       6.1453
   12460       6.9812
   12461       6.7272
   12462       6.8647
   12463       6.9852
   12464       6.8377
   12465       6.6648
   12466       6.3654
   12467       6.9343
   12468       7.1305
   12469       7.3530
   12470       6.8190
   12471       6.7767
   12472       7.3325
   12473       6.7962
   12474       7.0749
   12475       6.9996
   12476       7.8017
   12477       7.7176
   12478       7.1173
   12479       7.1832
   12480       7.4408
   12481       7.4429
   12482       7.0942
   12483       7.4794
   12484       7.0344
   12485       7.0612
   12486       7.3840
   12487       7.5834
   12488       7.6577
   12489       6.7281
   12490       7.3734
   12491       7.0722
   12492       7.2674
   12493       7.2703
   12494       7.5560
   12495       7.2052
   12496       6.8447
   12497       7.0379
   12498       7.1423
   12499       7.2632
   12500       7.5646
   12501       6.7136
   12502       6.7348
   12503       7.1425
   12504       6.6797
   12505       7.5510
   12506       7.8418
   12507       7.3074
   12508       7.8622
   12509       7.5007
   12510       7.1309
   12511       6.7952
   12512       7.1037
   12513       6.4447
   12514       6.7497
   12515       7.0451
   12516       7.5436
   12517       7.1952
   12518       7.0294
   12519       7.4705
   12520       7.7024
   12521       7.4274
   12522       8.0228
   12523       7.7992
   12524       7.7993
   12525       8.2636
   12526       7.9072
   12527       8.1530
   12528       8.0064
   12529       8.2458
   12530       7.8499
   12531       8.7866
   12532       7.8922
   12533       8.2298
   12534       7.6271
   12535       7.2050
   12536       7.2693
   12537       7.4959
   12538       7.1807
   12539       7.0649
   12540       6.7613
   12541       7.2625
   12542       7.6448
   12543       7.6239
   12544       6.4922
   12545       7.1679
   12546       7.1911
   12547       7.6228
   12548       7.4482
   12549       7.1558
   12550       7.0516
   12551       7.2634
   12552       6.9762
   12553       7.3150
   12554       7.1491
   12555       7.1014
   12556       7.1149
   12557       7.1238
   12558       7.0025
   12559       7.0081
   12560       7.5183
   12561       7.5441
   12562       7.4136
   12563       6.7092
   12564       7.1195
   12565       7.0268
   12566       6.4693
   12567       7.6809
   12568       6.8994
   12569       7.5101
   12570       7.3815
   12571       7.6112
   12572       6.9114
   12573       6.7816
   12574       6.5657
   12575       6.6010
   12576       6.9347
   12577       6.3972
   12578       6.6559
   12579       6.5872
   12580       6.6490
   12581       6.4513
   12582       6.4695
   12583       6.7437
   12584       6.8419
   12585       5.5653
   12586       6.8466
   12587       6.0020
   12588       6.0799
   12589       6.7003
   12590       6.1653
   12591       6.7456
   12592       7.8006
   12593       7.0751
   12594       7.2519
   12595       6.8279
   12596       7.0863
   12597       6.8760
   12598       6.6506
   12599       7.3414
   12600       7.8129
   12601       7.2441
   12602       6.1731
   12603       6.5454
   12604       7.1021
   12605       7.1795
   12606       7.2352
   12607       7.5490
   12608       7.5910
   12609       7.4025
   12610       7.8992
   12611       6.9339
   12612       7.4387
   12613       7.4937
   12614       6.7213
   12615       8.1233
   12616       7.4854
   12617       7.3679
   12618       7.4380
   12619       7.7957
   12620       7.1061
   12621       7.0553
   12622       6.9134
   12623       6.8824
   12624       6.7382
   12625       6.7773
   12626       6.1965
   12627       6.9380
   12628       6.4377
   12629       6.6314
   12630       6.8716
   12631       6.9596
   12632       7.1224
   12633       6.7440
   12634       6.5801
   12635       6.4224
   12636       6.8425
   12637       6.5926
   12638       7.3345
   12639       6.9316
   12640       7.0125
   12641       6.5004
   12642       6.5274
   12643       6.4746
   12644       6.6087
   12645       6.4842
   12646       7.0630
   12647       6.7060
   12648       7.1210
   12649       7.1934
   12650       7.1252
   12651       7.2161
   12652       6.8079
   12653       7.1216
   12654       7.0403
   12655       6.4061
   12656       6.8506
   12657       6.5195
   12658       5.6521
   12659       6.5323
   12660       5.6705
   12661       6.2704
   12662       6.8520
   12663       6.0380
   12664       6.9811
   12665       6.3781
   12666       6.2929
   12667       6.2654
   12668       5.8276
   12669       6.4303
   12670       6.6531
   12671       7.4405
   12672       6.6224
   12673       6.3006
   12674       6.8278
   12675       6.8437
   12676       6.7827
   12677       7.0882
   12678       6.8162
   12679       5.6038
   12680       6.4280
   12681       6.8242
   12682       7.2030
   12683       7.1605
   12684       7.1667
   12685       7.2783
   12686       6.9346
   12687       7.0297
   12688       7.2068
   12689       6.7655
   12690       7.0511
   12691       6.3953
   12692       6.8836
   12693       7.2717
   12694       7.3045
   12695       7.5457
   12696       7.7807
   12697       7.7548
   12698       8.1721
   12699       8.1947
   12700       7.7391
   12701       8.3638
   12702       8.0440
   12703       8.0211
   12704       8.1262
   12705       7.8368
   12706       7.5994
   12707       7.8492
   12708       7.9148
   12709       7.9002
   12710       8.2024
   12711       7.9213
   12712       7.6389
   12713       7.3324
   12714       7.3785
   12715       7.1476
   12716       7.5303
   12717       7.2741
   12718       7.4910
   12719       7.4706
   12720       6.9674
   12721       7.1429
   12722       7.0712
   12723       7.1178
   12724       6.7630
   12725       7.1197
   12726       6.6084
   12727       6.7128
   12728       7.4034
   12729       7.0724
   12730       7.1358
   12731       7.4414
   12732       7.2516
   12733       7.1437
   12734       7.4669
   12735       6.6351
   12736       7.2601
   12737       7.3107
   12738       6.9021
   12739       7.5572
   12740       7.2123
   12741       7.1220
   12742       5.9892
   12743       6.5462
   12744       6.3616
   12745       5.7792
   12746       5.7628
   12747       5.6863
   12748       6.0710
   12749       6.3226
   12750       6.4894
   12751       6.8407
   12752       6.5345
   12753       7.3595
   12754       7.1935
   12755       7.0062
   12756       7.0480
   12757       7.0719
   12758       7.0637
   12759       7.6551
   12760       6.9563
   12761       6.9856
   12762       6.8305
   12763       7.0489
   12764       7.4627
   12765       6.5752
   12766       6.6009
   12767       7.2482
   12768       7.4361
   12769       7.9800
   12770       7.8384
   12771       7.5863
   12772       7.8124
   12773       8.0075
   12774       7.9684
   12775       8.0780
   12776       8.1104
   12777       8.7023
   12778       8.3224
   12779       8.6380
   12780       8.1863
   12781       8.8936
   12782       8.4420
   12783       8.9925
   12784       8.4675
   12785       8.8065
   12786       9.9774
   12787       9.4229
   12788       9.6142
   12789       9.0882
   12790       9.4493
   12791       8.6959
   12792       8.5655
   12793       8.1520
   12794       8.4521
   12795       8.0366
   12796       8.5868
   12797       7.7048
   12798       7.5717
   12799       7.3768
   12800       6.7973
   12801       7.0483
   12802       7.3810
   12803       6.6399
   12804       7.0999
   12805       7.3052
   12806       7.7180
   12807       7.4465
   12808       8.2744
   12809       8.1401
   12810       8.0095
   12811       8.0533
   12812       8.4862
   12813       8.4864
   12814       8.7593
   12815       8.6223
   12816       8.4204
   12817       8.6243
   12818       8.1114
   12819       8.6135
   12820       8.6520
   12821       8.2785
   12822       7.9839
   12823       8.3895
   12824       8.1562
   12825       8.4614
   12826       8.1107
   12827       8.4305
   12828       7.9299
   12829       8.0594
   12830       8.6287
   12831       8.3711
   12832       7.5150
   12833       8.5794
   12834       8.2518
   12835       8.4611
   12836       8.0412
   12837       8.3605
   12838       8.3814
   12839       8.4417
   12840       8.2290
   12841       8.0030
   12842       8.2305
   12843       8.0311
   12844       7.2483
   12845       8.4738
   12846       7.8581
   12847       8.2964
   12848       8.7355
   12849       8.0329
   12850       8.0404
   12851       8.2674
   12852       7.5632
   12853       8.0561
   12854       8.2743
   12855       8.3684
   12856       7.1016
   12857       8.1149
   12858       7.7809
   12859       8.0155
   12860       7.7869
   12861       7.4842
   12862       7.9998
   12863       7.3857
   12864       7.2919
   12865       7.0388
   12866       7.5393
   12867       7.3825
   12868       7.8050
   12869       8.2544
   12870       7.3620
   12871       7.7208
   12872       8.0763
   12873       7.4868
   12874       7.7708
   12875       7.1817
   12876       8.0044
   12877       8.1888
   12878       8.8488
   12879       8.7784
   12880       8.1343
   12881       7.3167
   12882       8.0160
   12883       7.6919
   12884       8.3037
   12885       8.4565
   12886       8.4087
   12887       8.4290
   12888       7.8678
   12889       7.8883
   12890       7.6224
   12891       8.0640
   12892       8.1169
   12893       8.0096
   12894       7.1592
   12895       8.5528
   12896       8.6715
   12897       8.3956
   12898       8.0190
   12899       8.0891
   12900       7.9865
   12901       7.5984
   12902       8.2211
   12903       7.9949
   12904       7.7097
   12905       7.6849
   12906       7.7537
   12907       7.5605
   12908       7.2828
   12909       7.1752
   12910       7.9188
   12911       7.9301
   12912       7.9692
   12913       8.4611
   12914       8.1863
   12915       8.6455
   12916       7.8173
   12917       8.1523
   12918       8.3739
   12919       8.0322
   12920       8.3914
   12921       8.4833
   12922       8.7007
   12923       8.9791
   12924       8.9925
   12925       8.6651
   12926       8.6512
   12927       8.3710
   12928       8.5527
   12929       8.1465
   12930       9.0196
   12931       8.6556
   12932       8.3981
   12933       8.6273
   12934       9.3024
   12935       9.2512
   12936       9.0493
   12937       9.1159
   12938       9.0184
   12939       9.3505
   12940       8.7734
   12941       9.1668
   12942       8.6549
   12943       9.0957
   12944       8.6422
   12945       8.3759
   12946       9.3158
   12947       8.6520
   12948       8.5627
   12949       8.2894
   12950       8.8766
   12951       9.4848
   12952       8.7695
   12953       7.8970
   12954       7.7647
   12955       8.3235
   12956       8.1735
   12957       8.3219
   12958       7.6738
   12959       8.4403
   12960       8.9835
   12961       8.5915
   12962       8.7388
   12963       8.7228
   12964       8.4914
   12965       8.6344
   12966       7.9303
   12967       8.3619
   12968       8.5487
   12969       9.3786
   12970       9.1626
   12971       9.0228
   12972       8.6816
   12973       8.5886
   12974       8.5636
   12975       8.1138
   12976       8.4206
   12977       8.2448
   12978       8.2475
   12979       7.7472
   12980       7.8094
   12981       7.6235
   12982       8.1096
   12983       7.5259
   12984       8.2513
   12985       7.3432
   12986       7.9780
   12987       7.6366
   12988       7.1312
   12989       7.5626
   12990       7.7828
   12991       7.4845
   12992       7.9229
   12993       8.0037
   12994       7.9427
   12995       7.9094
   12996       7.4583
   12997       7.2835
   12998       7.7994
   12999       8.4892
   13000       7.9032
   13001       7.6736
   13002       6.8551
   13003       6.7556
   13004       7.7438
   13005       7.7329
   13006       7.3121
   13007       7.4851
   13008       7.9092
   13009       7.2302
   13010       6.9737
   13011       6.9791
   13012       6.7463
   13013       6.7598
   13014       7.3484
   13015       7.3832
   13016       7.2437
   13017       7.1290
   13018       7.3608
   13019       7.4396
   13020       6.9856
   13021       7.2483
   13022       6.8366
   13023       6.6680
   13024       6.8306
   13025       6.3105
   13026       5.6334
   13027       6.1512
   13028       6.2734
   13029       5.9209
   13030       5.6325
   13031       6.0217
   13032       6.4118
   13033       5.7685
   13034       6.1650
   13035       6.3153
   13036       6.3924
   13037       6.3876
   13038       6.4414
   13039       6.5891
   13040       7.0010
   13041       6.4849
   13042       6.4603
   13043       6.5841
   13044       6.5567
   13045       6.5150
   13046       6.5362
   13047       6.4453
   13048       6.3880
   13049       7.5012
   13050       6.8647
   13051       7.5097
   13052       7.0895
   13053       6.7840
   13054       7.3988
   13055       6.9257
   13056       6.5816
   13057       7.0366
   13058       6.5869
   13059       6.3470
   13060       6.3543
   13061       6.8054
   13062       6.6883
   13063       7.2694
   13064       7.9125
   13065       8.1513
   13066       7.4640
   13067       7.4838
   13068       7.5436
   13069       7.0515
   13070       6.8595
   13071       6.2187
   13072       6.0077
   13073       6.0745
   13074       6.2175
   13075       6.4476
   13076       6.7241
   13077       6.8995
   13078       6.8812
   13079       6.9461
   13080       6.8891
   13081       6.2890
   13082       6.6251
   13083       5.9173
   13084       6.1376
   13085       6.9813
   13086       6.6395
   13087       6.8029
   13088       6.9394
   13089       7.2025
   13090       6.8947
   13091       6.5213
   13092       6.3054
   13093       5.7180
   13094       6.7017
   13095       6.3386
   13096       6.8387
   13097       6.6686
   13098       6.8017
   13099       6.7537
   13100       6.9806
   13101       7.1023
   13102       6.8191
   13103       7.0635
   13104       7.6343
   13105       7.1799
   13106       7.6819
   13107       7.6536
   13108       7.7050
   13109       7.2024
   13110       7.2836
   13111       7.5507
   13112       7.6813
   13113       7.0304
   13114       6.8782
   13115       6.7305
   13116       6.5016
   13117       6.6465
   13118       7.0912
   13119       6.8352
   13120       7.2858
   13121       7.3293
   13122       6.9472
   13123       6.7285
   13124       6.8557
   13125       7.3250
   13126       6.9654
   13127       6.9406
   13128       6.7467
   13129       6.8729
   13130       6.8287
   13131       6.7441
   13132       6.6045
   13133       6.3492
   13134       6.9601
   13135       6.6725
   13136       7.3941
   13137       7.2326
   13138       7.1518
   13139       6.9055
   13140       7.3754
   13141       6.9506
   13142       7.5519
   13143       7.0861
   13144       7.9618
   13145       7.0324
   13146       7.3457
   13147       7.1629
   13148       7.7494
   13149       7.2571
   13150       6.7435
   13151       7.5625
   13152       7.7236
   13153       7.6090
   13154       7.5999
   13155       7.0425
   13156       7.4159
   13157       7.3411
   13158       6.5936
   13159       7.3396
   13160       6.9178
   13161       7.4939
   13162       7.2674
   13163       7.8988
   13164       7.7129
   13165       7.9452
   13166       8.1145
   13167       7.3572
   13168       7.4607
   13169       7.5467
   13170       6.9268
   13171       6.8888
   13172       7.6797
   13173       7.1616
   13174       7.4160
   13175       7.5632
   13176       7.6052
   13177       7.3335
   13178       7.5543
   13179       7.2866
   13180       7.4225
   13181       7.2710
   13182       6.8702
   13183       7.4971
   13184       7.5244
   13185       7.9498
   13186       7.5703
   13187       7.5088
   13188       8.3059
   13189       7.3830
   13190       7.4499
   13191       7.4484
   13192       7.7930
   13193       7.3792
   13194       7.2966
   13195       7.6683
   13196       7.7801
   13197       7.3851
   13198       7.2347
   13199       7.2204
   13200       6.9595
   13201       7.0733
   13202       7.6793
   13203       7.0778
   13204       6.4488
   13205       6.4983
   13206       6.9650
   13207       6.6152
   13208       7.0303
   13209       6.8766
   13210       6.4365
   13211       6.4351
   13212       6.2681
   13213       6.5216
   13214       6.5714
   13215       6.8335
   13216       7.4321
   13217       7.1330
   13218       6.9560
   13219       6.6718
   13220       7.5954
   13221       7.6334
   13222       7.6551
   13223       6.9674
   13224       7.2490
   13225       6.9228
   13226       6.7998
   13227       6.7937
   13228       7.0136
   13229       6.5622
   13230       6.4168
   13231       6.5020
   13232       6.9534
   13233       6.6564
   13234       6.2117
   13235       6.8711
   13236       6.3309
   13237       6.6161
   13238       6.1101
   13239       5.6555
   13240       6.4125
   13241       6.4966
   13242       5.7456
   13243       6.6415
   13244       6.9022
   13245       6.6530
   13246       7.4182
   13247       6.6884
   13248       7.7016
   13249       7.1426
   13250       6.3936
   13251       6.7407
   13252       6.7181
   13253       6.2847
   13254       5.8546
   13255       6.3465
   13256       6.5876
   13257       6.2837
   13258       6.4965
   13259       6.4381
   13260       6.8432
   13261       6.1456
   13262       5.8635
   13263       6.0050
   13264       6.2639
   13265       5.9476
   13266       5.8880
   13267       7.1459
   13268       6.7715
   13269       6.0789
   13270       7.0190
   13271       6.1556
   13272       7.1233
   13273       6.9739
   13274       6.6361
   13275       6.4347
   13276       6.7278
   13277       7.9040
   13278       7.3531
   13279       7.2236
   13280       6.9708
   13281       6.2247
   13282       6.4999
   13283       7.3646
   13284       6.1936
   13285       7.1295
   13286       6.2449
   13287       7.3332
   13288       7.1001
   13289       7.6468
   13290       7.5534
   13291       7.3357
   13292       7.3776
   13293       7.7231
   13294       7.8145
   13295       8.0265
   13296       7.8201
   13297       7.5551
   13298       7.6582
   13299       7.3972
   13300       7.4407
   13301       7.3842
   13302       7.1438
   13303       7.8633
   13304       8.0988
   13305       7.8259
   13306       8.2305
   13307       7.9992
   13308       8.0361
   13309       7.8245
   13310       7.5627
   13311       8.0216
   13312       8.2546
   13313       8.1006
   13314       8.9398
   13315       8.4359
   13316       8.3253
   13317       8.1823
   13318       8.3511
   13319       8.5919
   13320       8.0193
   13321       7.7948
   13322       7.7412
   13323       7.9006
   13324       8.4995
   13325       8.2688
   13326       8.3547
   13327       8.5250
   13328       8.4092
   13329       7.7631
   13330       8.1527
   13331       8.2921
   13332       7.5650
   13333       8.4929
   13334       8.0571
   13335       8.0107
   13336       8.6786
   13337       7.9082
   13338       8.3084
   13339       7.9065
   13340       7.6336
   13341       7.3067
   13342       7.6362
   13343       7.4264
   13344       6.9067
   13345       7.6012
   13346       7.3423
   13347       7.2757
   13348       7.3491
   13349       7.5714
   13350       7.1980
   13351       6.9476
   13352       6.5897
   13353       6.8743
   13354       7.5019
   13355       7.8368
   13356       7.3783
   13357       6.8533
   13358       7.0002
   13359       6.7632
   13360       7.1407
   13361       7.3520
   13362       7.3645
   13363       7.4293
   13364       7.9825
   13365       7.4896
   13366       7.2558
   13367       7.7130
   13368       7.8753
   13369       6.7433
   13370       7.0952
   13371       7.1961
   13372       6.8877
   13373       7.0498
   13374       6.7874
   13375       6.3692
   13376       6.8981
   13377       6.4899
   13378       6.5391
   13379       6.8786
   13380       6.6396
   13381       7.4085
   13382       6.6881
   13383       7.1938
   13384       7.2392
   13385       7.6058
   13386       7.1138
   13387       7.3233
   13388       7.0627
   13389       7.1988
   13390       7.8453
   13391       6.6977
   13392       6.4039
   13393       6.8734
   13394       6.4823
   13395       6.9157
   13396       6.7175
   13397       6.3044
   13398       6.5760
   13399       6.9024
   13400       7.3270
   13401       7.0212
   13402       7.0353
   13403       6.7320
   13404       6.6331
   13405       6.9423
   13406       6.7532
   13407       6.9355
   13408       7.2198
   13409       6.9798
   13410       6.9448
   13411       7.1312
   13412       7.2442
   13413       7.4987
   13414       7.2110
   13415       7.3551
   13416       7.0801
   13417       7.4244
   13418       6.8261
   13419       7.3880
   13420       7.1231
   13421       7.0487
   13422       6.8570
   13423       6.8449
   13424       7.1569
   13425       6.7264
   13426       7.4675
   13427       7.8250
   13428       6.8174
   13429       6.9723
   13430       7.3635
   13431       8.3537
   13432       7.4675
   13433       7.7946
   13434       7.4846
   13435       7.1620
   13436       7.1923
   13437       7.4278
   13438       7.3095
   13439       7.1928
   13440       6.6425
   13441       7.1081
   13442       7.1944
   13443       7.2036
   13444       6.8175
   13445       7.3462
   13446       7.9485
   13447       7.1703
   13448       7.3708
   13449       7.4865
   13450       7.9254
   13451       6.7356
   13452       7.2756
   13453       7.1484
   13454       7.6646
   13455       7.6960
   13456       7.5141
   13457       7.1487
   13458       6.8121
   13459       7.2952
   13460       7.8017
   13461       7.6398
   13462       7.4191
   13463       7.1855
   13464       7.7532
   13465       6.6023
   13466       6.9431
   13467       6.7916
   13468       6.8528
   13469       7.2832
   13470       7.1614
   13471       7.5208
   13472       6.5053
   13473       6.8887
   13474       6.8629
   13475       6.8120
   13476       6.5479
   13477       7.0858
   13478       7.0027
   13479       6.3532
   13480       6.7468
   13481       6.8474
   13482       6.7414
   13483       6.7232
   13484       7.1473
   13485       8.6008
   13486       7.8589
   13487       8.3376
   13488       7.9107
   13489       8.2794
   13490       7.1606
   13491       8.5168
   13492       8.2624
   13493       7.9561
   13494       8.8920
   13495       7.8138
   13496       7.5878
   13497       7.4237
   13498       7.0706
   13499       6.7661
   13500       7.2261
   13501       7.1878
   13502       7.1859
   13503       6.8863
   13504       6.9637
   13505       6.5536
   13506       6.2110
   13507       7.4763
   13508       6.9448
   13509       6.6227
   13510       6.9133
   13511       6.8205
   13512       7.4212
   13513       6.5961
   13514       7.3304
   13515       7.2561
   13516       7.6889
   13517       7.5166
   13518       7.7287
   13519       7.2973
   13520       7.3896
   13521       6.9804
   13522       7.8310
   13523       7.5290
   13524       8.2088
   13525       7.6371
   13526       7.4929
   13527       8.0263
   13528       7.5922
   13529       7.3747
   13530       7.5106
   13531       7.5829
   13532       7.3454
   13533       7.7738
   13534       7.8831
   13535       7.5822
   13536       7.8836
   13537       7.7400
   13538       7.3222
   13539       7.1465
   13540       7.9394
   13541       7.9794
   13542       7.4030
   13543       7.2431
   13544       8.0021
   13545       7.3755
   13546       8.0270
   13547       7.5433
   13548       7.7558
   13549       7.3322
   13550       7.8000
   13551       8.1755
   13552       7.7051
   13553       8.0127
   13554       7.9142
   13555       7.6683
   13556       7.3539
   13557       7.6138
   13558       7.6774
   13559       7.6821
   13560       7.6372
   13561       7.3729
   13562       7.6213
   13563       8.2911
   13564       7.5202
   13565       7.9997
   13566       7.5675
   13567       8.1681
   13568       7.7932
   13569       7.3916
   13570       7.2744
   13571       6.9175
   13572       7.5182
   13573       7.2810
   13574       7.2219
   13575       7.0205
   13576       6.9823
   13577       6.4852
   13578       6.3973
   13579       6.7353
   13580       6.3950
   13581       6.5435
   13582       6.4523
   13583       6.4677
   13584       6.3906
   13585       5.9192
   13586       6.4412
   13587       6.0402
   13588       5.3649
   13589       5.3452
   13590       5.6028
   13591       5.8098
   13592       5.0928
   13593       5.8262
   13594       5.6730
   13595       5.7766
   13596       5.7383
   13597       6.0920
   13598       6.2466
   13599       5.6862
   13600       6.1841
   13601       6.3001
   13602       6.9732
   13603       6.0291
   13604       5.9963
   13605       6.1720
   13606       5.3652
   13607       6.0688
   13608       5.9121
   13609       6.0933
   13610       5.6677
   13611       5.7140
   13612       5.8464
   13613       5.3411
   13614       4.8650
   13615       5.5229
   13616       5.6215
   13617       5.3434
   13618       5.7575
   13619       5.2013
   13620       5.4509
   13621       5.8695
   13622       5.4108
   13623       5.0123
   13624       4.9489
   13625       5.5903
   13626       5.5364
   13627       5.5391
   13628       5.4645
   13629       5.6566
   13630       5.1518
   13631       5.5499
   13632       5.0927
   13633       4.9048
   13634       5.3268
   13635       5.1583
   13636       5.7015
   13637       5.0847
   13638       5.4482
   13639       4.6498
   13640       4.9040
   13641       4.7759
   13642       4.6685
   13643       4.4525
   13644       4.6724
   13645       5.1142
   13646       5.0625
   13647       5.2159
   13648       5.7017
   13649       5.0899
   13650       5.6597
   13651       4.9875
   13652       5.6696
   13653       5.6122
   13654       6.6747
   13655       6.3782
   13656       4.8323
   13657       5.6995
   13658       5.6560
   13659       6.0544
   13660       5.6727
   13661       6.0153
   13662       5.6992
   13663       6.1186
   13664       5.6411
   13665       5.4697
   13666       6.0498
   13667       6.0067
   13668       5.2262
   13669       5.8248
   13670       5.8618
   13671       6.1382
   13672       5.8087
   13673       5.8868
   13674       6.3404
   13675       5.9608
   13676       5.8224
   13677       6.1071
   13678       5.8005
   13679       5.7919
   13680       5.7927
   13681       6.1059
   13682       6.1286
   13683       6.0365
   13684       6.1863
   13685       6.7697
   13686       6.3716
   13687       6.6632
   13688       6.2990
   13689       6.6964
   13690       6.5155
   13691       6.2811
   13692       6.3351
   13693       6.0379
   13694       6.2363
   13695       6.0965
   13696       6.4458
   13697       6.3768
   13698       6.2727
   13699       6.7365
   13700       6.4739
   13701       7.3607
   13702       6.4238
   13703       6.9774
   13704       6.6560
   13705       6.3751
   13706       6.7219
   13707       6.6285
   13708       6.7286
   13709       6.7417
   13710       6.8951
   13711       6.5759
   13712       7.4794
   13713       7.1922
   13714       6.7930
   13715       6.2538
   13716       6.7975
   13717       6.2435
   13718       6.2819
   13719       6.8795
   13720       6.2888
   13721       6.3352
   13722       6.2660
   13723       6.0451
   13724       6.6670
   13725       6.2193
   13726       6.2165
   13727       6.5294
   13728       6.2897
   13729       6.7489
   13730       6.6472
   13731       7.0395
   13732       6.9074
   13733       6.2755
   13734       6.3900
   13735       6.7380
   13736       6.8890
   13737       6.6724
   13738       6.5768
   13739       7.0151
   13740       6.5993
   13741       6.4251
   13742       6.3796
   13743       6.8212
   13744       5.6912
   13745       6.1918
   13746       6.8445
   13747       6.5924
   13748       5.8326
   13749       5.8292
   13750       5.9828
   13751       6.7889
   13752       6.4165
   13753       6.7863
   13754       6.2968
   13755       5.9838
   13756       6.7344
   13757       5.6665
   13758       6.1325
   13759       5.9470
   13760       6.6242
   13761       5.9740
   13762       6.1978
   13763       6.4778
   13764       6.1476
   13765       6.2751
   13766       6.2584
   13767       5.6809
   13768       6.6738
   13769       5.5637
   13770       5.8199
   13771       6.1914
   13772       6.2411
   13773       6.7243
   13774       6.7576
   13775       6.2463
   13776       6.1977
   13777       5.9770
   13778       6.9006
   13779       6.3601
   13780       6.6421
   13781       5.8962
   13782       5.8076
   13783       6.2122
   13784       5.9658
   13785       6.5855
   13786       6.2519
   13787       6.6632
   13788       6.6502
   13789       6.1156
   13790       5.9363
   13791       6.5285
   13792       6.3984
   13793       6.6665
   13794       6.2832
   13795       6.0854
   13796       6.5893
   13797       6.4074
   13798       6.1604
   13799       6.8558
   13800       6.3932
   13801       6.1362
   13802       6.5259
   13803       5.9549
   13804       5.9597
   13805       6.3339
   13806       6.6487
   13807       6.7130
   13808       6.3598
   13809       6.0208
   13810       6.6104
   13811       5.9235
   13812       5.9291
   13813       5.6418
   13814       6.2322
   13815       6.2336
   13816       6.0785
   13817       5.8798
   13818       6.2229
   13819       5.9523
   13820       5.0816
   13821       5.6509
   13822       5.8389
   13823       6.2125
   13824       6.0892
   13825       6.6600
   13826       7.2834
   13827       6.7891
   13828       6.7155
   13829       7.2867
   13830       6.6180
   13831       6.8406
   13832       6.6656
   13833       6.7198
   13834       6.8355
   13835       6.9836
   13836       6.6581
   13837       6.4853
   13838       6.7863
   13839       6.6828
   13840       6.7709
   13841       6.7847
   13842       6.7325
   13843       6.6832
   13844       6.4579
   13845       6.7138
   13846       6.3330
   13847       6.3787
   13848       5.9989
   13849       5.9883
   13850       6.1311
   13851       6.0213
   13852       6.2609
   13853       6.2672
   13854       6.4359
   13855       6.3569
   13856       6.5246
   13857       6.1528
   13858       6.2638
   13859       6.3528
   13860       5.9317
   13861       5.9896
   13862       6.1170
   13863       5.8050
   13864       5.7365
   13865       6.1543
   13866       5.2279
   13867       6.1788
   13868       6.1007
   13869       6.4102
   13870       6.1660
   13871       6.7314
   13872       6.2085
   13873       6.4837
   13874       6.2811
   13875       6.5414
   13876       6.3222
   13877       5.8735
   13878       5.6679
   13879       5.8224
   13880       5.9393
   13881       5.7964
   13882       5.1207
   13883       5.5364
   13884       5.7700
   13885       5.2478
   13886       4.8799
   13887       5.5405
   13888       4.9627
   13889       5.5289
   13890       6.2555
   13891       6.6716
   13892       6.6199
   13893       6.3143
   13894       6.5680
   13895       4.8990
   13896       5.8231
   13897       5.8596
   13898       6.0031
   13899       5.6459
   13900       5.8923
   13901       5.2693
   13902       5.4335
   13903       5.9031
   13904       5.4686
   13905       5.7489
   13906       5.7320
   13907       5.9321
   13908       5.5441
   13909       6.0968
   13910       6.1332
   13911       5.7710
   13912       5.4705
   13913       5.1262
   13914       5.1552
   13915       6.0277
   13916       6.0771
   13917       6.0876
   13918       6.0914
   13919       5.3902
   13920       5.9649
   13921       5.8883
   13922       5.9407
   13923       6.1928
   13924       5.6141
   13925       5.8353
   13926       5.5220
   13927       5.9670
   13928       5.7335
   13929       5.3931
   13930       5.7547
   13931       5.6196
   13932       6.2163
   13933       5.8006
   13934       6.2658
   13935       6.0660
   13936       6.0735
   13937       5.4480
   13938       5.2809
   13939       5.7696
   13940       5.1814
   13941       5.2083
   13942       5.0131
   13943       5.5470
   13944       5.2168
   13945       5.2257
   13946       5.5685
   13947       5.2991
   13948       5.4757
   13949       5.3988
   13950       5.7875
   13951       5.1242
   13952       5.4778
   13953       5.6762
   13954       6.0066
   13955       5.4344
   13956       5.3963
   13957       5.4520
   13958       4.9905
   13959       5.4388
   13960       4.8583
   13961       5.3448
   13962       4.7945
   13963       4.7849
   13964       5.9898
   13965       5.6359
   13966       5.4251
   13967       5.3358
   13968       5.4925
   13969       6.0476
   13970       4.9357
   13971       5.4528
   13972       5.1211
   13973       5.1414
   13974       4.7185
   13975       4.5253
   13976       5.2109
   13977       4.5889
   13978       5.1317
   13979       5.4402
   13980       4.9414
   13981       5.3614
   13982       5.8742
   13983       5.3143
   13984       5.5332
   13985       5.9971
   13986       6.1263
   13987       6.0733
   13988       6.1841
   13989       6.1107
   13990       6.4465
   13991       5.9089
   13992       6.0853
   13993       6.0877
   13994       5.7815
   13995       5.9561
   13996       5.5703
   13997       5.9421
   13998       6.8107
   13999       6.2878
   14000       6.1660
   14001       6.1459
   14002       5.9491
   14003       6.1254
   14004       6.5594
   14005       5.6684
   14006       5.7733
   14007       5.9817
   14008       6.2870
   14009       6.3133
   14010       6.0024
   14011       6.3820
   14012       6.1282
   14013       5.5318
   14014       6.0367
   14015       6.1202
   14016       5.5995
   14017       5.9628
   14018       6.1060
   14019       5.8761
   14020       5.7082
   14021       5.6370
   14022       5.7204
   14023       6.0335
   14024       6.3294
   14025       5.5380
   14026       6.3290
   14027       5.6487
   14028       5.8319
   14029       6.4766
   14030       6.4591
   14031       6.1502
   14032       6.2402
   14033       6.1034
   14034       6.2660
   14035       6.3588
   14036       6.3127
   14037       6.3646
   14038       6.5619
   14039       6.0760
   14040       5.7119
   14041       5.1924
   14042       5.3675
   14043       5.6183
   14044       5.6614
   14045       5.3927
   14046       5.0643
   14047       5.7776
   14048       5.3554
   14049       5.9197
   14050       5.4331
   14051       5.0608
   14052       5.4862
   14053       5.8104
   14054       5.7906
   14055       5.1984
   14056       5.4881
   14057       5.5799
   14058       5.7793
   14059       5.5699
   14060       5.7324
   14061       5.5969
   14062       5.5911
   14063       6.2740
   14064       5.9724
   14065       5.7220
   14066       5.9275
   14067       6.1473
   14068       6.1606
   14069       5.6221
   14070       5.4616
   14071       6.1593
   14072       5.5825
   14073       5.6381
   14074       5.6325
   14075       5.4571
   14076       5.9808
   14077       6.4646
   14078       6.7940
   14079       6.7723
   14080       6.5764
   14081       6.7908
   14082       6.7840
   14083       7.1933
   14084       6.8853
   14085       6.9548
   14086       7.1786
   14087       7.0234
   14088       7.4642
   14089       7.0562
   14090       6.7084
   14091       6.9646
   14092       7.1351
   14093       7.2879
   14094       6.8779
   14095       6.7625
   14096       7.0736
   14097       7.1151
   14098       6.6116
   14099       6.5663
   14100       6.7395
   14101       7.1588
   14102       6.7102
   14103       6.8996
   14104       6.9903
   14105       7.4217
   14106       7.5692
   14107       7.8111
   14108       7.6435
   14109       7.5097
   14110       7.7279
   14111       7.4819
   14112       7.2784
   14113       7.9652
   14114       7.8247
   14115       7.4426
   14116       8.4415
   14117       8.2178
   14118       7.2261
   14119       7.6041
   14120       7.8266
   14121       7.4867
   14122       7.9196
   14123       7.4895
   14124       7.7697
   14125       7.6065
   14126       7.6968
   14127       7.7651
   14128       7.5367
   14129       7.5944
   14130       7.4941
   14131       7.8739
   14132       7.5459
   14133       7.8065
   14134       7.9914
   14135       8.1071
   14136       7.6626
   14137       7.8146
   14138       7.4427
   14139       8.0162
   14140       8.0388
   14141       8.0400
   14142       7.9470
   14143       8.2535
   14144       8.4791
   14145       8.1061
   14146       7.7798
   14147       7.8554
   14148       8.7185
   14149       8.0538
   14150       8.0620
   14151       8.3311
   14152       8.2869
   14153       7.8635
   14154       8.5594
   14155       8.3013
   14156       8.6325
   14157       8.6003
   14158       8.7147
   14159       8.5160
   14160       8.4073
   14161       8.3443
   14162       8.6078
   14163       8.3498
   14164       8.2707
   14165       8.0821
   14166       8.5697
   14167       8.1047
   14168       7.4939
   14169       7.7061
   14170       7.9606
   14171       8.8272
   14172       8.4333
   14173       8.4980
   14174       8.0764
   14175       8.7200
   14176       8.1821
   14177       8.3369
   14178       7.8651
   14179       7.9048
   14180       8.0202
   14181       8.2473
   14182       7.9678
   14183       8.1434
   14184       8.1166
   14185       8.0944
   14186       7.6012
   14187       8.1127
   14188       8.2854
   14189       8.2111
   14190       7.8926
   14191       8.3379
   14192       7.8624
   14193       7.9554
   14194       8.2226
   14195       8.0126
   14196       7.6010
   14197       7.8576
   14198       8.0033
   14199       7.8411
   14200       8.9734
   14201       8.1250
   14202       7.9895
   14203       7.8931
   14204       8.3737
   14205       8.1234
   14206       8.3701
   14207       7.9433
   14208       7.9769
   14209       7.9122
   14210       7.7422
   14211       7.9082
   14212       8.1985
   14213       8.2532
   14214       8.3805
   14215       7.8931
   14216       7.8299
   14217       8.6420
   14218       8.2813
   14219       8.2838
   14220       8.4253
   14221       8.1830
   14222       8.1588
   14223       8.0584
   14224       7.8100
   14225       7.6601
   14226       8.0089
   14227       7.6703
   14228       8.2138
   14229       7.5597
   14230       7.5426
   14231       7.5221
   14232       8.0237
   14233       8.1951
   14234       7.6988
   14235       7.8957
   14236       8.0542
   14237       8.5236
   14238       7.9767
   14239       8.0599
   14240       7.5731
   14241       7.4072
   14242       7.0076
   14243       7.7686
   14244       7.0983
   14245       7.2603
   14246       8.0016
   14247       7.4288
   14248       7.3997
   14249       7.3142
   14250       7.2989
   14251       7.8196
   14252       7.3056
   14253       8.0158
   14254       7.8823
   14255       7.8846
   14256       7.7160
   14257       7.3591
   14258       7.7099
   14259       7.5499
   14260       7.5450
   14261       7.5963
   14262       7.6240
   14263       6.9488
   14264       6.8454
   14265       7.1763
   14266       7.2423
   14267       7.2685
   14268       7.2883
   14269       7.2995
   14270       7.6947
   14271       7.2690
   14272       7.3210
   14273       7.8686
   14274       7.0444
   14275       7.0839
   14276       7.2452
   14277       7.1130
   14278       7.3882
   14279       6.9669
   14280       7.2097
   14281       7.7091
   14282       7.9203
   14283       7.8765
   14284       8.4539
   14285       8.3177
   14286       7.7649
   14287       7.8478
   14288       7.9429
   14289       7.7456
   14290       7.9251
   14291       7.4583
   14292       7.8509
   14293       7.9657
   14294       7.6533
   14295       7.0630
   14296       7.0442
   14297       7.3572
   14298       7.4171
   14299       7.7586
   14300       6.8931
   14301       7.5820
   14302       7.0576
   14303       7.5608
   14304       7.4736
   14305       7.7324
   14306       8.0044
   14307       8.0601
   14308       8.0840
   14309       8.0184
   14310       8.2180
   14311       8.1477
   14312       7.4981
   14313       7.6090
   14314       7.6991
   14315       7.8235
   14316       7.7928
   14317       7.9579
   14318       7.5367
   14319       7.9687
   14320       7.8381
   14321       7.1859
   14322       7.6217
   14323       8.1378
   14324       8.2853
   14325       7.3008
   14326       7.2974
   14327       7.1055
   14328       7.8015
   14329       7.7114
   14330       8.1032
   14331       7.9542
   14332       8.4318
   14333       8.2600
   14334       8.3198
   14335       8.6687
   14336       8.3039
   14337       8.7807
   14338       8.1532
   14339       8.0043
   14340       8.3770
   14341       8.5418
   14342       8.1304
   14343       7.9446
   14344       8.3166
   14345       8.0633
   14346       7.7754
   14347       7.4307
   14348       8.0948
   14349       7.8457
   14350       8.4683
   14351       7.7624
   14352       7.5174
   14353       7.8687
   14354       8.2131
   14355       7.9042
   14356       8.1365
   14357       8.1257
   14358       7.7978
   14359       7.5926
   14360       7.4941
   14361       7.9320
   14362       7.9244
   14363       7.9490
   14364       7.7047
   14365       8.0439
   14366       7.7165
   14367       8.1400
   14368       8.4405
   14369       8.3236
   14370       7.6597
   14371       7.8279
   14372       8.2104
   14373       8.5531
   14374       8.5869
   14375       8.2118
   14376       7.8918
   14377       8.4260
   14378       7.9877
   14379       8.2543
   14380       8.2746
   14381       8.1003
   14382       8.1029
   14383       8.0784
   14384       8.3045
   14385       7.9719
   14386       7.8676
   14387       8.5652
   14388       8.1910
   14389       8.0787
   14390       8.0816
   14391       8.1444
   14392       8.6805
   14393       8.2979
   14394       8.3911
   14395       7.7359
   14396       8.2126
   14397       8.3584
   14398       8.7774
   14399       8.2998
   14400       8.3981
   14401       8.3834
   14402       8.3186
   14403       8.3354
   14404       8.3737
   14405       8.4150
   14406       8.1332
   14407       8.5754
   14408       7.9834
   14409       8.3798
   14410       8.0271
   14411       8.6361
   14412       8.5020
   14413       8.1553
   14414       7.9531
   14415       8.5826
   14416       8.6664
   14417       8.6605
   14418       8.3670
   14419       8.0964
   14420       8.3501
   14421       8.0264
   14422       8.0894
   14423       8.1734
   14424       8.0200
   14425       8.2119
   14426       8.0153
   14427       8.2523
   14428       7.9101
   14429       7.9821
   14430       7.5000
   14431       7.6112
   14432       7.5625
   14433       7.9590
   14434       7.3922
   14435       7.4852
   14436       7.6983
   14437       7.7373
   14438       7.0484
   14439       7.7441
   14440       8.3342
   14441       8.0716
   14442       8.2149
   14443       7.3854
   14444       8.2195
   14445       8.2375
   14446       8.2113
   14447       8.2071
   14448       8.6496
   14449       8.2823
   14450       7.9986
   14451       8.2456
   14452       7.8004
   14453       7.9858
   14454       8.6218
   14455       9.3244
   14456       8.8239
   14457       8.4132
   14458       7.9922
   14459       8.3466
   14460       8.3486
   14461       8.4735
   14462       8.3319
   14463       8.0349
   14464       8.8596
   14465       7.9647
   14466       8.0319
   14467       7.6397
   14468       7.8332
   14469       8.2610
   14470       7.9722
   14471       7.7733
   14472       7.6710
   14473       8.0084
   14474       8.1087
   14475       8.5181
   14476       8.2916
   14477       8.4118
   14478       8.4973
   14479       8.4532
   14480       8.2589
   14481       8.0209
   14482       7.7637
   14483       8.0131
   14484       7.9731
   14485       8.1888
   14486       7.7626
   14487       7.5790
   14488       7.5427
   14489       8.1034
   14490       8.2225
   14491       8.1044
   14492       8.1033
   14493       8.4470
   14494       8.0757
   14495       8.4329
   14496       8.0355
   14497       8.7114
   14498       8.3787
   14499       8.4450
   14500       8.8806
   14501       8.5548
   14502       7.7453
   14503       7.3563
   14504       7.3300
   14505       7.2412
   14506       8.3462
   14507       8.4816
   14508       8.6033
   14509       8.4844
   14510       8.1472
   14511       8.0907
   14512       7.8098
   14513       8.0969
   14514       7.9152
   14515       8.2753
   14516       8.0780
   14517       8.4730
   14518       8.0469
   14519       8.0607
   14520       7.5905
   14521       7.9020
   14522       7.4927
   14523       7.4704
   14524       7.4307
   14525       7.3005
   14526       7.9888
   14527       7.6021
   14528       7.5905
   14529       7.5545
   14530       7.2814
   14531       8.1252
   14532       7.5572
   14533       8.3601
   14534       7.5582
   14535       7.8958
   14536       7.2421
   14537       7.4968
   14538       7.4977
   14539       8.0564
   14540       8.2830
   14541       8.0626
   14542       8.0982
   14543       8.1784
   14544       7.7800
   14545       8.2336
   14546       8.1063
   14547       8.7332
   14548       8.8343
   14549       8.1523
   14550       8.0946
   14551       8.5155
   14552       8.0092
   14553       8.7776
   14554       8.4155
   14555       8.2057
   14556       8.3753
   14557       8.6698
   14558       7.9638
   14559       8.1751
   14560       8.4235
   14561       7.8709
   14562       8.3847
   14563       7.1061
   14564       7.7122
   14565       7.6905
   14566       8.0683
   14567       7.7980
   14568       8.2827
   14569       8.3646
   14570       8.0357
   14571       7.7537
   14572       8.2664
   14573       8.1085
   14574       8.5770
   14575       8.0928
   14576       8.4175
   14577       7.8537
   14578       7.5155
   14579       8.2640
   14580       6.7504
   14581       7.5913
   14582       7.6300
   14583       7.8875
   14584       7.7046
   14585       7.7243
   14586       7.4040
   14587       7.4674
   14588       7.9338
   14589       7.7230
   14590       7.2096
   14591       7.8741
   14592       7.0052
   14593       7.2616
   14594       7.4844
   14595       7.6097
   14596       7.7211
   14597       7.6403
   14598       7.5147
   14599       7.6187
   14600       7.4288
   14601       7.5773
   14602       7.5686
   14603       7.4209
   14604       7.4698
   14605       7.2589
   14606       7.6436
   14607       7.7316
   14608       7.9846
   14609       7.9818
   14610       7.8857
   14611       7.9171
   14612       7.8884
   14613       8.2100
   14614       8.0464
   14615       7.8301
   14616       7.8175
   14617       7.6802
   14618       7.7979
   14619       7.6087
   14620       7.3920
   14621       7.5745
   14622       7.3517
   14623       7.7442
   14624       7.6403
   14625       8.0196
   14626       7.8996
   14627       8.2981
   14628       8.2388
   14629       7.4132
   14630       6.7296
   14631       6.9811
   14632       7.7822
   14633       7.2803
   14634       7.6272
   14635       7.7082
   14636       7.8282
   14637       8.3659
   14638       6.8817
   14639       8.1182
   14640       7.8836
   14641       8.0334
   14642       8.1142
   14643       8.0589
   14644       8.3846
   14645       8.1390
   14646       8.0169
   14647       7.5172
   14648       8.0497
   14649       7.9917
   14650       7.5644
   14651       7.6024
   14652       7.6577
   14653       7.7324
   14654       7.8965
   14655       8.1604
   14656       7.7196
   14657       7.8765
   14658       8.6386
   14659       8.4412
   14660       8.0742
   14661       8.3476
   14662       7.8966
   14663       8.3391
   14664       8.1089
   14665       7.8953
   14666       7.5019
   14667       8.0469
   14668       8.0442
   14669       8.4871
   14670       8.0138
   14671       8.3047
   14672       8.2263
   14673       8.1631
   14674       8.4699
   14675       7.6645
   14676       7.8395
   14677       7.7222
   14678       7.7399
   14679       7.7972
   14680       8.0822
   14681       8.5976
   14682       8.6209
   14683       8.7514
   14684       8.0860
   14685       8.3616
   14686       7.8644
   14687       8.2961
   14688       8.3571
   14689       8.4268
   14690       8.3675
   14691       8.2398
   14692       8.0359
   14693       8.3115
   14694       7.9141
   14695       7.2092
   14696       7.5093
   14697       7.8789
   14698       7.6894
   14699       7.7540
   14700       7.8897
   14701       7.3728
   14702       7.7215
   14703       7.3695
   14704       7.8246
   14705       8.2534
   14706       7.9981
   14707       8.5638
   14708       8.6513
   14709       8.5694
   14710       8.6071
   14711       8.3258
   14712       7.9501
   14713       8.1675
   14714       7.8888
   14715       8.0472
   14716       8.0546
   14717       7.7645
   14718       7.4244
   14719       7.4372
   14720       7.6578
   14721       8.3901
   14722       7.8025
   14723       7.8157
   14724       7.8211
   14725       7.9012
   14726       7.6623
   14727       8.1847
   14728       7.7645
   14729       7.5000
   14730       7.4894
   14731       8.1789
   14732       7.5442
   14733       8.2015
   14734       7.4709
   14735       7.8860
   14736       7.7054
   14737       7.7265
   14738       8.2488
   14739       8.3269
   14740       7.9761
   14741       7.8128
   14742       8.6488
   14743       7.8424
   14744       7.9284
   14745       8.1264
   14746       8.1398
   14747       8.0123
   14748       7.9592
   14749       7.7937
   14750       8.7401
   14751       8.0005
   14752       8.5483
   14753       8.7865
   14754       7.9848
   14755       8.2885
   14756       8.4812
   14757       8.9907
   14758       9.2255
   14759       9.5480
   14760       8.9257
   14761       9.0427
   14762       9.6449
   14763       9.1513
   14764       9.0229
   14765       9.0521
   14766       9.0670
   14767       9.0317
   14768       9.2207
   14769       9.2167
   14770       9.8642
   14771       8.7829
   14772       9.1627
   14773       9.3334
   14774       8.6252
   14775       8.8557
   14776       7.9237
   14777       8.3240
   14778       9.1772
   14779       9.0744
   14780       8.7043
   14781       8.8531
   14782       8.9109
   14783       8.7570
   14784       8.7365
   14785       8.5666
   14786       8.6927
   14787       8.7960
   14788       8.9107
   14789       8.4655
   14790       8.8562
   14791       8.9321
   14792       9.6797
   14793       9.7938
   14794       9.6898
   14795       9.4364
   14796       9.4446
   14797       9.2815
   14798       8.2122
   14799       8.6453
   14800       8.4403
   14801       8.2606
   14802       7.5291
   14803       7.7363
   14804       8.1998
   14805       7.5320
   14806       8.0489
   14807       7.7521
   14808       7.4407
   14809       7.6532
   14810       8.0662
   14811       8.0739
   14812       7.6176
   14813       7.7930
   14814       7.6748
   14815       7.3614
   14816       8.0426
   14817       7.8256
   14818       7.5400
   14819       8.2592
   14820       7.8133
   14821       8.5514
   14822       7.6737
   14823       8.0201
   14824       7.9253
   14825       8.5011
   14826       8.2799
   14827       8.3647
   14828       8.1302
   14829       7.9972
   14830       8.7413
   14831       8.3552
   14832       8.5091
   14833       8.5230
   14834       8.7557
   14835       8.6107
   14836       8.1110
   14837       8.1177
   14838       8.1777
   14839       7.6806
   14840       8.1813
   14841       8.0623
   14842       7.9027
   14843       7.7997
   14844       7.9405
   14845       7.9498
   14846       8.1955
   14847       8.5012
   14848       8.6139
   14849       8.1704
   14850       8.5239
   14851       8.3270
   14852       8.3327
   14853       8.0843
   14854       8.4631
   14855       8.2184
   14856       8.2485
   14857       7.8257
   14858       8.3488
   14859       8.1457
   14860       8.3424
   14861       8.3435
   14862       8.5894
   14863       8.6588
   14864       8.5537
   14865       8.1141
   14866       7.6007
   14867       8.0355
   14868       8.0687
   14869       7.8758
   14870       8.1106
   14871       8.1747
   14872       8.3064
   14873       7.9892
   14874       8.6809
   14875       8.5840
   14876       8.2079
   14877       8.2702
   14878       8.4055
   14879       7.8897
   14880       8.2518
   14881       8.4344
   14882       8.0878
   14883       7.9789
   14884       7.9681
   14885       8.5422
   14886       8.5443
   14887       7.8965
   14888       8.1791
   14889       8.5143
   14890       8.3209
   14891       8.5311
   14892       8.3779
   14893       8.8846
   14894       8.0148
   14895       8.1727
   14896       8.2417
   14897       8.3646
   14898       7.7687
   14899       8.2030
   14900       8.2268
   14901       8.3117
   14902       8.2631
   14903       7.9579
   14904       8.4071
   14905       7.8857
   14906       7.8948
   14907       8.0863
   14908       8.1473
   14909       7.8239
   14910       7.7642
   14911       7.8163
   14912       7.8783
   14913       8.2694
   14914       8.0049
   14915       8.4994
   14916       8.1033
   14917       8.5461
   14918       8.3902
   14919       8.4675
   14920       8.2034
   14921       7.7664
   14922       7.9539
   14923       8.1784
   14924       7.8344
   14925       8.4408
   14926       7.8514
   14927       8.2405
   14928       8.3143
   14929       8.6522
   14930       8.5079
   14931       8.3927
   14932       8.5350
   14933       8.4174
   14934       8.7393
   14935       8.5842
   14936       8.4160
   14937       8.7291
   14938       8.5645
   14939       8.1961
   14940       8.1553
   14941       8.0323
   14942       8.4799
   14943       8.0773
   14944       8.5527
   14945       8.2599
   14946       8.7946
   14947       9.7227
   14948       8.5990
   14949       8.3676
   14950       8.4161
   14951       8.6177
   14952       8.2809
   14953       8.3116
   14954       8.3638
   14955       8.2099
   14956       8.0513
   14957       8.2091
   14958       8.1360
   14959       8.5842
   14960       8.5338
   14961       8.3063
   14962       8.3568
   14963       8.2177
   14964       8.1438
   14965       8.7819
   14966       8.2455
   14967       8.9583
   14968       8.4053
   14969       8.3341
   14970       8.6043
   14971       8.3536
   14972       8.1867
   14973       8.1145
   14974       8.0312
   14975       8.2096
   14976       7.9743
   14977       8.1978
   14978       8.0112
   14979       8.4357
   14980       7.7466
   14981       7.7065
   14982       7.9947
   14983       7.9461
   14984       7.9055
   14985       7.7370
   14986       8.7471
   14987       8.5020
   14988       8.6787
   14989       8.3922
   14990       8.2598
   14991       8.1284
   14992       8.9543
   14993       8.7512
   14994       8.5353
   14995       8.5651
   14996       8.6819
   14997       8.5295
   14998       8.4781
   14999       8.5362
   15000       8.5183
   15001       7.9515
   15002       8.6061
   15003       8.9346
   15004       8.7730
   15005       8.8305
   15006       8.2216
   15007       8.3652
   15008       8.2573
   15009       8.6429
   15010       8.1974
   15011       8.5315
   15012       9.0110
   15013       8.9096
   15014       8.3892
   15015       8.5360
   15016       8.5512
   15017       8.5073
   15018       8.2097
   15019       8.2217
   15020       8.3677
   15021       8.0315
   15022       8.1202
   15023       8.4589
   15024       7.9074
   15025       8.0349
   15026       8.2460
   15027       8.2820
   15028       8.5678
   15029       7.7833
   15030       8.2467
   15031       8.2140
   15032       8.2061
   15033       8.2587
   15034       7.9479
   15035       8.5157
   15036       8.3583
   15037       8.2950
   15038       8.5646
   15039       8.4349
   15040       8.4450
   15041       9.1679
   15042       9.4243
   15043       8.3730
   15044       8.5695
   15045       8.1403
   15046       8.6367
   15047       8.0695
   15048       8.4711
   15049       8.4049
   15050       8.7750
   15051       8.7501
   15052       8.9842
   15053       8.3157
   15054       8.6782
   15055       8.5907
   15056       8.7172
   15057       9.3581
   15058       8.3275
   15059       7.9820
   15060       8.3903
   15061       8.2151
   15062       8.4273
   15063       8.2754
   15064       8.2527
   15065       8.0622
   15066       8.2537
   15067       8.4318
   15068       8.7788
   15069       8.7877
   15070       8.7745
   15071       8.5073
   15072       8.3593
   15073       8.2139
   15074       7.9850
   15075       8.3956
   15076       8.0676
   15077       8.1944
   15078       8.2958
   15079       8.4264
   15080       7.8025
   15081       7.9090
   15082       8.0746
   15083       8.1819
   15084       7.9583
   15085       8.4045
   15086       8.4013
   15087       8.4057
   15088       7.9910
   15089       8.6549
   15090       8.3747
   15091       8.0974
   15092       8.1684
   15093       7.9502
   15094       7.7696
   15095       8.1825
   15096       7.8831
   15097       7.8443
   15098       7.9055
   15099       8.3256
   15100       8.2845
   15101       8.3675
   15102       8.4087
   15103       8.2263
   15104       7.7223
   15105       8.1773
   15106       8.1013
   15107       7.8564
   15108       8.8137
   15109       8.4517
   15110       8.5308
   15111       7.9954
   15112       8.2197
   15113       8.3317
   15114       8.8229
   15115       8.5834
   15116       8.1478
   15117       8.7142
   15118       8.6234
   15119       8.5572
   15120       8.2328
   15121       8.2899
   15122       8.5196
   15123       8.3267
   15124       8.1092
   15125       7.9585
   15126       8.2022
   15127       7.8921
   15128       8.1598
   15129       7.6961
   15130       7.9774
   15131       7.6459
   15132       7.9059
   15133       8.2369
   15134       7.9548
   15135       7.9224
   15136       8.5064
   15137       7.6743
   15138       8.1390
   15139       8.2131
   15140       7.8790
   15141       8.1967
   15142       8.2476
   15143       7.7432
   15144       8.4727
   15145       7.8811
   15146       7.6787
   15147       7.9682
   15148       8.2728
   15149       8.3066
   15150       8.2212
   15151       7.8082
   15152       7.6774
   15153       7.8903
   15154       7.5588
   15155       7.4850
   15156       7.7411
   15157       7.4047
   15158       7.9097
   15159       7.8511
   15160       7.2495
   15161       7.5340
   15162       7.5610
   15163       7.1380
   15164       7.0666
   15165       7.3494
   15166       7.4181
   15167       7.4675
   15168       7.6803
   15169       7.2193
   15170       7.4437
   15171       7.3221
   15172       7.4622
   15173       7.3131
   15174       7.7319
   15175       7.8681
   15176       7.6519
   15177       8.1917
   15178       8.0112
   15179       8.0238
   15180       8.1104
   15181       7.7786
   15182       7.9302
   15183       8.2100
   15184       8.2281
   15185       7.8462
   15186       7.9922
   15187       8.2768
   15188       8.0544
   15189       7.8036
   15190       7.8809
   15191       8.1949
   15192       8.0212
   15193       7.9865
   15194       7.9717
   15195       7.8299
   15196       8.3962
   15197       7.9199
   15198       7.9745
   15199       7.9291
   15200       7.7908
   15201       7.8923
   15202       7.7799
   15203       8.0207
   15204       7.8133
   15205       8.1949
   15206       7.6051
   15207       7.7566
   15208       7.8527
   15209       7.7969
   15210       7.9321
   15211       7.9099
   15212       8.1661
   15213       8.1433
   15214       7.7154
   15215       7.7182
   15216       8.0077
   15217       8.1609
   15218       8.5079
   15219       8.2559
   15220       8.1760
   15221       7.9751
   15222       8.1386
   15223       8.1797
   15224       8.2599
   15225       8.1886
   15226       7.8700
   15227       7.9519
   15228       8.3319
   15229       8.2347
   15230       7.8263
   15231       8.3883
   15232       8.0102
   15233       8.3293
   15234       8.2300
   15235       8.0627
   15236       8.1791
   15237       8.1152
   15238       8.1989
   15239       7.9786
   15240       8.0524
   15241       7.9147
   15242       7.8804
   15243       7.8350
   15244       7.5221
   15245       8.1295
   15246       7.9630
   15247       8.2126
   15248       7.6827
   15249       7.2743
   15250       7.6229
   15251       7.5523
   15252       7.9063
   15253       7.4181
   15254       7.5312
   15255       7.5424
   15256       7.0304
   15257       7.7574
   15258       7.7388
   15259       7.3041
   15260       8.0289
   15261       8.2029
   15262       7.6126
   15263       7.8020
   15264       7.6700
   15265       7.0801
   15266       7.8950
   15267       7.3829
   15268       7.7216
   15269       7.0789
   15270       7.7016
   15271       7.7753
   15272       7.5767
   15273       7.9272
   15274       7.2296
   15275       7.8579
   15276       7.5097
   15277       8.3999
   15278       7.4458
   15279       7.9160
   15280       8.1929
   15281       7.9231
   15282       8.1831
   15283       8.3433
   15284       8.1441
   15285       8.2190
   15286       8.2920
   15287       7.8317
   15288       8.1293
   15289       7.4789
   15290       7.7825
   15291       7.9588
   15292       7.2720
   15293       6.9609
   15294       7.6456
   15295       7.0947
   15296       7.7586
   15297       6.9657
   15298       7.3171
   15299       6.9170
   15300       7.2519
   15301       6.9020
   15302       6.6003
   15303       7.3216
   15304       7.4050
   15305       7.0750
   15306       7.1274
   15307       6.9619
   15308       6.4957
   15309       6.5281
   15310       7.4721
   15311       7.4330
   15312       7.3719
   15313       7.6924
   15314       8.5528
   15315       8.5776
   15316       8.2777
   15317       7.8395
   15318       7.8345
   15319       8.1862
   15320       8.4186
   15321       8.2481
   15322       8.2691
   15323       8.4476
   15324       7.9867
   15325       8.4070
   15326       8.2032
   15327       8.3596
   15328       8.3067
   15329       8.0141
   15330       7.9619
   15331       7.9204
   15332       7.7216
   15333       7.6240
   15334       8.0427
   15335       8.1160
   15336       7.9213
   15337       7.8591
   15338       8.3678
   15339       7.7268
   15340       7.7584
   15341       7.5456
   15342       7.8471
   15343       8.0024
   15344       8.2493
   15345       7.7626
   15346       7.4906
   15347       8.4789
   15348       6.7227
   15349       7.5541
   15350       7.2749
   15351       6.7951
   15352       7.3645
   15353       7.2166
   15354       7.4219
   15355       7.3211
   15356       7.4541
   15357       7.8657
   15358       7.0012
   15359       7.8042
   15360       7.9822
   15361       8.1130
   15362       6.9610
   15363       7.5426
   15364       8.1845
   15365       6.8608
   15366       7.6480
   15367       7.4972
   15368       7.9398
   15369       8.2256
   15370       7.9594
   15371       7.5924
   15372       7.8131
   15373       7.4965
   15374       7.8688
   15375       7.2472
   15376       7.5813
   15377       7.5867
   15378       7.1254
   15379       7.4476
   15380       7.8647
   15381       8.0380
   15382       7.8698
   15383       7.6787
   15384       8.1916
   15385       7.7519
   15386       7.6361
   15387       7.7806
   15388       7.8681
   15389       7.2775
   15390       8.1389
   15391       7.5814
   15392       8.0382
   15393       8.1297
   15394       7.6147
   15395       7.6212
   15396       6.7259
   15397       7.3199
   15398       7.1557
   15399       7.2958
   15400       7.9892
   15401       7.7184
   15402       7.1975
   15403       7.6686
   15404       7.1032
   15405       7.5769
   15406       7.5826
   15407       7.3413
   15408       7.1905
   15409       7.8213
   15410       8.0432
   15411       7.9481
   15412       7.6827
   15413       7.6894
   15414       7.5208
   15415       8.0655
   15416       8.0368
   15417       7.6452
   15418       7.9253
   15419       7.7647
   15420       8.1093
   15421       7.4956
   15422       7.1510
   15423       7.9147
   15424       7.7564
   15425       7.8949
   15426       7.5060
   15427       8.3515
   15428       8.5263
   15429       8.3603
   15430       8.2420
   15431       7.6957
   15432       8.2287
   15433       8.2998
   15434       8.5464
   15435       8.0362
   15436       8.2062
   15437       8.9031
   15438       8.7503
   15439       8.3941
   15440       8.6123
   15441       8.5557
   15442       7.8785
   15443       8.0418
   15444       8.6711
   15445       8.2287
   15446       8.3861
   15447       8.2079
   15448       8.0932
   15449       8.3906
   15450       7.9371
   15451       8.7808
   15452       9.0057
   15453       8.9328
   15454       8.7707
   15455       7.9915
   15456       8.7732
   15457       9.0570
   15458       8.9826
   15459       9.1228
   15460       9.9395
   15461       9.3275
   15462       9.3618
   15463       9.2864
   15464       9.0527
   15465       9.1494
   15466       8.8746
   15467       8.7456
   15468       9.1190
   15469       8.6973
   15470       8.7990
   15471       9.2851
   15472       9.4128
   15473       8.7382
   15474       9.4731
   15475       9.3478
   15476       8.8377
   15477       9.4187
   15478       9.2336
   15479       9.0124
   15480       8.7755
   15481       9.1764
   15482       8.6613
   15483       9.0699
   15484       9.0779
   15485       9.7746
   15486       9.3599
   15487       9.7683
   15488       9.0337
   15489       9.2462
   15490       9.5252
   15491       9.0963
   15492       9.3689
   15493       9.1892
   15494       8.9382
   15495       8.9415
   15496       8.9823
   15497       8.9345
   15498       9.2506
   15499       9.2594
   15500       9.0446
   15501       9.4224
   15502       8.8196
   15503       8.7172
   15504       9.0915
   15505       8.8192
   15506       9.6073
   15507       8.9601
   15508       9.1655
   15509       9.5917
   15510       9.4070
   15511       9.2258
   15512       8.5704
   15513       9.3943
   15514       9.6369
   15515       9.5078
   15516       9.2264
   15517       9.0598
   15518      10.2379
   15519       8.6855
   15520       9.8896
   15521       9.8784
   15522      10.0101
   15523       9.1413
   15524       9.2741
   15525       9.2819
   15526       9.1356
   15527       9.0270
   15528       8.6586
   15529       9.3008
   15530       9.6935
   15531       9.1499
   15532       9.1866
   15533       9.4894
   15534       9.1703
   15535       8.5776
   15536       8.8960
   15537       9.4339
   15538       9.1607
   15539       9.2197
   15540       9.7115
   15541       9.8550
   15542       9.5271
   15543       9.4959
   15544       9.1993
   15545      10.2140
   15546       9.8849
   15547      10.0624
   15548       9.6537
   15549       9.6038
   15550       9.3997
   15551       8.7349
   15552       8.8472
   15553       8.6719
   15554       8.4880
   15555       7.8794
   15556       8.5470
   15557       9.2754
   15558       9.0039
   15559       9.1420
   15560       8.6431
   15561       8.8894
   15562       9.1203
   15563       8.4732
   15564       8.5052
   15565       8.6761
   15566       8.4634
   15567       8.5939
   15568       8.6943
   15569       9.1888
   15570       9.1132
   15571       9.0335
   15572       8.5912
   15573       8.6965
   15574       8.8625
   15575       8.3825
   15576       8.8190
   15577       8.6377
   15578       8.3147
   15579       8.0954
   15580       8.1351
   15581       8.0474
   15582       8.2546
   15583       8.2868
   15584       7.6954
   15585       7.6471
   15586       8.0752
   15587       8.0098
   15588       7.6863
   15589       8.4106
   15590       8.4942
   15591       8.1477
   15592       8.4177
   15593       8.7698
   15594       8.0199
   15595       7.9881
   15596       8.1751
   15597       8.5471
   15598       9.0028
   15599       8.6926
   15600       9.0410
   15601       9.8770
   15602       9.5024
   15603       9.3266
   15604       8.9494
   15605       9.3796
   15606       9.5740
   15607       9.4532
   15608       9.3567
   15609       9.2167
   15610       9.1611
   15611       9.5843
   15612       9.2750
   15613       9.2514
   15614       9.5314
   15615       8.8734
   15616       8.2203
   15617       8.5874
   15618       8.3047
   15619       8.1264
   15620       8.1303
   15621       8.3772
   15622       7.6018
   15623       7.8998
   15624       8.9691
   15625       8.6620
   15626       8.2117
   15627       9.4208
   15628       8.6355
   15629       8.8650
   15630       9.0813
   15631       8.6748
   15632       8.5001
   15633       8.8820
   15634       8.1533
   15635       7.9199
   15636       8.8522
   15637       8.0089
   15638       8.1907
   15639       8.3668
   15640       8.2514
   15641       8.3787
   15642       8.8946
   15643       9.3088
   15644       8.8176
   15645       8.7160
   15646       8.6387
   15647       8.8738
   15648       8.6504
   15649       8.5835
   15650       8.8722
   15651       9.1424
   15652       9.3056
   15653       9.3202
   15654       9.5335
   15655       8.7938
   15656       8.9188
   15657       8.7451
   15658       8.8767
   15659       8.8350
   15660       8.7755
   15661       8.6871
   15662       8.9836
   15663       8.3940
   15664       8.6158
   15665       8.5546
   15666       7.8450
   15667       7.9861
   15668       8.6392
   15669       8.8170
   15670       9.1583
   15671       8.7799
   15672       8.5187
   15673       8.7216
   15674       9.4212
   15675       8.7348
   15676       8.6375
   15677       7.9005
   15678       8.8779
   15679       8.2359
   15680       8.0823
   15681       7.9137
   15682       7.3310
   15683       7.2229
   15684       7.4321
   15685       7.1889
   15686       7.5769
   15687       7.5111
   15688       7.2930
   15689       7.5531
   15690       7.0190
   15691       6.9148
   15692       6.8728
   15693       7.1997
   15694       7.0630
   15695       7.3972
   15696       6.9056
   15697       6.7717
   15698       6.3406
   15699       6.7790
   15700       7.2211
   15701       7.0502
   15702       6.6532
   15703       6.6824
   15704       6.3605
   15705       6.6651
   15706       6.7374
   15707       6.8269
   15708       6.6060
   15709       6.7348
   15710       6.6582
   15711       5.8950
   15712       6.2617
   15713       6.7764
   15714       6.3689
   15715       5.9037
   15716       6.0263
   15717       6.2619
   15718       6.5513
   15719       6.4731
   15720       6.4290
   15721       6.0073
   15722       6.5706
   15723       6.6114
   15724       6.5126
   15725       6.6196
   15726       6.6946
   15727       6.6800
   15728       6.5377
   15729       6.4489
   15730       5.9565
   15731       5.4871
   15732       5.7697
   15733       5.4525
   15734       5.5113
   15735       5.5433
   15736       5.5497
   15737       5.7023
   15738       6.1077
   15739       6.1029
   15740       6.3128
   15741       6.3055
   15742       6.3720
   15743       6.6503
   15744       6.6207
   15745       7.0695
   15746       7.0046
   15747       6.8400
   15748       7.1941
   15749       6.7617
   15750       6.9628
   15751       6.7875
   15752       7.2951
   15753       6.9245
   15754       7.4465
   15755       7.2875
   15756       7.2329
   15757       6.8487
   15758       6.6195
   15759       6.4791
   15760       6.9818
   15761       6.8229
   15762       7.0072
   15763       7.2957
   15764       7.2078
   15765       7.4033
   15766       7.9548
   15767       7.6673
   15768       7.5222
   15769       7.8562
   15770       7.4647
   15771       7.5044
   15772       8.1188
   15773       8.5278
   15774       7.3023
   15775       8.2122
   15776       7.8935
   15777       7.3137
   15778       7.9548
   15779       7.9047
   15780       8.0467
   15781       8.6361
   15782       8.2122
   15783       8.6718
   15784       7.9968
   15785       8.0228
   15786       8.4165
   15787       8.1618
   15788       8.3789
   15789       8.0703
   15790       8.6237
   15791       8.1584
   15792       8.0675
   15793       8.2703
   15794       8.5764
   15795       8.1359
   15796       7.7032
   15797       8.2630
   15798       7.7784
   15799       8.6425
   15800       7.7039
   15801       7.9148
   15802       7.6060
   15803       8.2623
   15804       7.6558
   15805       8.6355
   15806       7.6462
   15807       7.5990
   15808       8.0728
   15809       8.5233
   15810       7.6113
   15811       8.3917
   15812       7.9490
   15813       8.1068
   15814       8.2587
   15815       7.8745
   15816       8.3222
   15817       7.8833
   15818       8.3278
   15819       7.9678
   15820       8.2377
   15821       7.5910
   15822       7.5458
   15823       7.5109
   15824       7.2214
   15825       7.4772
   15826       7.6338
   15827       6.8803
   15828       7.0868
   15829       6.8258
   15830       6.8910
   15831       7.0831
   15832       7.2639
   15833       7.7648
   15834       7.6029
   15835       7.8762
   15836       6.7531
   15837       6.5671
   15838       7.0389
   15839       6.9979
   15840       7.3986
   15841       7.0997
   15842       6.6572
   15843       6.7553
   15844       6.7954
   15845       6.7356
   15846       6.2386
   15847       7.1891
   15848       7.9311
   15849       7.5844
   15850       8.1429
   15851       8.3599
   15852       8.4093
   15853       8.4601
   15854       8.0398
   15855       8.1777
   15856       7.5355
   15857       8.1535
   15858       8.3889
   15859       8.4724
   15860       9.0037
   15861       8.6712
   15862       8.3950
   15863       8.9451
   15864       8.5557
   15865       9.1335
   15866       8.7658
   15867       8.6147
   15868       8.9025
   15869       8.3728
   15870       9.5314
   15871       8.8494
   15872       8.8934
   15873       8.6210
   15874       8.6037
   15875       8.2219
   15876       8.3287
   15877       8.3981
   15878       7.9826
   15879       8.6967
   15880       8.0156
   15881       8.3525
   15882       8.4004
   15883       9.0248
   15884       8.3905
   15885       8.4353
   15886       8.4530
   15887       8.2155
   15888       7.8468
   15889       7.5057
   15890       7.4412
   15891       6.9096
   15892       7.4689
   15893       7.9115
   15894       7.6805
   15895       6.9699
   15896       7.0335
   15897       6.9891
   15898       7.1684
   15899       7.1361
   15900       7.5529
   15901       7.3524
   15902       7.2984
   15903       7.0537
   15904       6.9515
   15905       7.8306
   15906       7.6458
   15907       7.5640
   15908       7.5148
   15909       8.6886
   15910       7.9665
   15911       7.8522
   15912       7.6844
   15913       7.8018
   15914       7.9768
   15915       7.8472
   15916       7.7310
   15917       6.6865
   15918       7.4274
   15919       7.6046
   15920       8.2610
   15921       8.0067
   15922       7.8276
   15923       7.6921
   15924       6.8079
   15925       7.3574
   15926       7.7545
   15927       7.3075
   15928       7.5727
   15929       7.3740
   15930       7.4559
   15931       7.7209
   15932       7.3796
   15933       7.4767
   15934       7.2877
   15935       7.0653
   15936       7.1851
   15937       7.9687
   15938       7.8639
   15939       7.5926
   15940       7.5405
   15941       7.7547
   15942       7.6258
   15943       7.6648
   15944       8.3367
   15945       7.9192
   15946       7.8322
   15947       7.9097
   15948       7.9895
   15949       7.6185
   15950       8.4572
   15951       8.0528
   15952       8.1214
   15953       8.2370
   15954       7.7617
   15955       8.0431
   15956       8.9079
   15957       8.0060
   15958       8.2720
   15959       8.0381
   15960       7.9756
   15961       8.2356
   15962       8.1733
   15963       8.6873
   15964       8.1511
   15965       7.9464
   15966       7.6893
   15967       8.0518
   15968       8.0513
   15969       7.9393
   15970       7.8468
   15971       7.9774
   15972       8.1458
   15973       8.0761
   15974       7.8444
   15975       8.2227
   15976       7.6452
   15977       7.3468
   15978       7.0632
   15979       7.1981
   15980       7.1408
   15981       6.9907
   15982       6.9706
   15983       7.3330
   15984       6.6220
   15985       6.4476
   15986       7.0543
   15987       7.1828
   15988       6.5102
   15989       6.6282
   15990       6.7785
   15991       6.6367
   15992       6.8729
   15993       6.9285
   15994       7.2040
   15995       7.1326
   15996       8.0625
   15997       7.6219
   15998       7.0367
   15999       7.7705
   16000       7.6828
   16001       8.0228
   16002       8.3873
   16003       8.3296
   16004       7.4903
   16005       7.3730
   16006       7.5109
   16007       7.6696
   16008       7.5084
   16009       7.2828
   16010       7.4654
   16011       7.3180
   16012       6.7626
   16013       7.3741
   16014       7.0439
   16015       7.0228
   16016       6.8763
   16017       6.9638
   16018       7.4341
   16019       7.8869
   16020       7.4924
   16021       7.4333
   16022       8.1446
   16023       7.4656
   16024       7.3040
   16025       7.4963
   16026       7.7531
   16027       7.5386
   16028       7.8999
   16029       7.8746
   16030       8.1076
   16031       7.9800
   16032       8.1234
   16033       8.5850
   16034       8.1844
   16035       8.1683
   16036       8.3662
   16037       8.6457
   16038       9.1491
   16039       8.3391
   16040       8.3066
   16041       8.9978
   16042       9.0940
   16043       9.1231
   16044       9.3485
   16045       9.0668
   16046       9.0004
   16047       9.1856
   16048       8.9684
   16049       9.1978
   16050       8.9387
   16051       9.0237
   16052       8.6535
   16053       8.4071
   16054       8.5606
   16055       7.9081
   16056       8.5238
   16057       8.6490
   16058       9.0706
   16059       9.2594
   16060       8.9590
   16061       8.7240
   16062       8.9788
   16063       8.3295
   16064       9.2626
   16065       8.8909
   16066       8.7832
   16067       8.7499
   16068       8.1888
   16069       8.3276
   16070       7.7726
   16071       8.1985
   16072       8.0316
   16073       7.8860
   16074       8.2151
   16075       7.8303
   16076       8.2199
   16077       8.1243
   16078       8.5853
   16079       8.7802
   16080       8.2216
   16081       8.3837
   16082       8.6568
   16083       8.7183
   16084       8.9098
   16085       9.2815
   16086       8.9354
   16087       9.5451
   16088       9.0464
   16089       8.8528
   16090       9.0629
   16091       8.7265
   16092       9.3156
   16093       9.6260
   16094       9.3520
   16095       9.2806
   16096       9.2283
   16097       9.0827
   16098       9.0784
   16099       9.0300
   16100       8.7370
   16101       9.6895
   16102       8.9320
   16103       8.9291
   16104       8.4513
   16105       8.5241
   16106       8.0311
   16107       7.8702
   16108       7.8779
   16109       8.3160
   16110       8.2054
   16111       7.8182
   16112       8.0790
   16113       8.6938
   16114       8.4295
   16115       8.9561
   16116       9.2453
   16117       9.4171
   16118       9.4603
   16119       9.7480
   16120      10.0376
   16121       9.2979
   16122       9.4616
   16123       9.0704
   16124       9.4908
   16125       9.5644
   16126       9.2789
   16127       9.5184
   16128       9.3392
   16129       8.7700
   16130       9.2006
   16131       9.0118
   16132       9.4548
   16133       9.7253
   16134       9.5571
   16135       9.3996
   16136       9.4938
   16137       9.7435
   16138       9.6031
   16139       9.9099
   16140       9.7921
   16141       9.4710
   16142       9.5818
   16143       8.6609
   16144       9.7996
   16145       8.6123
   16146       9.1884
   16147       9.5407
   16148       8.7445
   16149       8.9922
   16150       8.8071
   16151       8.9788
   16152       8.8114
   16153       8.6841
   16154       9.3269
   16155       8.5346
   16156       8.3338
   16157       8.5314
   16158       9.5311
   16159       8.7185
   16160       8.8994
   16161       9.3351
   16162       8.9411
   16163       9.3604
   16164       9.0986
   16165       9.9999
   16166       9.6635
   16167      10.0185
   16168       9.4091
   16169       9.2560
   16170       9.3856
   16171       9.1488
   16172       9.2474
   16173       9.5592
   16174       9.5147
   16175       9.3227
   16176       9.5257
   16177       8.5274
   16178       8.6000
   16179       8.4158
   16180       8.2620
   16181       8.2144
   16182       8.1581
   16183       8.5239
   16184       7.7906
   16185       8.3989
   16186       8.4465
   16187       8.0148
   16188       7.9428
   16189       8.1891
   16190       7.2295
   16191       7.5498
   16192       7.6675
   16193       7.7668
   16194       8.1140
   16195       7.5893
   16196       7.8770
   16197       7.8718
   16198       7.9555
   16199       7.6663
   16200       7.9734
   16201       7.5897
   16202       7.7556
   16203       7.8863
   16204       7.6076
   16205       7.9446
   16206       7.8605
   16207       8.5342
   16208       7.8758
   16209       7.7861
   16210       7.9619
   16211       7.6759
   16212       7.6714
   16213       7.4481
   16214       6.9499
   16215       6.9663
   16216       7.3271
   16217       7.4899
   16218       6.9769
   16219       6.9881
   16220       7.3302
   16221       7.6730
   16222       6.7444
   16223       6.8247
   16224       7.0102
   16225       6.9146
   16226       7.0625
   16227       6.7724
   16228       6.9189
   16229       6.4830
   16230       7.2639
   16231       7.7904
   16232       7.4246
   16233       7.2856
   16234       7.1177
   16235       7.4734
   16236       7.0647
   16237       7.2285
   16238       7.6048
   16239       7.6652
   16240       7.0011
   16241       7.1607
   16242       6.7338
   16243       7.3172
   16244       7.4997
   16245       6.9012
   16246       7.0914
   16247       7.6545
   16248       7.6504
   16249       7.3504
   16250       7.2582
   16251       7.1728
   16252       8.1130
   16253       7.8102
   16254       7.6990
   16255       7.8774
   16256       7.6083
   16257       8.0211
   16258       7.5359
   16259       7.3733
   16260       8.1623
   16261       8.5760
   16262       8.5394
   16263       8.6181
   16264       8.7590
   16265       9.0190
   16266       8.8294
   16267       8.5246
   16268       9.4321
   16269       9.6666
   16270       8.4257
   16271       8.0854
   16272       7.7095
   16273       8.4579
   16274       7.8934
   16275       8.5561
   16276       8.2231
   16277       8.0508
   16278       8.9164
   16279       8.4657
   16280       8.6524
   16281       8.7811
   16282       8.2198
   16283       8.7012
   16284       7.6970
   16285       8.4508
   16286       7.5935
   16287       8.0896
   16288       8.6939
   16289       8.9983
   16290       8.5846
   16291       8.9552
   16292       9.1064
   16293       8.5707
   16294       8.3597
   16295       8.4633
   16296       8.1100
   16297       7.6719
   16298       8.1044
   16299       7.9413
   16300       7.4653
   16301       7.4042
   16302       7.7315
   16303       7.6542
   16304       7.7211
   16305       7.8553
   16306       8.5096
   16307       8.0586
   16308       7.5016
   16309       8.4002
   16310       8.0486
   16311       7.9198
   16312       8.3395
   16313       8.3497
   16314       8.5910
   16315       7.8494
   16316       8.5067
   16317       8.4763
   16318       8.4940
   16319       8.0563
   16320       8.3504
   16321       8.6992
   16322       8.7678
   16323       8.3677
   16324       8.4080
   16325       8.2291
   16326       8.0806
   16327       7.4550
   16328       8.0672
   16329       8.1597
   16330       7.7828
   16331       7.9882
   16332       8.3092
   16333       8.2676
   16334       7.9034
   16335       8.0549
   16336       8.3300
   16337       7.6764
   16338       8.1611
   16339       7.6878
   16340       7.9061
   16341       8.0628
   16342       8.3223
   16343       7.6306
   16344       7.7505
   16345       7.4966
   16346       8.0737
   16347       8.0310
   16348       7.8028
   16349       8.1035
   16350       8.6593
   16351       8.7720
   16352       8.4536
   16353       9.1091
   16354       8.4344
   16355       8.7761
   16356       8.1441
   16357       7.8736
   16358       8.3189
   16359       8.5546
   16360       8.6126
   16361       8.7798
   16362       8.8250
   16363       8.6307
   16364       7.8740
   16365       8.2614
   16366       8.0503
   16367       8.2028
   16368       8.0001
   16369       7.7355
   16370       7.7550
   16371       7.6836
   16372       7.6365
   16373       7.6909
   16374       7.9603
   16375       7.4343
   16376       7.5536
   16377       7.3023
   16378       7.8340
   16379       7.9490
   16380       7.9840
   16381       7.6805
   16382       6.5210
   16383       7.3128
   16384       7.2441
   16385       7.1620
   16386       7.5336
   16387       7.2687
   16388       7.4598
   16389       6.9530
   16390       7.8034
   16391       7.4317
   16392       7.9687
   16393       7.7171
   16394       7.3669
   16395       7.8807
   16396       8.5545
   16397       7.8720
   16398       8.1308
   16399       8.0738
   16400       8.2696
   16401       8.5157
   16402       9.2394
   16403       9.1964
   16404       9.2715
   16405       8.5478
   16406       8.5866
   16407       8.1697
   16408       8.5557
   16409       7.8154
   16410       8.4054
   16411       8.9385
   16412       8.6230
   16413       8.7629
   16414       8.6531
   16415       7.7670
   16416       7.7328
   16417       7.7760
   16418       8.2440
   16419       7.9337
   16420       8.1424
   16421       7.8082
   16422       7.7376
   16423       7.6693
   16424       8.1567
   16425       7.6871
   16426       7.7193
   16427       7.6601
   16428       8.1328
   16429       8.1008
   16430       7.8597
   16431       8.1305
   16432       7.9050
   16433       8.2062
   16434       8.5727
   16435       8.3954
   16436       8.7041
   16437       8.5406
   16438       8.3481
   16439       9.0379
   16440       8.4001
   16441       8.4454
   16442       8.2445
   16443       7.8553
   16444       7.6943
   16445       8.3456
   16446       8.7857
   16447       8.3978
   16448       8.0495
   16449       8.2868
   16450       8.1890
   16451       8.6550
   16452       7.8957
   16453       8.3897
   16454       7.9855
   16455       8.9002
   16456       8.6787
   16457       8.0813
   16458       8.8120
   16459       7.8181
   16460       7.9009
   16461       8.0192
   16462       7.7614
   16463       7.9610
   16464       7.8472
   16465       6.9617
   16466       8.0750
   16467       8.1090
   16468       8.2551
   16469       8.1951
   16470       7.8154
   16471       7.5908
   16472       8.0624
   16473       8.0429
   16474       7.9933
   16475       7.9496
   16476       8.5372
   16477       9.4471
   16478       9.5565
   16479       9.2345
   16480       8.4373
   16481       8.7959
   16482       8.9190
   16483       8.8421
   16484       8.4411
   16485       8.6032
   16486       9.0073
   16487       8.8701
   16488       8.0820
   16489       8.2438
   16490       8.4720
   16491       8.3806
   16492       8.5996
   16493       8.6366
   16494       8.7326
   16495       8.7863
   16496       7.9570
   16497       8.0886
   16498       7.8748
   16499       8.0385
   16500       8.3285
   16501       7.8845
   16502       8.2870
   16503       8.1818
   16504       8.1266
   16505       8.3700
   16506       8.3811
   16507       8.5596
   16508       9.0994
   16509       8.1835
   16510       8.4370
   16511       8.2508
   16512       8.2354
   16513       8.2713
   16514       8.3506
   16515       8.1386
   16516       8.3754
   16517       8.3896
   16518       8.1347
   16519       7.8291
   16520       8.4415
   16521       7.6784
   16522       8.6897
   16523       8.1027
   16524       8.0432
   16525       8.1478
   16526       8.1522
   16527       8.2989
   16528       8.0499
   16529       8.4780
   16530       7.9707
   16531       8.2565
   16532       8.6590
   16533       7.9811
   16534       8.0140
   16535       7.6255
   16536       8.3369
   16537       7.6874
   16538       7.4823
   16539       7.3592
   16540       7.2928
   16541       7.7646
   16542       7.0974
   16543       7.3435
   16544       7.8261
   16545       8.1330
   16546       7.7534
   16547       8.1868
   16548       7.9113
   16549       8.1643
   16550       7.5950
   16551       7.9438
   16552       7.6422
   16553       7.8877
   16554       8.2803
   16555       7.9534
   16556       7.4522
   16557       8.5340
   16558       8.0938
   16559       7.6732
   16560       7.6005
   16561       7.9191
   16562       7.7541
   16563       7.6854
   16564       7.2350
   16565       7.8197
   16566       7.5511
   16567       8.1440
   16568       8.5658
   16569       8.5103
   16570       8.4070
   16571       8.3215
   16572       8.8393
   16573       8.2574
   16574       8.0053
   16575       8.4126
   16576       7.4503
   16577       7.6116
   16578       7.4696
   16579       7.3830
   16580       7.7717
   16581       7.2855
   16582       7.3051
   16583       7.2805
   16584       7.1238
   16585       7.9280
   16586       7.6061
   16587       7.5715
   16588       6.5752
   16589       7.7059
   16590       7.6384
   16591       8.0505
   16592       7.4702
   16593       7.3452
   16594       7.5569
   16595       7.1442
   16596       7.7244
   16597       7.4274
   16598       8.0234
   16599       7.7921
   16600       7.7692
   16601       7.9922
   16602       7.6722
   16603       7.7035
   16604       7.9234
   16605       7.8508
   16606       7.9840
   16607       7.2872
   16608       7.2289
   16609       7.3459
   16610       7.9635
   16611       7.7895
   16612       7.9999
   16613       8.0404
   16614       8.0745
   16615       7.8239
   16616       7.6599
   16617       7.4818
   16618       8.3937
   16619       8.1587
   16620       8.2480
   16621       8.6816
   16622       8.6895
   16623       8.6428
   16624       8.9936
   16625       8.3012
   16626       8.4725
   16627       9.0055
   16628       9.8011
   16629       9.1054
   16630       9.1055
   16631       8.6334
   16632       8.5599
   16633       8.1673
   16634       8.0886
   16635       7.9936
   16636       7.7549
   16637       7.3575
   16638       7.7326
   16639       7.4262
   16640       7.4338
   16641       8.3230
   16642       7.2725
   16643       6.9738
   16644       7.4213
   16645       7.3553
   16646       7.3438
   16647       7.0808
   16648       7.4459
   16649       7.5060
   16650       6.8874
   16651       7.5883
   16652       7.2433
   16653       7.4227
   16654       6.7604
   16655       7.1954
   16656       7.4928
   16657       7.4183
   16658       7.8445
   16659       7.4328
   16660       7.3519
   16661       7.3053
   16662       8.0260
   16663       7.5935
   16664       7.4975
   16665       7.6371
   16666       7.1679
   16667       7.2992
   16668       7.2382
   16669       6.5431
   16670       6.2022
   16671       6.9047
   16672       6.8193
   16673       6.6516
   16674       6.6364
   16675       6.4026
   16676       6.3448
   16677       6.4991
   16678       6.8592
   16679       7.2302
   16680       6.9568
   16681       6.8253
   16682       6.4674
   16683       7.3343
   16684       6.9703
   16685       7.7692
   16686       8.0141
   16687       7.6875
   16688       8.4856
   16689       7.7129
   16690       8.1231
   16691       8.0163
   16692       7.6117
   16693       8.0347
   16694       7.5821
   16695       7.6156
   16696       7.7844
   16697       8.2441
   16698       8.1019
   16699       8.3126
   16700       8.4882
   16701       8.5883
   16702       8.0158
   16703       8.1678
   16704       7.8607
   16705       8.0749
   16706       8.0319
   16707       8.1054
   16708       7.5926
   16709       8.4798
   16710       8.2176
   16711       8.2969
   16712       8.3650
   16713       8.2299
   16714       8.3821
   16715       7.9359
   16716       7.6176
   16717       8.1986
   16718       8.7056
   16719       8.4838
   16720       8.8049
   16721       8.3996
   16722       8.8209
   16723       8.5172
   16724       8.5244
   16725       9.0021
   16726       8.9072
   16727       9.2501
   16728       9.3127
   16729       8.9527
   16730       9.2061
   16731       8.2660
   16732       7.9009
   16733       8.1062
   16734       8.3763
   16735       8.0937
   16736       8.7411
   16737       8.8679
   16738       8.2731
   16739       8.3402
   16740       8.4315
   16741       8.8511
   16742       8.0857
   16743       7.9898
   16744       8.6464
   16745       8.7201
   16746       9.3010
   16747       9.5114
   16748      10.1935
   16749       9.8921
   16750      10.5967
   16751      10.1885
   16752      10.0035
   16753      10.3536
   16754      10.0231
   16755      10.2866
   16756      10.1587
   16757      10.1513
   16758      10.5021
   16759      10.2427
   16760      10.2232
   16761      10.4054
   16762       9.9558
   16763      10.3423
   16764       9.0608
   16765       9.1193
   16766       8.9236
   16767       9.7076
   16768       9.8206
   16769       9.5549
   16770       9.6541
   16771       9.5845
   16772       9.5684
   16773       9.7885
   16774       9.0231
   16775       8.9072
   16776       9.6636
   16777       9.2822
   16778       9.6010
   16779       9.5487
   16780       9.4217
   16781       9.5368
   16782       9.1565
   16783       9.2858
   16784       9.9123
   16785       9.3674
   16786       9.4928
   16787       9.0279
   16788      10.1166
   16789       9.3813
   16790       9.9913
   16791       9.4331
   16792       9.1172
   16793       9.6794
   16794       9.6985
   16795       9.4772
   16796       8.9621
   16797       8.5465
   16798       8.7337
   16799       9.1391
   16800       8.3788
   16801       8.8469
   16802       8.1849
   16803       9.7670
   16804       9.3382
   16805       9.5119
   16806       8.8557
   16807       8.3001
   16808       8.8782
   16809       8.8166
   16810       9.0828
   16811       8.7006
   16812       8.7237
   16813       7.8716
   16814       9.1001
   16815       9.5685
   16816       9.8123
   16817       8.9771
   16818       8.7601
   16819       8.5777
   16820       8.4101
   16821       8.2590
   16822       8.3852
   16823       7.9463
   16824       7.5413
   16825       7.1774
   16826       6.3631
   16827       7.2975
   16828       8.0257
   16829       7.6200
   16830       7.8025
   16831       7.5582
   16832       7.3447
   16833       8.3911
   16834       8.5029
   16835       8.9151
   16836       7.9708
   16837       8.8417
   16838       8.9183
   16839       9.3213
   16840       8.5761
   16841       8.8530
   16842       9.3504
   16843       9.6044
   16844       9.7081
   16845       9.5478
   16846       8.7757
   16847       9.6008
   16848       9.4421
   16849       9.1577
   16850       9.0738
   16851       8.4007
   16852      10.0230
   16853       9.6729
   16854      10.7601
   16855      10.0675
   16856       9.7942
   16857       9.9193
   16858       9.2889
   16859       9.9590
   16860       9.7686
   16861       9.3667
   16862       9.7336
   16863       9.6731
   16864       9.7466
   16865       9.7419
   16866       9.9109
   16867      10.2580
   16868       9.8264
   16869       9.4575
   16870       8.8535
   16871       9.1386
   16872       9.3651
   16873       9.1995
   16874       8.5071
   16875       8.2933
   16876       8.2051
   16877       8.6520
   16878       8.7066
   16879       8.7026
   16880       8.7086
   16881       8.7759
   16882       8.7943
   16883       8.7104
   16884       8.1502
   16885       8.5050
   16886       8.8341
   16887       9.0140
   16888       8.7924
   16889       9.1565
   16890       8.2802
   16891       8.1253
   16892       8.1113
   16893       7.8736
   16894       7.3139
   16895       7.9575
   16896       8.2550
   16897       8.5327
   16898       8.2191
   16899       8.3019
   16900       8.2935
   16901       8.3964
   16902       7.6009
   16903       7.7762
   16904       7.2955
   16905       7.0250
   16906       6.6384
   16907       6.8705
   16908       7.4219
   16909       6.4675
   16910       6.6595
   16911       6.9082
   16912       7.2195
   16913       7.4707
   16914       7.3984
   16915       6.8220
   16916       7.6959
   16917       8.2125
   16918       8.3780
   16919       8.3243
   16920       8.0416
   16921       7.8874
   16922       7.7092
   16923       7.0016
   16924       7.1173
   16925       6.8841
   16926       6.3836
   16927       6.9423
   16928       7.3302
   16929       7.5228
   16930       6.7906
   16931       7.3711
   16932       7.5765
   16933       6.2776
   16934       6.6061
   16935       7.0592
   16936       6.9280
   16937       6.8161
   16938       7.0785
   16939       7.2448
   16940       7.1833
   16941       6.5802
   16942       6.6754
   16943       6.9799
   16944       7.0679
   16945       6.7021
   16946       6.8754
   16947       6.9121
   16948       6.8662
   16949       6.3674
   16950       6.0293
   16951       6.7252
   16952       6.8984
   16953       6.9020
   16954       6.7444
   16955       7.1640
   16956       7.0374
   16957       6.6517
   16958       7.1008
   16959       6.4479
   16960       6.6430
   16961       7.2471
   16962       6.9379
   16963       6.4260
   16964       6.7654
   16965       6.4296
   16966       6.4559
   16967       6.3063
   16968       6.5523
   16969       5.7777
   16970       6.6820
   16971       6.9782
   16972       6.9251
   16973       7.2727
   16974       6.8875
   16975       7.1289
   16976       7.0069
   16977       6.6163
   16978       6.8036
   16979       6.7808
   16980       6.8781
   16981       6.4358
   16982       6.4403
   16983       6.3002
   16984       6.3299
   16985       6.1356
   16986       6.2448
   16987       6.6616
   16988       6.9541
   16989       6.9978
   16990       5.9991
   16991       6.4917
   16992       6.4077
   16993       7.2169
   16994       7.0662
   16995       6.5355
   16996       6.7381
   16997       6.5580
   16998       7.0748
   16999       6.9240
   17000       7.3583
   17001       7.3176
   17002       7.3378
   17003       7.6746
   17004       7.3517
   17005       7.2010
   17006       7.2690
   17007       7.2277
   17008       7.5452
   17009       7.3571
   17010       7.8068
   17011       7.3853
   17012       7.5314
   17013       7.6539
   17014       7.7000
   17015       7.7458
   17016       8.1514
   17017       8.2870
   17018       7.6609
   17019       9.0879
   17020       9.0229
   17021       8.7465
   17022       8.7999
   17023       9.0530
   17024       9.1855
   17025       8.9693
   17026       9.6425
   17027       7.9955
   17028       8.7091
   17029       8.1800
   17030       8.5140
   17031       8.4778
   17032       7.8290
   17033       8.9127
   17034       9.4174
   17035       9.0598
   17036       9.0223
   17037       8.7276
   17038       9.2020
   17039       8.3698
   17040       8.9594
   17041       8.9007
   17042       9.2611
   17043       9.0836
   17044       8.5924
   17045       8.4716
   17046       8.5247
   17047       8.6400
   17048       7.6137
   17049       8.0115
   17050       8.0416
   17051       7.9010
   17052       7.8716
   17053       8.5419
   17054       9.2153
   17055       8.0852
   17056       8.3108
   17057       8.1589
   17058       8.2988
   17059       8.6880
   17060       8.1737
   17061       9.7225
   17062       9.0978
   17063       9.4867
   17064       9.0280
   17065       9.2689
   17066       8.7681
   17067       9.0552
   17068       9.0644
   17069       8.5649
   17070       9.0991
   17071       8.6009
   17072       8.6971
   17073       8.3118
   17074       8.4856
   17075       8.7336
   17076       9.3404
   17077       8.0803
   17078       8.7127
   17079       8.7254
   17080       8.3703
   17081       8.3228
   17082       7.8081
   17083       8.5695
   17084       8.2181
   17085       8.6714
   17086       8.6261
   17087       8.4945
   17088       8.2779
   17089       8.3131
   17090       8.2231
   17091       8.5328
   17092       8.4591
   17093       8.2360
   17094       8.4362
   17095       8.1848
   17096       8.4665
   17097       7.9014
   17098       8.4218
   17099       8.0207
   17100       8.7992
   17101       8.7837
   17102       8.8797
   17103       8.7498
   17104       8.8311
   17105       8.8182
   17106       8.5207
   17107       8.8898
   17108       8.2490
   17109       8.6192
   17110       8.6682
   17111       8.7285
   17112       8.8374
   17113       8.7646
   17114       8.6465
   17115       8.1954
   17116       7.7900
   17117       7.9739
   17118       7.8900
   17119       7.8136
   17120       8.0429
   17121       8.0228
   17122       7.8227
   17123       8.3240
   17124       8.3097
   17125       8.2375
   17126       8.0346
   17127       8.1778
   17128       8.3017
   17129       8.1509
   17130       8.3327
   17131       8.4191
   17132       8.2391
   17133       8.4156
   17134       8.2948
   17135       7.6901
   17136       7.7072
   17137       7.9906
   17138       7.8495
   17139       8.1223
   17140       8.3466
   17141       8.5156
   17142       8.5985
   17143       8.4295
   17144       8.2656
   17145       8.7380
   17146       8.7271
   17147       9.0941
   17148       8.3064
   17149       8.2574
   17150       9.3168
   17151       8.7752
   17152       8.3812
   17153       8.1083
   17154       9.1796
   17155       8.4037
   17156       8.0072
   17157       7.9724
   17158       7.8248
   17159       7.7477
   17160       8.1828
   17161       8.1709
   17162       8.1570
   17163       8.0763
   17164       8.2091
   17165       7.9063
   17166       8.4125
   17167       7.9640
   17168       7.8422
   17169       8.1729
   17170       7.8140
   17171       8.0292
   17172       8.8823
   17173       8.3113
   17174       8.3403
   17175       9.1343
   17176       9.1312
   17177       9.0571
   17178       8.1468
   17179       8.3604
   17180       7.9414
   17181       8.7283
   17182       8.3159
   17183       8.8889
   17184       8.7341
   17185       8.1525
   17186       8.8151
   17187       8.5257
   17188       8.9880
   17189       8.2607
   17190       8.8908
   17191       8.6989
   17192       8.3701
   17193       8.7254
   17194       9.2902
   17195       8.7653
   17196       8.2522
   17197       9.2632
   17198       9.1468
   17199       8.5880
   17200       8.8557
   17201       8.5730
   17202       8.4756
   17203       8.9894
   17204       8.7400
   17205       8.2159
   17206       7.9956
   17207       8.2024
   17208       8.6135
   17209       8.8337
   17210       8.4757
   17211       8.0172
   17212       8.6309
   17213       8.4073
   17214       8.4952
   17215       7.9303
   17216       8.9034
   17217       8.5778
   17218       8.5494
   17219       8.5425
   17220       8.4531
   17221       8.9159
   17222       8.3885
   17223       9.0724
   17224       8.6703
   17225       8.8532
   17226       8.8102
   17227       8.6059
   17228       8.7258
   17229       8.9480
   17230       8.3105
   17231       9.3263
   17232       8.5824
   17233       9.2484
   17234       8.7039
   17235       8.3266
   17236       7.7813
   17237       7.9505
   17238       8.3333
   17239       8.3732
   17240       8.2182
   17241       7.6060
   17242       7.9426
   17243       8.1159
   17244       7.8818
   17245       7.7473
   17246       8.4825
   17247       7.6619
   17248       7.7521
   17249       8.1528
   17250       7.6885
   17251       7.2693
   17252       7.3331
   17253       7.2374
   17254       7.5203
   17255       7.5822
   17256       7.5641
   17257       7.0924
   17258       7.0807
   17259       7.5614
   17260       6.8292
   17261       6.7144
   17262       7.3764
   17263       7.4983
   17264       7.3655
   17265       6.7861
   17266       7.1740
   17267       7.6325
   17268       7.2257
   17269       7.5258
   17270       7.7684
   17271       7.9784
   17272       7.4594
   17273       7.6187
   17274       7.8247
   17275       8.4866
   17276       7.6916
   17277       7.5192
   17278       7.8425
   17279       6.7927
   17280       7.3268
   17281       7.2143
   17282       7.0435
   17283       7.5384
   17284       7.2232
   17285       6.9440
   17286       7.7765
   17287       7.3160
   17288       6.8397
   17289       7.5080
   17290       7.5086
   17291       7.6388
   17292       8.4220
   17293       8.3611
   17294       8.3187
   17295       8.9589
   17296       7.9767
   17297       8.4707
   17298       8.8001
   17299       9.1011
   17300       8.4612
   17301       8.8636
   17302       9.1290
   17303       8.4927
   17304       8.3470
   17305       8.2401
   17306       8.4436
   17307       8.3303
   17308       8.0351
   17309       8.8885
   17310       9.2298
   17311       8.3296
   17312       8.1095
   17313       8.2304
   17314       9.0211
   17315       8.5508
   17316       9.3242
   17317       9.3126
   17318       8.7816
   17319       8.6458
   17320       8.3931
   17321       8.4952
   17322       7.9722
   17323       8.3572
   17324       8.0937
   17325       7.9118
   17326       8.4309
   17327       8.0814
   17328       8.1094
   17329       7.7201
   17330       8.1523
   17331       8.5133
   17332       8.4176
   17333       8.3269
   17334       8.3544
   17335       8.6442
   17336       9.0328
   17337       8.4414
   17338       8.4147
   17339       8.0657
   17340       8.3866
   17341       7.9366
   17342       8.6016
   17343       8.1300
   17344       6.9278
   17345       7.7266
   17346       8.4612
   17347       8.4009
   17348       7.7808
   17349       8.0639
   17350       7.5434
   17351       7.6138
   17352       8.3211
   17353       8.7895
   17354       8.6218
   17355       8.5296
   17356       8.6160
   17357       7.8847
   17358       7.9636
   17359       8.7053
   17360       8.7491
   17361       8.5621
   17362       8.2440
   17363       7.3393
   17364       8.1539
   17365       8.0156
   17366       7.6137
   17367       7.1925
   17368       7.3426
   17369       7.6781
   17370       7.3985
   17371       8.3440
   17372       7.5415
   17373       7.6325
   17374       7.6264
   17375       8.0425
   17376       7.8298
   17377       7.7033
   17378       7.4404
   17379       7.6509
   17380       7.3510
   17381       8.0811
   17382       7.5571
   17383       8.1479
   17384       8.0141
   17385       8.7018
   17386       8.3768
   17387       9.0423
   17388       8.9659
   17389       8.4945
   17390       8.7428
   17391       8.1704
   17392       8.6598
   17393       8.2170
   17394       7.7844
   17395       8.2986
   17396       7.6867
   17397       7.9426
   17398       8.4276
   17399       8.2013
   17400       7.9128
   17401       8.5491
   17402       8.3524
   17403       8.4900
   17404       8.4765
   17405       8.8275
   17406       8.4373
   17407       8.3563
   17408       9.2764
   17409       8.6071
   17410       7.8925
   17411       8.1508
   17412       7.9720
   17413       7.8555
   17414       8.3721
   17415       8.1138
   17416       7.8262
   17417       8.5058
   17418       9.2317
   17419       8.4644
   17420       8.1299
   17421       7.3456
   17422       7.8504
   17423       7.6735
   17424       8.2372
   17425       8.3443
   17426       8.2638
   17427       8.0900
   17428       8.1542
   17429       8.6939
   17430       8.3562
   17431       7.9964
   17432       8.2936
   17433       8.8438
   17434       8.2176
   17435       8.3901
   17436       8.1941
   17437       8.1811
   17438       8.7473
   17439       8.6207
   17440       7.8840
   17441       7.9958
   17442       7.7189
   17443       7.6391
   17444       7.5943
   17445       8.4689
   17446       8.0513
   17447       8.5591
   17448       8.1274
   17449       8.1584
   17450       8.3755
   17451       8.1197
   17452       6.9999
   17453       7.4951
   17454       7.8106
   17455       7.1260
   17456       8.2115
   17457       8.1327
   17458       8.8485
   17459       8.3400
   17460       8.6588
   17461       9.5296
   17462       8.3422
   17463       8.5889
   17464       8.2563
   17465       7.9426
   17466       8.0278
   17467       8.4422
   17468       8.2185
   17469       8.0130
   17470       8.1244
   17471       8.1820
   17472       8.5680
   17473       8.2758
   17474       8.2257
   17475       7.9921
   17476       7.9202
   17477       8.7356
   17478       7.9400
   17479       8.3093
   17480       8.3915
   17481       8.2643
   17482       8.5843
   17483       8.3243
   17484       8.7742
   17485       8.3085
   17486       8.6834
   17487       8.9502
   17488       8.4232
   17489       9.3322
   17490       8.5020
   17491       8.7413
   17492       8.2239
   17493       9.3289
   17494       8.4619
   17495       8.5187
   17496       8.4282
   17497       8.6310
   17498       8.5664
   17499       8.3614
   17500       8.2350
   17501       8.1245
   17502       7.5323
   17503       7.4682
   17504       7.7108
   17505       8.2702
   17506       8.4539
   17507       8.2560
   17508       8.1353
   17509       8.1945
   17510       8.2476
   17511       8.3635
   17512       8.5643
   17513       8.2934
   17514       7.7992
   17515       8.9341
   17516       8.3624
   17517       8.4640
   17518       7.7443
   17519       8.4264
   17520       8.3897
   17521       9.2422
   17522       8.8461
   17523       8.9327
   17524       8.7357
   17525       9.5573
   17526       8.0742
   17527       8.8795
   17528       8.7427
   17529       8.5505
   17530       8.1863
   17531       8.6558
   17532       9.1710
   17533       8.6589
   17534       9.0134
   17535       8.9031
   17536       9.1506
   17537       9.0262
   17538       9.4528
   17539       8.8420
   17540       9.3289
   17541       8.9684
   17542       8.2964
   17543       8.6835
   17544       7.9531
   17545       8.3498
   17546       8.2002
   17547       8.3936
   17548       8.9410
   17549       9.0106
   17550       9.3542
   17551       8.8697
   17552       8.4626
   17553       8.4275
   17554       7.6265
   17555       7.5539
   17556       7.1241
   17557       7.8445
   17558       8.3365
   17559       8.5065
   17560       8.8395
   17561       9.0355
   17562       8.5451
   17563       9.2123
   17564       8.6463
   17565       9.3011
   17566       8.8566
   17567       9.2981
   17568       9.2215
   17569       9.1554
   17570      10.2400
   17571       9.2021
   17572       8.6298
   17573       9.1828
   17574       8.9733
   17575       9.5978
   17576       9.0133
   17577       8.8061
   17578       8.8133
   17579       9.0514
   17580       9.6844
   17581       9.1081
   17582       9.4144
   17583       8.8728
   17584       8.6911
   17585       8.4539
   17586       8.8513
   17587       8.2987
   17588       8.7914
   17589       8.7290
   17590       8.0121
   17591       8.3907
   17592       7.7793
   17593       7.2236
   17594       6.9375
   17595       7.4332
   17596       6.7417
   17597       7.4372
   17598       7.2054
   17599       7.9679
   17600       7.2769
   17601       7.5820
   17602       7.4178
   17603       8.2016
   17604       7.8444
   17605       7.4289
   17606       7.5676
   17607       7.1382
   17608       6.8651
   17609       7.7629
   17610       7.8596
   17611       7.8390
   17612       8.0802
   17613       6.6200
   17614       6.8203
   17615       7.3077
   17616       7.5272
   17617       6.6199
   17618       6.9459
   17619       7.0905
   17620       8.0323
   17621       7.0896
   17622       7.1134
   17623       7.7799
   17624       7.6517
   17625       8.1661
   17626       7.7717
   17627       7.7067
   17628       7.7041
   17629       7.6541
   17630       7.0880
   17631       7.4641
   17632       7.2646
   17633       7.4497
   17634       7.7653
   17635       7.4425
   17636       7.0673
   17637       7.7238
   17638       7.7678
   17639       8.1868
   17640       8.2664
   17641       8.3572
   17642       7.8374
   17643       7.9446
   17644       7.9323
   17645       8.3073
   17646       8.5239
   17647       8.1293
   17648       8.6425
   17649       7.9857
   17650       8.3099
   17651       8.0068
   17652       8.4040
   17653       7.7808
   17654       8.6912
   17655       8.7860
   17656       8.4700
   17657       8.6660
   17658       9.0694
   17659       8.7360
   17660       9.5299
   17661       9.7187
   17662       8.1538
   17663       7.7264
   17664       8.4190
   17665       7.2779
   17666       7.9584
   17667       8.1527
   17668       8.0741
   17669       8.2547
   17670       8.5677
   17671       7.8720
   17672       8.8955
   17673       8.2822
   17674       8.5525
   17675       8.1137
   17676       7.7773
   17677       7.9459
   17678       8.5340
   17679       8.7916
   17680       8.1338
   17681       8.6949
   17682       8.1488
   17683       8.3238
   17684       8.4630
   17685       8.2058
   17686       8.6062
   17687       8.9681
   17688       8.8148
   17689       8.9038
   17690       9.1059
   17691       9.0999
   17692       8.7580
   17693       8.5853
   17694       8.2783
   17695       8.4622
   17696       8.6204
   17697       8.5400
   17698       7.9374
   17699       7.9209
   17700       8.2219
   17701       8.4526
   17702       8.1308
   17703       8.3601
   17704       8.2982
   17705       8.1626
   17706       8.1907
   17707       8.4016
   17708       7.9432
   17709       8.1168
   17710       8.2083
   17711       7.9510
   17712       8.1839
   17713       7.7933
   17714       8.1646
   17715       8.0129
   17716       8.2909
   17717       8.1906
   17718       7.8878
   17719       8.3682
   17720       9.4931
   17721       8.8351
   17722       9.0294
   17723       9.2278
   17724       9.0777
   17725       9.0474
   17726       8.5199
   17727       8.1995
   17728       8.1449
   17729       8.2705
   17730       8.7599
   17731       8.2970
   17732       8.1734
   17733       8.4376
   17734       8.0325
   17735       8.0825
   17736       8.5702
   17737       8.9406
   17738       9.9060
   17739       8.7922
   17740       9.0326
   17741       9.1677
   17742       9.4414
   17743       8.8814
   17744       8.2743
   17745       8.6888
   17746       8.5553
   17747       8.0930
   17748       8.2956
   17749       8.4556
   17750       8.4485
   17751       8.4987
   17752       8.2350
   17753       7.8675
   17754       7.8832
   17755       8.5117
   17756       7.9133
   17757       8.2939
   17758       8.9235
   17759       8.2421
   17760       8.0921
   17761       8.1211
   17762       7.3020
   17763       7.7956
   17764       7.4877
   17765       7.1099
   17766       7.0706
   17767       7.4398
   17768       7.4755
   17769       8.1316
   17770       7.7526
   17771       8.1156
   17772       7.7430
   17773       7.7080
   17774       7.6547
   17775       7.7114
   17776       7.0615
   17777       8.2282
   17778       7.5139
   17779       7.9522
   17780       7.1537
   17781       7.7824
   17782       7.5898
   17783       8.2805
   17784       7.4538
   17785       7.4502
   17786       7.8053
   17787       7.1950
   17788       6.9540
   17789       7.6774
   17790       6.8510
   17791       7.6708
   17792       7.5338
   17793       7.8852
   17794       7.5531
   17795       7.5998
   17796       8.6716
   17797       8.5485
   17798       8.1490
   17799       7.3246
   17800       6.8600
   17801       8.5227
   17802       7.4277
   17803       7.3806
   17804       7.3417
   17805       7.6828
   17806       7.6041
   17807       7.6381
   17808       8.4009
   17809       7.2299
   17810       7.4903
   17811       7.6206
   17812       7.1080
   17813       7.5422
   17814       7.1657
   17815       6.9399
   17816       7.3138
   17817       7.7522
   17818       7.5640
   17819       7.2735
   17820       7.8158
   17821       7.3502
   17822       7.1854
   17823       7.3621
   17824       6.8335
   17825       6.5526
   17826       6.7517
   17827       7.2854
   17828       7.3571
   17829       7.5272
   17830       7.2929
   17831       7.0687
   17832       7.5507
   17833       7.7109
   17834       6.9299
   17835       8.0291
   17836       7.2306
   17837       7.6921
   17838       7.0644
   17839       7.5999
   17840       7.0427
   17841       7.3866
   17842       7.2164
   17843       7.5298
   17844       7.0122
   17845       7.2744
   17846       7.0294
   17847       6.8924
   17848       7.2798
   17849       6.9116
   17850       6.9816
   17851       6.7720
   17852       7.0900
   17853       6.9525
   17854       7.2997
   17855       7.3757
   17856       7.2552
   17857       7.5523
   17858       7.2058
   17859       6.4629
   17860       7.2344
   17861       6.9939
   17862       7.1174
   17863       7.1838
   17864       7.1897
   17865       7.2899
   17866       7.6434
   17867       7.5792
   17868       7.5863
   17869       8.3755
   17870       7.6144
   17871       7.9876
   17872       7.5219
   17873       7.5234
   17874       7.2031
   17875       6.8758
   17876       6.8092
   17877       6.7660
   17878       6.9578
   17879       7.0956
   17880       7.1288
   17881       7.3511
   17882       6.6356
   17883       7.5499
   17884       6.7604
   17885       6.3450
   17886       7.0507
   17887       6.8544
   17888       6.4352
   17889       7.4319
   17890       6.7946
   17891       7.1631
   17892       7.2338
   17893       7.6489
   17894       7.0802
   17895       6.9142
   17896       6.7750
   17897       7.1338
   17898       7.2223
   17899       7.3584
   17900       7.0673
   17901       7.0635
   17902       6.7212
   17903       7.0366
   17904       8.1186
   17905       7.5171
   17906       7.5062
   17907       7.2489
   17908       7.5010
   17909       7.7461
   17910       8.1419
   17911       7.3942
   17912       7.9914
   17913       6.9592
   17914       6.8589
   17915       7.4220
   17916       7.0815
   17917       7.9393
   17918       7.4867
   17919       8.3290
   17920       7.2742
   17921       7.5052
   17922       7.4728
   17923       7.4211
   17924       7.6484
   17925       7.0948
   17926       6.9572
   17927       8.2952
   17928       8.0621
   17929       7.4485
   17930       7.4497
   17931       7.7774
   17932       7.4227
   17933       7.3371
   17934       7.3693
   17935       7.8243
   17936       7.0952
   17937       7.4751
   17938       7.0696
   17939       7.6624
   17940       7.5410
   17941       7.2911
   17942       7.0340
   17943       6.8479
   17944       7.6390
   17945       8.7199
   17946       7.6828
   17947       7.8109
   17948       7.4930
   17949       7.9257
   17950       8.1901
   17951       7.8191
   17952       8.0687
   17953       8.0695
   17954       8.1884
   17955       8.6354
   17956       9.0702
   17957       8.1241
   17958       8.3295
   17959       8.7084
   17960       8.5879
   17961       8.8403
   17962       8.1999
   17963       8.1038
   17964       7.9071
   17965       8.3514
   17966       7.8728
   17967       7.9936
   17968       8.4240
   17969       8.9275
   17970       8.1296
   17971       7.9736
   17972       8.0489
   17973       8.0899
   17974       8.6944
   17975       8.8531
   17976       8.5266
   17977       8.6188
   17978       8.9626
   17979       8.9223
   17980       8.3775
   17981       8.8212
   17982       8.8854
   17983       9.5153
   17984       9.2569
   17985       9.4960
   17986       9.0624
   17987       9.5207
   17988       9.7884
   17989       9.2506
   17990       8.9059
   17991       8.7805
   17992       8.5334
   17993       8.4878
   17994       8.2742
   17995       9.3145
   17996       8.9528
   17997       8.8768
   17998       8.4826
   17999       8.4316
   18000       8.5712
   18001       9.3530
   18002       9.0000
   18003       9.1267
   18004       9.2550
   18005       9.6490
   18006       8.6564
   18007       9.2282
   18008       8.5091
   18009       9.1610
   18010       9.0885
   18011       9.5559
   18012      10.1723
   18013       9.5271
   18014      10.0066
   18015       9.4392
   18016       9.6843
   18017       9.4522
   18018       9.2468
   18019       9.8577
   18020       8.5477
   18021       8.8660
   18022       8.6616
   18023       8.2815
   18024       8.0187
   18025       8.1142
   18026       8.1095
   18027       8.2323
   18028       7.5880
   18029       7.8121
   18030       8.9729
   18031       8.9137
   18032       8.9128
   18033       8.3493
   18034       8.7747
   18035       8.7918
   18036       8.2562
   18037       8.1020
   18038       8.0956
   18039       8.3886
   18040       8.6713
   18041       8.6373
   18042       7.8435
   18043       8.8005
   18044       8.7140
   18045       8.9946
   18046       8.9860
   18047       8.6902
   18048       9.8301
   18049       9.6157
   18050       9.5847
   18051       9.9851
   18052       9.7325
   18053      10.1908
   18054      10.7124
   18055       9.5785
   18056      10.3269
   18057       9.7362
   18058       8.7237
   18059       9.5772
   18060       9.3059
   18061       9.6856
   18062       8.4630
   18063       9.5105
   18064       9.0832
   18065       8.6613
   18066       8.8984
   18067       9.2777
   18068       9.9724
   18069       9.3771
   18070       9.2322
   18071       8.5729
   18072       9.3001
   18073       9.1716
   18074       9.2110
   18075       9.0052
   18076       8.4979
   18077       8.8065
   18078       8.8674
   18079       7.8886
   18080       7.7688
   18081       8.0196
   18082       7.9704
   18083       7.5145
   18084       8.9354
   18085       8.3424
   18086       8.3822
   18087       8.6723
   18088       9.1345
   18089       9.4407
   18090       9.7634
   18091       9.1930
   18092       9.2296
   18093       8.4602
   18094       9.0145
   18095       9.5146
   18096       9.6022
   18097       9.7064
   18098       9.7284
   18099       9.3116
   18100       9.2595
   18101       9.1340
   18102       8.9987
   18103       8.6272
   18104       9.0974
   18105       9.0728
   18106       8.5390
   18107       9.0970
   18108       8.6982
   18109       8.6969
   18110       8.1626
   18111       8.1592
   18112       7.7156
   18113       7.3205
   18114       7.6571
   18115       7.1506
   18116       7.3785
   18117       7.8870
   18118       7.2742
   18119       7.5834
   18120       7.7170
   18121       8.1100
   18122       8.1929
   18123       8.2888
   18124       7.9078
   18125       8.4862
   18126       7.8559
   18127       8.5640
   18128       7.2561
   18129       7.2347
   18130       7.0483
   18131       7.1792
   18132       7.3392
   18133       8.2600
   18134       7.6241
   18135       8.1030
   18136       7.6228
   18137       7.3386
   18138       7.1398
   18139       7.8398
   18140       7.6048
   18141       8.2474
   18142       7.6699
   18143       7.8662
   18144       7.2119
   18145       7.4829
   18146       7.4868
   18147       7.6080
   18148       8.3444
   18149       7.0903
   18150       7.4199
   18151       7.4483
   18152       7.6092
   18153       7.9669
   18154       7.9293
   18155       7.6579
   18156       7.9119
   18157       8.0798
   18158       7.4355
   18159       7.7718
   18160       7.3503
   18161       8.1918
   18162       7.5090
   18163       7.6888
   18164       7.4683
   18165       7.0542
   18166       6.9679
   18167       7.3678
   18168       7.1313
   18169       8.0689
   18170       6.9012
   18171       7.2056
   18172       7.3180
   18173       8.0326
   18174       7.9485
   18175       7.2931
   18176       7.4559
   18177       7.7647
   18178       7.8274
   18179       7.7446
   18180       7.8211
[truncated: 1,800,041 more chars]
