# Supplementary material for: Non-degradative Ubiquitination of Protein Kinases
Source: PLoS Comput Biol. 2016 Jun 2;12(6):e1004898. doi: 10.1371/journal.pcbi.1004898 (PMC4890936; doi:10.1371/journal.pcbi.1004898)
Supplement: S16 Dataset — The distance between the ZAP-70 F349 Cα atom and the D379 Cβ atom at each picosecond in the simulations is printed in Angstroms. (BZ2) [file pcbi.1004898.s026.bz2 › pcbi.1004898.s026]

#Frame      Dis_00003
       1      20.9520
       2      21.4351
       3      20.6127
       4      20.3899
       5      20.5940
       6      20.2107
       7      20.9091
       8      21.4335
       9      21.9156
      10      21.6556
      11      21.9530
      12      22.1113
      13      21.7285
      14      21.6213
      15      22.2242
      16      21.7961
      17      21.3494
      18      21.9534
      19      21.2243
      20      21.2030
      21      21.5919
      22      21.8071
      23      21.3830
      24      21.6745
      25      21.5078
      26      21.0587
      27      21.6127
      28      21.5160
      29      21.2172
      30      21.3990
      31      21.8211
      32      22.1844
      33      21.5889
      34      20.6200
      35      20.4751
      36      20.7642
      37      20.2631
      38      21.1125
      39      20.7267
      40      21.1435
      41      20.5010
      42      20.0285
      43      20.1954
      44      19.9456
      45      19.6352
      46      19.9880
      47      20.0461
      48      20.0154
      49      20.1649
      50      20.1293
      51      19.7446
      52      19.6290
      53      20.3977
      54      20.1244
      55      20.9287
      56      20.8177
      57      20.9208
      58      20.1232
      59      20.7575
      60      20.5960
      61      19.9841
      62      20.2237
      63      20.2954
      64      20.7924
      65      20.5345
      66      20.4320
      67      20.4245
      68      20.3228
      69      20.9229
      70      20.1976
      71      20.2055
      72      20.5739
      73      20.9111
      74      20.8985
      75      19.9196
      76      20.5227
      77      20.5922
      78      20.1740
      79      19.0673
      80      19.6130
      81      20.1673
      82      20.2595
      83      20.3353
      84      19.5499
      85      20.6554
      86      20.8096
      87      20.6782
      88      20.0614
      89      20.6650
      90      20.6337
      91      20.1825
      92      19.7509
      93      20.4106
      94      20.7694
      95      20.7601
      96      21.0777
      97      20.4682
      98      20.8318
      99      20.5021
     100      20.6401
     101      20.1289
     102      20.9241
     103      20.9465
     104      21.8954
     105      20.6171
     106      20.5786
     107      20.0419
     108      20.1480
     109      20.1506
     110      20.7710
     111      20.4375
     112      20.3492
     113      20.6458
     114      20.1854
     115      19.9398
     116      20.1282
     117      20.0564
     118      19.7362
     119      19.4998
     120      19.5257
     121      20.1517
     122      20.5919
     123      20.5536
     124      20.4624
     125      20.3348
     126      20.3371
     127      20.5832
     128      20.4129
     129      20.2717
     130      20.0660
     131      20.5167
     132      20.9512
     133      20.9662
     134      20.7116
     135      20.6594
     136      21.0834
     137      20.6575
     138      20.8363
     139      20.8074
     140      20.7785
     141      21.3617
     142      21.0169
     143      20.4488
     144      20.0796
     145      20.1681
     146      20.4131
     147      20.5215
     148      20.4612
     149      20.6471
     150      20.6532
     151      21.1777
     152      20.9832
     153      20.9539
     154      20.7099
     155      21.2809
     156      21.2507
     157      21.0534
     158      21.1129
     159      20.6560
     160      21.8136
     161      21.1265
     162      21.7190
     163      21.1689
     164      20.3379
     165      20.3767
     166      21.7155
     167      21.1197
     168      21.1049
     169      21.4186
     170      21.0219
     171      20.5881
     172      19.7159
     173      20.0653
     174      19.6750
     175      20.3857
     176      20.6353
     177      20.5647
     178      20.2803
     179      20.1681
     180      20.1231
     181      20.4420
     182      20.4481
     183      19.7163
     184      20.4172
     185      20.6344
     186      20.3635
     187      20.5133
     188      20.7347
     189      21.4789
     190      20.6280
     191      21.2654
     192      22.1387
     193      21.8198
     194      21.2445
     195      20.6290
     196      20.4196
     197      20.7372
     198      20.9880
     199      20.5980
     200      20.5110
     201      20.6050
     202      20.1844
     203      20.2193
     204      20.2027
     205      20.0888
     206      21.1372
     207      20.9333
     208      21.4862
     209      21.2521
     210      21.4602
     211      21.6400
     212      21.8620
     213      21.4837
     214      20.8153
     215      21.3070
     216      20.6702
     217      20.4605
     218      20.7782
     219      20.9557
     220      20.9284
     221      21.6796
     222      21.1899
     223      21.0410
     224      20.5115
     225      20.7720
     226      21.0226
     227      20.4484
     228      20.9095
     229      20.7334
     230      19.7307
     231      20.0194
     232      20.0203
     233      20.7036
     234      21.0959
     235      20.5237
     236      20.9543
     237      21.4237
     238      20.7866
     239      21.2903
     240      21.8371
     241      21.1520
     242      21.1629
     243      20.4332
     244      20.3178
     245      20.1815
     246      20.2040
     247      20.3551
     248      20.4766
     249      20.7023
     250      20.2246
     251      21.2013
     252      21.5765
     253      21.4281
     254      20.6705
     255      20.4806
     256      20.3740
     257      20.1071
     258      20.0838
     259      20.6867
     260      20.2248
     261      20.8028
     262      21.2470
     263      20.5662
     264      21.2842
     265      20.8265
     266      20.5045
     267      20.6648
     268      20.4387
     269      20.6502
     270      20.7193
     271      19.9458
     272      20.4337
     273      20.6537
     274      21.2007
     275      20.2911
     276      20.4374
     277      20.3185
     278      20.5970
     279      20.8899
     280      21.2547
     281      21.0934
     282      21.4674
     283      20.6750
     284      20.9114
     285      20.0211
     286      20.4289
     287      21.3712
     288      21.0804
     289      21.0913
     290      21.5223
     291      21.9588
     292      21.1492
     293      21.3825
     294      20.9100
     295      20.8526
     296      20.7836
     297      20.9099
     298      21.0170
     299      21.1307
     300      21.1273
     301      20.2804
     302      19.6934
     303      20.4004
     304      20.4704
     305      20.6360
     306      20.6456
     307      20.0205
     308      21.0165
     309      20.4931
     310      20.8304
     311      20.9426
     312      20.7128
     313      20.9921
     314      20.8641
     315      21.6495
     316      20.6637
     317      20.4320
     318      20.1238
     319      20.3216
     320      20.4382
     321      19.8480
     322      20.2857
     323      19.8042
     324      20.7190
     325      20.9438
     326      20.6750
     327      20.3990
     328      20.2942
     329      19.4943
     330      20.2872
     331      20.2227
     332      21.6853
     333      20.7209
     334      20.8179
     335      20.8069
     336      20.5520
     337      20.2744
     338      20.3868
     339      20.4224
     340      20.6977
     341      21.3923
     342      21.1651
     343      22.5682
     344      21.9591
     345      21.5529
     346      21.9048
     347      22.8131
     348      22.5429
     349      22.1538
     350      22.7195
     351      22.1623
     352      22.2220
     353      22.4158
     354      21.8995
     355      21.6863
     356      21.5301
     357      21.4183
     358      22.4694
     359      22.5473
     360      22.4539
     361      22.2890
     362      21.7214
     363      21.4609
     364      22.1579
     365      21.1996
     366      20.8029
     367      20.6101
     368      20.2328
     369      20.6861
     370      20.7673
     371      20.7744
     372      20.9610
     373      20.7544
     374      20.1652
     375      20.2449
     376      20.0796
     377      20.0122
     378      19.9751
     379      20.3162
     380      20.8938
     381      20.3469
     382      19.9626
     383      19.8554
     384      19.9003
     385      20.8084
     386      20.4479
     387      20.8193
     388      21.1332
     389      21.5071
     390      21.2770
     391      20.6028
     392      19.6854
     393      20.4889
     394      21.7690
     395      21.2238
     396      21.1539
     397      20.8087
     398      21.8524
     399      21.8327
     400      21.3957
     401      21.6465
     402      22.0159
     403      20.0646
     404      20.7814
     405      20.5387
     406      20.8307
     407      20.0653
     408      20.6312
     409      20.1488
     410      19.8604
     411      20.3860
     412      20.3519
     413      19.9825
     414      20.7541
     415      20.3247
     416      20.2762
     417      20.2795
     418      19.6770
     419      20.5019
     420      20.5978
     421      19.8613
     422      20.2068
     423      20.4046
     424      20.2813
     425      20.1751
     426      19.5721
     427      20.6984
     428      20.3071
     429      20.7595
     430      21.3122
     431      21.4151
     432      20.8324
     433      20.4447
     434      20.5733
     435      20.3031
     436      20.7350
     437      20.8470
     438      20.5771
     439      20.2163
     440      20.0129
     441      21.2024
     442      19.9997
     443      20.3975
     444      20.1002
     445      21.0161
     446      21.2333
     447      21.0693
     448      21.2844
     449      20.8563
     450      20.7530
     451      20.3573
     452      20.0003
     453      19.7097
     454      19.5254
     455      19.5801
     456      20.2764
     457      19.5160
     458      20.8622
     459      20.1199
     460      19.9716
     461      20.0433
     462      20.1559
     463      20.1824
     464      19.4125
     465      19.7774
     466      20.0965
     467      19.6927
     468      20.0276
     469      19.8974
     470      20.0273
     471      21.2164
     472      20.7607
     473      20.5134
     474      20.4786
     475      19.8240
     476      21.0439
     477      20.1730
     478      20.3986
     479      20.6198
     480      20.0857
     481      20.1856
     482      20.6054
     483      19.6523
     484      19.8417
     485      19.7787
     486      20.0607
     487      20.2677
     488      20.0294
     489      19.7315
     490      19.6086
     491      19.7454
     492      20.2646
     493      19.9428
     494      19.1772
     495      19.5019
     496      20.0167
     497      19.7035
     498      19.7038
     499      19.4572
     500      20.1517
     501      19.2562
     502      19.7511
     503      19.8315
     504      19.1407
     505      19.6351
     506      19.3427
     507      19.8936
     508      19.3816
     509      20.3694
     510      19.7888
     511      20.1014
     512      20.1500
     513      20.4515
     514      20.3523
     515      20.2253
     516      19.4392
     517      19.4765
     518      19.3103
     519      20.4329
     520      20.4352
     521      19.8426
     522      19.5497
     523      19.2639
     524      19.2529
     525      19.2071
     526      20.2222
     527      20.0335
     528      20.2641
     529      20.0498
     530      19.9197
     531      19.9036
     532      20.1010
     533      19.0563
     534      19.5713
     535      19.6791
     536      20.2805
     537      19.5467
     538      19.6923
     539      19.5367
     540      20.0079
     541      20.7258
     542      20.1975
     543      20.3243
     544      20.9845
     545      20.9623
     546      21.6199
     547      20.7626
     548      20.4025
     549      20.1753
     550      20.3258
     551      20.0245
     552      20.4210
     553      20.2926
     554      20.4827
     555      20.0786
     556      20.6383
     557      20.3003
     558      20.1894
     559      19.2093
     560      20.3409
     561      20.4710
     562      20.7416
     563      20.2578
     564      19.8316
     565      19.8918
     566      19.0341
     567      18.9875
     568      19.1728
     569      19.3578
     570      19.7581
     571      20.0204
     572      20.8503
     573      20.5490
     574      20.1408
     575      20.4529
     576      20.6053
     577      20.3103
     578      20.4891
     579      20.0922
     580      19.6956
     581      19.9767
     582      20.1913
     583      20.5432
     584      21.5454
     585      21.2051
     586      20.7106
     587      20.6917
     588      20.6419
     589      19.9664
     590      20.7929
     591      20.5381
     592      21.1101
     593      20.5997
     594      20.9776
     595      20.7032
     596      20.8344
     597      20.9321
     598      20.4535
     599      21.2708
     600      20.6893
     601      20.4939
     602      20.8281
     603      21.5852
     604      20.7601
     605      20.4834
     606      19.4491
     607      20.0958
     608      20.2297
     609      20.3179
     610      20.1047
     611      20.1192
     612      19.7061
     613      19.8957
     614      19.3866
     615      19.6752
     616      18.9784
     617      19.0679
     618      19.0884
     619      19.3215
     620      19.4891
     621      19.8014
     622      19.9282
     623      19.6132
     624      19.1175
     625      19.3791
     626      19.4030
     627      18.9907
     628      19.0247
     629      18.7989
     630      19.5225
     631      19.0993
     632      18.9552
     633      18.7559
     634      19.1234
     635      19.1125
     636      18.9778
     637      18.5900
     638      19.1418
     639      18.8969
     640      19.5892
     641      19.2221
     642      19.4739
     643      20.2954
     644      20.5179
     645      20.9617
     646      19.9251
     647      19.9112
     648      20.0430
     649      20.7097
     650      20.1816
     651      20.6192
     652      20.2464
     653      20.5747
     654      20.8873
     655      20.1810
     656      20.0853
     657      20.3596
     658      20.0307
     659      19.1096
     660      19.2961
     661      18.7714
     662      18.8963
     663      19.0476
     664      18.9038
     665      18.7394
     666      19.7141
     667      19.4665
     668      19.5709
     669      20.0746
     670      19.9528
     671      20.0442
     672      19.3049
     673      20.1589
     674      20.0853
     675      19.8951
     676      19.6344
     677      19.8140
     678      19.4910
     679      20.0092
     680      19.5310
     681      20.2431
     682      20.3113
     683      19.9185
     684      19.5980
     685      20.0604
     686      19.8103
     687      19.9457
     688      20.2270
     689      20.6134
     690      20.5100
     691      20.7608
     692      20.7274
     693      20.1608
     694      20.3923
     695      20.3708
     696      20.4380
     697      20.9427
     698      21.0914
     699      20.2158
     700      20.3217
     701      20.6926
     702      20.6641
     703      20.4176
     704      20.2919
     705      19.7656
     706      19.5454
     707      20.5830
     708      20.7944
     709      21.0403
     710      20.7397
     711      20.3338
     712      20.7222
     713      20.5377
     714      20.4810
     715      19.9945
     716      20.4105
     717      20.7280
     718      20.9635
     719      20.4229
     720      20.8912
     721      20.7649
     722      20.6337
     723      21.0330
     724      21.1067
     725      21.4260
     726      21.5034
     727      21.6902
     728      21.2764
     729      20.6718
     730      20.8037
     731      21.1122
     732      20.9769
     733      20.5144
     734      21.0054
     735      21.3184
     736      20.9318
     737      20.4051
     738      20.9088
     739      20.9229
     740      21.6349
     741      21.6835
     742      21.7551
     743      21.3630
     744      21.1154
     745      20.7835
     746      21.3256
     747      21.2891
     748      20.4842
     749      21.6758
     750      20.9955
     751      20.9970
     752      21.1373
     753      20.8897
     754      20.8069
     755      20.5610
     756      20.3045
     757      20.3238
     758      20.5650
     759      19.8454
     760      19.9129
     761      19.5067
     762      19.2301
     763      19.7888
     764      19.9489
     765      19.9908
     766      19.7252
     767      20.3189
     768      20.4867
     769      20.4174
     770      20.7454
     771      20.5094
     772      20.9046
     773      19.6439
     774      19.5719
     775      19.5402
     776      19.0588
     777      19.5787
     778      20.0868
     779      18.9703
     780      19.1577
     781      19.1894
     782      19.6800
     783      19.4081
     784      19.3071
     785      20.0494
     786      19.8405
     787      19.9401
     788      20.1514
     789      19.2168
     790      19.7027
     791      19.8998
     792      19.8494
     793      19.4459
     794      19.4943
     795      19.8370
     796      20.1858
     797      20.2784
     798      20.0307
     799      19.7018
     800      20.4193
     801      19.5883
     802      19.8671
     803      19.8434
     804      20.6737
     805      20.0841
     806      20.8657
     807      20.9770
     808      21.1681
     809      21.0299
     810      20.4253
     811      20.9583
     812      20.7171
     813      20.9806
     814      21.7793
     815      20.7194
     816      20.4375
     817      20.6748
     818      20.6784
     819      20.5555
     820      20.7677
     821      20.2164
     822      20.4282
     823      19.8978
     824      20.6314
     825      20.6297
     826      20.3677
     827      19.9730
     828      20.2567
     829      20.0300
     830      19.6533
     831      20.1429
     832      19.8132
     833      19.4471
     834      19.9178
     835      19.7321
     836      19.9933
     837      19.9078
     838      20.4047
     839      19.8828
     840      19.7150
     841      20.1010
     842      19.4999
     843      19.5259
     844      19.7181
     845      19.3579
     846      19.7593
     847      19.0890
     848      19.4013
     849      19.1259
     850      19.6130
     851      19.4122
     852      19.4077
     853      19.5588
     854      19.7700
     855      19.5483
     856      19.2783
     857      19.4156
     858      20.5431
     859      20.2656
     860      19.8839
     861      19.2311
     862      19.7433
     863      19.8121
     864      19.8362
     865      20.2976
     866      20.3534
     867      20.7496
     868      20.5315
     869      20.7653
     870      20.5066
     871      20.4312
     872      20.9255
     873      20.7713
     874      20.0697
     875      20.4297
     876      20.2586
     877      20.2868
     878      19.8840
     879      19.3694
     880      19.9236
     881      20.0770
     882      19.9814
     883      19.9282
     884      19.5699
     885      19.9227
     886      20.3680
     887      20.4155
     888      19.9137
     889      20.2054
     890      19.1766
     891      20.1629
     892      20.5355
     893      20.0081
     894      20.6612
     895      19.5175
     896      20.0243
     897      20.1268
     898      20.4156
     899      20.3162
     900      20.6500
     901      20.3315
     902      19.6311
     903      20.2348
     904      20.1107
     905      20.4070
     906      20.0166
     907      20.1527
     908      19.5524
     909      19.4490
     910      20.4243
     911      20.1264
     912      20.1695
     913      20.8256
     914      19.6567
     915      20.1736
     916      19.8454
     917      19.7987
     918      20.0408
     919      20.0193
     920      19.8857
     921      20.0908
     922      19.9250
     923      19.2563
     924      20.1888
     925      19.8508
     926      19.8217
     927      20.3271
     928      20.1303
     929      20.8227
     930      20.2977
     931      20.5199
     932      19.9959
     933      20.0527
     934      20.0502
     935      19.7665
     936      20.6031
     937      19.3097
     938      19.8370
     939      19.4508
     940      20.1823
     941      20.2666
     942      20.0523
     943      20.1305
     944      20.3235
     945      19.4251
     946      20.5894
     947      19.8802
     948      20.4515
     949      19.9814
     950      20.5185
     951      20.0124
     952      19.9599
     953      19.9734
     954      20.2471
     955      20.2803
     956      19.8769
     957      20.6183
     958      20.4928
     959      19.9522
     960      21.3878
     961      20.4471
     962      20.5026
     963      19.9873
     964      21.5386
     965      22.1440
     966      21.8729
     967      21.0331
     968      20.5131
     969      20.5289
     970      20.8046
     971      20.4514
     972      21.0032
     973      20.8866
     974      21.0017
     975      20.0853
     976      19.8461
     977      20.2597
     978      19.9478
     979      19.7674
     980      19.7745
     981      20.0969
     982      19.3477
     983      19.6046
     984      19.6832
     985      19.1660
     986      19.9455
     987      19.3196
     988      19.1977
     989      18.9806
     990      19.0953
     991      19.2946
     992      19.6521
     993      18.8047
     994      19.3209
     995      18.8294
     996      18.5574
     997      19.0219
     998      19.8213
     999      19.3470
    1000      19.9824
    1001      19.7054
    1002      19.3401
    1003      19.1336
    1004      20.0448
    1005      18.6520
    1006      19.6929
    1007      20.0951
    1008      20.5305
    1009      20.5250
    1010      19.8957
    1011      19.9640
    1012      20.3805
    1013      19.0857
    1014      19.4435
    1015      18.7271
    1016      19.4432
    1017      18.9209
    1018      19.0004
    1019      19.1685
    1020      18.8874
    1021      19.7891
    1022      19.8410
    1023      19.6031
    1024      19.2715
    1025      19.6063
    1026      19.9461
    1027      19.3732
    1028      18.6881
    1029      19.3348
    1030      19.8014
    1031      18.8422
    1032      18.8592
    1033      18.7839
    1034      19.7037
    1035      19.4792
    1036      20.0128
    1037      19.6059
    1038      19.8445
    1039      19.7931
    1040      19.2273
    1041      19.0859
    1042      19.2934
    1043      20.1288
    1044      19.2847
    1045      20.0029
    1046      20.0662
    1047      19.7112
    1048      19.2463
    1049      19.9603
    1050      20.0910
    1051      20.0842
    1052      19.2558
    1053      19.7580
    1054      19.7253
    1055      19.5842
    1056      20.4147
    1057      19.9355
    1058      19.8941
    1059      20.1883
    1060      20.0943
    1061      19.5427
    1062      19.9389
    1063      20.4050
    1064      20.2507
    1065      19.6229
    1066      20.5985
    1067      20.6156
    1068      20.2105
    1069      20.1126
    1070      19.3645
    1071      19.6914
    1072      19.6275
    1073      19.7040
    1074      19.4573
    1075      19.3116
    1076      19.8570
    1077      19.6017
    1078      19.0879
    1079      18.9900
    1080      18.8842
    1081      19.3803
    1082      18.7869
    1083      18.6176
    1084      18.7198
    1085      18.3592
    1086      16.8897
    1087      18.1099
    1088      17.9387
    1089      18.0727
    1090      17.7385
    1091      17.4790
    1092      17.8523
    1093      18.2744
    1094      18.1210
    1095      18.3443
    1096      19.2896
    1097      19.2679
    1098      20.0085
    1099      19.4096
    1100      18.9684
    1101      19.3901
    1102      18.8806
    1103      19.3923
    1104      18.9260
    1105      18.3817
    1106      19.0832
    1107      17.6459
    1108      17.9520
    1109      17.9327
    1110      18.0750
    1111      18.3165
    1112      17.5452
    1113      18.0464
    1114      18.0078
    1115      18.1181
    1116      17.9617
    1117      18.1639
    1118      18.1495
    1119      18.8561
    1120      18.0598
    1121      17.9123
    1122      18.6849
    1123      17.8651
    1124      18.7900
    1125      19.1855
    1126      18.4308
    1127      18.0484
    1128      19.3164
    1129      18.4466
    1130      18.3870
    1131      17.8744
    1132      17.5344
    1133      18.1208
    1134      18.2958
    1135      18.3902
    1136      17.0797
    1137      17.7097
    1138      18.2123
    1139      17.5346
    1140      18.0373
    1141      17.7551
    1142      17.5986
    1143      17.8744
    1144      18.0668
    1145      18.0743
    1146      17.9126
    1147      18.4948
    1148      18.4553
    1149      17.6789
    1150      17.6352
    1151      17.3637
    1152      18.6613
    1153      17.9977
    1154      18.5797
    1155      18.1491
    1156      18.3950
    1157      18.4430
    1158      18.2953
    1159      17.8705
    1160      17.4975
    1161      18.7056
    1162      18.1614
    1163      19.0886
    1164      18.2838
    1165      18.5529
    1166      18.8387
    1167      19.1191
    1168      18.9493
    1169      18.3192
    1170      18.7875
    1171      18.5187
    1172      18.2231
    1173      19.1771
    1174      19.0505
    1175      19.3957
    1176      19.0825
    1177      18.5072
    1178      18.4997
    1179      18.2507
    1180      18.7149
    1181      18.6969
    1182      19.5711
    1183      18.7304
    1184      18.8329
    1185      19.0331
    1186      18.7152
    1187      18.1395
    1188      18.9041
    1189      18.5929
    1190      18.6844
    1191      18.8150
    1192      19.0593
    1193      19.7800
    1194      20.4954
    1195      19.3070
    1196      19.2190
    1197      19.2657
    1198      18.0758
    1199      17.8630
    1200      18.5935
    1201      18.1540
    1202      18.8408
    1203      19.0492
    1204      19.8174
    1205      19.2281
    1206      18.0165
    1207      18.6549
    1208      18.9198
    1209      18.9377
    1210      18.7696
    1211      19.3894
    1212      19.1405
    1213      19.0576
    1214      18.6368
    1215      19.4733
    1216      18.8343
    1217      19.1105
    1218      19.7022
    1219      18.7688
    1220      18.4781
    1221      18.8553
    1222      18.9948
    1223      19.3287
    1224      18.2206
    1225      18.7972
    1226      19.7717
    1227      18.4229
    1228      18.7996
    1229      19.2002
    1230      17.9351
    1231      18.6963
    1232      18.2873
    1233      18.4604
    1234      18.0661
    1235      18.6840
    1236      18.7977
    1237      19.7580
    1238      19.8346
    1239      18.5571
    1240      19.3052
    1241      19.7032
    1242      19.4947
    1243      19.8162
    1244      19.8244
    1245      20.0462
    1246      20.4898
    1247      20.9653
    1248      20.3365
    1249      19.7575
    1250      20.1200
    1251      20.4545
    1252      20.8165
    1253      20.6642
    1254      20.9148
    1255      20.8894
    1256      20.7725
    1257      21.9313
    1258      20.4713
    1259      20.2132
    1260      20.2863
    1261      19.7621
    1262      19.9742
    1263      19.7753
    1264      18.7708
    1265      18.7288
    1266      18.6620
    1267      19.1629
    1268      19.4528
    1269      19.4211
    1270      20.0689
    1271      20.1877
    1272      20.4394
    1273      20.5866
    1274      20.3605
    1275      20.4103
    1276      20.7298
    1277      20.9966
    1278      20.7909
    1279      21.0520
    1280      21.9378
    1281      20.9276
    1282      20.8640
    1283      20.2936
    1284      20.4509
    1285      20.7873
    1286      20.4934
    1287      20.4173
    1288      20.7356
    1289      20.3903
    1290      21.1120
    1291      20.2571
    1292      20.8014
    1293      19.6965
    1294      20.3831
    1295      20.8139
    1296      19.8817
    1297      19.7503
    1298      19.6313
    1299      19.5633
    1300      20.2597
    1301      19.5561
    1302      20.0498
    1303      20.0545
    1304      20.6741
    1305      21.0650
    1306      20.4035
    1307      19.7400
    1308      20.4243
    1309      20.0938
    1310      20.6365
    1311      20.6881
    1312      19.8719
    1313      20.2727
    1314      20.4121
    1315      20.2805
    1316      20.4972
    1317      20.4045
    1318      20.3382
    1319      20.7558
    1320      19.8841
    1321      20.5666
    1322      20.4797
    1323      20.4689
    1324      21.5771
    1325      20.0257
    1326      20.6217
    1327      19.0773
    1328      20.1899
    1329      20.4838
    1330      21.5582
    1331      20.8887
    1332      21.5849
    1333      20.6495
    1334      20.6621
    1335      21.3161
    1336      19.9066
    1337      19.9578
    1338      20.1812
    1339      19.9578
    1340      20.5807
    1341      20.3132
    1342      20.0642
    1343      19.9876
    1344      19.4059
    1345      20.7217
    1346      20.2889
    1347      19.7678
    1348      19.9105
    1349      19.5793
    1350      19.7725
    1351      20.3832
    1352      19.7077
    1353      19.6163
    1354      20.1023
    1355      20.1049
    1356      20.0405
    1357      20.2735
    1358      19.5790
    1359      19.5809
    1360      19.0639
    1361      20.1355
    1362      19.8288
    1363      20.3277
    1364      19.6078
    1365      19.5950
    1366      20.0830
    1367      19.6841
    1368      19.8108
    1369      19.7908
    1370      20.2520
    1371      20.0500
    1372      19.8106
    1373      20.2798
    1374      19.8904
    1375      19.4855
    1376      19.3785
    1377      19.7263
    1378      18.8712
    1379      19.4026
    1380      19.8446
    1381      19.4722
    1382      19.5119
    1383      19.4423
    1384      19.6177
    1385      19.4743
    1386      19.5829
    1387      20.0364
    1388      19.6439
    1389      18.9392
    1390      19.3304
    1391      19.2284
    1392      19.0550
    1393      18.9068
    1394      19.0720
    1395      18.8632
    1396      19.2157
    1397      18.8600
    1398      19.2429
    1399      19.0848
    1400      19.6818
    1401      19.4442
    1402      18.7898
    1403      19.2194
    1404      18.6408
    1405      19.4743
    1406      19.4870
    1407      18.9953
    1408      19.5079
    1409      19.4121
    1410      19.0398
    1411      20.1860
    1412      19.5410
    1413      20.0672
    1414      19.4641
    1415      19.9819
    1416      19.5596
    1417      20.8737
    1418      19.5984
    1419      20.2144
    1420      19.7813
    1421      19.3112
    1422      20.0486
    1423      19.8047
    1424      20.6215
    1425      20.0617
    1426      20.6171
    1427      20.0682
    1428      20.1516
    1429      20.0127
    1430      20.9704
    1431      19.9582
    1432      20.1547
    1433      20.0501
    1434      19.4895
    1435      19.9542
    1436      19.0833
    1437      19.7520
    1438      20.4970
    1439      20.0724
    1440      19.9899
    1441      19.6027
    1442      19.3627
    1443      20.7150
    1444      20.2643
    1445      20.3026
    1446      19.7573
    1447      20.5242
    1448      20.3496
    1449      20.0129
    1450      20.6431
    1451      21.0237
    1452      21.4322
    1453      21.0814
    1454      21.2867
    1455      20.3732
    1456      20.3245
    1457      20.0419
    1458      20.4345
    1459      19.6994
    1460      20.1099
    1461      19.9851
    1462      19.6295
    1463      20.8521
    1464      19.7860
    1465      20.1558
    1466      19.6657
    1467      19.9177
    1468      19.3726
    1469      19.4193
    1470      18.5155
    1471      18.6696
    1472      17.9835
    1473      18.0486
    1474      19.4269
    1475      18.9553
    1476      19.5661
    1477      19.5299
    1478      19.5041
    1479      19.9443
    1480      20.5285
    1481      19.6903
    1482      19.3311
    1483      19.1635
    1484      19.8872
    1485      19.9262
    1486      20.0337
    1487      19.8107
    1488      19.6864
    1489      20.0138
    1490      19.7798
    1491      20.0243
    1492      19.7512
    1493      19.2797
    1494      19.6588
    1495      18.9385
    1496      19.6710
    1497      19.0353
    1498      19.4504
    1499      19.3424
    1500      19.2226
    1501      19.9659
    1502      19.4798
    1503      19.1032
    1504      19.4538
    1505      19.4369
    1506      20.3109
    1507      19.9231
    1508      19.5144
    1509      19.8320
    1510      20.1249
    1511      19.2861
    1512      20.0622
    1513      19.7543
    1514      19.7562
    1515      20.6054
    1516      19.6837
    1517      19.8337
    1518      19.6154
    1519      19.7708
    1520      19.4862
    1521      20.3802
    1522      19.6476
    1523      20.0839
    1524      20.1168
    1525      20.1671
    1526      19.9358
    1527      19.8747
    1528      19.8110
    1529      18.9026
    1530      18.9939
    1531      19.9208
    1532      19.7392
    1533      19.4902
    1534      19.5552
    1535      20.1897
    1536      20.1414
    1537      20.1197
    1538      19.4973
    1539      20.2509
    1540      19.9245
    1541      19.8763
    1542      19.9627
    1543      19.2373
    1544      19.2106
    1545      19.1395
    1546      19.0434
    1547      19.1108
    1548      19.7576
    1549      20.3604
    1550      19.3501
    1551      20.4527
    1552      19.5979
    1553      20.5445
    1554      18.8681
    1555      20.1869
    1556      19.3437
    1557      19.6507
    1558      19.9723
    1559      20.1830
    1560      20.7948
    1561      20.6786
    1562      19.9533
    1563      21.6211
    1564      21.5096
    1565      21.6599
    1566      21.6759
    1567      21.5435
    1568      21.5644
    1569      21.5033
    1570      21.1633
    1571      21.7493
    1572      20.9615
    1573      21.1479
    1574      21.4477
    1575      21.2698
    1576      21.3511
    1577      20.9871
    1578      21.6375
    1579      20.8136
    1580      20.9220
    1581      21.5938
    1582      20.8856
    1583      20.8930
    1584      20.8264
    1585      21.7122
    1586      21.0706
    1587      20.9313
    1588      20.6140
    1589      20.2208
    1590      20.3761
    1591      20.4215
    1592      20.6569
    1593      20.7981
    1594      19.9441
    1595      19.6357
    1596      20.8081
    1597      19.8290
    1598      19.3860
    1599      20.9289
    1600      19.5783
    1601      19.9117
    1602      19.6776
    1603      19.6963
    1604      19.6789
    1605      19.6940
    1606      19.5568
    1607      19.9740
    1608      19.6211
    1609      19.4986
    1610      19.7712
    1611      19.5947
    1612      19.4408
    1613      19.4979
    1614      20.7058
    1615      20.2978
    1616      20.2314
    1617      20.6127
    1618      20.4052
    1619      20.3865
    1620      20.9579
    1621      19.5455
    1622      20.8552
    1623      20.3498
    1624      20.1201
    1625      20.1489
    1626      19.8597
    1627      19.7242
    1628      19.7224
    1629      20.0357
    1630      19.5320
    1631      20.3976
    1632      20.4289
    1633      20.9297
    1634      20.5725
    1635      21.3120
    1636      20.4902
    1637      20.4412
    1638      20.7210
    1639      20.7921
    1640      20.7508
    1641      21.5526
    1642      21.0961
    1643      21.2421
    1644      21.1360
    1645      21.3777
    1646      20.7037
    1647      20.3841
    1648      21.6318
    1649      20.8976
    1650      21.5855
    1651      20.6644
    1652      20.7651
    1653      20.9483
    1654      21.2497
    1655      20.3784
    1656      21.5055
    1657      20.4712
    1658      20.4033
    1659      20.6226
    1660      20.6009
    1661      19.8722
    1662      20.0339
    1663      20.4201
    1664      19.7440
    1665      19.8879
    1666      19.0609
    1667      20.3662
    1668      20.1007
    1669      20.2145
    1670      20.2064
    1671      19.7680
    1672      20.3905
    1673      20.0025
    1674      19.6879
    1675      20.1554
    1676      20.2995
    1677      20.8432
    1678      21.0407
    1679      20.7615
    1680      21.3908
    1681      20.5491
    1682      20.0735
    1683      20.2201
    1684      20.6098
    1685      19.8987
    1686      20.7896
    1687      20.7590
    1688      20.4315
    1689      20.5418
    1690      20.4330
    1691      19.9606
    1692      19.4785
    1693      20.0157
    1694      20.2813
    1695      19.4966
    1696      19.7062
    1697      19.5328
    1698      19.4026
    1699      19.9277
    1700      19.0583
    1701      19.1006
    1702      19.1817
    1703      18.7803
    1704      18.9006
    1705      19.5032
    1706      19.9877
    1707      18.7552
    1708      18.8189
    1709      19.0717
    1710      18.8993
    1711      19.5576
    1712      19.8621
    1713      19.7257
    1714      19.5783
    1715      20.1132
    1716      18.5327
    1717      18.7792
    1718      19.0460
    1719      19.3567
    1720      19.4872
    1721      19.2880
    1722      19.6787
    1723      19.6525
    1724      18.7998
    1725      18.7031
    1726      18.8047
    1727      19.0156
    1728      19.5757
    1729      19.7476
    1730      18.9368
    1731      19.2592
    1732      19.5520
    1733      19.3663
    1734      19.3637
    1735      18.7432
    1736      19.4470
    1737      19.2005
    1738      19.3155
    1739      18.4242
    1740      19.1699
    1741      19.0426
    1742      19.1102
    1743      19.7489
    1744      19.7049
    1745      19.2353
    1746      19.3730
    1747      19.7034
    1748      19.8764
    1749      19.6769
    1750      19.3559
    1751      20.0147
    1752      19.9172
    1753      20.3921
    1754      20.3620
    1755      20.4155
    1756      20.3965
    1757      20.6910
    1758      20.5595
    1759      20.8894
    1760      21.0367
    1761      21.1050
    1762      20.7772
    1763      20.6226
    1764      20.8103
    1765      20.7092
    1766      21.0014
    1767      20.9537
    1768      20.1325
    1769      20.4163
    1770      19.9629
    1771      20.5427
    1772      20.6337
    1773      19.7678
    1774      19.6022
    1775      19.2029
    1776      19.0833
    1777      19.7636
    1778      19.4506
    1779      19.8679
    1780      19.9890
    1781      19.6720
    1782      19.4875
    1783      19.2107
    1784      19.7837
    1785      19.9125
    1786      20.2343
    1787      19.7388
    1788      20.1285
    1789      19.8842
    1790      19.7122
    1791      19.9616
    1792      19.0339
    1793      18.9759
    1794      19.4958
    1795      18.9736
    1796      19.2989
    1797      19.0956
    1798      19.3716
    1799      19.3237
    1800      19.3298
    1801      19.6599
    1802      19.2304
    1803      19.4280
    1804      19.6068
    1805      19.1557
    1806      18.9997
    1807      19.3294
    1808      18.8702
    1809      18.5496
    1810      19.2597
    1811      19.2198
    1812      18.8855
    1813      18.8894
    1814      18.7012
    1815      19.2909
    1816      18.5580
    1817      18.4112
    1818      18.6471
    1819      18.8373
    1820      19.0252
    1821      19.5378
    1822      18.7516
    1823      19.2035
    1824      18.8584
    1825      18.5685
    1826      18.7985
    1827      19.8079
    1828      19.3777
    1829      18.5589
    1830      18.9454
    1831      18.9213
    1832      18.4024
    1833      18.3446
    1834      18.2969
    1835      18.4664
    1836      18.7482
    1837      18.3317
    1838      18.2143
    1839      18.9435
    1840      19.3190
    1841      17.9225
    1842      18.4683
    1843      19.1444
    1844      18.9409
    1845      18.8846
    1846      18.8969
    1847      18.4271
    1848      18.4648
    1849      18.0208
    1850      18.0856
    1851      18.5025
    1852      18.7616
    1853      18.2042
    1854      18.7134
    1855      18.8247
    1856      19.1177
    1857      18.5316
    1858      19.9145
    1859      19.3461
    1860      19.4692
    1861      18.9853
    1862      19.4641
    1863      18.9474
    1864      18.9437
    1865      19.2281
    1866      19.2734
    1867      19.5646
    1868      19.6073
    1869      19.4291
    1870      19.6966
    1871      20.0173
    1872      18.2128
    1873      19.6958
    1874      19.4578
    1875      18.9054
    1876      18.3098
    1877      18.8483
    1878      18.4965
    1879      18.2115
    1880      18.5021
    1881      18.5494
    1882      18.7770
    1883      18.3956
    1884      19.0769
    1885      18.4395
    1886      18.6308
    1887      18.4460
    1888      18.5614
    1889      18.3081
    1890      18.6732
    1891      18.9316
    1892      18.3242
    1893      18.5565
    1894      18.2060
    1895      18.7275
    1896      18.6122
    1897      17.8913
    1898      17.8864
    1899      17.4012
    1900      17.2428
    1901      17.7584
    1902      18.1928
    1903      17.7805
    1904      18.3945
    1905      18.2641
    1906      17.6202
    1907      17.9613
    1908      18.9103
    1909      18.4961
    1910      18.2867
    1911      18.5216
    1912      18.9335
    1913      18.7584
    1914      18.8246
    1915      18.5527
    1916      18.0331
    1917      18.0499
    1918      18.4365
    1919      18.9593
    1920      19.5528
    1921      19.5739
    1922      19.5424
    1923      19.0271
    1924      18.9051
    1925      18.4917
    1926      19.6453
    1927      19.5780
    1928      18.9641
    1929      19.1513
    1930      19.4814
    1931      19.2336
    1932      20.0542
    1933      19.5855
    1934      18.8060
    1935      18.5103
    1936      20.2169
    1937      19.8629
    1938      19.5147
    1939      19.8964
    1940      20.1176
    1941      20.3684
    1942      20.7100
    1943      19.8976
    1944      20.3667
    1945      20.6708
    1946      20.4700
    1947      19.6492
    1948      19.0296
    1949      19.8937
    1950      20.1259
    1951      19.6489
    1952      19.5114
    1953      19.2092
    1954      19.7813
    1955      19.3465
    1956      19.8937
    1957      19.3020
    1958      19.7388
    1959      20.3507
    1960      19.4625
    1961      19.9692
    1962      19.6197
    1963      20.0331
    1964      20.5568
    1965      20.0855
    1966      19.7335
    1967      19.8544
    1968      19.8605
    1969      19.5883
    1970      19.8589
    1971      20.3879
    1972      18.8975
    1973      19.5440
    1974      18.8867
    1975      19.0042
    1976      19.6105
    1977      18.6825
    1978      18.8949
    1979      18.8771
    1980      19.2963
    1981      18.6880
    1982      18.7305
    1983      18.5133
    1984      18.3575
    1985      18.9842
    1986      18.4834
    1987      18.2878
    1988      18.3453
    1989      18.8083
    1990      18.6107
    1991      18.4701
    1992      18.2887
    1993      18.4082
    1994      18.6513
    1995      19.0564
    1996      19.0658
    1997      18.8406
    1998      19.2985
    1999      18.6267
    2000      18.4246
    2001      18.3470
    2002      17.6566
    2003      18.2432
    2004      19.2623
    2005      18.4737
    2006      18.4734
    2007      18.7678
    2008      18.3579
    2009      17.8354
    2010      18.2088
    2011      18.0452
    2012      18.3083
    2013      18.3716
    2014      17.9951
    2015      17.7120
    2016      18.1488
    2017      17.5377
    2018      17.4468
    2019      17.6838
    2020      18.4774
    2021      18.4220
    2022      18.7266
    2023      17.8992
    2024      18.6570
    2025      18.6110
    2026      19.1275
    2027      18.4947
    2028      17.8827
    2029      18.4480
    2030      18.9819
    2031      19.7301
    2032      19.0682
    2033      18.4856
    2034      18.9600
    2035      18.4603
    2036      18.3838
    2037      18.0856
    2038      18.2271
    2039      18.2628
    2040      18.9875
    2041      18.7924
    2042      19.6936
    2043      19.0296
    2044      19.1211
    2045      19.8921
    2046      19.5503
    2047      19.7185
    2048      19.3678
    2049      19.3622
    2050      19.7848
    2051      19.5978
    2052      19.7480
    2053      18.8849
    2054      19.5661
    2055      19.5408
    2056      19.0537
    2057      19.4285
    2058      18.9452
    2059      19.0434
    2060      19.4614
    2061      19.3720
    2062      19.5873
    2063      19.5210
    2064      19.1355
    2065      19.0474
    2066      18.0545
    2067      18.3141
    2068      18.5772
    2069      18.8316
    2070      19.0902
    2071      18.2020
    2072      17.8074
    2073      19.3380
    2074      18.8698
    2075      18.1681
    2076      18.6613
    2077      18.5310
    2078      18.5873
    2079      18.9918
    2080      18.2220
    2081      17.7014
    2082      18.1525
    2083      18.6133
    2084      18.7316
    2085      18.2896
    2086      18.4504
    2087      18.9475
    2088      18.5973
    2089      18.8158
    2090      18.3223
    2091      19.4203
    2092      19.2801
    2093      18.7168
    2094      18.3635
    2095      18.9187
    2096      18.4220
    2097      18.8685
    2098      18.9025
    2099      18.0739
    2100      17.9543
    2101      19.0418
    2102      18.5265
    2103      18.6863
    2104      19.5376
    2105      19.0830
    2106      18.8345
    2107      19.5938
    2108      20.0688
    2109      19.3077
    2110      20.1914
    2111      19.3823
    2112      19.5901
    2113      18.9892
    2114      19.3511
    2115      19.3750
    2116      19.8889
    2117      19.0686
    2118      19.8569
    2119      19.9616
    2120      20.5128
    2121      19.7615
    2122      20.0258
    2123      19.9297
    2124      20.8611
    2125      19.4029
    2126      19.1202
    2127      19.2479
    2128      20.0005
    2129      20.8272
    2130      20.7309
    2131      20.3173
    2132      20.7935
    2133      20.8908
    2134      20.2979
    2135      20.1190
    2136      20.3748
    2137      19.9481
    2138      20.1264
    2139      19.9067
    2140      20.0862
    2141      19.6639
    2142      20.1183
    2143      20.1056
    2144      20.2202
    2145      20.4531
    2146      20.8025
    2147      20.6921
    2148      20.2389
    2149      20.4891
    2150      20.1156
    2151      20.5849
    2152      19.9885
    2153      20.6000
    2154      20.7563
    2155      20.4282
    2156      19.6960
    2157      19.6851
    2158      19.9100
    2159      20.5129
    2160      20.7139
    2161      19.9317
    2162      20.1165
    2163      20.1859
    2164      20.8870
    2165      20.7814
    2166      20.7421
    2167      20.8293
    2168      20.2909
    2169      21.1036
    2170      21.6293
    2171      20.9703
    2172      22.0771
    2173      21.2073
    2174      21.3157
    2175      21.1482
    2176      21.3612
    2177      21.5554
    2178      20.6010
    2179      20.5203
    2180      21.3540
    2181      21.1986
    2182      21.3197
    2183      20.7553
    2184      21.0858
    2185      21.3338
    2186      20.4744
    2187      20.8152
    2188      21.2380
    2189      20.2148
    2190      20.3288
    2191      20.7432
    2192      20.4382
    2193      20.8972
    2194      20.7151
    2195      21.1494
    2196      20.6456
    2197      20.1212
    2198      20.5069
    2199      19.9789
    2200      20.7226
    2201      21.2056
    2202      20.7289
    2203      20.6749
    2204      20.9336
    2205      21.2196
    2206      21.0948
    2207      21.2041
    2208      21.5080
    2209      20.9362
    2210      21.4160
    2211      21.2219
    2212      20.7578
    2213      21.5534
    2214      21.2693
    2215      22.4703
    2216      21.4408
    2217      22.3354
    2218      21.9811
    2219      21.5385
    2220      21.5865
    2221      21.6289
    2222      21.4704
    2223      21.8664
    2224      21.2621
    2225      21.7773
    2226      21.6814
    2227      21.2105
    2228      21.4706
    2229      21.9341
    2230      21.7204
    2231      21.2055
    2232      21.3675
    2233      21.3769
    2234      21.9947
    2235      22.3355
    2236      22.3634
    2237      22.0306
    2238      21.0666
    2239      22.2069
    2240      21.8991
    2241      21.7206
    2242      21.8472
    2243      20.9988
    2244      21.0277
    2245      21.7077
    2246      21.8311
    2247      21.5539
    2248      21.8246
    2249      21.8806
    2250      21.7173
    2251      22.0242
    2252      21.7866
    2253      21.0320
    2254      22.1509
    2255      21.9758
    2256      21.6678
    2257      21.7225
    2258      21.5335
    2259      19.9506
    2260      19.7944
    2261      20.3877
    2262      20.4174
    2263      20.7873
    2264      20.9104
    2265      20.7280
    2266      20.8434
    2267      20.1189
    2268      19.6891
    2269      19.5333
    2270      20.4540
    2271      20.3784
    2272      19.6836
    2273      20.1787
    2274      19.9872
    2275      19.6563
    2276      19.5794
    2277      18.8233
    2278      19.7764
    2279      19.3919
    2280      20.0306
    2281      19.7969
    2282      19.2231
    2283      18.8804
    2284      19.0751
    2285      18.6453
    2286      18.2244
    2287      17.9891
    2288      18.8301
    2289      18.9651
    2290      19.0124
    2291      19.3839
    2292      19.5996
    2293      18.7496
    2294      18.7066
    2295      19.1426
    2296      19.4641
    2297      18.9757
    2298      19.1589
    2299      19.8695
    2300      19.1410
    2301      19.1827
    2302      18.9105
    2303      19.5753
    2304      19.7526
    2305      19.4438
    2306      19.1166
    2307      18.9468
    2308      19.3949
    2309      18.8688
    2310      18.3970
    2311      19.1403
    2312      19.5093
    2313      20.0305
    2314      20.2544
    2315      20.2576
    2316      19.4530
    2317      20.3741
    2318      19.7694
    2319      19.4951
    2320      18.9181
    2321      18.7022
    2322      19.2413
    2323      19.8066
    2324      19.0341
    2325      19.5754
    2326      19.7085
    2327      19.4430
    2328      19.4004
    2329      19.9946
    2330      19.9524
    2331      19.1628
    2332      19.7209
    2333      19.3969
    2334      19.8880
    2335      19.7470
    2336      19.5517
    2337      18.8696
    2338      19.1554
    2339      19.7286
    2340      19.1295
    2341      20.0498
    2342      19.1717
    2343      19.6974
    2344      19.2513
    2345      19.3768
    2346      19.3573
    2347      20.0421
    2348      20.2190
    2349      21.2194
    2350      21.3328
    2351      20.3517
    2352      20.4019
    2353      20.6537
    2354      21.3167
    2355      20.2472
    2356      21.2974
    2357      20.7891
    2358      20.8524
    2359      21.2106
    2360      20.6295
    2361      20.8889
    2362      20.0988
    2363      20.2532
    2364      20.4058
    2365      20.7278
    2366      20.7102
    2367      21.6541
    2368      20.9869
    2369      20.5187
    2370      20.6161
    2371      20.7046
    2372      20.6339
    2373      20.3981
    2374      20.5912
    2375      20.2011
    2376      20.3398
    2377      19.7733
    2378      20.2148
    2379      20.0796
    2380      20.7987
    2381      20.3367
    2382      20.3507
    2383      20.5767
    2384      20.7996
    2385      20.4103
    2386      20.0615
    2387      20.4574
    2388      19.7623
    2389      19.9948
    2390      19.8593
    2391      20.4391
    2392      20.0424
    2393      21.1614
    2394      20.8737
    2395      19.7276
    2396      20.4131
    2397      20.0539
    2398      21.2555
    2399      20.5797
    2400      20.5812
    2401      20.7661
    2402      20.6080
    2403      20.2429
    2404      20.4711
    2405      20.3476
    2406      20.4189
    2407      20.6184
    2408      20.4211
    2409      20.6520
    2410      20.3482
    2411      20.0318
    2412      20.7010
    2413      19.9209
    2414      21.2537
    2415      20.2838
    2416      20.4733
    2417      20.5954
    2418      20.4884
    2419      20.7000
    2420      20.7521
    2421      20.4254
    2422      21.3350
    2423      20.7154
    2424      20.6659
    2425      20.3228
    2426      19.8068
    2427      19.2567
    2428      19.6407
    2429      20.0618
    2430      19.7185
    2431      20.0400
    2432      20.2287
    2433      19.5008
    2434      20.3652
    2435      20.5079
    2436      19.7871
    2437      20.1117
    2438      19.4957
    2439      19.3631
    2440      19.9017
    2441      19.7766
    2442      19.8771
    2443      18.9433
    2444      19.4009
    2445      19.1441
    2446      18.6821
    2447      19.4447
    2448      19.6220
    2449      19.8878
    2450      20.2020
    2451      19.9555
    2452      20.2451
    2453      19.2467
    2454      20.4042
    2455      20.0680
    2456      19.4427
    2457      19.9642
    2458      19.6689
    2459      19.8564
    2460      19.7192
    2461      20.3318
    2462      20.6999
    2463      19.8690
    2464      19.9847
    2465      19.5686
    2466      19.8974
    2467      19.7532
    2468      19.4776
    2469      18.9926
    2470      19.0881
    2471      19.6166
    2472      19.8118
    2473      20.1396
    2474      20.3523
    2475      20.1889
    2476      20.6573
    2477      20.9290
    2478      20.3116
    2479      20.6342
    2480      20.5262
    2481      20.5711
    2482      19.3207
    2483      20.0177
    2484      19.6091
    2485      19.8500
    2486      20.2614
    2487      20.3478
    2488      20.3488
    2489      20.7283
    2490      20.0682
    2491      20.0616
    2492      20.5851
    2493      20.5996
    2494      20.1496
    2495      20.1839
    2496      20.6320
    2497      20.3477
    2498      20.1619
    2499      20.9144
    2500      20.7762
    2501      20.8721
    2502      20.7542
    2503      20.5244
    2504      20.5525
    2505      20.5655
    2506      20.3212
    2507      19.2869
    2508      19.6988
    2509      18.5937
    2510      19.7656
    2511      19.8019
    2512      19.7483
    2513      18.9974
    2514      19.3774
    2515      19.1475
    2516      19.5122
    2517      19.5006
    2518      19.8134
    2519      19.5868
    2520      19.5415
    2521      18.7805
    2522      19.4607
    2523      18.9976
    2524      19.7439
    2525      19.8630
    2526      19.6535
    2527      19.7925
    2528      19.3791
    2529      19.5784
    2530      19.0739
    2531      19.1991
    2532      19.4160
    2533      20.1671
    2534      19.4446
    2535      19.7338
    2536      19.4409
    2537      19.6538
    2538      20.6052
    2539      19.9767
    2540      20.0025
    2541      19.7458
    2542      19.2977
    2543      19.7235
    2544      19.8493
    2545      20.1563
    2546      20.8111
    2547      20.0754
    2548      19.8328
    2549      20.0644
    2550      20.3323
    2551      20.5480
    2552      20.0790
    2553      19.9196
    2554      18.7087
    2555      19.2551
    2556      18.8051
    2557      18.9330
    2558      18.6929
    2559      19.1185
    2560      18.7760
    2561      19.1037
    2562      18.9449
    2563      19.3993
    2564      19.4150
    2565      18.6267
    2566      19.0891
    2567      19.4477
    2568      18.9492
    2569      19.3712
    2570      18.9211
    2571      18.6211
    2572      18.8379
    2573      18.3037
    2574      18.7459
    2575      18.0838
    2576      18.8337
    2577      18.6871
    2578      18.4172
    2579      18.5923
    2580      18.9067
    2581      18.3834
    2582      18.8199
    2583      18.5391
    2584      18.9335
    2585      18.3470
    2586      18.3934
    2587      18.4734
    2588      19.1129
    2589      18.8436
    2590      18.8918
    2591      18.7912
    2592      19.0472
    2593      19.8225
    2594      18.7507
    2595      18.7267
    2596      18.8285
    2597      18.6982
    2598      18.4677
    2599      18.1979
    2600      17.6324
    2601      18.2478
    2602      17.7145
    2603      17.7922
    2604      17.9704
    2605      17.9225
    2606      17.8315
    2607      17.4655
    2608      17.9950
    2609      17.8545
    2610      18.2366
    2611      17.5163
    2612      18.4900
    2613      18.1787
    2614      17.7808
    2615      17.8801
    2616      17.9084
    2617      18.7831
    2618      19.0669
    2619      19.2152
    2620      18.5211
    2621      18.9567
    2622      19.0495
    2623      19.0076
    2624      19.0925
    2625      19.4389
    2626      20.3821
    2627      19.0533
    2628      19.8828
    2629      18.2458
    2630      18.5062
    2631      18.2151
    2632      19.0726
    2633      19.0603
    2634      19.2033
    2635      19.2677
    2636      19.7787
    2637      19.2868
    2638      19.2383
    2639      18.9896
    2640      19.4464
    2641      19.3219
    2642      18.8024
    2643      18.4615
    2644      18.9097
    2645      19.7002
    2646      20.0580
    2647      19.7233
    2648      19.2975
    2649      19.4051
    2650      19.5022
    2651      19.8157
    2652      19.7267
    2653      19.5823
    2654      20.4847
    2655      19.7078
    2656      19.4369
    2657      19.7681
    2658      20.0636
    2659      19.3587
    2660      19.7127
    2661      19.9009
    2662      19.4981
    2663      19.8662
    2664      19.3834
    2665      19.5106
    2666      19.7538
    2667      19.8542
    2668      19.5780
    2669      19.6084
    2670      19.3022
    2671      19.5625
    2672      20.1601
    2673      19.2039
    2674      19.2846
    2675      20.4273
    2676      19.4368
    2677      19.6021
    2678      19.8658
    2679      19.0322
    2680      19.1533
    2681      19.9372
    2682      18.9616
    2683      18.8704
    2684      18.7862
    2685      19.8143
    2686      18.6977
    2687      19.3048
    2688      18.9256
    2689      19.2919
    2690      19.0895
    2691      18.5081
    2692      18.4147
    2693      18.6753
    2694      18.7545
    2695      19.0121
    2696      19.7148
    2697      18.7453
    2698      18.7690
    2699      19.0418
    2700      19.1475
    2701      19.5198
    2702      20.0552
    2703      19.4017
    2704      19.0467
    2705      19.0893
    2706      18.9484
    2707      18.9333
    2708      19.6538
    2709      19.1611
    2710      18.8034
    2711      18.3301
    2712      19.0972
    2713      19.0804
    2714      19.0372
    2715      19.4708
    2716      19.7358
    2717      19.5469
    2718      18.7945
    2719      18.7556
    2720      19.1250
    2721      19.1003
    2722      19.4912
    2723      19.2943
    2724      19.2941
    2725      19.4000
    2726      19.8313
    2727      19.4088
    2728      18.9803
    2729      19.7491
    2730      19.4911
    2731      20.1410
    2732      20.1296
    2733      19.9333
    2734      19.5804
    2735      18.6329
    2736      19.3459
    2737      19.1316
    2738      18.8018
    2739      19.1853
    2740      19.4352
    2741      19.3021
    2742      19.2524
    2743      19.3272
    2744      19.3293
    2745      19.2522
    2746      19.6171
    2747      19.3487
    2748      18.6053
    2749      18.8876
    2750      19.2378
    2751      19.6822
    2752      18.7890
    2753      19.0049
    2754      19.1058
    2755      19.9391
    2756      19.0202
    2757      19.6628
    2758      20.8769
    2759      19.8669
    2760      19.6822
    2761      19.1536
    2762      19.8670
    2763      19.6013
    2764      19.3295
    2765      19.4346
    2766      18.7637
    2767      18.7294
    2768      18.7374
    2769      19.0142
    2770      19.0753
    2771      18.3862
    2772      18.6298
    2773      18.4956
    2774      17.8370
    2775      18.6010
    2776      19.0305
    2777      19.1449
    2778      18.8871
    2779      19.1446
    2780      19.1177
    2781      18.8340
    2782      18.8272
    2783      19.0793
    2784      19.2046
    2785      18.8000
    2786      18.6580
    2787      19.1984
    2788      18.4634
    2789      19.1994
    2790      19.2332
    2791      18.8489
    2792      19.3019
    2793      19.5179
    2794      18.6527
    2795      18.4787
    2796      18.4965
    2797      18.2988
    2798      18.7107
    2799      18.3245
    2800      18.3019
    2801      18.2460
    2802      18.8855
    2803      19.0897
    2804      18.7598
    2805      18.8347
    2806      18.5604
    2807      18.5899
    2808      18.5415
    2809      18.4616
    2810      18.2519
    2811      17.9005
    2812      17.7545
    2813      18.4669
    2814      17.7313
    2815      16.8883
    2816      17.9086
    2817      17.7358
    2818      17.8746
    2819      17.7579
    2820      18.4153
    2821      18.2330
    2822      18.4363
    2823      18.0533
    2824      17.8143
    2825      18.3984
    2826      18.6280
    2827      18.7543
    2828      19.0534
    2829      18.2260
    2830      17.7021
    2831      18.6946
    2832      18.1930
    2833      18.3326
    2834      18.4212
    2835      18.6615
    2836      18.8039
    2837      18.2808
    2838      18.5715
    2839      18.0277
    2840      17.7959
    2841      17.9624
    2842      17.5699
    2843      17.3921
    2844      17.6598
    2845      17.0133
    2846      17.3386
    2847      16.9752
    2848      18.2726
    2849      16.8255
    2850      16.9031
    2851      17.4754
    2852      17.1770
    2853      17.0195
    2854      17.8101
    2855      17.7476
    2856      17.0015
    2857      16.5937
    2858      17.0656
    2859      17.1787
    2860      17.3093
    2861      17.1917
    2862      16.8477
    2863      16.5783
    2864      17.7950
    2865      16.5852
    2866      17.6022
    2867      17.4714
    2868      17.3525
    2869      16.8441
    2870      16.7501
    2871      16.6994
    2872      16.9908
    2873      17.0515
    2874      17.2787
    2875      18.4278
    2876      18.0843
    2877      17.8033
    2878      17.8889
    2879      18.0871
    2880      17.5142
    2881      18.4402
    2882      17.8736
    2883      18.5691
    2884      18.3270
    2885      17.7632
    2886      17.3349
    2887      17.7062
    2888      17.8381
    2889      18.1916
    2890      17.6006
    2891      17.1625
    2892      17.8880
    2893      17.6401
    2894      17.7035
    2895      17.6247
    2896      18.4433
    2897      18.3475
    2898      18.9983
    2899      18.7545
    2900      18.5018
    2901      17.8957
    2902      18.1642
    2903      17.6320
    2904      17.8715
    2905      18.2220
    2906      18.7011
    2907      18.5371
    2908      18.2485
    2909      18.5626
    2910      19.0890
    2911      19.0706
    2912      18.7597
    2913      18.5818
    2914      18.8179
    2915      17.9513
    2916      17.8588
    2917      18.0606
    2918      18.9097
    2919      18.0720
    2920      18.6082
    2921      18.4773
    2922      18.0625
    2923      18.4000
    2924      19.0119
    2925      18.8366
    2926      18.2780
    2927      18.2283
    2928      18.4352
    2929      19.1903
    2930      18.2891
    2931      17.7817
    2932      17.9260
    2933      18.1343
    2934      18.6465
    2935      18.4108
    2936      18.2158
    2937      18.1434
    2938      18.1608
    2939      18.2317
    2940      18.5620
    2941      18.6244
    2942      19.1601
    2943      18.9932
    2944      19.1986
    2945      18.9397
    2946      19.5209
    2947      19.3916
    2948      18.9927
    2949      18.9564
    2950      18.4710
    2951      18.7794
    2952      18.9315
    2953      18.6762
    2954      18.2332
    2955      17.6020
    2956      17.7977
    2957      17.9366
    2958      17.4265
    2959      18.0219
    2960      18.5878
    2961      18.0803
    2962      17.4461
    2963      17.7260
    2964      19.6379
    2965      18.4271
    2966      19.3407
    2967      18.7494
    2968      19.2520
    2969      19.7303
    2970      20.1587
    2971      20.1585
    2972      19.5476
    2973      19.5680
    2974      20.0011
    2975      19.5903
    2976      18.5277
    2977      18.9604
    2978      18.4646
    2979      19.4277
    2980      18.3248
    2981      18.6612
    2982      18.6481
    2983      18.0800
    2984      18.0253
    2985      17.9901
    2986      18.7444
    2987      18.1031
    2988      18.3124
    2989      18.4981
    2990      17.7005
    2991      19.4311
    2992      18.6622
    2993      18.9213
    2994      19.2186
    2995      19.1966
    2996      18.8487
    2997      18.5318
    2998      19.5838
    2999      18.2627
    3000      19.2301
    3001      19.3546
    3002      18.4258
    3003      18.0835
    3004      18.0601
    3005      18.7575
    3006      18.6930
    3007      17.5892
    3008      17.7043
    3009      17.7825
    3010      18.3147
    3011      18.0646
    3012      17.7052
    3013      18.2490
    3014      17.7122
    3015      17.5807
    3016      17.4732
    3017      18.1910
    3018      17.6304
    3019      17.8362
    3020      18.6655
    3021      18.7132
    3022      18.6659
    3023      18.2415
    3024      17.8072
    3025      18.0681
    3026      17.9408
    3027      17.0283
    3028      17.8508
    3029      18.3445
    3030      17.4650
    3031      17.7752
    3032      18.0321
    3033      18.4027
    3034      18.5892
    3035      18.2725
    3036      17.2934
    3037      17.6398
    3038      17.9771
    3039      17.8271
    3040      18.1459
    3041      17.9408
    3042      17.5661
    3043      17.6964
    3044      16.9906
    3045      17.5707
    3046      17.3853
    3047      17.4698
    3048      17.5909
    3049      17.7787
    3050      19.2705
    3051      19.4918
    3052      18.8370
    3053      18.7296
    3054      18.2862
    3055      18.3481
    3056      18.7634
    3057      17.7915
    3058      17.8237
    3059      17.7408
    3060      17.1694
    3061      17.0833
    3062      18.2966
    3063      18.5284
    3064      18.7813
    3065      18.2082
    3066      18.3110
    3067      18.0081
    3068      17.4863
    3069      17.8434
    3070      17.8691
    3071      17.2279
    3072      17.2225
    3073      17.6507
    3074      17.7383
    3075      16.9985
    3076      17.8897
    3077      17.4800
    3078      18.1244
    3079      17.6331
    3080      17.1094
    3081      17.1258
    3082      17.4755
    3083      18.3744
    3084      18.4638
    3085      18.3108
    3086      17.7957
    3087      17.8346
    3088      18.2366
    3089      17.1706
    3090      18.1373
    3091      17.6417
    3092      16.7376
    3093      18.7368
    3094      18.6876
    3095      18.2283
    3096      18.7028
    3097      18.0846
    3098      18.2992
    3099      17.5822
    3100      18.1821
    3101      18.1521
    3102      18.6573
    3103      18.3505
    3104      18.3343
    3105      18.6687
    3106      18.0336
    3107      17.9275
    3108      18.2131
    3109      18.2924
    3110      17.6884
    3111      18.5680
    3112      18.4165
    3113      18.2082
    3114      18.2143
    3115      17.9447
    3116      18.2157
    3117      17.3233
    3118      18.0191
    3119      18.6577
    3120      18.5258
    3121      18.6461
    3122      18.3489
    3123      18.7295
    3124      18.1360
    3125      18.2004
    3126      17.7618
    3127      18.4890
    3128      17.8307
    3129      17.7649
    3130      18.1073
    3131      17.8374
    3132      18.3425
    3133      18.0562
    3134      18.0535
    3135      18.7656
    3136      18.3841
    3137      17.8647
    3138      18.3271
    3139      18.2367
    3140      18.3755
    3141      18.3953
    3142      18.3107
    3143      18.2786
    3144      18.4148
    3145      18.6413
    3146      17.9200
    3147      17.6795
    3148      18.3701
    3149      18.2702
    3150      18.3879
    3151      18.3392
    3152      17.8901
    3153      17.8408
    3154      17.6179
    3155      17.9238
    3156      17.8188
    3157      18.8350
    3158      17.8576
    3159      17.5654
    3160      17.8882
    3161      17.5330
    3162      18.1668
    3163      18.1588
    3164      18.5433
    3165      18.1268
    3166      18.6246
    3167      18.8179
    3168      18.7603
    3169      19.4512
    3170      18.6397
    3171      18.8100
    3172      18.6963
    3173      18.6059
    3174      18.8588
    3175      18.8292
    3176      19.2959
    3177      18.4998
    3178      18.8242
    3179      18.6777
    3180      18.6845
    3181      17.9224
    3182      17.8277
    3183      18.1255
    3184      18.5129
    3185      18.0166
    3186      18.3166
    3187      18.3052
    3188      18.6800
    3189      18.6369
    3190      18.6367
    3191      18.6240
    3192      17.9817
    3193      19.0647
    3194      19.1991
    3195      19.2434
    3196      18.6624
    3197      18.9875
    3198      18.9789
    3199      18.7870
    3200      18.6102
    3201      18.8939
    3202      19.1537
    3203      18.2618
    3204      18.7596
    3205      19.3947
    3206      19.1375
    3207      18.7452
    3208      18.8649
    3209      18.5153
    3210      19.4075
    3211      18.6151
    3212      18.9243
    3213      19.1784
    3214      19.7103
    3215      19.1935
    3216      19.3878
    3217      19.0868
    3218      19.5519
    3219      18.2674
    3220      18.4463
    3221      18.7965
    3222      19.2006
    3223      18.5762
    3224      19.1241
    3225      18.8452
    3226      18.2953
    3227      18.3423
    3228      18.6763
    3229      18.7844
    3230      18.3993
    3231      18.3500
    3232      19.1591
    3233      18.9057
    3234      19.4839
    3235      18.8686
    3236      18.5812
    3237      18.6600
    3238      18.0488
    3239      17.9374
    3240      17.5721
    3241      18.4922
    3242      19.2504
    3243      18.0300
    3244      18.4359
    3245      18.4277
    3246      17.8502
    3247      18.6864
    3248      18.7260
    3249      18.2390
    3250      18.8222
    3251      18.7989
    3252      19.1005
    3253      18.5260
    3254      19.5278
    3255      18.5993
    3256      18.8258
    3257      19.0712
    3258      18.3523
    3259      18.0261
    3260      18.4562
    3261      18.6926
    3262      18.9218
    3263      19.4313
    3264      18.8735
    3265      20.2511
    3266      18.5154
    3267      19.0414
    3268      18.9544
    3269      19.2122
    3270      18.7605
    3271      19.0677
    3272      18.9278
    3273      19.6615
    3274      19.7798
    3275      19.6014
    3276      18.8904
    3277      19.0711
    3278      18.9810
    3279      19.4771
    3280      18.4899
    3281      18.7274
    3282      17.9062
    3283      18.1369
    3284      17.8474
    3285      18.0839
    3286      18.4633
    3287      18.7157
    3288      19.1258
    3289      18.6463
    3290      19.1983
    3291      19.3788
    3292      18.7339
    3293      18.5241
    3294      18.3987
    3295      19.0605
    3296      19.1662
    3297      19.1488
    3298      19.3488
    3299      19.9743
    3300      20.2415
    3301      20.8249
    3302      19.7183
    3303      19.5350
    3304      20.3500
    3305      19.7697
    3306      20.0161
    3307      19.4022
    3308      19.8591
    3309      19.9528
    3310      19.4062
    3311      20.2874
    3312      19.8219
    3313      20.6892
    3314      19.6994
    3315      20.2136
    3316      20.5041
    3317      20.6776
    3318      20.1223
    3319      20.2315
    3320      19.3735
    3321      19.8595
    3322      19.8065
    3323      19.7237
    3324      19.4901
    3325      20.0895
    3326      19.4575
    3327      19.4990
    3328      19.2381
    3329      19.3138
    3330      19.6057
    3331      19.7133
    3332      19.1199
    3333      19.8982
    3334      18.8424
    3335      18.6305
    3336      18.7949
    3337      19.6872
    3338      19.9426
    3339      19.5605
    3340      19.4209
    3341      19.8775
    3342      19.8147
    3343      19.6634
    3344      19.7042
    3345      19.8240
    3346      20.3704
    3347      20.2441
    3348      20.5854
    3349      20.5813
    3350      20.9387
    3351      20.8918
    3352      19.7289
    3353      19.7141
    3354      20.2376
    3355      20.3443
    3356      20.5182
    3357      20.4991
    3358      20.6389
    3359      19.8661
    3360      19.9443
    3361      19.3925
    3362      19.4955
    3363      20.0241
    3364      20.2494
    3365      20.0185
    3366      20.4680
    3367      20.7993
    3368      20.4660
    3369      20.4214
    3370      20.3588
    3371      20.7336
    3372      19.7807
    3373      20.0017
    3374      20.1349
    3375      19.9294
    3376      19.8819
    3377      19.9480
    3378      20.3881
    3379      20.6233
    3380      19.6099
    3381      19.8785
    3382      20.3188
    3383      20.1287
    3384      20.0404
    3385      20.2919
    3386      19.6921
    3387      19.2639
    3388      18.6858
    3389      19.5597
    3390      19.6335
    3391      20.1237
    3392      20.1439
    3393      19.7317
    3394      20.1034
    3395      19.6859
    3396      19.9185
    3397      19.6100
    3398      20.6796
    3399      20.1541
    3400      20.5199
    3401      20.3993
    3402      19.9094
    3403      20.3375
    3404      20.1725
    3405      20.2671
    3406      19.8235
    3407      20.2723
    3408      20.2416
    3409      20.0768
    3410      20.1824
    3411      19.8284
    3412      19.8199
    3413      19.3608
    3414      19.3748
    3415      19.9032
    3416      20.1383
    3417      19.7662
    3418      19.4429
    3419      20.0808
    3420      20.1390
    3421      19.5968
    3422      20.2484
    3423      20.3669
    3424      19.8703
    3425      19.7994
    3426      20.2901
    3427      20.2232
    3428      19.8391
    3429      20.1301
    3430      19.5232
    3431      19.7588
    3432      19.5218
    3433      20.1519
    3434      19.2967
    3435      19.8231
    3436      20.1517
    3437      19.5392
    3438      20.2993
    3439      20.3890
    3440      19.6958
    3441      19.8288
    3442      19.9997
    3443      20.1228
    3444      20.5379
    3445      20.3975
    3446      19.6513
    3447      21.1708
    3448      21.1685
    3449      20.9462
    3450      20.9808
    3451      20.7571
    3452      20.2115
    3453      20.7596
    3454      20.3811
    3455      20.8548
    3456      20.8681
    3457      21.0504
    3458      21.2255
    3459      21.5802
    3460      21.3235
    3461      20.7542
    3462      21.6646
    3463      21.0324
    3464      20.7790
    3465      20.9168
    3466      20.3278
    3467      19.9354
    3468      20.2446
    3469      19.3448
    3470      20.4028
    3471      19.8416
    3472      19.6585
    3473      19.6432
    3474      19.2603
    3475      19.1568
    3476      19.1560
    3477      19.1775
    3478      19.8723
    3479      20.3583
    3480      20.0010
    3481      20.1875
    3482      20.7775
    3483      19.9736
    3484      19.6236
    3485      19.5417
    3486      19.8004
    3487      19.2321
    3488      19.7217
    3489      19.4523
    3490      19.3995
    3491      19.8827
    3492      20.1538
    3493      19.9816
    3494      20.3743
    3495      20.1382
    3496      21.4234
    3497      21.0742
    3498      21.2491
    3499      21.4007
    3500      21.3445
    3501      20.8654
    3502      20.7406
    3503      21.1008
    3504      20.4816
    3505      21.4383
    3506      20.7793
    3507      20.0001
    3508      20.6507
    3509      20.3016
    3510      20.9347
    3511      21.5776
    3512      20.7210
    3513      21.1446
    3514      21.4544
    3515      21.2176
    3516      20.8768
    3517      21.2602
    3518      21.5128
    3519      21.2444
    3520      21.2187
    3521      20.8349
    3522      21.0065
    3523      20.7157
    3524      20.8304
    3525      20.7637
    3526      21.8132
    3527      21.8609
    3528      21.6554
    3529      22.0880
    3530      22.0703
    3531      21.5638
    3532      21.0949
    3533      21.7878
    3534      21.5185
    3535      21.6022
    3536      21.1999
    3537      23.0341
    3538      22.6602
    3539      22.0903
    3540      21.9632
    3541      21.5667
    3542      22.4772
    3543      21.8587
    3544      22.0029
    3545      21.5589
    3546      22.0354
    3547      21.9764
    3548      22.2463
    3549      21.2089
    3550      21.5387
    3551      21.9792
    3552      21.2203
    3553      21.5377
    3554      22.1195
    3555      22.2044
    3556      22.0821
    3557      23.6260
    3558      22.4425
    3559      22.8174
    3560      22.3924
    3561      22.2417
    3562      22.1370
    3563      22.5977
    3564      22.8656
    3565      23.7462
    3566      23.8996
    3567      22.8666
    3568      23.3340
    3569      23.2119
    3570      23.9378
    3571      23.4651
    3572      24.6698
    3573      22.9865
    3574      23.4944
    3575      24.3997
    3576      23.7947
    3577      23.2942
    3578      22.9760
    3579      23.3808
    3580      22.6486
    3581      22.9742
    3582      23.2859
    3583      23.5153
    3584      23.7953
    3585      23.5976
    3586      23.9199
    3587      24.4692
    3588      23.5450
    3589      23.7825
    3590      23.9381
    3591      23.4050
    3592      24.1967
    3593      23.8078
    3594      23.4521
    3595      23.8904
    3596      23.7833
    3597      23.4141
    3598      23.8967
    3599      23.9989
    3600      24.0411
    3601      23.8089
    3602      24.0442
    3603      23.3860
    3604      23.5205
    3605      23.9512
    3606      23.4205
    3607      24.1790
    3608      24.0976
    3609      24.3316
    3610      24.5617
    3611      24.2241
    3612      25.1199
    3613      25.1310
    3614      24.5457
    3615      25.5329
    3616      25.9776
    3617      24.7840
    3618      23.7782
    3619      25.0134
    3620      24.2576
    3621      24.8957
    3622      24.9607
    3623      24.9374
    3624      24.7669
    3625      25.5502
    3626      25.4007
    3627      24.7334
    3628      25.3982
    3629      25.5443
    3630      25.2538
    3631      26.0509
    3632      25.4251
    3633      25.5060
    3634      24.8713
    3635      25.7060
    3636      25.5860
    3637      25.4637
    3638      24.4407
    3639      24.7399
    3640      24.9343
    3641      24.6457
    3642      23.6437
    3643      24.6968
    3644      24.5890
    3645      24.9918
    3646      25.6736
    3647      25.0180
    3648      25.3127
    3649      25.4903
    3650      25.4060
    3651      25.4360
    3652      25.3905
    3653      25.0467
    3654      25.5177
    3655      25.6545
    3656      26.1903
    3657      26.7339
    3658      26.3734
    3659      26.1985
    3660      25.9579
    3661      26.2552
    3662      26.2911
    3663      26.0887
    3664      25.9030
    3665      25.8441
    3666      25.0962
    3667      25.4957
    3668      25.5087
    3669      25.6978
    3670      25.7010
    3671      25.7373
    3672      25.6303
    3673      25.4536
    3674      25.5461
    3675      25.8140
    3676      25.4856
    3677      25.7010
    3678      26.6600
    3679      26.2691
    3680      26.3910
    3681      26.5770
    3682      26.8504
    3683      26.0922
    3684      25.7121
    3685      26.2713
    3686      26.1596
    3687      25.7370
    3688      26.6980
    3689      26.5828
    3690      26.1179
    3691      25.7778
    3692      25.2692
    3693      24.2944
    3694      24.1186
    3695      24.7538
    3696      24.0762
    3697      24.0172
    3698      24.6346
    3699      24.0405
    3700      23.6729
    3701      23.8740
    3702      23.8665
    3703      24.1110
    3704      23.5885
    3705      23.5211
    3706      23.1882
    3707      23.6292
    3708      24.1752
    3709      23.7064
    3710      24.0497
    3711      23.6768
    3712      23.2855
    3713      23.5030
    3714      22.8836
    3715      22.5530
    3716      24.0587
    3717      23.3904
    3718      22.7926
    3719      22.7318
    3720      23.0738
    3721      22.8072
    3722      23.0471
    3723      23.2988
    3724      22.8266
    3725      23.2624
    3726      23.4818
    3727      23.0753
    3728      22.9001
    3729      22.8158
    3730      23.0921
    3731      22.6897
    3732      23.0093
    3733      23.4249
    3734      22.5737
    3735      22.8371
    3736      21.8732
    3737      22.4075
    3738      23.0095
    3739      22.8637
    3740      22.5880
    3741      23.0406
    3742      22.6220
    3743      23.0228
    3744      22.7738
    3745      23.2107
    3746      22.6894
    3747      22.2043
    3748      22.1230
    3749      23.1735
    3750      22.3381
    3751      22.4587
    3752      23.2592
    3753      23.0844
    3754      22.8786
    3755      22.5615
    3756      23.2531
    3757      22.0910
    3758      21.6678
    3759      21.9870
    3760      22.1385
    3761      21.7428
    3762      21.8990
    3763      22.4174
    3764      23.4340
    3765      23.3304
    3766      23.0066
    3767      23.7129
    3768      23.5531
    3769      22.9891
    3770      24.3245
    3771      23.2053
    3772      23.4891
    3773      23.1134
    3774      22.8967
    3775      23.9011
    3776      23.7233
    3777      24.0472
    3778      23.7658
    3779      24.5079
    3780      24.2996
    3781      24.5580
    3782      23.6553
    3783      22.8827
    3784      24.1403
    3785      23.5979
    3786      23.0320
    3787      23.1749
    3788      22.8752
    3789      23.3448
    3790      22.5502
    3791      23.3586
    3792      23.3094
    3793      23.4951
    3794      23.0274
    3795      22.7804
    3796      22.5360
    3797      23.5232
    3798      23.1811
    3799      22.3295
    3800      22.6905
    3801      22.1725
    3802      21.9524
    3803      21.8388
    3804      21.8850
    3805      22.2709
    3806      22.6693
    3807      23.8433
    3808      22.2686
    3809      21.7070
    3810      21.9651
    3811      21.9673
    3812      22.3403
    3813      22.2551
    3814      21.9426
    3815      21.4633
    3816      22.1229
    3817      21.1782
    3818      21.8556
    3819      21.6245
    3820      21.5867
    3821      21.4822
    3822      20.9541
    3823      21.3890
    3824      21.8673
    3825      21.7069
    3826      21.3598
    3827      21.6780
    3828      21.4307
    3829      21.3171
    3830      21.7279
    3831      21.6583
    3832      22.3795
    3833      22.4474
    3834      21.8918
    3835      21.9544
    3836      21.9842
    3837      22.4352
    3838      22.2857
    3839      22.4239
    3840      22.5474
    3841      22.8841
    3842      21.4862
    3843      23.5687
    3844      22.6724
    3845      23.3872
    3846      23.2570
    3847      23.2661
    3848      23.5434
    3849      23.5400
    3850      23.7223
    3851      24.0486
    3852      23.1859
    3853      24.1216
    3854      24.0507
    3855      23.5267
    3856      23.4345
    3857      23.3861
    3858      23.4654
    3859      23.2179
    3860      23.3223
    3861      23.4385
    3862      22.9981
    3863      22.3539
    3864      22.6788
    3865      22.7772
    3866      22.9699
    3867      23.0950
    3868      23.2282
    3869      22.4716
    3870      23.2638
    3871      24.0923
    3872      23.6011
    3873      23.8669
    3874      23.7328
    3875      23.9793
    3876      23.8948
    3877      24.0631
    3878      23.0272
    3879      23.6931
    3880      24.0298
    3881      24.5403
    3882      23.1572
    3883      23.6894
    3884      23.7743
    3885      23.7860
    3886      23.7993
    3887      23.6040
    3888      23.0722
    3889      23.3762
    3890      23.1331
    3891      22.9042
    3892      23.1868
    3893      22.7786
    3894      23.0310
    3895      23.9936
    3896      23.3091
    3897      23.3373
    3898      21.9581
    3899      22.9192
    3900      22.7348
    3901      23.5561
    3902      23.6484
    3903      23.3196
    3904      23.2073
    3905      23.2021
    3906      23.8525
    3907      22.6686
    3908      23.2058
    3909      22.1866
    3910      22.1785
    3911      22.6351
    3912      23.3625
    3913      22.7608
    3914      23.0002
    3915      22.7011
    3916      22.8804
    3917      23.1829
    3918      22.3092
    3919      22.3332
    3920      23.0368
    3921      23.0158
    3922      23.6298
    3923      23.0557
    3924      22.6453
    3925      22.9932
    3926      24.0766
    3927      23.5576
    3928      23.0073
    3929      22.9034
    3930      22.2143
    3931      22.6723
    3932      22.6084
    3933      23.3917
    3934      23.4672
    3935      24.1699
    3936      23.8941
    3937      23.4920
    3938      22.4595
    3939      23.1835
    3940      23.2294
    3941      23.4144
    3942      22.4721
    3943      22.7178
    3944      22.6025
    3945      22.8525
    3946      22.6155
    3947      23.2237
    3948      23.1761
    3949      23.3264
    3950      23.0074
    3951      23.5648
    3952      23.2024
    3953      22.7988
    3954      22.7052
    3955      22.9094
    3956      22.5763
    3957      22.6345
    3958      22.7818
    3959      22.5590
    3960      22.7714
    3961      22.0139
    3962      23.1577
    3963      22.3414
    3964      22.2763
    3965      21.9125
    3966      22.8143
    3967      23.1809
    3968      22.8572
    3969      22.9415
    3970      22.6448
    3971      22.3013
    3972      22.6301
    3973      22.7421
    3974      22.2122
    3975      22.8862
    3976      22.5238
    3977      22.5917
    3978      23.0983
    3979      22.8147
    3980      22.0253
    3981      22.7748
    3982      22.1832
    3983      22.4149
    3984      22.1633
    3985      22.5181
    3986      21.4576
    3987      22.2101
    3988      22.2667
    3989      22.1408
    3990      22.3718
    3991      22.2559
    3992      22.7400
    3993      23.4895
    3994      24.1719
    3995      23.5810
    3996      23.5189
    3997      22.8143
    3998      22.4218
    3999      21.9326
    4000      22.7405
    4001      23.1019
    4002      23.3677
    4003      23.2451
    4004      22.6554
    4005      22.9884
    4006      22.1656
    4007      22.2360
    4008      23.5704
    4009      23.3163
    4010      23.2023
    4011      22.6891
    4012      22.2772
    4013      22.7420
    4014      22.7568
    4015      23.1616
    4016      22.8198
    4017      23.1457
    4018      23.5296
    4019      23.2529
    4020      24.0220
    4021      22.7634
    4022      22.2860
    4023      22.9889
    4024      23.0038
    4025      23.2248
    4026      23.2609
    4027      23.5703
    4028      23.7899
    4029      23.2751
    4030      23.2738
    4031      23.0886
    4032      22.6624
    4033      23.5230
    4034      23.2145
    4035      22.9537
    4036      24.1195
    4037      23.5893
    4038      24.0261
    4039      23.8005
    4040      23.2175
    4041      23.0371
    4042      23.2402
    4043      23.7755
    4044      23.0970
    4045      23.2878
    4046      22.2578
    4047      22.2965
    4048      22.2734
    4049      22.5619
    4050      22.8422
    4051      23.3801
    4052      23.4913
    4053      23.3009
    4054      22.3305
    4055      22.6704
    4056      22.2404
    4057      22.0728
    4058      22.7638
    4059      22.7506
    4060      22.4615
    4061      23.2170
    4062      23.4277
    4063      23.0450
    4064      22.7424
    4065      22.6822
    4066      22.7287
    4067      22.5266
    4068      23.9022
    4069      23.3653
    4070      21.8548
    4071      23.1210
    4072      23.6271
    4073      23.4753
    4074      24.1779
    4075      24.1588
    4076      23.1230
    4077      23.0516
    4078      23.3279
    4079      23.6849
    4080      23.9120
    4081      24.5613
    4082      23.5349
    4083      24.0346
    4084      23.3991
    4085      23.6071
    4086      23.2031
    4087      22.7850
    4088      22.9127
    4089      22.5580
    4090      22.4964
    4091      22.6825
    4092      22.5707
    4093      22.6520
    4094      22.5616
    4095      22.8578
    4096      23.4012
    4097      22.5868
    4098      22.6585
    4099      22.5724
    4100      22.2066
    4101      22.6138
    4102      23.4537
    4103      22.1681
    4104      22.1435
    4105      22.5986
    4106      22.5320
    4107      22.4316
    4108      22.8752
    4109      22.5940
    4110      21.8300
    4111      21.7110
    4112      21.3183
    4113      21.3295
    4114      21.3324
    4115      20.6779
    4116      22.0050
    4117      22.3547
    4118      21.2285
    4119      22.5645
    4120      22.5674
    4121      21.8573
    4122      22.9615
    4123      21.9892
    4124      21.5137
    4125      21.3822
    4126      21.5923
    4127      21.3281
    4128      21.5253
    4129      21.1337
    4130      21.2900
    4131      21.7097
    4132      21.6560
    4133      21.2519
    4134      21.1267
    4135      21.1862
    4136      21.7894
    4137      21.3271
    4138      20.9264
    4139      20.9322
    4140      21.2817
    4141      19.9655
    4142      20.9279
    4143      21.8409
    4144      21.6218
    4145      21.4800
    4146      21.4616
    4147      20.6962
    4148      21.4871
    4149      21.4819
    4150      21.4645
    4151      22.0774
    4152      21.2258
    4153      21.7267
    4154      22.0075
    4155      22.2003
    4156      22.1568
    4157      22.0974
    4158      22.3147
    4159      21.7524
    4160      22.3107
    4161      21.7224
    4162      22.0588
    4163      22.9960
    4164      21.8786
    4165      21.9488
    4166      21.9647
    4167      22.7193
    4168      21.8755
    4169      22.9416
    4170      23.7236
    4171      23.4248
    4172      23.5149
    4173      23.8349
    4174      23.7084
    4175      23.8234
    4176      23.9129
    4177      22.9678
    4178      23.4229
    4179      23.7333
    4180      23.6282
    4181      22.8298
    4182      23.4213
    4183      23.3330
    4184      23.4277
    4185      23.7253
    4186      23.9024
    4187      24.0581
    4188      24.6038
    4189      24.0864
    4190      23.9404
    4191      24.0261
    4192      23.9963
    4193      23.9870
    4194      23.8765
    4195      24.3401
    4196      24.7424
    4197      25.3717
    4198      25.3650
    4199      25.6221
    4200      24.9539
    4201      25.9012
    4202      25.5863
    4203      25.1043
    4204      24.9425
    4205      24.9447
    4206      23.6338
    4207      25.0095
    4208      24.8716
    4209      24.2264
    4210      23.9075
    4211      23.9383
    4212      23.8494
    4213      23.7149
    4214      22.9024
    4215      23.0715
    4216      23.3221
    4217      24.1292
    4218      23.3947
    4219      22.7979
    4220      22.1359
    4221      22.5416
    4222      22.3033
    4223      23.0865
    4224      24.3152
    4225      23.7051
    4226      23.4346
    4227      22.6813
    4228      23.6367
    4229      24.1501
    4230      23.7635
    4231      23.8728
    4232      24.1466
    4233      24.6139
    4234      23.6271
    4235      23.9338
    4236      23.8972
    4237      23.6059
    4238      23.3639
    4239      23.4259
    4240      24.0450
    4241      24.0375
    4242      24.1511
    4243      24.1839
    4244      24.4211
    4245      24.0182
    4246      24.5705
    4247      24.0501
    4248      24.2537
    4249      24.5445
    4250      24.4725
    4251      23.9290
    4252      25.0621
    4253      24.1067
    4254      24.2002
    4255      24.4347
    4256      24.3961
    4257      24.4239
    4258      25.0481
    4259      25.8711
    4260      25.3786
    4261      24.9635
    4262      24.4947
    4263      24.1876
    4264      24.2881
    4265      24.5873
    4266      23.7176
    4267      23.9258
    4268      23.0995
    4269      23.4257
    4270      23.3296
    4271      23.3388
    4272      22.9985
    4273      23.7787
    4274      23.1800
    4275      23.3341
    4276      23.1618
    4277      23.3792
    4278      23.2363
    4279      23.5842
    4280      23.9342
    4281      24.0826
    4282      24.4831
    4283      23.6823
    4284      23.8265
    4285      24.2269
    4286      24.1789
    4287      24.2863
    4288      24.0469
    4289      24.7069
    4290      24.5696
    4291      23.6931
    4292      23.8426
    4293      23.7388
    4294      24.3657
    4295      23.9364
    4296      23.4625
    4297      23.2053
    4298      23.6080
    4299      23.8040
    4300      24.2616
    4301      24.2910
    4302      24.2800
    4303      24.2190
    4304      23.6621
    4305      24.1812
    4306      23.9698
    4307      24.6648
    4308      24.0045
    4309      24.1407
    4310      23.8922
    4311      23.9714
    4312      24.1698
    4313      23.7130
    4314      23.9009
    4315      24.4249
    4316      24.3855
    4317      24.3826
    4318      23.4977
    4319      25.0689
    4320      25.5601
    4321      25.7025
    4322      24.9044
    4323      24.2286
    4324      23.1711
    4325      23.3572
    4326      23.2105
    4327      22.7922
    4328      23.8548
    4329      23.3264
    4330      23.7887
    4331      23.3115
    4332      23.8850
    4333      23.4263
    4334      23.7579
    4335      24.0179
    4336      23.7818
    4337      24.2989
    4338      24.8500
    4339      24.6775
    4340      23.8207
    4341      24.6337
    4342      25.1803
    4343      24.4724
    4344      24.5552
    4345      23.6756
    4346      24.3813
    4347      24.3870
    4348      24.4574
    4349      24.7918
    4350      23.2492
    4351      24.0472
    4352      23.6467
    4353      23.3030
    4354      22.2235
    4355      23.3298
    4356      23.6555
    4357      23.9009
    4358      23.1274
    4359      23.5671
    4360      23.7607
    4361      23.4476
    4362      23.6770
    4363      23.7994
    4364      23.5145
    4365      23.3397
    4366      24.1075
    4367      23.5162
    4368      23.7190
    4369      24.4356
    4370      24.0020
    4371      24.3060
    4372      23.7227
    4373      23.7257
    4374      24.6007
    4375      23.9360
    4376      24.4391
    4377      24.3216
    4378      24.5159
    4379      24.3211
    4380      23.6524
    4381      25.1416
    4382      24.8205
    4383      24.0538
    4384      23.5880
    4385      23.4626
    4386      23.8570
    4387      24.4593
    4388      24.3406
    4389      23.5772
    4390      24.5418
    4391      23.8913
    4392      24.0042
    4393      23.6325
    4394      24.4125
    4395      23.6899
    4396      23.7705
    4397      24.1743
    4398      24.3931
    4399      23.8056
    4400      24.1063
    4401      24.4529
    4402      24.2569
    4403      23.8700
    4404      24.1044
    4405      23.5995
    4406      23.8340
    4407      23.2150
    4408      23.4153
    4409      23.7440
    4410      24.4904
    4411      23.7908
    4412      22.6641
    4413      23.4588
    4414      23.6246
    4415      23.8710
    4416      24.5699
    4417      23.8982
    4418      23.7162
    4419      24.6263
    4420      24.2821
    4421      23.9097
    4422      23.6684
    4423      23.9268
    4424      23.6801
    4425      23.9261
    4426      23.7168
    4427      23.0291
    4428      22.9112
    4429      23.9740
    4430      22.9544
    4431      23.4818
    4432      23.8228
    4433      23.2467
    4434      23.0038
    4435      23.0660
    4436      23.7064
    4437      24.2363
    4438      23.9658
    4439      24.0194
    4440      23.9598
    4441      24.7564
    4442      23.6920
    4443      24.6901
    4444      24.9844
    4445      25.3771
    4446      24.6007
    4447      24.5825
    4448      24.4481
    4449      23.5788
    4450      23.8107
    4451      23.1928
    4452      23.5784
    4453      23.2158
    4454      23.6470
    4455      23.4033
    4456      23.2199
    4457      23.2425
    4458      23.6298
    4459      22.8003
    4460      23.4440
    4461      23.8720
    4462      23.8701
    4463      24.4309
    4464      23.6195
    4465      23.8976
    4466      24.4129
    4467      24.2882
    4468      23.9075
    4469      24.0345
    4470      23.3345
    4471      23.2798
    4472      23.2256
    4473      23.2577
    4474      24.0822
    4475      24.6663
    4476      23.3798
    4477      24.0492
    4478      24.5317
    4479      23.7110
    4480      24.0626
    4481      23.2665
    4482      23.6672
    4483      23.4206
    4484      22.9446
    4485      23.3149
    4486      23.0878
    4487      23.0170
    4488      22.3296
    4489      22.7306
    4490      22.7815
    4491      23.1602
    4492      23.4236
    4493      23.9545
    4494      24.0686
    4495      24.5562
    4496      24.4679
    4497      25.9345
    4498      25.5020
    4499      24.4606
    4500      25.4896
    4501      25.5543
    4502      25.4803
    4503      25.5832
    4504      26.5568
    4505      25.3025
    4506      24.6322
    4507      25.7465
    4508      25.6395
    4509      25.4704
    4510      25.9201
    4511      25.1322
    4512      24.6579
    4513      25.4654
    4514      25.0779
    4515      25.6843
    4516      25.8949
    4517      25.9465
    4518      25.5827
    4519      24.9498
    4520      25.1176
    4521      25.6898
    4522      26.8918
    4523      25.8352
    4524      25.0641
    4525      25.1052
    4526      24.9994
    4527      24.9547
    4528      25.0665
    4529      24.1163
    4530      23.9040
    4531      25.2245
    4532      24.7780
    4533      25.0369
    4534      25.7173
    4535      25.2691
    4536      26.3521
    4537      26.0203
    4538      26.0376
    4539      25.8739
    4540      25.7876
    4541      26.7576
    4542      25.0524
    4543      25.1766
    4544      25.1929
    4545      25.0756
    4546      25.4306
    4547      26.2987
    4548      26.1309
    4549      25.6861
    4550      25.8551
    4551      25.4716
    4552      25.7835
    4553      25.5243
    4554      24.9512
    4555      25.2380
    4556      24.5729
    4557      25.4696
    4558      25.5954
    4559      25.1337
    4560      25.2497
    4561      25.3802
    4562      25.3196
    4563      25.0386
    4564      25.1149
    4565      24.8133
    4566      24.6252
    4567      25.1327
    4568      24.4628
    4569      24.4512
    4570      25.1183
    4571      24.2766
    4572      25.9142
    4573      25.2215
    4574      26.3432
    4575      24.3230
    4576      25.3657
    4577      25.4298
    4578      25.9536
    4579      25.8511
    4580      26.1737
    4581      26.4461
    4582      26.3137
    4583      26.2801
    4584      25.5775
    4585      25.8036
    4586      25.6592
    4587      25.5521
    4588      26.2892
    4589      26.6132
    4590      26.2149
    4591      26.4045
    4592      26.4794
    4593      26.7799
    4594      27.1928
    4595      26.6396
    4596      26.7313
    4597      27.5917
    4598      28.5219
    4599      28.7187
    4600      27.4836
    4601      28.4511
    4602      27.7558
    4603      26.8033
    4604      27.3868
    4605      27.3727
    4606      27.0253
    4607      28.2788
    4608      27.1218
    4609      27.9663
    4610      27.2166
    4611      27.9912
    4612      27.5367
    4613      27.4389
    4614      28.5086
    4615      27.3144
    4616      27.1402
    4617      28.2366
    4618      28.2991
    4619      27.4863
    4620      27.9030
    4621      27.3760
    4622      26.8418
    4623      26.7792
    4624      27.1681
    4625      26.8146
    4626      26.5117
    4627      25.8000
    4628      27.5730
    4629      27.1574
    4630      27.1984
    4631      26.2033
    4632      26.5060
    4633      27.1838
    4634      25.5404
    4635      25.0077
    4636      26.1811
    4637      25.6307
    4638      25.5788
    4639      25.6912
    4640      25.2855
    4641      25.5630
    4642      26.3160
    4643      27.2060
    4644      25.9405
    4645      26.6833
    4646      25.5986
    4647      26.1686
    4648      26.5838
    4649      26.9523
    4650      27.1298
    4651      27.2971
    4652      27.1231
    4653      27.4334
    4654      28.3573
    4655      27.0903
    4656      27.3385
    4657      27.2016
    4658      26.4576
    4659      26.0186
    4660      26.8660
    4661      27.5001
    4662      27.3172
    4663      28.0879
    4664      27.2856
    4665      28.4635
    4666      28.4514
    4667      27.8546
    4668      27.9628
    4669      28.4996
    4670      27.6500
    4671      28.2051
    4672      28.2416
    4673      27.4820
    4674      28.2277
    4675      27.8776
    4676      28.2837
    4677      28.2016
    4678      27.8216
    4679      29.3821
    4680      29.0139
    4681      28.9309
    4682      28.0950
    4683      28.2969
    4684      28.1861
    4685      28.2851
    4686      27.5431
    4687      28.7549
    4688      28.0564
    4689      27.9191
    4690      28.0629
    4691      27.8353
    4692      28.6413
    4693      27.7196
    4694      27.7634
    4695      28.8514
    4696      29.1848
    4697      28.6430
    4698      27.8199
    4699      27.6294
    4700      27.4312
    4701      27.6223
    4702      27.5790
    4703      27.4292
    4704      27.1460
    4705      27.8387
    4706      25.8221
    4707      26.8066
    4708      26.4210
    4709      26.5425
    4710      27.0502
    4711      26.7941
    4712      27.9355
    4713      27.3924
    4714      27.9677
    4715      27.9348
    4716      27.1236
    4717      26.7938
    4718      26.6488
    4719      26.2375
    4720      25.4016
    4721      25.7020
    4722      26.7729
    4723      25.6246
    4724      25.1586
    4725      25.2316
    4726      25.3471
    4727      24.8062
    4728      25.6596
    4729      25.4898
    4730      26.3546
    4731      25.1395
    4732      25.7694
    4733      25.3931
    4734      26.3793
    4735      25.2650
    4736      24.7482
    4737      25.3017
    4738      25.2291
    4739      26.1165
    4740      26.1884
    4741      26.4034
    4742      25.2625
    4743      25.8329
    4744      26.3297
    4745      25.6958
    4746      26.1842
    4747      26.2021
    4748      26.2756
    4749      25.8525
    4750      25.7809
    4751      26.0461
    4752      26.4984
    4753      25.3451
    4754      25.4807
    4755      25.6025
    4756      24.8080
    4757      24.4173
    4758      24.9981
    4759      24.6068
    4760      24.9165
    4761      24.3544
    4762      24.6171
    4763      24.4523
    4764      23.7337
    4765      25.2148
    4766      25.1077
    4767      25.2514
    4768      25.1315
    4769      25.5313
    4770      24.3203
    4771      24.9925
    4772      24.8312
    4773      24.0916
    4774      24.7207
    4775      24.9038
    4776      25.4703
    4777      25.9924
    4778      25.4460
    4779      25.4169
    4780      25.0466
    4781      25.6258
    4782      25.3312
    4783      25.7555
    4784      25.5168
    4785      25.2763
    4786      25.5463
    4787      25.3368
    4788      24.6298
    4789      25.0371
    4790      25.1467
    4791      26.3095
    4792      25.4785
    4793      25.6238
    4794      25.8863
    4795      25.4921
    4796      25.5360
    4797      25.2332
    4798      25.7389
    4799      25.3261
    4800      25.7885
    4801      24.8886
    4802      25.3613
    4803      25.2906
    4804      25.1528
    4805      24.9692
    4806      25.0496
    4807      24.9687
    4808      25.7042
    4809      26.3935
    4810      26.8678
    4811      25.9917
    4812      26.0174
    4813      26.0626
    4814      25.3434
    4815      25.0339
    4816      25.5425
    4817      25.4126
    4818      24.6473
    4819      24.8187
    4820      25.1476
    4821      25.0539
    4822      24.6257
    4823      24.7785
    4824      24.5034
    4825      24.8242
    4826      25.1013
    4827      25.0378
    4828      24.5729
    4829      25.2261
    4830      23.7420
    4831      24.2099
    4832      23.9666
    4833      23.6175
    4834      23.4075
    4835      24.7225
    4836      25.1929
    4837      24.8345
    4838      24.8211
    4839      24.7967
    4840      25.5381
    4841      24.6701
    4842      24.3014
    4843      24.8536
    4844      26.4554
    4845      26.5140
    4846      24.6666
    4847      25.4484
    4848      25.3010
    4849      25.3873
    4850      24.4464
    4851      24.4514
    4852      24.4116
    4853      23.9264
    4854      24.4018
    4855      24.3531
    4856      25.1055
    4857      24.0711
    4858      24.3944
    4859      24.0797
    4860      25.3942
    4861      24.7219
    4862      25.1543
    4863      24.7403
    4864      25.3941
    4865      24.8898
    4866      24.6486
    4867      24.4555
    4868      24.3050
    4869      24.5632
    4870      24.3419
    4871      24.6291
    4872      24.9974
    4873      23.8598
    4874      24.0677
    4875      24.5872
    4876      24.8537
    4877      25.0202
    4878      24.8007
    4879      24.7541
    4880      25.5197
    4881      25.3437
    4882      25.5762
    4883      24.9620
    4884      25.3094
    4885      24.9675
    4886      24.5112
    4887      24.5047
    4888      23.9284
    4889      24.0731
    4890      24.7170
    4891      24.6271
    4892      24.3712
    4893      24.1674
    4894      24.3390
    4895      24.3373
    4896      25.4928
    4897      25.5022
    4898      24.7066
    4899      25.1183
    4900      24.7712
    4901      25.2489
    4902      24.4970
    4903      25.1014
    4904      25.3030
    4905      25.7482
    4906      25.3922
    4907      25.4671
    4908      25.2824
    4909      24.5630
    4910      24.4021
    4911      25.1951
    4912      24.4873
    4913      25.1483
    4914      24.0246
    4915      24.4352
    4916      23.9116
    4917      23.5299
    4918      23.9047
    4919      24.9098
    4920      24.5536
    4921      24.0484
    4922      24.3352
    4923      24.3144
    4924      24.7786
    4925      24.5334
    4926      24.8670
    4927      24.2810
    4928      24.2053
    4929      24.8607
    4930      25.1466
    4931      24.8122
    4932      25.3748
    4933      25.8109
    4934      25.6472
    4935      25.6512
    4936      25.8773
    4937      25.4869
    4938      24.5155
    4939      25.2840
    4940      25.2994
    4941      25.5587
    4942      24.9435
    4943      24.6615
    4944      24.9101
    4945      25.0647
    4946      25.3707
    4947      25.0982
    4948      25.2236
    4949      25.1593
    4950      25.4192
    4951      25.2452
    4952      25.8341
    4953      25.1610
    4954      25.0201
    4955      24.9041
    4956      25.1353
    4957      25.0656
    4958      24.7440
    4959      25.3569
    4960      25.3966
    4961      25.8005
    4962      25.1769
    4963      25.1861
    4964      25.3015
    4965      26.0037
    4966      25.9007
    4967      25.8239
    4968      25.2695
    4969      24.8276
    4970      24.8900
    4971      25.1911
    4972      24.6768
    4973      25.3207
    4974      24.6194
    4975      25.1729
    4976      25.3496
    4977      24.8984
    4978      25.9532
    4979      25.0799
    4980      25.1386
    4981      25.0240
    4982      24.5772
    4983      26.8470
    4984      26.2742
    4985      26.7037
    4986      26.1219
    4987      25.8082
    4988      25.2573
    4989      25.3029
    4990      25.3148
    4991      25.8123
    4992      25.2067
    4993      25.3994
    4994      25.8954
    4995      25.6130
    4996      25.2649
    4997      24.7934
    4998      25.1580
    4999      24.9870
    5000      24.6794
    5001      25.1039
    5002      25.3668
    5003      25.3346
    5004      26.4415
    5005      25.4916
    5006      24.8825
    5007      25.2502
    5008      25.3599
    5009      24.7905
    5010      24.9387
    5011      23.9183
    5012      25.1301
    5013      25.2831
    5014      25.6584
    5015      24.3925
    5016      24.7445
    5017      24.5480
    5018      24.7987
    5019      24.2149
    5020      24.1170
    5021      24.1650
    5022      24.3496
    5023      23.5111
    5024      24.3200
    5025      23.4415
    5026      23.7607
    5027      24.4293
    5028      24.8544
    5029      24.0245
    5030      24.8981
    5031      24.6663
    5032      24.7391
    5033      25.5414
    5034      25.2299
    5035      24.6016
    5036      25.2009
    5037      24.3416
    5038      24.6368
    5039      25.0190
    5040      25.4803
    5041      25.6154
    5042      24.8850
    5043      24.8692
    5044      25.1621
    5045      25.0888
    5046      25.4477
    5047      25.3469
    5048      25.7843
    5049      24.8065
    5050      24.5308
    5051      24.9020
    5052      25.2824
    5053      25.3701
    5054      24.6126
    5055      24.8343
    5056      25.0648
    5057      24.7751
    5058      24.8566
    5059      25.0652
    5060      24.9495
    5061      24.9105
    5062      25.2418
    5063      25.2287
    5064      24.5604
    5065      24.2478
    5066      24.1594
    5067      24.1173
    5068      26.0627
    5069      24.8559
    5070      25.4360
    5071      24.8925
    5072      25.0126
    5073      24.4189
    5074      24.0742
    5075      24.9846
    5076      24.9752
    5077      25.2268
    5078      24.9780
    5079      24.9404
    5080      25.2022
    5081      25.6185
    5082      25.1090
    5083      25.5293
    5084      24.0560
    5085      24.8721
    5086      25.4031
    5087      25.5255
    5088      25.3343
    5089      25.9373
    5090      26.2673
    5091      26.2211
    5092      25.2644
    5093      25.5720
    5094      25.7539
    5095      25.9116
    5096      25.8282
    5097      25.5856
    5098      26.3623
    5099      25.3888
    5100      25.2069
    5101      25.0265
    5102      24.9477
    5103      24.2881
    5104      24.8955
    5105      24.6787
    5106      24.9644
    5107      24.9771
    5108      25.4298
    5109      24.6792
    5110      24.0542
    5111      24.4458
    5112      24.5761
    5113      23.7588
    5114      23.5211
    5115      23.8162
    5116      24.0913
    5117      24.0613
    5118      23.9918
    5119      23.8750
    5120      24.2695
    5121      23.9435
    5122      23.7131
    5123      23.3227
    5124      23.8990
    5125      23.7848
    5126      23.9299
    5127      24.4706
    5128      23.1541
    5129      22.7200
    5130      23.6361
    5131      23.2480
    5132      23.6528
    5133      23.5069
    5134      23.5022
    5135      23.2376
    5136      23.3859
    5137      23.1918
    5138      23.4809
    5139      22.9091
    5140      23.0664
    5141      23.3088
    5142      23.2674
    5143      22.9102
    5144      22.6321
    5145      22.8703
    5146      22.2540
    5147      22.7335
    5148      23.2366
    5149      23.0612
    5150      22.8966
    5151      23.1637
    5152      22.7599
    5153      23.3611
    5154      23.6067
    5155      23.7010
    5156      23.3212
    5157      23.7559
    5158      22.9487
    5159      23.0282
    5160      23.6543
    5161      23.8940
    5162      23.0140
    5163      24.1715
    5164      23.7688
    5165      23.7732
    5166      23.2175
    5167      22.8529
    5168      22.4932
    5169      22.5256
    5170      23.3845
    5171      23.3450
    5172      23.4099
    5173      23.1969
    5174      23.3463
    5175      24.0542
    5176      23.9531
    5177      23.3051
    5178      23.4703
    5179      23.8191
    5180      24.4981
    5181      23.4020
    5182      24.0043
    5183      24.0609
    5184      23.3135
    5185      24.5353
    5186      24.3289
    5187      24.3693
    5188      24.2900
    5189      24.8579
    5190      24.5291
    5191      24.5344
    5192      24.1594
    5193      24.7322
    5194      24.1699
    5195      24.6296
    5196      24.0026
    5197      24.4084
    5198      24.5021
    5199      24.2239
    5200      23.9049
    5201      24.0729
    5202      24.0914
    5203      23.9718
    5204      23.7570
    5205      23.8350
    5206      24.0658
    5207      23.7414
    5208      23.5486
    5209      23.9696
    5210      24.1650
    5211      24.4262
    5212      23.7283
    5213      24.2926
    5214      24.2554
    5215      24.4537
    5216      23.8680
    5217      24.2998
    5218      23.9378
    5219      24.4711
    5220      24.7032
    5221      24.8519
    5222      24.8240
    5223      24.9403
    5224      24.5768
    5225      25.2998
    5226      24.5342
    5227      24.4507
    5228      23.7821
    5229      24.1090
    5230      23.8663
    5231      24.0811
    5232      24.3192
    5233      23.4945
    5234      24.0547
    5235      24.1001
    5236      23.9144
    5237      23.8953
    5238      24.0995
    5239      24.9896
    5240      24.9037
    5241      24.8542
    5242      24.9329
    5243      25.2004
    5244      25.3358
    5245      25.1222
    5246      25.3939
    5247      24.9878
    5248      24.9468
    5249      25.0206
    5250      25.9205
    5251      24.6394
    5252      25.0124
    5253      25.1625
    5254      24.1422
    5255      24.7270
    5256      24.9502
    5257      25.1532
    5258      24.6951
    5259      25.1027
    5260      24.7795
    5261      25.1293
    5262      24.9848
    5263      25.6090
    5264      25.0507
    5265      23.6563
    5266      25.0527
    5267      25.0018
    5268      24.1581
    5269      24.7750
    5270      24.8287
    5271      24.6060
    5272      24.0769
    5273      24.7647
    5274      25.0042
    5275      25.3987
    5276      24.8227
    5277      25.2684
    5278      25.9851
    5279      24.4006
    5280      23.8453
    5281      24.6563
    5282      25.0271
    5283      23.8373
    5284      23.8801
    5285      24.3929
    5286      24.7904
    5287      25.4195
    5288      24.3746
    5289      24.7683
    5290      25.0040
    5291      23.8663
    5292      24.6602
    5293      25.1626
    5294      24.9243
    5295      24.8553
    5296      24.7905
    5297      24.1481
    5298      24.3517
    5299      24.8405
    5300      24.8485
    5301      24.3857
    5302      25.1063
    5303      24.3984
    5304      24.3099
    5305      24.2783
    5306      24.8010
    5307      23.8239
    5308      23.5021
    5309      23.7630
    5310      23.8918
    5311      23.8661
    5312      23.6037
    5313      22.8468
    5314      23.6322
    5315      23.4617
    5316      22.5579
    5317      22.3859
    5318      23.6134
    5319      22.8953
    5320      23.0028
    5321      23.6238
    5322      22.8386
    5323      23.2266
    5324      23.3296
    5325      23.2516
    5326      22.5527
    5327      23.0188
    5328      22.4031
    5329      23.5226
    5330      22.9946
    5331      23.8753
    5332      23.6174
    5333      23.3728
    5334      22.8240
    5335      22.5079
    5336      22.8310
    5337      23.1446
    5338      23.4639
    5339      24.0838
    5340      23.7966
    5341      23.5804
    5342      23.7094
    5343      23.8322
    5344      24.1839
    5345      23.8921
    5346      24.4096
    5347      23.3487
    5348      23.6499
    5349      23.3498
    5350      22.5199
    5351      23.0848
    5352      23.3912
    5353      22.9477
    5354      23.9836
    5355      24.1199
    5356      23.4593
    5357      24.6336
    5358      24.4229
    5359      24.5817
    5360      24.4727
    5361      24.7971
    5362      24.4987
    5363      24.7274
    5364      23.7955
    5365      24.0215
    5366      24.0436
    5367      24.2142
    5368      24.2783
    5369      23.8354
    5370      23.7099
    5371      22.9925
    5372      22.9832
    5373      22.6891
    5374      23.2639
    5375      23.6919
    5376      23.8581
    5377      23.6062
    5378      22.9827
    5379      23.8533
    5380      23.8593
    5381      24.1727
    5382      23.8680
    5383      23.6679
    5384      24.1611
    5385      23.8415
    5386      23.9699
    5387      23.3979
    5388      23.9107
    5389      23.4629
    5390      23.6661
    5391      23.2729
    5392      23.1877
    5393      22.9887
    5394      23.4685
    5395      23.4913
    5396      23.3381
    5397      22.7426
    5398      23.1638
    5399      24.1814
    5400      23.7888
    5401      23.4681
    5402      23.2982
    5403      23.3703
    5404      23.6380
    5405      23.6327
    5406      23.5189
    5407      22.8667
    5408      23.3191
    5409      23.5216
    5410      23.1620
    5411      23.2673
    5412      23.5234
    5413      23.8164
    5414      22.7594
    5415      23.2888
    5416      23.1451
    5417      23.3162
    5418      23.4705
    5419      23.1618
    5420      23.8270
    5421      23.5830
    5422      23.4309
    5423      23.9714
    5424      23.5802
    5425      23.8104
    5426      23.4610
    5427      23.8842
    5428      23.7506
    5429      23.6197
    5430      24.2936
    5431      24.3000
    5432      24.0908
    5433      23.6346
    5434      24.1346
    5435      24.0734
    5436      23.2378
    5437      24.1762
    5438      23.8150
    5439      23.3980
    5440      23.8600
    5441      23.4799
    5442      23.8559
    5443      23.8500
    5444      22.8080
    5445      23.2836
    5446      23.6172
    5447      23.9048
    5448      24.2302
    5449      23.7180
    5450      23.3190
    5451      22.6456
    5452      23.0421
    5453      23.2141
    5454      22.7875
    5455      22.9895
    5456      22.4996
    5457      23.0187
    5458      21.9128
    5459      22.5164
    5460      23.1240
    5461      23.3421
    5462      23.3367
    5463      22.9126
    5464      23.3285
    5465      23.2445
    5466      23.9099
    5467      23.9811
    5468      23.6862
    5469      24.5450
    5470      24.4852
    5471      24.5704
    5472      23.5988
    5473      24.2923
    5474      23.5326
    5475      23.1228
    5476      23.0703
    5477      22.3889
    5478      23.4886
    5479      23.3172
    5480      22.6912
    5481      23.1095
    5482      22.4691
    5483      23.2750
    5484      23.2413
    5485      23.0811
    5486      23.4727
    5487      23.2898
    5488      23.2561
    5489      23.5083
    5490      22.7282
    5491      23.1677
    5492      23.4598
    5493      23.1836
    5494      22.9546
    5495      22.4580
    5496      22.7831
    5497      22.6130
    5498      22.5192
    5499      22.8926
    5500      22.3887
    5501      22.4510
    5502      22.7558
    5503      22.6810
    5504      22.6898
    5505      23.0515
    5506      22.5249
    5507      22.8128
    5508      22.6126
    5509      22.6724
    5510      22.5079
    5511      23.0311
    5512      23.6654
    5513      23.5042
    5514      22.3825
    5515      22.5469
    5516      23.3952
    5517      23.3081
    5518      22.9975
    5519      24.0846
    5520      23.0024
    5521      22.5997
    5522      22.6529
    5523      22.4689
    5524      22.4502
    5525      22.5496
    5526      22.8296
    5527      22.4036
    5528      22.4651
    5529      22.9752
    5530      23.6231
    5531      22.9910
    5532      22.2290
    5533      23.5588
    5534      23.3202
    5535      22.8032
    5536      22.7998
    5537      23.4078
    5538      22.5407
    5539      23.0449
    5540      22.3793
    5541      22.7273
    5542      22.5565
    5543      22.6341
    5544      22.0088
    5545      22.5750
    5546      22.6175
    5547      22.9143
    5548      22.6818
    5549      23.1040
    5550      23.6107
    5551      23.5897
    5552      23.1860
    5553      23.4378
    5554      23.3805
    5555      23.1806
    5556      22.7906
    5557      22.8375
    5558      22.9892
    5559      23.1930
    5560      22.5477
    5561      23.5176
    5562      23.2125
    5563      23.3000
    5564      22.8249
    5565      24.2611
    5566      23.8706
    5567      23.1550
    5568      23.3204
    5569      23.6370
    5570      23.9853
    5571      23.2861
    5572      23.9707
    5573      23.6770
    5574      24.7820
    5575      23.9881
    5576      23.5034
    5577      24.6343
    5578      24.3842
    5579      23.8096
    5580      23.8144
    5581      23.4394
    5582      24.2223
    5583      24.5524
    5584      24.0349
    5585      23.9722
    5586      23.0533
    5587      23.9210
    5588      23.0804
    5589      22.8606
    5590      23.3217
    5591      22.3154
    5592      23.5815
    5593      24.1044
    5594      23.6768
    5595      23.2415
    5596      22.9372
    5597      23.2473
    5598      23.2727
    5599      23.3624
    5600      23.4013
    5601      23.1621
    5602      23.0280
    5603      22.9540
    5604      22.1648
    5605      22.7880
    5606      22.6733
    5607      23.7229
    5608      23.9507
    5609      24.1483
    5610      24.1070
    5611      24.7385
    5612      24.0777
    5613      24.0376
    5614      24.1255
    5615      24.2358
    5616      24.5555
    5617      24.6041
    5618      24.7028
    5619      24.1828
    5620      24.0740
    5621      23.0113
    5622      23.3641
    5623      23.3832
    5624      23.8226
    5625      23.6232
    5626      23.4492
    5627      23.1315
    5628      23.3785
    5629      23.4978
    5630      23.5218
    5631      24.1053
    5632      23.8224
    5633      23.5471
    5634      23.0022
    5635      23.6734
    5636      23.6076
    5637      24.3490
    5638      23.7873
    5639      23.4385
    5640      23.0304
    5641      23.2736
    5642      23.6946
    5643      23.0912
    5644      23.5596
    5645      23.5557
    5646      23.2866
    5647      24.1350
    5648      23.5529
    5649      23.2596
    5650      24.4575
    5651      24.0093
    5652      23.9377
    5653      24.7317
    5654      24.4548
    5655      24.2988
    5656      23.6548
    5657      23.4403
    5658      23.4297
    5659      22.9751
    5660      23.2915
    5661      23.4498
    5662      23.2308
    5663      22.8390
    5664      22.8053
    5665      22.1916
    5666      23.1289
    5667      22.9102
    5668      23.1827
    5669      22.5207
    5670      22.2945
    5671      22.1265
    5672      22.5788
    5673      22.4287
    5674      23.2434
    5675      23.7898
    5676      23.8247
    5677      23.9763
    5678      22.8283
    5679      22.6862
    5680      22.0332
    5681      22.3214
    5682      22.1503
    5683      22.7805
    5684      22.2653
    5685      22.8437
    5686      21.9984
    5687      22.1969
    5688      23.4283
    5689      23.4102
    5690      23.5283
    5691      23.4239
    5692      22.9918
    5693      22.9975
    5694      22.4042
    5695      22.6979
    5696      23.0161
    5697      22.8845
    5698      22.5932
    5699      22.3683
    5700      23.2143
    5701      22.4964
    5702      22.1586
    5703      21.9489
    5704      22.0217
    5705      22.5060
    5706      22.2405
    5707      22.7784
    5708      23.1237
    5709      23.8532
    5710      23.5761
    5711      22.8259
    5712      23.2784
    5713      23.6331
    5714      22.8216
    5715      22.8127
    5716      23.6508
    5717      22.8416
    5718      22.5650
    5719      22.5122
    5720      22.4570
    5721      23.2248
    5722      22.9090
    5723      22.4970
    5724      21.7990
    5725      22.9244
    5726      22.7475
    5727      22.6576
    5728      24.0016
    5729      23.4624
    5730      22.7103
    5731      22.9530
    5732      22.8982
    5733      22.6629
    5734      24.2076
    5735      22.9747
    5736      22.8211
    5737      23.5689
    5738      22.7767
    5739      23.0508
    5740      22.9848
    5741      23.3510
    5742      22.7521
    5743      22.8631
    5744      23.6039
    5745      22.7301
    5746      22.3395
    5747      22.1832
    5748      22.8771
    5749      21.9808
    5750      22.4416
    5751      23.2855
    5752      23.4605
    5753      22.7984
    5754      22.4910
    5755      23.1346
    5756      23.4244
    5757      23.5526
    5758      23.5088
    5759      23.4671
    5760      23.5539
    5761      23.0705
    5762      22.9613
    5763      22.4376
    5764      22.1115
    5765      22.3993
    5766      22.6721
    5767      22.7375
    5768      22.6750
    5769      22.5783
    5770      22.2402
    5771      22.6926
    5772      23.0054
    5773      22.8052
    5774      22.7805
    5775      22.9626
    5776      22.7638
    5777      23.1585
    5778      23.0282
    5779      23.5147
    5780      24.0646
    5781      23.4865
    5782      23.7776
    5783      23.2792
    5784      24.1889
    5785      24.1048
    5786      24.3929
    5787      24.0766
    5788      24.1426
    5789      23.6215
    5790      23.4365
    5791      24.2670
    5792      24.5401
    5793      24.5589
    5794      24.2979
    5795      24.0188
    5796      23.7292
    5797      24.5815
    5798      24.4655
    5799      22.9947
    5800      23.1927
    5801      22.7961
    5802      23.1770
    5803      23.9124
    5804      23.7527
    5805      23.3940
    5806      23.1576
    5807      23.3507
    5808      22.9312
    5809      23.0616
    5810      23.4802
    5811      23.5621
    5812      23.1756
    5813      23.4649
    5814      23.8653
    5815      23.8136
    5816      23.7439
    5817      23.7244
    5818      23.4512
    5819      23.7463
    5820      24.3891
    5821      23.8510
    5822      24.0840
    5823      23.9041
    5824      24.3873
    5825      23.6574
    5826      24.9270
    5827      24.3220
    5828      23.7015
    5829      24.2184
    5830      24.0112
    5831      24.0192
    5832      23.4734
    5833      24.2419
    5834      23.8206
    5835      23.1255
    5836      24.5244
    5837      23.5876
    5838      25.0456
    5839      23.4816
    5840      24.6486
    5841      24.5760
    5842      24.2984
    5843      23.6328
    5844      24.4695
    5845      24.2813
    5846      24.0163
    5847      24.5062
    5848      24.1760
    5849      23.7466
    5850      23.7064
    5851      23.3441
    5852      24.6955
    5853      23.9665
    5854      23.6569
    5855      24.5821
    5856      23.3914
    5857      23.8344
    5858      23.5477
    5859      24.4544
    5860      23.1927
    5861      23.3332
    5862      23.1835
    5863      22.6321
    5864      23.3076
    5865      23.5522
    5866      23.3560
    5867      23.8758
    5868      23.3068
    5869      23.5059
    5870      23.9106
    5871      23.3592
    5872      22.8115
    5873      23.1838
    5874      23.4044
    5875      22.9476
    5876      23.4081
    5877      22.8420
    5878      22.9336
    5879      23.3838
    5880      23.3970
    5881      22.7825
    5882      22.8797
    5883      22.8381
    5884      22.8727
    5885      23.0845
    5886      23.0887
    5887      23.3511
    5888      23.6735
    5889      23.6170
    5890      23.7159
    5891      23.1811
    5892      23.5192
    5893      23.3583
    5894      23.5675
    5895      23.6881
    5896      23.9007
    5897      24.0339
    5898      24.1458
    5899      24.9549
    5900      24.1854
    5901      23.6153
    5902      23.4843
    5903      23.7216
    5904      24.0710
    5905      23.8284
    5906      23.8643
    5907      24.1362
    5908      23.7494
    5909      23.5942
    5910      23.6484
    5911      23.8169
    5912      22.9225
    5913      23.3630
    5914      22.9473
    5915      22.9128
    5916      23.1893
    5917      22.7786
    5918      23.1932
    5919      23.1877
    5920      23.3154
    5921      23.8182
    5922      23.8986
    5923      24.3582
    5924      23.6519
    5925      23.2785
    5926      23.5916
    5927      23.9692
    5928      23.3217
    5929      23.3331
    5930      23.0461
    5931      23.4493
    5932      23.3608
    5933      23.3616
    5934      23.5163
    5935      23.7409
    5936      23.2834
    5937      23.7714
    5938      23.3146
    5939      23.5803
    5940      24.0730
    5941      23.6494
    5942      24.0525
    5943      23.9727
    5944      23.7114
    5945      23.7460
    5946      24.1969
    5947      24.4460
    5948      22.8107
    5949      22.7705
    5950      23.4165
    5951      23.0023
    5952      23.5933
    5953      23.4406
    5954      23.3766
    5955      23.4588
    5956      23.5528
    5957      23.6906
    5958      23.6847
    5959      23.3958
    5960      23.8693
    5961      23.2408
    5962      22.8709
    5963      23.8336
    5964      23.2258
    5965      23.2139
    5966      23.4418
    5967      22.9525
    5968      23.0079
    5969      22.7382
    5970      23.3403
    5971      23.1028
    5972      23.7107
    5973      23.5636
    5974      23.3865
    5975      23.2497
    5976      23.2320
    5977      23.4651
    5978      24.1838
    5979      23.5176
    5980      23.2242
    5981      23.0022
    5982      24.4590
    5983      23.2279
    5984      23.3316
    5985      23.5978
    5986      24.0336
    5987      23.8919
    5988      23.4908
    5989      23.8451
    5990      23.6013
    5991      23.7584
    5992      23.7802
    5993      23.4560
    5994      23.2087
    5995      24.4064
    5996      23.8305
    5997      24.6325
    5998      23.9494
    5999      23.2093
    6000      24.0915
    6001      22.1421
    6002      22.6701
    6003      23.5511
    6004      23.5737
    6005      22.9956
    6006      22.6420
    6007      23.3910
    6008      23.0195
    6009      23.8364
    6010      22.6551
    6011      23.3581
    6012      23.1287
    6013      23.2339
    6014      22.6981
    6015      23.2347
    6016      23.0282
    6017      22.1771
    6018      23.0091
    6019      22.9199
    6020      23.0197
    6021      22.6734
    6022      24.3385
    6023      23.8600
    6024      22.8405
    6025      23.6531
    6026      23.1497
    6027      23.9984
    6028      23.2194
    6029      22.3745
    6030      23.2061
    6031      22.9794
    6032      23.3091
    6033      23.2950
    6034      22.7809
    6035      23.7450
    6036      23.1814
    6037      23.9450
    6038      22.9262
    6039      23.2158
    6040      22.9820
    6041      22.8605
    6042      22.8503
    6043      22.4554
    6044      23.0762
    6045      22.6811
    6046      22.5200
    6047      22.4598
    6048      22.8118
    6049      22.5582
    6050      22.8785
    6051      23.1694
    6052      22.3922
    6053      23.2601
    6054      23.2597
    6055      22.7076
    6056      23.0457
    6057      22.9740
    6058      22.5774
    6059      22.4823
    6060      22.2528
    6061      22.6205
    6062      22.4622
    6063      22.6843
    6064      22.3664
    6065      23.8386
    6066      22.7101
    6067      22.4514
    6068      22.5274
    6069      22.5986
    6070      23.2227
    6071      23.0819
    6072      23.5602
    6073      24.3238
    6074      23.4748
    6075      23.4034
    6076      22.7734
    6077      23.3476
    6078      22.8069
    6079      23.0636
    6080      22.2946
    6081      22.7505
    6082      22.2023
    6083      22.0553
    6084      22.4611
    6085      22.1815
    6086      22.9249
    6087      22.4255
    6088      22.1470
    6089      22.3294
    6090      21.9180
    6091      22.8808
    6092      21.9968
    6093      21.8845
    6094      21.6864
    6095      21.7323
    6096      22.2802
    6097      22.3144
    6098      22.6246
    6099      22.4353
    6100      21.8648
    6101      21.7511
    6102      22.0797
    6103      21.3714
    6104      20.3919
    6105      20.8977
    6106      22.1119
    6107      22.0615
    6108      22.5491
    6109      21.9892
    6110      22.0160
    6111      22.0232
    6112      21.8226
    6113      21.4416
    6114      21.5823
    6115      21.8625
    6116      21.9224
    6117      22.0763
    6118      21.7531
    6119      20.9699
    6120      20.4920
    6121      20.4289
    6122      20.7937
    6123      20.4880
    6124      20.4595
    6125      21.2212
    6126      21.3685
    6127      22.0595
    6128      22.1281
    6129      21.6540
    6130      21.1645
    6131      21.7407
    6132      21.8272
    6133      22.1649
    6134      21.9080
    6135      21.6165
    6136      21.8427
    6137      22.3153
    6138      21.9650
    6139      22.2351
    6140      22.1984
    6141      21.4891
    6142      20.6452
    6143      21.7592
    6144      21.3951
    6145      21.2119
    6146      21.7287
    6147      22.2954
    6148      21.9665
    6149      22.0514
    6150      22.0151
    6151      22.8739
    6152      21.7885
    6153      22.8131
    6154      22.1656
    6155      23.1635
    6156      23.1035
    6157      23.6343
    6158      23.3205
    6159      23.2320
    6160      22.9967
    6161      22.5977
    6162      22.5145
    6163      23.3091
    6164      22.0678
    6165      23.0121
    6166      23.5767
    6167      23.9152
    6168      23.3697
    6169      23.1280
    6170      23.4120
    6171      23.0628
    6172      24.1845
    6173      22.2989
    6174      21.3782
    6175      22.4058
    6176      22.2000
    6177      23.4507
    6178      22.9318
    6179      23.3029
    6180      22.6074
    6181      22.4523
    6182      22.6249
    6183      21.8584
    6184      23.1186
    6185      22.6690
    6186      22.7487
    6187      22.8343
    6188      23.1675
    6189      22.8378
    6190      24.1275
    6191      22.1844
    6192      22.2759
    6193      22.4434
    6194      22.1299
    6195      22.3916
    6196      22.2356
    6197      22.1380
    6198      22.1798
    6199      22.4534
    6200      22.8886
    6201      22.4707
    6202      22.6975
    6203      24.5072
    6204      23.2643
    6205      23.5255
    6206      22.9525
    6207      23.2912
    6208      23.2870
    6209      23.2238
    6210      22.8886
    6211      21.9890
    6212      22.6406
    6213      22.9031
    6214      21.9638
    6215      22.2142
    6216      22.4115
    6217      21.9615
    6218      21.9579
    6219      22.2980
    6220      21.8298
    6221      22.4415
    6222      22.6759
    6223      22.3692
    6224      22.8512
    6225      21.9333
    6226      21.3467
    6227      21.7152
    6228      21.8365
    6229      22.2329
    6230      22.0890
    6231      21.3044
    6232      21.5735
    6233      22.1024
    6234      21.8829
    6235      22.1837
    6236      22.1983
    6237      22.6889
    6238      23.7065
    6239      23.5466
    6240      22.3623
    6241      23.1043
    6242      22.8953
    6243      23.4485
    6244      22.8670
    6245      22.6164
    6246      22.8098
    6247      22.5758
    6248      22.6403
    6249      22.5998
    6250      22.7939
    6251      23.7374
    6252      23.0638
    6253      23.1998
    6254      22.6851
    6255      22.4180
    6256      23.1014
    6257      22.9792
    6258      23.4341
    6259      23.7992
    6260      23.2380
    6261      23.5078
    6262      23.4555
    6263      23.3775
    6264      23.2681
    6265      23.5617
    6266      23.6002
    6267      23.6973
    6268      24.0757
    6269      24.0777
    6270      24.1481
    6271      23.4315
    6272      23.4704
    6273      23.1575
    6274      22.6025
    6275      22.5421
    6276      22.2339
    6277      22.7183
    6278      23.5673
    6279      23.2367
    6280      22.8131
    6281      23.4071
    6282      23.1867
    6283      23.6053
    6284      23.6537
    6285      23.5816
    6286      23.7633
    6287      23.1876
    6288      23.8639
    6289      23.2007
    6290      23.2445
    6291      23.7204
    6292      23.5172
    6293      24.0724
    6294      24.2168
    6295      24.2354
    6296      24.6314
    6297      23.9379
    6298      23.6112
    6299      24.0407
    6300      24.3780
    6301      24.3248
    6302      23.4700
    6303      24.4933
    6304      23.2612
    6305      23.6101
    6306      23.6892
    6307      24.1899
    6308      23.8067
    6309      24.0809
    6310      23.3863
    6311      24.3553
    6312      24.1719
    6313      23.7899
    6314      24.1444
    6315      23.8630
    6316      25.2249
    6317      24.1024
    6318      23.4438
    6319      23.3272
    6320      22.8156
    6321      24.0792
    6322      23.7793
    6323      23.3405
    6324      23.6258
    6325      22.9504
    6326      23.6790
    6327      24.1414
    6328      24.7398
    6329      24.9320
    6330      24.1892
    6331      23.2129
    6332      24.0759
    6333      24.0833
    6334      24.2546
    6335      23.4957
    6336      23.7296
    6337      23.4625
    6338      23.5750
    6339      23.1817
    6340      23.9272
    6341      23.6926
    6342      23.5221
    6343      24.0122
    6344      25.2235
    6345      24.6810
    6346      24.5991
    6347      24.9557
    6348      25.4807
    6349      25.0910
    6350      24.3750
    6351      23.5138
    6352      24.3860
    6353      24.5320
    6354      23.8477
    6355      24.0133
    6356      25.1178
    6357      25.5204
    6358      25.0935
    6359      25.5260
    6360      25.1624
    6361      24.8737
    6362      25.1707
    6363      26.0213
    6364      24.8825
    6365      25.4788
    6366      25.0733
    6367      24.3773
    6368      24.7318
    6369      24.2497
    6370      23.7309
    6371      24.5544
    6372      24.1993
    6373      24.2537
    6374      24.1283
    6375      24.7417
    6376      23.0251
    6377      23.5141
    6378      24.6868
    6379      23.8698
    6380      23.9299
    6381      22.8254
    6382      23.3661
    6383      23.1276
    6384      22.9833
    6385      23.2695
    6386      23.3411
    6387      23.1660
    6388      22.7901
    6389      22.7442
    6390      22.1887
    6391      23.4740
    6392      23.4097
    6393      22.9483
    6394      21.8533
    6395      22.2575
    6396      22.8273
    6397      22.7198
    6398      23.1006
    6399      22.8567
    6400      23.0930
    6401      21.6194
    6402      22.6513
    6403      23.3674
    6404      23.0217
    6405      23.2418
    6406      23.5078
    6407      24.0087
    6408      23.5885
    6409      24.3133
    6410      23.9503
    6411      23.8055
    6412      23.2915
    6413      23.9724
    6414      23.3663
    6415      23.4696
    6416      23.9579
    6417      23.9680
    6418      23.3662
    6419      24.2969
    6420      23.6020
    6421      23.4822
    6422      24.7482
    6423      24.4115
    6424      23.6585
    6425      23.6255
    6426      23.5136
    6427      23.6436
    6428      23.4948
    6429      23.7391
    6430      23.8700
    6431      23.5770
    6432      22.6993
    6433      23.0264
    6434      23.3597
    6435      23.5161
    6436      23.9318
    6437      23.6197
    6438      22.7647
    6439      23.6784
    6440      23.5170
    6441      22.8695
    6442      23.3089
    6443      23.3758
    6444      24.0107
    6445      23.5385
    6446      22.7243
    6447      23.7443
    6448      22.5199
    6449      22.5872
    6450      22.6387
    6451      23.3932
    6452      22.8369
    6453      23.6936
    6454      22.9290
    6455      23.2710
    6456      23.9723
    6457      22.9859
    6458      23.5511
    6459      23.9666
    6460      24.5158
    6461      25.0827
    6462      24.7581
    6463      24.7275
    6464      25.2760
    6465      24.9339
    6466      23.8413
    6467      25.0142
    6468      24.4427
    6469      23.8644
    6470      22.6969
    6471      23.6245
    6472      22.9976
    6473      22.4107
    6474      22.7317
    6475      22.5273
    6476      22.5337
    6477      22.6293
    6478      21.9505
    6479      22.7341
    6480      23.1163
    6481      23.1876
    6482      23.1758
    6483      23.5298
    6484      23.3325
    6485      23.4312
    6486      23.1530
    6487      23.5750
    6488      23.5534
    6489      23.3005
    6490      23.4740
    6491      23.4962
    6492      22.8724
    6493      23.7563
    6494      23.6921
    6495      23.5782
    6496      23.9071
    6497      23.0753
    6498      23.4267
    6499      23.6627
    6500      23.4490
    6501      23.5212
    6502      23.9010
    6503      24.2176
    6504      24.0477
    6505      23.9278
    6506      23.4746
    6507      23.6016
    6508      23.6742
    6509      24.0456
    6510      24.0098
    6511      24.3471
    6512      23.8306
    6513      22.8056
    6514      22.9272
    6515      23.1490
    6516      22.6751
    6517      22.8587
    6518      22.8174
    6519      22.5207
    6520      22.4853
    6521      23.1325
    6522      22.8738
    6523      22.5052
    6524      23.4916
    6525      22.4609
    6526      22.1980
    6527      23.0839
    6528      23.4334
    6529      22.4219
    6530      20.7924
    6531      21.5963
    6532      21.7979
    6533      21.4652
    6534      22.1643
    6535      22.0024
    6536      20.6309
    6537      20.6772
    6538      21.3137
    6539      21.5128
    6540      21.8455
    6541      21.8886
    6542      22.2551
    6543      21.7582
    6544      21.6361
    6545      22.4511
    6546      22.6625
    6547      23.1703
    6548      23.5736
    6549      23.9820
    6550      23.7656
    6551      22.8739
    6552      22.5539
    6553      22.4834
    6554      23.1168
    6555      23.2427
    6556      23.1900
    6557      22.7338
    6558      22.6826
    6559      23.9172
    6560      23.1053
    6561      23.1261
    6562      23.8164
    6563      22.6433
    6564      22.6183
    6565      22.2854
    6566      22.3366
    6567      21.9218
    6568      21.6902
    6569      21.6135
    6570      21.1920
    6571      21.6404
    6572      22.7077
    6573      21.6084
    6574      22.0690
    6575      23.1094
    6576      23.1676
    6577      22.8122
    6578      23.1734
    6579      22.3288
    6580      22.6431
    6581      21.9528
    6582      21.7984
    6583      21.7738
    6584      21.3851
    6585      21.4639
    6586      21.7633
    6587      21.6778
    6588      22.2324
    6589      22.0447
    6590      22.2761
    6591      21.6432
    6592      21.7952
    6593      22.4099
    6594      22.8948
    6595      22.2033
    6596      22.7635
    6597      22.6179
    6598      22.5207
    6599      22.8261
    6600      21.3730
    6601      21.5503
    6602      22.3156
    6603      22.2202
    6604      22.3944
    6605      22.5522
    6606      22.9948
    6607      23.2214
    6608      23.2482
    6609      22.8266
    6610      23.6375
    6611      22.9176
    6612      23.0861
    6613      23.3151
    6614      23.5740
    6615      23.7680
    6616      23.0628
    6617      23.4383
    6618      22.3555
    6619      22.5552
    6620      22.6989
    6621      23.1947
    6622      22.9662
    6623      22.5982
    6624      23.3577
    6625      23.2392
    6626      22.7272
    6627      22.5708
    6628      22.8135
    6629      22.3710
    6630      22.3835
    6631      22.2948
    6632      23.1074
    6633      22.5690
    6634      21.9059
    6635      22.0302
    6636      22.8998
    6637      21.9065
    6638      22.0248
    6639      22.1587
    6640      21.8916
    6641      23.7135
    6642      22.7822
    6643      22.6261
    6644      23.3690
    6645      22.5611
    6646      22.9212
    6647      22.8557
    6648      22.4112
    6649      22.6503
    6650      22.3462
    6651      22.1880
    6652      21.6296
    6653      22.1679
    6654      22.5706
    6655      21.9991
    6656      21.5578
    6657      21.8816
    6658      21.7903
    6659      21.5584
    6660      21.2153
    6661      21.1825
    6662      21.4789
    6663      22.1613
    6664      22.2632
    6665      21.6303
    6666      22.1066
    6667      22.2320
    6668      22.7712
    6669      22.6874
    6670      21.7414
    6671      23.0693
    6672      21.6405
    6673      22.1249
    6674      21.7275
    6675      21.6785
    6676      22.4974
    6677      22.2304
    6678      21.7377
    6679      22.5300
    6680      22.0387
    6681      21.9718
    6682      22.1691
    6683      22.1301
    6684      22.2618
    6685      22.8820
    6686      21.8936
    6687      22.2320
    6688      22.4761
    6689      22.5912
    6690      22.9055
    6691      22.4436
    6692      22.9465
    6693      22.3891
    6694      23.4415
    6695      23.3346
    6696      22.2668
    6697      22.8760
    6698      22.1367
    6699      22.4201
    6700      21.3446
    6701      20.8099
    6702      21.8056
    6703      21.5653
    6704      22.1333
    6705      22.0127
    6706      21.9418
    6707      21.5579
    6708      21.9176
    6709      21.6527
    6710      22.5938
    6711      21.3922
    6712      22.5121
    6713      22.0224
    6714      22.9149
    6715      22.5957
    6716      22.2619
    6717      22.9163
    6718      22.0299
    6719      23.8016
    6720      23.8199
    6721      23.2931
    6722      23.0533
    6723      22.4822
    6724      22.3801
    6725      21.7375
    6726      21.1993
    6727      20.9508
    6728      21.8935
    6729      21.9394
    6730      21.6198
    6731      21.2424
    6732      21.4532
    6733      20.8981
    6734      21.2644
    6735      21.3264
    6736      20.9333
    6737      21.5476
    6738      21.1697
    6739      21.6569
    6740      21.6709
    6741      21.9982
    6742      21.7469
    6743      21.3594
    6744      22.1651
    6745      21.7164
    6746      20.7924
    6747      21.3151
    6748      22.0000
    6749      21.5918
    6750      21.5994
    6751      20.8926
    6752      20.8172
    6753      21.2009
    6754      20.8921
    6755      21.6031
    6756      21.8144
    6757      21.1121
    6758      21.6761
    6759      21.9385
    6760      22.3459
    6761      21.2170
    6762      22.2792
    6763      22.0933
    6764      21.4311
    6765      20.6310
    6766      21.5487
    6767      21.0548
    6768      21.3590
    6769      21.8464
    6770      21.9693
    6771      21.2863
    6772      21.9056
    6773      21.6679
    6774      21.3234
    6775      22.0290
    6776      22.3153
    6777      22.0959
    6778      22.1733
    6779      21.6727
    6780      21.8671
    6781      22.1882
    6782      21.6992
    6783      21.2491
    6784      21.0452
    6785      20.4571
    6786      21.7624
    6787      21.8667
    6788      21.7817
    6789      21.9703
    6790      21.5541
    6791      21.3987
    6792      22.0651
    6793      22.0785
    6794      21.8264
    6795      20.5859
    6796      21.1040
    6797      20.8774
    6798      22.2323
    6799      21.6565
    6800      21.9301
    6801      21.2056
    6802      20.9578
    6803      21.3513
    6804      22.1906
    6805      22.1343
    6806      21.8925
    6807      22.0500
    6808      21.9216
    6809      21.9433
    6810      21.6086
    6811      21.9178
    6812      22.2327
    6813      22.5830
    6814      21.6387
    6815      22.0518
    6816      22.5514
    6817      22.4246
    6818      22.2256
    6819      22.0110
    6820      22.5599
    6821      22.5182
    6822      22.7769
    6823      22.6739
    6824      22.3253
    6825      22.0971
    6826      22.6889
    6827      23.0444
    6828      23.5994
    6829      22.4350
    6830      22.4191
    6831      21.8662
    6832      22.9285
    6833      23.2195
    6834      23.2610
    6835      23.2662
    6836      21.8672
    6837      22.9496
    6838      22.4432
    6839      22.9428
    6840      23.1715
    6841      23.2392
    6842      22.0527
    6843      22.0246
    6844      22.4504
    6845      22.3302
    6846      22.2799
    6847      22.1726
    6848      22.2138
    6849      21.8716
    6850      22.4746
    6851      21.4934
    6852      22.0792
    6853      22.6554
    6854      21.9920
    6855      22.3856
    6856      23.5818
    6857      21.6225
    6858      22.1775
    6859      21.5011
    6860      21.5574
    6861      22.0890
    6862      22.4659
    6863      21.8462
    6864      21.9221
    6865      21.6625
    6866      21.3358
    6867      21.5337
    6868      21.2126
    6869      21.8948
    6870      21.6563
    6871      21.9525
    6872      21.9511
    6873      22.2963
    6874      21.6074
    6875      21.5089
    6876      21.6708
    6877      21.9492
    6878      21.5384
    6879      22.8171
    6880      21.9493
    6881      21.7633
    6882      22.3542
    6883      21.4994
    6884      21.0398
    6885      20.6349
    6886      21.6921
    6887      22.0577
    6888      22.0615
    6889      22.4646
    6890      22.1392
    6891      22.6498
    6892      22.9277
    6893      22.4748
    6894      22.5873
    6895      22.1432
    6896      22.5970
    6897      21.8427
    6898      22.5920
    6899      22.5235
    6900      22.4499
    6901      22.6323
    6902      21.9999
    6903      22.2109
    6904      22.6967
    6905      22.8103
    6906      22.0516
    6907      22.1803
    6908      22.6562
    6909      22.6141
    6910      22.4281
    6911      22.5277
    6912      22.6318
    6913      22.6683
    6914      22.3272
    6915      22.1995
    6916      22.2636
    6917      22.6841
    6918      22.5994
    6919      22.3206
    6920      21.7427
    6921      22.0266
    6922      22.1997
    6923      23.0985
    6924      22.9218
    6925      22.5842
    6926      22.7155
    6927      22.6917
    6928      22.3606
    6929      22.3717
    6930      22.7206
    6931      22.5042
    6932      21.7400
    6933      21.3861
    6934      21.4505
    6935      21.5596
    6936      21.8894
    6937      21.9458
    6938      21.7578
    6939      22.0149
    6940      21.9491
    6941      22.2226
    6942      21.8788
    6943      21.9331
    6944      22.0446
    6945      22.3481
    6946      22.1554
    6947      22.3104
    6948      22.6791
    6949      22.5006
    6950      22.6251
    6951      22.9358
    6952      21.9947
    6953      22.0604
    6954      22.0818
    6955      21.3468
    6956      22.1729
    6957      21.3922
    6958      21.0080
    6959      22.0946
    6960      22.2692
    6961      21.6063
    6962      22.5809
    6963      23.3535
    6964      22.6860
    6965      21.9511
    6966      21.8322
    6967      22.9503
    6968      22.8468
    6969      21.7546
    6970      22.7241
    6971      23.6248
    6972      21.7584
    6973      22.4902
    6974      21.4469
    6975      22.3213
    6976      22.6541
    6977      22.0819
    6978      21.7078
    6979      20.9530
    6980      21.3586
    6981      20.4251
    6982      21.2477
    6983      21.8888
    6984      21.8058
    6985      21.8848
    6986      21.2604
    6987      22.0567
    6988      22.1244
    6989      21.6445
    6990      21.7418
    6991      22.5428
    6992      22.7642
    6993      22.9947
    6994      23.3682
    6995      22.7304
    6996      23.7820
    6997      23.2736
    6998      22.9584
    6999      22.6350
    7000      23.1292
    7001      23.7230
    7002      22.3101
    7003      23.1861
    7004      23.1555
    7005      23.0141
    7006      23.4308
    7007      22.6781
    7008      22.8701
    7009      23.7197
    7010      23.3991
    7011      23.6724
    7012      23.9976
    7013      24.8716
    7014      24.8632
    7015      25.5991
    7016      25.4816
    7017      25.4792
    7018      24.9990
    7019      25.0318
    7020      25.2225
    7021      25.6054
    7022      25.7975
    7023      25.8031
    7024      25.3166
    7025      25.2788
    7026      25.4743
    7027      24.8219
    7028      24.3502
    7029      24.9035
    7030      24.5711
    7031      25.0997
    7032      24.8558
    7033      25.0230
    7034      24.6624
    7035      24.9159
    7036      24.7436
    7037      24.3287
    7038      24.4088
    7039      25.0886
    7040      24.9893
    7041      24.7964
    7042      25.2034
    7043      24.9429
    7044      24.1094
    7045      24.1512
    7046      24.1832
    7047      23.9089
    7048      23.7428
    7049      24.0766
    7050      24.9698
    7051      24.2272
    7052      23.3401
    7053      24.2484
    7054      23.9729
    7055      24.7155
    7056      24.3636
    7057      24.5612
    7058      23.8662
    7059      24.0614
    7060      24.8978
    7061      24.4298
    7062      25.4733
    7063      24.3837
    7064      24.9103
    7065      24.8779
    7066      25.0362
    7067      24.7723
    7068      24.7134
    7069      25.0610
    7070      25.0581
    7071      25.5075
    7072      24.3536
    7073      24.9334
    7074      25.1415
    7075      24.3122
    7076      24.2624
    7077      24.0578
    7078      24.2170
    7079      23.8890
    7080      23.6025
    7081      23.5330
    7082      23.5782
    7083      23.6519
    7084      24.0611
    7085      24.4254
    7086      24.6873
    7087      24.5034
    7088      24.3227
    7089      24.0167
    7090      24.5346
    7091      23.9831
    7092      24.8293
    7093      24.7555
    7094      24.9125
    7095      24.7198
    7096      24.4065
    7097      24.7415
    7098      25.2567
    7099      25.0578
    7100      25.0016
    7101      25.3479
    7102      25.5691
    7103      23.9828
    7104      24.8938
    7105      24.1959
    7106      24.1280
    7107      24.3889
    7108      24.1615
    7109      24.7525
    7110      24.7387
    7111      24.0451
    7112      24.1074
    7113      23.9852
    7114      24.1108
    7115      23.8726
    7116      24.1841
    7117      24.3053
    7118      24.2082
    7119      24.0953
    7120      24.2222
    7121      23.6849
    7122      24.4949
    7123      24.5751
    7124      24.2518
    7125      24.1509
    7126      23.5681
    7127      23.3930
    7128      24.4508
    7129      24.0530
    7130      23.8784
    7131      23.9075
    7132      23.1015
    7133      23.9725
    7134      23.7650
    7135      24.2575
    7136      23.7370
    7137      23.4853
    7138      23.8876
    7139      23.4851
    7140      24.1613
    7141      23.8973
    7142      24.4344
    7143      24.2734
    7144      24.3485
    7145      24.0653
    7146      25.3615
    7147      24.0411
    7148      24.1482
    7149      24.6813
    7150      24.6514
    7151      24.8541
    7152      24.8797
    7153      25.1375
    7154      25.0967
    7155      25.4100
    7156      25.0311
    7157      24.7883
    7158      25.1597
    7159      24.2765
    7160      24.6884
    7161      24.7091
    7162      23.8878
    7163      24.8192
    7164      24.6809
    7165      24.5796
    7166      24.9144
    7167      24.7131
    7168      24.8225
    7169      24.5529
    7170      24.3854
    7171      23.8808
    7172      24.0678
    7173      23.5366
    7174      23.7186
    7175      24.4309
    7176      24.1470
    7177      24.2215
    7178      24.0116
    7179      24.7460
    7180      25.2092
    7181      24.7465
    7182      25.0515
    7183      24.2879
    7184      24.5661
    7185      24.2385
    7186      24.1181
    7187      23.7893
    7188      23.0721
    7189      23.3031
    7190      23.0367
    7191      23.6448
    7192      23.5129
    7193      23.7420
    7194      23.1866
    7195      23.3696
    7196      22.6884
    7197      23.1859
    7198      23.1030
    7199      22.9705
    7200      23.4865
    7201      23.9366
    7202      23.7695
    7203      22.4055
    7204      23.5374
    7205      23.9439
    7206      25.0862
    7207      24.2349
    7208      24.4340
    7209      24.3867
    7210      24.1596
    7211      24.5472
    7212      24.2031
    7213      24.3515
    7214      24.7255
    7215      24.8122
    7216      24.0391
    7217      24.2750
    7218      24.9404
    7219      25.0068
    7220      24.9674
    7221      24.5262
    7222      24.4679
    7223      24.4047
    7224      24.6602
    7225      24.1809
    7226      24.2559
    7227      24.5239
    7228      25.1092
    7229      24.7521
    7230      24.8637
    7231      24.7027
    7232      24.5329
    7233      24.8636
    7234      24.7201
    7235      24.7386
    7236      25.1517
    7237      24.1795
    7238      24.1102
    7239      24.7277
    7240      25.0803
    7241      25.1856
    7242      24.8568
    7243      24.8730
    7244      24.2539
    7245      25.2749
    7246      24.0344
    7247      25.4051
    7248      25.3648
    7249      25.4666
    7250      25.4213
    7251      25.2651
    7252      24.7176
    7253      24.7553
    7254      25.1700
    7255      25.3499
    7256      24.8930
    7257      25.4241
    7258      24.8639
    7259      24.8394
    7260      24.4426
    7261      24.7743
    7262      26.1498
    7263      25.3323
    7264      24.9813
    7265      25.6327
    7266      25.7845
    7267      26.7564
    7268      26.5512
    7269      27.1868
    7270      26.5972
    7271      26.1535
    7272      25.8514
    7273      26.5064
    7274      26.5673
    7275      26.1052
    7276      26.6213
    7277      26.9234
    7278      26.3793
    7279      25.9176
    7280      25.9563
    7281      26.4373
    7282      25.9390
    7283      26.8871
    7284      26.9009
    7285      27.6684
    7286      27.0102
    7287      26.6097
    7288      26.7670
    7289      26.2542
    7290      25.9257
    7291      25.3251
    7292      25.6262
    7293      24.8779
    7294      25.4685
    7295      25.8204
    7296      26.7245
    7297      25.7041
    7298      25.3656
    7299      25.4992
    7300      25.0707
    7301      25.4874
    7302      24.2727
    7303      25.7644
    7304      25.2084
    7305      25.7762
    7306      25.2999
    7307      25.3085
    7308      25.3859
    7309      25.3819
    7310      25.7863
    7311      25.2958
    7312      24.6128
    7313      24.1825
    7314      24.7773
    7315      25.0600
    7316      25.4321
    7317      24.7801
    7318      25.4676
    7319      23.9692
    7320      24.2369
    7321      25.2854
    7322      25.2500
    7323      25.2060
    7324      25.4956
    7325      25.2952
    7326      24.8017
    7327      24.4441
    7328      24.3888
    7329      25.0751
    7330      24.9406
    7331      24.9715
    7332      24.8468
    7333      24.9987
    7334      24.4656
    7335      25.2699
    7336      25.3548
    7337      25.4657
    7338      25.8347
    7339      25.4481
    7340      25.1162
    7341      25.3939
    7342      25.4716
    7343      25.7604
    7344      25.8748
    7345      26.2671
    7346      25.6703
    7347      26.1392
    7348      26.3069
    7349      26.4872
    7350      26.2280
    7351      26.2781
    7352      26.0549
    7353      26.4983
    7354      25.7651
    7355      25.8484
    7356      26.5354
    7357      25.9111
    7358      25.1691
    7359      26.7397
    7360      26.3735
    7361      26.3894
    7362      26.0529
    7363      26.1972
    7364      26.2455
    7365      25.9919
    7366      25.5775
    7367      26.1186
    7368      26.1927
    7369      26.2185
    7370      26.4440
    7371      26.0549
    7372      25.6949
    7373      26.9022
    7374      26.0180
    7375      25.6842
    7376      25.1181
    7377      24.2478
    7378      25.1986
    7379      24.3925
    7380      24.8082
    7381      24.4254
    7382      23.5184
    7383      24.8290
    7384      25.4356
    7385      24.6128
    7386      24.8737
    7387      24.5952
    7388      25.3219
    7389      24.6894
    7390      25.0094
    7391      24.7665
    7392      24.2975
    7393      24.1297
    7394      24.5000
    7395      24.2441
    7396      24.4410
    7397      24.9470
    7398      25.3602
    7399      24.8949
    7400      25.0918
    7401      25.1826
    7402      25.3047
    7403      24.8730
    7404      24.6846
    7405      24.7534
    7406      24.6649
    7407      24.8691
    7408      24.2218
    7409      24.7651
    7410      24.9011
    7411      24.3007
    7412      24.7772
    7413      25.0648
    7414      25.1894
    7415      24.3336
    7416      24.9053
    7417      24.7571
    7418      24.5085
    7419      24.2027
    7420      24.9794
    7421      24.6349
    7422      24.8671
    7423      25.0053
    7424      24.8888
    7425      24.7553
    7426      24.3176
    7427      23.7841
    7428      23.9184
    7429      23.1486
    7430      23.9344
    7431      23.4165
    7432      24.2778
    7433      23.9974
    7434      24.1741
    7435      23.7028
    7436      24.1892
    7437      25.0179
    7438      25.8613
    7439      25.0997
    7440      24.4173
    7441      23.7517
    7442      24.2955
    7443      24.1650
    7444      26.0448
    7445      25.0185
    7446      25.6290
    7447      25.1975
    7448      24.3355
    7449      24.9265
    7450      24.6420
    7451      24.6819
    7452      24.2204
    7453      25.1087
    7454      25.1483
    7455      24.6162
    7456      25.8748
    7457      25.1504
    7458      24.8909
    7459      23.3110
    7460      23.8892
    7461      23.4865
    7462      24.0992
    7463      24.2285
    7464      23.4576
    7465      23.2457
    7466      23.5988
    7467      23.4404
    7468      23.4198
    7469      24.1239
    7470      24.5304
    7471      23.3283
    7472      24.7566
    7473      24.2014
    7474      23.9724
    7475      24.0195
    7476      25.0357
    7477      25.1396
    7478      24.8616
    7479      24.6907
    7480      24.9123
    7481      24.9028
    7482      25.6712
    7483      25.7287
    7484      25.4022
    7485      25.5807
    7486      25.1828
    7487      24.5994
    7488      24.1506
    7489      23.9695
    7490      23.9984
    7491      24.0586
    7492      24.0935
    7493      24.4885
    7494      24.5886
    7495      23.7950
    7496      23.8675
    7497      24.7425
    7498      23.7414
    7499      24.0554
    7500      24.1204
    7501      24.5769
    7502      24.5408
    7503      24.5787
    7504      25.6844
    7505      26.2017
    7506      25.0847
    7507      24.3472
    7508      24.2778
    7509      23.7374
    7510      23.6024
    7511      24.9780
    7512      24.6681
    7513      24.4983
    7514      23.6485
    7515      24.3891
    7516      23.6552
    7517      25.3639
    7518      25.1535
    7519      24.8724
    7520      24.0624
    7521      24.7043
    7522      24.1093
    7523      23.7380
    7524      23.0257
    7525      22.8532
    7526      22.3401
    7527      22.9608
    7528      22.6968
    7529      23.3300
    7530      23.4770
    7531      23.8472
    7532      24.6417
    7533      23.9551
    7534      24.1534
    7535      24.6595
    7536      24.6957
    7537      25.0768
    7538      25.2633
    7539      24.1536
    7540      24.9101
    7541      24.2529
    7542      24.1082
    7543      23.7221
    7544      23.4281
    7545      24.1065
    7546      24.6365
    7547      24.5599
    7548      24.6191
    7549      25.1162
    7550      24.0639
    7551      23.7937
    7552      24.8062
    7553      25.4777
    7554      25.5527
    7555      25.2336
    7556      25.0527
    7557      24.2617
    7558      24.2278
    7559      23.7340
    7560      24.1489
    7561      23.6089
    7562      24.5049
    7563      24.3959
    7564      24.3280
    7565      24.2589
    7566      24.8020
    7567      23.5170
    7568      23.9207
    7569      24.2506
    7570      24.0606
    7571      23.9428
    7572      24.5536
    7573      24.5992
    7574      24.1616
    7575      24.4776
    7576      24.6059
    7577      24.3165
    7578      24.3361
    7579      23.6387
    7580      24.2465
    7581      23.6731
    7582      23.1893
    7583      23.5667
    7584      22.9918
    7585      23.6158
    7586      24.4391
    7587      24.2100
    7588      24.2094
    7589      24.0275
    7590      25.1362
    7591      24.4602
    7592      24.6028
    7593      24.4611
    7594      23.8953
    7595      23.5614
    7596      24.8638
    7597      23.8088
    7598      24.7148
    7599      24.0182
    7600      24.5049
    7601      24.1989
    7602      24.1586
    7603      24.2300
    7604      24.1758
    7605      23.7470
    7606      24.7993
    7607      24.3718
    7608      24.7763
    7609      24.6189
    7610      24.2620
    7611      24.0631
    7612      24.4657
    7613      24.7893
    7614      25.1207
    7615      24.9800
    7616      24.8637
    7617      25.5493
    7618      25.2238
    7619      24.8649
    7620      24.8519
    7621      25.1053
    7622      25.0140
    7623      24.8978
    7624      25.3035
    7625      24.6983
    7626      25.5663
    7627      24.4599
    7628      24.7505
    7629      25.0339
    7630      25.1233
    7631      24.9369
    7632      25.0915
    7633      24.7437
    7634      24.2282
    7635      24.0939
    7636      25.1660
    7637      24.2462
    7638      24.9051
    7639      24.4724
    7640      24.2141
    7641      24.8960
    7642      24.0016
    7643      24.0675
    7644      24.3426
    7645      24.0241
    7646      22.7836
    7647      23.1346
    7648      23.6650
    7649      23.9142
    7650      24.3158
    7651      24.5454
    7652      24.8213
    7653      24.2264
    7654      23.2221
    7655      23.6629
    7656      23.1145
    7657      24.1669
    7658      24.2913
    7659      24.4392
    7660      22.7676
    7661      23.1362
    7662      23.7793
    7663      22.9615
    7664      22.9010
    7665      22.8396
    7666      22.6177
    7667      22.4582
    7668      22.8938
    7669      22.3506
    7670      22.0434
    7671      22.8898
    7672      22.9445
    7673      22.4313
    7674      23.4218
    7675      23.1481
    7676      23.1858
    7677      23.1412
    7678      23.8286
    7679      23.0846
    7680      23.0055
    7681      23.6766
    7682      22.8068
    7683      23.5672
    7684      23.6115
    7685      23.3295
    7686      23.0726
    7687      23.7149
    7688      22.6941
    7689      22.8983
    7690      22.9634
    7691      23.5037
    7692      22.4311
    7693      23.2911
    7694      22.9130
    7695      23.2838
    7696      22.7371
    7697      22.6075
    7698      23.0765
    7699      23.3305
    7700      23.4793
    7701      23.2540
    7702      23.8978
    7703      23.6311
    7704      23.9424
    7705      22.9615
    7706      23.3883
    7707      24.4557
    7708      24.0792
    7709      23.6110
    7710      22.9081
    7711      22.7082
    7712      22.2815
    7713      23.3429
    7714      22.7018
    7715      22.4198
    7716      23.1180
    7717      22.2803
    7718      22.3204
    7719      22.3634
    7720      22.5098
    7721      22.8465
    7722      22.9155
    7723      23.0910
    7724      23.0003
    7725      23.6855
    7726      23.7238
    7727      23.0207
    7728      23.4783
    7729      23.3782
    7730      23.9191
    7731      23.5137
    7732      22.9174
    7733      22.6336
    7734      22.2493
    7735      21.9508
    7736      22.0266
    7737      22.5495
    7738      23.0292
    7739      22.6318
    7740      22.5117
    7741      22.7340
    7742      22.2828
    7743      22.8075
    7744      23.0617
    7745      23.1439
    7746      23.3935
    7747      23.2980
    7748      23.2319
    7749      22.6442
    7750      23.1089
    7751      22.4041
    7752      22.0358
    7753      22.5619
    7754      22.8017
    7755      23.5045
    7756      23.0480
    7757      23.4390
    7758      22.9548
    7759      23.1493
    7760      22.0786
    7761      22.2646
    7762      23.1898
    7763      22.3256
    7764      22.7972
    7765      22.7252
    7766      22.8593
    7767      22.4539
    7768      22.8896
    7769      23.9418
    7770      23.7772
    7771      23.6472
    7772      23.2736
    7773      23.1118
    7774      23.1010
    7775      23.2991
    7776      22.9215
    7777      22.9733
    7778      22.9203
    7779      22.3313
    7780      22.3488
    7781      22.1431
    7782      21.7162
    7783      21.6327
    7784      22.8052
    7785      21.7759
    7786      22.4182
    7787      21.8509
    7788      22.4096
    7789      22.1276
    7790      22.8954
    7791      23.1010
    7792      22.2778
    7793      23.0758
    7794      22.4722
    7795      23.0086
    7796      23.6352
    7797      22.9262
    7798      23.6658
    7799      23.7921
    7800      22.8155
    7801      23.7281
    7802      22.8465
    7803      23.4167
    7804      23.3365
    7805      23.2353
    7806      23.3362
    7807      22.9162
    7808      23.6570
    7809      23.3937
    7810      23.7380
    7811      23.8212
    7812      23.9224
    7813      23.8464
    7814      24.8278
    7815      24.4263
    7816      23.9766
    7817      24.0618
    7818      24.5943
    7819      23.7664
    7820      24.1991
    7821      24.4855
    7822      24.5091
    7823      24.3264
    7824      23.6966
    7825      24.4376
    7826      24.0342
    7827      25.0043
    7828      24.7736
    7829      24.0128
    7830      23.6808
    7831      24.9902
    7832      24.8105
    7833      24.5311
    7834      23.9785
    7835      24.2209
    7836      24.1772
    7837      24.0370
    7838      23.7869
    7839      23.3848
    7840      23.4512
    7841      23.5667
    7842      23.7157
    7843      23.4359
    7844      23.8881
    7845      24.5394
    7846      23.5906
    7847      24.3280
    7848      24.0863
    7849      23.5858
    7850      23.4332
    7851      23.4250
    7852      23.3298
    7853      23.0494
    7854      24.0524
    7855      23.6392
    7856      24.2222
    7857      24.3727
    7858      23.9642
    7859      23.9526
    7860      23.6793
    7861      24.8456
    7862      23.8476
    7863      24.4874
    7864      24.4912
    7865      24.4168
    7866      24.1456
    7867      23.8166
    7868      24.2164
    7869      22.9934
    7870      23.6460
    7871      24.1913
    7872      23.7613
    7873      23.1639
    7874      23.7849
    7875      23.0134
    7876      23.2867
    7877      23.9284
    7878      23.9825
    7879      23.5737
    7880      23.5337
    7881      23.3653
    7882      23.5520
    7883      23.6517
    7884      24.3324
    7885      24.4403
    7886      24.1035
    7887      24.3946
    7888      24.3613
    7889      23.8900
    7890      24.3403
    7891      24.2531
    7892      23.5901
    7893      23.1646
    7894      23.7039
    7895      23.8354
    7896      24.1534
    7897      24.0862
    7898      25.4758
    7899      24.9151
    7900      24.5618
    7901      24.9869
    7902      25.0559
    7903      24.9069
    7904      24.8262
    7905      25.0543
    7906      24.8440
    7907      24.9716
    7908      25.4405
    7909      25.0112
    7910      24.8627
    7911      25.7880
    7912      24.7788
    7913      25.8485
    7914      25.1295
    7915      25.7758
    7916      25.6196
    7917      26.3656
    7918      26.0923
    7919      26.2803
    7920      26.1615
    7921      25.7336
    7922      25.8301
    7923      25.7858
    7924      25.7620
    7925      25.7557
    7926      25.3792
    7927      25.3438
    7928      25.2046
    7929      25.4770
    7930      25.1061
    7931      25.5457
    7932      25.5272
    7933      25.1406
    7934      25.2329
    7935      25.0004
    7936      25.6589
    7937      25.1812
    7938      24.5441
    7939      24.7028
    7940      24.3336
    7941      24.5289
    7942      24.7605
    7943      25.3046
    7944      25.1006
    7945      25.6352
    7946      25.2177
    7947      24.9276
    7948      24.8530
    7949      24.0400
    7950      23.3484
    7951      23.1928
    7952      22.6066
    7953      22.8738
    7954      22.1225
    7955      22.5766
    7956      23.5563
    7957      23.8287
    7958      22.9993
    7959      23.5276
    7960      22.9324
    7961      23.9399
    7962      23.1310
    7963      22.7429
    7964      23.7123
    7965      23.1993
    7966      23.9217
    7967      24.4198
    7968      23.6628
    7969      24.7091
    7970      25.7125
    7971      25.2344
    7972      24.8462
    7973      24.5310
    7974      25.0541
    7975      24.3759
    7976      24.5170
    7977      24.7681
    7978      24.8050
    7979      24.3592
    7980      24.3131
    7981      24.1690
    7982      24.7612
    7983      24.7154
    7984      24.4825
    7985      24.5613
    7986      24.9652
    7987      24.3468
    7988      24.5289
    7989      24.2785
    7990      24.2076
    7991      24.5537
    7992      24.6136
    7993      24.6740
    7994      24.6748
    7995      25.0893
    7996      24.9089
    7997      24.2085
    7998      23.8060
    7999      24.5126
    8000      23.7655
    8001      23.4048
    8002      23.8244
    8003      24.0367
    8004      23.4062
    8005      23.2293
    8006      23.5508
    8007      23.0476
    8008      23.6936
    8009      23.7567
    8010      23.6053
    8011      23.6949
    8012      23.2134
    8013      23.3049
    8014      23.5172
    8015      23.8413
    8016      23.4794
    8017      23.6560
    8018      23.9755
    8019      23.7020
    8020      24.5881
    8021      23.5332
    8022      24.4499
    8023      23.4143
    8024      24.8761
    8025      24.5036
    8026      24.3961
    8027      24.1779
    8028      23.3645
    8029      24.0950
    8030      23.9058
    8031      24.0414
    8032      24.8207
    8033      24.2861
    8034      25.7648
    8035      24.5799
    8036      25.1178
    8037      24.0754
    8038      25.5510
    8039      25.1883
    8040      25.0650
    8041      25.4464
    8042      24.8104
    8043      24.9136
    8044      25.1614
    8045      25.4431
    8046      24.6693
    8047      25.8091
    8048      25.5805
    8049      24.9883
    8050      24.7312
    8051      24.8807
    8052      24.9347
    8053      25.2110
    8054      24.8992
    8055      24.6829
    8056      24.8938
    8057      24.4827
    8058      25.0909
    8059      25.4923
    8060      25.7490
    8061      25.2437
    8062      25.1481
    8063      24.8512
    8064      24.8606
    8065      25.3738
    8066      26.0079
    8067      25.4671
    8068      25.9326
    8069      25.6040
    8070      24.9671
    8071      25.3581
    8072      25.0713
    8073      25.2588
    8074      26.0249
    8075      26.2120
    8076      25.9925
    8077      26.2719
    8078      24.8911
    8079      25.2145
    8080      25.2556
    8081      25.8766
    8082      25.1082
    8083      25.8136
    8084      24.9100
    8085      25.2351
    8086      25.2550
    8087      25.7951
    8088      25.0529
    8089      25.2261
    8090      25.0496
    8091      25.0255
    8092      25.4584
    8093      24.4353
    8094      24.4531
    8095      24.0871
    8096      23.9467
    8097      24.0779
    8098      23.7704
    8099      23.4994
    8100      23.1707
    8101      23.5929
    8102      24.6165
    8103      24.2769
    8104      24.8588
    8105      25.0943
    8106      24.2490
    8107      24.4877
    8108      24.3073
    8109      24.5578
    8110      24.4533
    8111      25.2145
    8112      24.3676
    8113      24.1277
    8114      23.4031
    8115      23.8885
    8116      23.7854
    8117      23.5274
    8118      23.9470
    8119      23.8837
    8120      24.6739
    8121      24.7531
    8122      24.7447
    8123      24.0924
    8124      23.9604
    8125      24.5474
    8126      24.1625
    8127      24.6586
    8128      24.3253
    8129      24.4566
    8130      23.6362
    8131      23.9733
    8132      24.6845
    8133      24.1788
    8134      22.9001
    8135      23.5941
    8136      23.5684
    8137      23.0089
    8138      24.1002
    8139      23.2235
    8140      23.4695
    8141      23.5913
    8142      23.6296
    8143      23.3662
    8144      23.2382
    8145      23.6647
    8146      22.9639
    8147      22.9952
    8148      23.0207
    8149      23.0653
    8150      22.9533
    8151      22.9277
    8152      23.1700
    8153      23.0878
    8154      22.6506
    8155      22.6990
    8156      23.0800
    8157      22.4860
    8158      22.8114
    8159      22.1357
    8160      22.9119
    8161      22.8594
    8162      23.3338
    8163      23.0409
    8164      22.6701
    8165      22.3715
    8166      22.6121
    8167      22.8366
    8168      23.3470
    8169      22.4086
    8170      22.6392
    8171      22.3801
    8172      22.9266
    8173      22.6337
    8174      22.4831
    8175      23.3078
    8176      21.9222
    8177      22.5814
    8178      22.2899
    8179      22.5428
    8180      23.0810
    8181      22.9645
    8182      23.4317
    8183      23.2749
    8184      23.4406
    8185      23.7836
    8186      24.3008
    8187      24.0659
    8188      23.6753
    8189      23.2644
    8190      22.0536
    8191      22.4396
    8192      23.2552
    8193      23.2379
    8194      23.0451
    8195      23.2013
    8196      22.2372
    8197      22.1299
    8198      21.3966
    8199      22.1213
    8200      22.3221
    8201      21.9919
    8202      21.4114
    8203      22.7388
    8204      21.9754
    8205      21.9034
    8206      21.8469
    8207      21.3310
    8208      21.5205
    8209      22.1966
    8210      22.1808
    8211      21.6027
    8212      23.0854
    8213      23.0187
    8214      23.3777
    8215      23.4936
    8216      23.1667
    8217      22.8192
    8218      22.1986
    8219      22.1082
    8220      22.1885
    8221      21.7010
    8222      22.2813
    8223      22.0999
    8224      22.1608
    8225      21.8592
    8226      21.6052
    8227      21.3988
    8228      20.8630
    8229      22.5367
    8230      22.3905
    8231      22.5481
    8232      22.6587
    8233      22.3548
    8234      22.6322
    8235      22.6670
    8236      22.2620
    8237      22.6170
    8238      21.9955
    8239      22.5299
    8240      22.3382
    8241      22.2414
    8242      21.8082
    8243      21.9655
    8244      22.6842
    8245      22.2025
    8246      22.4051
    8247      22.3953
    8248      22.5259
    8249      21.8824
    8250      21.7457
    8251      22.0707
    8252      21.8397
    8253      22.0622
    8254      20.6745
    8255      21.4102
    8256      21.5182
    8257      21.1494
    8258      21.2258
    8259      21.7809
    8260      22.4972
    8261      21.6308
    8262      22.2725
    8263      22.3284
    8264      22.4085
    8265      22.3914
    8266      21.4857
    8267      22.3439
    8268      21.6386
    8269      22.1788
    8270      22.2815
    8271      21.7462
    8272      22.7420
    8273      21.8111
    8274      22.6929
    8275      21.7612
    8276      22.6117
    8277      21.9957
    8278      22.2964
    8279      22.0613
    8280      22.5215
    8281      22.3972
    8282      22.3998
    8283      22.0852
    8284      22.6804
    8285      21.8965
    8286      22.6169
    8287      22.9945
    8288      22.8589
    8289      22.8890
    8290      22.9293
    8291      23.1120
    8292      23.4656
    8293      22.6586
    8294      23.4217
    8295      23.1390
    8296      22.6234
    8297      24.1342
    8298      23.7854
    8299      23.3748
    8300      24.2810
    8301      23.9057
    8302      23.5523
    8303      23.8092
    8304      23.9970
    8305      23.5751
    8306      23.8763
    8307      24.6630
    8308      23.9202
    8309      24.6830
    8310      23.8936
    8311      24.1366
    8312      23.6318
    8313      24.0908
    8314      24.4443
    8315      24.1278
    8316      23.2489
    8317      23.5095
    8318      22.6456
    8319      23.6334
    8320      23.5727
    8321      22.6866
    8322      23.3735
    8323      22.5599
    8324      23.1851
    8325      22.8782
    8326      22.0763
    8327      21.9519
    8328      21.9857
    8329      22.9238
    8330      22.2752
    8331      22.2587
    8332      22.4944
    8333      22.0130
    8334      22.6630
    8335      22.0197
    8336      22.3274
    8337      22.3632
    8338      21.9786
    8339      22.8968
    8340      22.2816
    8341      22.0346
    8342      21.7112
    8343      21.8726
    8344      22.6080
    8345      22.3675
    8346      21.7663
    8347      22.0915
    8348      21.6773
    8349      22.9506
    8350      22.4437
    8351      21.9514
    8352      22.1698
    8353      21.6448
    8354      21.9363
    8355      20.8949
    8356      21.1578
    8357      21.5210
    8358      21.6996
    8359      21.6097
    8360      21.9458
    8361      21.5209
    8362      21.7721
    8363      22.6281
    8364      22.1349
    8365      21.6764
    8366      21.4108
    8367      20.8945
    8368      21.4382
    8369      21.9073
    8370      21.1784
    8371      21.4506
    8372      21.7316
    8373      21.2768
    8374      21.7447
    8375      21.0034
    8376      21.7399
    8377      22.0235
    8378      22.3996
    8379      22.8854
    8380      22.2669
    8381      21.8344
    8382      22.0143
    8383      21.9349
    8384      22.4104
    8385      22.3317
    8386      22.3014
    8387      23.2195
    8388      22.8008
    8389      22.6220
    8390      22.8129
    8391      22.6971
    8392      22.6317
    8393      22.8032
    8394      23.4595
    8395      22.5757
    8396      22.1799
    8397      22.3532
    8398      23.1025
    8399      23.1439
    8400      23.0795
    8401      23.6475
    8402      23.7910
    8403      23.6791
    8404      23.1790
    8405      22.9945
    8406      22.7235
    8407      22.4506
    8408      21.8157
    8409      23.3297
    8410      22.2428
    8411      22.7507
    8412      22.0401
    8413      23.0278
    8414      22.5665
    8415      22.9295
    8416      22.3306
    8417      22.3538
    8418      21.7397
    8419      22.4158
    8420      23.1606
    8421      22.2163
    8422      21.5570
    8423      21.7322
    8424      22.0115
    8425      21.6032
    8426      22.0580
    8427      21.8811
    8428      21.9289
    8429      22.9075
    8430      22.9346
    8431      23.0410
    8432      22.7800
    8433      23.5653
    8434      23.6141
    8435      23.9012
    8436      23.4574
    8437      22.3743
    8438      21.7021
    8439      21.4384
    8440      21.4420
    8441      21.7133
    8442      21.6735
    8443      20.9415
    8444      20.8917
    8445      21.9863
    8446      21.6007
    8447      22.0110
    8448      22.3764
    8449      22.0010
    8450      22.7880
    8451      22.9642
    8452      22.3294
    8453      22.6542
    8454      22.8661
    8455      22.9489
    8456      22.4225
    8457      23.0999
    8458      23.9531
    8459      23.3773
    8460      23.4366
    8461      23.1204
    8462      23.3246
    8463      23.0135
    8464      23.3388
    8465      22.9263
    8466      22.4884
    8467      22.3653
    8468      23.1127
    8469      22.5020
    8470      22.4293
    8471      22.5507
    8472      22.8334
    8473      22.8808
    8474      21.6602
    8475      22.6418
    8476      23.3604
    8477      23.3664
    8478      22.7846
    8479      23.1778
    8480      22.4175
    8481      22.3108
    8482      22.1918
    8483      22.0957
    8484      22.6287
    8485      22.9011
    8486      22.7315
    8487      21.9664
    8488      22.5327
    8489      21.8110
    8490      22.3470
    8491      22.1437
    8492      22.1134
    8493      22.4012
    8494      21.7527
    8495      22.4746
    8496      22.4569
    8497      22.6151
    8498      21.2556
    8499      23.2042
    8500      22.8156
    8501      22.0722
    8502      22.2513
    8503      22.4945
    8504      22.5627
    8505      22.7208
    8506      22.4404
    8507      21.8610
    8508      21.9736
    8509      22.2279
    8510      23.0090
    8511      22.9726
    8512      23.1907
    8513      22.4422
    8514      23.2405
    8515      23.2363
    8516      23.0759
    8517      23.2370
    8518      22.7093
    8519      23.1939
    8520      22.7129
    8521      23.0011
    8522      23.4122
    8523      22.3982
    8524      21.7784
    8525      22.4999
    8526      21.8433
    8527      22.0517
    8528      21.6938
    8529      21.2787
    8530      22.4176
    8531      22.1591
    8532      22.4321
    8533      22.0867
    8534      22.1265
    8535      22.3800
    8536      22.2069
    8537      22.2690
    8538      22.7334
    8539      22.3908
    8540      22.0564
    8541      22.0823
    8542      21.8346
    8543      22.4324
    8544      22.7948
    8545      22.2519
    8546      22.1753
    8547      22.5944
    8548      22.4619
    8549      22.4750
    8550      23.5555
    8551      22.4809
    8552      23.1305
    8553      23.3392
    8554      23.6346
    8555      23.2540
    8556      22.6048
    8557      22.6002
    8558      22.2695
    8559      22.4052
    8560      22.8606
    8561      22.0538
    8562      22.6906
    8563      22.9847
    8564      22.5313
    8565      23.1670
    8566      23.3155
    8567      22.2154
    8568      22.8630
    8569      22.4885
    8570      22.3135
    8571      22.2100
    8572      22.3897
    8573      22.1604
    8574      22.4461
    8575      22.9427
    8576      22.6956
    8577      22.7289
    8578      22.1124
    8579      23.3008
    8580      22.6158
    8581      22.5238
    8582      22.8650
    8583      22.0836
    8584      22.6052
    8585      22.0621
    8586      22.3325
    8587      21.5850
    8588      21.5185
    8589      21.2256
    8590      21.6579
    8591      22.1098
    8592      22.1138
    8593      22.7969
    8594      21.9941
    8595      21.6791
    8596      22.8513
    8597      21.9659
    8598      21.8914
    8599      22.0330
    8600      22.3171
    8601      22.7931
    8602      22.0908
    8603      22.2519
    8604      22.1250
    8605      22.1032
    8606      22.4237
    8607      22.2226
    8608      21.9625
    8609      22.3314
    8610      21.5383
    8611      21.7540
    8612      21.5937
    8613      21.4705
    8614      20.8276
    8615      21.5759
    8616      22.0470
    8617      22.0307
    8618      22.2848
    8619      21.9094
    8620      21.9371
    8621      22.7906
    8622      22.3402
    8623      21.7268
    8624      22.3601
    8625      21.9486
    8626      22.1305
    8627      21.6679
    8628      21.9295
    8629      21.9657
    8630      22.2337
    8631      22.0312
    8632      21.0392
    8633      21.8285
    8634      21.7566
    8635      22.2343
    8636      21.4904
    8637      22.0109
    8638      22.0674
    8639      22.0864
    8640      21.9849
    8641      22.4881
    8642      22.8990
    8643      22.0355
    8644      21.6154
    8645      21.6148
    8646      21.7353
    8647      22.0001
    8648      21.4564
    8649      21.9076
    8650      21.1254
    8651      21.6870
    8652      21.8279
    8653      21.1451
    8654      21.9231
    8655      21.7042
    8656      21.0647
    8657      21.4593
    8658      20.8612
    8659      21.1541
    8660      21.0066
    8661      21.2817
    8662      22.1860
    8663      22.0087
    8664      21.3130
    8665      21.4573
    8666      22.0927
    8667      21.3665
    8668      21.2404
    8669      22.7147
    8670      21.9956
    8671      21.9095
    8672      21.2727
    8673      22.1408
    8674      21.5580
    8675      22.1143
    8676      21.6049
    8677      21.7620
    8678      21.5921
    8679      21.9360
    8680      22.5966
    8681      21.9473
    8682      20.9337
    8683      22.0950
    8684      21.7253
    8685      22.2016
    8686      21.4465
    8687      22.0286
    8688      22.3534
    8689      22.0484
    8690      21.5475
    8691      22.9964
    8692      21.7591
    8693      22.4594
    8694      22.4681
    8695      22.3084
    8696      22.8336
    8697      22.9061
    8698      22.7556
    8699      22.2306
    8700      22.4934
    8701      22.2829
    8702      21.8370
    8703      22.5877
    8704      22.6614
    8705      22.1885
    8706      22.0869
    8707      21.5612
    8708      21.6085
    8709      22.4283
    8710      21.5740
    8711      21.3246
    8712      21.7318
    8713      21.8477
    8714      21.3128
    8715      21.9816
    8716      22.0697
    8717      22.7992
    8718      22.2505
    8719      22.3793
    8720      22.1342
    8721      21.8382
    8722      21.7385
    8723      21.9001
    8724      22.0709
    8725      22.4889
    8726      22.2366
    8727      22.9749
    8728      21.9285
    8729      22.2033
    8730      21.9501
    8731      21.8850
    8732      21.7908
    8733      21.7881
    8734      20.9362
    8735      21.6898
    8736      21.7702
    8737      21.6361
    8738      21.2442
    8739      21.7199
    8740      21.9563
    8741      21.7070
    8742      21.3932
    8743      21.6437
    8744      22.2839
    8745      22.1808
    8746      22.2076
    8747      21.6653
    8748      22.4746
    8749      22.4103
    8750      22.6692
    8751      22.7661
    8752      22.7476
    8753      23.5587
    8754      22.3361
    8755      23.3902
    8756      22.8962
    8757      22.0440
    8758      22.6526
    8759      22.2435
    8760      22.0995
    8761      21.8386
    8762      21.9485
    8763      21.8621
    8764      21.9195
    8765      21.3205
    8766      22.1872
    8767      21.8562
    8768      22.5745
    8769      22.4622
    8770      21.3453
    8771      20.9803
    8772      21.6353
    8773      21.2496
    8774      21.5762
    8775      22.0431
    8776      21.6423
    8777      21.4496
    8778      21.2811
    8779      21.2450
    8780      22.2622
    8781      21.6653
    8782      21.6871
    8783      21.7476
    8784      22.5898
    8785      22.5015
    8786      21.6436
    8787      21.6573
    8788      21.6986
    8789      20.9744
    8790      20.6548
    8791      21.2348
    8792      21.5999
    8793      21.9169
    8794      21.6563
    8795      22.2485
    8796      23.2651
    8797      22.9596
    8798      22.6644
    8799      22.8942
    8800      22.9367
    8801      22.1128
    8802      22.3292
    8803      22.5771
    8804      22.8791
    8805      22.4050
    8806      22.0482
    8807      21.8736
    8808      22.0952
    8809      22.4882
    8810      22.7433
    8811      22.7480
    8812      22.2925
    8813      22.2096
    8814      22.6359
    8815      22.0034
    8816      22.2198
    8817      21.0027
    8818      21.8420
    8819      22.1205
    8820      21.9903
    8821      22.7351
    8822      21.9019
    8823      21.7910
    8824      21.7112
    8825      22.1007
    8826      22.3091
    8827      22.1267
    8828      22.0036
    8829      21.5350
    8830      21.6832
    8831      21.3253
    8832      21.2543
    8833      21.9545
    8834      21.5290
    8835      21.8155
    8836      21.9159
    8837      22.3622
    8838      22.2409
    8839      22.2801
    8840      21.4142
    8841      22.0087
    8842      22.3619
    8843      21.2916
    8844      21.7531
    8845      21.5062
    8846      21.1498
    8847      21.1383
    8848      21.8526
    8849      21.1937
    8850      21.6468
    8851      22.0013
    8852      22.2026
    8853      22.5642
    8854      22.5610
    8855      22.4611
    8856      22.1854
    8857      21.9803
    8858      22.0584
    8859      23.0476
    8860      22.6039
    8861      22.9907
    8862      22.8708
    8863      22.2364
    8864      22.6971
    8865      21.9334
    8866      21.6109
    8867      22.1149
    8868      22.0831
    8869      22.2754
    8870      22.4619
    8871      22.3989
    8872      22.3507
    8873      22.4348
    8874      22.0683
    8875      22.0741
    8876      22.1157
    8877      22.3157
    8878      22.3406
    8879      21.6138
    8880      22.3001
    8881      21.7918
    8882      21.5995
    8883      22.4662
    8884      22.1281
    8885      21.6728
    8886      22.0796
    8887      21.7132
    8888      21.6301
    8889      22.0529
    8890      21.6626
    8891      21.2420
    8892      21.5959
    8893      21.9718
    8894      22.2704
    8895      22.7176
    8896      22.6940
    8897      22.4137
    8898      22.5992
    8899      23.5716
    8900      22.8365
    8901      22.9476
    8902      22.8160
    8903      23.0612
    8904      22.2661
    8905      23.0398
    8906      22.8289
    8907      23.3373
    8908      22.5834
    8909      23.9728
    8910      23.4733
    8911      22.8718
    8912      22.4532
    8913      22.5016
    8914      21.9574
    8915      23.2821
    8916      23.0701
    8917      23.2280
    8918      23.4370
    8919      23.4874
    8920      23.4531
    8921      23.7117
    8922      22.9536
    8923      23.9517
    8924      23.2239
    8925      23.9528
    8926      22.7954
    8927      24.2235
    8928      23.4168
    8929      23.8519
    8930      23.4914
    8931      23.1802
    8932      22.8023
    8933      22.8867
    8934      23.4403
    8935      23.5382
    8936      22.4336
    8937      22.7402
    8938      23.8544
    8939      23.1530
    8940      23.1631
    8941      22.4321
    8942      22.6976
    8943      22.4122
    8944      22.1652
    8945      22.4732
    8946      22.4659
    8947      22.7094
    8948      22.0592
    8949      21.6709
    8950      22.4279
    8951      22.4501
    8952      21.8757
    8953      22.0145
    8954      22.7850
    8955      22.0190
    8956      22.2073
    8957      21.5717
    8958      22.1821
    8959      21.9306
    8960      21.4518
    8961      22.3672
    8962      22.4085
    8963      22.4353
    8964      21.4426
    8965      21.8837
    8966      21.4490
    8967      21.3607
    8968      20.9892
    8969      21.5742
    8970      21.5193
    8971      21.7955
    8972      22.2675
    8973      21.5075
    8974      21.8555
    8975      21.9640
    8976      22.1823
    8977      21.7096
    8978      22.0193
    8979      21.9930
    8980      21.3739
    8981      21.3553
    8982      21.9663
    8983      21.5793
    8984      21.8946
    8985      21.5284
    8986      22.3533
    8987      22.4148
    8988      22.5021
    8989      22.7132
    8990      22.5343
    8991      22.3567
    8992      22.4128
    8993      21.9611
    8994      22.7010
    8995      22.9665
    8996      23.1120
    8997      21.9908
    8998      21.2274
    8999      21.9941
    9000      22.1211
    9001      21.3883
    9002      21.2364
    9003      22.5287
    9004      21.5970
    9005      21.2550
    9006      20.9083
    9007      21.2562
    9008      21.7285
    9009      21.2968
    9010      21.2795
    9011      21.8741
    9012      21.9289
    9013      22.1264
    9014      21.6428
    9015      21.5965
    9016      21.2547
    9017      21.7517
    9018      21.9197
    9019      21.8976
    9020      21.3636
    9021      21.2253
    9022      22.0448
    9023      21.4259
    9024      21.2880
    9025      21.3068
    9026      21.7799
    9027      22.0856
    9028      21.6860
    9029      21.5498
    9030      21.2588
    9031      21.3211
    9032      21.2594
    9033      21.0443
    9034      21.7849
    9035      21.8387
    9036      21.4066
    9037      21.8396
    9038      22.2951
    9039      22.4838
    9040      21.9299
    9041      21.7229
    9042      22.0298
    9043      21.1337
    9044      21.5229
    9045      21.7507
    9046      20.9554
    9047      20.9877
    9048      20.3980
    9049      20.6600
    9050      21.0785
    9051      20.7544
    9052      20.9194
    9053      21.1214
    9054      21.3524
    9055      21.5036
    9056      21.3403
    9057      21.3806
    9058      20.4649
    9059      20.9271
    9060      21.1429
    9061      21.0739
    9062      21.3681
    9063      21.1988
    9064      22.0121
    9065      21.5967
    9066      21.7177
    9067      21.5399
    9068      22.0029
    9069      22.7176
    9070      23.1804
    9071      21.9736
    9072      22.1595
    9073      21.5144
    9074      21.7997
    9075      21.4465
    9076      21.5559
    9077      21.6691
    9078      21.3901
    9079      21.3567
    9080      21.0053
    9081      20.9276
    9082      21.1016
    9083      21.3754
    9084      21.4717
    9085      21.4123
    9086      21.7997
    9087      21.8166
    9088      20.9891
    9089      21.0988
    9090      21.5732
    9091      21.0795
    9092      21.3246
    9093      21.3818
    9094      21.0998
    9095      21.9537
    9096      21.5652
    9097      21.4808
    9098      21.2029
    9099      21.2371
    9100      21.2729
    9101      21.1381
    9102      21.2332
    9103      20.7698
    9104      21.6097
    9105      21.6084
    9106      21.4447
    9107      21.0057
    9108      21.4423
    9109      21.3502
    9110      22.0314
    9111      22.4126
    9112      21.7314
    9113      21.7170
    9114      22.3139
    9115      22.0313
    9116      21.6272
    9117      22.8613
    9118      23.6424
    9119      22.9593
    9120      22.3752
    9121      22.5938
    9122      21.8935
    9123      21.8931
    9124      22.1073
    9125      21.8035
    9126      21.8902
    9127      22.2925
    9128      21.5975
    9129      22.2076
    9130      22.1741
    9131      21.6400
    9132      21.9645
    9133      21.8522
    9134      21.8344
    9135      23.1544
    9136      22.6738
    9137      22.4841
    9138      20.8148
    9139      21.5107
    9140      21.2219
    9141      21.2928
    9142      21.4839
    9143      21.3075
    9144      21.5960
    9145      21.6543
    9146      21.4382
    9147      21.6971
    9148      21.6803
    9149      21.1996
    9150      21.4820
    9151      21.3015
    9152      21.4564
    9153      20.5340
    9154      21.4293
    9155      20.9654
    9156      21.1863
    9157      21.2687
    9158      21.7157
    9159      22.6496
    9160      23.0049
    9161      23.0498
    9162      21.8353
    9163      22.0549
    9164      22.1081
    9165      22.2004
    9166      21.9306
    9167      22.6485
    9168      22.8467
    9169      22.4500
    9170      22.6764
    9171      22.0651
    9172      22.6883
    9173      22.9198
    9174      22.1632
    9175      22.3414
    9176      23.2343
    9177      22.4889
    9178      22.2124
    9179      22.3846
    9180      22.6779
    9181      22.6773
    9182      22.1882
    9183      22.2005
    9184      21.9018
    9185      22.2455
    9186      22.0341
    9187      22.5199
    9188      22.8145
    9189      22.7825
    9190      22.9678
    9191      22.4953
    9192      22.8917
    9193      22.3979
    9194      23.0520
    9195      22.8735
    9196      22.2964
    9197      21.8610
    9198      22.0657
    9199      22.7065
    9200      22.3420
    9201      22.6510
    9202      22.7043
    9203      22.7488
    9204      22.0541
    9205      22.2841
    9206      22.4301
    9207      21.9311
    9208      21.3938
    9209      21.4194
    9210      21.5489
    9211      21.7976
    9212      21.2492
    9213      21.9495
    9214      21.5040
    9215      21.3519
    9216      20.9277
    9217      21.5935
    9218      21.1643
    9219      20.9990
    9220      21.8201
    9221      21.9486
    9222      22.3006
    9223      22.4017
    9224      21.7901
    9225      21.3992
    9226      20.8273
    9227      20.9450
    9228      21.5913
    9229      21.0968
    9230      21.4640
    9231      21.4227
    9232      21.3632
    9233      21.9116
    9234      21.9113
    9235      21.7270
    9236      22.2223
    9237      22.3540
    9238      21.8714
    9239      22.4088
    9240      22.1379
    9241      22.3353
    9242      21.8255
    9243      21.9782
    9244      22.2786
    9245      21.6906
    9246      22.0705
    9247      22.3385
    9248      22.1239
    9249      22.0808
    9250      21.4752
    9251      21.9655
    9252      22.4355
    9253      22.2013
    9254      21.7047
    9255      21.6315
    9256      21.9155
    9257      21.3757
    9258      21.9807
    9259      21.2955
    9260      21.0685
    9261      21.8365
    9262      21.3623
    9263      21.3279
    9264      21.9081
    9265      21.4985
    9266      21.4075
    9267      21.4735
    9268      21.4370
    9269      21.2592
    9270      21.4617
    9271      21.2372
    9272      21.1899
    9273      21.1136
    9274      20.7190
    9275      21.8906
    9276      21.9332
    9277      21.9078
    9278      21.9189
    9279      21.7070
    9280      21.3618
    9281      21.9309
    9282      21.6282
    9283      21.1530
    9284      21.8573
    9285      21.5384
    9286      21.9991
    9287      22.2612
    9288      21.9762
    9289      21.6235
    9290      21.7181
    9291      21.2227
    9292      21.9272
    9293      21.3023
    9294      21.4543
    9295      22.4650
    9296      21.3926
    9297      22.1420
    9298      22.2345
    9299      21.6720
    9300      21.6649
    9301      20.9530
    9302      20.4259
    9303      21.4343
    9304      22.0770
    9305      21.7815
    9306      20.9042
    9307      21.8059
    9308      21.1451
    9309      20.9956
    9310      21.3697
    9311      21.2092
    9312      20.7623
    9313      21.2663
    9314      21.5089
    9315      21.3104
    9316      21.5168
    9317      21.3412
    9318      22.0335
    9319      22.1141
    9320      22.7892
    9321      22.0775
    9322      22.2360
    9323      22.4603
    9324      21.9847
    9325      22.2567
    9326      22.0419
    9327      22.1959
    9328      22.2541
    9329      22.3830
    9330      22.3448
    9331      21.8500
    9332      22.3344
    9333      22.4078
    9334      22.2248
    9335      22.2677
    9336      22.3893
    9337      21.9400
    9338      21.8028
    9339      21.8706
    9340      21.7004
    9341      21.7529
    9342      21.6701
    9343      22.0206
    9344      22.3856
    9345      22.3972
    9346      22.5582
    9347      21.8836
    9348      21.3279
    9349      21.7129
    9350      22.6555
    9351      22.3493
    9352      22.3609
    9353      22.4595
    9354      21.6149
    9355      21.9657
    9356      21.9550
    9357      22.2217
    9358      23.0477
    9359      22.2750
    9360      22.5489
    9361      21.9752
    9362      21.5075
    9363      21.5559
    9364      22.0273
    9365      22.2889
    9366      22.2240
    9367      22.5660
    9368      22.2615
    9369      22.7580
    9370      23.6734
    9371      22.7782
    9372      22.6500
    9373      21.9983
    9374      22.2038
    9375      22.3218
    9376      22.1301
    9377      21.9551
    9378      23.0022
    9379      22.4952
    9380      22.3518
    9381      21.9492
    9382      22.2613
    9383      22.6345
    9384      22.4704
    9385      23.3312
    9386      22.8538
    9387      22.2793
    9388      21.9127
    9389      23.7437
    9390      22.8048
    9391      22.7818
    9392      23.0832
    9393      22.8360
    9394      22.2821
    9395      22.6566
    9396      22.2194
    9397      22.6518
    9398      22.4489
    9399      22.6360
    9400      22.2266
    9401      22.7464
    9402      23.0303
    9403      23.0436
    9404      23.8940
    9405      22.6466
    9406      23.1220
    9407      23.1473
    9408      23.2579
    9409      23.4925
    9410      22.7711
    9411      23.2926
    9412      23.3231
    9413      23.0545
    9414      23.0971
    9415      22.0974
    9416      22.6379
    9417      22.5520
    9418      23.0775
    9419      22.9141
    9420      23.1459
    9421      22.2953
    9422      22.3895
    9423      22.1418
    9424      22.1258
    9425      22.2398
    9426      22.3949
    9427      21.9087
    9428      22.8036
    9429      23.2371
    9430      22.1028
    9431      22.6059
    9432      22.5730
    9433      22.3652
    9434      22.8685
    9435      22.3902
    9436      22.8309
    9437      22.3210
    9438      22.4769
    9439      22.4326
    9440      22.4062
    9441      22.8825
    9442      22.5118
    9443      22.4922
    9444      22.8057
    9445      22.8066
    9446      22.0979
    9447      23.0648
    9448      22.4882
    9449      22.3738
    9450      22.8742
    9451      23.4888
    9452      23.0365
    9453      22.9295
    9454      22.6382
    9455      23.4467
    9456      23.4822
    9457      23.7876
    9458      23.0361
    9459      23.0636
    9460      22.5880
    9461      22.0133
    9462      22.5227
    9463      21.8686
    9464      22.1567
    9465      22.0271
    9466      21.5002
    9467      22.2436
    9468      22.0069
    9469      22.2928
    9470      22.5468
    9471      22.4472
    9472      22.2095
    9473      22.6663
    9474      21.6220
    9475      21.6476
    9476      21.9904
    9477      22.9376
    9478      22.1409
    9479      22.1343
    9480      21.5174
    9481      22.1495
    9482      21.4758
    9483      22.3148
    9484      22.4835
    9485      22.6358
    9486      22.5987
    9487      23.0782
    9488      23.5203
    9489      22.9777
    9490      22.9633
    9491      22.6471
    9492      22.0567
    9493      22.7316
    9494      22.1540
    9495      22.1039
    9496      22.4312
    9497      22.3103
    9498      22.4098
    9499      22.6234
    9500      22.5943
    9501      22.4722
    9502      22.6013
    9503      22.5137
    9504      22.4147
    9505      21.9036
    9506      22.5958
    9507      22.5099
    9508      22.6305
    9509      22.2052
    9510      22.6279
    9511      22.6790
    9512      22.6563
    9513      22.9450
    9514      22.8472
    9515      22.6621
    9516      22.4672
    9517      22.0685
    9518      22.1106
    9519      22.6799
    9520      21.9239
    9521      22.5987
    9522      21.2598
    9523      21.7179
    9524      22.0196
    9525      22.0601
    9526      22.0612
    9527      22.5469
    9528      22.5906
    9529      22.8480
    9530      22.1519
    9531      21.6492
    9532      22.7316
    9533      22.4533
    9534      22.8410
    9535      21.8442
    9536      22.1161
    9537      22.4057
    9538      22.6813
    9539      22.0344
    9540      22.1039
    9541      21.9403
    9542      22.7091
    9543      22.5819
    9544      22.8696
    9545      22.3715
    9546      22.3372
    9547      22.0241
    9548      22.1580
    9549      22.5733
    9550      22.9181
    9551      22.7091
    9552      23.4053
    9553      22.2748
    9554      23.3540
    9555      22.1850
    9556      21.8203
    9557      22.6201
    9558      22.4105
    9559      22.8698
    9560      22.3402
    9561      22.5415
    9562      22.8114
    9563      23.1816
    9564      22.3446
    9565      22.8208
    9566      23.3080
    9567      22.4238
    9568      22.5755
    9569      22.0946
    9570      22.3346
    9571      22.5191
    9572      22.3519
    9573      21.6401
    9574      21.6147
    9575      22.2323
    9576      22.7574
    9577      22.5381
    9578      22.2362
    9579      22.2167
    9580      22.3536
    9581      22.4432
    9582      22.2610
    9583      22.0406
    9584      21.6709
    9585      21.9023
    9586      21.6103
    9587      22.0585
    9588      22.1538
    9589      21.6849
    9590      22.2133
    9591      22.5131
    9592      22.6582
    9593      23.1381
    9594      23.9493
    9595      22.6260
    9596      22.4466
    9597      22.0059
    9598      21.8427
    9599      21.4185
    9600      22.3379
    9601      22.3765
    9602      21.7015
    9603      22.1652
    9604      22.5568
    9605      21.8247
    9606      22.7135
    9607      22.3516
    9608      21.5041
    9609      22.6111
    9610      21.8966
    9611      22.0788
    9612      21.3879
    9613      21.3818
    9614      21.9481
    9615      21.4698
    9616      21.1093
    9617      21.2395
    9618      21.4561
    9619      21.6643
    9620      21.9072
    9621      21.7458
    9622      21.8416
    9623      21.2832
    9624      21.7000
    9625      22.1319
    9626      21.7965
    9627      21.2928
    9628      21.4782
    9629      21.3129
    9630      21.5364
    9631      21.2715
    9632      21.7040
    9633      22.3263
    9634      22.4733
    9635      21.5983
    9636      21.4350
    9637      22.4059
    9638      21.9934
    9639      21.8513
    9640      22.1056
    9641      22.4042
    9642      22.0459
    9643      22.6396
    9644      21.6621
    9645      22.5624
    9646      22.8516
    9647      22.2578
    9648      21.7431
    9649      22.3842
    9650      22.7633
    9651      21.5885
    9652      21.4411
    9653      21.5222
    9654      21.2979
    9655      21.6367
    9656      20.9831
    9657      20.9825
    9658      21.9949
    9659      21.4764
    9660      21.5617
    9661      21.9904
    9662      22.0994
    9663      22.8933
    9664      22.4523
    9665      21.9771
    9666      22.0966
    9667      21.1397
    9668      21.6491
    9669      21.5093
    9670      21.5870
    9671      22.3406
    9672      21.3576
    9673      21.6233
    9674      21.9037
    9675      22.0058
    9676      21.9277
    9677      22.6877
    9678      21.7834
    9679      22.2528
    9680      21.5696
    9681      21.6401
    9682      21.8445
    9683      21.1630
    9684      21.7864
    9685      20.6211
    9686      21.1680
    9687      21.3868
    9688      21.8911
    9689      22.2506
    9690      21.8346
    9691      22.3635
    9692      21.5537
    9693      21.5754
    9694      21.7288
    9695      21.1168
    9696      21.1752
    9697      21.6925
    9698      21.2724
    9699      21.1610
    9700      21.4401
    9701      21.6577
    9702      21.4235
    9703      20.9395
    9704      22.0147
    9705      21.6126
    9706      22.1123
    9707      22.1100
    9708      21.6821
    9709      22.1655
    9710      22.0309
    9711      22.5630
    9712      22.3081
    9713      22.2895
    9714      22.3420
    9715      22.8656
    9716      22.3732
    9717      22.3978
    9718      22.0884
    9719      20.8536
    9720      21.1842
    9721      20.7945
    9722      20.0795
    9723      21.1322
    9724      19.8596
    9725      20.6613
    9726      20.3224
    9727      20.7681
    9728      20.7797
    9729      21.3852
    9730      21.0563
    9731      21.6607
    9732      20.5755
    9733      20.8632
    9734      20.5453
    9735      20.5857
    9736      21.0043
    9737      20.6028
    9738      20.7876
    9739      21.4733
    9740      21.3297
    9741      20.7119
    9742      20.9285
    9743      21.6059
    9744      20.1568
    9745      20.4527
    9746      20.9139
    9747      20.8799
    9748      20.5888
    9749      20.6490
    9750      20.7531
    9751      20.5679
    9752      21.0111
    9753      21.4103
    9754      20.3026
    9755      21.0119
    9756      20.5562
    9757      20.5885
    9758      20.5840
    9759      20.7291
    9760      20.7632
    9761      21.1318
    9762      21.4366
    9763      21.4234
    9764      22.0213
    9765      21.4801
    9766      21.9908
    9767      21.6822
    9768      21.7010
    9769      21.3191
    9770      21.2788
    9771      21.4225
    9772      21.3848
    9773      21.2936
    9774      20.1800
    9775      20.4400
    9776      20.7858
    9777      21.0264
    9778      20.6811
    9779      20.6550
    9780      20.1101
    9781      20.5658
    9782      21.2579
    9783      20.3650
    9784      21.1339
    9785      21.5549
    9786      20.8714
    9787      20.5603
    9788      20.4961
    9789      20.4705
    9790      21.1913
    9791      20.5711
    9792      20.7767
    9793      21.0735
    9794      21.7017
    9795      21.2414
    9796      21.6166
    9797      21.9432
    9798      21.4290
    9799      21.0881
    9800      21.2499
    9801      21.2187
    9802      21.3188
    9803      21.7335
    9804      21.3315
    9805      21.7210
    9806      21.5524
    9807      21.9692
    9808      22.2434
    9809      22.0914
    9810      21.6063
    9811      21.3092
    9812      21.8862
    9813      21.1861
    9814      21.3600
    9815      21.3991
    9816      21.0824
    9817      21.1282
    9818      20.7524
    9819      21.7665
    9820      21.2425
    9821      20.7695
    9822      20.9890
    9823      20.3693
    9824      20.2013
    9825      19.9669
    9826      20.4522
    9827      20.0558
    9828      20.4885
    9829      20.3878
    9830      19.6068
    9831      20.4146
    9832      20.3985
    9833      20.4354
    9834      20.2825
    9835      20.0808
    9836      20.9514
    9837      20.8650
    9838      21.0119
    9839      20.6813
    9840      21.4660
    9841      20.2445
    9842      20.6906
    9843      21.1975
    9844      21.0042
    9845      21.0425
    9846      20.1522
    9847      20.2668
    9848      20.4423
    9849      19.9392
    9850      20.2628
    9851      20.6638
    9852      19.7403
    9853      20.0348
    9854      20.1502
    9855      19.7667
    9856      19.4972
    9857      19.7834
    9858      19.8370
    9859      19.8513
    9860      18.9335
    9861      19.8708
    9862      20.0642
    9863      20.6339
    9864      20.4403
    9865      20.4904
    9866      20.3131
    9867      21.2104
    9868      21.1230
    9869      20.5368
    9870      20.5597
    9871      20.2352
    9872      21.0778
    9873      20.9188
    9874      21.1946
    9875      20.9562
    9876      20.0867
    9877      19.7687
    9878      19.8745
    9879      20.8235
    9880      20.4193
    9881      20.2565
    9882      21.0187
    9883      21.3445
    9884      21.7451
    9885      20.9761
    9886      21.4549
    9887      21.2744
    9888      21.6641
    9889      21.8887
    9890      21.3101
    9891      22.0101
    9892      21.8877
    9893      21.5800
    9894      20.7257
    9895      21.1185
    9896      21.2483
    9897      20.4333
    9898      20.9017
    9899      20.2276
    9900      20.4235
    9901      20.8553
    9902      20.6907
    9903      20.0095
    9904      20.3716
    9905      20.0923
    9906      19.8439
    9907      20.1270
    9908      19.7528
    9909      19.7426
    9910      20.2452
    9911      20.1356
    9912      20.3194
    9913      20.2998
    9914      20.4617
    9915      20.2451
    9916      19.3148
    9917      19.3772
    9918      19.7944
    9919      19.7251
    9920      20.0935
    9921      20.4924
    9922      20.2540
    9923      19.4203
    9924      19.6010
    9925      19.8160
    9926      19.6681
    9927      19.5501
    9928      19.9255
    9929      19.6326
    9930      19.9168
    9931      20.1649
    9932      20.3038
    9933      20.8214
    9934      20.8209
    9935      20.7781
    9936      20.1891
    9937      19.9934
    9938      20.3033
    9939      19.3049
    9940      19.3946
    9941      19.9183
    9942      20.3094
    9943      20.0620
    9944      19.5391
    9945      19.5048
    9946      19.8021
    9947      20.9672
    9948      20.6915
    9949      20.3646
    9950      20.7131
    9951      20.5737
    9952      20.4995
    9953      20.2825
    9954      19.9171
    9955      19.3260
    9956      20.0042
    9957      19.8332
    9958      19.8871
    9959      19.6641
    9960      19.9537
    9961      19.2438
    9962      18.6709
    9963      19.2443
    9964      18.7110
    9965      19.5632
    9966      19.3660
    9967      19.6619
    9968      19.2154
    9969      19.6591
    9970      20.4966
    9971      20.3273
    9972      20.5461
    9973      20.4959
    9974      20.2547
    9975      20.4202
    9976      20.4819
    9977      20.3148
    9978      20.3740
    9979      20.2368
    9980      19.9568
    9981      19.9955
    9982      20.3913
    9983      20.1940
    9984      19.7316
    9985      19.8817
    9986      21.0474
    9987      20.6770
    9988      20.7134
    9989      21.0649
    9990      20.4218
    9991      19.9854
    9992      20.7644
    9993      20.9697
    9994      20.9844
    9995      21.0708
    9996      20.9665
    9997      20.5261
    9998      20.6664
    9999      21.2899
   10000      20.8130
   10001      20.5375
   10002      20.9654
   10003      21.1182
   10004      20.5699
   10005      20.5348
   10006      21.0229
   10007      20.9812
   10008      21.1502
   10009      20.7360
   10010      20.4345
   10011      20.4119
   10012      20.8824
   10013      20.9119
   10014      20.2577
   10015      20.9375
   10016      20.5690
   10017      20.2857
   10018      20.6074
   10019      20.4149
   10020      20.3378
   10021      20.6581
   10022      20.8874
   10023      19.7228
   10024      20.5751
   10025      20.6645
   10026      21.0533
   10027      20.1033
   10028      20.8962
   10029      20.6027
   10030      20.4106
   10031      20.4252
   10032      20.0495
   10033      20.6608
   10034      20.3566
   10035      20.1202
   10036      20.4768
   10037      20.7658
   10038      19.8416
   10039      19.5461
   10040      20.1513
   10041      20.8595
   10042      20.2668
   10043      20.0909
   10044      19.9856
   10045      20.1125
   10046      20.6996
   10047      20.8339
   10048      20.3660
   10049      21.5666
   10050      21.0852
   10051      21.1714
   10052      21.6785
   10053      21.8251
   10054      21.3343
   10055      21.9419
   10056      21.3020
   10057      21.0748
   10058      21.3048
   10059      21.3948
   10060      20.7925
   10061      20.9879
   10062      21.2633
   10063      21.1248
   10064      20.9695
   10065      21.4968
   10066      21.2811
   10067      20.9267
   10068      21.4853
   10069      21.3736
   10070      20.6460
   10071      21.2871
   10072      20.5440
   10073      21.1243
   10074      21.3829
   10075      21.1293
   10076      20.9636
   10077      20.9494
   10078      21.4745
   10079      21.0792
   10080      21.0086
   10081      20.3725
   10082      21.0040
   10083      20.4614
   10084      20.7800
   10085      20.3545
   10086      20.5560
   10087      20.5614
   10088      19.9868
   10089      20.0705
   10090      19.6032
   10091      20.0717
   10092      21.1443
   10093      20.9137
   10094      20.0018
   10095      21.3482
   10096      20.8179
   10097      20.5357
   10098      20.6366
   10099      20.1620
   10100      19.7099
   10101      20.2970
   10102      21.0996
   10103      20.5844
   10104      20.6580
   10105      20.3021
   10106      20.3872
   10107      20.3373
   10108      20.4434
   10109      20.1881
   10110      20.5479
   10111      20.3591
   10112      20.4873
   10113      19.8669
   10114      19.9945
   10115      20.5489
   10116      21.1574
   10117      21.2116
   10118      21.3377
   10119      20.4943
   10120      20.6323
   10121      20.6655
   10122      21.3571
   10123      20.8762
   10124      21.3878
   10125      20.7495
   10126      21.5822
   10127      20.8623
   10128      21.2687
   10129      21.0193
   10130      20.3759
   10131      21.0495
   10132      21.7053
   10133      20.4317
   10134      21.3068
   10135      20.6830
   10136      20.8869
   10137      20.5729
   10138      20.9175
   10139      20.2253
   10140      20.5964
   10141      20.7604
   10142      20.5751
   10143      21.4553
   10144      20.9623
   10145      20.9212
   10146      21.2502
   10147      21.2642
   10148      21.2499
   10149      21.2009
   10150      20.9099
   10151      21.0427
   10152      21.2214
   10153      20.4187
   10154      21.3084
   10155      20.9591
   10156      20.6345
   10157      20.9245
   10158      20.6688
   10159      21.0644
   10160      20.8818
   10161      20.6767
   10162      20.7335
   10163      20.8752
   10164      20.9407
   10165      20.8169
   10166      21.0632
   10167      20.4838
   10168      20.5730
   10169      20.6896
   10170      20.3759
   10171      21.1472
   10172      20.5776
   10173      21.8473
   10174      20.9868
   10175      21.3945
   10176      21.0700
   10177      20.4335
   10178      20.6714
   10179      21.3400
   10180      20.6957
   10181      21.0811
   10182      20.9461
   10183      21.5254
   10184      21.3068
   10185      20.2606
   10186      21.0399
   10187      20.1869
   10188      20.5365
   10189      20.4270
   10190      20.1051
   10191      20.7431
   10192      19.6639
   10193      19.8738
   10194      19.9895
   10195      20.3945
   10196      20.0920
   10197      20.7029
   10198      19.9000
   10199      19.5445
   10200      20.0910
   10201      19.8625
   10202      20.8301
   10203      20.8787
   10204      20.3054
   10205      20.0922
   10206      20.0732
   10207      20.6014
   10208      20.1214
   10209      20.2272
   10210      19.8583
   10211      19.7589
   10212      20.1073
   10213      20.4428
   10214      20.6657
   10215      20.4151
   10216      20.3592
   10217      20.5016
   10218      19.7633
   10219      19.8570
   10220      20.6052
   10221      20.4943
   10222      20.5302
   10223      19.8275
   10224      20.8258
   10225      20.9291
   10226      20.8494
   10227      20.5008
   10228      20.4126
   10229      21.1115
   10230      19.9233
   10231      20.9982
   10232      20.8258
   10233      21.1670
   10234      21.0473
   10235      21.2691
   10236      20.6184
   10237      21.4075
   10238      21.1204
   10239      20.3328
   10240      20.2976
   10241      20.4329
   10242      20.7034
   10243      20.7411
   10244      20.3829
   10245      20.0216
   10246      19.9167
   10247      20.3094
   10248      20.6062
   10249      20.8476
   10250      20.7922
   10251      20.8172
   10252      21.3507
   10253      21.4143
   10254      21.4144
   10255      20.7349
   10256      19.7292
   10257      20.4360
   10258      20.3874
   10259      20.6289
   10260      21.4074
   10261      21.1197
   10262      21.4262
   10263      21.3832
   10264      21.2150
   10265      21.4093
   10266      20.9438
   10267      21.0875
   10268      21.1952
   10269      21.4569
   10270      21.0771
   10271      21.2824
   10272      21.1108
   10273      21.0781
   10274      20.7095
   10275      20.7713
   10276      21.2848
   10277      20.9627
   10278      20.6331
   10279      21.1573
   10280      20.7578
   10281      20.8584
   10282      21.1334
   10283      21.8499
   10284      21.2690
   10285      20.7558
   10286      22.0581
   10287      21.8724
   10288      21.2809
   10289      21.1758
   10290      21.5965
   10291      22.0589
   10292      21.3717
   10293      21.1418
   10294      20.3614
   10295      21.1509
   10296      20.7509
   10297      21.2479
   10298      21.3209
   10299      20.2221
   10300      19.8747
   10301      19.9418
   10302      21.4655
   10303      21.0956
   10304      20.6566
   10305      20.4501
   10306      20.4148
   10307      20.3291
   10308      20.6979
   10309      20.1686
   10310      20.8705
   10311      21.0077
   10312      20.9067
   10313      21.1806
   10314      19.9312
   10315      20.5191
   10316      20.4286
   10317      20.6853
   10318      21.0997
   10319      21.3948
   10320      20.9009
   10321      20.5799
   10322      21.3568
   10323      20.9091
   10324      20.8126
   10325      21.5184
   10326      21.3138
   10327      21.1494
   10328      21.2216
   10329      20.1143
   10330      21.0117
   10331      22.0323
   10332      20.8643
   10333      20.1189
   10334      20.6013
   10335      20.4035
   10336      20.1310
   10337      19.8896
   10338      20.4652
   10339      20.5858
   10340      20.2673
   10341      20.7023
   10342      20.9641
   10343      20.7470
   10344      19.9006
   10345      20.7468
   10346      20.7922
   10347      21.1398
   10348      21.2947
   10349      20.2982
   10350      20.1707
   10351      20.5024
   10352      20.2152
   10353      20.7335
   10354      20.2415
   10355      19.3358
   10356      19.8755
   10357      20.2792
   10358      19.6287
   10359      20.1136
   10360      20.5737
   10361      20.6722
   10362      20.2969
   10363      20.7668
   10364      20.3765
   10365      20.3600
   10366      21.0282
   10367      20.8866
   10368      21.1738
   10369      21.0415
   10370      20.9544
   10371      20.9189
   10372      21.5940
   10373      20.7082
   10374      20.9170
   10375      20.8861
   10376      20.6959
   10377      20.5266
   10378      20.0947
   10379      20.7600
   10380      20.9860
   10381      21.3254
   10382      20.8694
   10383      20.7574
   10384      21.7642
   10385      20.8301
   10386      21.1174
   10387      20.6381
   10388      21.7503
   10389      21.3457
   10390      20.7213
   10391      21.2194
   10392      21.0811
   10393      20.9978
   10394      21.2170
   10395      20.7833
   10396      20.9475
   10397      20.3780
   10398      21.1110
   10399      21.3272
   10400      20.8083
   10401      21.2084
   10402      20.6644
   10403      21.5130
   10404      20.9118
   10405      20.5295
   10406      20.8381
   10407      20.2056
   10408      20.7175
   10409      20.7272
   10410      19.6725
   10411      20.3358
   10412      19.5036
   10413      20.5472
   10414      19.7592
   10415      19.8119
   10416      20.5171
   10417      20.1635
   10418      19.7139
   10419      19.8979
   10420      19.8166
   10421      19.8762
   10422      20.0123
   10423      19.4847
   10424      20.4179
   10425      21.0032
   10426      20.3641
   10427      20.3594
   10428      20.7361
   10429      20.3218
   10430      20.5168
   10431      20.7195
   10432      20.5733
   10433      20.6811
   10434      20.8396
   10435      20.9840
   10436      20.3316
   10437      20.2314
   10438      19.6997
   10439      19.5721
   10440      20.4677
   10441      20.4108
   10442      20.3543
   10443      20.3837
   10444      20.4111
   10445      19.5393
   10446      20.5298
   10447      20.0292
   10448      20.2425
   10449      20.5515
   10450      20.3608
   10451      20.0970
   10452      19.9548
   10453      19.7852
   10454      20.0950
   10455      20.4497
   10456      20.2293
   10457      19.6716
   10458      20.3194
   10459      20.6363
   10460      20.0826
   10461      19.4925
   10462      20.8420
   10463      20.4502
   10464      20.0455
   10465      20.3490
   10466      20.2603
   10467      20.1630
   10468      20.6521
   10469      20.4779
   10470      20.3412
   10471      20.4475
   10472      21.1093
   10473      20.2633
   10474      21.1414
   10475      20.3552
   10476      19.9156
   10477      20.5562
   10478      20.7455
   10479      20.1780
   10480      20.1748
   10481      20.8399
   10482      21.0366
   10483      20.7751
   10484      21.4814
   10485      20.9131
   10486      21.0517
   10487      21.0988
   10488      20.4932
   10489      21.4237
   10490      21.0589
   10491      20.5997
   10492      20.7732
   10493      20.7184
   10494      21.0537
   10495      21.4202
   10496      20.9225
   10497      20.4689
   10498      21.7116
   10499      20.8240
   10500      21.3372
   10501      21.3843
   10502      21.8930
   10503      21.4596
   10504      21.5106
   10505      21.8126
   10506      22.4275
   10507      21.7246
   10508      22.2282
   10509      22.6027
   10510      21.5970
   10511      22.3727
   10512      21.9397
   10513      22.0913
   10514      21.2813
   10515      21.4841
   10516      20.9473
   10517      21.1727
   10518      20.5058
   10519      20.8696
   10520      20.8610
   10521      20.3265
   10522      20.7890
   10523      20.3892
   10524      20.4540
   10525      20.5561
   10526      20.4784
   10527      21.2651
   10528      20.5782
   10529      20.7682
   10530      20.7723
   10531      20.3438
   10532      19.6872
   10533      19.9656
   10534      20.2084
   10535      20.5945
   10536      20.6474
   10537      20.3185
   10538      19.8513
   10539      20.2284
   10540      19.9769
   10541      19.8737
   10542      19.9363
   10543      20.1721
   10544      20.4156
   10545      21.0966
   10546      21.2220
   10547      20.4636
   10548      20.6580
   10549      20.6088
   10550      20.6730
   10551      20.1567
   10552      20.2457
   10553      20.4108
   10554      20.3273
   10555      20.9162
   10556      21.4773
   10557      21.0392
   10558      20.0451
   10559      20.2941
   10560      20.6648
   10561      20.4498
   10562      21.0846
   10563      20.3971
   10564      20.9589
   10565      21.4616
   10566      20.9510
   10567      20.4594
   10568      20.0465
   10569      19.9853
   10570      20.6105
   10571      20.4465
   10572      20.6087
   10573      19.7504
   10574      19.7010
   10575      19.9744
   10576      20.6800
   10577      20.3172
   10578      20.2536
   10579      20.5268
   10580      20.5461
   10581      20.2990
   10582      21.0841
   10583      20.3877
   10584      20.6977
   10585      20.8133
   10586      20.3010
   10587      20.6007
   10588      20.5896
   10589      20.3021
   10590      20.7897
   10591      20.4714
   10592      20.9759
   10593      20.9447
   10594      20.5087
   10595      21.5104
   10596      21.3317
   10597      21.1768
   10598      20.5880
   10599      21.2652
   10600      20.9745
   10601      21.4510
   10602      21.4243
   10603      20.5100
   10604      20.7300
   10605      20.8550
   10606      20.9541
   10607      21.2705
   10608      20.6591
   10609      20.6727
   10610      20.5153
   10611      20.3924
   10612      19.9782
   10613      20.9705
   10614      20.7597
   10615      21.0347
   10616      21.1223
   10617      20.9865
   10618      21.0918
   10619      20.3449
   10620      20.9798
   10621      20.4193
   10622      21.2402
   10623      20.9470
   10624      21.4789
   10625      20.9658
   10626      20.4528
   10627      20.5163
   10628      20.5729
   10629      20.5905
   10630      19.6472
   10631      20.7676
   10632      20.6421
   10633      21.0624
   10634      20.5396
   10635      20.5482
   10636      20.9914
   10637      20.8481
   10638      20.7063
   10639      21.0470
   10640      21.0866
   10641      21.0510
   10642      20.5098
   10643      20.6370
   10644      20.9991
   10645      20.8976
   10646      21.0583
   10647      21.2442
   10648      21.8959
   10649      21.3817
   10650      21.0231
   10651      21.6369
   10652      21.1144
   10653      21.3249
   10654      21.6674
   10655      21.2081
   10656      21.3470
   10657      20.7113
   10658      21.0189
   10659      20.6833
   10660      20.4910
   10661      20.9043
   10662      19.7988
   10663      19.8309
   10664      21.1817
   10665      20.8573
   10666      20.9053
   10667      20.9455
   10668      21.8279
   10669      21.0891
   10670      21.4190
   10671      21.3357
   10672      21.9952
   10673      21.4066
   10674      21.2954
   10675      21.4619
   10676      20.7992
   10677      20.8087
   10678      20.6003
   10679      20.7774
   10680      19.9863
   10681      20.6808
   10682      20.1469
   10683      20.2506
   10684      18.9791
   10685      20.1574
   10686      20.2311
   10687      19.7638
   10688      19.5336
   10689      20.1825
   10690      20.0964
   10691      19.8157
   10692      19.5530
   10693      20.4552
   10694      20.2709
   10695      20.0468
   10696      21.1897
   10697      20.6329
   10698      20.5554
   10699      20.1673
   10700      20.4770
   10701      20.0361
   10702      19.7352
   10703      19.9082
   10704      19.6115
   10705      20.2348
   10706      20.1578
   10707      20.1399
   10708      20.8014
   10709      19.8233
   10710      20.0749
   10711      20.2626
   10712      19.6480
   10713      20.3170
   10714      19.8248
   10715      19.9770
   10716      19.9509
   10717      19.6878
   10718      19.7496
   10719      20.0633
   10720      19.7122
   10721      20.5542
   10722      20.4921
   10723      20.4521
   10724      19.8866
   10725      20.8209
   10726      20.9421
   10727      21.0181
   10728      20.0346
   10729      19.5576
   10730      19.9489
   10731      19.6278
   10732      19.7462
   10733      20.1604
   10734      19.4031
   10735      19.4459
   10736      18.8124
   10737      19.6369
   10738      19.5224
   10739      20.1090
   10740      20.0409
   10741      20.3797
   10742      20.4891
   10743      20.0698
   10744      20.0794
   10745      19.5718
   10746      19.6867
   10747      18.9403
   10748      19.2493
   10749      19.9319
   10750      19.1321
   10751      19.8710
   10752      19.1404
   10753      19.4777
   10754      19.2336
   10755      20.3010
   10756      19.4391
   10757      19.7657
   10758      19.6341
   10759      19.7259
   10760      19.9588
   10761      20.1956
   10762      20.8131
   10763      20.7579
   10764      20.4993
   10765      20.1626
   10766      20.1475
   10767      20.1728
   10768      20.3703
   10769      20.2649
   10770      20.5271
   10771      20.1940
   10772      19.7266
   10773      19.6068
   10774      20.0615
   10775      20.0870
   10776      20.0841
   10777      20.4073
   10778      19.7333
   10779      20.1358
   10780      20.1827
   10781      19.9218
   10782      20.6117
   10783      20.0231
   10784      20.7008
   10785      19.9166
   10786      20.5448
   10787      20.1481
   10788      20.7682
   10789      20.3771
   10790      20.6049
   10791      20.2950
   10792      20.7255
   10793      20.5402
   10794      20.2992
   10795      20.6097
   10796      20.3499
   10797      20.4740
   10798      20.5427
   10799      20.6723
   10800      20.3036
   10801      20.8477
   10802      20.5783
   10803      20.8818
   10804      21.1229
   10805      21.0310
   10806      21.1766
   10807      21.1355
   10808      20.0838
   10809      20.9187
   10810      20.2819
   10811      20.5027
   10812      20.2314
   10813      20.2947
   10814      20.0166
   10815      19.9509
   10816      20.8660
   10817      20.5496
   10818      20.5592
   10819      20.0894
   10820      20.8933
   10821      20.5943
   10822      20.3814
   10823      20.5886
   10824      20.3197
   10825      20.4823
   10826      20.5749
   10827      20.0006
   10828      21.0595
   10829      21.2367
   10830      20.7269
   10831      20.5300
   10832      20.5717
   10833      20.5782
   10834      20.5842
   10835      20.9735
   10836      20.8819
   10837      21.4185
   10838      20.2485
   10839      21.0151
   10840      21.9101
   10841      21.3388
   10842      20.6864
   10843      20.3476
   10844      20.8218
   10845      20.2981
   10846      20.5260
   10847      21.1444
   10848      21.1295
   10849      21.0306
   10850      21.7909
   10851      20.6695
   10852      20.6871
   10853      20.8543
   10854      20.3818
   10855      20.2090
   10856      21.0093
   10857      21.0734
   10858      21.0333
   10859      21.2316
   10860      20.9905
   10861      21.3035
   10862      21.5363
   10863      21.0729
   10864      20.7721
   10865      21.2704
   10866      21.1564
   10867      21.1903
   10868      21.1928
   10869      21.6044
   10870      20.5933
   10871      20.8666
   10872      20.8372
   10873      20.4024
   10874      20.5455
   10875      20.0271
   10876      19.7342
   10877      20.3272
   10878      20.1824
   10879      20.1853
   10880      20.1546
   10881      19.6845
   10882      20.5828
   10883      20.0511
   10884      20.0133
   10885      20.4360
   10886      20.0979
   10887      19.9480
   10888      20.2816
   10889      20.3207
   10890      19.9204
   10891      20.4266
   10892      20.1518
   10893      20.8314
   10894      21.0724
   10895      21.3195
   10896      21.0928
   10897      21.4953
   10898      21.1855
   10899      21.2884
   10900      21.5958
   10901      21.5521
   10902      21.2165
   10903      22.7452
   10904      21.9796
   10905      22.4379
   10906      22.2475
   10907      22.3883
   10908      22.0807
   10909      21.8397
   10910      21.6369
   10911      21.6915
   10912      21.6796
   10913      22.3040
   10914      21.7336
   10915      21.3584
   10916      21.7195
   10917      22.2501
   10918      21.7244
   10919      21.3313
   10920      21.1301
   10921      21.4924
   10922      21.5118
   10923      21.4293
   10924      21.6619
   10925      20.9981
   10926      21.4417
   10927      20.8935
   10928      20.5564
   10929      21.3225
   10930      20.5022
   10931      20.4581
   10932      20.7249
   10933      20.5187
   10934      20.7904
   10935      20.7322
   10936      20.2972
   10937      20.3835
   10938      20.4949
   10939      19.9466
   10940      20.3888
   10941      20.4639
   10942      20.3988
   10943      20.5327
   10944      20.7853
   10945      20.6726
   10946      21.0928
   10947      21.2072
   10948      21.0523
   10949      21.8467
   10950      20.9221
   10951      20.4625
   10952      19.9666
   10953      20.1547
   10954      20.7519
   10955      20.3793
   10956      19.9494
   10957      20.5506
   10958      20.1557
   10959      20.6518
   10960      20.4036
   10961      20.3568
   10962      20.1346
   10963      20.7013
   10964      20.6320
   10965      20.6015
   10966      20.7396
   10967      20.2093
   10968      20.3097
   10969      19.9732
   10970      19.8781
   10971      20.6981
   10972      19.8966
   10973      20.2184
   10974      20.3619
   10975      20.4295
   10976      20.0994
   10977      20.6464
   10978      20.8180
   10979      20.6578
   10980      20.9382
   10981      20.9507
   10982      21.4345
   10983      21.5048
   10984      20.0822
   10985      20.3273
   10986      20.1584
   10987      20.6436
   10988      20.3476
   10989      20.3338
   10990      20.2730
   10991      19.9240
   10992      20.8301
   10993      20.0264
   10994      19.9260
   10995      19.8847
   10996      20.1841
   10997      19.9523
   10998      20.0007
   10999      20.9275
   11000      20.7519
   11001      20.2626
   11002      20.3420
   11003      20.0679
   11004      20.3278
   11005      20.5101
   11006      19.9224
   11007      20.7581
   11008      20.0033
   11009      20.8175
   11010      20.8916
   11011      20.8638
   11012      20.1104
   11013      20.9568
   11014      20.4169
   11015      20.6731
   11016      21.1200
   11017      20.4096
   11018      20.1840
   11019      20.3714
   11020      20.6680
   11021      20.8515
   11022      21.3119
   11023      20.7177
   11024      21.0677
   11025      21.0546
   11026      21.0523
   11027      20.7865
   11028      21.3525
   11029      21.3937
   11030      20.9792
   11031      20.8418
   11032      20.9018
   11033      21.3150
   11034      21.4355
   11035      20.8898
   11036      21.2974
   11037      20.9684
   11038      21.1721
   11039      21.1834
   11040      20.6323
   11041      20.9307
   11042      21.7587
   11043      20.6034
   11044      20.7494
   11045      20.9597
   11046      20.9632
   11047      20.8993
   11048      20.3661
   11049      20.8421
   11050      20.7954
   11051      20.8579
   11052      21.4218
   11053      21.6115
   11054      21.1088
   11055      20.8099
   11056      20.9151
   11057      21.1124
   11058      21.3016
   11059      20.9972
   11060      21.1750
   11061      21.5768
   11062      21.1930
   11063      21.0700
   11064      21.5230
   11065      21.7440
   11066      21.2293
   11067      21.2914
   11068      20.5752
   11069      20.6949
   11070      21.4856
   11071      21.3900
   11072      20.6637
   11073      21.2954
   11074      20.6949
   11075      21.0571
   11076      21.1647
   11077      21.1862
   11078      21.1501
   11079      21.3630
   11080      20.8704
   11081      20.5970
   11082      20.6088
   11083      20.9620
   11084      20.9575
   11085      21.3463
   11086      20.8367
   11087      20.8945
   11088      21.2584
   11089      20.5013
   11090      21.1803
   11091      21.1083
   11092      20.8357
   11093      21.2490
   11094      20.9164
   11095      21.7616
   11096      21.2466
   11097      20.8325
   11098      20.4053
   11099      20.9822
   11100      20.5099
   11101      21.1551
   11102      21.0678
   11103      21.0023
   11104      20.2408
   11105      20.6964
   11106      21.0987
   11107      21.2066
   11108      20.9977
   11109      21.3243
   11110      21.5379
   11111      21.4683
   11112      20.8020
   11113      21.2243
   11114      20.9580
   11115      21.2307
   11116      20.9184
   11117      21.3394
   11118      21.6232
   11119      21.4569
   11120      21.0792
   11121      20.7160
   11122      21.5292
   11123      21.1043
   11124      21.4570
   11125      21.2949
   11126      20.8646
   11127      20.8235
   11128      20.9745
   11129      21.0857
   11130      21.4472
   11131      21.3568
   11132      21.1402
   11133      21.4675
   11134      20.8872
   11135      21.1500
   11136      21.8165
   11137      21.2653
   11138      20.8474
   11139      21.1186
   11140      21.0854
   11141      21.5001
   11142      21.6377
   11143      21.8008
   11144      20.6168
   11145      20.6246
   11146      21.4658
   11147      21.4879
   11148      20.7417
   11149      20.7616
   11150      20.4663
   11151      20.6312
   11152      21.3644
   11153      21.4994
   11154      20.9685
   11155      21.4239
   11156      20.8891
   11157      21.5764
   11158      21.3587
   11159      22.4132
   11160      21.4918
   11161      21.3554
   11162      20.7820
   11163      21.2757
   11164      21.3225
   11165      21.1938
   11166      21.5025
   11167      21.6356
   11168      22.0694
   11169      21.0833
   11170      20.9609
   11171      20.7190
   11172      21.4149
   11173      20.9309
   11174      20.8181
   11175      20.8169
   11176      20.8229
   11177      21.0320
   11178      21.4218
   11179      20.6745
   11180      21.4940
   11181      21.8812
   11182      21.6881
   11183      21.5806
   11184      22.3192
   11185      22.6797
   11186      22.2454
   11187      22.2266
   11188      21.6217
   11189      21.7407
   11190      21.3409
   11191      21.7929
   11192      20.7679
   11193      20.6409
   11194      20.7649
   11195      21.2340
   11196      21.2555
   11197      20.8029
   11198      21.4401
   11199      20.7976
   11200      21.1904
   11201      21.6454
   11202      22.0383
   11203      20.8907
   11204      21.7875
   11205      21.2101
   11206      21.1424
   11207      21.2018
   11208      20.9838
   11209      20.9871
   11210      21.2850
   11211      21.2283
   11212      20.7668
   11213      20.8498
   11214      21.1955
   11215      21.4273
   11216      21.3519
   11217      21.5688
   11218      21.7731
   11219      21.7457
   11220      21.7993
   11221      21.8530
   11222      21.4429
   11223      22.0719
   11224      21.2238
   11225      21.3521
   11226      20.7590
   11227      21.2833
   11228      20.8266
   11229      21.4903
   11230      21.7529
   11231      20.8043
   11232      20.1770
   11233      21.5447
   11234      21.1615
   11235      20.8842
   11236      21.7715
   11237      21.2930
   11238      20.5421
   11239      21.2262
   11240      21.7589
   11241      21.1767
   11242      21.5093
   11243      20.5468
   11244      21.0858
   11245      20.8819
   11246      21.6909
   11247      20.5329
   11248      21.2768
   11249      20.8931
   11250      20.7930
   11251      20.6611
   11252      20.8108
   11253      21.4475
   11254      21.3127
   11255      20.9396
   11256      20.4652
   11257      21.3207
   11258      21.1274
   11259      20.6559
   11260      21.6806
   11261      21.6193
   11262      21.8216
   11263      21.0515
   11264      20.5977
   11265      21.0470
   11266      21.2537
   11267      20.4231
   11268      20.1323
   11269      21.0940
   11270      20.8900
   11271      21.4952
   11272      21.2135
   11273      22.2174
   11274      21.8618
   11275      21.4850
   11276      21.3569
   11277      22.0316
   11278      21.1348
   11279      21.3863
   11280      21.8099
   11281      21.4441
   11282      21.0403
   11283      21.4859
   11284      21.7987
   11285      21.9438
   11286      21.6510
   11287      22.1145
   11288      21.8925
   11289      21.9719
   11290      21.8460
   11291      20.7369
   11292      20.9499
   11293      20.9632
   11294      21.2314
   11295      20.7383
   11296      21.4017
   11297      21.5543
   11298      21.2476
   11299      21.2187
   11300      21.6021
   11301      21.7659
   11302      20.8908
   11303      22.2723
   11304      21.7941
   11305      22.8762
   11306      22.0841
   11307      21.3491
   11308      22.4346
   11309      22.1151
   11310      21.4898
   11311      21.6017
   11312      21.5269
   11313      21.1684
   11314      21.8116
   11315      21.5246
   11316      21.0222
   11317      21.3982
   11318      21.5535
   11319      21.8817
   11320      21.4559
   11321      22.0412
   11322      22.0131
   11323      21.4906
   11324      21.7075
   11325      21.8880
   11326      21.4816
   11327      21.2602
   11328      20.9463
   11329      22.4508
   11330      21.4377
   11331      21.3230
   11332      20.9626
   11333      21.4420
   11334      21.9523
   11335      21.8572
   11336      21.5178
   11337      21.3367
   11338      20.9582
   11339      21.0206
   11340      21.4652
   11341      21.9934
   11342      21.9888
   11343      21.5247
   11344      22.1303
   11345      20.7677
   11346      21.3363
   11347      21.9182
   11348      21.3242
   11349      21.6401
   11350      22.0865
   11351      22.0058
   11352      22.1091
   11353      22.0665
   11354      22.0364
   11355      22.5059
   11356      21.8654
   11357      22.3505
   11358      22.2169
   11359      22.4254
   11360      22.2680
   11361      22.8200
   11362      22.0175
   11363      21.8150
   11364      21.5291
   11365      22.3662
   11366      23.0650
   11367      22.9818
   11368      22.4819
   11369      21.8175
   11370      22.5713
   11371      21.9488
   11372      22.3029
   11373      21.2503
   11374      20.9491
   11375      21.0449
   11376      21.5198
   11377      21.6436
   11378      21.8043
   11379      21.0201
   11380      21.8686
   11381      22.1511
   11382      21.3418
   11383      21.3704
   11384      21.2714
   11385      21.3056
   11386      21.6387
   11387      21.7510
   11388      21.2347
   11389      21.2761
   11390      20.3483
   11391      21.0065
   11392      21.0209
   11393      20.9185
   11394      20.6281
   11395      21.0722
   11396      20.6985
   11397      20.6844
   11398      21.4863
   11399      21.2168
   11400      21.4137
   11401      21.3846
   11402      21.8703
   11403      21.5054
   11404      21.3064
   11405      21.5727
   11406      22.1487
   11407      21.3381
   11408      20.9037
   11409      20.8869
   11410      20.5661
   11411      20.8774
   11412      21.3923
   11413      21.8431
   11414      20.3026
   11415      21.4199
   11416      20.3506
   11417      20.8697
   11418      20.7891
   11419      21.0476
   11420      21.2316
   11421      21.3043
   11422      20.9908
   11423      21.0528
   11424      20.9422
   11425      20.5651
   11426      20.5451
   11427      20.8352
   11428      20.7393
   11429      20.6578
   11430      20.5770
   11431      20.9232
   11432      20.7003
   11433      21.0284
   11434      20.3112
   11435      21.3456
   11436      21.0253
   11437      21.1016
   11438      21.7274
   11439      20.9130
   11440      21.0765
   11441      20.6206
   11442      20.5099
   11443      20.7486
   11444      21.0303
   11445      20.9169
   11446      21.3709
   11447      20.6412
   11448      20.5201
   11449      20.4700
   11450      21.1312
   11451      20.8975
   11452      21.1976
   11453      21.5593
   11454      20.9462
   11455      21.4614
   11456      21.3390
   11457      21.0691
   11458      21.5408
   11459      21.2804
   11460      20.7243
   11461      20.8423
   11462      20.9392
   11463      20.8258
   11464      20.4295
   11465      20.0468
   11466      20.4040
   11467      19.7083
   11468      20.1444
   11469      20.8025
   11470      20.8437
   11471      21.0696
   11472      20.9359
   11473      20.6539
   11474      20.8880
   11475      20.8980
   11476      21.6646
   11477      20.1306
   11478      19.6303
   11479      20.5537
   11480      21.0014
   11481      19.9124
   11482      20.9119
   11483      20.7976
   11484      20.6984
   11485      20.0756
   11486      20.2447
   11487      20.2967
   11488      21.1448
   11489      20.2305
   11490      19.6733
   11491      19.5734
   11492      21.5062
   11493      20.2041
   11494      20.1891
   11495      20.0467
   11496      21.0398
   11497      20.6067
   11498      20.7758
   11499      20.4234
   11500      20.2831
   11501      20.4933
   11502      19.7626
   11503      19.2888
   11504      20.3355
   11505      19.6906
   11506      19.8314
   11507      20.0794
   11508      19.8339
   11509      19.8585
   11510      20.2950
   11511      19.8394
   11512      20.1785
   11513      20.4887
   11514      20.7147
   11515      20.0628
   11516      20.6217
   11517      20.1093
   11518      20.3210
   11519      20.0250
   11520      19.5011
   11521      20.2661
   11522      20.0362
   11523      20.2319
   11524      19.9890
   11525      20.5315
   11526      19.8485
   11527      20.8587
   11528      20.2923
   11529      20.3905
   11530      20.8018
   11531      20.3571
   11532      20.5005
   11533      20.2783
   11534      20.2869
   11535      20.4022
   11536      20.4161
   11537      20.5122
   11538      20.6416
   11539      20.5127
   11540      20.8855
   11541      20.6863
   11542      20.9938
   11543      20.8147
   11544      20.5293
   11545      20.5498
   11546      20.1967
   11547      20.6265
   11548      21.8994
   11549      20.6579
   11550      20.4218
   11551      20.0424
   11552      20.5198
   11553      19.9851
   11554      19.7873
   11555      19.7399
   11556      19.9438
   11557      19.6744
   11558      20.2986
   11559      20.2113
   11560      21.0590
   11561      20.2162
   11562      21.2895
   11563      20.1628
   11564      20.3498
   11565      20.2524
   11566      20.8181
   11567      20.3887
   11568      19.5982
   11569      19.9238
   11570      20.4751
   11571      20.0374
   11572      20.4025
   11573      20.4898
   11574      21.1509
   11575      20.3736
   11576      20.0816
   11577      20.4329
   11578      19.6003
   11579      20.5410
   11580      19.6938
   11581      20.8171
   11582      20.5070
   11583      20.5934
   11584      20.7628
   11585      20.0037
   11586      19.7907
   11587      19.9458
   11588      20.2482
   11589      20.1723
   11590      19.8741
   11591      19.1436
   11592      20.1022
   11593      20.1306
   11594      20.4898
   11595      20.0649
   11596      20.7316
   11597      19.6142
   11598      20.2755
   11599      19.7793
   11600      19.8080
   11601      20.1494
   11602      21.4228
   11603      21.3950
   11604      21.1995
   11605      21.0116
   11606      21.6649
   11607      21.7240
   11608      21.3657
   11609      21.0607
   11610      21.3578
   11611      20.0644
   11612      20.3585
   11613      20.6455
   11614      21.0164
   11615      20.5216
   11616      21.0885
   11617      21.3632
   11618      21.7116
   11619      21.5321
   11620      21.7702
   11621      21.7823
   11622      21.4996
   11623      20.9124
   11624      20.4564
   11625      20.4958
   11626      20.2849
   11627      20.4992
   11628      20.2890
   11629      19.6159
   11630      20.4535
   11631      20.9786
   11632      20.8875
   11633      20.3963
   11634      20.6619
   11635      20.8077
   11636      21.3187
   11637      21.0512
   11638      21.4642
   11639      21.2832
   11640      21.6916
   11641      21.2520
   11642      21.2971
   11643      20.8177
   11644      20.4865
   11645      21.3858
   11646      21.3214
   11647      20.9296
   11648      21.4967
   11649      21.7734
   11650      21.4179
   11651      20.9452
   11652      21.4211
   11653      20.7174
   11654      20.9880
   11655      21.1330
   11656      22.0133
   11657      21.3613
   11658      21.2119
   11659      21.5502
   11660      21.0387
   11661      21.3361
   11662      21.3638
   11663      21.7862
   11664      21.9733
   11665      21.4200
   11666      21.6794
   11667      22.3474
   11668      21.8573
   11669      22.8703
   11670      22.5465
   11671      21.6042
   11672      22.2570
   11673      21.4878
   11674      21.7849
   11675      21.8607
   11676      21.8466
   11677      22.1434
   11678      21.9346
   11679      21.9259
   11680      22.3215
   11681      22.1707
   11682      22.4315
   11683      22.3234
   11684      21.6975
   11685      20.9157
   11686      21.5615
   11687      21.7868
   11688      21.2094
   11689      21.1449
   11690      21.3482
   11691      21.3059
   11692      21.5226
   11693      21.2593
   11694      21.0579
   11695      20.9518
   11696      20.8640
   11697      20.7325
   11698      20.8141
   11699      21.6064
   11700      21.4855
   11701      21.4191
   11702      21.5359
   11703      20.7208
   11704      20.4006
   11705      21.0289
   11706      20.6851
   11707      21.0124
   11708      21.2383
   11709      20.8540
   11710      20.4910
   11711      20.9717
   11712      21.1542
   11713      21.1608
   11714      21.4112
   11715      21.9463
   11716      21.5522
   11717      21.5885
   11718      22.0298
   11719      22.2924
   11720      21.6161
   11721      22.0059
   11722      21.5651
   11723      21.7389
   11724      21.6026
   11725      21.7276
   11726      20.9666
   11727      21.5523
   11728      21.5326
   11729      21.4423
   11730      21.5904
   11731      21.1093
   11732      21.7858
   11733      21.1918
   11734      21.3261
   11735      21.7661
   11736      21.3993
   11737      21.7469
   11738      21.0862
   11739      21.4490
   11740      21.6615
   11741      20.8062
   11742      21.2084
   11743      21.3070
   11744      20.9017
   11745      21.6270
   11746      21.4313
   11747      21.2605
   11748      21.5299
   11749      21.2927
   11750      21.1595
   11751      21.1259
   11752      21.7358
   11753      20.9324
   11754      21.0747
   11755      21.2604
   11756      21.0531
   11757      21.1058
   11758      21.5373
   11759      21.3699
   11760      21.2390
   11761      22.0699
   11762      20.8742
   11763      20.8666
   11764      20.9443
   11765      21.0125
   11766      22.2528
   11767      21.8215
   11768      21.8466
   11769      21.3873
   11770      20.9562
   11771      21.5901
   11772      21.5268
   11773      21.8399
   11774      20.8890
   11775      21.2137
   11776      20.9919
   11777      21.0403
   11778      20.5727
   11779      20.8433
   11780      21.0777
   11781      21.9422
   11782      22.0303
   11783      20.8899
   11784      21.2858
   11785      20.8354
   11786      22.0930
   11787      21.3657
   11788      21.9085
   11789      21.0578
   11790      20.1075
   11791      20.7774
   11792      20.3817
   11793      21.2478
   11794      21.1858
   11795      20.5953
   11796      21.4032
   11797      21.2211
   11798      22.0925
   11799      22.4568
   11800      21.9258
   11801      21.4456
   11802      21.8662
   11803      21.7886
   11804      21.9736
   11805      21.9118
   11806      21.9671
   11807      21.6411
   11808      22.1741
   11809      22.2765
   11810      21.2694
   11811      22.2356
   11812      21.5152
   11813      20.9446
   11814      21.7301
   11815      21.9311
   11816      22.1525
   11817      23.2032
   11818      23.3568
   11819      22.9378
   11820      21.8820
   11821      22.1335
   11822      23.1411
   11823      22.3615
   11824      22.7357
   11825      22.7019
   11826      22.9173
   11827      23.2609
   11828      22.3138
   11829      22.6676
   11830      21.1629
   11831      21.4730
   11832      21.9291
   11833      22.3622
   11834      23.4829
   11835      23.1591
   11836      21.8826
   11837      21.9387
   11838      21.4075
   11839      21.0059
   11840      21.1672
   11841      21.5799
   11842      21.4951
   11843      22.2991
   11844      21.4380
   11845      21.7275
   11846      22.2393
   11847      22.3259
   11848      21.7594
   11849      21.5303
   11850      21.2806
   11851      21.4345
   11852      21.5694
   11853      20.9233
   11854      21.0614
   11855      21.1646
   11856      21.7684
   11857      22.2300
   11858      21.6398
   11859      21.9190
   11860      22.2451
   11861      22.3756
   11862      22.1946
   11863      22.3436
   11864      22.9200
   11865      23.0010
   11866      22.8834
   11867      23.1683
   11868      22.7935
   11869      23.3439
   11870      22.7986
   11871      22.6137
   11872      22.6381
   11873      22.7769
   11874      22.7476
   11875      22.9800
   11876      22.6751
   11877      23.2389
   11878      22.7325
   11879      22.9266
   11880      22.4447
   11881      22.5763
   11882      22.6105
   11883      21.9656
   11884      22.5723
   11885      23.5910
   11886      22.5584
   11887      22.7221
   11888      22.8854
   11889      23.3622
   11890      22.7990
   11891      23.0319
   11892      22.6510
   11893      23.2269
   11894      22.9047
   11895      22.9539
   11896      22.7271
   11897      22.9610
   11898      23.2183
   11899      22.8196
   11900      22.8027
   11901      22.5474
   11902      22.0063
   11903      22.8771
   11904      22.2683
   11905      22.1401
   11906      23.0713
   11907      22.0893
   11908      22.7284
   11909      22.4591
   11910      22.0710
   11911      22.6269
   11912      22.4330
   11913      22.5888
   11914      23.4342
   11915      22.5768
   11916      23.0266
   11917      22.9399
   11918      23.0495
   11919      22.8437
   11920      22.5812
   11921      23.1024
   11922      22.8368
   11923      22.3399
   11924      23.1053
   11925      22.6709
   11926      22.9546
   11927      22.7314
   11928      22.1349
   11929      21.8372
   11930      23.1291
   11931      22.2345
   11932      22.1270
   11933      22.0756
   11934      23.1035
   11935      22.8764
   11936      22.3234
   11937      22.9039
   11938      22.7419
   11939      23.2552
   11940      22.9661
   11941      22.9308
   11942      22.5523
   11943      22.4028
   11944      21.7319
   11945      22.0017
   11946      22.1647
   11947      22.5802
   11948      22.2689
   11949      22.5359
   11950      23.0331
   11951      22.4235
   11952      21.8458
   11953      22.2766
   11954      21.9952
   11955      21.8513
   11956      22.0740
   11957      21.9866
   11958      22.6825
   11959      22.8718
   11960      23.2072
   11961      22.8216
   11962      22.4601
   11963      22.7899
   11964      22.6076
   11965      21.7643
   11966      21.0993
   11967      21.3122
   11968      22.2163
   11969      21.2090
   11970      21.8125
   11971      21.5957
   11972      21.6976
   11973      22.8606
   11974      22.1571
   11975      22.1880
   11976      21.8575
   11977      22.2091
   11978      21.4174
   11979      21.5834
   11980      21.8901
   11981      22.4617
   11982      21.3352
   11983      21.4712
   11984      20.9311
   11985      21.1195
   11986      20.7317
   11987      21.4311
   11988      21.9726
   11989      21.5458
   11990      21.7395
   11991      21.2627
   11992      22.4790
   11993      21.5634
   11994      21.5826
   11995      21.7636
   11996      21.5688
   11997      21.9653
   11998      22.1216
   11999      22.6661
   12000      22.6481
   12001      22.6589
   12002      22.4128
   12003      22.5655
   12004      21.5781
   12005      21.8378
   12006      21.5930
   12007      21.6712
   12008      22.2066
   12009      21.4925
   12010      21.6570
   12011      21.6082
   12012      20.9053
   12013      21.2512
   12014      21.8117
   12015      21.5442
   12016      21.3362
   12017      21.8587
   12018      22.5957
   12019      21.7878
   12020      21.2942
   12021      21.2682
   12022      21.9957
   12023      22.4523
   12024      22.2317
   12025      22.2377
   12026      22.0109
   12027      21.6132
   12028      21.8698
   12029      22.0824
   12030      21.1409
   12031      22.3483
   12032      22.1901
   12033      22.5543
   12034      22.3865
   12035      22.0034
   12036      22.4539
   12037      22.3850
   12038      22.5132
   12039      22.7594
   12040      22.1858
   12041      21.7462
   12042      22.2774
   12043      22.8333
   12044      22.1734
   12045      22.0272
   12046      22.2609
   12047      22.2758
   12048      21.7324
   12049      21.7572
   12050      22.0085
   12051      21.5655
   12052      21.9650
   12053      22.7602
   12054      22.7050
   12055      22.0051
   12056      22.2595
   12057      22.2139
   12058      22.1170
   12059      22.6361
   12060      22.1871
   12061      21.4771
   12062      22.0846
   12063      22.0556
   12064      21.4604
   12065      21.9210
   12066      21.9035
   12067      22.0686
   12068      22.1038
   12069      21.5105
   12070      21.4007
   12071      22.0767
   12072      21.8623
   12073      22.1283
   12074      21.5547
   12075      21.3646
   12076      21.7560
   12077      21.7242
   12078      22.6546
   12079      21.3865
   12080      21.3878
   12081      21.6793
   12082      20.9609
   12083      21.4169
   12084      21.7130
   12085      22.1150
   12086      21.7267
   12087      22.0157
   12088      21.9950
   12089      21.6873
   12090      21.6075
   12091      21.9000
   12092      21.9847
   12093      21.7666
   12094      22.0336
   12095      22.1347
   12096      21.9731
   12097      21.5971
   12098      22.0648
   12099      21.4373
   12100      21.9088
   12101      22.5589
   12102      22.0710
   12103      22.6696
   12104      22.0961
   12105      21.5676
   12106      22.3537
   12107      22.1767
   12108      22.8716
   12109      21.9201
   12110      22.4367
   12111      21.9603
   12112      21.2661
   12113      22.5344
   12114      22.3166
   12115      22.4329
   12116      22.3731
   12117      22.0900
   12118      22.0320
   12119      22.2924
   12120      22.1029
   12121      22.3419
   12122      21.8570
   12123      21.7733
   12124      22.0358
   12125      21.7481
   12126      21.2918
   12127      21.5900
   12128      22.1822
   12129      22.6047
   12130      21.7441
   12131      22.2245
   12132      22.0145
   12133      21.8475
   12134      21.8476
   12135      22.0915
   12136      21.5162
   12137      21.7861
   12138      21.8985
   12139      21.5007
   12140      21.6861
   12141      21.3248
   12142      19.9098
   12143      21.5883
   12144      20.2729
   12145      20.8373
   12146      21.2276
   12147      20.9936
   12148      20.6340
   12149      20.6487
   12150      21.0974
   12151      21.5757
   12152      21.3513
   12153      21.5063
   12154      21.0960
   12155      22.8699
   12156      22.3813
   12157      22.4408
   12158      22.1393
   12159      21.3158
   12160      21.0058
   12161      21.9331
   12162      21.8044
   12163      21.7052
   12164      20.7805
   12165      21.3653
   12166      21.0163
   12167      21.5000
   12168      21.7229
   12169      21.0942
   12170      21.2165
   12171      20.5634
   12172      20.6561
   12173      20.9279
   12174      21.5126
   12175      21.3666
   12176      21.9276
   12177      21.1918
   12178      21.6420
   12179      21.6991
   12180      20.6969
   12181      21.0674
   12182      21.2350
   12183      21.0450
   12184      21.1757
   12185      20.9350
   12186      20.6243
   12187      20.4542
   12188      20.6034
   12189      20.8771
   12190      20.5148
   12191      20.5221
   12192      20.5536
   12193      21.3519
   12194      20.4709
   12195      21.1692
   12196      20.5307
   12197      21.2483
   12198      21.0265
   12199      21.2258
   12200      20.7530
   12201      20.0123
   12202      20.3161
   12203      20.3793
   12204      19.9305
   12205      20.3257
   12206      20.0763
   12207      19.9183
   12208      20.5784
   12209      20.4614
   12210      20.5291
   12211      20.4050
   12212      20.4332
   12213      20.7394
   12214      20.7052
   12215      20.4073
   12216      20.7160
   12217      20.0898
   12218      20.5555
   12219      20.2741
   12220      19.6883
   12221      20.1267
   12222      20.0009
   12223      20.7080
   12224      20.1357
   12225      20.6505
   12226      20.3273
   12227      20.3279
   12228      19.7624
   12229      20.0872
   12230      20.0202
   12231      20.1282
   12232      19.0235
   12233      19.0866
   12234      19.4216
   12235      19.3457
   12236      18.7414
   12237      19.1982
   12238      19.2463
   12239      19.1857
   12240      19.3919
   12241      19.4574
   12242      18.9410
   12243      19.4125
   12244      19.2358
   12245      19.9135
   12246      19.0085
   12247      19.9033
   12248      19.5510
   12249      19.7642
   12250      19.6498
   12251      20.6330
   12252      19.9910
   12253      20.1752
   12254      20.6101
   12255      20.2054
   12256      20.1649
   12257      20.5932
   12258      20.2984
   12259      19.3750
   12260      19.7656
   12261      20.5596
   12262      20.3104
   12263      20.1232
   12264      20.3492
   12265      20.4616
   12266      20.7544
   12267      20.8607
   12268      20.3583
   12269      20.4642
   12270      20.3191
   12271      19.8041
   12272      21.1284
   12273      20.9017
   12274      20.7318
   12275      20.5679
   12276      21.0328
   12277      20.3078
   12278      20.7321
   12279      19.9675
   12280      20.9349
   12281      20.7264
   12282      20.3383
   12283      21.7829
   12284      21.2818
   12285      20.9474
   12286      21.0788
   12287      21.0408
   12288      20.5956
   12289      19.8130
   12290      20.0896
   12291      20.1433
   12292      19.6262
   12293      19.9932
   12294      19.8571
   12295      19.7867
   12296      20.2367
   12297      19.8629
   12298      20.8196
   12299      20.8613
   12300      20.5457
   12301      20.4765
   12302      19.9498
   12303      20.4302
   12304      20.2279
   12305      20.6837
   12306      20.2998
   12307      20.6140
   12308      20.7088
   12309      20.8284
   12310      21.6157
   12311      20.4813
   12312      20.5950
   12313      20.4303
   12314      21.6026
   12315      20.4518
   12316      20.4780
   12317      20.2267
   12318      20.4734
   12319      20.3787
   12320      20.8804
   12321      20.1645
   12322      20.6491
   12323      20.4980
   12324      20.9972
   12325      20.6518
   12326      21.3031
   12327      20.5153
   12328      20.5621
   12329      20.5590
   12330      20.8877
   12331      20.7019
   12332      20.4597
   12333      20.6546
   12334      21.0300
   12335      20.2431
   12336      20.4139
   12337      20.2344
   12338      20.5556
   12339      20.9736
   12340      21.0883
   12341      20.5968
   12342      21.1122
   12343      21.7206
   12344      20.8587
   12345      21.3422
   12346      21.6496
   12347      21.2156
   12348      22.0077
   12349      22.5801
   12350      21.8513
   12351      21.6991
   12352      21.5692
   12353      20.9526
   12354      22.0549
   12355      21.2762
   12356      21.5654
   12357      22.8549
   12358      21.7459
   12359      22.0108
   12360      22.5007
   12361      21.2537
   12362      21.9034
   12363      21.8637
   12364      21.0555
   12365      21.5024
   12366      20.9156
   12367      21.1617
   12368      21.2083
   12369      20.3401
   12370      20.5293
   12371      20.8545
   12372      20.6943
   12373      19.9730
   12374      19.8729
   12375      20.0145
   12376      19.5647
   12377      20.7486
   12378      19.8437
   12379      19.9422
   12380      20.2287
   12381      20.5572
   12382      20.8488
   12383      21.3613
   12384      21.1325
   12385      21.3867
   12386      21.3906
   12387      21.1772
   12388      20.1045
   12389      21.5671
   12390      21.4794
   12391      21.1868
   12392      21.1122
   12393      20.5081
   12394      20.4202
   12395      19.9409
   12396      19.9464
   12397      20.3893
   12398      20.9841
   12399      19.7857
   12400      19.9317
   12401      19.7445
   12402      20.2632
   12403      19.7404
   12404      19.5696
   12405      19.7617
   12406      20.4184
   12407      19.7259
   12408      19.7960
   12409      19.2975
   12410      19.9026
   12411      19.3690
   12412      19.9580
   12413      19.1975
   12414      19.8164
   12415      19.8108
   12416      20.7140
   12417      20.4117
   12418      20.1413
   12419      20.1701
   12420      19.4128
   12421      19.4385
   12422      20.8040
   12423      19.9353
   12424      19.8390
   12425      19.7309
   12426      20.1571
   12427      20.9043
   12428      19.8017
   12429      20.2509
   12430      20.3526
   12431      19.4948
   12432      20.0117
   12433      20.1838
   12434      20.7114
   12435      20.6833
   12436      20.0688
   12437      20.2346
   12438      20.2852
   12439      20.4908
   12440      20.5753
   12441      20.7107
   12442      20.6412
   12443      21.1727
   12444      20.7626
   12445      21.4350
   12446      21.9139
   12447      21.7064
   12448      20.0515
   12449      20.7954
   12450      21.2554
   12451      21.1091
   12452      21.3567
   12453      21.3155
   12454      21.6000
   12455      20.8028
   12456      20.7832
   12457      20.7566
   12458      20.9407
   12459      20.7980
   12460      21.5477
   12461      21.1989
   12462      21.4409
   12463      20.0412
   12464      20.8294
   12465      19.9651
   12466      20.4427
   12467      20.2021
   12468      20.6102
   12469      20.5188
   12470      21.2847
   12471      21.1995
   12472      21.3245
   12473      22.1659
   12474      21.5319
   12475      21.5508
   12476      21.6177
   12477      22.0343
   12478      22.3949
   12479      22.4862
   12480      22.0690
   12481      21.8251
   12482      21.9276
   12483      21.6860
   12484      21.9649
   12485      21.6032
   12486      22.2305
   12487      21.8940
   12488      21.2296
   12489      21.3765
   12490      22.0231
   12491      21.5927
   12492      22.0073
   12493      21.5557
   12494      21.6529
   12495      21.6179
   12496      21.0379
   12497      21.3314
   12498      21.6979
   12499      21.5243
   12500      21.1458
   12501      21.3639
   12502      21.0716
   12503      21.5336
   12504      21.2484
   12505      20.2317
   12506      20.6032
   12507      20.8813
   12508      20.3901
   12509      21.3439
   12510      20.6979
   12511      21.2685
   12512      20.9372
   12513      21.2184
   12514      20.6475
   12515      21.0350
   12516      20.9262
   12517      21.1694
   12518      20.8347
   12519      20.4841
   12520      20.7928
   12521      21.3640
   12522      20.7934
   12523      20.8248
   12524      20.1904
   12525      21.0261
   12526      20.9380
   12527      20.5940
   12528      21.3473
   12529      21.1918
   12530      21.3141
   12531      21.3431
   12532      20.8512
   12533      21.3764
   12534      21.5308
   12535      21.2936
   12536      21.2048
   12537      20.5180
   12538      20.5138
   12539      20.8473
   12540      21.3125
   12541      21.3487
   12542      21.1371
   12543      21.2558
   12544      20.3537
   12545      20.4375
   12546      20.3148
   12547      20.5040
   12548      20.0043
   12549      20.0637
   12550      20.3586
   12551      20.0440
   12552      19.9194
   12553      20.4263
   12554      20.7579
   12555      21.1741
   12556      21.5155
   12557      21.4755
   12558      21.1730
   12559      20.1277
   12560      21.0026
   12561      20.6061
   12562      20.4413
   12563      20.9631
   12564      20.8092
   12565      21.6932
   12566      21.4117
   12567      21.4251
   12568      21.4652
   12569      21.5844
   12570      21.1056
   12571      21.0564
   12572      21.6037
   12573      21.0285
   12574      21.1045
   12575      21.8198
   12576      21.9853
   12577      21.4080
   12578      21.1755
   12579      21.5223
   12580      21.6891
   12581      21.9909
   12582      21.0847
   12583      21.0116
   12584      21.0532
   12585      21.8140
   12586      21.4959
   12587      21.9354
   12588      21.4787
   12589      21.6156
   12590      21.4465
   12591      21.8981
   12592      22.4268
   12593      21.9682
   12594      21.5471
   12595      22.0046
   12596      21.6937
   12597      22.0742
   12598      22.2810
   12599      22.7419
   12600      21.7869
   12601      22.4215
   12602      22.1080
   12603      22.0606
   12604      21.6182
   12605      21.8097
   12606      21.9317
   12607      21.6538
   12608      22.1128
   12609      21.4371
   12610      21.4998
   12611      21.5069
   12612      20.8597
   12613      21.0563
   12614      21.2473
   12615      21.3967
   12616      21.0610
   12617      21.0128
   12618      21.5491
   12619      21.1595
   12620      21.4940
   12621      21.0291
   12622      21.3017
   12623      21.2887
   12624      21.7708
   12625      21.7474
   12626      21.5130
   12627      21.2614
   12628      21.7752
   12629      21.9687
   12630      21.6142
   12631      21.6775
   12632      21.6532
   12633      21.6763
   12634      21.8813
   12635      21.4817
   12636      22.2237
   12637      21.5655
   12638      22.1307
   12639      22.5872
   12640      22.4258
   12641      22.2603
   12642      22.1264
   12643      22.8238
   12644      23.1535
   12645      22.7614
   12646      23.5267
   12647      22.9708
   12648      22.9312
   12649      22.4362
   12650      22.8110
   12651      22.8821
   12652      22.3485
   12653      23.1655
   12654      22.0556
   12655      22.4615
   12656      21.8463
   12657      21.8135
   12658      22.5844
   12659      22.4922
   12660      22.7020
   12661      22.5567
   12662      21.9673
   12663      22.3878
   12664      22.1972
   12665      22.5327
   12666      22.1572
   12667      22.3978
   12668      21.5219
   12669      21.9627
   12670      21.5493
   12671      21.2436
   12672      21.4698
   12673      21.7643
   12674      21.6878
   12675      21.6846
   12676      22.2572
   12677      22.2088
   12678      21.7197
   12679      21.6091
   12680      21.6880
   12681      22.0000
   12682      21.3563
   12683      21.8893
   12684      22.3842
   12685      22.1504
   12686      21.6928
   12687      21.9345
   12688      21.9130
   12689      21.1902
   12690      21.6134
   12691      20.7753
   12692      21.6046
   12693      22.0758
   12694      22.9753
   12695      21.9670
   12696      21.5243
   12697      21.7082
   12698      21.7549
   12699      21.6392
   12700      21.5624
   12701      22.4015
   12702      22.1069
   12703      22.3479
   12704      21.6072
   12705      21.5602
   12706      21.4890
   12707      21.5104
   12708      21.1084
   12709      21.7589
   12710      20.7902
   12711      21.0100
   12712      21.1222
   12713      21.4314
   12714      21.6066
   12715      21.8369
   12716      21.0945
   12717      21.1511
   12718      21.7401
   12719      21.7482
   12720      21.1855
   12721      21.3470
   12722      22.0950
   12723      22.1055
   12724      22.2705
   12725      21.9683
   12726      22.5555
   12727      22.2285
   12728      21.6063
   12729      22.0436
   12730      22.5419
   12731      21.0442
   12732      21.6669
   12733      21.0646
   12734      21.1561
   12735      20.7183
   12736      21.5295
   12737      21.2364
   12738      20.6439
   12739      20.5650
   12740      20.6918
   12741      20.8306
   12742      20.5722
   12743      20.6051
   12744      20.9956
   12745      20.8063
   12746      20.9219
   12747      21.1547
   12748      20.7845
   12749      20.2185
   12750      20.3826
   12751      20.6797
   12752      20.9501
   12753      20.9505
   12754      22.0047
   12755      21.8861
   12756      21.7683
   12757      21.5768
   12758      21.6272
   12759      21.5140
   12760      21.6763
   12761      21.6823
   12762      21.6890
   12763      21.4929
   12764      21.7570
   12765      22.2512
   12766      22.3167
   12767      21.5521
   12768      21.6855
   12769      22.8368
   12770      23.0742
   12771      22.4408
   12772      22.1230
   12773      21.4311
   12774      21.8384
   12775      22.1168
   12776      21.8080
   12777      22.2927
   12778      22.1783
   12779      22.4921
   12780      22.7954
   12781      22.1995
   12782      22.1762
   12783      21.6916
   12784      22.1971
   12785      22.4919
   12786      21.6211
   12787      21.5378
   12788      20.9813
   12789      22.3763
   12790      21.9996
   12791      21.8674
   12792      21.8629
   12793      21.8732
   12794      22.5299
   12795      21.9020
   12796      21.2216
   12797      21.5405
   12798      21.1600
   12799      21.4986
   12800      20.9425
   12801      20.4457
   12802      21.5660
   12803      20.8136
   12804      20.8838
   12805      21.4496
   12806      21.0132
   12807      21.4631
   12808      20.8319
   12809      20.6325
   12810      20.7838
   12811      21.0156
   12812      21.9346
   12813      20.8388
   12814      21.6976
   12815      21.2586
   12816      21.6864
   12817      21.3265
   12818      21.1768
   12819      20.9202
   12820      21.3333
   12821      21.4876
   12822      21.2374
   12823      20.9415
   12824      21.3120
   12825      20.9846
   12826      21.2880
   12827      21.1771
   12828      21.8217
   12829      21.7320
   12830      22.0876
   12831      21.4654
   12832      21.7897
   12833      21.6925
   12834      22.0744
   12835      21.1722
   12836      21.3731
   12837      22.4293
   12838      21.2980
   12839      21.8984
   12840      22.4354
   12841      21.9594
   12842      21.8551
   12843      21.7890
   12844      23.0637
   12845      21.9065
   12846      21.8544
   12847      21.8942
   12848      22.6887
   12849      22.4413
   12850      21.6555
   12851      22.4042
   12852      22.0004
   12853      22.6673
   12854      21.9711
   12855      21.7820
   12856      22.3571
   12857      21.9164
   12858      21.4500
   12859      21.9011
   12860      21.1678
   12861      21.9065
   12862      21.9285
   12863      22.1020
   12864      20.7915
   12865      21.8275
   12866      20.3931
   12867      20.5046
   12868      20.8378
   12869      20.5090
   12870      21.4697
   12871      20.7249
   12872      21.3841
   12873      21.4419
   12874      20.7065
   12875      22.4326
   12876      21.8934
   12877      22.6101
   12878      22.8100
   12879      21.9381
   12880      21.5606
   12881      22.2563
   12882      22.0942
   12883      22.1506
   12884      21.7381
   12885      21.5492
   12886      22.0255
   12887      22.2007
   12888      22.3011
   12889      22.9346
   12890      22.6059
   12891      22.5262
   12892      22.2026
   12893      21.3368
   12894      22.0239
   12895      22.0627
   12896      21.4432
   12897      22.5122
   12898      22.0250
   12899      22.6107
   12900      22.5836
   12901      22.6707
   12902      22.0972
   12903      21.8615
   12904      21.7310
   12905      21.7222
   12906      21.6480
   12907      21.5241
   12908      22.7713
   12909      21.4660
   12910      21.6094
   12911      21.6905
   12912      21.5467
   12913      21.1968
   12914      21.0139
   12915      20.2598
   12916      21.1247
   12917      20.5343
   12918      20.8515
   12919      20.7678
   12920      20.7989
   12921      21.2072
   12922      20.9761
   12923      20.5922
   12924      20.9660
   12925      21.0396
   12926      21.0142
   12927      20.8856
   12928      20.5787
   12929      21.1486
   12930      21.2104
   12931      21.6849
   12932      21.4132
   12933      21.0908
   12934      21.5635
   12935      21.2009
   12936      21.4697
   12937      21.6498
   12938      22.1911
   12939      21.5037
   12940      22.3417
   12941      23.1244
   12942      22.1185
   12943      22.3758
   12944      22.4053
   12945      21.6936
   12946      22.0769
   12947      22.1192
   12948      22.2984
   12949      21.6728
   12950      22.0593
   12951      21.0605
   12952      20.8579
   12953      20.5999
   12954      21.1138
   12955      21.1612
   12956      20.4467
   12957      20.9942
   12958      20.5318
   12959      20.3643
   12960      20.9585
   12961      21.4728
   12962      20.5584
   12963      21.5422
   12964      22.2430
   12965      20.9021
   12966      21.3433
   12967      21.6151
   12968      21.5882
   12969      21.8652
   12970      21.3780
   12971      21.5754
   12972      21.8447
   12973      21.0119
   12974      21.8990
   12975      21.5633
   12976      21.5775
   12977      21.8811
   12978      22.2013
   12979      22.8431
   12980      22.1736
   12981      21.9018
   12982      22.2787
   12983      22.2737
   12984      22.6210
   12985      22.6507
   12986      22.2046
   12987      22.1865
   12988      21.6923
   12989      21.6564
   12990      21.1862
   12991      21.7363
   12992      20.9995
   12993      21.6171
   12994      21.1547
   12995      21.4896
   12996      21.1804
   12997      20.9972
   12998      21.3392
   12999      21.0721
   13000      22.3771
   13001      21.4121
   13002      21.7195
   13003      21.3442
   13004      21.3111
   13005      21.3025
   13006      21.0149
   13007      21.2234
   13008      21.2778
   13009      21.3987
   13010      22.5845
   13011      22.2884
   13012      22.4062
   13013      22.3640
   13014      21.1267
   13015      21.7554
   13016      21.6141
   13017      21.5866
   13018      21.8651
   13019      20.6438
   13020      20.7042
   13021      21.3022
   13022      21.1113
   13023      20.7673
   13024      20.9656
   13025      20.4949
   13026      20.3002
   13027      21.4388
   13028      21.5694
   13029      20.9821
   13030      20.8841
   13031      20.9379
   13032      20.4033
   13033      20.4172
   13034      21.3334
   13035      20.0996
   13036      20.8965
   13037      20.9383
   13038      20.6753
   13039      21.4517
   13040      21.4860
   13041      21.3212
   13042      20.6557
   13043      20.4629
   13044      22.1897
   13045      21.6763
   13046      21.6206
   13047      20.6764
   13048      20.2832
   13049      20.4685
   13050      20.4783
   13051      19.8262
   13052      20.3816
   13053      20.4193
   13054      20.2873
   13055      20.3880
   13056      19.8049
   13057      20.1895
   13058      20.1796
   13059      20.0215
   13060      20.3424
   13061      20.3298
   13062      20.5214
   13063      20.7943
   13064      20.5501
   13065      20.1052
   13066      20.2583
   13067      20.5399
   13068      20.1621
   13069      19.8827
   13070      20.2389
   13071      20.5296
   13072      20.1579
   13073      19.9855
   13074      19.8362
   13075      20.1719
   13076      20.2006
   13077      20.3277
   13078      20.2265
   13079      21.1246
   13080      21.1214
   13081      21.1159
   13082      21.3649
   13083      20.8983
   13084      20.6900
   13085      20.4404
   13086      20.9328
   13087      20.3450
   13088      20.1018
   13089      20.9577
   13090      21.0493
   13091      21.1786
   13092      20.8892
   13093      21.0920
   13094      21.3185
   13095      21.2386
   13096      20.9731
   13097      21.0218
   13098      20.4244
   13099      20.8934
   13100      21.7021
   13101      21.2238
   13102      20.6905
   13103      21.2944
   13104      20.9175
   13105      21.2458
   13106      21.1143
   13107      20.7460
   13108      20.2649
   13109      20.3239
   13110      20.8681
   13111      20.8826
   13112      21.2268
   13113      20.6950
   13114      21.5371
   13115      20.9631
   13116      21.6165
   13117      21.3748
   13118      21.7567
   13119      20.7642
   13120      20.8864
   13121      20.9194
   13122      21.4550
   13123      20.8004
   13124      21.0978
   13125      21.7036
   13126      21.0684
   13127      21.1859
   13128      20.9839
   13129      21.1524
   13130      21.2045
   13131      21.2973
   13132      21.1056
   13133      22.3390
   13134      22.1215
   13135      22.6446
   13136      21.6360
   13137      21.9329
   13138      21.2764
   13139      20.9472
   13140      20.8300
   13141      21.5126
   13142      21.3367
   13143      21.9037
   13144      21.9864
   13145      22.1873
   13146      22.2533
   13147      21.4329
   13148      21.9746
   13149      21.9463
   13150      22.1037
   13151      21.6875
   13152      21.6742
   13153      21.4205
   13154      20.5910
   13155      21.3702
   13156      21.9802
   13157      21.9587
   13158      21.9849
   13159      22.4562
   13160      21.5907
   13161      22.1426
   13162      22.5545
   13163      22.6042
   13164      22.1646
   13165      21.8333
   13166      21.6535
   13167      21.5602
   13168      21.4848
   13169      22.6931
   13170      22.8492
   13171      22.0160
   13172      21.6755
   13173      21.2052
   13174      21.1283
   13175      20.3544
   13176      20.5598
   13177      20.3392
   13178      20.6108
   13179      20.4707
   13180      20.9397
   13181      21.0838
   13182      20.4403
   13183      21.2061
   13184      21.4694
   13185      21.6012
   13186      21.0619
   13187      21.4857
   13188      20.6403
   13189      20.8974
   13190      20.6910
   13191      20.8265
   13192      20.1187
   13193      20.7268
   13194      21.3868
   13195      21.4628
   13196      21.3762
   13197      21.0399
   13198      21.4456
   13199      20.4706
   13200      21.5261
   13201      21.1975
   13202      21.2878
   13203      21.2116
   13204      21.3748
   13205      21.2207
   13206      21.3661
   13207      21.6500
   13208      21.9045
   13209      21.5817
   13210      20.5227
   13211      20.8483
   13212      21.1550
   13213      20.8086
   13214      21.3412
   13215      20.8595
   13216      21.0582
   13217      21.5692
   13218      21.2464
   13219      21.5220
   13220      22.1823
   13221      21.3904
   13222      21.0573
   13223      21.0960
   13224      20.9114
   13225      20.8369
   13226      21.4559
   13227      21.8775
   13228      21.6358
   13229      21.1963
   13230      20.9800
   13231      20.5696
   13232      20.9341
   13233      21.0049
   13234      20.3752
   13235      20.8546
   13236      20.8006
   13237      21.5099
   13238      21.4179
   13239      21.5212
   13240      21.5629
   13241      20.7348
   13242      21.4310
   13243      21.7702
   13244      21.7340
   13245      21.5703
   13246      21.2554
   13247      21.7688
   13248      21.8226
   13249      21.9708
   13250      21.7325
   13251      21.6967
   13252      20.3438
   13253      20.0849
   13254      21.1071
   13255      19.5214
   13256      19.8414
   13257      19.7627
   13258      20.3558
   13259      21.1319
   13260      20.6211
   13261      20.2185
   13262      20.9137
   13263      20.1308
   13264      20.4246
   13265      20.9261
   13266      20.8729
   13267      21.4077
   13268      20.2983
   13269      21.0305
   13270      19.8313
   13271      20.6638
   13272      20.7076
   13273      21.1127
   13274      20.6765
   13275      20.4895
   13276      19.6311
   13277      19.8566
   13278      20.7556
   13279      20.6824
   13280      21.1731
   13281      20.5927
   13282      20.7320
   13283      20.2776
   13284      20.6237
   13285      20.7821
   13286      20.4153
   13287      20.7867
   13288      20.1847
   13289      20.0705
   13290      20.6874
   13291      20.2017
   13292      20.4013
   13293      19.7882
   13294      20.2119
   13295      20.1740
   13296      20.0055
   13297      20.2428
   13298      19.9093
   13299      20.0417
   13300      20.1081
   13301      20.8401
   13302      20.5849
   13303      20.3779
   13304      20.2314
   13305      20.6124
   13306      20.8876
   13307      21.2353
   13308      19.9312
   13309      20.0012
   13310      20.0783
   13311      20.1101
   13312      20.3168
   13313      20.5152
   13314      19.9027
   13315      20.7634
   13316      20.9289
   13317      20.7692
   13318      20.9990
   13319      20.6717
   13320      21.1188
   13321      21.8053
   13322      21.7817
   13323      21.3154
   13324      20.3365
   13325      20.2469
   13326      22.1852
   13327      21.3764
   13328      20.2919
   13329      21.1019
   13330      20.5513
   13331      20.6222
   13332      21.5042
   13333      21.0787
   13334      21.5356
   13335      20.8636
   13336      20.5974
   13337      20.8235
   13338      21.0886
   13339      21.2176
   13340      21.1032
   13341      21.1636
   13342      20.9904
   13343      21.0139
   13344      21.4990
   13345      20.6028
   13346      20.6673
   13347      20.5512
   13348      20.0007
   13349      20.6729
   13350      20.6305
   13351      20.7877
   13352      21.4835
   13353      21.3162
   13354      20.5936
   13355      20.5254
   13356      21.2722
   13357      20.5625
   13358      21.0510
   13359      20.5709
   13360      21.1606
   13361      20.4638
   13362      20.8964
   13363      21.2538
   13364      21.2494
   13365      21.3954
   13366      21.2087
   13367      20.6333
   13368      20.7970
   13369      21.0648
   13370      20.7994
   13371      20.9112
   13372      21.7484
   13373      21.6141
   13374      21.7486
   13375      21.9576
   13376      21.0644
   13377      20.6660
   13378      20.4444
   13379      20.1973
   13380      20.1789
   13381      21.2463
   13382      20.6401
   13383      21.1349
   13384      21.0758
   13385      21.2612
   13386      20.7676
   13387      20.9550
   13388      20.8110
   13389      21.4909
   13390      21.6630
   13391      21.4876
   13392      21.0849
   13393      21.4940
   13394      21.5600
   13395      21.1364
   13396      19.6035
   13397      20.7241
   13398      21.2366
   13399      21.8501
   13400      22.1100
   13401      22.0574
   13402      21.5816
   13403      22.4508
   13404      22.2942
   13405      21.4117
   13406      21.9032
   13407      22.2410
   13408      21.1961
   13409      22.0205
   13410      21.3407
   13411      21.1906
   13412      21.7618
   13413      22.0168
   13414      21.4407
   13415      21.1967
   13416      20.7400
   13417      21.6007
   13418      21.3350
   13419      20.8774
   13420      21.2892
   13421      21.2508
   13422      20.5707
   13423      20.8986
   13424      20.9185
   13425      21.3980
   13426      21.5392
   13427      21.1101
   13428      21.7862
   13429      21.0894
   13430      21.2897
   13431      21.6955
   13432      21.3359
   13433      22.3193
   13434      21.5809
   13435      21.3599
   13436      21.7286
   13437      21.4830
   13438      20.9566
   13439      21.4774
   13440      21.3686
   13441      21.7411
   13442      21.0928
   13443      21.8272
   13444      22.2878
   13445      22.1145
   13446      22.0068
   13447      21.5900
   13448      21.1011
   13449      20.9452
   13450      21.0027
   13451      21.0272
   13452      20.8969
   13453      20.4052
   13454      20.4000
   13455      20.7074
   13456      20.0953
   13457      21.1242
   13458      21.2441
   13459      20.6057
   13460      21.3452
   13461      21.5245
   13462      21.2560
   13463      21.3939
   13464      20.9335
   13465      20.7830
   13466      21.4166
   13467      21.0292
   13468      20.2959
   13469      20.5019
   13470      20.5394
   13471      20.7239
   13472      20.9380
   13473      20.6571
   13474      20.6633
   13475      20.2994
   13476      20.6156
   13477      20.5339
   13478      20.0323
   13479      20.6982
   13480      20.6525
   13481      20.2847
   13482      20.0785
   13483      20.6354
   13484      20.1476
   13485      20.6161
   13486      20.7927
   13487      20.6900
   13488      20.1125
   13489      20.0856
   13490      20.3531
   13491      20.5061
   13492      20.7170
   13493      20.6052
   13494      21.0462
   13495      21.2733
   13496      21.2755
   13497      21.0109
   13498      20.6057
   13499      20.7276
   13500      20.7892
   13501      21.1662
   13502      21.1914
   13503      21.3933
   13504      21.0253
   13505      21.0438
   13506      20.5615
   13507      20.9830
   13508      21.0890
   13509      21.7896
   13510      20.7542
   13511      20.9638
   13512      20.5498
   13513      21.4223
   13514      20.7769
   13515      20.3263
   13516      20.1334
   13517      20.7849
   13518      20.5087
   13519      20.9877
   13520      20.7607
   13521      20.8290
   13522      20.0502
   13523      20.6179
   13524      20.9619
   13525      20.5475
   13526      21.2198
   13527      20.8533
   13528      21.0313
   13529      20.8532
   13530      21.5483
   13531      21.6640
   13532      21.6093
   13533      21.2851
   13534      21.6182
   13535      21.5443
   13536      21.5928
   13537      21.5551
   13538      21.5222
   13539      21.9754
   13540      22.5302
   13541      22.5582
   13542      21.7866
   13543      21.6944
   13544      21.2649
   13545      21.0906
   13546      20.8789
   13547      21.3219
   13548      20.7831
   13549      21.3253
   13550      21.8177
   13551      21.6753
   13552      21.3344
   13553      21.1427
   13554      20.9457
   13555      21.6343
   13556      21.0779
   13557      21.6448
   13558      21.5247
   13559      21.2348
   13560      21.8091
   13561      21.8885
   13562      21.9653
   13563      22.0121
   13564      21.4542
   13565      21.0618
   13566      21.3830
   13567      21.3072
   13568      21.3787
   13569      22.5767
   13570      22.1471
   13571      22.0024
   13572      22.3242
   13573      22.0499
   13574      22.6342
   13575      22.1897
   13576      22.8017
   13577      23.2069
   13578      22.2908
   13579      21.5332
   13580      22.9631
   13581      22.4111
   13582      22.5825
   13583      22.3154
   13584      21.7433
   13585      22.0277
   13586      22.0927
   13587      22.3259
   13588      21.2399
   13589      21.4984
   13590      22.3653
   13591      22.0011
   13592      21.3552
   13593      21.7249
   13594      21.4131
   13595      20.8914
   13596      21.0421
   13597      20.5091
   13598      20.5459
   13599      20.9372
   13600      20.0665
   13601      20.1413
   13602      20.5268
   13603      21.1240
   13604      20.5970
   13605      20.6683
   13606      20.6193
   13607      20.8894
   13608      21.0307
   13609      20.8592
   13610      20.3881
   13611      20.9882
   13612      21.1578
   13613      20.4483
   13614      20.6822
   13615      20.7974
   13616      20.7373
   13617      20.2867
   13618      20.0842
   13619      20.6766
   13620      21.2029
   13621      20.7855
   13622      20.6246
   13623      20.4820
   13624      20.7757
   13625      20.7744
   13626      20.5436
   13627      21.1399
   13628      20.9545
   13629      20.8980
   13630      20.6556
   13631      21.0797
   13632      20.9159
   13633      21.0514
   13634      20.6785
   13635      20.7939
   13636      22.2582
   13637      21.6867
   13638      22.2363
   13639      22.2395
   13640      22.1923
   13641      21.9820
   13642      22.2044
   13643      21.9858
   13644      22.1738
   13645      22.2985
   13646      21.8763
   13647      21.7120
   13648      21.5074
   13649      21.7431
   13650      21.2993
   13651      22.0424
   13652      22.2073
   13653      22.7699
   13654      22.4527
   13655      22.1581
   13656      22.9840
   13657      22.9884
   13658      22.7738
   13659      22.7295
   13660      22.4326
   13661      22.3769
   13662      22.7957
   13663      22.7755
   13664      22.2291
   13665      22.1909
   13666      22.7162
   13667      22.4904
   13668      22.5001
   13669      22.0216
   13670      22.2029
   13671      21.4058
   13672      21.5742
   13673      21.4653
   13674      21.1172
   13675      21.4705
   13676      21.8742
   13677      21.7167
   13678      21.5453
   13679      21.9807
   13680      21.9495
   13681      22.2491
   13682      21.5497
   13683      21.5579
   13684      21.7807
   13685      21.5359
   13686      22.1804
   13687      22.0527
   13688      22.5006
   13689      21.8113
   13690      22.1031
   13691      22.6842
   13692      22.2695
   13693      22.6795
   13694      22.7515
   13695      22.1853
   13696      22.6680
   13697      22.2777
   13698      22.0230
   13699      22.5495
   13700      22.7452
   13701      22.3229
   13702      22.7117
   13703      21.9683
   13704      22.1804
   13705      21.6567
   13706      21.8993
   13707      22.0886
   13708      22.5851
   13709      22.0120
   13710      22.1918
   13711      22.5351
   13712      22.4915
   13713      22.4617
   13714      21.9506
   13715      21.6587
   13716      22.0356
   13717      22.5890
   13718      22.7269
   13719      21.6968
   13720      22.0499
   13721      22.1611
   13722      22.1344
   13723      22.6113
   13724      22.2985
   13725      21.9732
   13726      23.0516
   13727      22.6088
   13728      21.9721
   13729      21.5885
   13730      21.6989
   13731      21.9091
   13732      21.9809
   13733      21.1926
   13734      22.3318
   13735      22.1635
   13736      22.2136
   13737      22.5466
   13738      21.8770
   13739      22.5706
   13740      22.6067
   13741      22.2009
   13742      21.5217
   13743      22.4820
   13744      21.6916
   13745      22.0821
   13746      21.8013
   13747      22.5025
   13748      22.5689
   13749      22.5506
   13750      22.2667
   13751      21.6618
   13752      21.4691
   13753      21.6343
   13754      21.1063
   13755      21.3264
   13756      21.4329
   13757      21.0934
   13758      21.3442
   13759      21.5321
   13760      21.4938
   13761      21.7742
   13762      21.8699
   13763      21.1450
   13764      22.2080
   13765      21.3062
   13766      21.7414
   13767      22.0065
   13768      22.0800
   13769      22.3322
   13770      22.5033
   13771      21.4867
   13772      21.4555
   13773      21.5118
   13774      22.5519
   13775      22.5271
   13776      22.2911
   13777      21.8206
   13778      22.1464
   13779      22.1886
   13780      21.3321
   13781      21.4936
   13782      21.8791
   13783      21.4151
   13784      21.2093
   13785      22.3658
   13786      22.6823
   13787      22.9243
   13788      23.0841
   13789      23.0027
   13790      22.5951
   13791      22.8497
   13792      22.4388
   13793      21.7664
   13794      22.8556
   13795      21.9087
   13796      21.8284
   13797      22.0134
   13798      21.9258
   13799      22.5553
   13800      21.5448
   13801      22.3165
   13802      22.3800
   13803      22.6980
   13804      22.6176
   13805      22.0768
   13806      21.6911
   13807      22.0284
   13808      21.8953
   13809      21.6549
   13810      21.7508
   13811      22.0753
   13812      21.6271
   13813      21.5028
   13814      21.3171
   13815      21.4471
   13816      21.5635
   13817      21.6388
   13818      21.6678
   13819      22.1254
   13820      21.6781
   13821      22.0140
   13822      21.8130
   13823      22.1167
   13824      22.7043
   13825      23.0184
   13826      22.9916
   13827      22.3548
   13828      21.2104
   13829      22.0501
   13830      21.9687
   13831      21.9418
   13832      21.9784
   13833      22.1597
   13834      22.8453
   13835      21.6301
   13836      20.8809
   13837      21.9998
   13838      22.1592
   13839      21.8523
   13840      20.9568
   13841      22.0989
   13842      22.2702
   13843      22.4890
   13844      21.7869
   13845      21.8445
   13846      21.8675
   13847      22.6066
   13848      22.2631
   13849      21.5226
   13850      22.5278
   13851      21.4662
   13852      21.8658
   13853      21.4072
   13854      22.2212
   13855      21.4317
   13856      22.1781
   13857      22.4471
   13858      21.7458
   13859      21.1408
   13860      21.1816
   13861      21.9354
   13862      22.0884
   13863      22.5005
   13864      21.2718
   13865      22.1025
   13866      21.6028
   13867      22.0865
   13868      22.2860
   13869      21.4022
   13870      21.0007
   13871      21.4350
   13872      21.8935
   13873      22.1909
   13874      22.1466
   13875      21.4947
   13876      22.3919
   13877      22.7672
   13878      22.3044
   13879      23.1926
   13880      22.4827
   13881      22.2982
   13882      22.2051
   13883      22.6921
   13884      22.2753
   13885      21.5530
   13886      22.1067
   13887      22.7270
   13888      22.8985
   13889      22.6560
   13890      22.9582
   13891      22.5536
   13892      21.9646
   13893      21.9554
   13894      22.4676
   13895      22.8305
   13896      23.1500
   13897      21.5548
   13898      22.0531
   13899      21.9158
   13900      22.7087
   13901      21.4627
   13902      22.5839
   13903      22.2663
   13904      22.3251
   13905      21.8885
   13906      21.7911
   13907      20.8678
   13908      21.5147
   13909      21.4995
   13910      21.8490
   13911      21.3059
   13912      22.2598
   13913      22.0669
   13914      22.0906
   13915      22.0317
   13916      22.2012
   13917      22.4184
   13918      22.2444
   13919      21.9244
   13920      22.1134
   13921      21.8847
   13922      22.0221
   13923      21.3872
   13924      22.2599
   13925      22.3528
   13926      21.6837
   13927      21.2499
   13928      21.4782
   13929      21.4205
   13930      21.0950
   13931      20.7544
   13932      21.3380
   13933      20.9328
   13934      21.0563
   13935      20.8073
   13936      20.5140
   13937      20.9738
   13938      21.7147
   13939      21.7150
   13940      21.7896
   13941      21.1430
   13942      21.1502
   13943      21.1650
   13944      21.5245
   13945      21.6469
   13946      21.9681
   13947      21.8899
   13948      21.9473
   13949      21.5302
   13950      21.3047
   13951      21.3880
   13952      21.3175
   13953      21.4115
   13954      20.9830
   13955      20.5540
   13956      21.2117
   13957      22.3155
   13958      21.6076
   13959      21.0113
   13960      20.9789
   13961      20.3957
   13962      20.6937
   13963      20.9415
   13964      20.4381
   13965      20.8390
   13966      21.3114
   13967      20.8603
   13968      20.7847
   13969      20.5310
   13970      20.4013
   13971      20.2650
   13972      21.0203
   13973      20.5411
   13974      20.3197
   13975      20.9121
   13976      21.0823
   13977      20.6442
   13978      20.9389
   13979      21.6391
   13980      20.6317
   13981      21.5872
   13982      21.6142
   13983      22.0833
   13984      22.0742
   13985      22.3053
   13986      22.5072
   13987      22.0286
   13988      21.9405
   13989      21.5267
   13990      21.1714
   13991      21.2145
   13992      21.7234
   13993      20.5957
   13994      21.4860
   13995      21.1738
   13996      21.3148
   13997      21.9526
   13998      21.9281
   13999      21.5210
   14000      21.6211
   14001      22.0559
   14002      21.5080
   14003      22.3588
   14004      21.9421
   14005      22.4307
   14006      21.6290
   14007      21.8371
   14008      22.3379
   14009      22.0192
   14010      21.2840
   14011      21.5847
   14012      21.6613
   14013      22.3176
   14014      21.8280
   14015      21.5443
   14016      21.9713
   14017      21.8101
   14018      22.4873
   14019      21.8006
   14020      21.8833
   14021      22.2931
   14022      22.4627
   14023      22.3929
   14024      22.1646
   14025      23.5663
   14026      23.0021
   14027      22.5676
   14028      23.0962
   14029      22.6638
   14030      23.6949
   14031      23.6947
   14032      22.2036
   14033      22.1159
   14034      21.6351
   14035      21.6876
   14036      22.1482
   14037      21.2035
   14038      21.7801
   14039      22.4039
   14040      22.2925
   14041      22.1551
   14042      21.9793
   14043      21.7785
   14044      21.6394
   14045      21.8705
   14046      22.2711
   14047      22.4049
   14048      21.9425
   14049      22.3746
   14050      21.6035
   14051      21.2939
   14052      21.6394
   14053      21.7304
   14054      21.9058
   14055      21.2671
   14056      21.3696
   14057      21.5453
   14058      22.1600
   14059      22.2282
   14060      22.1029
   14061      22.3003
   14062      22.4524
   14063      22.2776
   14064      22.1801
   14065      22.4507
   14066      21.7428
   14067      22.0501
   14068      22.3746
   14069      22.0976
   14070      23.1788
   14071      22.9572
   14072      23.1106
   14073      22.5201
   14074      21.9443
   14075      23.3134
   14076      22.8836
   14077      23.6628
   14078      22.7139
   14079      22.7438
   14080      22.0364
   14081      22.7205
   14082      22.2577
   14083      22.6788
   14084      22.3349
   14085      22.8050
   14086      22.9277
   14087      22.3004
   14088      21.2236
   14089      20.4519
   14090      21.2457
   14091      21.1683
   14092      21.7476
   14093      22.1999
   14094      21.8596
   14095      21.4599
   14096      21.3871
   14097      21.1463
   14098      20.9033
   14099      20.3295
   14100      21.0449
   14101      21.4809
   14102      20.7898
   14103      21.6108
   14104      21.6921
   14105      20.3089
   14106      21.3319
   14107      20.4455
   14108      20.9276
   14109      20.4204
   14110      20.8707
   14111      21.0442
   14112      20.5921
   14113      21.4212
   14114      20.6609
   14115      20.9246
   14116      21.4529
   14117      21.3155
   14118      20.5128
   14119      20.2783
   14120      21.7346
   14121      20.7567
   14122      19.8459
   14123      21.3608
   14124      20.0774
   14125      20.3797
   14126      20.5044
   14127      20.5730
   14128      20.2546
   14129      20.8572
   14130      20.6791
   14131      20.6742
   14132      20.5576
   14133      20.9736
   14134      20.8486
   14135      20.3881
   14136      20.7204
   14137      20.3364
   14138      20.1677
   14139      20.3084
   14140      19.8728
   14141      20.7741
   14142      20.7236
   14143      20.3305
   14144      19.9422
   14145      20.3013
   14146      19.8325
   14147      19.4464
   14148      19.7322
   14149      19.9900
   14150      19.1618
   14151      19.6486
   14152      19.9555
   14153      19.5126
   14154      19.6300
   14155      20.1089
   14156      20.3308
   14157      19.6611
   14158      20.4885
   14159      20.3692
   14160      19.8649
   14161      20.1416
   14162      20.1625
   14163      19.8788
   14164      20.0584
   14165      19.5725
   14166      19.5378
   14167      19.6001
   14168      19.5951
   14169      19.7688
   14170      20.4318
   14171      19.7018
   14172      19.2117
   14173      19.1909
   14174      19.9657
   14175      19.4391
   14176      20.9308
   14177      20.0548
   14178      19.7066
   14179      20.3476
   14180      19.8773
   14181      19.1500
   14182      19.4557
   14183      19.4252
   14184      20.1169
   14185      20.0288
   14186      19.6924
   14187      19.4710
   14188      20.5769
   14189      19.2310
   14190      20.1197
   14191      20.2316
   14192      19.4086
   14193      20.5266
   14194      20.3061
   14195      20.4079
   14196      20.1779
   14197      20.7208
   14198      20.3648
   14199      20.4053
   14200      19.7502
   14201      20.2382
   14202      20.1808
   14203      19.9029
   14204      18.8074
   14205      19.6045
   14206      19.2481
   14207      19.3809
   14208      19.4899
   14209      19.6866
   14210      19.0532
   14211      19.4938
   14212      19.0503
   14213      20.1139
   14214      19.8368
   14215      19.6142
   14216      20.0825
   14217      20.2461
   14218      21.3752
   14219      20.8557
   14220      20.4409
   14221      19.8525
   14222      20.1691
   14223      20.1127
   14224      20.6041
   14225      20.9592
   14226      21.1327
   14227      21.5302
   14228      20.7934
   14229      21.1894
   14230      22.6042
   14231      21.7216
   14232      21.1325
   14233      20.7745
   14234      20.7076
   14235      21.3386
   14236      20.4479
   14237      20.3249
   14238      21.4051
   14239      20.2238
   14240      20.9258
   14241      20.5708
   14242      20.6502
   14243      20.8310
   14244      20.7741
   14245      20.5280
   14246      21.0283
   14247      21.0380
   14248      20.7887
   14249      21.7014
   14250      21.7468
   14251      20.6988
   14252      21.1156
   14253      20.8901
   14254      20.8929
   14255      20.7329
   14256      20.3030
   14257      20.7015
   14258      20.4550
   14259      20.3829
   14260      21.0418
   14261      21.0509
   14262      20.7215
   14263      20.6654
   14264      20.6271
   14265      20.9130
   14266      21.3302
   14267      21.0629
   14268      21.0876
   14269      20.9900
   14270      20.8972
   14271      20.7222
   14272      20.5271
   14273      20.1236
   14274      20.4881
   14275      20.9566
   14276      20.8117
   14277      20.5107
   14278      20.3059
   14279      20.2800
   14280      20.5006
   14281      20.7815
   14282      20.7991
   14283      20.8520
   14284      20.1453
   14285      19.7785
   14286      20.4361
   14287      20.5699
   14288      20.1942
   14289      20.4705
   14290      21.2638
   14291      21.1005
   14292      20.7373
   14293      20.8463
   14294      20.7596
   14295      21.2447
   14296      20.9259
   14297      20.9652
   14298      20.4980
   14299      20.7294
   14300      20.6305
   14301      20.2563
   14302      21.3801
   14303      20.1271
   14304      20.9181
   14305      21.4978
   14306      20.9073
   14307      21.4913
   14308      21.4836
   14309      21.6105
   14310      20.0785
   14311      20.6031
   14312      20.2443
   14313      20.3810
   14314      20.4230
   14315      21.5332
   14316      21.0992
   14317      21.3035
   14318      20.6613
   14319      20.4457
   14320      21.6548
   14321      21.1710
   14322      21.6183
   14323      21.3719
   14324      21.4510
   14325      20.9177
   14326      22.4468
   14327      21.4167
   14328      21.2655
   14329      21.5634
   14330      21.5937
   14331      21.8195
   14332      21.8179
   14333      21.5890
   14334      20.6695
   14335      20.8269
   14336      20.7277
   14337      21.2044
   14338      21.4169
   14339      20.9897
   14340      21.7800
   14341      20.8400
   14342      21.3347
   14343      21.6267
   14344      20.9003
   14345      21.5806
   14346      20.9506
   14347      21.1426
   14348      21.5300
   14349      20.9216
   14350      20.7013
   14351      20.7896
   14352      20.0899
   14353      20.3277
   14354      20.4915
   14355      20.4496
   14356      20.0121
   14357      20.7134
   14358      20.1848
   14359      20.3584
   14360      20.6356
   14361      20.8241
   14362      21.0146
   14363      20.2319
   14364      21.1072
   14365      21.0289
   14366      20.5681
   14367      20.7432
   14368      20.1427
   14369      20.2669
   14370      19.9648
   14371      20.2873
   14372      20.8062
   14373      20.8986
   14374      20.9384
   14375      20.5587
   14376      20.4663
   14377      20.4439
   14378      20.4169
   14379      20.3978
   14380      20.3853
   14381      20.5799
   14382      20.0754
   14383      20.5620
   14384      21.0116
   14385      20.3044
   14386      20.0024
   14387      20.9145
   14388      21.0383
   14389      20.8770
   14390      21.2570
   14391      21.4049
   14392      21.3319
   14393      21.5303
   14394      21.3639
   14395      21.2668
   14396      20.4268
   14397      19.8290
   14398      20.9541
   14399      20.0993
   14400      20.1808
   14401      20.9536
   14402      20.7649
   14403      20.8460
   14404      21.8067
   14405      21.5024
   14406      20.9522
   14407      21.4832
   14408      20.7158
   14409      21.5935
   14410      21.3766
   14411      21.2843
   14412      21.6525
   14413      21.2663
   14414      20.5533
   14415      20.7746
   14416      20.7913
   14417      20.9022
   14418      21.0754
   14419      20.9932
   14420      20.7373
   14421      21.2657
   14422      21.9767
   14423      22.0091
   14424      20.9713
   14425      21.0264
   14426      21.8786
   14427      21.1705
   14428      21.0129
   14429      20.4465
   14430      20.9571
   14431      20.2865
   14432      20.4282
   14433      20.9404
   14434      20.5757
   14435      20.5721
   14436      20.8392
   14437      20.9613
   14438      20.5258
   14439      20.7413
   14440      20.8928
   14441      21.2378
   14442      21.2432
   14443      20.8998
   14444      20.9314
   14445      20.8597
   14446      20.5240
   14447      20.7135
   14448      20.9989
   14449      20.8056
   14450      21.4307
   14451      20.5163
   14452      21.1732
   14453      20.4937
   14454      20.0502
   14455      20.6140
   14456      21.2430
   14457      20.5281
   14458      19.8703
   14459      20.1168
   14460      20.9890
   14461      19.8979
   14462      20.6945
   14463      19.9864
   14464      20.1828
   14465      19.9898
   14466      19.5126
   14467      19.6111
   14468      19.2414
   14469      19.5911
   14470      19.5634
   14471      19.3995
   14472      19.9453
   14473      19.8944
   14474      19.9750
   14475      20.1812
   14476      21.0212
   14477      20.2811
   14478      21.0935
   14479      20.9037
   14480      21.0103
   14481      20.2468
   14482      21.0562
   14483      21.0720
   14484      20.5598
   14485      20.5898
   14486      20.9850
   14487      21.0054
   14488      20.7031
   14489      20.3782
   14490      20.3498
   14491      20.3654
   14492      20.7127
   14493      20.5951
   14494      21.5141
   14495      20.7946
   14496      21.1869
   14497      21.8523
   14498      20.8017
   14499      21.2896
   14500      21.1266
   14501      21.0645
   14502      21.6539
   14503      21.1337
   14504      21.4159
   14505      21.8857
   14506      20.9437
   14507      20.5829
   14508      21.6749
   14509      21.2901
   14510      21.4783
   14511      21.2346
   14512      21.3940
   14513      21.2386
   14514      20.5494
   14515      21.0850
   14516      21.0585
   14517      20.8418
   14518      20.4957
   14519      21.6254
   14520      20.4583
   14521      21.1584
   14522      20.8308
   14523      21.2437
   14524      20.4012
   14525      21.2244
   14526      21.7567
   14527      21.6362
   14528      21.2219
   14529      20.2973
   14530      20.2072
   14531      19.7884
   14532      20.2877
   14533      20.7909
   14534      20.6535
   14535      20.9653
   14536      21.1066
   14537      21.3137
   14538      20.8495
   14539      22.0534
   14540      21.9246
   14541      22.4362
   14542      22.0742
   14543      22.5767
   14544      22.2197
   14545      22.9367
   14546      22.7541
   14547      22.2770
   14548      22.1416
   14549      21.3871
   14550      21.4678
   14551      21.5278
   14552      21.2460
   14553      21.4178
   14554      21.7836
   14555      22.0621
   14556      21.1323
   14557      21.5617
   14558      21.2751
   14559      21.8449
   14560      22.0427
   14561      22.4841
   14562      21.0246
   14563      21.7958
   14564      22.0926
   14565      22.3350
   14566      22.1877
   14567      21.8057
   14568      22.0411
   14569      21.3556
   14570      22.5079
   14571      21.8375
   14572      22.0725
   14573      22.8055
   14574      22.9910
   14575      22.5063
   14576      22.3190
   14577      22.3483
   14578      21.7105
   14579      22.8065
   14580      22.0727
   14581      22.3703
   14582      21.4533
   14583      22.3614
   14584      22.3198
   14585      21.9995
   14586      21.7762
   14587      21.6338
   14588      20.9925
   14589      22.4441
   14590      22.0789
   14591      21.5630
   14592      21.5547
   14593      22.0662
   14594      22.1725
   14595      21.7488
   14596      21.3879
   14597      21.6796
   14598      22.4981
   14599      22.4813
   14600      21.2635
   14601      21.7873
   14602      21.6232
   14603      22.7951
   14604      22.7869
   14605      21.9714
   14606      22.3038
   14607      22.3001
   14608      21.3269
   14609      21.5902
   14610      21.1891
   14611      21.6934
   14612      21.0877
   14613      21.9981
   14614      22.6318
   14615      21.8762
   14616      22.2659
   14617      21.8961
   14618      21.6390
   14619      21.8368
   14620      22.4251
   14621      22.1647
   14622      22.3001
   14623      22.1154
   14624      21.9186
   14625      21.9525
   14626      22.7085
   14627      20.8663
   14628      22.1486
   14629      21.3065
   14630      21.4770
   14631      20.7293
   14632      21.6557
   14633      20.9359
   14634      21.2677
   14635      21.0683
   14636      21.9232
   14637      21.1688
   14638      22.2761
   14639      22.0884
   14640      21.6983
   14641      21.7445
   14642      22.0043
   14643      21.3234
   14644      21.2377
   14645      22.1295
   14646      22.2500
   14647      21.5259
   14648      21.5926
   14649      21.6176
   14650      21.5032
   14651      21.7281
   14652      21.1511
   14653      21.1112
   14654      21.1891
   14655      21.1340
   14656      21.7333
   14657      21.5323
   14658      21.5794
   14659      21.6053
   14660      21.9283
   14661      21.6181
   14662      21.0266
   14663      21.8238
   14664      21.1645
   14665      22.1738
   14666      22.3212
   14667      22.3849
   14668      21.9337
   14669      20.9803
   14670      21.1747
   14671      20.8559
   14672      21.6226
   14673      20.9606
   14674      20.8318
   14675      20.7061
   14676      20.7152
   14677      21.8685
   14678      21.5355
   14679      22.0963
   14680      21.4186
   14681      21.6324
   14682      21.4334
   14683      21.8486
   14684      22.1088
   14685      21.9399
   14686      21.9884
   14687      22.1434
   14688      22.0335
   14689      22.1667
   14690      22.4373
   14691      22.2428
   14692      21.7203
   14693      22.2332
   14694      22.2251
   14695      22.6130
   14696      21.9724
   14697      22.4479
   14698      22.5072
   14699      22.3933
   14700      22.7667
   14701      21.7589
   14702      22.1617
   14703      22.2718
   14704      22.4163
   14705      22.7571
   14706      22.2354
   14707      22.1598
   14708      22.0020
   14709      22.5557
   14710      22.4492
   14711      22.3994
   14712      22.8006
   14713      22.0894
   14714      22.6495
   14715      21.6649
   14716      22.0822
   14717      22.4235
   14718      21.6840
   14719      22.0712
   14720      21.7648
   14721      21.4815
   14722      22.0938
   14723      21.8087
   14724      22.2218
   14725      22.5561
   14726      22.3525
   14727      22.0274
   14728      21.8147
   14729      22.4027
   14730      22.4273
   14731      22.0362
   14732      21.3317
   14733      21.1934
   14734      21.9611
   14735      21.4369
   14736      21.7129
   14737      22.0266
   14738      22.1077
   14739      21.7121
   14740      21.4913
   14741      21.5598
   14742      21.8767
   14743      21.6983
   14744      21.5644
   14745      21.6103
   14746      21.0693
   14747      22.3092
   14748      21.2898
   14749      22.4648
   14750      22.0834
   14751      22.0315
   14752      22.1343
   14753      22.0048
   14754      21.4826
   14755      21.6397
   14756      21.5215
   14757      21.1644
   14758      21.1452
   14759      21.7422
   14760      21.7232
   14761      21.3101
   14762      21.5244
   14763      21.1970
   14764      21.8246
   14765      21.1253
   14766      21.6541
   14767      21.0078
   14768      20.9774
   14769      21.1468
   14770      20.8801
   14771      21.5695
   14772      21.6168
   14773      21.0295
   14774      20.5632
   14775      21.2486
   14776      21.5073
   14777      21.2916
   14778      21.1219
   14779      21.3426
   14780      20.9240
   14781      21.6093
   14782      20.7642
   14783      21.6858
   14784      20.7813
   14785      21.1595
   14786      20.8738
   14787      20.7392
   14788      21.5231
   14789      20.3660
   14790      20.3330
   14791      21.3154
   14792      21.5427
   14793      21.3035
   14794      20.8421
   14795      20.6009
   14796      21.4050
   14797      21.1308
   14798      21.4985
   14799      20.8291
   14800      20.7780
   14801      19.9581
   14802      21.1448
   14803      21.3799
   14804      20.7243
   14805      21.3592
   14806      21.2383
   14807      22.0414
   14808      21.5808
   14809      21.8833
   14810      21.3385
   14811      20.4287
   14812      21.2448
   14813      20.2236
   14814      20.8929
   14815      21.0596
   14816      21.0462
   14817      20.6146
   14818      20.6909
   14819      21.3823
   14820      21.0984
   14821      20.3172
   14822      20.6490
   14823      21.0206
   14824      20.9899
   14825      21.1311
   14826      19.9656
   14827      20.3784
   14828      20.8964
   14829      21.2022
   14830      20.9478
   14831      20.5720
   14832      20.3793
   14833      20.7303
   14834      20.6488
   14835      20.3049
   14836      20.0823
   14837      20.7440
   14838      20.2027
   14839      20.7306
   14840      20.5721
   14841      20.2307
   14842      20.4522
   14843      20.5425
   14844      20.7283
   14845      20.6322
   14846      20.4229
   14847      20.6518
   14848      21.3800
   14849      20.1378
   14850      20.8360
   14851      20.5568
   14852      20.2120
   14853      20.1954
   14854      20.8542
   14855      20.6160
   14856      20.2027
   14857      21.0972
   14858      20.5012
   14859      21.4951
   14860      21.0937
   14861      21.1344
   14862      21.2057
   14863      20.5840
   14864      20.9908
   14865      20.4385
   14866      20.0981
   14867      20.7114
   14868      20.3910
   14869      21.3394
   14870      20.8254
   14871      20.5357
   14872      20.6699
   14873      20.8918
   14874      21.2971
   14875      21.3044
   14876      21.0210
   14877      20.8033
   14878      21.3512
   14879      21.2966
   14880      21.6431
   14881      21.1787
   14882      21.9948
   14883      22.0178
   14884      22.1438
   14885      22.3662
   14886      22.2791
   14887      22.6098
   14888      22.6082
   14889      21.4004
   14890      21.3373
   14891      21.4513
   14892      21.8699
   14893      21.3315
   14894      22.0020
   14895      21.6802
   14896      21.4713
   14897      20.6453
   14898      20.8864
   14899      21.0572
   14900      20.7117
   14901      20.9973
   14902      21.5266
   14903      20.8969
   14904      20.7659
   14905      21.0725
   14906      20.4516
   14907      20.6611
   14908      20.4362
   14909      21.3808
   14910      21.2183
   14911      21.4761
   14912      21.2529
   14913      21.2159
   14914      20.8303
   14915      20.6638
   14916      20.6165
   14917      20.9117
   14918      20.3526
   14919      20.8839
   14920      20.9095
   14921      20.6530
   14922      20.7509
   14923      20.0554
   14924      21.0940
   14925      20.2909
   14926      20.6902
   14927      19.6228
   14928      20.4412
   14929      20.3221
   14930      20.1470
   14931      20.1480
   14932      20.0663
   14933      19.7737
   14934      19.6958
   14935      20.3375
   14936      20.3322
   14937      20.9618
   14938      21.1037
   14939      21.0530
   14940      21.2212
   14941      21.1357
   14942      20.9997
   14943      21.2595
   14944      20.7685
   14945      21.1577
   14946      21.1549
   14947      20.2988
   14948      20.6307
   14949      20.8657
   14950      20.3782
   14951      21.3561
   14952      21.4216
   14953      20.6449
   14954      20.8899
   14955      20.5726
   14956      20.3693
   14957      20.4447
   14958      20.7227
   14959      20.4263
   14960      21.2414
   14961      21.1555
   14962      21.6044
   14963      21.2171
   14964      20.8854
   14965      21.5923
   14966      21.3088
   14967      21.2270
   14968      21.2762
   14969      21.0160
   14970      20.8938
   14971      20.9796
   14972      21.5767
   14973      21.3357
   14974      21.1698
   14975      21.7527
   14976      21.1305
   14977      21.6452
   14978      21.3211
   14979      21.7475
   14980      21.3137
   14981      21.4846
   14982      20.9012
   14983      20.2271
   14984      20.3274
   14985      20.7630
   14986      21.2397
   14987      21.1966
   14988      21.1579
   14989      20.4307
   14990      20.4661
   14991      20.1870
   14992      20.1652
   14993      21.2566
   14994      21.4766
   14995      21.3230
   14996      21.1491
   14997      20.6215
   14998      21.3629
   14999      21.3950
   15000      20.1751
   15001      20.2520
   15002      20.4473
   15003      20.5382
   15004      20.3192
   15005      21.0201
   15006      20.3640
   15007      20.4621
   15008      20.2619
   15009      21.5457
   15010      21.3709
   15011      20.9250
   15012      20.2874
   15013      20.1539
   15014      20.7406
   15015      21.5836
   15016      21.0773
   15017      21.1097
   15018      21.1845
   15019      21.1820
   15020      20.7431
   15021      21.2701
   15022      20.5055
   15023      20.0578
   15024      20.2440
   15025      20.7549
   15026      20.6542
   15027      20.4512
   15028      20.9577
   15029      20.1712
   15030      20.9718
   15031      21.1725
   15032      20.8070
   15033      20.6749
   15034      20.6018
   15035      20.8209
   15036      20.2493
   15037      21.2639
   15038      21.1645
   15039      20.3984
   15040      20.9096
   15041      20.1464
   15042      19.8030
   15043      20.1944
   15044      20.2462
   15045      19.8657
   15046      21.4123
   15047      20.6138
   15048      20.7771
   15049      19.8040
   15050      19.1921
   15051      19.3534
   15052      20.6724
   15053      20.2198
   15054      20.2644
   15055      20.7207
   15056      20.4609
   15057      20.9522
   15058      20.5444
   15059      21.1030
   15060      20.5173
   15061      20.4992
   15062      20.6930
   15063      20.9579
   15064      20.8834
   15065      20.6252
   15066      20.9759
   15067      20.6206
   15068      21.3218
   15069      20.0671
   15070      19.5446
   15071      20.6044
   15072      19.7703
   15073      20.0394
   15074      20.7371
   15075      20.6212
   15076      20.1867
   15077      20.5907
   15078      19.7752
   15079      20.5198
   15080      20.0224
   15081      20.3110
   15082      20.4074
   15083      20.1246
   15084      20.3392
   15085      19.8596
   15086      20.5508
   15087      20.6952
   15088      19.8920
   15089      19.7155
   15090      19.8000
   15091      19.5134
   15092      19.5909
   15093      20.1406
   15094      20.1282
   15095      20.4492
   15096      19.9686
   15097      20.1419
   15098      20.0484
   15099      20.5244
   15100      20.6539
   15101      20.9062
   15102      21.4818
   15103      20.9792
   15104      21.2786
   15105      20.8756
   15106      21.2396
   15107      21.3006
   15108      20.9645
   15109      20.6345
   15110      21.1987
   15111      20.0056
   15112      20.1590
   15113      20.2316
   15114      20.4592
   15115      20.6967
   15116      20.4310
   15117      20.1740
   15118      19.9056
   15119      20.6713
   15120      20.2812
   15121      20.1713
   15122      20.0509
   15123      20.6315
   15124      19.8486
   15125      20.3841
   15126      20.5689
   15127      21.1538
   15128      21.4397
   15129      20.4890
   15130      20.9923
   15131      20.7402
   15132      20.7032
   15133      20.3991
   15134      20.1503
   15135      20.2925
   15136      20.7822
   15137      20.4552
   15138      20.9130
   15139      20.2658
   15140      20.1332
   15141      20.1496
   15142      20.8032
   15143      20.3014
   15144      20.9079
   15145      20.6986
   15146      21.3872
   15147      20.8396
   15148      21.3188
   15149      21.6187
   15150      20.8661
   15151      20.8988
   15152      20.7551
   15153      20.5311
   15154      20.9655
   15155      20.2482
   15156      21.3680
   15157      20.4138
   15158      20.3739
   15159      21.2576
   15160      20.4122
   15161      21.4565
   15162      20.9616
   15163      21.3117
   15164      20.3706
   15165      21.2326
   15166      20.3311
   15167      20.5526
   15168      20.5198
   15169      20.2119
   15170      20.6211
   15171      20.7469
   15172      20.2786
   15173      20.4254
   15174      20.5760
   15175      20.4108
   15176      20.8224
   15177      20.7684
   15178      20.3631
   15179      19.6651
   15180      19.9969
   15181      19.9846
   15182      20.2871
   15183      19.7130
   15184      20.6844
   15185      20.1177
   15186      20.0947
   15187      19.3570
   15188      19.5914
   15189      20.0323
   15190      20.0730
   15191      19.5849
   15192      19.9360
   15193      20.3510
   15194      19.6648
   15195      19.7478
   15196      19.4839
   15197      19.3511
   15198      19.2882
   15199      19.7204
   15200      18.7139
   15201      19.4469
   15202      18.9814
   15203      19.8063
   15204      19.6346
   15205      19.2853
   15206      19.4355
   15207      19.2994
   15208      19.6862
   15209      19.2037
   15210      19.2181
   15211      19.1362
   15212      19.0536
   15213      18.3291
   15214      19.1820
   15215      19.1113
   15216      19.6253
   15217      18.7797
   15218      19.1412
   15219      19.0116
   15220      19.4925
   15221      19.6777
   15222      20.1867
   15223      19.7438
   15224      19.9849
   15225      19.5581
   15226      19.7378
   15227      19.4690
   15228      19.6595
   15229      19.5511
   15230      19.6697
   15231      19.5510
   15232      19.6235
   15233      19.7409
   15234      20.3429
   15235      20.1839
   15236      20.5604
   15237      20.1098
   15238      20.2372
   15239      20.6906
   15240      20.6655
   15241      21.1415
   15242      20.8285
   15243      21.0694
   15244      21.0839
   15245      20.4152
   15246      20.9993
   15247      20.5420
   15248      20.2666
   15249      20.0726
   15250      20.5119
   15251      20.2625
   15252      20.4489
   15253      20.6098
   15254      20.0166
   15255      20.2276
   15256      20.2438
   15257      19.8644
   15258      19.4781
   15259      19.7374
   15260      19.4449
   15261      20.2657
   15262      20.4381
   15263      20.2458
   15264      19.9159
   15265      20.4255
   15266      20.0531
   15267      20.9820
   15268      20.1488
   15269      21.3156
   15270      19.7566
   15271      20.4623
   15272      20.3713
   15273      20.0226
   15274      19.3602
   15275      20.5345
   15276      20.5614
   15277      21.0681
   15278      20.5579
   15279      20.5270
   15280      20.0007
   15281      19.6334
   15282      19.9781
   15283      19.5075
   15284      20.0210
   15285      19.5838
   15286      19.5174
   15287      19.7390
   15288      19.9494
   15289      19.3208
   15290      18.8208
   15291      19.4513
   15292      19.9438
   15293      19.7487
   15294      19.7602
   15295      20.2184
   15296      19.8620
   15297      19.7247
   15298      19.5037
   15299      20.2872
   15300      20.0058
   15301      19.5658
   15302      20.0979
   15303      19.5431
   15304      19.5854
   15305      19.3544
   15306      19.3312
   15307      19.0445
   15308      19.8429
   15309      19.8553
   15310      19.2585
   15311      19.3663
   15312      19.4909
   15313      19.4099
   15314      19.5910
   15315      20.4152
   15316      20.3284
   15317      20.4723
   15318      20.1238
   15319      20.3677
   15320      20.1087
   15321      20.5127
   15322      20.8096
   15323      20.4308
   15324      20.2447
   15325      20.3695
   15326      20.3043
   15327      19.9996
   15328      20.5665
   15329      21.2784
   15330      21.1064
   15331      21.3555
   15332      20.9950
   15333      20.7005
   15334      20.7393
   15335      20.7756
   15336      20.5251
   15337      20.8560
   15338      20.6969
   15339      21.5195
   15340      20.8389
   15341      20.9328
   15342      20.6888
   15343      20.9557
   15344      20.4418
   15345      20.3491
   15346      20.2807
   15347      20.4427
   15348      20.9765
   15349      20.8052
   15350      21.0971
   15351      20.4434
   15352      20.7556
   15353      20.4190
   15354      20.4600
   15355      20.2925
   15356      20.7565
   15357      20.6824
   15358      20.5277
   15359      20.2808
   15360      20.9372
   15361      20.7518
   15362      20.6677
   15363      20.6259
   15364      20.5351
   15365      20.9336
   15366      21.3249
   15367      21.1929
   15368      20.7968
   15369      20.1598
   15370      19.8665
   15371      20.4558
   15372      20.8005
   15373      20.3962
   15374      20.3994
   15375      20.9171
   15376      20.7515
   15377      21.2313
   15378      21.6817
   15379      21.5922
   15380      20.4824
   15381      20.5491
   15382      19.9378
   15383      20.2104
   15384      20.3967
   15385      19.8444
   15386      20.8375
   15387      20.5831
   15388      20.2992
   15389      20.5685
   15390      20.5347
   15391      19.7088
   15392      20.3095
   15393      20.9578
   15394      21.4142
   15395      21.0575
   15396      21.0152
   15397      20.8147
   15398      20.9108
   15399      20.9730
   15400      20.7801
   15401      20.6294
   15402      20.7764
   15403      20.4890
   15404      20.6441
   15405      20.7643
   15406      20.8836
   15407      21.0705
   15408      20.4780
   15409      21.2664
   15410      21.6496
   15411      20.4174
   15412      21.0532
   15413      20.7086
   15414      20.8711
   15415      20.5349
   15416      20.6266
   15417      21.0361
   15418      20.5639
   15419      20.5360
   15420      20.9525
   15421      20.8514
   15422      20.6133
   15423      21.1859
   15424      20.5178
   15425      20.4115
   15426      20.5509
   15427      20.9485
   15428      20.5879
   15429      20.7870
   15430      21.1738
   15431      21.2004
   15432      21.4768
   15433      20.3786
   15434      20.2993
   15435      20.3496
   15436      20.7882
   15437      20.9384
   15438      20.0814
   15439      20.6091
   15440      20.3446
   15441      20.8737
   15442      20.8473
   15443      20.5582
   15444      20.4521
   15445      20.3045
   15446      19.8382
   15447      20.2244
   15448      20.2942
   15449      19.5399
   15450      19.7627
   15451      20.0585
   15452      19.4846
   15453      20.2290
   15454      19.9643
   15455      19.9701
   15456      20.2330
   15457      20.8622
   15458      20.5908
   15459      20.5437
   15460      20.7245
   15461      20.7726
   15462      20.8438
   15463      19.9480
   15464      20.2920
   15465      20.5238
   15466      20.4509
   15467      20.3066
   15468      19.9645
   15469      20.6496
   15470      21.2179
   15471      20.0322
   15472      20.2308
   15473      20.3938
   15474      20.8469
   15475      20.7600
   15476      20.7665
   15477      20.7308
   15478      21.4680
   15479      21.4445
   15480      21.0037
   15481      21.1740
   15482      21.2157
   15483      21.2643
   15484      21.8112
   15485      22.6277
   15486      22.1403
   15487      22.0180
   15488      22.2889
   15489      21.7590
   15490      21.5378
   15491      21.0774
   15492      20.2372
   15493      21.0380
   15494      20.9825
   15495      21.1202
   15496      21.2740
   15497      21.5223
   15498      20.9915
   15499      21.2103
   15500      21.1523
   15501      21.5584
   15502      21.7299
   15503      21.8537
   15504      21.6908
   15505      21.5260
   15506      21.0651
   15507      21.1850
   15508      20.9396
   15509      20.5122
   15510      20.3339
   15511      20.6033
   15512      20.5712
   15513      21.6961
   15514      21.6110
   15515      22.1001
   15516      21.7980
   15517      22.0498
   15518      21.8203
   15519      21.7000
   15520      21.4118
   15521      21.4833
   15522      22.2691
   15523      22.2800
   15524      22.0547
   15525      22.1904
   15526      22.7865
   15527      22.5013
   15528      21.6935
   15529      21.1503
   15530      22.0108
   15531      21.9911
   15532      22.4712
   15533      21.5680
   15534      21.3464
   15535      21.9367
   15536      22.0903
   15537      21.1711
   15538      21.7740
   15539      22.3956
   15540      22.0313
   15541      21.4673
   15542      21.5713
   15543      21.5963
   15544      21.7540
   15545      21.5637
   15546      21.1952
   15547      20.7984
   15548      20.0686
   15549      20.3546
   15550      21.3626
   15551      21.5572
   15552      20.7331
   15553      20.4786
   15554      21.0063
   15555      20.9311
   15556      21.2118
   15557      20.8044
   15558      20.7718
   15559      20.7262
   15560      20.0457
   15561      21.0296
   15562      20.5945
   15563      20.4434
   15564      20.7722
   15565      21.2937
   15566      20.6391
   15567      21.2012
   15568      20.7016
   15569      20.7528
   15570      21.6766
   15571      21.6459
   15572      20.4821
   15573      21.0998
   15574      20.5268
   15575      20.2069
   15576      20.5035
   15577      20.7773
   15578      20.9849
   15579      20.9227
   15580      21.2464
   15581      20.3642
   15582      20.8035
   15583      20.3195
   15584      20.9544
   15585      20.4148
   15586      20.2368
   15587      20.7106
   15588      20.4175
   15589      20.4516
   15590      20.3794
   15591      20.4707
   15592      20.8360
   15593      21.3371
   15594      20.8895
   15595      20.4820
   15596      20.8181
   15597      20.5155
   15598      20.3127
   15599      20.3468
   15600      20.7795
   15601      20.0583
   15602      20.9691
   15603      20.7853
   15604      20.7928
   15605      21.0341
   15606      20.8967
   15607      21.4768
   15608      21.0489
   15609      20.3588
   15610      21.3356
   15611      21.0429
   15612      20.1922
   15613      20.4164
   15614      21.6104
   15615      20.7659
   15616      21.5540
   15617      19.9936
   15618      21.1265
   15619      20.9028
   15620      21.0952
   15621      20.8306
   15622      21.0794
   15623      20.4949
   15624      20.6076
   15625      20.5406
   15626      20.5867
   15627      20.0619
   15628      20.7331
   15629      20.7775
   15630      21.3115
   15631      20.4390
   15632      20.3133
   15633      20.4837
   15634      20.6621
   15635      20.1742
   15636      19.8922
   15637      20.6408
   15638      20.5449
   15639      21.4989
   15640      20.5732
   15641      21.2578
   15642      20.3908
   15643      21.0112
   15644      20.3285
   15645      21.3038
   15646      20.1129
   15647      20.5142
   15648      20.5673
   15649      21.0231
   15650      20.9949
   15651      20.1261
   15652      20.2317
   15653      20.8524
   15654      19.8977
   15655      20.3000
   15656      20.2578
   15657      20.2704
   15658      20.0808
   15659      20.0017
   15660      20.1931
   15661      20.0635
   15662      20.2779
   15663      20.5294
   15664      20.4511
   15665      20.3182
   15666      20.3021
   15667      20.2026
   15668      20.4712
   15669      20.2083
   15670      19.8680
   15671      19.7286
   15672      20.7080
   15673      20.4204
   15674      19.6632
   15675      20.8723
   15676      20.4536
   15677      20.9413
   15678      20.8509
   15679      20.1065
   15680      20.5759
   15681      20.4825
   15682      20.6093
   15683      21.2477
   15684      20.5589
   15685      20.9531
   15686      21.2190
   15687      20.9862
   15688      20.5144
   15689      21.1043
   15690      20.2589
   15691      20.6374
   15692      20.0732
   15693      20.4973
   15694      20.9864
   15695      20.6720
   15696      21.4133
   15697      20.2939
   15698      20.7794
   15699      20.3352
   15700      20.3412
   15701      21.1463
   15702      20.2399
   15703      20.6063
   15704      21.3393
   15705      21.3583
   15706      21.2052
   15707      20.7876
   15708      20.7575
   15709      20.2840
   15710      20.8721
   15711      20.7501
   15712      21.7788
   15713      21.7059
   15714      21.2309
   15715      21.2240
   15716      21.7207
   15717      21.5829
   15718      21.5283
   15719      22.1112
   15720      21.9608
   15721      21.0353
   15722      21.4710
   15723      21.3613
   15724      21.7758
   15725      22.3308
   15726      22.1042
   15727      20.7978
   15728      21.5946
   15729      21.2529
   15730      20.9896
   15731      20.6421
   15732      20.5934
   15733      21.1201
   15734      21.8330
   15735      20.5618
   15736      21.4616
   15737      20.7725
   15738      20.9230
   15739      20.9189
   15740      21.3869
   15741      21.4868
   15742      21.5181
   15743      21.5404
   15744      21.0116
   15745      21.6588
   15746      21.8395
   15747      21.5877
   15748      21.2420
   15749      21.0768
   15750      21.8050
   15751      21.2511
   15752      21.7523
   15753      21.6269
   15754      20.4993
   15755      21.0163
   15756      20.8587
   15757      21.2645
   15758      21.3437
   15759      21.2803
   15760      21.5656
   15761      21.8718
   15762      22.3768
   15763      21.3649
   15764      21.6635
   15765      21.3383
   15766      20.9508
   15767      21.1325
   15768      21.1859
   15769      21.0419
   15770      21.5553
   15771      20.7808
   15772      21.5692
   15773      21.5939
   15774      21.8106
   15775      22.4725
   15776      21.6850
   15777      21.6373
   15778      21.6554
   15779      21.3759
   15780      21.4415
   15781      21.4647
   15782      21.4911
   15783      21.1532
   15784      21.7134
   15785      21.9017
   15786      21.6054
   15787      22.5506
   15788      22.3046
   15789      21.7156
   15790      21.1936
   15791      21.2683
   15792      21.2201
   15793      21.4896
   15794      21.6035
   15795      22.2304
   15796      21.9326
   15797      21.2720
   15798      21.4306
   15799      20.9918
   15800      20.4593
   15801      20.6063
   15802      19.9664
   15803      19.6715
   15804      20.9339
   15805      20.6236
   15806      21.3414
   15807      21.2475
   15808      21.7304
   15809      21.3228
   15810      20.5643
   15811      21.1007
   15812      21.4974
   15813      21.2460
   15814      21.3774
   15815      21.0727
   15816      21.1091
   15817      20.9133
   15818      20.9650
   15819      21.1383
   15820      20.9664
   15821      20.9581
   15822      20.7596
   15823      21.0315
   15824      20.3303
   15825      20.4246
   15826      21.2653
   15827      20.3967
   15828      20.1849
   15829      20.7096
   15830      21.3639
   15831      21.2540
   15832      21.3044
   15833      21.2881
   15834      20.5865
   15835      20.7787
   15836      21.1276
   15837      20.8089
   15838      20.9616
   15839      21.4417
   15840      20.3775
   15841      21.3158
   15842      21.3832
   15843      22.0004
   15844      21.4188
   15845      20.8371
   15846      21.3604
   15847      20.1229
   15848      20.7476
   15849      21.4054
   15850      21.4314
   15851      21.7352
   15852      21.8845
   15853      21.6993
   15854      21.7468
   15855      21.3402
   15856      21.4711
   15857      21.6316
   15858      21.1845
   15859      21.2765
   15860      20.5882
   15861      21.0410
   15862      21.5236
   15863      21.1513
   15864      21.1234
   15865      21.7523
   15866      22.0906
   15867      22.1753
   15868      22.0610
   15869      21.9102
   15870      21.8907
   15871      21.0866
   15872      20.5563
   15873      20.7071
   15874      20.1804
   15875      21.2514
   15876      20.8714
   15877      20.6038
   15878      20.0548
   15879      20.7921
   15880      21.1244
   15881      21.2236
   15882      20.4628
   15883      20.6330
   15884      21.3491
   15885      21.5825
   15886      21.4314
   15887      21.7610
   15888      21.4311
   15889      22.1183
   15890      21.4525
   15891      21.1298
   15892      20.8353
   15893      21.5476
   15894      21.3888
   15895      21.8671
   15896      20.6481
   15897      20.5627
   15898      20.7664
   15899      21.2900
   15900      21.1123
   15901      20.9670
   15902      21.2632
   15903      21.0006
   15904      21.0194
   15905      20.5494
   15906      20.6288
   15907      20.7285
   15908      20.3111
   15909      20.2451
   15910      21.3872
   15911      21.2194
   15912      21.6393
   15913      21.9583
   15914      21.8064
   15915      21.3428
   15916      21.8607
   15917      22.3155
   15918      21.9927
   15919      22.3360
   15920      22.2739
   15921      20.7990
   15922      21.7065
   15923      21.1992
   15924      21.6870
   15925      21.6177
   15926      21.9513
   15927      21.7204
   15928      21.8494
   15929      21.7053
   15930      22.1818
   15931      21.9761
   15932      21.8614
   15933      21.8635
   15934      22.4427
   15935      21.5774
   15936      21.4013
   15937      21.6378
   15938      22.3057
   15939      21.6067
   15940      22.3184
   15941      21.9270
   15942      22.0918
   15943      21.8231
   15944      22.1823
   15945      21.5179
   15946      21.2956
   15947      21.8446
   15948      21.7107
   15949      21.5512
   15950      20.9838
   15951      21.9089
   15952      21.3489
   15953      21.4932
   15954      20.9953
   15955      21.1402
   15956      21.4213
   15957      21.0786
   15958      20.9094
   15959      21.4004
   15960      20.7646
   15961      20.3332
   15962      20.4657
   15963      20.9004
   15964      20.9673
   15965      21.3991
   15966      20.7250
   15967      20.9986
   15968      21.6916
   15969      20.7813
   15970      21.0042
   15971      21.2710
   15972      21.2813
   15973      21.3528
   15974      20.9217
   15975      21.2393
   15976      20.3519
   15977      20.3780
   15978      20.7652
   15979      21.0660
   15980      21.2525
   15981      21.3414
   15982      19.9080
   15983      21.0494
   15984      21.1890
   15985      21.2315
   15986      19.8490
   15987      21.2502
   15988      21.3450
   15989      21.1860
   15990      20.8777
   15991      21.3185
   15992      20.9571
   15993      21.4171
   15994      21.4397
   15995      21.2238
   15996      21.7574
   15997      21.6118
   15998      21.1903
   15999      21.6455
   16000      21.1948
   16001      21.3017
   16002      20.8650
   16003      21.5018
   16004      21.8264
   16005      21.0420
   16006      20.6094
   16007      21.0491
   16008      19.9119
   16009      20.2501
   16010      20.2573
   16011      20.5933
   16012      21.0600
   16013      21.0000
   16014      20.8669
   16015      21.2608
   16016      20.5353
   16017      21.4335
   16018      21.3334
   16019      21.3324
   16020      21.7897
   16021      22.0619
   16022      21.2177
   16023      22.3042
   16024      21.3735
   16025      22.0929
   16026      21.2878
   16027      20.8511
   16028      21.8154
   16029      21.3873
   16030      21.3065
   16031      21.2167
   16032      21.3216
   16033      21.7687
   16034      20.6428
   16035      20.4980
   16036      20.4626
   16037      20.5457
   16038      21.2570
   16039      21.4612
   16040      20.9483
   16041      21.6524
   16042      20.8773
   16043      21.6444
   16044      21.5763
   16045      21.5035
   16046      21.2774
   16047      21.1820
   16048      22.4504
   16049      22.0931
   16050      21.6706
   16051      22.3423
   16052      21.7777
   16053      22.1490
   16054      22.1304
   16055      22.1128
   16056      21.7315
   16057      21.6622
   16058      21.9489
   16059      21.9942
   16060      22.0077
   16061      22.0114
   16062      21.7799
   16063      22.1653
   16064      21.5064
   16065      21.1796
   16066      21.3087
   16067      21.6169
   16068      21.9962
   16069      22.0386
   16070      21.7104
   16071      21.7027
   16072      21.9596
   16073      21.1056
   16074      21.7144
   16075      21.3826
   16076      21.3171
   16077      22.6878
   16078      22.1278
   16079      21.0903
   16080      20.6776
   16081      20.8651
   16082      22.0094
   16083      22.1639
   16084      22.1101
   16085      22.5094
   16086      22.5849
   16087      22.8092
   16088      22.7038
   16089      22.8706
   16090      22.8944
   16091      22.8813
   16092      22.6907
   16093      22.6675
   16094      22.7911
   16095      22.5824
   16096      21.8335
   16097      22.0764
   16098      22.3511
   16099      22.5334
   16100      22.2598
   16101      22.1793
   16102      23.0007
   16103      22.6463
   16104      22.3659
   16105      21.7463
   16106      22.9128
   16107      22.9522
   16108      22.8613
   16109      23.1782
   16110      22.6293
   16111      22.3989
   16112      22.7606
   16113      22.7682
   16114      22.4034
   16115      22.4695
   16116      22.2052
   16117      22.4961
   16118      22.5473
   16119      22.7824
   16120      22.2540
   16121      22.3995
   16122      22.6013
   16123      22.1800
   16124      23.1718
   16125      23.3206
   16126      22.6790
   16127      22.4074
   16128      22.4043
   16129      22.3623
   16130      23.2941
   16131      21.7984
   16132      22.2094
   16133      22.4317
   16134      22.3280
   16135      22.9123
   16136      22.8609
   16137      22.1237
   16138      22.7611
   16139      22.5313
   16140      22.8956
   16141      22.2077
   16142      22.9975
   16143      22.2061
   16144      21.7761
   16145      21.5908
   16146      22.0753
   16147      21.7117
   16148      22.3704
   16149      21.7265
   16150      22.3695
   16151      22.5898
   16152      22.0362
   16153      21.8206
   16154      21.9966
   16155      22.4403
   16156      22.2860
   16157      22.4608
   16158      23.2554
   16159      23.1403
   16160      22.2008
   16161      23.1109
   16162      22.2964
   16163      22.5247
   16164      22.2111
   16165      23.1835
   16166      21.9381
   16167      22.4848
   16168      22.8272
   16169      22.2663
   16170      22.2749
   16171      22.6393
   16172      22.1411
   16173      22.7474
   16174      22.4596
   16175      23.3661
   16176      22.2943
   16177      23.2727
   16178      23.1048
   16179      23.1268
   16180      23.6771
   16181      23.2506
   16182      22.4407
   16183      23.0863
   16184      23.6609
   16185      23.8472
   16186      24.2613
   16187      23.7797
   16188      23.5034
   16189      23.7858
   16190      23.9876
   16191      22.7501
   16192      23.6506
   16193      23.0930
   16194      23.2162
   16195      22.9208
   16196      23.4868
   16197      23.1058
   16198      22.6739
   16199      22.6888
   16200      23.1593
   16201      23.7838
   16202      23.1567
   16203      23.0125
   16204      22.8700
   16205      23.1413
   16206      22.8277
   16207      22.7987
   16208      21.9549
   16209      22.9149
   16210      22.6181
   16211      22.3734
   16212      23.0383
   16213      22.8812
   16214      22.6864
   16215      23.8113
   16216      23.7687
   16217      23.2655
   16218      23.2503
   16219      23.5564
   16220      22.7856
   16221      22.6849
   16222      22.9418
   16223      22.9143
   16224      23.4684
   16225      23.3642
   16226      23.0855
   16227      23.3203
   16228      23.1170
   16229      23.6509
   16230      23.3630
   16231      22.3728
   16232      23.2384
   16233      22.4239
   16234      22.4332
   16235      22.8166
   16236      22.6420
   16237      22.5278
   16238      23.5393
   16239      22.8668
   16240      23.4904
   16241      22.4224
   16242      22.2203
   16243      23.4427
   16244      22.0168
   16245      22.5266
   16246      22.7543
   16247      22.3129
   16248      22.4865
   16249      23.0935
   16250      22.5576
   16251      23.1491
   16252      22.0931
   16253      23.5028
   16254      22.6093
   16255      22.1019
   16256      22.1175
   16257      21.5690
   16258      21.0733
   16259      21.3608
   16260      21.4194
   16261      21.8806
   16262      21.9164
   16263      21.7917
   16264      21.7336
   16265      21.5788
   16266      21.5344
   16267      22.1295
   16268      21.5559
   16269      21.8488
   16270      22.5965
   16271      22.5834
   16272      23.0489
   16273      22.0038
   16274      21.8231
   16275      21.6653
   16276      22.5248
   16277      21.9883
   16278      22.2419
   16279      22.2716
   16280      21.7630
   16281      22.1412
   16282      21.8540
   16283      22.7809
   16284      22.8212
   16285      22.8909
   16286      22.3929
   16287      22.4322
   16288      22.6340
   16289      23.3377
   16290      23.5598
   16291      23.6047
   16292      22.8761
   16293      23.7686
   16294      22.7762
   16295      22.3720
   16296      22.8722
   16297      23.6801
   16298      23.3999
   16299      23.0949
   16300      23.4467
   16301      23.0145
   16302      23.4272
   16303      23.3219
   16304      23.5933
   16305      22.9989
   16306      23.0318
   16307      23.1704
   16308      23.1918
   16309      23.5731
   16310      22.9405
   16311      23.7401
   16312      23.9737
   16313      23.8273
   16314      23.8879
   16315      23.6023
   16316      24.1450
   16317      24.0022
   16318      23.8248
   16319      24.5102
   16320      24.3385
   16321      23.5074
   16322      23.3516
   16323      23.7718
   16324      24.4354
   16325      23.7836
   16326      23.5833
   16327      23.4482
   16328      23.5669
   16329      23.5755
   16330      23.6542
   16331      23.5327
   16332      22.9136
   16333      22.9051
   16334      23.3800
   16335      23.2031
   16336      23.3887
   16337      22.8927
   16338      23.1089
   16339      22.5098
   16340      22.6226
   16341      22.7488
   16342      23.0038
   16343      22.4709
   16344      23.3195
   16345      23.0743
   16346      22.7690
   16347      23.3043
   16348      22.7631
   16349      23.4557
   16350      23.3044
   16351      22.4801
   16352      22.4658
   16353      23.1581
   16354      23.5360
   16355      22.3043
   16356      22.9160
   16357      22.0151
   16358      22.8580
   16359      22.9364
   16360      23.5030
   16361      22.6582
   16362      23.1911
   16363      22.7768
   16364      23.8797
   16365      23.4351
   16366      22.9939
   16367      23.9429
   16368      23.3908
   16369      22.4514
   16370      23.0613
   16371      22.3627
   16372      22.0675
   16373      22.6863
   16374      22.0315
   16375      22.4593
   16376      22.4742
   16377      22.2332
   16378      22.1760
   16379      21.9990
   16380      21.6281
   16381      20.9380
   16382      22.1954
   16383      21.7009
   16384      22.0982
   16385      21.7109
   16386      22.0974
   16387      21.0527
   16388      21.6801
   16389      21.7236
   16390      21.2582
   16391      21.5361
   16392      21.6343
   16393      22.1959
   16394      23.1204
   16395      22.5051
   16396      22.3394
   16397      22.2910
   16398      23.2602
   16399      22.4031
   16400      22.8624
   16401      23.1662
   16402      22.7552
   16403      22.8994
   16404      23.2226
   16405      23.4257
   16406      23.2114
   16407      23.7631
   16408      22.7771
   16409      23.6122
   16410      24.0419
   16411      23.6280
   16412      23.6101
   16413      23.5777
   16414      22.7721
   16415      23.3181
   16416      24.1016
   16417      23.0960
   16418      22.4264
   16419      22.5839
   16420      22.9625
   16421      23.8113
   16422      23.6473
   16423      23.4167
   16424      22.5171
   16425      22.9197
   16426      22.3585
   16427      22.4258
   16428      22.0592
   16429      22.3903
   16430      22.2748
   16431      22.2070
   16432      22.1257
   16433      22.2890
   16434      22.2435
   16435      21.8054
   16436      21.9990
   16437      22.2377
   16438      21.5522
   16439      22.1843
   16440      21.9210
   16441      22.5748
   16442      22.5711
   16443      22.4981
   16444      22.7312
   16445      22.4855
   16446      22.7961
   16447      23.0011
   16448      22.2805
   16449      22.7871
   16450      23.7528
   16451      23.2402
   16452      22.5123
   16453      23.0822
   16454      23.0937
   16455      22.6622
   16456      22.4416
   16457      23.3527
   16458      22.9562
   16459      22.0035
   16460      21.3834
   16461      21.5425
   16462      22.0905
   16463      21.9395
   16464      21.4696
   16465      21.9480
   16466      22.5187
   16467      22.6251
   16468      22.7065
   16469      22.9452
   16470      23.4116
   16471      23.0422
   16472      22.1577
   16473      21.8557
   16474      22.9009
   16475      22.3517
   16476      22.6054
   16477      22.2913
   16478      22.0280
   16479      21.9201
   16480      21.3601
   16481      21.8591
   16482      22.0633
   16483      22.3688
   16484      22.6776
   16485      22.7928
   16486      23.8276
   16487      23.1448
   16488      22.3712
   16489      23.5974
   16490      23.2637
   16491      23.0170
   16492      22.6026
   16493      23.1494
   16494      23.2277
   16495      23.4889
   16496      23.2258
   16497      22.8138
   16498      22.1828
   16499      22.1066
   16500      22.4988
   16501      22.3451
   16502      22.6140
   16503      22.1574
   16504      21.8303
   16505      22.6209
   16506      22.2039
   16507      22.5777
   16508      22.1614
   16509      21.9960
   16510      22.2317
   16511      22.2089
   16512      22.5806
   16513      22.2521
   16514      22.1253
   16515      22.3605
   16516      22.4946
   16517      21.6462
   16518      22.4946
   16519      21.4202
   16520      21.8206
   16521      21.8619
   16522      22.2393
   16523      22.4360
   16524      22.7513
   16525      22.3689
   16526      22.1535
   16527      22.0420
   16528      21.8498
   16529      21.8771
   16530      22.3061
   16531      22.6691
   16532      21.9127
   16533      22.1386
   16534      21.9579
   16535      22.0196
   16536      21.2579
   16537      21.1843
   16538      20.7006
   16539      21.2849
   16540      21.7918
   16541      22.0603
   16542      21.8913
   16543      22.5804
   16544      22.7105
   16545      21.8740
   16546      22.1953
   16547      22.0435
   16548      21.8135
   16549      21.8695
   16550      21.6296
   16551      22.3127
   16552      21.4345
   16553      22.1266
   16554      22.3847
   16555      22.6097
   16556      23.1135
   16557      22.4867
   16558      22.0929
   16559      22.9767
   16560      22.3902
   16561      23.0071
   16562      22.3991
   16563      22.6042
   16564      22.2673
   16565      22.7331
   16566      22.1529
   16567      22.8653
   16568      22.2068
   16569      22.5965
   16570      22.6587
   16571      22.0669
   16572      21.4251
   16573      22.3404
   16574      21.4028
   16575      21.9894
   16576      21.8228
   16577      21.7832
   16578      21.7172
   16579      21.7190
   16580      21.5567
   16581      22.0377
   16582      22.7574
   16583      21.8234
   16584      22.0245
   16585      22.5043
   16586      22.3903
   16587      22.0655
   16588      23.2742
   16589      22.3290
   16590      22.8566
   16591      22.0722
   16592      21.8662
   16593      22.0097
   16594      21.9344
   16595      22.1413
   16596      22.4632
   16597      22.0311
   16598      22.1369
   16599      21.8061
   16600      22.1093
   16601      22.0668
   16602      21.9759
   16603      21.5551
   16604      22.0112
   16605      22.4847
   16606      22.5343
   16607      23.1419
   16608      22.6079
   16609      22.6054
   16610      21.5341
   16611      21.6892
   16612      21.9534
   16613      21.2182
   16614      21.1993
   16615      21.3312
   16616      21.4062
   16617      21.3030
   16618      21.1755
   16619      21.3816
   16620      23.1201
   16621      22.1222
   16622      21.4721
   16623      21.9620
   16624      21.5447
   16625      21.1964
   16626      21.2120
   16627      21.4364
   16628      21.4795
   16629      21.0269
   16630      20.9751
   16631      21.6733
   16632      21.4076
   16633      21.3066
   16634      21.6664
   16635      21.1048
   16636      21.2554
   16637      20.8149
   16638      21.1128
   16639      20.7553
   16640      20.6786
   16641      20.5264
   16642      20.4199
   16643      20.7977
   16644      20.7892
   16645      21.0859
   16646      20.4244
   16647      20.6443
   16648      21.0683
   16649      21.2875
   16650      21.5978
   16651      20.7491
   16652      21.5087
   16653      20.9683
   16654      21.1530
   16655      20.6453
   16656      21.5815
   16657      21.2143
   16658      21.1469
   16659      21.2739
   16660      21.9288
   16661      21.7845
   16662      21.7742
   16663      21.5470
   16664      20.9843
   16665      20.4234
   16666      21.0853
   16667      20.5301
   16668      21.4378
   16669      20.3113
   16670      20.8885
   16671      21.1251
   16672      21.0874
   16673      21.5632
   16674      20.4652
   16675      21.0682
   16676      22.4089
   16677      22.3923
   16678      22.5603
   16679      21.7071
   16680      22.3092
   16681      22.0118
   16682      20.6211
   16683      21.2041
   16684      20.7193
   16685      20.9468
   16686      20.8951
   16687      20.7797
   16688      21.2523
   16689      20.4391
   16690      21.0083
   16691      20.3739
   16692      20.8036
   16693      21.1120
   16694      20.6823
   16695      20.9398
   16696      20.8492
   16697      20.6001
   16698      20.7194
   16699      20.0181
   16700      20.3590
   16701      20.4701
   16702      21.0236
   16703      20.3716
   16704      21.2378
   16705      20.4740
   16706      21.0314
   16707      20.7764
   16708      20.7127
   16709      20.5153
   16710      21.0792
   16711      20.5829
   16712      21.4310
   16713      20.6395
   16714      21.0864
   16715      20.6797
   16716      20.8912
   16717      20.9728
   16718      21.8767
   16719      21.8116
   16720      21.5860
   16721      21.2747
   16722      21.5100
   16723      21.2948
   16724      21.6258
   16725      21.6844
   16726      21.4864
   16727      22.0197
   16728      20.8826
   16729      20.8600
   16730      20.6721
   16731      20.7907
   16732      21.1108
   16733      21.4171
   16734      20.7697
   16735      20.7169
   16736      21.0522
   16737      20.4154
   16738      20.0935
   16739      19.7940
   16740      20.3748
   16741      20.3119
   16742      21.3081
   16743      20.7104
   16744      20.7931
   16745      20.8671
   16746      21.1413
   16747      21.0347
   16748      21.2588
   16749      20.4515
   16750      19.8816
   16751      20.2911
   16752      20.5717
   16753      20.5951
   16754      20.6813
   16755      20.3724
   16756      20.9881
   16757      20.8262
   16758      20.3216
   16759      20.8216
   16760      21.0238
   16761      21.0270
   16762      21.1536
   16763      20.3900
   16764      20.7022
   16765      20.9163
   16766      21.5846
   16767      21.6426
   16768      21.3299
   16769      20.9744
   16770      21.0839
   16771      20.4467
   16772      21.3887
   16773      20.9224
   16774      21.1073
   16775      21.4054
   16776      20.6831
   16777      21.0697
   16778      21.4361
   16779      21.3141
   16780      21.2457
   16781      20.7934
   16782      21.3774
   16783      20.9567
   16784      21.3354
   16785      21.0977
   16786      20.6443
   16787      20.7513
   16788      21.2820
   16789      20.6557
   16790      20.9889
   16791      21.4080
   16792      20.7485
   16793      21.0955
   16794      20.6872
   16795      20.6606
   16796      20.9385
   16797      20.4794
   16798      20.6386
   16799      20.4788
   16800      20.8250
   16801      20.4278
   16802      20.7238
   16803      19.5780
   16804      20.3846
   16805      20.6577
   16806      20.6688
   16807      19.8887
   16808      19.9204
   16809      20.6303
   16810      21.1701
   16811      20.2540
   16812      21.0924
   16813      20.9978
   16814      21.2746
   16815      21.8961
   16816      20.5284
   16817      20.6086
   16818      21.2458
   16819      21.1278
   16820      20.9344
   16821      21.6987
   16822      21.2597
   16823      20.7846
   16824      21.4900
   16825      21.2868
   16826      21.5734
   16827      20.8260
   16828      20.5075
   16829      19.6912
   16830      20.7900
   16831      20.1646
   16832      20.1613
   16833      21.3288
   16834      20.7414
   16835      20.7239
   16836      21.2377
   16837      20.7003
   16838      21.2939
   16839      21.4031
   16840      21.3049
   16841      20.9276
   16842      21.2526
   16843      21.0114
   16844      21.1103
   16845      21.5586
   16846      21.3084
   16847      21.4129
   16848      21.4572
   16849      21.1725
   16850      20.6338
   16851      21.4049
   16852      20.3283
   16853      21.1366
   16854      20.7236
   16855      21.5412
   16856      20.9331
   16857      20.9039
   16858      20.5128
   16859      20.9241
   16860      20.7414
   16861      21.5843
   16862      20.9330
   16863      21.3696
   16864      20.9826
   16865      21.2831
   16866      20.7528
   16867      20.6725
   16868      20.8255
   16869      19.7853
   16870      20.9383
   16871      20.2152
   16872      20.4041
   16873      20.2942
   16874      20.2252
   16875      20.3067
   16876      20.9095
   16877      20.4268
   16878      20.5667
   16879      20.7649
   16880      20.9306
   16881      20.7165
   16882      20.8364
   16883      20.9129
   16884      21.1120
   16885      21.1479
   16886      20.4522
   16887      22.0141
   16888      21.2279
   16889      20.9515
   16890      20.4451
   16891      20.7566
   16892      21.1078
   16893      20.8315
   16894      20.8975
   16895      21.3581
   16896      21.0193
   16897      21.3846
   16898      21.1475
   16899      21.1373
   16900      20.5407
   16901      20.7724
   16902      20.5183
   16903      20.3569
   16904      20.8857
   16905      21.5233
   16906      21.6203
   16907      21.1087
   16908      21.2379
   16909      20.8683
   16910      21.3080
   16911      20.7706
   16912      20.5007
   16913      20.5473
   16914      20.6887
   16915      21.0142
   16916      20.1885
   16917      21.7464
   16918      20.8798
   16919      20.4046
   16920      19.7451
   16921      19.6743
   16922      20.3344
   16923      19.8160
   16924      20.1097
   16925      19.7693
   16926      20.3669
   16927      20.3525
   16928      19.9157
   16929      19.4117
   16930      19.9332
   16931      20.0703
   16932      19.8784
   16933      20.0141
   16934      19.9088
   16935      19.5500
   16936      20.5379
   16937      20.1565
   16938      20.0179
   16939      19.7813
   16940      20.2563
   16941      20.3152
   16942      20.1660
   16943      20.0689
   16944      20.3635
   16945      20.1046
   16946      20.1244
   16947      19.5759
   16948      20.3212
   16949      20.1941
   16950      19.8377
   16951      19.2995
   16952      19.5874
   16953      19.7815
   16954      19.7116
   16955      20.1670
   16956      20.3153
   16957      20.1353
   16958      20.9866
   16959      19.4595
   16960      20.2484
   16961      19.6447
   16962      19.2387
   16963      19.6131
   16964      19.7141
   16965      19.9032
   16966      20.2839
   16967      20.3845
   16968      20.0288
   16969      19.9359
   16970      19.6558
   16971      19.9356
   16972      20.4043
   16973      19.9985
   16974      18.8012
   16975      19.5826
   16976      20.1327
   16977      19.7806
   16978      20.1988
   16979      20.1483
   16980      20.5777
   16981      20.6105
   16982      20.5897
   16983      19.9913
   16984      19.6275
   16985      19.9936
   16986      19.6735
   16987      20.0589
   16988      20.2172
   16989      19.7353
   16990      20.6944
   16991      19.5968
   16992      19.3774
   16993      19.8900
   16994      19.9548
   16995      19.7667
   16996      19.8614
   16997      19.9998
   16998      20.4683
   16999      20.1150
   17000      19.8506
   17001      19.7450
   17002      20.3039
   17003      19.6989
   17004      19.7899
   17005      19.8776
   17006      20.4710
   17007      19.7532
   17008      19.3654
   17009      19.6063
   17010      20.1459
   17011      19.9456
   17012      19.3359
   17013      19.3079
   17014      19.7997
   17015      18.9222
   17016      19.4248
   17017      19.5795
   17018      19.6430
   17019      19.5980
   17020      19.7344
   17021      20.0510
   17022      19.4109
   17023      20.2088
   17024      20.4657
   17025      19.9319
   17026      19.8338
   17027      19.3577
   17028      19.0712
   17029      19.2650
   17030      20.2582
   17031      19.2979
   17032      19.1862
   17033      19.2415
   17034      20.6057
   17035      20.6204
   17036      20.2977
   17037      19.8723
   17038      19.8926
   17039      19.5574
   17040      19.7638
   17041      19.7435
   17042      20.0626
   17043      19.8161
   17044      19.8412
   17045      19.9923
   17046      20.3124
   17047      20.1347
   17048      19.9322
   17049      20.3993
   17050      20.2546
   17051      20.4263
   17052      20.8217
   17053      20.7475
   17054      20.3772
   17055      20.8631
   17056      20.6618
   17057      21.2895
   17058      20.3261
   17059      20.2986
   17060      20.4458
   17061      20.9685
   17062      20.8666
   17063      20.7802
   17064      20.7869
   17065      20.8700
   17066      21.3513
   17067      20.8847
   17068      20.1116
   17069      21.5545
   17070      22.0888
   17071      21.5755
   17072      21.0889
   17073      21.3797
   17074      21.5227
   17075      20.9724
   17076      21.3215
   17077      21.6595
   17078      20.4147
   17079      21.4331
   17080      21.3886
   17081      21.4275
   17082      21.2610
   17083      21.5976
   17084      21.0001
   17085      20.9271
   17086      20.6324
   17087      21.1601
   17088      20.6453
   17089      21.1526
   17090      20.4651
   17091      20.7239
   17092      20.9993
   17093      21.7368
   17094      21.6324
   17095      21.5383
   17096      21.7013
   17097      21.4512
   17098      20.6722
   17099      21.2466
   17100      21.0736
   17101      21.3733
   17102      20.9314
   17103      21.5719
   17104      21.4025
   17105      21.1975
   17106      20.2103
   17107      19.9850
   17108      20.0855
   17109      19.0146
   17110      20.1729
   17111      19.8709
   17112      20.4171
   17113      19.6906
   17114      20.0062
   17115      20.2316
   17116      19.9184
   17117      19.8659
   17118      20.1575
   17119      20.0799
   17120      19.7164
   17121      20.1519
   17122      19.1402
   17123      19.6635
   17124      19.7962
   17125      19.9264
   17126      19.9800
   17127      19.5996
   17128      19.5658
   17129      20.1322
   17130      19.4000
   17131      19.4766
   17132      19.7178
   17133      20.1822
   17134      19.5046
   17135      20.5905
   17136      19.5409
   17137      18.7852
   17138      20.0352
   17139      19.1971
   17140      19.8203
   17141      19.3916
   17142      19.4521
   17143      19.1333
   17144      19.8890
   17145      19.6698
   17146      19.1410
   17147      19.1153
   17148      19.2522
   17149      19.2669
   17150      19.3466
   17151      19.2642
   17152      19.0163
   17153      19.2952
   17154      19.3873
   17155      19.6731
   17156      19.6719
   17157      20.2459
   17158      19.9853
   17159      19.5981
   17160      20.4645
   17161      20.7963
   17162      21.0157
   17163      21.4476
   17164      19.9669
   17165      19.7795
   17166      19.9155
   17167      20.5185
   17168      19.9102
   17169      20.0237
   17170      20.0185
   17171      20.4889
   17172      20.1494
   17173      20.3591
   17174      20.2667
   17175      19.7597
   17176      19.6317
   17177      19.5230
   17178      20.7059
   17179      20.5977
   17180      19.8166
   17181      20.1964
   17182      19.7195
   17183      20.1365
   17184      20.2785
   17185      20.8501
   17186      21.4238
   17187      20.4217
   17188      20.5450
   17189      20.9660
   17190      20.6751
   17191      20.5021
   17192      20.3461
   17193      20.4354
   17194      20.4454
   17195      20.6872
   17196      20.8643
   17197      21.0878
   17198      20.6160
   17199      20.2445
   17200      19.9413
   17201      21.2001
   17202      21.0932
   17203      21.0483
   17204      21.3883
   17205      21.0818
   17206      20.8376
   17207      20.7781
   17208      20.5218
   17209      20.4562
   17210      20.9851
   17211      21.5869
   17212      21.0159
   17213      21.4450
   17214      21.3535
   17215      20.5624
   17216      21.4896
   17217      20.5649
   17218      20.9295
   17219      20.3862
   17220      20.3501
   17221      20.8265
   17222      21.1938
   17223      21.1518
   17224      20.6239
   17225      21.3237
   17226      21.9200
   17227      21.4703
   17228      21.7445
   17229      21.4060
   17230      21.6846
   17231      21.7521
   17232      21.4197
   17233      21.0443
   17234      21.1691
   17235      20.9705
   17236      21.8569
   17237      21.5869
   17238      22.2165
   17239      22.2585
   17240      21.3520
   17241      20.7718
   17242      22.0560
   17243      21.2836
   17244      21.3843
   17245      21.7111
   17246      22.2364
   17247      21.1400
   17248      21.5597
   17249      21.9873
   17250      21.3195
   17251      21.3434
   17252      20.5990
   17253      21.0445
   17254      21.2401
   17255      20.8060
   17256      21.0531
   17257      21.7237
   17258      20.9901
   17259      21.7146
   17260      21.6970
   17261      21.6416
   17262      21.5158
   17263      22.4319
   17264      21.9781
   17265      21.3927
   17266      21.9452
   17267      21.9464
   17268      22.3224
   17269      21.4556
   17270      21.8877
   17271      21.7746
   17272      21.4929
   17273      20.7501
   17274      20.9266
   17275      21.0933
   17276      21.0819
   17277      21.1919
   17278      22.1273
   17279      20.6210
   17280      21.2756
   17281      20.7911
   17282      20.9408
   17283      20.0634
   17284      20.9965
   17285      21.3478
   17286      20.9060
   17287      20.6995
   17288      20.8689
   17289      21.2710
   17290      21.2461
   17291      20.8210
   17292      21.3602
   17293      21.0388
   17294      20.9419
   17295      21.1512
   17296      20.3505
   17297      20.4470
   17298      21.1699
   17299      20.3859
   17300      20.6730
   17301      21.1714
   17302      21.2279
   17303      20.3386
   17304      20.7401
   17305      20.7532
   17306      20.0621
   17307      19.8119
   17308      20.3066
   17309      21.0549
   17310      20.5539
   17311      21.2224
   17312      20.1784
   17313      21.4407
   17314      20.7807
   17315      20.6942
   17316      20.5670
   17317      20.8299
   17318      21.1233
   17319      20.6525
   17320      21.0426
   17321      21.0434
   17322      20.7728
   17323      20.8163
   17324      20.6191
   17325      20.7429
   17326      21.1817
   17327      20.9715
   17328      20.8074
   17329      21.0201
   17330      20.7828
   17331      20.6653
   17332      20.3016
   17333      19.9186
   17334      20.1262
   17335      20.0433
   17336      19.8630
   17337      20.7322
   17338      19.7499
   17339      19.9565
   17340      20.6445
   17341      20.7394
   17342      21.0194
   17343      20.8547
   17344      20.5770
   17345      20.3665
   17346      21.2366
   17347      20.7609
   17348      20.8704
   17349      20.4981
   17350      20.9672
   17351      20.7617
   17352      20.9130
   17353      20.7435
   17354      21.1167
   17355      20.2000
   17356      20.3726
   17357      20.9300
   17358      20.2496
   17359      20.8429
   17360      20.5167
   17361      20.1528
   17362      20.7677
   17363      20.7703
   17364      20.3881
   17365      20.2713
   17366      20.4091
   17367      20.8493
   17368      20.3479
   17369      20.7122
   17370      20.4551
   17371      20.6588
   17372      20.2373
   17373      20.6056
   17374      21.0677
   17375      21.3658
   17376      21.1547
   17377      21.2530
   17378      21.4423
   17379      21.3430
   17380      21.1763
   17381      20.9152
   17382      21.3701
   17383      20.6413
   17384      20.6055
   17385      20.4507
   17386      20.5887
   17387      20.8337
   17388      21.0833
   17389      21.8466
   17390      21.4545
   17391      21.1322
   17392      21.1813
   17393      20.9031
   17394      21.1933
   17395      21.0306
   17396      20.5352
   17397      20.9622
   17398      20.1467
   17399      20.2039
   17400      19.8620
   17401      20.5024
   17402      21.3143
   17403      21.3859
   17404      21.5654
   17405      20.3658
   17406      20.8973
   17407      21.0718
   17408      20.9284
   17409      20.5074
   17410      21.1462
   17411      21.2881
   17412      20.9847
   17413      20.8401
   17414      20.7382
   17415      20.2855
   17416      20.3928
   17417      20.5787
   17418      20.9068
   17419      20.9426
   17420      21.3079
   17421      20.8601
   17422      20.6399
   17423      20.7131
   17424      20.8698
   17425      20.6297
   17426      20.8279
   17427      20.6969
   17428      20.8324
   17429      21.8312
   17430      21.6444
   17431      21.5786
   17432      20.8856
   17433      20.5036
   17434      20.6707
   17435      20.7057
   17436      20.6829
   17437      20.2432
   17438      20.0114
   17439      21.0313
   17440      19.6244
   17441      20.6072
   17442      20.5710
   17443      22.0012
   17444      21.3897
   17445      20.7242
   17446      20.3735
   17447      20.9442
   17448      21.6235
   17449      21.6073
   17450      20.5370
   17451      20.8219
   17452      21.3052
   17453      20.3259
   17454      20.9486
   17455      21.0193
   17456      21.7133
   17457      21.2144
   17458      20.7458
   17459      21.6023
   17460      21.1184
   17461      21.9296
   17462      21.3388
   17463      21.5888
   17464      20.7931
   17465      20.4899
   17466      21.0629
   17467      20.6171
   17468      20.2889
   17469      20.7172
   17470      21.5511
   17471      20.8154
   17472      19.9524
   17473      20.6157
   17474      20.8548
   17475      20.2983
   17476      20.6712
   17477      20.4968
   17478      20.7619
   17479      20.6059
   17480      20.4035
   17481      20.4931
   17482      20.6693
   17483      21.4046
   17484      21.4702
   17485      21.7013
   17486      21.0780
   17487      20.7352
   17488      20.5866
   17489      20.5804
   17490      20.6656
   17491      20.7712
   17492      20.7276
   17493      19.9921
   17494      20.7974
   17495      21.3479
   17496      21.3641
   17497      21.1321
   17498      21.6626
   17499      22.1717
   17500      20.8254
   17501      21.0812
   17502      20.1504
   17503      20.2850
   17504      20.0566
   17505      20.3503
   17506      20.6692
   17507      20.5607
   17508      19.7833
   17509      19.9199
   17510      19.8944
   17511      20.5617
   17512      20.5877
   17513      20.6013
   17514      20.7460
   17515      20.6498
   17516      20.7862
   17517      20.9033
   17518      20.8828
   17519      21.3954
   17520      20.9133
   17521      20.6805
   17522      19.0917
   17523      20.6594
   17524      21.9191
   17525      21.1714
   17526      20.5265
   17527      21.3124
   17528      21.0398
   17529      20.9974
   17530      20.2538
   17531      21.1438
   17532      21.8163
   17533      20.8902
   17534      20.4473
   17535      20.9551
   17536      20.6998
   17537      20.7241
   17538      20.3715
   17539      19.9448
   17540      19.4192
   17541      20.1883
   17542      19.7104
   17543      20.5694
   17544      20.1888
   17545      20.3033
   17546      20.8180
   17547      20.4351
   17548      20.4065
   17549      20.4118
   17550      20.3997
   17551      20.6154
   17552      20.2380
   17553      20.1988
   17554      20.3928
   17555      19.8898
   17556      19.9674
   17557      20.7747
   17558      20.8620
   17559      20.5231
   17560      20.0445
   17561      20.8613
   17562      20.3274
   17563      20.8305
   17564      21.0859
   17565      20.9320
   17566      21.2830
   17567      20.7726
   17568      20.8505
   17569      20.7261
   17570      20.5837
   17571      21.0825
   17572      21.3024
   17573      20.5079
   17574      21.3425
   17575      20.4373
   17576      21.1036
   17577      20.7472
   17578      20.1166
   17579      20.9463
   17580      20.7598
   17581      20.3257
   17582      20.5599
   17583      20.4164
   17584      20.1730
   17585      20.7056
   17586      21.1510
   17587      21.2524
   17588      20.3423
   17589      20.7268
   17590      20.3049
   17591      20.9634
   17592      21.3680
   17593      20.6636
   17594      20.5545
   17595      20.1443
   17596      20.4063
   17597      20.2361
   17598      20.4003
   17599      20.9177
   17600      20.9645
   17601      20.3525
   17602      20.4144
   17603      19.9198
   17604      20.4845
   17605      20.7260
   17606      20.6950
   17607      20.6542
   17608      20.4355
   17609      19.0862
   17610      19.8105
   17611      19.3769
   17612      20.2946
   17613      20.0799
   17614      20.4541
   17615      21.1024
   17616      20.7048
   17617      21.0997
   17618      20.7228
   17619      20.0408
   17620      20.4199
   17621      19.3550
   17622      20.1505
   17623      20.2890
   17624      20.5284
   17625      20.5227
   17626      20.7302
   17627      20.8675
   17628      21.5210
   17629      21.6514
   17630      21.6192
   17631      21.5530
   17632      21.5786
   17633      22.0274
   17634      22.1597
   17635      21.5847
   17636      20.8196
   17637      21.0159
   17638      21.2102
   17639      21.1951
   17640      20.9405
   17641      20.8579
   17642      20.7865
   17643      21.0130
   17644      21.3202
   17645      21.1686
   17646      20.8488
   17647      20.8373
   17648      20.5272
   17649      21.2940
   17650      21.5293
   17651      21.4698
   17652      21.6539
   17653      21.9038
   17654      21.2475
   17655      20.8462
   17656      20.4166
   17657      20.6453
   17658      20.4685
   17659      20.8775
   17660      21.7712
   17661      21.4054
   17662      20.5782
   17663      21.2269
   17664      20.3911
   17665      20.9407
   17666      21.2367
   17667      21.2137
   17668      21.7013
   17669      20.7369
   17670      20.7554
   17671      21.3203
   17672      20.1831
   17673      20.5982
   17674      19.9916
   17675      20.9601
   17676      20.8041
   17677      20.5012
   17678      21.3101
   17679      20.8672
   17680      20.7988
   17681      20.8934
   17682      20.5162
   17683      20.3777
   17684      20.5777
   17685      20.2820
   17686      20.2504
   17687      20.9292
   17688      20.3353
   17689      20.5903
   17690      20.1895
   17691      20.8556
   17692      20.6642
   17693      20.4108
   17694      20.5584
   17695      20.0910
   17696      20.0810
   17697      19.5602
   17698      19.8975
   17699      20.2265
   17700      19.7981
   17701      19.8997
   17702      20.3051
   17703      19.9696
   17704      20.7439
   17705      20.2020
   17706      20.4202
   17707      20.2061
   17708      19.8812
   17709      20.4596
   17710      19.7377
   17711      19.7119
   17712      20.4090
   17713      20.7543
   17714      21.1155
   17715      20.3936
   17716      20.8328
   17717      20.5466
   17718      21.1720
   17719      20.4176
   17720      20.5622
   17721      20.1211
   17722      20.6349
   17723      19.9671
   17724      20.6362
   17725      20.2018
   17726      20.5161
   17727      20.6293
   17728      21.0473
   17729      21.1225
   17730      21.1761
   17731      20.7653
   17732      20.7237
   17733      20.6525
   17734      21.3362
   17735      20.2524
   17736      20.0958
   17737      19.9635
   17738      20.1023
   17739      20.3559
   17740      20.4855
   17741      19.7599
   17742      19.7257
   17743      20.2667
   17744      20.1004
   17745      20.6201
   17746      20.5054
   17747      20.6598
   17748      20.3841
   17749      20.8739
   17750      20.4443
   17751      20.1091
   17752      20.3711
   17753      20.5130
   17754      20.0969
   17755      20.6647
   17756      20.4984
   17757      20.5741
   17758      20.1312
   17759      20.4318
   17760      20.1472
   17761      20.2358
   17762      20.1467
   17763      20.4638
   17764      19.8458
   17765      19.8133
   17766      21.1055
   17767      20.3077
   17768      20.9742
   17769      20.7168
   17770      20.3096
   17771      21.1082
   17772      20.3768
   17773      20.5081
   17774      19.9822
   17775      20.5669
   17776      19.9527
   17777      20.4674
   17778      19.7413
   17779      21.2635
   17780      21.1699
   17781      19.9897
   17782      20.5803
   17783      19.8256
   17784      20.1722
   17785      20.9005
   17786      21.0777
   17787      20.8940
   17788      20.2010
   17789      20.2107
   17790      20.5351
   17791      20.6985
   17792      20.2349
   17793      20.6538
   17794      20.7589
   17795      19.9333
   17796      19.8870
   17797      20.3658
   17798      20.2771
   17799      19.8790
   17800      21.0964
   17801      20.5715
   17802      20.6648
   17803      20.6564
   17804      19.7385
   17805      19.8274
   17806      19.9333
   17807      20.2049
   17808      20.2751
   17809      20.3047
   17810      20.1326
   17811      20.1677
   17812      19.9563
   17813      19.9227
   17814      19.3492
   17815      20.1303
   17816      20.4441
   17817      20.2483
   17818      20.2193
   17819      20.8684
   17820      20.0945
   17821      20.7850
   17822      20.7994
   17823      20.4409
   17824      20.0506
   17825      20.3795
   17826      20.3573
   17827      20.6550
   17828      20.0550
   17829      20.8501
   17830      20.3103
   17831      20.5635
   17832      20.3770
   17833      20.7146
   17834      20.2200
   17835      20.2547
   17836      19.8177
   17837      20.0460
   17838      20.3042
   17839      20.6924
   17840      20.3175
   17841      21.2934
   17842      20.5408
   17843      21.0455
   17844      20.5049
   17845      20.7265
   17846      20.4072
   17847      20.6231
   17848      21.0429
   17849      20.1735
   17850      20.4024
   17851      20.4603
   17852      20.4034
   17853      20.2802
   17854      20.4406
   17855      20.2777
   17856      20.9253
   17857      20.9254
   17858      21.1073
   17859      20.7868
   17860      19.9566
   17861      20.5598
   17862      19.9824
   17863      21.1625
   17864      20.3264
   17865      20.3926
   17866      20.0112
   17867      20.1848
   17868      20.8427
   17869      20.1154
   17870      20.3900
   17871      20.4577
   17872      20.7005
   17873      20.3712
   17874      20.7695
   17875      20.5667
   17876      20.3146
   17877      19.9925
   17878      19.5700
   17879      20.2548
   17880      20.4300
   17881      20.5457
   17882      20.3817
   17883      20.7258
   17884      19.9834
   17885      20.7793
   17886      20.5866
   17887      20.3779
   17888      20.3416
   17889      20.1749
   17890      19.8548
   17891      19.6854
   17892      20.1239
   17893      19.9176
   17894      20.3427
   17895      20.5548
   17896      20.4915
   17897      20.7081
   17898      20.8965
   17899      20.8569
   17900      20.0779
   17901      20.4143
   17902      20.7576
   17903      20.8704
   17904      20.2516
   17905      20.5036
   17906      20.2924
   17907      20.1904
   17908      19.9576
   17909      19.9640
   17910      20.3249
   17911      20.1314
   17912      19.8477
   17913      19.5603
   17914      19.9522
   17915      20.4414
   17916      20.8779
   17917      20.3942
   17918      20.6929
   17919      20.6866
   17920      20.4965
   17921      21.3108
   17922      21.2007
   17923      21.3764
   17924      21.6717
   17925      21.5387
   17926      21.2235
   17927      20.7616
   17928      20.6189
   17929      20.8294
   17930      20.8690
   17931      20.9901
   17932      20.1708
   17933      20.2216
   17934      20.4815
   17935      20.3560
   17936      20.7486
   17937      19.9481
   17938      20.7315
   17939      21.1470
   17940      20.6722
   17941      20.1550
   17942      20.4717
   17943      20.1340
   17944      20.5391
   17945      20.0493
   17946      19.8332
   17947      20.6216
   17948      20.8064
   17949      20.5553
   17950      20.3388
   17951      20.5051
   17952      20.6432
   17953      20.0947
   17954      20.2695
   17955      19.9604
   17956      19.8198
   17957      20.4720
   17958      20.2289
   17959      20.4132
   17960      20.2969
   17961      20.4533
   17962      20.2226
   17963      20.3924
   17964      20.3535
   17965      20.5391
   17966      21.0011
   17967      20.2752
   17968      20.1589
   17969      20.9326
   17970      20.9195
   17971      21.2107
   17972      20.1956
   17973      20.4279
   17974      20.6425
   17975      20.0897
   17976      20.4838
   17977      20.4678
   17978      20.0170
   17979      20.8483
   17980      20.3770
   17981      20.7746
   17982      20.8010
   17983      20.7040
   17984      20.6842
   17985      21.1646
   17986      20.3165
   17987      20.9110
   17988      20.9186
   17989      21.5642
   17990      21.1604
   17991      21.0057
   17992      21.2545
   17993      20.2930
   17994      21.0653
   17995      21.1006
   17996      21.8995
   17997      21.1362
   17998      21.0034
   17999      20.8710
   18000      20.8943
   18001      21.0967
   18002      21.7095
   18003      21.0447
   18004      20.7875
   18005      21.0369
   18006      21.1485
   18007      20.7431
   18008      21.3839
   18009      20.4338
   18010      20.7534
   18011      20.3119
   18012      20.4302
   18013      20.7772
   18014      20.1555
   18015      20.8777
   18016      20.5127
   18017      21.1302
   18018      20.1123
   18019      21.0103
   18020      20.5031
   18021      21.2661
   18022      20.7279
   18023      20.8460
   18024      20.7746
   18025      20.6027
   18026      20.3836
   18027      20.9095
   18028      21.0828
   18029      21.3776
   18030      20.1027
   18031      20.8089
   18032      20.3708
   18033      21.1730
   18034      21.1521
   18035      21.1465
   18036      21.5317
   18037      21.2829
   18038      20.8629
   18039      20.8000
   18040      21.0680
   18041      21.1923
   18042      21.1021
   18043      19.9519
   18044      20.2100
   18045      19.9946
   18046      20.5027
   18047      20.3041
   18048      20.1323
   18049      20.3963
   18050      19.8571
   18051      20.3018
   18052      20.3697
   18053      20.9389
   18054      20.3500
   18055      20.9523
   18056      19.9227
   18057      20.7542
   18058      20.6868
   18059      20.4416
   18060      19.7578
   18061      20.4895
   18062      20.8393
   18063      20.5350
   18064      20.5955
   18065      20.2647
   18066      20.4992
   18067      20.1827
   18068      20.4221
   18069      20.4878
   18070      20.8074
   18071      20.5325
   18072      20.3298
   18073      20.3966
   18074      20.8802
   18075      20.5703
   18076      20.8774
   18077      20.2232
   18078      20.4328
   18079      20.1656
   18080      20.3111
   18081      20.0955
   18082      20.2273
   18083      20.1702
   18084      20.2737
   18085      20.2527
   18086      20.7363
   18087      20.4276
   18088      20.4757
   18089      20.5299
   18090      20.3930
   18091      20.2732
   18092      20.0348
   18093      20.3057
   18094      20.3137
   18095      19.5982
   18096      19.8953
   18097      19.9239
   18098      20.3817
   18099      20.2133
   18100      20.4884
   18101      19.9754
   18102      20.3121
   18103      19.2888
   18104      19.2369
   18105      18.9301
   18106      20.2553
   18107      19.8999
   18108      19.9058
   18109      20.5853
   18110      20.5421
   18111      20.4410
   18112      19.2869
   18113      20.0276
   18114      19.9260
   18115      20.2410
   18116      20.6248
   18117      20.2308
   18118      20.2467
   18119      20.1963
   18120      19.9527
   18121      20.0170
   18122      19.2885
   18123      20.1169
   18124      20.8217
   18125      20.4372
   18126      20.4637
   18127      19.9701
   18128      20.2596
   18129      20.6599
   18130      20.7052
   18131      20.8867
   18132      20.8825
   18133      20.5226
   18134      20.1362
   18135      20.7967
   18136      20.9203
   18137      21.2756
   18138      21.0378
   18139      20.3327
   18140      20.8883
   18141      20.5978
   18142      20.7036
   18143      21.0468
   18144      21.2245
   18145      20.1810
   18146      20.5007
   18147      20.3543
   18148      20.0497
   18149      20.6484
   18150      20.3297
   18151      20.3172
   18152      19.3361
   18153      20.2577
   18154      19.8648
   18155      21.2674
   18156      20.0743
   18157      20.2832
   18158      19.9662
   18159      20.8247
   18160      19.6453
   18161      19.3360
   18162      19.5178
   18163      20.1469
   18164      20.4016
   18165      20.4258
   18166      20.5370
   18167      20.2779
   18168      20.3760
   18169      20.1190
   18170      20.5920
   18171      20.7850
   18172      20.1349
   18173      21.4020
   18174      20.4941
   18175      19.9807
   18176      19.6390
   18177      19.5177
   18178      19.7652
   18179      19.7153
   18180      20.3368
[truncated: 1,800,041 more chars]
