# Supplementary material for: Non-degradative Ubiquitination of Protein Kinases
Source: PLoS Comput Biol. 2016 Jun 2;12(6):e1004898. doi: 10.1371/journal.pcbi.1004898 (PMC4890936; doi:10.1371/journal.pcbi.1004898)
Supplement: S17 Dataset — The distance between the ZAP-70 F349 Cα atom and the D379 Cβ atom at each picosecond in the simulations is printed in Angstroms. (BZ2) [file pcbi.1004898.s027.bz2 › pcbi.1004898.s027]

#Frame      Dis_00005
       1       9.3908
       2       8.5789
       3       9.1765
       4       9.1308
       5       8.4580
       6       8.7914
       7       8.8924
       8       9.1686
       9       9.3805
      10       9.1698
      11      10.2709
      12       9.9697
      13       9.6674
      14       9.5860
      15       9.6607
      16       9.2502
      17       9.3426
      18       9.8670
      19       9.4821
      20       9.6974
      21       9.1071
      22       9.1105
      23       9.2098
      24       8.6774
      25       9.3518
      26       8.8889
      27       9.4136
      28       9.9997
      29      10.5004
      30      10.4033
      31      10.6744
      32       9.9255
      33      10.4672
      34      10.7695
      35      10.0595
      36       9.9114
      37      10.8529
      38      10.6647
      39      10.5921
      40      10.5981
      41      10.3149
      42      10.8620
      43      10.6294
      44      10.6089
      45      10.8267
      46      10.3608
      47      10.8179
      48      10.6427
      49      10.6593
      50      10.4399
      51      10.2191
      52      10.5490
      53      10.1699
      54      10.6366
      55      10.5189
      56      10.3145
      57      10.1125
      58      10.2786
      59       9.8892
      60      10.0845
      61      11.1806
      62      10.6222
      63       9.7893
      64       8.9958
      65       9.7334
      66       9.9524
      67       8.9690
      68       9.0286
      69       9.1401
      70       9.5517
      71       9.4114
      72       9.7371
      73       9.5125
      74       9.0547
      75       9.8798
      76       9.7464
      77       8.7741
      78       9.2347
      79       8.5185
      80       9.0278
      81       8.9111
      82       8.7418
      83       8.3453
      84       8.8519
      85       8.9439
      86       9.1681
      87       9.6256
      88       9.6326
      89       8.8703
      90       8.9985
      91       9.5224
      92       8.9147
      93       9.2508
      94       8.1992
      95       8.6909
      96       8.4583
      97       8.8975
      98       8.5673
      99       7.9226
     100       8.0345
     101       8.3488
     102       8.1119
     103       8.5812
     104       8.9222
     105       8.3602
     106       8.2105
     107       7.8452
     108       8.0812
     109       8.0594
     110       7.8394
     111       7.8181
     112       7.9576
     113       8.0102
     114       7.5392
     115       7.2393
     116       7.9612
     117       7.8216
     118       8.1154
     119       7.3913
     120       7.5201
     121       7.7586
     122       7.5104
     123       7.8424
     124       7.1879
     125       7.5832
     126       7.1300
     127       7.4687
     128       6.7641
     129       8.3356
     130       8.2907
     131       8.6067
     132       7.5767
     133       6.9094
     134       7.3268
     135       7.3630
     136       7.4296
     137       7.4889
     138       7.4712
     139       7.7235
     140       7.4580
     141       7.5493
     142       7.7039
     143       7.9374
     144       7.4334
     145       7.5200
     146       7.1795
     147       7.7551
     148       7.1480
     149       7.1618
     150       7.3204
     151       7.7294
     152       7.3957
     153       7.9385
     154       7.7872
     155       7.9155
     156       7.6943
     157       7.5060
     158       8.0204
     159       8.2436
     160       7.8696
     161       8.2735
     162       8.0998
     163       7.9042
     164       8.0246
     165       8.0122
     166       8.0096
     167       8.1318
     168       8.1120
     169       8.3331
     170       8.4193
     171       8.0939
     172       8.3387
     173       8.9861
     174       9.0635
     175       8.9841
     176       9.2252
     177       8.4366
     178       8.6479
     179       8.8104
     180       9.4675
     181       9.0693
     182       8.8199
     183       8.7903
     184       8.2946
     185       8.6776
     186       8.4380
     187       8.5664
     188       8.7316
     189       8.1150
     190       8.5734
     191       8.4510
     192       8.7483
     193       8.7611
     194       8.3107
     195       8.6192
     196       8.3553
     197       7.7337
     198       7.5733
     199       6.8942
     200       7.3537
     201       7.8488
     202       7.7849
     203       8.0846
     204       7.9915
     205       7.8722
     206       7.6287
     207       7.6612
     208       7.3464
     209       7.1943
     210       7.3897
     211       7.4934
     212       7.6328
     213       7.7305
     214       7.3030
     215       7.2382
     216       8.0722
     217       7.8158
     218       7.5356
     219       7.6473
     220       7.7373
     221       7.8652
     222       7.8423
     223       7.9666
     224       8.0907
     225       8.2049
     226       8.0967
     227       7.8816
     228       7.8797
     229       7.5183
     230       8.0384
     231       7.6780
     232       7.8841
     233       7.8361
     234       7.5354
     235       7.2944
     236       7.0340
     237       6.8910
     238       7.0917
     239       7.3304
     240       6.6587
     241       7.1344
     242       7.3506
     243       7.5306
     244       6.5566
     245       6.7150
     246       6.5185
     247       6.8527
     248       6.4034
     249       6.8201
     250       7.1710
     251       7.2564
     252       7.3800
     253       7.4851
     254       7.6136
     255       7.8099
     256       8.0205
     257       7.3958
     258       7.5404
     259       7.6075
     260       6.8457
     261       8.1945
     262       7.8665
     263       7.0318
     264       7.6019
     265       7.3933
     266       7.3403
     267       7.5502
     268       7.6896
     269       7.7585
     270       7.5204
     271       7.6485
     272       7.6786
     273       7.5850
     274       7.6101
     275       7.8638
     276       7.8479
     277       7.6445
     278       7.9372
     279       8.2311
     280       8.2566
     281       8.2160
     282       8.4660
     283       9.0445
     284       9.0781
     285       9.2552
     286       8.9097
     287       8.9502
     288       9.1067
     289       9.5227
     290       9.7198
     291       9.2238
     292      10.0661
     293       9.7235
     294      10.0065
     295       9.3678
     296       9.7559
     297       9.2270
     298       8.7931
     299       9.5829
     300       9.8012
     301       9.1819
     302       9.6223
     303       9.8711
     304       9.7016
     305       9.5508
     306       8.9497
     307       9.6576
     308       9.1518
     309       9.4885
     310       9.0091
     311       8.5831
     312       9.2923
     313       8.7891
     314       8.2877
     315       8.2555
     316       8.5479
     317       8.9952
     318       8.6948
     319       8.9943
     320       8.5199
     321       8.4838
     322       8.9828
     323       8.7708
     324       8.7446
     325       8.7792
     326       8.9354
     327       9.1217
     328       8.8987
     329       9.0842
     330       9.2077
     331       9.5022
     332       8.7778
     333       9.1285
     334       8.8229
     335       9.3453
     336       9.1802
     337      10.0766
     338       9.9042
     339      10.5575
     340      10.5267
     341      10.5200
     342      10.6768
     343      10.2988
     344      10.3015
     345      10.2434
     346      10.0004
     347       9.9633
     348       9.9340
     349       9.6147
     350       9.7205
     351       9.6041
     352       9.4751
     353       9.1997
     354       8.2906
     355       8.7469
     356       9.6328
     357       8.8966
     358       9.6599
     359       9.2926
     360       9.1365
     361       9.3725
     362       9.2266
     363       8.3446
     364       8.9041
     365       9.3667
     366       9.1183
     367       9.1907
     368       8.8547
     369       9.1255
     370       8.5856
     371       9.1833
     372       8.8944
     373       8.2163
     374       8.1557
     375       7.9280
     376       7.4869
     377       7.5575
     378       8.1323
     379       7.7424
     380       7.8013
     381       7.0484
     382       7.9066
     383       8.1982
     384       7.6135
     385       7.7860
     386       7.8806
     387       8.1953
     388       8.0179
     389       8.4189
     390       8.3739
     391       8.1577
     392       7.3385
     393       7.9732
     394       8.3441
     395       7.8543
     396       8.0535
     397       7.4881
     398       7.7008
     399       7.0567
     400       7.4315
     401       7.6923
     402       6.6076
     403       7.4642
     404       7.3785
     405       7.9596
     406       7.1393
     407       6.9805
     408       7.7747
     409       6.9324
     410       6.9790
     411       6.8882
     412       7.4116
     413       7.1058
     414       7.7585
     415       7.8525
     416       7.7100
     417       8.1206
     418       8.8242
     419       7.7173
     420       8.3410
     421       8.1145
     422       8.6930
     423       8.1185
     424       8.4452
     425       8.0121
     426       8.2251
     427       8.0919
     428       7.7402
     429       8.4548
     430       8.8828
     431       8.1116
     432       8.2779
     433       8.4682
     434       8.0734
     435       8.2142
     436       8.7519
     437       8.2059
     438       7.8430
     439       7.7891
     440       7.6922
     441       8.6037
     442       8.5122
     443       8.8962
     444       8.4999
     445       9.1213
     446       8.8673
     447       8.5561
     448       9.0358
     449       8.8624
     450       8.6922
     451       7.9078
     452       8.3452
     453       8.3661
     454       8.4544
     455       8.4184
     456       7.9664
     457       8.0535
     458       7.6685
     459       8.2117
     460       8.2124
     461       8.0210
     462       8.4570
     463       8.8072
     464       8.7347
     465       8.3474
     466       8.1870
     467       8.4210
     468       9.1499
     469       9.0829
     470       8.1143
     471       8.3407
     472       8.4754
     473       8.3715
     474       8.1066
     475       9.0349
     476       8.5532
     477       8.1697
     478       9.1026
     479       8.7306
     480       8.7926
     481       8.3780
     482       8.9216
     483       8.6016
     484       8.7594
     485       8.4684
     486       8.0577
     487       8.0705
     488       8.1132
     489       8.3788
     490       8.2777
     491       8.3454
     492       8.3596
     493       8.3863
     494       8.8360
     495       8.4949
     496       7.8681
     497       8.4865
     498       8.7939
     499       8.1726
     500       8.8202
     501       8.4629
     502       9.0742
     503       8.3000
     504       8.5168
     505       8.4138
     506       9.1913
     507       8.6058
     508       8.7024
     509       9.1612
     510       8.6300
     511       8.9692
     512       8.5566
     513       8.3304
     514       7.8417
     515       8.4035
     516       7.5466
     517       7.4922
     518       7.1292
     519       7.8244
     520       7.6788
     521       8.2033
     522       8.7646
     523       8.4796
     524       8.4473
     525       8.4948
     526       8.9518
     527       8.4930
     528       8.6007
     529       8.1676
     530       9.4994
     531       8.4020
     532       8.5661
     533       9.9264
     534       9.3129
     535       8.8838
     536       9.2299
     537       9.3927
     538       9.0642
     539       8.7773
     540       8.4919
     541       8.8708
     542       8.9572
     543       8.9288
     544       9.0105
     545       8.7711
     546       9.0796
     547       9.2649
     548       8.5141
     549       9.5036
     550       9.0128
     551       9.4338
     552       9.2878
     553       9.6248
     554       9.5101
     555       8.9365
     556       8.8490
     557       8.2467
     558       8.2512
     559       7.8792
     560       8.2132
     561       7.8657
     562       7.9194
     563       7.8160
     564       7.6899
     565       8.2833
     566       8.4264
     567       9.5331
     568       8.7811
     569       8.3237
     570       8.3139
     571       8.5160
     572       8.0697
     573       8.7130
     574       7.8149
     575       7.9027
     576       9.1859
     577       8.6839
     578       8.2744
     579       8.2337
     580       7.7830
     581       7.9460
     582       8.0252
     583       8.1924
     584       8.5967
     585       8.7546
     586       7.9597
     587       8.0080
     588       8.5360
     589       9.1601
     590       8.1914
     591       8.6479
     592       8.8639
     593       8.4599
     594       8.4013
     595       8.2893
     596       9.0458
     597       8.5686
     598       8.8220
     599       8.6087
     600       8.5467
     601       9.0839
     602       8.3113
     603       9.0744
     604       9.6524
     605       9.1583
     606       8.8773
     607       8.4888
     608       8.8564
     609       8.5615
     610       9.2544
     611       8.8854
     612       8.8744
     613       8.1843
     614       8.3285
     615       8.3825
     616       8.4489
     617       8.2582
     618       8.9932
     619       8.7880
     620       8.3019
     621       8.5212
     622       8.1819
     623       8.9533
     624       9.2309
     625       9.0642
     626       8.0349
     627       8.7869
     628       8.2487
     629       8.1740
     630       8.0527
     631       8.1337
     632       8.5868
     633       8.9379
     634       8.7258
     635       9.1595
     636       9.4574
     637       9.3575
     638       8.7750
     639       8.8350
     640       8.9151
     641       9.4166
     642       9.5693
     643       9.8770
     644       9.4518
     645       9.5120
     646       9.7196
     647       9.6305
     648       9.6622
     649       9.5029
     650       9.1810
     651       9.5011
     652       9.4186
     653       9.6582
     654       9.5189
     655       9.8576
     656       9.9707
     657      10.0808
     658      10.1792
     659      10.2689
     660      10.6529
     661       9.9808
     662       9.9839
     663      10.0161
     664      10.5978
     665      10.2312
     666      10.3487
     667       9.6322
     668       9.9834
     669       9.1864
     670       9.0082
     671       9.4649
     672       9.8355
     673      10.1467
     674      10.5736
     675       9.5684
     676      10.5862
     677      10.4143
     678       9.7856
     679       9.8853
     680      10.5764
     681      10.5898
     682      11.0546
     683      10.7515
     684      10.2720
     685      10.8516
     686      10.8255
     687      10.7518
     688      10.4486
     689      10.7296
     690      11.2090
     691      10.4619
     692      10.6295
     693      10.7780
     694      11.3520
     695      10.1002
     696      11.4646
     697       9.9951
     698       9.9650
     699      10.3586
     700      10.1776
     701      10.6211
     702      10.4731
     703      10.0445
     704      10.2212
     705      10.2895
     706      10.2528
     707       9.4506
     708       9.9785
     709       9.7230
     710       9.8120
     711      10.0046
     712       9.7441
     713       9.7456
     714      10.5698
     715      10.3116
     716      10.3579
     717      10.2790
     718       9.6283
     719       9.9804
     720      10.0166
     721       9.8909
     722      10.0932
     723      10.2705
     724       9.5395
     725       9.5081
     726       9.3050
     727       9.9110
     728       9.4414
     729       9.6175
     730       9.7371
     731       9.2901
     732       9.2226
     733       9.2073
     734       9.7549
     735       9.3805
     736       8.8670
     737       8.7951
     738       8.5981
     739       8.9198
     740       8.7590
     741       8.5050
     742       9.5678
     743       8.6056
     744       9.2737
     745       8.8238
     746       8.3866
     747       9.0333
     748       8.7559
     749       8.1902
     750       8.5376
     751       8.1477
     752       7.4725
     753       7.5074
     754       7.5418
     755       7.6681
     756       7.4647
     757       7.9934
     758       8.1569
     759       7.9200
     760       7.5368
     761       7.5951
     762       7.9436
     763       7.6569
     764       7.4402
     765       8.5671
     766       8.1586
     767       7.9841
     768       7.1012
     769       8.1412
     770       7.7786
     771       7.6176
     772       7.8683
     773       7.8953
     774       7.7821
     775       7.7161
     776       8.3790
     777       8.4086
     778       7.9806
     779       8.6949
     780       8.6798
     781       8.8486
     782       8.2411
     783       8.0343
     784       7.3619
     785       8.2972
     786       8.0882
     787       8.4166
     788       8.5233
     789       8.5440
     790       8.2584
     791       8.4401
     792       8.7067
     793       8.7676
     794       8.0939
     795       8.7869
     796       9.7581
     797       9.2238
     798       8.6594
     799       9.2031
     800       9.2815
     801       8.4461
     802       7.9553
     803       7.8641
     804       7.0918
     805       7.4451
     806       7.1220
     807       7.7775
     808       7.2472
     809       7.7280
     810       7.6639
     811       8.0206
     812       7.7703
     813       7.7276
     814       8.1063
     815       6.9540
     816       7.4483
     817       7.3657
     818       7.1466
     819       7.5786
     820       7.7159
     821       7.2041
     822       7.7481
     823       7.2333
     824       6.9943
     825       7.0618
     826       7.6470
     827       7.2354
     828       7.8770
     829       7.3438
     830       7.7786
     831       7.4512
     832       7.4208
     833       7.6894
     834       7.6608
     835       8.0194
     836       7.6707
     837       8.4350
     838       7.7683
     839       7.6836
     840       7.9930
     841       8.0370
     842       7.8477
     843       7.8320
     844       7.5342
     845       7.9500
     846       7.7447
     847       7.3545
     848       7.6611
     849       7.6153
     850       7.8981
     851       7.8665
     852       7.2474
     853       7.6773
     854       6.8988
     855       6.7960
     856       7.5564
     857       7.7359
     858       7.3399
     859       7.6138
     860       7.7828
     861       7.8263
     862       8.2247
     863       7.8591
     864       7.2950
     865       7.4462
     866       8.1079
     867       7.7042
     868       7.8043
     869       7.5473
     870       7.4122
     871       7.7093
     872       7.5296
     873       8.4211
     874       7.3851
     875       7.5793
     876       7.3790
     877       7.2016
     878       7.8488
     879       7.7476
     880       8.0870
     881       7.8101
     882       7.8087
     883       7.4466
     884       7.7848
     885       8.1840
     886       8.6626
     887       8.5903
     888       8.3289
     889       8.1966
     890       8.1161
     891       7.8988
     892       7.7837
     893       7.7151
     894       8.1404
     895       7.5886
     896       7.9532
     897       8.4092
     898       7.8234
     899       8.5170
     900       7.9689
     901       7.5429
     902       7.9345
     903       8.2680
     904       8.6454
     905       8.3339
     906       8.4399
     907       8.5831
     908       8.1263
     909       8.3278
     910       8.6301
     911       8.7431
     912       9.0426
     913       8.5882
     914       8.8969
     915       7.8710
     916       8.0087
     917       8.2811
     918       8.3813
     919       8.2532
     920       8.0963
     921       8.1639
     922       8.2246
     923       8.0506
     924       8.2028
     925       8.1348
     926       7.6611
     927       7.8057
     928       8.4003
     929       8.1037
     930       8.4392
     931       8.2618
     932       8.0927
     933       8.0122
     934       8.3746
     935       8.4448
     936       8.4873
     937       8.2713
     938       8.4865
     939       8.0639
     940       8.3374
     941       8.2723
     942       7.3945
     943       7.4661
     944       7.5158
     945       7.5923
     946       7.6545
     947       8.0630
     948       7.8066
     949       7.6973
     950       7.4812
     951       7.8771
     952       7.8509
     953       7.9697
     954       8.0352
     955       8.1763
     956       8.4886
     957       8.5462
     958       8.5130
     959       8.1438
     960       7.8885
     961       8.0885
     962       7.9294
     963       8.7050
     964       8.5054
     965       8.3929
     966       8.1409
     967       7.9420
     968       8.5446
     969       8.2552
     970       8.0419
     971       8.0716
     972       8.5240
     973       8.3142
     974       8.8277
     975       8.2177
     976       8.0877
     977       8.4747
     978       8.6809
     979       8.9883
     980       8.2451
     981       8.7029
     982       8.9106
     983       8.8994
     984       8.7428
     985       8.3505
     986       8.2156
     987       8.3910
     988       8.2481
     989       8.8510
     990       8.4097
     991       8.5341
     992       8.0081
     993       7.8576
     994       8.5993
     995       8.2390
     996       7.8425
     997       8.2957
     998       8.1853
     999       8.9139
    1000       8.8572
    1001       8.5312
    1002       9.2341
    1003       8.5679
    1004       8.0878
    1005       7.7434
    1006       7.8923
    1007       8.2474
    1008       8.7819
    1009       8.1963
    1010       8.3809
    1011       8.4297
    1012       8.7044
    1013       8.6905
    1014       8.6836
    1015       8.4075
    1016       8.0735
    1017       8.4273
    1018       9.3372
    1019       8.7818
    1020       8.8100
    1021       8.7878
    1022       8.0017
    1023       8.2627
    1024       8.0672
    1025       8.5045
    1026       8.4199
    1027       8.3522
    1028       8.9274
    1029       8.4361
    1030       7.8772
    1031       6.8625
    1032       8.1593
    1033       8.1784
    1034       8.2431
    1035       8.0976
    1036       7.6749
    1037       8.2626
    1038       8.2451
    1039       8.2030
    1040       9.0744
    1041       7.9514
    1042       8.4406
    1043       8.3000
    1044       8.1507
    1045       9.1944
    1046       8.4029
    1047       8.7627
    1048       8.5953
    1049       8.8277
    1050       8.1217
    1051       8.5952
    1052       8.4195
    1053       8.6770
    1054       8.2374
    1055       7.9966
    1056       8.1475
    1057       8.4313
    1058       7.6925
    1059       7.7616
    1060       8.1884
    1061       7.3075
    1062       7.8592
    1063       7.9493
    1064       7.4642
    1065       7.1277
    1066       6.9357
    1067       6.7202
    1068       6.8343
    1069       6.8984
    1070       6.8574
    1071       7.0658
    1072       7.5845
    1073       7.6754
    1074       7.6024
    1075       7.2060
    1076       7.7855
    1077       7.1775
    1078       7.3534
    1079       7.2681
    1080       7.2767
    1081       7.2552
    1082       7.9243
    1083       8.2043
    1084       7.4877
    1085       8.1484
    1086       8.3718
    1087       8.4185
    1088       8.4206
    1089       8.6026
    1090       8.4335
    1091       8.2363
    1092       8.0590
    1093       8.2248
    1094       9.1868
    1095       8.4708
    1096       9.2163
    1097       9.3167
    1098       8.8016
    1099       8.5166
    1100       8.5275
    1101       8.4621
    1102       8.7161
    1103       8.2403
    1104       8.8055
    1105       8.6885
    1106       8.0590
    1107       8.2361
    1108       8.1595
    1109       8.5853
    1110       8.7322
    1111       9.0056
    1112       9.0662
    1113       9.0272
    1114       8.5440
    1115       9.2686
    1116       8.8945
    1117       8.4983
    1118       8.6835
    1119       8.7882
    1120       8.2865
    1121       8.6364
    1122       8.3110
    1123       8.4658
    1124       8.0025
    1125       8.2131
    1126       8.2028
    1127       8.2398
    1128       8.6361
    1129       8.0512
    1130       8.2427
    1131       8.9374
    1132       8.3868
    1133       8.6121
    1134       8.2552
    1135       8.0480
    1136       8.4478
    1137       8.0074
    1138       9.1287
    1139       8.6460
    1140       8.8000
    1141       8.7155
    1142       9.2824
    1143       8.2940
    1144       8.8930
    1145       8.8935
    1146       8.1822
    1147       8.6835
    1148       8.3108
    1149       8.4128
    1150       7.7374
    1151       7.9018
    1152       8.1338
    1153       7.8570
    1154       8.1784
    1155       7.9897
    1156       7.9075
    1157       8.5899
    1158       7.8469
    1159       8.3373
    1160       8.2537
    1161       8.3205
    1162       7.9131
    1163       7.8477
    1164       7.9172
    1165       8.7632
    1166       8.3862
    1167       8.1965
    1168       8.7859
    1169       8.6587
    1170       8.7500
    1171       8.9973
    1172       8.8116
    1173       8.5015
    1174       8.6327
    1175       8.2152
    1176       8.2016
    1177       8.9192
    1178       8.5674
    1179       9.3148
    1180       8.7351
    1181       8.4099
    1182       8.7021
    1183       7.9354
    1184       8.4652
    1185       9.1847
    1186       9.0416
    1187       8.4708
    1188       8.8542
    1189       8.5965
    1190       7.7391
    1191       7.3669
    1192       7.1546
    1193       8.1425
    1194       7.9119
    1195       8.5136
    1196       8.3300
    1197       8.0388
    1198       8.6163
    1199       7.8878
    1200       8.0404
    1201       8.6721
    1202       8.0068
    1203       8.4757
    1204       8.5022
    1205       8.1040
    1206       7.8788
    1207       8.6997
    1208       8.2304
    1209       8.6169
    1210       7.8913
    1211       8.6614
    1212       8.6759
    1213       8.5771
    1214       8.3801
    1215       8.5460
    1216       8.7850
    1217       8.5372
    1218       8.5976
    1219       8.8053
    1220       8.6097
    1221       8.4067
    1222       8.8466
    1223       8.2165
    1224       8.0543
    1225       7.9078
    1226       8.0209
    1227       8.5548
    1228       8.5446
    1229       8.3045
    1230       8.3023
    1231       8.3269
    1232       8.1722
    1233       8.2282
    1234       7.8454
    1235       8.2180
    1236       8.3242
    1237       8.6278
    1238       8.3466
    1239       8.2132
    1240       8.0608
    1241       7.9453
    1242       8.0421
    1243       7.3829
    1244       7.4668
    1245       6.9525
    1246       7.4975
    1247       7.4182
    1248       7.5314
    1249       7.4190
    1250       7.1878
    1251       7.3040
    1252       7.4045
    1253       6.6779
    1254       7.3384
    1255       6.7676
    1256       7.2665
    1257       7.3793
    1258       7.5967
    1259       6.7684
    1260       6.6240
    1261       7.0692
    1262       7.0788
    1263       7.1664
    1264       7.3585
    1265       7.5288
    1266       7.1288
    1267       7.5891
    1268       7.4712
    1269       7.8400
    1270       8.2221
    1271       8.5115
    1272       7.4838
    1273       8.0887
    1274       8.0236
    1275       7.8092
    1276       7.7261
    1277       7.2753
    1278       7.5804
    1279       7.2651
    1280       7.7729
    1281       7.4154
    1282       7.8473
    1283       7.7646
    1284       7.1153
    1285       7.2876
    1286       7.2774
    1287       7.3025
    1288       7.0189
    1289       7.3015
    1290       6.7789
    1291       6.8802
    1292       7.0066
    1293       7.3133
    1294       7.4701
    1295       6.6307
    1296       7.0280
    1297       7.3047
    1298       6.9686
    1299       6.6667
    1300       7.0420
    1301       6.5574
    1302       7.2544
    1303       7.5496
    1304       7.0757
    1305       7.0787
    1306       6.7227
    1307       6.6117
    1308       6.5716
    1309       6.7544
    1310       5.9899
    1311       6.5258
    1312       7.4142
    1313       6.9351
    1314       7.4651
    1315       7.3494
    1316       7.1028
    1317       6.9857
    1318       7.1089
    1319       7.1021
    1320       6.7135
    1321       7.0164
    1322       6.8135
    1323       6.9745
    1324       6.9381
    1325       7.3845
    1326       8.0756
    1327       7.7602
    1328       6.8616
    1329       7.0086
    1330       7.1798
    1331       7.1930
    1332       7.3352
    1333       6.6645
    1334       7.1013
    1335       6.7385
    1336       7.1193
    1337       6.9796
    1338       7.1495
    1339       7.3251
    1340       7.0597
    1341       7.2043
    1342       7.4916
    1343       7.6306
    1344       7.8415
    1345       7.3711
    1346       7.8707
    1347       7.6578
    1348       7.0715
    1349       6.8625
    1350       7.4039
    1351       6.7757
    1352       7.1232
    1353       6.8801
    1354       7.2846
    1355       6.8153
    1356       7.2716
    1357       7.1022
    1358       7.8765
    1359       6.9102
    1360       6.8642
    1361       7.3396
    1362       6.8635
    1363       6.9968
    1364       7.6800
    1365       7.6632
    1366       6.8080
    1367       6.9905
    1368       7.1768
    1369       7.3714
    1370       7.1590
    1371       7.4055
    1372       7.0629
    1373       6.9150
    1374       7.0549
    1375       7.3594
    1376       7.3342
    1377       7.0992
    1378       6.8790
    1379       6.4595
    1380       6.6681
    1381       7.8436
    1382       6.8609
    1383       7.3772
    1384       7.5314
    1385       7.0258
    1386       7.1329
    1387       6.6534
    1388       6.9577
    1389       7.2365
    1390       7.4528
    1391       7.1929
    1392       7.1259
    1393       7.1505
    1394       6.3073
    1395       7.3319
    1396       7.0225
    1397       6.4865
    1398       6.8203
    1399       6.9976
    1400       7.1856
    1401       7.1848
    1402       7.2487
    1403       7.3017
    1404       6.7888
    1405       6.9314
    1406       6.8943
    1407       6.9108
    1408       7.0904
    1409       7.1737
    1410       6.9839
    1411       7.1725
    1412       7.5072
    1413       6.8901
    1414       7.0669
    1415       7.3580
    1416       7.4383
    1417       7.1002
    1418       7.7471
    1419       7.0515
    1420       7.1154
    1421       7.5555
    1422       7.2074
    1423       6.8991
    1424       7.0645
    1425       6.4093
    1426       6.7776
    1427       6.8531
    1428       7.1166
    1429       7.1419
    1430       7.0537
    1431       7.2601
    1432       6.9623
    1433       6.9277
    1434       6.8954
    1435       7.3632
    1436       7.1639
    1437       7.0639
    1438       7.2976
    1439       7.7084
    1440       7.5699
    1441       7.6612
    1442       6.8653
    1443       7.3215
    1444       7.2017
    1445       7.5836
    1446       8.0258
    1447       8.3894
    1448       7.7883
    1449       7.8922
    1450       7.1273
    1451       7.6165
    1452       7.1208
    1453       7.2743
    1454       6.8317
    1455       7.8509
    1456       7.4962
    1457       7.4410
    1458       7.7277
    1459       7.8607
    1460       7.5069
    1461       7.6528
    1462       7.7311
    1463       7.6337
    1464       7.3850
    1465       7.6610
    1466       7.9267
    1467       8.0537
    1468       8.1374
    1469       7.6455
    1470       7.7762
    1471       7.8087
    1472       7.1470
    1473       7.6551
    1474       7.6651
    1475       7.4014
    1476       7.7051
    1477       8.0356
    1478       7.8642
    1479       7.8622
    1480       8.0758
    1481       8.0815
    1482       8.1912
    1483       8.2203
    1484       8.2246
    1485       7.7169
    1486       7.8081
    1487       7.4882
    1488       7.4244
    1489       7.3175
    1490       7.9683
    1491       7.5154
    1492       8.1177
    1493       7.7680
    1494       7.9801
    1495       8.0073
    1496       7.6092
    1497       7.5987
    1498       7.9426
    1499       7.5030
    1500       7.6740
    1501       7.6860
    1502       7.5641
    1503       7.8029
    1504       7.8786
    1505       7.5409
    1506       7.3096
    1507       7.4259
    1508       7.1848
    1509       6.8834
    1510       6.7439
    1511       7.2157
    1512       7.8833
    1513       7.2327
    1514       6.6051
    1515       6.7104
    1516       7.0836
    1517       7.2459
    1518       6.9545
    1519       6.8885
    1520       7.4016
    1521       7.5519
    1522       7.2536
    1523       8.1444
    1524       7.9232
    1525       8.0966
    1526       7.9220
    1527       7.9003
    1528       7.8175
    1529       8.5824
    1530       8.6239
    1531       8.5012
    1532       8.4909
    1533       8.5256
    1534       8.6190
    1535       8.8766
    1536       9.0990
    1537       8.5384
    1538       9.1752
    1539       9.0904
    1540       9.0661
    1541       9.0770
    1542       9.6528
    1543       9.4149
    1544       9.7274
    1545       9.9473
    1546       9.3213
    1547       9.3377
    1548       9.7159
    1549       9.2592
    1550       9.2365
    1551       9.5404
    1552       9.0630
    1553       8.8694
    1554       9.0676
    1555       9.5111
    1556       9.7357
    1557       9.6557
    1558       9.4480
    1559       9.8947
    1560      10.3115
    1561      10.1467
    1562       9.9064
    1563      10.2233
    1564      10.0042
    1565      10.0814
    1566      10.3584
    1567      10.0922
    1568       9.5875
    1569       9.9364
    1570       9.7359
    1571       9.6452
    1572       9.4394
    1573       9.3550
    1574       9.5616
    1575       9.7350
    1576       9.0153
    1577       8.2403
    1578       9.0211
    1579       8.3411
    1580       8.2993
    1581       8.3669
    1582       8.2901
    1583       7.9778
    1584       8.5164
    1585       8.5392
    1586       8.3591
    1587       8.0791
    1588       8.5556
    1589       8.1878
    1590       8.4360
    1591       7.9596
    1592       7.7956
    1593       8.0438
    1594       8.2278
    1595       8.0844
    1596       8.3115
    1597       8.2054
    1598       8.1795
    1599       8.0753
    1600       7.3813
    1601       7.8504
    1602       7.6263
    1603       7.5504
    1604       7.8574
    1605       7.9499
    1606       7.9126
    1607       8.0367
    1608       8.0113
    1609       8.1518
    1610       8.1287
    1611       8.6504
    1612       7.5423
    1613       7.3632
    1614       8.3771
    1615       7.7698
    1616       7.8157
    1617       7.7608
    1618       8.3303
    1619       8.2066
    1620       8.4140
    1621       8.6796
    1622       8.8409
    1623       8.7150
    1624       8.5965
    1625       8.3291
    1626       8.3024
    1627       8.5427
    1628       8.3448
    1629       8.2291
    1630       7.7136
    1631       8.1115
    1632       8.2481
    1633       8.1761
    1634       8.0056
    1635       8.3308
    1636       9.0520
    1637       8.9811
    1638       8.7373
    1639       8.6590
    1640       8.5090
    1641       8.3007
    1642       8.5967
    1643       8.2030
    1644       8.4457
    1645       8.1359
    1646       8.2837
    1647       8.8851
    1648       8.3382
    1649       8.2308
    1650       8.6348
    1651       8.8524
    1652       9.3960
    1653       9.1284
    1654       8.8952
    1655       9.2206
    1656       8.8553
    1657       8.7883
    1658       9.0876
    1659       8.7863
    1660       8.4361
    1661       8.8765
    1662       8.9721
    1663       9.1132
    1664       8.8667
    1665       8.6994
    1666       8.3239
    1667       8.4875
    1668       8.2291
    1669       8.7904
    1670       8.3080
    1671       8.3350
    1672       8.4208
    1673       8.4053
    1674       8.1384
    1675       8.3851
    1676       8.1484
    1677       8.6973
    1678       8.4479
    1679       8.1448
    1680       8.3810
    1681       7.8178
    1682       7.8901
    1683       7.6734
    1684       7.4448
    1685       7.9077
    1686       7.9759
    1687       7.9117
    1688       7.7881
    1689       8.0038
    1690       8.1679
    1691       8.6136
    1692       9.1477
    1693       8.2543
    1694       8.3188
    1695       8.7134
    1696       8.6364
    1697       9.3528
    1698       8.7920
    1699       8.9386
    1700       8.3279
    1701       8.6631
    1702       7.9906
    1703       8.3519
    1704       8.4021
    1705       8.3763
    1706       8.5174
    1707       7.8032
    1708       7.9219
    1709       8.2000
    1710       8.2259
    1711       8.1020
    1712       8.0491
    1713       8.6653
    1714       7.7357
    1715       8.7066
    1716       8.5961
    1717       8.3531
    1718       7.6636
    1719       8.2366
    1720       8.3408
    1721       8.1444
    1722       7.8213
    1723       7.5446
    1724       8.2539
    1725       8.0574
    1726       8.2946
    1727       8.2452
    1728       8.3567
    1729       8.0971
    1730       8.1657
    1731       8.1755
    1732       8.0586
    1733       7.9416
    1734       7.7081
    1735       7.9812
    1736       7.5634
    1737       7.4490
    1738       7.8352
    1739       8.2888
    1740       8.0863
    1741       8.2177
    1742       8.0952
    1743       8.0192
    1744       8.6439
    1745       8.5369
    1746       8.2328
    1747       8.4615
    1748       8.3793
    1749       8.7573
    1750       8.5398
    1751       8.7295
    1752       7.9799
    1753       8.3223
    1754       8.4632
    1755       8.6260
    1756       8.5829
    1757       8.4526
    1758       8.1121
    1759       8.9009
    1760       9.0029
    1761       9.1472
    1762       8.8180
    1763       9.2793
    1764       8.4312
    1765       7.8761
    1766       7.8891
    1767       7.2940
    1768       7.8585
    1769       7.6466
    1770       7.8287
    1771       8.2484
    1772       8.0443
    1773       7.9295
    1774       8.7718
    1775       8.1917
    1776       8.3730
    1777       8.7680
    1778       8.2329
    1779       8.2624
    1780       8.1176
    1781       8.1154
    1782       8.1397
    1783       7.8241
    1784       7.9067
    1785       8.0987
    1786       8.1974
    1787       8.1815
    1788       8.0128
    1789       8.2136
    1790       7.3718
    1791       7.9262
    1792       7.5063
    1793       7.3258
    1794       8.1127
    1795       7.9686
    1796       7.5834
    1797       7.1204
    1798       7.2760
    1799       7.3188
    1800       8.1840
    1801       8.0298
    1802       7.7434
    1803       7.8972
    1804       7.8352
    1805       8.1650
    1806       8.0693
    1807       8.2344
    1808       8.2074
    1809       7.8950
    1810       8.1491
    1811       9.0048
    1812       8.1831
    1813       8.9735
    1814       8.1525
    1815       7.9906
    1816       7.7242
    1817       7.3210
    1818       7.8864
    1819       7.7690
    1820       8.2558
    1821       8.0941
    1822       8.0676
    1823       7.9143
    1824       8.0666
    1825       7.7410
    1826       8.1567
    1827       8.2070
    1828       8.0676
    1829       8.5620
    1830       8.9286
    1831       8.9204
    1832       9.1327
    1833       8.9411
    1834       8.3731
    1835       8.4984
    1836       7.7934
    1837       7.9798
    1838       8.0228
    1839       8.6256
    1840       8.5553
    1841       8.5325
    1842       8.0638
    1843       8.9708
    1844       8.9133
    1845       9.4146
    1846       8.8501
    1847       9.0392
    1848       8.8098
    1849       8.7369
    1850       8.9578
    1851       9.0608
    1852       8.8138
    1853       8.3160
    1854       9.0238
    1855       8.4542
    1856       7.9551
    1857       8.4604
    1858       8.1856
    1859       8.1222
    1860       8.0073
    1861       7.8948
    1862       8.2736
    1863       9.1342
    1864       8.5721
    1865       9.1652
    1866       8.8969
    1867       9.1800
    1868       8.6444
    1869       9.1936
    1870       9.4595
    1871       9.3202
    1872       9.0802
    1873       8.6649
    1874       8.4218
    1875       8.8956
    1876       9.6021
    1877       8.9058
    1878       8.7357
    1879       9.3651
    1880       9.3553
    1881       9.2156
    1882       9.4200
    1883       9.3972
    1884       9.2636
    1885       9.6658
    1886       9.0639
    1887       9.4265
    1888       9.2999
    1889       8.8664
    1890       8.6534
    1891       8.9822
    1892       8.8611
    1893       8.8997
    1894       9.6440
    1895       9.1386
    1896       9.3410
    1897       9.0847
    1898       9.4094
    1899       9.4748
    1900       9.3258
    1901       9.6129
    1902       9.5368
    1903       9.1630
    1904       8.9932
    1905       8.7621
    1906       9.2783
    1907       9.1242
    1908       9.3237
    1909       9.4416
    1910       9.9927
    1911       9.5804
    1912       9.8831
    1913       9.0082
    1914      10.2092
    1915       9.9477
    1916       9.3850
    1917       9.2899
    1918       9.5524
    1919       9.1151
    1920       9.7127
    1921       9.4099
    1922       9.6454
    1923       9.7591
    1924       9.3500
    1925       9.2212
    1926       9.5004
    1927       8.6213
    1928       9.3057
    1929       8.7423
    1930       8.3614
    1931       8.8811
    1932       8.8635
    1933       9.1457
    1934       9.2941
    1935       8.9894
    1936       9.5228
    1937       8.9555
    1938       8.2031
    1939       9.7636
    1940       8.8588
    1941       8.9310
    1942       9.1668
    1943       9.2832
    1944       9.5588
    1945       9.7081
    1946       9.5151
    1947      10.1477
    1948       9.6099
    1949       8.8622
    1950       9.1233
    1951       9.2218
    1952       9.1369
    1953       9.2969
    1954       9.3091
    1955       9.1903
    1956       9.1805
    1957       9.3628
    1958       9.6248
    1959       9.3934
    1960       9.0264
    1961       9.6705
    1962       9.7485
    1963       9.0373
    1964       9.6934
    1965       9.5847
    1966       8.9679
    1967       8.9664
    1968       9.2486
    1969       9.1698
    1970       9.0102
    1971       9.0310
    1972       8.6587
    1973       8.8843
    1974       9.2752
    1975       9.4323
    1976       9.0672
    1977       8.6369
    1978       8.7496
    1979       8.6876
    1980       9.1815
    1981       8.5430
    1982       8.4816
    1983       8.1749
    1984       7.9656
    1985       8.0510
    1986       7.5579
    1987       8.3610
    1988       7.9188
    1989       8.9505
    1990       9.6961
    1991       8.9317
    1992       9.4492
    1993       8.7029
    1994       8.4562
    1995       8.4145
    1996       8.5220
    1997       8.8598
    1998       8.7001
    1999       8.2568
    2000       8.2953
    2001       8.1391
    2002       8.3081
    2003       8.2058
    2004       7.7042
    2005       8.2813
    2006       8.5535
    2007       8.7164
    2008       7.9687
    2009       8.5949
    2010       8.6671
    2011       8.5993
    2012       8.7090
    2013       8.2788
    2014       8.5757
    2015       8.5536
    2016       8.9139
    2017       8.3477
    2018       8.7704
    2019       8.4822
    2020       8.3354
    2021       8.5060
    2022       8.2772
    2023       8.5537
    2024       8.1875
    2025       8.0055
    2026       7.7055
    2027       7.9522
    2028       8.1849
    2029       7.2752
    2030       7.5766
    2031       8.1622
    2032       7.7658
    2033       7.9361
    2034       7.4012
    2035       7.3704
    2036       6.8009
    2037       6.4851
    2038       6.6420
    2039       7.1830
    2040       7.0523
    2041       6.4592
    2042       6.8676
    2043       7.1476
    2044       7.0938
    2045       7.2894
    2046       6.7469
    2047       7.1043
    2048       7.1242
    2049       7.4093
    2050       7.2922
    2051       7.3716
    2052       7.4261
    2053       7.2411
    2054       7.2544
    2055       7.3974
    2056       7.5493
    2057       7.4416
    2058       7.6305
    2059       7.9992
    2060       6.9699
    2061       6.8818
    2062       7.3952
    2063       7.1783
    2064       7.4784
    2065       6.9824
    2066       7.1673
    2067       6.9707
    2068       7.3290
    2069       7.4785
    2070       6.9401
    2071       7.2758
    2072       6.8797
    2073       7.3141
    2074       6.7887
    2075       7.2376
    2076       6.9318
    2077       6.9284
    2078       7.2434
    2079       7.3038
    2080       7.1062
    2081       7.1668
    2082       7.0245
    2083       7.4485
    2084       7.4400
    2085       7.8178
    2086       7.9300
    2087       8.5665
    2088       8.1179
    2089       8.1898
    2090       8.1872
    2091       8.7582
    2092       8.2219
    2093       8.7850
    2094       7.8991
    2095       7.6757
    2096       8.0087
    2097       7.9797
    2098       7.9345
    2099       8.0027
    2100       7.9330
    2101       8.0499
    2102       8.3061
    2103       8.0448
    2104       7.5873
    2105       7.4668
    2106       7.5165
    2107       8.3456
    2108       7.4794
    2109       7.9755
    2110       8.1935
    2111       8.2673
    2112       7.7888
    2113       7.6800
    2114       7.0907
    2115       7.4818
    2116       8.1485
    2117       8.2564
    2118       7.8816
    2119       8.0879
    2120       8.5072
    2121       7.9540
    2122       8.9398
    2123       8.7031
    2124       8.5006
    2125       8.5155
    2126       8.4524
    2127       8.8247
    2128       8.1004
    2129       7.8922
    2130       7.7121
    2131       7.8511
    2132       8.2097
    2133       7.8037
    2134       7.6955
    2135       8.2229
    2136       8.3083
    2137       7.4371
    2138       7.7192
    2139       7.6258
    2140       7.9182
    2141       7.6851
    2142       7.5300
    2143       7.8504
    2144       7.9084
    2145       8.0816
    2146       7.8048
    2147       8.2784
    2148       8.3994
    2149       7.6868
    2150       8.9122
    2151       8.9112
    2152       9.1354
    2153       9.1202
    2154       9.1626
    2155       9.0711
    2156       9.3786
    2157       8.3394
    2158       9.1054
    2159       8.8660
    2160       8.6979
    2161       8.5766
    2162       8.5515
    2163       8.7469
    2164       9.3465
    2165       9.1387
    2166       9.7381
    2167       9.4615
    2168       9.3248
    2169       8.8616
    2170       9.1692
    2171       9.0048
    2172       9.0612
    2173       9.4400
    2174       9.5889
    2175       9.6309
    2176       9.4409
    2177       9.2160
    2178       9.5170
    2179       9.5158
    2180       9.3706
    2181       9.9332
    2182       9.0526
    2183       9.3448
    2184       9.8698
    2185       9.4087
    2186       9.4483
    2187       9.0989
    2188       9.1668
    2189       9.0482
    2190       9.4769
    2191       9.5283
    2192       9.2506
    2193       9.3737
    2194       9.3612
    2195       9.3539
    2196       9.7640
    2197       9.5209
    2198       9.4394
    2199       9.3328
    2200       8.7444
    2201       9.2317
    2202       9.0279
    2203       9.3931
    2204       9.2555
    2205       9.5156
    2206       8.7048
    2207       9.2074
    2208       8.3221
    2209       9.0692
    2210       8.1787
    2211       8.3629
    2212       8.3067
    2213       8.1784
    2214       8.1128
    2215       7.9696
    2216       8.1622
    2217       7.8777
    2218       7.9152
    2219       7.6551
    2220       7.8621
    2221       7.7440
    2222       7.8398
    2223       8.1443
    2224       7.5954
    2225       7.7494
    2226       8.0729
    2227       8.2065
    2228       8.3044
    2229       8.3583
    2230       8.3723
    2231       8.6683
    2232       8.2973
    2233       8.9260
    2234       9.3873
    2235       9.1462
    2236       8.6317
    2237       8.3198
    2238       8.1986
    2239       8.0809
    2240       8.0944
    2241       7.9264
    2242       7.6997
    2243       7.2862
    2244       7.7875
    2245       7.9655
    2246       8.0357
    2247       7.8257
    2248       8.1174
    2249       8.2518
    2250       7.8556
    2251       8.1427
    2252       8.1935
    2253       8.1600
    2254       8.5220
    2255       8.1306
    2256       7.9283
    2257       8.2674
    2258       8.0903
    2259       7.8094
    2260       7.7110
    2261       7.7595
    2262       7.8595
    2263       8.2553
    2264       8.1552
    2265       7.8557
    2266       8.6806
    2267       8.5325
    2268       8.0249
    2269       7.4623
    2270       7.3567
    2271       8.1392
    2272       7.6515
    2273       7.3606
    2274       7.2814
    2275       7.8440
    2276       7.2826
    2277       7.7110
    2278       7.8821
    2279       8.4869
    2280       7.7530
    2281       8.0579
    2282       7.9904
    2283       7.7679
    2284       8.4232
    2285       7.4546
    2286       8.2776
    2287       7.5048
    2288       8.0321
    2289       7.6504
    2290       7.8871
    2291       8.1851
    2292       7.7130
    2293       8.2139
    2294       8.1597
    2295       8.0337
    2296       7.9933
    2297       8.0196
    2298       7.9002
    2299       8.2444
    2300       8.0276
    2301       7.9421
    2302       7.9519
    2303       7.8779
    2304       7.8361
    2305       7.8999
    2306       7.7628
    2307       8.3177
    2308       7.4936
    2309       8.1912
    2310       7.6487
    2311       8.0832
    2312       8.1871
    2313       8.0024
    2314       8.0449
    2315       7.9854
    2316       7.9781
    2317       8.2516
    2318       8.4013
    2319       8.2113
    2320       8.1645
    2321       8.0898
    2322       8.0784
    2323       8.1587
    2324       8.4572
    2325       7.5555
    2326       8.0931
    2327       7.8875
    2328       7.6568
    2329       8.3250
    2330       7.7453
    2331       8.4561
    2332       8.2322
    2333       8.1138
    2334       7.4510
    2335       8.1486
    2336       7.8602
    2337       8.0432
    2338       7.4529
    2339       7.4865
    2340       7.5877
    2341       7.7186
    2342       7.9931
    2343       8.1643
    2344       7.8194
    2345       7.6292
    2346       8.0050
    2347       7.9722
    2348       7.9696
    2349       7.7644
    2350       8.1030
    2351       8.3292
    2352       8.1462
    2353       7.5678
    2354       8.1040
    2355       8.2760
    2356       8.0315
    2357       8.2095
    2358       8.6443
    2359       8.4431
    2360       8.0900
    2361       7.7948
    2362       7.7608
    2363       8.3213
    2364       8.7919
    2365       8.4407
    2366       8.8667
    2367       8.3911
    2368       8.2642
    2369       8.5055
    2370       8.4134
    2371       8.4530
    2372       8.5207
    2373       8.2968
    2374       8.8712
    2375       9.1780
    2376       8.5356
    2377       9.1624
    2378       8.2339
    2379       9.0081
    2380       8.8067
    2381       8.8938
    2382       8.7044
    2383       8.9400
    2384       8.4383
    2385       9.4974
    2386       8.9278
    2387       8.9866
    2388       9.2350
    2389       9.1106
    2390       8.7936
    2391       8.9062
    2392       9.0775
    2393       9.1716
    2394       8.9337
    2395       8.8140
    2396       8.6647
    2397       8.5392
    2398       8.4540
    2399       9.0205
    2400       8.9815
    2401       8.9203
    2402       8.4559
    2403       8.6313
    2404       8.4185
    2405       8.3857
    2406       8.5288
    2407       9.0646
    2408       8.8739
    2409       8.6177
    2410       8.6960
    2411       8.5999
    2412       8.4897
    2413       8.1321
    2414       8.1666
    2415       8.2615
    2416       7.8689
    2417       7.9688
    2418       8.1057
    2419       7.7017
    2420       7.1983
    2421       7.8421
    2422       7.9679
    2423       8.3352
    2424       7.5021
    2425       8.2751
    2426       7.6813
    2427       8.4667
    2428       8.2993
    2429       8.5511
    2430       7.7978
    2431       8.1976
    2432       8.3899
    2433       8.0656
    2434       8.1765
    2435       8.3612
    2436       7.5124
    2437       7.7293
    2438       7.8740
    2439       7.5330
    2440       7.9354
    2441       8.0662
    2442       8.7501
    2443       8.0092
    2444       7.9554
    2445       8.0490
    2446       8.2725
    2447       8.5020
    2448       8.5102
    2449       7.9837
    2450       8.0092
    2451       8.1542
    2452       8.3875
    2453       8.2864
    2454       7.8146
    2455       8.6837
    2456       7.5808
    2457       9.3197
    2458       8.4080
    2459       8.2217
    2460       7.8954
    2461       8.3493
    2462       8.3495
    2463       9.2579
    2464       8.4781
    2465       8.9345
    2466       8.9392
    2467       8.0054
    2468       7.8350
    2469       8.1768
    2470       7.9475
    2471       8.2368
    2472       8.5642
    2473       8.4772
    2474       8.7231
    2475       8.8748
    2476       9.7360
    2477       9.6524
    2478      10.0202
    2479      10.0570
    2480       8.7650
    2481      10.4576
    2482      10.2555
    2483      10.2220
    2484       9.8349
    2485       9.8314
    2486       9.7977
    2487       9.4891
    2488       9.3737
    2489       9.4479
    2490       9.3702
    2491       9.5043
    2492       8.9775
    2493       9.6228
    2494       8.9357
    2495       9.3081
    2496       8.6826
    2497       8.7995
    2498       9.1959
    2499       9.3844
    2500       9.4073
    2501       8.2633
    2502       7.7777
    2503       7.7683
    2504       7.7323
    2505       7.8407
    2506       7.6081
    2507       7.9767
    2508       7.9305
    2509       8.0008
    2510       8.1240
    2511       8.5235
    2512       7.9606
    2513       7.7317
    2514       7.6908
    2515       7.7276
    2516       7.7971
    2517       7.7066
    2518       7.8560
    2519       7.4374
    2520       7.8568
    2521       7.8050
    2522       7.6909
    2523       7.6410
    2524       8.0372
    2525       7.8030
    2526       8.0437
    2527       8.0679
    2528       7.8626
    2529       7.9515
    2530       7.4919
    2531       7.3637
    2532       7.6625
    2533       8.3461
    2534       8.0887
    2535       7.6231
    2536       8.1737
    2537       8.1709
    2538       7.7864
    2539       8.0170
    2540       7.2423
    2541       7.9226
    2542       7.5544
    2543       7.7569
    2544       8.3771
    2545       7.4050
    2546       7.4478
    2547       7.3958
    2548       7.8993
    2549       7.2734
    2550       7.7583
    2551       7.0673
    2552       7.4363
    2553       7.8841
    2554       7.6548
    2555       7.0837
    2556       7.6785
    2557       7.2446
    2558       7.5174
    2559       7.5727
    2560       7.4819
    2561       7.5170
    2562       7.2599
    2563       7.5879
    2564       7.8989
    2565       7.9625
    2566       7.6655
    2567       7.6944
    2568       7.4387
    2569       7.8123
    2570       7.8922
    2571       8.0196
    2572       7.6442
    2573       7.9203
    2574       8.1324
    2575       7.8954
    2576       8.0234
    2577       7.8493
    2578       7.2731
    2579       8.0735
    2580       7.5194
    2581       7.4206
    2582       7.5780
    2583       7.8358
    2584       7.7960
    2585       7.6178
    2586       7.4629
    2587       8.2351
    2588       8.2298
    2589       8.0378
    2590       7.7003
    2591       7.8503
    2592       6.9909
    2593       8.3194
    2594       8.4441
    2595       8.4891
    2596       7.7090
    2597       8.2762
    2598       7.8697
    2599       8.3544
    2600       9.0366
    2601       8.3324
    2602       8.1085
    2603       8.7220
    2604       7.6631
    2605       7.6801
    2606       8.6241
    2607       7.9623
    2608       7.6162
    2609       7.8464
    2610       7.5223
    2611       8.4002
    2612       8.2443
    2613       7.8829
    2614       7.4899
    2615       7.6454
    2616       8.6852
    2617       8.2213
    2618       7.6338
    2619       8.2852
    2620       8.4383
    2621       7.7149
    2622       7.8959
    2623       7.4411
    2624       8.2800
    2625       8.2354
    2626       7.7215
    2627       7.8024
    2628       7.7692
    2629       8.2006
    2630       8.1255
    2631       8.4147
    2632       8.3572
    2633       8.1542
    2634       8.5557
    2635       7.8631
    2636       8.1334
    2637       8.1365
    2638       8.2430
    2639       7.9927
    2640       8.6415
    2641       8.5900
    2642       8.2731
    2643       8.8383
    2644       8.4363
    2645       8.1428
    2646       7.9718
    2647       8.2770
    2648       8.6525
    2649       7.9896
    2650       7.8490
    2651       8.2496
    2652       8.2024
    2653       8.0607
    2654       8.5008
    2655       7.7427
    2656       7.7883
    2657       8.6698
    2658       7.8933
    2659       8.3390
    2660       8.0762
    2661       8.1768
    2662       7.7754
    2663       7.4350
    2664       7.8365
    2665       7.9337
    2666       7.0971
    2667       7.8591
    2668       7.7542
    2669       7.8811
    2670       7.5607
    2671       7.8180
    2672       7.6185
    2673       7.1142
    2674       7.6787
    2675       7.4473
    2676       7.8685
    2677       7.6963
    2678       7.7765
    2679       8.0395
    2680       8.1559
    2681       7.6855
    2682       7.5737
    2683       7.3251
    2684       7.7740
    2685       7.8261
    2686       8.8263
    2687       8.1837
    2688       8.0244
    2689       8.3380
    2690       7.4265
    2691       7.4989
    2692       7.2408
    2693       7.4870
    2694       8.0421
    2695       7.9893
    2696       7.7183
    2697       8.0391
    2698       8.3419
    2699       8.1326
    2700       8.5758
    2701       8.6144
    2702       8.6565
    2703       8.6130
    2704       8.0866
    2705       8.4604
    2706       7.9766
    2707       7.9152
    2708       7.5653
    2709       8.3835
    2710       7.9069
    2711       7.6508
    2712       8.0173
    2713       8.0598
    2714       8.1587
    2715       7.6222
    2716       7.6309
    2717       7.8679
    2718       8.2288
    2719       7.8922
    2720       7.7015
    2721       7.8861
    2722       7.7721
    2723       7.6394
    2724       7.4151
    2725       7.6048
    2726       8.1781
    2727       7.7235
    2728       7.8467
    2729       8.1465
    2730       8.0014
    2731       8.0141
    2732       8.2728
    2733       7.6546
    2734       8.6211
    2735       8.3930
    2736       8.3148
    2737       7.9330
    2738       7.8912
    2739       7.7563
    2740       8.2878
    2741       7.5394
    2742       7.9538
    2743       7.9559
    2744       7.7363
    2745       7.7097
    2746       8.3295
    2747       8.3178
    2748       8.2940
    2749       7.9895
    2750       8.3054
    2751       8.0336
    2752       8.2565
    2753       7.4895
    2754       8.0108
    2755       8.9869
    2756       7.9556
    2757       8.2794
    2758       8.3737
    2759       8.2797
    2760       8.2427
    2761       8.0222
    2762       8.3260
    2763       7.8929
    2764       8.1561
    2765       7.8147
    2766       7.4935
    2767       7.6330
    2768       7.6190
    2769       7.8941
    2770       7.9934
    2771       7.8943
    2772       8.2345
    2773       8.3008
    2774       8.0685
    2775       7.7669
    2776       7.9909
    2777       7.5930
    2778       7.7335
    2779       7.4256
    2780       7.6776
    2781       7.6963
    2782       7.6150
    2783       8.0614
    2784       7.7125
    2785       8.4759
    2786       7.7957
    2787       8.0682
    2788       8.1545
    2789       8.2356
    2790       8.5865
    2791       8.6209
    2792       8.5494
    2793       8.6691
    2794       7.9606
    2795       8.3996
    2796       8.4209
    2797       7.7908
    2798       7.6970
    2799       7.8413
    2800       8.2552
    2801       7.9151
    2802       7.9789
    2803       8.1296
    2804       7.9251
    2805       8.1166
    2806       7.7586
    2807       9.0113
    2808       8.1781
    2809       8.0853
    2810       7.6134
    2811       7.8158
    2812       7.5213
    2813       7.1499
    2814       7.2987
    2815       7.4574
    2816       7.5212
    2817       7.6427
    2818       7.5518
    2819       8.2345
    2820       8.3543
    2821       7.8439
    2822       8.6595
    2823       8.1339
    2824       8.5399
    2825       8.4789
    2826       9.4568
    2827       8.6869
    2828       8.3921
    2829       8.3410
    2830       8.3294
    2831       8.7311
    2832       8.6218
    2833       8.7575
    2834       8.9447
    2835       8.2558
    2836       7.6310
    2837       8.1279
    2838       8.1986
    2839       8.2359
    2840       8.2356
    2841       8.2500
    2842       8.1426
    2843       7.7146
    2844       8.3520
    2845       8.6734
    2846       8.4074
    2847       7.7097
    2848       8.5299
    2849       8.2880
    2850       7.4635
    2851       8.3088
    2852       7.9432
    2853       8.6061
    2854       8.4703
    2855       8.3628
    2856       8.2140
    2857       8.4967
    2858       8.2357
    2859       8.7052
    2860       8.3224
    2861       8.8806
    2862       8.0814
    2863       7.9503
    2864       8.0884
    2865       8.1717
    2866       8.5946
    2867       7.6804
    2868       7.9883
    2869       8.4660
    2870       7.8134
    2871       7.8398
    2872       8.3586
    2873       8.0817
    2874       8.4723
    2875       8.1232
    2876       8.0380
    2877       8.5967
    2878       8.5022
    2879       8.3975
    2880       8.2748
    2881       7.4318
    2882       7.4182
    2883       7.0866
    2884       7.4804
    2885       7.6052
    2886       8.4602
    2887       7.9100
    2888       7.8066
    2889       7.2029
    2890       7.8512
    2891       7.9716
    2892       7.9634
    2893       7.4567
    2894       7.7822
    2895       8.2523
    2896       7.7406
    2897       8.0332
    2898       8.1200
    2899       7.8498
    2900       8.3148
    2901       8.3378
    2902       8.4257
    2903       8.4462
    2904       8.3534
    2905       8.9740
    2906       8.5692
    2907       8.2825
    2908       8.3917
    2909       8.3779
    2910       8.0477
    2911       7.9022
    2912       8.9392
    2913       8.6607
    2914       8.5360
    2915       8.3244
    2916       8.0828
    2917       8.3025
    2918       8.1883
    2919       8.4730
    2920       8.1272
    2921       8.5912
    2922       8.1062
    2923       8.2787
    2924       7.9114
    2925       7.8420
    2926       8.2031
    2927       8.2936
    2928       8.0812
    2929       8.5852
    2930       8.8363
    2931       9.2347
    2932       9.1388
    2933       8.3338
    2934       8.4168
    2935       8.7718
    2936       8.4992
    2937       7.6515
    2938       8.4125
    2939       8.4800
    2940       7.9147
    2941       8.3771
    2942       8.3649
    2943       8.8553
    2944       7.9012
    2945       8.4381
    2946       8.4830
    2947       8.7661
    2948       8.5702
    2949       9.2710
    2950       8.2478
    2951       8.7390
    2952       8.1497
    2953       8.7802
    2954       8.2367
    2955       7.9895
    2956       8.5513
    2957       9.1000
    2958       8.9816
    2959       8.7848
    2960       8.4043
    2961       8.1256
    2962       7.4063
    2963       8.1313
    2964       7.9447
    2965       8.5050
    2966       8.2248
    2967       7.9742
    2968       8.5935
    2969       8.3062
    2970       8.3008
    2971       7.7559
    2972       7.9584
    2973       7.7063
    2974       7.9815
    2975       7.8033
    2976       8.4529
    2977       7.5990
    2978       7.5749
    2979       8.2303
    2980       8.2015
    2981       7.7221
    2982       7.3774
    2983       7.2699
    2984       7.0391
    2985       7.6471
    2986       7.6160
    2987       7.9090
    2988       7.0220
    2989       8.0039
    2990       7.6815
    2991       8.3013
    2992       8.6545
    2993       7.9839
    2994       8.5557
    2995       8.5226
    2996       8.5503
    2997       8.4814
    2998       8.2202
    2999       8.3475
    3000       8.4107
    3001       8.1180
    3002       8.5275
    3003       8.9038
    3004       8.2604
    3005       8.5297
    3006       7.8878
    3007       8.0997
    3008       8.2362
    3009       8.9223
    3010       7.8100
    3011       8.2843
    3012       8.3547
    3013       8.2389
    3014       8.0044
    3015       8.5521
    3016       8.8904
    3017       8.4100
    3018       8.1837
    3019       8.6064
    3020       8.1980
    3021       8.5767
    3022       8.7136
    3023       8.9253
    3024       8.8771
    3025       9.2919
    3026       9.2496
    3027       9.0679
    3028       8.4962
    3029       8.0908
    3030       8.1164
    3031       8.2940
    3032       8.2249
    3033       8.3831
    3034       8.3540
    3035       7.7805
    3036       8.1333
    3037       8.5808
    3038       8.4356
    3039       8.0956
    3040       8.5162
    3041       8.5728
    3042       8.4382
    3043       8.3444
    3044       8.7925
    3045       8.7167
    3046       8.9071
    3047       7.7777
    3048       8.5719
    3049       9.0567
    3050       8.6663
    3051       8.6369
    3052       8.2757
    3053       8.2865
    3054       8.4475
    3055       8.8250
    3056       8.9491
    3057       8.6598
    3058       8.5790
    3059       8.9403
    3060       8.5325
    3061       7.9825
    3062       8.6074
    3063       8.1312
    3064       8.1425
    3065       7.9027
    3066       7.7873
    3067       8.2890
    3068       7.2439
    3069       7.9716
    3070       7.8059
    3071       8.4906
    3072       8.1633
    3073       7.9746
    3074       8.1706
    3075       8.1859
    3076       7.6508
    3077       7.7459
    3078       8.1462
    3079       7.8240
    3080       7.8504
    3081       7.8712
    3082       7.3870
    3083       8.2237
    3084       7.8014
    3085       7.7204
    3086       7.8570
    3087       8.2363
    3088       7.4738
    3089       8.1741
    3090       7.4835
    3091       7.0994
    3092       8.0049
    3093       7.7448
    3094       7.7274
    3095       7.6774
    3096       7.4722
    3097       7.8404
    3098       7.0905
    3099       7.4437
    3100       7.3386
    3101       8.3485
    3102       8.4907
    3103       8.6728
    3104       8.6414
    3105       8.5810
    3106       8.3068
    3107       7.8135
    3108       7.7473
    3109       8.1786
    3110       9.0638
    3111       8.8755
    3112       8.6402
    3113       8.7111
    3114       9.2254
    3115       9.5115
    3116       9.1747
    3117       9.0219
    3118       9.3393
    3119       9.2749
    3120       9.1442
    3121       9.0237
    3122       8.9899
    3123       9.0842
    3124       8.7594
    3125       8.2278
    3126       8.2646
    3127       7.6941
    3128       7.7491
    3129       8.0117
    3130       7.2089
    3131       8.2830
    3132       7.8838
    3133       7.9773
    3134       7.3758
    3135       7.7209
    3136       7.9056
    3137       8.2259
    3138       8.5386
    3139       8.3587
    3140       7.9500
    3141       8.1265
    3142       7.9152
    3143       8.7531
    3144       7.9665
    3145       7.9842
    3146       7.8863
    3147       8.0749
    3148       8.2036
    3149       7.8768
    3150       7.8337
    3151       7.8719
    3152       8.3511
    3153       8.4587
    3154       7.6700
    3155       7.8206
    3156       7.7306
    3157       7.4869
    3158       7.0422
    3159       7.4267
    3160       7.5358
    3161       6.8611
    3162       6.8185
    3163       6.8006
    3164       7.3177
    3165       7.4742
    3166       7.4725
    3167       7.7859
    3168       7.8099
    3169       7.3824
    3170       7.5480
    3171       7.4670
    3172       7.8739
    3173       7.7441
    3174       7.7839
    3175       7.3874
    3176       8.1033
    3177       7.2053
    3178       7.5013
    3179       8.3771
    3180       7.9617
    3181       8.1032
    3182       7.7948
    3183       7.5251
    3184       8.0034
    3185       8.0716
    3186       8.0406
    3187       7.9113
    3188       8.7286
    3189       8.2125
    3190       8.5010
    3191       8.1402
    3192       7.9729
    3193       7.8468
    3194       7.5599
    3195       8.0059
    3196       8.0066
    3197       8.0270
    3198       8.5305
    3199       8.5216
    3200       8.2520
    3201       8.0716
    3202       8.2051
    3203       7.9241
    3204       8.3089
    3205       8.5283
    3206       9.2172
    3207       8.7897
    3208       8.9388
    3209       8.8680
    3210       9.1542
    3211       8.9928
    3212       8.7389
    3213       9.3722
    3214       9.1149
    3215       9.5155
    3216       9.3294
    3217       9.1084
    3218       8.8293
    3219       8.5959
    3220       9.0558
    3221       9.2422
    3222       9.5786
    3223       8.4655
    3224       8.6636
    3225       8.9030
    3226       8.1799
    3227       8.2355
    3228       8.6334
    3229       7.7029
    3230       8.0466
    3231       8.3809
    3232       8.1956
    3233       8.2448
    3234       7.9224
    3235       7.9089
    3236       8.2366
    3237       7.7495
    3238       7.6017
    3239       8.1395
    3240       7.1507
    3241       8.4586
    3242       7.8568
    3243       7.6786
    3244       8.1673
    3245       7.5802
    3246       8.1181
    3247       7.9390
    3248       8.5322
    3249       8.2812
    3250       9.0777
    3251       9.3840
    3252       9.7762
    3253       8.1590
    3254       8.8315
    3255       8.2815
    3256       8.3032
    3257       8.4513
    3258       7.9355
    3259       8.4086
    3260       8.8429
    3261       8.6632
    3262       8.7600
    3263       8.3060
    3264       8.6755
    3265       7.8451
    3266       8.5771
    3267       8.2970
    3268       8.7123
    3269       8.9441
    3270       8.2937
    3271       7.8423
    3272       8.1291
    3273       8.2984
    3274       8.1452
    3275       8.1039
    3276       8.6618
    3277       8.7270
    3278       8.5359
    3279       8.6219
    3280       8.8301
    3281       8.7844
    3282       8.2255
    3283       8.6181
    3284       8.3154
    3285       8.3791
    3286       8.5637
    3287       8.4027
    3288       8.4999
    3289       8.5988
    3290       8.3300
    3291       8.1815
    3292       8.7324
    3293       8.8402
    3294       9.1380
    3295       9.9344
    3296       8.3981
    3297       8.6232
    3298       9.6806
    3299       8.5600
    3300       9.0416
    3301       9.1419
    3302       8.6455
    3303       9.3637
    3304       9.4817
    3305       9.2838
    3306       9.0743
    3307       9.1337
    3308       9.1960
    3309       8.7589
    3310       8.7814
    3311       8.5153
    3312       8.7660
    3313       9.1024
    3314       8.9686
    3315       9.1395
    3316       8.7178
    3317       8.8452
    3318       8.7561
    3319       8.2646
    3320       8.5212
    3321       8.9012
    3322       8.9370
    3323       8.4807
    3324       8.7707
    3325       8.3015
    3326       8.6827
    3327       8.8895
    3328       8.3248
    3329       8.4475
    3330       8.4642
    3331       8.3426
    3332       8.6069
    3333       8.2849
    3334       8.7065
    3335       8.4782
    3336       8.2370
    3337       8.7376
    3338       9.2763
    3339       9.2079
    3340       9.1147
    3341       8.6639
    3342       8.2028
    3343       8.0435
    3344       8.7671
    3345       8.8539
    3346       8.9913
    3347       8.4105
    3348       8.2780
    3349       8.3431
    3350       8.4753
    3351       7.0424
    3352       7.7394
    3353       7.8348
    3354       8.3190
    3355       7.4108
    3356       8.1707
    3357       8.7595
    3358       8.1368
    3359       8.2231
    3360       7.3425
    3361       8.1132
    3362       7.7208
    3363       7.5480
    3364       8.1120
    3365       7.7383
    3366       7.7629
    3367       8.2722
    3368       8.2314
    3369       8.5980
    3370       8.3907
    3371       8.1600
    3372       8.4675
    3373       8.2642
    3374       7.9849
    3375       8.4197
    3376       8.2255
    3377       8.4886
    3378       8.3001
    3379       8.4735
    3380       8.1042
    3381       8.3012
    3382       8.3279
    3383       8.9195
    3384       8.4065
    3385       8.9774
    3386       8.5598
    3387       8.4252
    3388       8.1432
    3389       8.2902
    3390       7.7696
    3391       8.3084
    3392       8.7381
    3393       8.4749
    3394       8.7863
    3395       8.0926
    3396       9.1039
    3397       8.0853
    3398       8.3482
    3399       8.2416
    3400       7.7681
    3401       7.9629
    3402       8.0597
    3403       8.3411
    3404       8.6235
    3405       8.1934
    3406       8.7554
    3407       8.2656
    3408       7.8267
    3409       8.0582
    3410       8.6860
    3411       8.3547
    3412       8.5119
    3413       8.7861
    3414       8.8037
    3415       8.3138
    3416       8.6695
    3417       8.6498
    3418       8.2702
    3419       8.2107
    3420       8.2226
    3421       8.7615
    3422       8.2717
    3423       8.7966
    3424       8.9464
    3425       8.3694
    3426       8.7296
    3427       8.5577
    3428       9.4936
    3429       9.0708
    3430       9.7209
    3431       8.9264
    3432       9.0266
    3433       9.0346
    3434       8.6167
    3435       8.4763
    3436       7.7749
    3437       8.2368
    3438       8.0069
    3439       8.4813
    3440       8.6356
    3441       8.8722
    3442       8.1442
    3443       7.9728
    3444       8.5054
    3445       8.3503
    3446       8.3906
    3447       8.8904
    3448       8.3860
    3449       8.6093
    3450       8.6964
    3451       8.8630
    3452       8.9554
    3453       8.6637
    3454       8.7835
    3455       8.8359
    3456       8.9918
    3457       8.7154
    3458       9.8523
    3459       8.6108
    3460       9.3578
    3461       9.1540
    3462       8.9528
    3463       9.3183
    3464       9.0242
    3465       8.6369
    3466       9.0388
    3467       9.2293
    3468       9.0495
    3469       9.0033
    3470       8.7435
    3471       8.4802
    3472       8.9782
    3473       9.3498
    3474       8.6951
    3475       9.1746
    3476       9.3577
    3477       9.3387
    3478       8.8333
    3479       8.5655
    3480       9.2094
    3481       9.2387
    3482       9.1627
    3483       9.2763
    3484       9.3955
    3485      10.5464
    3486      10.0279
    3487       9.8409
    3488       9.3814
    3489       9.7173
    3490      10.0049
    3491       9.4017
    3492       9.3790
    3493       9.0338
    3494       8.5358
    3495       8.6089
    3496       9.0768
    3497       8.7633
    3498       8.8932
    3499       9.4132
    3500       8.6533
    3501       8.1973
    3502       8.5621
    3503       8.6590
    3504       9.2792
    3505       8.8778
    3506       8.6262
    3507       8.4972
    3508       8.4108
    3509       8.5869
    3510       8.8800
    3511       8.6899
    3512       8.1176
    3513       8.2973
    3514       8.2523
    3515       8.3182
    3516       8.3621
    3517       8.6307
    3518       8.5607
    3519       8.3225
    3520       8.5760
    3521       8.2312
    3522       8.1544
    3523       8.6235
    3524       8.6072
    3525       9.0187
    3526       9.2922
    3527       8.7527
    3528       8.7210
    3529       8.9485
    3530       8.4991
    3531       9.0353
    3532       8.7321
    3533       9.1377
    3534       8.6902
    3535       8.2254
    3536       8.5808
    3537       7.9978
    3538       8.7480
    3539       8.0354
    3540       8.2213
    3541       8.6443
    3542       8.4367
    3543       8.6877
    3544       9.2211
    3545       9.0698
    3546       9.1162
    3547       8.8178
    3548       8.8222
    3549       8.7204
    3550       9.1102
    3551       8.5733
    3552       8.1000
    3553       8.3269
    3554       8.3187
    3555       8.3571
    3556       9.0835
    3557       8.9165
    3558       8.7648
    3559       8.7060
    3560       9.1295
    3561       8.9528
    3562       9.7830
    3563       9.2933
    3564       8.6938
    3565       9.2705
    3566       9.2844
    3567       8.4830
    3568       8.0786
    3569       8.3099
    3570       8.9000
    3571       9.0978
    3572       8.8423
    3573       8.7936
    3574       9.4638
    3575       9.4732
    3576       9.3874
    3577       9.7542
    3578       9.4860
    3579       9.2667
    3580       9.4247
    3581       8.7158
    3582       8.6131
    3583       9.0952
    3584       9.4784
    3585       9.4958
    3586       8.7816
    3587       9.5535
    3588       8.7367
    3589       9.2992
    3590       8.8978
    3591       8.8669
    3592       9.9103
    3593       8.8487
    3594       8.4012
    3595       8.9968
    3596       8.8694
    3597       8.6734
    3598       9.2180
    3599       9.2283
    3600       9.1676
    3601      10.3565
    3602       9.6074
    3603       9.3280
    3604      10.2198
    3605       9.1228
    3606       9.9811
    3607       9.9334
    3608       9.3927
    3609       9.3207
    3610       9.2625
    3611       9.4178
    3612       9.5245
    3613       9.4815
    3614       9.2544
    3615       9.9873
    3616       8.9346
    3617       9.8229
    3618       9.4911
    3619       9.4264
    3620       9.4067
    3621      10.5443
    3622       9.9531
    3623      10.4927
    3624      10.2048
    3625      10.2699
    3626      10.4980
    3627      10.2731
    3628      10.1148
    3629      10.7227
    3630      10.2603
    3631      10.7195
    3632      10.4878
    3633       9.2939
    3634      10.1075
    3635       9.7513
    3636      10.3768
    3637       9.8787
    3638      10.4635
    3639      10.1770
    3640       9.8272
    3641       9.7569
    3642      10.1737
    3643       9.7416
    3644       9.9536
    3645      10.0737
    3646       9.3047
    3647       9.6013
    3648      10.1223
    3649      10.1288
    3650       9.5897
    3651       9.9312
    3652       9.1394
    3653       9.6629
    3654       9.9193
    3655       9.3403
    3656       9.3760
    3657      10.0912
    3658       9.7273
    3659       9.7648
    3660       9.4650
    3661       8.7693
    3662       9.0396
    3663       8.6136
    3664       8.3119
    3665       8.4748
    3666       8.5215
    3667       8.9975
    3668       8.9251
    3669       8.8602
    3670       8.8199
    3671       9.0721
    3672       9.0408
    3673       8.2437
    3674       8.5456
    3675       8.2277
    3676       8.4984
    3677       8.6403
    3678       8.7197
    3679       8.7408
    3680       8.6086
    3681       8.4222
    3682       8.7462
    3683       9.0006
    3684       9.4332
    3685       9.1694
    3686       8.8960
    3687       8.7891
    3688       8.5164
    3689       8.2274
    3690       8.6983
    3691       8.5786
    3692       8.6695
    3693       8.8412
    3694       8.8320
    3695       7.7991
    3696       8.5395
    3697       8.0156
    3698       9.1332
    3699       9.0026
    3700       9.1031
    3701       8.9804
    3702       9.0389
    3703       8.7015
    3704       8.7805
    3705       8.7334
    3706       8.7777
    3707       8.7984
    3708       8.3214
    3709       8.3772
    3710       8.8083
    3711       8.1723
    3712       8.5380
    3713       7.9031
    3714       8.1623
    3715       8.1553
    3716       7.8953
    3717       8.0606
    3718       8.2991
    3719       7.7122
    3720       8.0191
    3721       7.8594
    3722       8.1353
    3723       7.8061
    3724       8.3015
    3725       8.0330
    3726       8.5443
    3727       7.9641
    3728       8.9467
    3729       8.4534
    3730       9.1916
    3731       8.1663
    3732       8.3908
    3733       8.0004
    3734       8.1887
    3735       8.7520
    3736       8.1916
    3737       7.7375
    3738       7.6817
    3739       8.0165
    3740       8.4540
    3741       8.3830
    3742       9.0619
    3743       8.4600
    3744       8.6412
    3745       8.5566
    3746       8.4220
    3747       8.4363
    3748       8.3707
    3749       8.5395
    3750       7.5230
    3751       7.7114
    3752       8.6711
    3753       8.9170
    3754       8.5812
    3755       8.3471
    3756       7.9658
    3757       8.2349
    3758       8.0108
    3759       8.2379
    3760       8.2562
    3761       8.3908
    3762       8.7099
    3763       8.5526
    3764       8.8278
    3765       8.3140
    3766       8.7172
    3767       8.9511
    3768       8.9099
    3769       8.8323
    3770       8.8755
    3771       9.2029
    3772       9.3537
    3773       8.8472
    3774       8.3899
    3775       8.7823
    3776       8.9864
    3777       8.1261
    3778       8.4469
    3779       9.3332
    3780       8.7834
    3781       8.9176
    3782       8.9131
    3783       8.7290
    3784       9.4455
    3785       9.1549
    3786       9.9059
    3787       9.7038
    3788       8.8379
    3789       8.9979
    3790       9.1343
    3791       9.2956
    3792       9.1629
    3793       9.0458
    3794       7.9954
    3795       8.7979
    3796       8.3660
    3797       8.4638
    3798       8.9141
    3799       8.5131
    3800       8.9156
    3801       8.5582
    3802       8.8453
    3803       8.3073
    3804       8.2270
    3805       8.3060
    3806       8.9333
    3807       8.4306
    3808       8.2517
    3809       8.3483
    3810       7.9127
    3811       8.0282
    3812       7.8504
    3813       8.5656
    3814       8.2138
    3815       8.3322
    3816       8.1490
    3817       8.4821
    3818       8.1946
    3819       8.4826
    3820       8.1487
    3821       8.0018
    3822       8.0539
    3823       7.7444
    3824       8.1008
    3825       7.3402
    3826       7.1053
    3827       7.7054
    3828       7.6667
    3829       7.1826
    3830       7.4319
    3831       7.4075
    3832       7.6284
    3833       7.2853
    3834       7.5697
    3835       7.6880
    3836       7.4438
    3837       7.9862
    3838       7.3732
    3839       7.8326
    3840       7.8275
    3841       7.8339
    3842       7.2077
    3843       8.1781
    3844       8.0554
    3845       7.8093
    3846       8.0235
    3847       8.2509
    3848       8.6711
    3849       8.4325
    3850       8.5701
    3851       8.2383
    3852       8.4954
    3853       8.6406
    3854       8.7340
    3855       8.2060
    3856       8.2462
    3857       8.0723
    3858       8.1496
    3859       8.3726
    3860       8.6835
    3861       8.4228
    3862       7.9750
    3863       7.8052
    3864       7.3640
    3865       7.8019
    3866       8.5983
    3867       7.5120
    3868       8.2357
    3869       7.4458
    3870       8.9207
    3871       8.6562
    3872       8.9788
    3873       9.0382
    3874       9.6380
    3875       9.7721
    3876       9.6154
    3877       9.8064
    3878       9.4759
    3879       9.1232
    3880       9.2420
    3881       9.3253
    3882       9.1233
    3883       9.4814
    3884       9.6289
    3885       9.2279
    3886       8.8187
    3887       8.8855
    3888       7.6227
    3889       8.4027
    3890       7.7690
    3891       8.1406
    3892       8.0833
    3893       8.0623
    3894       7.5276
    3895       7.6029
    3896       7.9779
    3897       7.6220
    3898       7.6601
    3899       8.0104
    3900       7.9085
    3901       7.6241
    3902       7.9894
    3903       7.9854
    3904       8.0591
    3905       8.3057
    3906       8.1349
    3907       7.7666
    3908       8.1350
    3909       8.2017
    3910       8.4732
    3911       8.3054
    3912       8.6334
    3913       8.1132
    3914       7.6263
    3915       8.3528
    3916       8.5548
    3917       8.0417
    3918       7.3758
    3919       8.0097
    3920       8.2817
    3921       7.8520
    3922       8.1508
    3923       8.3304
    3924       8.9585
    3925       9.1348
    3926       9.0736
    3927       8.9706
    3928       9.4435
    3929       8.6431
    3930       9.3187
    3931       9.2556
    3932       9.5230
    3933       8.9280
    3934       8.6761
    3935       8.1517
    3936       8.7128
    3937       8.0504
    3938       8.6387
    3939       8.5518
    3940       8.5233
    3941       8.8682
    3942       8.2546
    3943       8.5475
    3944       7.9539
    3945       7.5254
    3946       8.2656
    3947       7.8625
    3948       8.6226
    3949       8.4718
    3950       8.7271
    3951       8.6186
    3952       9.2346
    3953       8.6391
    3954       8.5653
    3955       8.6960
    3956       8.7183
    3957       8.6166
    3958       8.6641
    3959       8.6862
    3960       8.5764
    3961       9.0943
    3962       8.4944
    3963       8.7216
    3964       8.8540
    3965       8.1197
    3966       8.2158
    3967       8.4646
    3968       8.5566
    3969       8.1549
    3970       8.3313
    3971       8.2387
    3972       8.2401
    3973       8.7198
    3974       8.7186
    3975       8.4831
    3976       8.8135
    3977       8.9278
    3978       9.1823
    3979       9.2791
    3980       9.1542
    3981       8.6186
    3982       8.9838
    3983       9.6609
    3984       9.6214
    3985       9.0663
    3986       9.2640
    3987       9.3553
    3988       9.9498
    3989       9.5310
    3990       9.3258
    3991       9.0659
    3992       8.7552
    3993       9.0697
    3994       8.7630
    3995       9.6756
    3996       9.5114
    3997       9.1782
    3998       8.7670
    3999       8.9740
    4000       9.2776
    4001       9.2314
    4002       9.3240
    4003       9.5217
    4004       9.3425
    4005       9.4439
    4006       9.5768
    4007       9.4101
    4008       8.6350
    4009       9.5300
    4010       9.7535
    4011       9.5789
    4012       9.7821
    4013       9.1366
    4014       8.6361
    4015       9.5655
    4016       9.1359
    4017       8.8255
    4018       8.6328
    4019       9.7169
    4020       9.4091
    4021       8.9737
    4022       8.0533
    4023       8.8346
    4024       8.4346
    4025       8.5029
    4026       8.7456
    4027       8.3958
    4028       8.6643
    4029       8.6154
    4030       8.5256
    4031       8.6484
    4032       8.9553
    4033       9.2291
    4034       9.0630
    4035       9.2647
    4036       8.7498
    4037       9.2359
    4038       9.2796
    4039       9.7021
    4040       9.0346
    4041       9.7989
    4042       9.5314
    4043       9.0721
    4044       9.4891
    4045       9.1278
    4046       8.9386
    4047       9.1451
    4048       8.4942
    4049       9.4102
    4050       9.5168
    4051       8.6326
    4052       8.7364
    4053       8.8834
    4054       9.1241
    4055       8.3623
    4056       8.8615
    4057       9.0629
    4058       8.2320
    4059       8.6628
    4060       8.3460
    4061       9.2247
    4062       8.2266
    4063       8.1175
    4064       8.5048
    4065       8.3826
    4066       7.8424
    4067       8.0410
    4068       8.8847
    4069       8.9564
    4070       8.3121
    4071       8.6162
    4072       8.4351
    4073       9.1882
    4074       9.4839
    4075       8.9855
    4076       8.8096
    4077       9.4383
    4078       9.1072
    4079       8.3265
    4080       8.1945
    4081       8.7017
    4082       8.2256
    4083       7.8179
    4084       7.5125
    4085       7.9355
    4086       8.5816
    4087       7.7049
    4088       8.2380
    4089       7.9020
    4090       8.6811
    4091       8.3634
    4092       8.6371
    4093       8.1676
    4094       8.5276
    4095       8.0363
    4096       8.3154
    4097       8.3354
    4098       8.2258
    4099       8.0214
    4100       8.4528
    4101       7.8434
    4102       8.3125
    4103       8.3102
    4104       7.7501
    4105       7.4925
    4106       7.0854
    4107       7.3152
    4108       7.7129
    4109       7.8277
    4110       8.4463
    4111       8.0240
    4112       8.0099
    4113       7.7292
    4114       8.0399
    4115       7.9541
    4116       7.3396
    4117       8.0007
    4118       8.1174
    4119       7.6911
    4120       8.0009
    4121       7.7370
    4122       8.4613
    4123       8.0098
    4124       8.4601
    4125       8.3402
    4126       9.0684
    4127       8.2464
    4128       7.9567
    4129       7.9079
    4130       8.3300
    4131       8.6268
    4132       8.1345
    4133       8.2929
    4134       9.2613
    4135       8.9056
    4136       8.6087
    4137       8.8713
    4138       9.5210
    4139       9.2594
    4140       8.1516
    4141       8.3991
    4142       8.3239
    4143       7.8847
    4144       8.3208
    4145       8.3804
    4146       8.5108
    4147       8.4850
    4148       8.6261
    4149       8.8991
    4150       8.8193
    4151       8.5711
    4152       8.2302
    4153       8.5751
    4154       8.6742
    4155       7.9683
    4156       8.2382
    4157       8.4815
    4158       8.4557
    4159       8.2126
    4160       8.6377
    4161       8.5176
    4162       7.8016
    4163       8.5632
    4164       7.9842
    4165       8.4003
    4166       8.4733
    4167       8.6167
    4168       8.7053
    4169       9.0061
    4170       9.0135
    4171       9.4001
    4172       9.0573
    4173       9.2292
    4174       9.1703
    4175       9.4493
    4176       8.8604
    4177       9.3552
    4178       8.7302
    4179       8.8857
    4180       9.3635
    4181       9.6447
    4182       9.3011
    4183       9.2592
    4184       9.4831
    4185       9.7240
    4186       9.1019
    4187       9.2547
    4188       8.9928
    4189       9.0668
    4190       9.4681
    4191       9.7171
    4192       9.5053
    4193       9.6902
    4194       9.5941
    4195       9.6293
    4196       9.7469
    4197       9.3786
    4198       9.0638
    4199       8.6969
    4200       8.8285
    4201       8.8163
    4202       8.7518
    4203       8.7199
    4204       8.9204
    4205       8.6308
    4206       8.9644
    4207       8.6430
    4208       8.9818
    4209       8.8530
    4210       9.0705
    4211       9.0643
    4212       8.5093
    4213       9.0749
    4214       9.1654
    4215       9.1529
    4216       9.2917
    4217       9.0069
    4218       8.8274
    4219       9.5036
    4220       8.9191
    4221       9.5684
    4222       9.0073
    4223       9.5173
    4224       9.4246
    4225       9.4377
    4226       9.4924
    4227       9.0329
    4228       9.2160
    4229       9.7248
    4230       9.7987
    4231       9.2448
    4232       9.7482
    4233       9.9475
    4234       9.9327
    4235       9.7962
    4236       9.8793
    4237       9.6795
    4238       9.4835
    4239       9.9190
    4240       9.6973
    4241       9.9887
    4242       9.9136
    4243       9.5689
    4244      10.0361
    4245       9.8163
    4246      10.1937
    4247       9.5391
    4248       9.3651
    4249       9.3451
    4250       9.4686
    4251       9.1195
    4252       8.4586
    4253       8.4647
    4254       8.2905
    4255       9.0230
    4256       8.8185
    4257       8.6029
    4258       8.2913
    4259       8.1375
    4260       8.7635
    4261       9.0186
    4262       9.4273
    4263       9.6532
    4264       8.4237
    4265       8.8541
    4266       8.8024
    4267       9.1876
    4268      10.0998
    4269       8.5719
    4270       8.0727
    4271       7.8055
    4272       7.6517
    4273       8.7434
    4274       8.3438
    4275       7.6385
    4276       7.7897
    4277       7.7685
    4278       7.6881
    4279       8.3012
    4280       8.0544
    4281       8.6915
    4282       8.0113
    4283       8.4412
    4284       8.5804
    4285       8.3774
    4286       7.8144
    4287       8.4263
    4288       7.6332
    4289       8.1346
    4290       7.8203
    4291       8.0117
    4292       8.3996
    4293       8.4235
    4294       8.1454
    4295       8.0496
    4296       7.9938
    4297       8.6673
    4298       8.2287
    4299       8.6095
    4300       8.3282
    4301       8.9899
    4302       8.5095
    4303       8.9679
    4304       8.4553
    4305       8.9362
    4306       8.4053
    4307       8.2927
    4308       8.3477
    4309       8.4128
    4310       8.3596
    4311       8.0667
    4312       8.1251
    4313       8.4770
    4314       7.3329
    4315       8.2530
    4316       7.7720
    4317       8.1041
    4318       7.9544
    4319       7.8332
    4320       7.5739
    4321       7.2235
    4322       7.9802
    4323       7.6903
    4324       8.1495
    4325       8.0657
    4326       7.4476
    4327       7.9748
    4328       8.0715
    4329       8.1714
    4330       8.1486
    4331       8.0863
    4332       8.0530
    4333       8.0577
    4334       8.0429
    4335       8.2603
    4336       7.7796
    4337       8.5486
    4338       8.2742
    4339       8.1700
    4340       8.2877
    4341       7.6418
    4342       8.1992
    4343       8.4196
    4344       8.1259
    4345       8.0701
    4346       8.0583
    4347       7.7925
    4348       7.8311
    4349       7.6853
    4350       7.6027
    4351       7.8126
    4352       7.1436
    4353       7.6332
    4354       7.1536
    4355       7.4415
    4356       6.7462
    4357       7.0378
    4358       7.3492
    4359       7.3807
    4360       7.5277
    4361       6.9701
    4362       6.9610
    4363       7.3158
    4364       7.1504
    4365       6.0153
    4366       6.6674
    4367       6.8928
    4368       7.2172
    4369       6.9853
    4370       6.6277
    4371       7.3644
    4372       6.5188
    4373       6.8442
    4374       6.5481
    4375       6.9147
    4376       7.1550
    4377       6.7376
    4378       6.5941
    4379       6.4652
    4380       6.9799
    4381       7.0729
    4382       7.6071
    4383       7.5430
    4384       7.6133
    4385       6.6298
    4386       7.0200
    4387       6.6684
    4388       7.1479
    4389       7.2565
    4390       7.1546
    4391       7.4690
    4392       7.1744
    4393       7.2212
    4394       7.5301
    4395       7.6147
    4396       7.1365
    4397       7.0420
    4398       7.0335
    4399       7.5067
    4400       7.7821
    4401       7.3800
    4402       7.7499
    4403       7.4018
    4404       7.2964
    4405       7.2313
    4406       7.6948
    4407       7.5504
    4408       7.6632
    4409       7.2735
    4410       7.2638
    4411       6.5844
    4412       6.8143
    4413       7.0610
    4414       7.3212
    4415       7.0872
    4416       7.0834
    4417       6.9235
    4418       7.4618
    4419       7.1861
    4420       6.8049
    4421       7.4847
    4422       7.3009
    4423       6.7575
    4424       7.4004
    4425       7.8709
    4426       8.0044
    4427       7.9172
    4428       8.3284
    4429       7.4534
    4430       7.2155
    4431       7.0064
    4432       7.1911
    4433       6.9611
    4434       7.5428
    4435       8.1461
    4436       8.2761
    4437       8.0875
    4438       8.4365
    4439       8.8653
    4440       8.6056
    4441       8.1792
    4442       8.9844
    4443       8.3613
    4444       8.1845
    4445       8.4563
    4446       8.3761
    4447       8.8256
    4448       9.1677
    4449       9.3109
    4450       9.1170
    4451       9.6833
    4452       9.3236
    4453       9.1660
    4454       8.7119
    4455       8.7134
    4456       8.7726
    4457       8.6003
    4458       9.1867
    4459       8.2336
    4460       7.8411
    4461       8.7961
    4462       9.1972
    4463       8.7669
    4464       9.5823
    4465       9.1933
    4466       9.0829
    4467       9.0506
    4468       9.1152
    4469       8.4590
    4470       8.5144
    4471       9.5277
    4472       8.9888
    4473       8.7410
    4474       8.5784
    4475       8.3154
    4476       8.7449
    4477       8.7708
    4478       8.6048
    4479       8.5366
    4480       8.9221
    4481       8.3976
    4482       8.1458
    4483       9.0043
    4484       9.2598
    4485       9.1975
    4486       9.3604
    4487       8.3934
    4488       8.6422
    4489       9.0377
    4490       8.9683
    4491       8.6053
    4492       8.7620
    4493       9.2328
    4494       8.7217
    4495       9.0524
    4496       9.3244
    4497       9.7648
    4498       9.2239
    4499       9.6492
    4500       9.2027
    4501       9.3423
    4502       9.2782
    4503       8.9839
    4504       8.6926
    4505       9.0876
    4506       9.3567
    4507       9.0468
    4508       8.5202
    4509       8.8643
    4510       8.3183
    4511       8.6284
    4512       8.4017
    4513       8.1485
    4514       8.9084
    4515       8.9434
    4516       8.7851
    4517       8.9910
    4518       9.5023
    4519       9.2737
    4520       9.2440
    4521       9.2905
    4522       8.7448
    4523       9.3343
    4524       9.2409
    4525       8.8565
    4526       8.7800
    4527       9.4718
    4528       9.4740
    4529       9.0761
    4530       9.3835
    4531       8.9656
    4532       9.2733
    4533       9.1136
    4534       9.0885
    4535       8.9965
    4536       8.5847
    4537       8.6751
    4538       8.4212
    4539       8.6550
    4540       8.9253
    4541       8.7151
    4542       9.3576
    4543       9.4626
    4544       9.2056
    4545       8.4462
    4546       9.3655
    4547       9.0493
    4548       9.2563
    4549       9.6480
    4550       9.4370
    4551       9.6413
    4552       8.9154
    4553       8.9008
    4554       8.1443
    4555       8.7698
    4556       8.9447
    4557       8.6663
    4558       8.5750
    4559       8.5673
    4560       9.0845
    4561       8.9329
    4562       8.8994
    4563       9.1286
    4564       8.8778
    4565       9.4540
    4566       9.1744
    4567       8.8894
    4568       8.8325
    4569       8.9040
    4570       8.7550
    4571       8.9702
    4572       8.7965
    4573       9.5628
    4574       8.9474
    4575       9.0095
    4576       9.1607
    4577       9.0871
    4578       8.7712
    4579       9.1461
    4580       9.6027
    4581       9.1468
    4582       9.5012
    4583       9.0392
    4584       9.4982
    4585       9.4320
    4586       9.1287
    4587       9.2828
    4588       9.2539
    4589       9.0542
    4590       8.9059
    4591       9.6419
    4592       9.4267
    4593       9.6510
    4594       9.4958
    4595       9.5057
    4596       9.2553
    4597       8.7518
    4598       8.8067
    4599       7.9991
    4600       8.4700
    4601       8.3855
    4602       8.7986
    4603       8.6595
    4604       7.7533
    4605       8.2467
    4606       7.2340
    4607       7.8775
    4608       7.6526
    4609       8.0920
    4610       7.7981
    4611       7.7635
    4612       7.7906
    4613       7.8977
    4614       8.3085
    4615       8.4120
    4616       7.9908
    4617       8.2490
    4618       8.5821
    4619       8.0675
    4620       8.2572
    4621       8.3828
    4622       8.7578
    4623       8.4522
    4624       8.1622
    4625       8.5557
    4626       7.8644
    4627       8.0922
    4628       8.6794
    4629       8.2708
    4630       8.4976
    4631       8.6997
    4632       8.6439
    4633       8.2892
    4634       8.1959
    4635       8.7031
    4636       8.8633
    4637       8.9073
    4638       8.4503
    4639       8.7009
    4640       8.0906
    4641       8.4461
    4642       8.8621
    4643       9.3095
    4644       8.3478
    4645       8.8573
    4646       8.4655
    4647       8.3988
    4648       8.5737
    4649       8.7968
    4650       8.8513
    4651       9.1111
    4652       8.4075
    4653       8.5630
    4654       7.8624
    4655       8.3019
    4656       8.4492
    4657       8.9586
    4658       8.5471
    4659       7.8023
    4660       8.7735
    4661       8.3129
    4662       8.6473
    4663       8.1165
    4664       8.6976
    4665       8.0519
    4666       8.3534
    4667       7.9671
    4668       7.9808
    4669       8.1557
    4670       7.9718
    4671       7.9306
    4672       7.8228
    4673       7.9929
    4674       7.5192
    4675       8.0307
    4676       8.6629
    4677       8.0650
    4678       8.6248
    4679       8.0002
    4680       8.5012
    4681       8.0589
    4682       8.2239
    4683       7.5857
    4684       7.5086
    4685       7.8855
    4686       8.0974
    4687       8.0592
    4688       8.0560
    4689       7.8288
    4690       8.0912
    4691       8.4887
    4692       8.8832
    4693       8.3330
    4694       8.6147
    4695       9.1421
    4696       9.0086
    4697       8.3212
    4698       7.7907
    4699       7.7365
    4700       8.1693
    4701       8.3244
    4702       8.6644
    4703       9.0880
    4704       8.5962
    4705       8.4700
    4706       8.5101
    4707       8.7387
    4708       8.4945
    4709       8.7200
    4710       8.8957
    4711       8.9375
    4712       7.5553
    4713       8.3559
    4714       8.7593
    4715       8.8191
    4716       8.5932
    4717       8.8204
    4718       8.9996
    4719       8.8065
    4720       8.9588
    4721       8.8064
    4722       9.0806
    4723       8.4683
    4724       8.6658
    4725       8.6321
    4726       8.3287
    4727       8.5656
    4728       8.3854
    4729       8.2654
    4730       8.4950
    4731       8.3839
    4732       8.1287
    4733       8.5380
    4734       8.5349
    4735       8.7196
    4736       8.9113
    4737       9.2446
    4738       8.8869
    4739       9.2190
    4740       9.7604
    4741       9.7061
    4742       9.4550
    4743       9.0547
    4744      10.0524
    4745      10.0644
    4746      10.7399
    4747      10.3157
    4748      10.2285
    4749      10.6998
    4750      10.2135
    4751      10.3236
    4752      10.7247
    4753      10.4952
    4754      11.2795
    4755      11.2733
    4756      10.4535
    4757      10.6335
    4758      10.7414
    4759      10.6736
    4760      10.3225
    4761      10.9516
    4762       9.9786
    4763      10.2870
    4764       9.8810
    4765      10.2899
    4766       9.7688
    4767       9.8569
    4768       9.7953
    4769      10.1769
    4770       9.5456
    4771       9.5678
    4772       9.7033
    4773       9.8119
    4774      10.2000
    4775       9.5812
    4776       9.7103
    4777       9.5780
    4778       9.4992
    4779       9.6104
    4780       9.3453
    4781       9.1039
    4782       8.8164
    4783       8.7649
    4784       8.9005
    4785       9.1495
    4786       9.5819
    4787       8.9166
    4788       9.1226
    4789       8.9101
    4790      10.0025
    4791       9.7580
    4792       9.1985
    4793       9.5596
    4794       9.1790
    4795       9.7013
    4796       9.3171
    4797       9.3260
    4798       9.8083
    4799       9.6209
    4800       8.9210
    4801       9.4409
    4802       9.0598
    4803       8.9337
    4804       9.0987
    4805       8.8196
    4806       8.7022
    4807       9.0617
    4808       9.6240
    4809       9.4120
    4810       9.1666
    4811       8.9516
    4812       9.6527
    4813       9.4103
    4814       9.2438
    4815       8.8801
    4816       9.7190
    4817       9.3843
    4818       9.9458
    4819       9.5597
    4820       8.6266
    4821       9.3105
    4822       8.9047
    4823       8.8465
    4824       8.9962
    4825       8.7386
    4826       7.8856
    4827       8.1930
    4828       8.6359
    4829       8.1369
    4830       8.9910
    4831       8.7702
    4832       8.5513
    4833       8.5752
    4834       8.6678
    4835       9.3320
    4836       9.2929
    4837       8.7549
    4838       8.9124
    4839       8.8128
    4840       9.4864
    4841       8.7220
    4842       9.2747
    4843       9.7250
    4844       9.4952
    4845       9.8036
    4846       9.0258
    4847       9.3028
    4848       9.3555
    4849       8.7815
    4850       9.0982
    4851       8.8829
    4852       9.8513
    4853       8.2901
    4854       9.3586
    4855       9.1321
    4856       9.0239
    4857       8.7483
    4858       8.8983
    4859       8.7843
    4860       9.5376
    4861      10.0459
    4862       9.4912
    4863      10.1015
    4864       9.6845
    4865      10.0419
    4866       9.0954
    4867       9.4903
    4868       8.7144
    4869       8.9861
    4870       9.1593
    4871      10.8013
    4872       9.8276
    4873       9.3694
    4874       8.6171
    4875       9.4039
    4876       8.4439
    4877       8.9697
    4878       8.8160
    4879       9.1328
    4880       9.6123
    4881       8.5233
    4882       8.7349
    4883       8.3831
    4884       9.0611
    4885       8.2649
    4886       8.0443
    4887       7.9874
    4888       8.5416
    4889       8.1250
    4890       9.1203
    4891       7.8662
    4892       8.4422
    4893       7.9376
    4894       8.2297
    4895       8.1659
    4896       8.5114
    4897       7.8370
    4898       7.7678
    4899       8.0953
    4900       7.7152
    4901       7.9014
    4902       8.2336
    4903       8.6325
    4904       8.1428
    4905       8.1831
    4906       8.0461
    4907       8.3409
    4908       7.8592
    4909       8.2497
    4910       8.2618
    4911       7.9136
    4912       9.0153
    4913       8.4410
    4914       8.2235
    4915       8.9685
    4916       9.6660
    4917       9.7955
    4918       9.4872
    4919       8.9636
    4920       8.6047
    4921       8.1899
    4922       8.3950
    4923       8.4425
    4924       8.6497
    4925       8.6188
    4926       9.1400
    4927       9.0159
    4928       8.7892
    4929       8.4671
    4930       8.4043
    4931       8.2338
    4932       7.5880
    4933       7.9783
    4934       8.2233
    4935       7.9477
    4936       7.2619
    4937       7.6250
    4938       7.4223
    4939       6.9149
    4940       5.9869
    4941       7.2526
    4942       7.6384
    4943       7.3190
    4944       7.0869
    4945       7.4396
    4946       8.6579
    4947       7.6858
    4948       7.9073
    4949       8.1563
    4950       8.4593
    4951       8.2217
    4952       8.9231
    4953       8.4867
    4954       7.9092
    4955       8.3505
    4956       8.3813
    4957       8.6776
    4958       8.7086
    4959       8.5128
    4960       7.9948
    4961       7.7882
    4962       8.3164
    4963       9.1671
    4964       8.0379
    4965       8.4955
    4966       7.8497
    4967       7.7342
    4968       8.9189
    4969       8.4818
    4970       9.0432
    4971       9.0133
    4972       8.8308
    4973       8.7569
    4974       9.1845
    4975       8.6965
    4976       8.7600
    4977       8.8026
    4978       9.1374
    4979       8.9794
    4980       8.4329
    4981       9.1482
    4982      10.1923
    4983       9.3583
    4984       9.6892
    4985      10.0232
    4986       9.6648
    4987       9.4616
    4988       9.6816
    4989       9.1399
    4990       9.8654
    4991       9.5524
    4992       9.1224
    4993       9.8433
    4994       9.2179
    4995       9.2612
    4996       9.4816
    4997       9.3324
    4998       9.6862
    4999       9.5779
    5000       9.6294
    5001       9.8506
    5002       9.1140
    5003      10.2024
    5004       9.5301
    5005       9.3551
    5006       9.2979
    5007       9.6112
    5008       9.2697
    5009       9.0814
    5010       9.7861
    5011       9.5242
    5012       9.7081
    5013       9.8460
    5014      11.1982
    5015       9.9178
    5016       9.8085
    5017      10.2518
    5018      10.0683
    5019       9.8577
    5020       9.5586
    5021       9.3884
    5022       9.7110
    5023       9.3197
    5024       9.4291
    5025       9.8066
    5026       9.2816
    5027       9.5812
    5028       9.5977
    5029       9.2838
    5030       9.5488
    5031       9.8358
    5032       9.8584
    5033       9.6193
    5034       9.8412
    5035       9.4142
    5036       9.4735
    5037       9.8115
    5038       9.2284
    5039       8.7284
    5040       8.5584
    5041       9.3276
    5042       8.8136
    5043       9.1510
    5044       8.8957
    5045       8.7615
    5046       9.0403
    5047       9.0598
    5048       8.6914
    5049       9.1370
    5050       9.6410
    5051       9.7309
    5052       9.2614
    5053       9.2316
    5054       9.2053
    5055       9.5534
    5056       8.9447
    5057       8.6365
    5058       9.1852
    5059       9.0566
    5060       9.5168
    5061       8.5783
    5062       8.9490
    5063       9.1964
    5064       9.1998
    5065       9.4386
    5066       8.9528
    5067       9.2008
    5068       9.5541
    5069       9.3429
    5070       9.2373
    5071       9.7709
    5072       9.5774
    5073       9.6205
    5074       9.0370
    5075       9.5024
    5076       9.3998
    5077       9.6903
    5078      10.0425
    5079       9.6001
    5080       9.8211
    5081       9.2980
    5082       9.5446
    5083       9.4905
    5084       9.3598
    5085      10.7148
    5086      10.4541
    5087      11.8422
    5088      11.3831
    5089      10.2962
    5090      10.4306
    5091       9.6481
    5092      10.2746
    5093       9.1532
    5094      10.0771
    5095       9.7475
    5096       9.7120
    5097      10.1437
    5098       9.9672
    5099      10.4186
    5100       9.2565
    5101       9.7747
    5102      10.5741
    5103       9.7020
    5104      10.0440
    5105      10.3554
    5106       9.4154
    5107      10.0760
    5108       9.7147
    5109       9.7640
    5110       9.8245
    5111       9.7254
    5112       9.6389
    5113       9.9504
    5114       9.5781
    5115      10.0622
    5116       9.8650
    5117       9.5278
    5118       9.8912
    5119       9.5384
    5120       9.4074
    5121      10.0109
    5122      10.2693
    5123       9.4197
    5124      10.0563
    5125      10.2837
    5126      10.6230
    5127      10.7998
    5128      10.5739
    5129      10.5991
    5130      10.0130
    5131      10.4314
    5132      10.4785
    5133      10.3250
    5134      10.3263
    5135      10.7190
    5136      10.3387
    5137      10.4663
    5138      10.4979
    5139      11.2951
    5140      10.6472
    5141      11.0265
    5142      10.8896
    5143      10.8551
    5144      11.6076
    5145      10.5905
    5146      10.9714
    5147      11.0898
    5148      10.6465
    5149      10.3975
    5150      10.0252
    5151      10.2015
    5152       9.5818
    5153      10.0042
    5154      10.3196
    5155       9.3918
    5156       9.9388
    5157       9.7067
    5158      10.1986
    5159       9.7659
    5160      10.2612
    5161       9.6995
    5162      10.2505
    5163       9.9289
    5164       9.9779
    5165      10.7714
    5166      10.5702
    5167      10.4988
    5168      11.1569
    5169      10.6220
    5170      11.1133
    5171       9.9808
    5172      10.2414
    5173       9.8933
    5174      10.3651
    5175      10.7271
    5176      10.2992
    5177      10.3663
    5178      10.2450
    5179      10.5035
    5180      10.1663
    5181      10.4709
    5182      10.1349
    5183      10.3480
    5184      10.1229
    5185       9.5360
    5186       9.8175
    5187      10.1045
    5188      10.1305
    5189       9.9845
    5190      10.5582
    5191      10.1286
    5192       9.6801
    5193      10.2799
    5194       9.6359
    5195      10.2918
    5196      10.0580
    5197      10.1953
    5198       9.5813
    5199       9.8307
    5200       9.5182
    5201       9.6322
    5202       9.4245
    5203       9.4556
    5204       9.8586
    5205       9.9313
    5206      10.1133
    5207      10.1109
    5208      10.1367
    5209       9.5056
    5210       9.1211
    5211       9.3283
    5212       9.8108
    5213       9.9441
    5214       8.8076
    5215       9.5149
    5216      10.0840
    5217       9.4599
    5218       9.0691
    5219       9.7434
    5220       9.1577
    5221       9.2482
    5222       8.9676
    5223       9.4023
    5224       9.1137
    5225       9.0499
    5226       9.3559
    5227       9.5306
    5228       9.2549
    5229       9.8945
    5230       9.8038
    5231       9.8928
    5232       9.6294
    5233      10.1556
    5234      10.0303
    5235       9.9092
    5236       9.7195
    5237       9.4565
    5238       9.5928
    5239       9.6255
    5240       9.1944
    5241       8.8987
    5242       9.1931
    5243       9.0338
    5244       9.1204
    5245       8.8455
    5246       8.7762
    5247       8.8010
    5248       9.3845
    5249       8.6494
    5250       9.4198
    5251       7.9973
    5252       8.8787
    5253       8.8256
    5254       9.1369
    5255       9.8055
    5256      10.2969
    5257       9.6495
    5258       9.8094
    5259       9.3385
    5260       9.6839
    5261       9.2382
    5262       9.0124
    5263       9.8752
    5264       9.6522
    5265       9.4333
    5266      10.1365
    5267       9.1158
    5268      10.2475
    5269      10.2633
    5270      10.1370
    5271      10.9641
    5272      10.9076
    5273      10.9135
    5274      10.7870
    5275      11.0283
    5276      11.5183
    5277      10.9548
    5278      11.4641
    5279      11.7255
    5280      11.1015
    5281      10.9735
    5282      11.2901
    5283      11.8695
    5284      11.6855
    5285      11.8976
    5286      12.0077
    5287      12.3583
    5288      12.3387
    5289      11.7696
    5290      10.4557
    5291      11.3498
    5292      11.3290
    5293      10.3582
    5294      10.7406
    5295      11.3768
    5296      11.6625
    5297      11.3287
    5298      10.8569
    5299      11.4564
    5300      11.0309
    5301      10.4877
    5302      10.7134
    5303       9.8583
    5304      11.0767
    5305      10.3710
    5306       9.9882
    5307      10.6731
    5308      10.5094
    5309       9.9190
    5310       9.4281
    5311       9.7972
    5312      10.2883
    5313      10.5146
    5314      10.5827
    5315      10.3014
    5316      10.0713
    5317      10.4355
    5318      10.3708
    5319       9.9700
    5320      10.9892
    5321      10.3869
    5322      10.3699
    5323      10.1845
    5324      10.3434
    5325      10.2131
    5326      10.1397
    5327       9.7322
    5328      10.2586
    5329       9.6933
    5330      11.0289
    5331      10.8325
    5332      10.6846
    5333      10.8781
    5334      10.1462
    5335      11.2571
    5336      11.2622
    5337      10.6161
    5338      10.3836
    5339      10.9235
    5340      11.5760
    5341      11.6067
    5342      11.3951
    5343      11.8495
    5344      11.6282
    5345      11.2181
    5346      11.2101
    5347      11.4113
    5348      10.7665
    5349      11.3324
    5350      11.0272
    5351      11.2034
    5352      10.8900
    5353      11.5015
    5354      11.4433
    5355      10.9785
    5356      10.7978
    5357      10.7776
    5358      10.6812
    5359      10.4087
    5360      10.0843
    5361      10.3197
    5362      10.2906
    5363      10.6922
    5364      10.2462
    5365       9.9772
    5366      10.5624
    5367      11.0739
    5368      10.8916
    5369      10.6388
    5370      10.7617
    5371      10.3640
    5372      10.7499
    5373      10.4706
    5374       9.9092
    5375      11.2351
    5376      10.8066
    5377      10.5806
    5378      10.2461
    5379      10.1776
    5380      11.0658
    5381      10.9919
    5382      11.8530
    5383      11.2437
    5384      11.1792
    5385      11.5167
    5386      10.9928
    5387      10.9224
    5388      10.7777
    5389      10.7337
    5390      10.2681
    5391      10.3082
    5392      10.0345
    5393      10.8892
    5394      10.5724
    5395      10.5605
    5396      10.8505
    5397      10.7665
    5398      11.5807
    5399      10.3854
    5400      11.1402
    5401      11.4270
    5402      10.7529
    5403      12.1291
    5404      11.3491
    5405      11.3356
    5406      10.8337
    5407      10.9353
    5408      10.3683
    5409      11.1379
    5410      11.2452
    5411      10.6869
    5412      11.0705
    5413      10.3973
    5414      10.2328
    5415       9.8367
    5416       9.9804
    5417       9.5324
    5418      10.4833
    5419      10.1291
    5420       9.6942
    5421      10.3464
    5422      10.3538
    5423       9.8418
    5424      10.0609
    5425      10.2418
    5426      10.4687
    5427      10.1633
    5428      10.0040
    5429       9.9527
    5430       9.8880
    5431      10.1488
    5432      10.2897
    5433      10.2614
    5434      10.5873
    5435       9.9525
    5436      10.1761
    5437       9.7719
    5438       9.3969
    5439       9.3903
    5440       9.4270
    5441       9.2529
    5442       9.1438
    5443       9.0426
    5444       8.9762
    5445       9.1833
    5446       9.5769
    5447      10.4204
    5448      10.1800
    5449       9.9980
    5450       9.8886
    5451       9.7790
    5452      10.2354
    5453       9.7887
    5454      10.0599
    5455      10.0450
    5456       9.6922
    5457       9.7186
    5458       9.9178
    5459       9.9383
    5460       9.9247
    5461       9.5423
    5462      10.1736
    5463       9.6526
    5464       9.6195
    5465       9.7864
    5466      10.0731
    5467      10.0001
    5468      10.6698
    5469      10.4038
    5470      10.3638
    5471      10.2711
    5472      10.1501
    5473       9.4770
    5474       9.6661
    5475       9.2871
    5476       9.5341
    5477       9.4656
    5478       9.2576
    5479       9.8733
    5480       9.6654
    5481       9.7112
    5482       9.3248
    5483       9.9793
    5484      10.1285
    5485      10.0177
    5486      10.2659
    5487      10.2698
    5488       9.7433
    5489       9.9680
    5490       9.5812
    5491       9.4355
    5492       9.4974
    5493       9.6909
    5494       9.8008
    5495      10.2141
    5496      10.2926
    5497      10.1083
    5498       9.9779
    5499      10.4015
    5500       9.6044
    5501       9.8445
    5502      10.8046
    5503      10.8550
    5504       9.8580
    5505      10.4498
    5506       9.2480
    5507       9.9694
    5508      10.3574
    5509      10.0283
    5510       9.9742
    5511       9.7456
    5512      10.1222
    5513       9.8191
    5514      10.2225
    5515      10.1686
    5516      10.2716
    5517      10.0175
    5518       9.2273
    5519       9.6621
    5520      10.0318
    5521      10.1598
    5522      10.1515
    5523       9.8459
    5524       9.3566
    5525       9.6469
    5526       9.7904
    5527      10.0468
    5528       9.4738
    5529       9.7629
    5530      10.2115
    5531       9.2007
    5532       9.2683
    5533       9.7935
    5534       9.1185
    5535       9.6119
    5536       9.5962
    5537       9.8139
    5538       8.8786
    5539       9.3303
    5540      10.4090
    5541       9.5745
    5542       9.8785
    5543       9.8288
    5544       9.9153
    5545       9.4389
    5546      10.3894
    5547       9.9422
    5548      10.5708
    5549       9.1892
    5550       9.3116
    5551       9.5388
    5552       9.5253
    5553      10.1157
    5554       9.0327
    5555       9.1279
    5556       9.7955
    5557       9.7610
    5558      10.4360
    5559       9.9551
    5560      10.2524
    5561      10.1133
    5562      10.5125
    5563      10.8119
    5564      10.3864
    5565       9.7836
    5566       9.9714
    5567       9.7834
    5568       9.8013
    5569      10.8218
    5570      10.8446
    5571      11.0184
    5572      10.0596
    5573      10.5650
    5574       9.6782
    5575      10.3089
    5576       9.7761
    5577       9.4797
    5578      10.5146
    5579       9.4882
    5580       9.5832
    5581      10.0675
    5582       9.8267
    5583      10.2457
    5584       9.3601
    5585       9.1511
    5586       9.1988
    5587       9.2581
    5588       9.6987
    5589       9.4481
    5590       9.2633
    5591       8.8041
    5592       8.7639
    5593       9.4367
    5594       9.3604
    5595       9.4934
    5596       9.1494
    5597       8.4649
    5598       9.0671
    5599       9.3357
    5600       9.3744
    5601       9.2905
    5602      10.1573
    5603      10.2277
    5604       9.7133
    5605       9.7960
    5606      10.3200
    5607       9.9178
    5608      10.5545
    5609      10.3685
    5610       9.7937
    5611      10.2383
    5612       9.9875
    5613       9.5708
    5614       9.9267
    5615       9.1137
    5616       9.9416
    5617       9.4550
    5618      10.3271
    5619       9.9657
    5620      10.4543
    5621      10.0467
    5622      10.0461
    5623       9.6668
    5624       9.8145
    5625       9.4253
    5626      10.0186
    5627      10.0308
    5628       9.9200
    5629      10.1274
    5630      10.1790
    5631       9.7975
    5632       9.2917
    5633       9.2999
    5634       9.6936
    5635       9.3792
    5636       9.3605
    5637       9.0324
    5638       9.1486
    5639       8.4548
    5640       8.9856
    5641       9.3984
    5642       9.3781
    5643       8.9320
    5644       8.7227
    5645       8.9502
    5646       9.1646
    5647       8.9094
    5648       9.8052
    5649       9.7855
    5650       9.8164
    5651       9.3062
    5652       8.8293
    5653       8.9041
    5654       9.6283
    5655       9.0852
    5656       9.4743
    5657       9.8046
    5658       9.0371
    5659       8.5679
    5660       8.3201
    5661       8.4422
    5662       8.5932
    5663       7.9826
    5664       8.9356
    5665       8.3594
    5666       8.1976
    5667       8.1227
    5668       7.9470
    5669       8.3974
    5670       8.3518
    5671       8.1488
    5672       8.1929
    5673       7.7056
    5674       7.4010
    5675       7.5418
    5676       7.1217
    5677       7.2353
    5678       7.1524
    5679       6.7451
    5680       7.3306
    5681       7.4170
    5682       7.1275
    5683       7.1614
    5684       7.4685
    5685       8.0381
    5686       7.2615
    5687       7.4522
    5688       7.7439
    5689       7.3281
    5690       8.1734
    5691       7.6129
    5692       7.2236
    5693       7.4610
    5694       7.0432
    5695       7.3687
    5696       7.1000
    5697       7.3071
    5698       7.2715
    5699       7.1795
    5700       6.8203
    5701       7.0465
    5702       7.1050
    5703       7.8578
    5704       7.3230
    5705       7.6691
    5706       7.4803
    5707       7.7054
    5708       6.8758
    5709       6.4457
    5710       6.7289
    5711       6.6735
    5712       7.0677
    5713       7.0402
    5714       7.3468
    5715       7.2007
    5716       7.7703
    5717       7.1137
    5718       7.2979
    5719       7.4986
    5720       7.8458
    5721       7.4706
    5722       7.4244
    5723       7.7903
    5724       7.7965
    5725       7.7698
    5726       7.6168
    5727       8.0966
    5728       8.3388
    5729       8.5044
    5730       8.7894
    5731       8.5519
    5732       9.0015
    5733       8.2725
    5734       8.5770
    5735       8.1275
    5736       7.9335
    5737       8.4623
    5738       7.9806
    5739       8.2655
    5740       7.8198
    5741       7.0770
    5742       7.8220
    5743       8.1903
    5744       8.3147
    5745       8.2895
    5746       8.4996
    5747       8.3129
    5748       8.8862
    5749       7.7601
    5750       8.2957
    5751       8.2446
    5752       8.1223
    5753       7.8216
    5754       7.8193
    5755       7.5721
    5756       7.7883
    5757       8.6382
    5758       9.2629
    5759       8.4313
    5760       8.5631
    5761       8.6314
    5762       8.3598
    5763       8.2671
    5764       8.6267
    5765       8.4401
    5766       7.5501
    5767       8.4849
    5768       8.1907
    5769       8.2746
    5770       8.1197
    5771       8.3177
    5772       7.9802
    5773       8.2054
    5774       8.5128
    5775       9.0395
    5776       8.9131
    5777       8.9357
    5778       8.7050
    5779       8.2726
    5780       8.1987
    5781       7.6849
    5782       8.2167
    5783       8.0641
    5784       8.0618
    5785       7.6539
    5786       7.9104
    5787       8.2563
    5788       7.3572
    5789       7.8971
    5790       7.5774
    5791       7.3467
    5792       7.6367
    5793       7.9651
    5794       8.4485
    5795       8.1385
    5796       8.0179
    5797       8.4460
    5798       8.2196
    5799       8.3882
    5800       8.8233
    5801       8.7289
    5802       8.6042
    5803       8.7739
    5804       8.7000
    5805       8.7569
    5806       8.8988
    5807       8.9718
    5808       8.8876
    5809       9.1983
    5810       9.1818
    5811       8.7873
    5812       9.1030
    5813       8.5835
    5814       8.5132
    5815       8.2778
    5816       8.1624
    5817       8.0892
    5818       7.9561
    5819       8.1234
    5820       8.0468
    5821       7.3823
    5822       8.0802
    5823       7.9164
    5824       8.5559
    5825       8.0402
    5826       8.0028
    5827       7.6593
    5828       8.4666
    5829       8.2479
    5830       8.2994
    5831       7.9491
    5832       7.9961
    5833       8.1539
    5834       8.0346
    5835       8.4289
    5836       8.4381
    5837       8.6832
    5838       8.9939
    5839       8.4669
    5840       8.3250
    5841       8.4989
    5842       8.1484
    5843       8.2986
    5844       7.6257
    5845       8.1706
    5846       8.3594
    5847       8.6129
    5848       8.8119
    5849       8.6499
    5850       8.3517
    5851       8.6282
    5852       8.4385
    5853       8.3838
    5854       8.7697
    5855       9.0608
    5856       8.9131
    5857       9.5604
    5858       8.4583
    5859       8.8595
    5860       8.6189
    5861       7.5879
    5862       8.2281
    5863       7.9783
    5864       8.4170
    5865       7.9074
    5866       8.0665
    5867       8.1246
    5868       8.1561
    5869       7.8750
    5870       8.0601
    5871       7.8687
    5872       7.8815
    5873       7.4245
    5874       7.1076
    5875       7.4474
    5876       7.4468
    5877       7.3190
    5878       7.4100
    5879       7.6331
    5880       8.1122
    5881       7.7445
    5882       7.3781
    5883       7.7025
    5884       7.9527
    5885       8.0349
    5886       7.5805
    5887       7.8055
    5888       8.2523
    5889       7.8734
    5890       8.3632
    5891       7.6421
    5892       8.1153
    5893       7.9720
    5894       7.2238
    5895       7.5771
    5896       6.9810
    5897       7.2495
    5898       7.0835
    5899       6.9083
    5900       7.3627
    5901       7.1796
    5902       7.5233
    5903       7.1217
    5904       7.3487
    5905       6.9996
    5906       7.2995
    5907       7.6296
    5908       8.1857
    5909       7.6771
    5910       7.3234
    5911       7.6337
    5912       7.5384
    5913       7.4726
    5914       7.8038
    5915       8.0748
    5916       7.8169
    5917       7.9649
    5918       7.8828
    5919       8.3498
    5920       8.3626
    5921       7.6502
    5922       7.8820
    5923       7.9899
    5924       8.2986
    5925       8.1105
    5926       8.3482
    5927       8.5436
    5928       8.5507
    5929       8.6189
    5930       8.3951
    5931       8.3615
    5932       8.2858
    5933       8.6895
    5934       9.1139
    5935       8.7324
    5936       9.4106
    5937       9.6806
    5938       9.1193
    5939       9.2271
    5940       8.0565
    5941       8.3920
    5942       8.7272
    5943       8.8747
    5944       8.0169
    5945       8.5449
    5946       8.7134
    5947       8.4374
    5948       8.4606
    5949       7.8843
    5950       7.6286
    5951       8.4907
    5952       7.8098
    5953       7.5344
    5954       7.9631
    5955       8.2562
    5956       8.6092
    5957       8.4277
    5958       8.2829
    5959       7.6115
    5960       7.6550
    5961       7.8636
    5962       8.1885
    5963       7.4801
    5964       7.4308
    5965       7.6243
    5966       7.1793
    5967       7.4004
    5968       8.0457
    5969       8.0673
    5970       8.0665
    5971       7.1798
    5972       7.3918
    5973       7.9387
    5974       8.1220
    5975       7.2963
    5976       6.7584
    5977       6.6231
    5978       7.2953
    5979       6.6518
    5980       7.5151
    5981       7.2033
    5982       7.5565
    5983       7.5934
    5984       7.2643
    5985       8.4311
    5986       7.5586
    5987       7.9697
    5988       7.7262
    5989       7.8984
    5990       7.9955
    5991       7.3765
    5992       8.4518
    5993       8.1531
    5994       7.7606
    5995       7.7798
    5996       7.6450
    5997       7.4967
    5998       7.5699
    5999       7.8849
    6000       7.8857
    6001       7.8433
    6002       7.7417
    6003       7.6998
    6004       7.3617
    6005       7.5284
    6006       7.1890
    6007       7.6270
    6008       7.5767
    6009       7.6554
    6010       7.1395
    6011       7.4622
    6012       7.9015
    6013       8.0498
    6014       7.5581
    6015       7.8844
    6016       7.3703
    6017       7.0540
    6018       7.6817
    6019       7.3593
    6020       7.7555
    6021       7.3840
    6022       6.9537
    6023       7.6282
    6024       7.8235
    6025       7.8842
    6026       7.9649
    6027       8.7030
    6028       7.5931
    6029       7.4562
    6030       7.5096
    6031       7.7653
    6032       8.1586
    6033       8.4862
    6034       8.6233
    6035       8.1753
    6036       8.0446
    6037       8.0417
    6038       7.8786
    6039       7.8030
    6040       8.0078
    6041       8.1139
    6042       8.7330
    6043       9.1368
    6044       8.9881
    6045       8.8649
    6046       9.2289
    6047       8.8676
    6048       9.1718
    6049       9.8403
    6050       9.5986
    6051       9.0414
    6052       8.7077
    6053       9.0619
    6054       9.1214
    6055       8.4978
    6056       8.0866
    6057       8.1460
    6058       7.9005
    6059       8.3563
    6060       8.4848
    6061       9.3417
    6062       9.0834
    6063       9.0030
    6064       8.7062
    6065       9.4637
    6066       8.9841
    6067       9.6025
    6068       8.9977
    6069       9.1177
    6070       9.7312
    6071       9.4564
    6072       9.6362
    6073       9.1235
    6074       9.8493
    6075       8.9546
    6076       8.9746
    6077       8.8790
    6078       9.2951
    6079       8.5765
    6080       8.8791
    6081       8.4223
    6082       8.5382
    6083       9.1359
    6084       8.4381
    6085       8.5309
    6086       8.5207
    6087       9.0081
    6088       8.8169
    6089       8.2146
    6090       8.4384
    6091       9.2439
    6092       9.5703
    6093       8.9359
    6094       8.6529
    6095       8.9273
    6096       8.8833
    6097       8.6616
    6098       8.9434
    6099       9.0696
    6100       8.9930
    6101       8.5806
    6102       8.6259
    6103       8.8431
    6104       8.4026
    6105       8.8519
    6106       9.2547
    6107       8.6492
    6108       8.9546
    6109       8.9379
    6110       9.0196
    6111       9.1257
    6112       8.6142
    6113       9.3391
    6114       9.3582
    6115       8.8747
    6116       9.6946
    6117       9.3684
    6118       8.8463
    6119       8.7050
    6120       8.5719
    6121       9.1251
    6122       8.7202
    6123       8.9530
    6124       8.8457
    6125       8.5756
    6126       8.3705
    6127       8.5676
    6128       9.6098
    6129       9.3249
    6130       9.3746
    6131       9.4056
    6132       8.4435
    6133       9.0207
    6134       8.4706
    6135       8.2908
    6136       9.0988
    6137       8.2767
    6138       8.5876
    6139       8.7014
    6140       8.7536
    6141       8.5778
    6142       9.0731
    6143       8.9167
    6144       9.0590
    6145       8.6124
    6146       7.9884
    6147       8.5274
    6148       7.5348
    6149       8.8414
    6150       7.5804
    6151       8.1916
    6152       7.9467
    6153       7.4848
    6154       7.2925
    6155       8.1025
    6156       8.0997
    6157       8.1059
    6158       7.9583
    6159       8.1323
    6160       7.7939
    6161       7.8091
    6162       7.9335
    6163       7.7875
    6164       8.4475
    6165       7.3856
    6166       8.0262
    6167       7.7416
    6168       8.4131
    6169       8.1680
    6170       7.6442
    6171       8.1639
    6172       7.7056
    6173       7.6244
    6174       7.7863
    6175       8.1615
    6176       7.8781
    6177       7.6323
    6178       7.9051
    6179       8.5936
    6180       8.6642
    6181       7.9021
    6182       8.2131
    6183       8.4983
    6184       8.8332
    6185       7.9338
    6186       8.4327
    6187       8.5675
    6188       8.4886
    6189       8.6135
    6190       8.5659
    6191       8.6979
    6192       8.1374
    6193       8.2440
    6194       8.5524
    6195       8.9056
    6196       7.9969
    6197       7.8240
    6198       8.2535
    6199       8.0690
    6200       8.5152
    6201       8.0908
    6202       8.2908
    6203       7.7734
    6204       7.6749
    6205       8.0133
    6206       8.5003
    6207       8.4122
    6208       7.8412
    6209       7.8790
    6210       8.1899
    6211       7.4888
    6212       8.5267
    6213       8.5915
    6214       9.0210
    6215       9.6769
    6216       8.8888
    6217       8.4365
    6218       8.1773
    6219       8.5044
    6220       8.4265
    6221       8.8512
    6222       8.8405
    6223       7.9280
    6224       8.2564
    6225       7.6952
    6226       7.8833
    6227       8.4105
    6228       7.0797
    6229       7.7534
    6230       8.3815
    6231       7.6094
    6232       7.6111
    6233       7.5301
    6234       7.7689
    6235       7.6326
    6236       8.0512
    6237       7.7617
    6238       8.0062
    6239       7.4966
    6240       7.3162
    6241       7.6007
    6242       8.1618
    6243       8.0197
    6244       8.1626
    6245       8.2353
    6246       8.0132
    6247       7.8533
    6248       7.6341
    6249       7.6245
    6250       7.7134
    6251       7.6393
    6252       7.4857
    6253       7.3687
    6254       7.7992
    6255       7.5166
    6256       7.8500
    6257       7.8092
    6258       8.5465
    6259       7.9229
    6260       8.8219
    6261       8.8877
    6262       8.6847
    6263       8.3934
    6264       8.0558
    6265       7.8736
    6266       7.7956
    6267       7.7329
    6268       8.2728
    6269       8.2305
    6270       7.8750
    6271       8.0919
    6272       8.8080
    6273       8.0216
    6274       7.8278
    6275       8.0425
    6276       7.8411
    6277       8.4631
    6278       8.0892
    6279       8.4495
    6280       9.0771
    6281       9.0196
    6282       9.2433
    6283       9.7304
    6284       9.9580
    6285       9.8572
    6286      10.6891
    6287      10.1141
    6288      10.3333
    6289      10.8485
    6290      11.0305
    6291      10.5914
    6292      10.4574
    6293      10.1309
    6294      10.0965
    6295       9.8383
    6296      10.5394
    6297      10.7010
    6298       9.5137
    6299      10.0706
    6300      10.2033
    6301      10.4745
    6302      10.7033
    6303      10.7308
    6304      10.4072
    6305      10.0677
    6306      10.5667
    6307      10.3787
    6308       9.7417
    6309       9.5614
    6310       9.6879
    6311      10.3066
    6312      10.1429
    6313      10.2531
    6314      10.0975
    6315       9.9838
    6316       9.8649
    6317      10.1302
    6318       9.4797
    6319      10.4803
    6320      10.3584
    6321       9.5715
    6322       9.6667
    6323       8.9317
    6324       9.1145
    6325       9.2856
    6326       9.4482
    6327       9.1589
    6328       8.9910
    6329       8.9373
    6330       9.4380
    6331       8.8236
    6332       8.4643
    6333       8.8657
    6334       8.7034
    6335       8.7407
    6336       9.2998
    6337       9.3720
    6338       8.4960
    6339       8.6992
    6340       8.7187
    6341       8.6467
    6342       8.5859
    6343       8.5481
    6344       9.3325
    6345       8.7772
    6346       9.7787
    6347       9.1471
    6348       8.8213
    6349       9.9079
    6350       9.0873
    6351       9.5806
    6352       9.9544
    6353       9.4111
    6354       9.5976
    6355       8.7980
    6356       8.8648
    6357       8.9064
    6358       8.9168
    6359       8.9897
    6360       9.3253
    6361       9.4970
    6362       9.0285
    6363       9.3311
    6364       9.3511
    6365       9.6399
    6366       9.0264
    6367       8.9070
    6368       9.3513
    6369       9.0360
    6370       8.9401
    6371       9.6556
    6372       9.3149
    6373      10.1468
    6374       9.7699
    6375       9.4701
    6376       9.0463
    6377       8.9364
    6378       9.1920
    6379       9.0562
    6380       8.9271
    6381       9.0327
    6382       7.6506
    6383       9.0144
    6384       9.0642
    6385       9.9443
    6386       9.6857
    6387      10.1532
    6388      10.2550
    6389      10.4292
    6390       9.6638
    6391       9.3273
    6392       9.7831
    6393       9.3358
    6394       8.6106
    6395       8.1762
    6396       8.8307
    6397       8.5603
    6398       8.2624
    6399       8.5819
    6400       9.0264
    6401       8.6978
    6402       9.0781
    6403       9.7027
    6404       9.2018
    6405       8.4906
    6406       9.5481
    6407       9.5402
    6408       9.1671
    6409       9.7342
    6410       9.0779
    6411       9.4709
    6412       8.8151
    6413       9.0456
    6414       8.9197
    6415       9.2043
    6416       9.2924
    6417       9.0770
    6418       8.4680
    6419       9.2205
    6420       9.3077
    6421       9.5539
    6422       9.4103
    6423       8.9408
    6424       8.8871
    6425       9.0456
    6426       8.9356
    6427       9.1354
    6428       8.6124
    6429       8.7988
    6430       8.8899
    6431       8.6206
    6432       8.9431
    6433       9.0156
    6434       8.7656
    6435       8.8886
    6436       8.8960
    6437       8.8696
    6438       9.1235
    6439       8.3163
    6440       8.3819
    6441       8.9159
    6442       8.7003
    6443       8.8384
    6444       8.6090
    6445       9.0067
    6446       8.9803
    6447       9.4215
    6448       9.1332
    6449       9.0571
    6450       9.1982
    6451       9.4918
    6452       8.8178
    6453       9.0123
    6454       9.1443
    6455       9.3271
    6456       8.9387
    6457       9.2883
    6458       9.3755
    6459       8.6538
    6460       8.9590
    6461       8.9741
    6462       8.7176
    6463       9.0417
    6464       9.1379
    6465       8.3248
    6466       9.1374
    6467       8.4490
    6468       8.9919
    6469       8.8323
    6470       8.6850
    6471       9.3607
    6472       9.1062
    6473       9.3317
    6474       9.8940
    6475       9.5699
    6476       9.6268
    6477       9.8960
    6478       9.6986
    6479       9.6248
    6480       9.6292
    6481       9.2916
    6482       8.6428
    6483       9.7711
    6484       8.7948
    6485       8.9361
    6486       8.9172
    6487       9.2298
    6488      10.0345
    6489      10.1711
    6490       9.5059
    6491       9.5243
    6492       9.1479
    6493       9.3518
    6494       9.4233
    6495       9.5860
    6496      10.1423
    6497       9.9019
    6498      10.2309
    6499      10.2460
    6500       9.8298
    6501      10.6042
    6502       9.7896
    6503      10.5617
    6504       9.6932
    6505       9.4390
    6506       8.7638
    6507       9.0961
    6508       9.6941
    6509       9.0403
    6510       9.0393
    6511       9.2096
    6512       9.6351
    6513       9.4194
    6514       9.5762
    6515       9.1492
    6516       8.9454
    6517      10.0664
    6518       9.2688
    6519       9.2142
    6520       9.3330
    6521       9.1762
    6522       9.6436
    6523       9.0216
    6524       8.8590
    6525       9.3345
    6526       9.2812
    6527       9.7876
    6528       8.4726
    6529       9.6388
    6530       9.1824
    6531       8.8073
    6532       9.5989
    6533       9.4236
    6534       9.4003
    6535       9.3888
    6536       9.6076
    6537       9.4104
    6538       9.1942
    6539       9.1803
    6540       9.6570
    6541       8.8863
    6542       9.3412
    6543       9.3705
    6544       8.4937
    6545       9.3543
    6546       8.9957
    6547       8.9513
    6548       9.2742
    6549       9.9861
    6550       9.8552
    6551       9.8403
    6552       9.8038
    6553       9.7092
    6554      10.0325
    6555       9.9860
    6556       9.1866
    6557       9.2878
    6558       9.7728
    6559       9.5455
    6560       9.2878
    6561       9.5760
    6562       9.2163
    6563       9.6934
    6564       9.7102
    6565       9.6028
    6566       9.7145
    6567       9.7182
    6568       9.4880
    6569       9.6543
    6570      10.0681
    6571       9.7539
    6572       9.5603
    6573       9.5162
    6574       9.1975
    6575       9.5476
    6576      10.0791
    6577       9.9342
    6578       9.6363
    6579       9.9455
    6580       9.4834
    6581       9.9165
    6582       9.5681
    6583       9.5970
    6584       9.6182
    6585      10.1086
    6586      10.7560
    6587       9.7432
    6588       9.8991
    6589       9.9600
    6590      10.1600
    6591       9.9541
    6592       9.8274
    6593      10.3178
    6594      10.4235
    6595       9.8298
    6596       9.9093
    6597      10.9424
    6598      10.3934
    6599      10.2140
    6600       9.9563
    6601       9.9143
    6602       9.5635
    6603       9.5391
    6604       9.8987
    6605       9.5809
    6606      10.0850
    6607      10.0771
    6608      10.3071
    6609       9.4850
    6610      10.1523
    6611       9.6297
    6612       9.4750
    6613       9.9599
    6614       9.3361
    6615       9.3240
    6616       9.5583
    6617       9.6765
    6618       9.7322
    6619       9.5831
    6620       9.9576
    6621       9.7006
    6622       9.5732
    6623       8.9328
    6624       9.3417
    6625       9.2979
    6626       9.2198
    6627       9.3924
    6628       9.2883
    6629       9.7599
    6630       9.1219
    6631      10.0551
    6632       9.9951
    6633       9.4332
    6634       9.8620
    6635       9.3442
    6636       8.8174
    6637       9.1659
    6638       9.0662
    6639       9.2483
    6640       9.8096
    6641      10.0620
    6642       9.5039
    6643       9.3283
    6644       9.3894
    6645      10.1521
    6646       9.3726
    6647       9.3041
    6648       9.3082
    6649       8.8982
    6650       9.2101
    6651       9.5937
    6652       8.9505
    6653       8.8319
    6654       8.9086
    6655       8.7797
    6656       8.8645
    6657       9.2521
    6658       9.2931
    6659       9.7697
    6660       8.7103
    6661       9.4814
    6662       9.9077
    6663       8.7990
    6664       9.0560
    6665       8.9088
    6666       8.5748
    6667       8.5200
    6668       8.5760
    6669       8.8246
    6670       8.8459
    6671       8.9936
    6672       9.1434
    6673       8.8202
    6674       8.6549
    6675       8.9193
    6676       8.6492
    6677       9.0866
    6678       8.3317
    6679       8.1423
    6680       8.2306
    6681       8.2798
    6682       8.8930
    6683       9.0091
    6684       8.7809
    6685       8.7813
    6686       8.3630
    6687       8.7414
    6688       8.1565
    6689       8.2072
    6690       8.5168
    6691       8.6568
    6692       9.4500
    6693       9.4227
    6694       9.7913
    6695       9.6624
    6696       9.4251
    6697       9.6790
    6698       9.3054
    6699       9.4612
    6700       9.4174
    6701       8.9341
    6702       8.6167
    6703       9.3293
    6704       8.7802
    6705       8.5925
    6706       8.8212
    6707       8.9606
    6708       9.1282
    6709       8.6714
    6710       9.7111
    6711       9.4443
    6712       9.0701
    6713       9.8899
    6714       9.2956
    6715       9.7870
    6716       9.5352
    6717      10.1318
    6718       9.8750
    6719       9.7278
    6720       9.7838
    6721       8.6902
    6722       8.9062
    6723       8.9241
    6724       8.5449
    6725       8.7023
    6726       9.8621
    6727       8.7454
    6728       8.7142
    6729       9.5525
    6730      10.0182
    6731      10.5498
    6732      11.2047
    6733      10.6650
    6734      10.3610
    6735       9.8716
    6736       9.6749
    6737      10.8654
    6738      10.0094
    6739      10.2627
    6740      10.3558
    6741      10.4706
    6742       9.7211
    6743      10.5788
    6744       9.7280
    6745      10.0686
    6746      10.3811
    6747       9.8951
    6748      10.2976
    6749      10.3914
    6750      10.5114
    6751       9.9543
    6752      10.3802
    6753      10.3610
    6754       9.8123
    6755      10.0718
    6756       9.4214
    6757       9.5678
    6758       9.4182
    6759       9.5703
    6760       9.4391
    6761       9.8985
    6762       9.0814
    6763       9.1473
    6764       8.8063
    6765       8.5903
    6766       9.5571
    6767       9.4349
    6768       8.6309
    6769       9.0636
    6770       8.8005
    6771       8.8650
    6772       8.7691
    6773       8.7853
    6774       8.9255
    6775       8.3481
    6776       9.0524
    6777       8.2866
    6778       8.9754
    6779       9.5115
    6780       9.7584
    6781       8.9623
    6782       9.1931
    6783       8.8138
    6784       9.8151
    6785       9.3154
    6786       9.6744
    6787       9.6364
    6788       9.8823
    6789      10.1820
    6790       9.6029
    6791      10.1729
    6792       9.0973
    6793       9.6247
    6794       9.1759
    6795       9.9383
    6796       9.7018
    6797       9.8821
    6798       9.7271
    6799       8.8736
    6800       8.7578
    6801       8.4774
    6802       9.0355
    6803       9.2760
    6804       8.6243
    6805       9.3355
    6806       9.3970
    6807       9.9016
    6808       9.1370
    6809       9.4796
    6810       9.6673
    6811       9.6182
    6812       9.3893
    6813       9.6589
    6814       9.8365
    6815       9.4184
    6816       9.9477
    6817      10.1116
    6818       9.6168
    6819      10.2427
    6820       9.9428
    6821      10.1677
    6822       9.3104
    6823       9.7619
    6824       9.9357
    6825       9.3874
    6826       9.9798
    6827       9.8199
    6828       9.4323
    6829       9.2471
    6830       9.5108
    6831       9.1551
    6832       8.8527
    6833       9.7888
    6834       8.6429
    6835       8.9134
    6836       8.2670
    6837       8.9984
    6838       9.0642
    6839       9.4208
    6840       8.8431
    6841       8.8024
    6842       9.1905
    6843       9.4199
    6844       9.2419
    6845       8.6312
    6846       8.7847
    6847       9.0152
    6848       9.0567
    6849       9.3316
    6850       8.9419
    6851       9.2646
    6852       8.7705
    6853       8.7278
    6854       9.0784
    6855       8.6607
    6856       8.8775
    6857       9.2577
    6858       8.5831
    6859       8.8149
    6860       8.8798
    6861       8.5897
    6862       8.8349
    6863       8.0402
    6864       8.8475
    6865       9.0167
    6866       8.6913
    6867       8.9398
    6868       9.4754
    6869       9.0042
    6870       9.3356
    6871       8.9748
    6872       9.1913
    6873       8.5933
    6874       8.6768
    6875       8.2716
    6876       8.1911
    6877       8.1998
    6878       8.5622
    6879       8.5534
    6880       8.5096
    6881       8.6357
    6882       8.8029
    6883       8.8231
    6884       8.8748
    6885       8.8167
    6886       8.9229
    6887       8.8738
    6888       8.8961
    6889       8.9506
    6890       8.9495
    6891       9.1575
    6892       9.1632
    6893       8.9868
    6894       8.9033
    6895       8.8458
    6896       8.6214
    6897       9.0426
    6898       8.9402
    6899       7.8900
    6900       8.4643
    6901       8.2534
    6902       9.4271
    6903       8.7688
    6904       9.5241
    6905       9.4955
    6906       9.1861
    6907       8.8135
    6908       9.9189
    6909       9.6987
    6910       9.3694
    6911       9.2015
    6912       9.8584
    6913       9.5923
    6914       8.7242
    6915       8.7915
    6916       8.7659
    6917       9.2990
    6918       8.9682
    6919       9.6256
    6920       8.5047
    6921       9.5387
    6922       8.5476
    6923       9.0989
    6924       9.2291
    6925       9.6501
    6926       9.4706
    6927       9.5536
    6928       9.4073
    6929       9.4451
    6930       9.6030
    6931       8.9141
    6932       9.2054
    6933       8.8154
    6934       9.3300
    6935       9.0786
    6936       9.0497
    6937       9.4906
    6938       8.7484
    6939       9.3423
    6940       9.5507
    6941      10.0508
    6942       9.8072
    6943       9.7514
    6944       9.8919
    6945       9.1925
    6946       8.9674
    6947       9.6391
    6948       8.2714
    6949       8.9472
    6950       9.0991
    6951       9.2520
    6952       8.8374
    6953       9.1366
    6954       9.2363
    6955       9.0468
    6956       8.6581
    6957       8.8632
    6958       9.4764
    6959       9.3029
    6960       9.1454
    6961       8.6293
    6962       9.0840
    6963       9.2622
    6964       9.3508
    6965       8.4686
    6966       9.3512
    6967       9.0894
    6968       8.9967
    6969       8.8035
    6970       9.1551
    6971       9.1082
    6972       8.4951
    6973       8.5098
    6974       8.1638
    6975       7.6819
    6976       7.9147
    6977       7.9058
    6978       8.7499
    6979       8.8366
    6980       7.9187
    6981       7.6186
    6982       8.4293
    6983       8.3899
    6984       9.0233
    6985       9.0740
    6986       9.0157
    6987       8.9117
    6988       9.0589
    6989       9.2190
    6990       9.0561
    6991       9.3769
    6992       9.3222
    6993       8.9428
    6994       9.2237
    6995       8.8495
    6996       9.5459
    6997      10.0178
    6998      10.1980
    6999       9.9504
    7000       9.9277
    7001       9.9883
    7002       8.9443
    7003       8.9812
    7004       9.2523
    7005       8.9967
    7006       8.6774
    7007       9.0072
    7008       8.9688
    7009       8.9427
    7010       9.1599
    7011       8.4355
    7012       9.1111
    7013       9.5339
    7014       9.6100
    7015       9.1803
    7016       9.4685
    7017       9.1923
    7018       9.0556
    7019       9.2415
    7020       9.4675
    7021       9.1045
    7022       8.8048
    7023       8.9435
    7024       9.7529
    7025       9.5467
    7026       9.2815
    7027       9.8030
    7028       9.4501
    7029       9.1377
    7030       8.4230
    7031       9.2671
    7032       9.1915
    7033       9.1997
    7034       9.6718
    7035       9.5367
    7036       9.7772
    7037       9.1770
    7038       9.1643
    7039       8.5643
    7040       8.3801
    7041       8.5122
    7042       8.4538
    7043       8.7365
    7044       8.5677
    7045       8.4980
    7046       8.8914
    7047       8.7101
    7048       8.5862
    7049       8.3686
    7050       8.8022
    7051       8.7266
    7052       8.9196
    7053       8.9540
    7054       9.2942
    7055       8.6581
    7056       8.6561
    7057       9.0074
    7058       9.2265
    7059       9.5300
    7060      10.0058
    7061       9.3446
    7062       9.5143
    7063       9.3073
    7064       9.0876
    7065       9.0877
    7066       9.1515
    7067       8.5991
    7068       8.3649
    7069       8.6650
    7070       8.3264
    7071       8.8946
    7072       8.7156
    7073       8.7354
    7074       8.3525
    7075       8.6056
    7076       9.1422
    7077       8.6968
    7078       8.6176
    7079       8.8338
    7080       8.4401
    7081       7.7363
    7082       8.4708
    7083       7.7768
    7084       8.1311
    7085       7.8907
    7086       7.5652
    7087       7.4896
    7088       7.8260
    7089       7.5748
    7090       7.7764
    7091       7.6120
    7092       7.9553
    7093       7.5849
    7094       8.4583
    7095       8.8178
    7096       8.0884
    7097       9.4102
    7098       8.6444
    7099       8.9698
    7100       8.1780
    7101       9.4521
    7102       8.5279
    7103       8.6288
    7104       8.1933
    7105       9.3249
    7106       8.4149
    7107       9.2496
    7108       9.3108
    7109       9.0126
    7110       9.1110
    7111       8.6030
    7112       8.8974
    7113       8.7525
    7114       8.9963
    7115       8.8192
    7116       9.0701
    7117       8.4631
    7118       8.7516
    7119       8.0830
    7120       8.1200
    7121       8.5555
    7122       8.1584
    7123       8.5945
    7124       8.6331
    7125       8.9304
    7126       8.6439
    7127       8.7902
    7128       8.4588
    7129       8.4371
    7130       8.3772
    7131       8.2961
    7132       8.3197
    7133       8.4165
    7134       8.8574
    7135       8.6755
    7136       8.4146
    7137       9.0503
    7138       9.0761
    7139       8.9133
    7140       9.3901
    7141       9.3829
    7142       9.0207
    7143       8.7917
    7144       8.4141
    7145       8.7375
    7146       8.4896
    7147       7.6435
    7148       8.5097
    7149       8.3747
    7150       8.1513
    7151       8.7681
    7152       8.8737
    7153       8.7711
    7154       9.1620
    7155       9.2656
    7156       8.9168
    7157       8.7820
    7158       8.9488
    7159       8.6046
    7160       9.5467
    7161       8.9709
    7162       8.8099
    7163       8.9205
    7164       8.8085
    7165       9.1123
    7166       9.4590
    7167       8.6009
    7168       8.0736
    7169       9.4672
    7170      10.2125
    7171       9.3365
    7172       9.6419
    7173       8.7805
    7174       9.0711
    7175       8.9744
    7176       8.9744
    7177       8.7014
    7178       8.6119
    7179       9.2277
    7180       8.3389
    7181       8.4586
    7182       8.0129
    7183       8.5503
    7184       7.5020
    7185       7.5737
    7186       8.3522
    7187       8.7804
    7188       8.4457
    7189       8.4151
    7190       8.4278
    7191       8.7405
    7192       8.8197
    7193       8.7319
    7194       9.3375
    7195       8.8360
    7196       9.4205
    7197       8.9065
    7198       8.5021
    7199       8.8908
    7200       8.5227
    7201       8.7861
    7202       9.2390
    7203       9.0118
    7204       8.7229
    7205       8.8247
    7206       9.0518
    7207       7.9648
    7208       8.2122
    7209       8.0452
    7210       7.7146
    7211       7.5672
    7212       7.4168
    7213       6.6825
    7214       7.2545
    7215       7.2188
    7216       7.3632
    7217       7.5234
    7218       7.4185
    7219       7.9598
    7220       7.7581
    7221       7.8843
    7222       7.8905
    7223       7.7300
    7224       7.8663
    7225       7.5684
    7226       7.1792
    7227       8.5847
    7228       8.2701
    7229       8.5476
    7230       8.1574
    7231       7.4880
    7232       7.8556
    7233       7.4659
    7234       7.8655
    7235       7.7685
    7236       7.9756
    7237       7.1778
    7238       7.8422
    7239       7.2509
    7240       7.5398
    7241       7.5154
    7242       7.4959
    7243       7.3967
    7244       7.2541
    7245       7.8047
    7246       7.5424
    7247       7.1761
    7248       8.1448
    7249       7.6487
    7250       7.9790
    7251       8.0728
    7252       8.3643
    7253       8.2192
    7254       7.3731
    7255       8.4339
    7256       7.8932
    7257       8.0991
    7258       8.5610
    7259       8.1133
    7260       7.2781
    7261       8.4907
    7262       8.5954
    7263       8.9907
    7264       8.4069
    7265       9.0688
    7266       8.6917
    7267       9.0224
    7268       8.4173
    7269       8.2190
    7270       8.6930
    7271       8.0452
    7272       7.6301
    7273       8.0851
    7274       7.9526
    7275       8.0865
    7276       7.9132
    7277       7.5878
    7278       7.6748
    7279       7.4619
    7280       7.8353
    7281       7.6220
    7282       7.8611
    7283       8.3807
    7284       7.6853
    7285       7.9432
    7286       7.9985
    7287       8.1125
    7288       7.9846
    7289       7.7088
    7290       8.2726
    7291       7.9510
    7292       8.1603
    7293       8.2416
    7294       8.2934
    7295       8.4157
    7296       7.9265
    7297       8.3235
    7298       8.2430
    7299       8.7709
    7300       8.5564
    7301       8.8094
    7302       8.4130
    7303       8.6824
    7304       8.3709
    7305       8.4789
    7306       8.6946
    7307       8.6222
    7308       8.6524
    7309       8.0962
    7310       8.1848
    7311       7.9393
    7312       8.7706
    7313       8.0453
    7314       7.4837
    7315       7.5839
    7316       7.8270
    7317       8.0235
    7318       7.6025
    7319       7.4142
    7320       7.9598
    7321       8.0329
    7322       8.1096
    7323       7.4734
    7324       8.0732
    7325       8.1844
    7326       7.3397
    7327       7.6680
    7328       7.4291
    7329       7.5982
    7330       7.3932
    7331       7.9151
    7332       7.3352
    7333       7.5350
    7334       7.6966
    7335       7.6231
    7336       7.9704
    7337       7.7919
    7338       7.4415
    7339       7.4444
    7340       7.8521
    7341       7.5394
    7342       7.3725
    7343       7.8693
    7344       8.0209
    7345       7.9079
    7346       8.2127
    7347       8.0902
    7348       9.1594
    7349       8.4935
    7350       8.6762
    7351       8.3060
    7352       8.3773
    7353       8.0071
    7354       8.4289
    7355       7.9340
    7356       8.3200
    7357       8.4154
    7358       8.0912
    7359       8.0225
    7360       8.2700
    7361       8.1180
    7362       8.2602
    7363       7.9281
    7364       7.8333
    7365       8.0236
    7366       8.1323
    7367       7.6896
    7368       8.1245
    7369       7.9566
    7370       7.8703
    7371       7.3901
    7372       7.4672
    7373       7.0963
    7374       7.4299
    7375       6.6407
    7376       7.5171
    7377       7.0621
    7378       6.7831
    7379       6.8648
    7380       6.6669
    7381       7.6770
    7382       7.9242
    7383       7.0344
    7384       6.9026
    7385       6.6951
    7386       7.3631
    7387       7.2574
    7388       7.2013
    7389       7.8840
    7390       7.3040
    7391       6.8783
    7392       7.0058
    7393       7.1109
    7394       6.6629
    7395       7.3894
    7396       7.6280
    7397       6.9534
    7398       7.3415
    7399       7.7087
    7400       7.6312
    7401       7.1077
    7402       7.0647
    7403       7.0823
    7404       6.9168
    7405       6.9887
    7406       6.4680
    7407       6.6382
    7408       6.9204
    7409       6.8944
    7410       6.9316
    7411       6.3674
    7412       6.4399
    7413       6.7352
    7414       7.0675
    7415       7.0765
    7416       7.0368
    7417       7.1269
    7418       6.8851
    7419       7.0678
    7420       7.1991
    7421       7.0330
    7422       7.3549
    7423       7.9228
    7424       7.1487
    7425       7.7326
    7426       7.7018
    7427       7.2621
    7428       6.9774
    7429       7.0217
    7430       6.5291
    7431       6.9116
    7432       6.9075
    7433       7.2035
    7434       7.2896
    7435       6.9630
    7436       6.8136
    7437       7.2383
    7438       6.8239
    7439       6.8548
    7440       6.8653
    7441       7.3662
    7442       6.8874
    7443       7.3637
    7444       7.1869
    7445       7.2833
    7446       6.9880
    7447       6.9598
    7448       7.3026
    7449       7.3665
    7450       7.9423
    7451       7.2500
    7452       6.5873
    7453       7.1477
    7454       6.6365
    7455       6.1599
    7456       6.4175
    7457       6.6473
    7458       6.5394
    7459       6.3784
    7460       6.4497
    7461       6.4359
    7462       6.7116
    7463       6.4961
    7464       6.6249
    7465       6.5081
    7466       6.9524
    7467       6.5657
    7468       6.9605
    7469       7.1884
    7470       6.5717
    7471       6.6173
    7472       6.8265
    7473       6.9426
    7474       7.1715
    7475       6.7192
    7476       6.3933
    7477       6.6041
    7478       6.3177
    7479       6.2115
    7480       6.2762
    7481       6.7169
    7482       6.2521
    7483       6.1538
    7484       5.9813
    7485       6.4045
    7486       6.5085
    7487       6.5210
    7488       6.2202
    7489       7.0214
    7490       7.0219
    7491       6.7222
    7492       6.7576
    7493       7.5426
    7494       7.2618
    7495       7.2843
    7496       7.7299
    7497       7.3574
    7498       7.0478
    7499       7.2556
    7500       7.1751
    7501       7.4135
    7502       6.8657
    7503       7.1106
    7504       6.9592
    7505       6.4754
    7506       6.4987
    7507       7.3253
    7508       6.3923
    7509       6.4335
    7510       6.4168
    7511       6.7799
    7512       6.9223
    7513       6.3601
    7514       6.1387
    7515       7.0130
    7516       6.6938
    7517       6.7150
    7518       6.7237
    7519       7.0391
    7520       7.5665
    7521       6.4895
    7522       6.7681
    7523       6.6700
    7524       6.9745
    7525       6.8118
    7526       7.6123
    7527       6.7199
    7528       7.0665
    7529       6.9724
    7530       7.2302
    7531       7.0898
    7532       7.3089
    7533       7.2527
    7534       7.0028
    7535       6.9398
    7536       7.8172
    7537       7.0177
    7538       7.0468
    7539       7.4150
    7540       7.4161
    7541       8.1113
    7542       8.1304
    7543       8.0239
    7544       7.9703
    7545       7.7334
    7546       8.2187
    7547       7.9986
    7548       7.8131
    7549       7.8087
    7550       7.8689
    7551       7.6673
    7552       7.5585
    7553       7.4695
    7554       7.7977
    7555       7.9291
    7556       7.8102
    7557       8.2968
    7558       7.6166
    7559       8.1122
    7560       7.6474
    7561       7.6804
    7562       7.4541
    7563       7.3446
    7564       7.5939
    7565       7.9261
    7566       8.0645
    7567       7.9159
    7568       7.7856
    7569       7.8556
    7570       7.5536
    7571       7.6072
    7572       7.7743
    7573       8.0348
    7574       7.9725
    7575       7.7206
    7576       7.6959
    7577       7.6974
    7578       7.5303
    7579       7.4400
    7580       7.7488
    7581       7.4825
    7582       7.6168
    7583       7.9458
    7584       7.4627
    7585       7.8114
    7586       7.7002
    7587       7.4709
    7588       7.7634
    7589       8.0691
    7590       7.6993
    7591       7.8084
    7592       7.7615
    7593       7.5311
    7594       7.0912
    7595       7.6614
    7596       7.8385
    7597       7.7085
    7598       8.1316
    7599       8.2181
    7600       8.2186
    7601       8.6711
    7602       8.2117
    7603       8.7101
    7604       8.3818
    7605       8.7638
    7606       8.3487
    7607       8.2937
    7608       8.1431
    7609       8.5210
    7610       8.6961
    7611       9.2692
    7612       8.9494
    7613       8.4457
    7614       8.2718
    7615       8.3392
    7616       8.2106
    7617       8.3731
    7618       9.1839
    7619       8.3324
    7620       8.2512
    7621       8.4723
    7622       8.0226
    7623       7.7748
    7624       7.6399
    7625       7.5371
    7626       7.8270
    7627       7.2365
    7628       7.3940
    7629       7.9239
    7630       7.6849
    7631       7.7179
    7632       7.9816
    7633       7.8031
    7634       7.9926
    7635       8.7252
    7636       8.4398
    7637       8.3327
    7638       8.3872
    7639       9.1167
    7640       8.7852
    7641       8.8206
    7642       7.7862
    7643       7.8750
    7644       7.8758
    7645       7.0917
    7646       7.6508
    7647       7.6329
    7648       7.9478
    7649       7.9451
    7650       7.4346
    7651       7.2580
    7652       7.1205
    7653       7.6588
    7654       7.1974
    7655       7.9124
    7656       7.3184
    7657       7.8107
    7658       7.7722
    7659       7.8806
    7660       7.5772
    7661       7.7535
    7662       7.8176
    7663       7.3069
    7664       7.6896
    7665       7.7364
    7666       8.3477
    7667       7.9103
    7668       8.3616
    7669       8.1756
    7670       8.1495
    7671       8.6062
    7672       8.1153
    7673       7.8885
    7674       8.0985
    7675       8.2428
    7676       7.9467
    7677       8.4577
    7678       7.9242
    7679       8.1607
    7680       8.4317
    7681       8.4254
    7682       8.8297
    7683       8.4577
    7684       8.3421
    7685       8.4066
    7686       8.5187
    7687       8.1040
    7688       8.0249
    7689       7.9684
    7690       8.2466
    7691       7.9775
    7692       7.8877
    7693       7.5003
    7694       8.4246
    7695       7.8582
    7696       7.9891
    7697       8.1783
    7698       7.7757
    7699       7.2620
    7700       7.9485
    7701       7.7379
    7702       8.3736
    7703       7.9289
    7704       7.7941
    7705       8.2127
    7706       8.0456
    7707       7.9555
    7708       8.0426
    7709       7.9833
    7710       8.3173
    7711       8.0812
    7712       8.1226
    7713       8.5539
    7714       8.4821
    7715       8.1203
    7716       8.8174
    7717       8.6187
    7718       8.3146
    7719       8.9106
    7720       8.2844
    7721       8.5377
    7722       8.6610
    7723       9.0834
    7724       8.7813
    7725       8.8659
    7726       8.7121
    7727       8.6928
    7728       8.7637
    7729       8.6420
    7730       8.9296
    7731       8.2337
    7732       9.0850
    7733       8.8592
    7734       8.6708
    7735       8.5918
    7736       8.6262
    7737       8.5813
    7738       8.7491
    7739       8.5665
    7740       8.2221
    7741       8.7822
    7742       9.0801
    7743       8.3897
    7744       9.3676
    7745       8.9906
    7746       8.6025
    7747       8.4097
    7748       8.2426
    7749       9.1358
    7750       8.9703
    7751       8.8310
    7752       8.6770
    7753       8.6208
    7754       8.5851
    7755       8.2972
    7756       8.1510
    7757       8.2195
    7758       8.2054
    7759       8.3393
    7760       8.5866
    7761       8.0147
    7762       8.1837
    7763       8.0658
    7764       8.5023
    7765       8.0824
    7766       7.8958
    7767       8.2401
    7768       8.5256
    7769       8.5595
    7770       8.8634
    7771       9.0670
    7772       8.9099
    7773       8.1700
    7774       8.6783
    7775       8.2972
    7776       8.4738
    7777       8.5222
    7778       8.5867
    7779       8.2787
    7780       8.5244
    7781       8.4570
    7782       7.8239
    7783       8.3694
    7784       8.6791
    7785       8.5275
    7786       8.0260
    7787       8.5391
    7788       8.6420
    7789       8.5074
    7790       8.2710
    7791       8.1938
    7792       7.4568
    7793       7.6934
    7794       8.2612
    7795       7.8540
    7796       7.4824
    7797       8.2455
    7798       8.0603
    7799       8.0250
    7800       8.0413
    7801       7.9498
    7802       7.6965
    7803       7.5885
    7804       8.3049
    7805       8.0635
    7806       7.7245
    7807       8.1111
    7808       8.2323
    7809       8.2319
    7810       8.0933
    7811       7.8584
    7812       7.4690
    7813       8.0614
    7814       8.2466
    7815       8.3197
    7816       7.9265
    7817       8.1551
    7818       7.9252
    7819       8.3960
    7820       7.8478
    7821       8.0852
    7822       7.9304
    7823       8.4539
    7824       8.1996
    7825       8.3655
    7826       7.6288
    7827       7.8605
    7828       7.7113
    7829       8.0712
    7830       8.3006
    7831       7.7860
    7832       7.8459
    7833       7.9899
    7834       7.5123
    7835       7.5617
    7836       7.7965
    7837       7.9900
    7838       7.9847
    7839       8.2388
    7840       8.3195
    7841       8.1282
    7842       7.5964
    7843       7.3510
    7844       7.5629
    7845       7.2929
    7846       7.4492
    7847       7.4017
    7848       7.6044
    7849       7.5200
    7850       8.3531
    7851       8.1501
    7852       8.2317
    7853       8.2828
    7854       8.5648
    7855       8.4581
    7856       8.3263
    7857       8.5266
    7858       8.0953
    7859       8.2959
    7860       7.7467
    7861       7.9601
    7862       8.1377
    7863       7.9654
    7864       8.8101
    7865       8.2810
    7866       8.1036
    7867       8.3714
    7868       8.1311
    7869       8.2687
    7870       8.2038
    7871       8.2326
    7872       7.8158
    7873       7.8647
    7874       8.5926
    7875       8.3979
    7876       7.9446
    7877       8.1636
    7878       8.2644
    7879       8.3741
    7880       8.3836
    7881       8.2485
    7882       8.0862
    7883       8.1320
    7884       8.5877
    7885       7.6203
    7886       8.5404
    7887       7.8032
    7888       7.7523
    7889       7.8605
    7890       7.8625
    7891       7.5743
    7892       7.6052
    7893       8.0384
    7894       7.9118
    7895       8.1331
    7896       8.0732
    7897       7.8327
    7898       7.7208
    7899       8.1419
    7900       8.3620
    7901       7.5908
    7902       7.6638
    7903       7.6944
    7904       7.3940
    7905       8.2628
    7906       7.9619
    7907       8.0048
    7908       7.8920
    7909       7.7917
    7910       8.0976
    7911       8.2757
    7912       7.7060
    7913       7.4232
    7914       7.5789
    7915       7.8536
    7916       7.2954
    7917       7.1216
    7918       7.5254
    7919       7.6097
    7920       7.5667
    7921       8.1568
    7922       8.1769
    7923       8.2509
    7924       8.2085
    7925       8.4202
    7926       8.3829
    7927       7.4534
    7928       7.2512
    7929       7.4656
    7930       7.7681
    7931       7.1172
    7932       7.8504
    7933       7.2283
    7934       8.0412
    7935       8.5125
    7936       8.3246
    7937       8.4445
    7938       8.2747
    7939       8.4076
    7940       8.3409
    7941       8.1884
    7942       8.4948
    7943       8.4206
    7944       8.4062
    7945       8.4941
    7946       8.6481
    7947       8.4314
    7948       8.2576
    7949       8.2742
    7950       8.9528
    7951       8.5528
    7952       9.1578
    7953       8.6735
    7954       9.2409
    7955       8.8723
    7956       8.2684
    7957       8.2559
    7958       8.7879
    7959       8.4863
    7960       8.6108
    7961       8.6882
    7962       8.7714
    7963       8.7866
    7964       8.9993
    7965       8.8789
    7966       9.0192
    7967       8.4775
    7968       8.9699
    7969       8.9648
    7970       8.6808
    7971       9.2973
    7972       8.4279
    7973       8.7951
    7974       8.7301
    7975       8.4806
    7976       9.2853
    7977       8.4574
    7978       8.8131
    7979       7.9176
    7980       7.7977
    7981       8.1072
    7982       8.0773
    7983       8.4206
    7984       8.3004
    7985       8.2902
    7986       8.1382
    7987       8.4283
    7988       8.3692
    7989       8.9833
    7990       8.1740
    7991       8.2540
    7992       8.4906
    7993       8.0922
    7994       8.5949
    7995       9.3095
    7996       9.0476
    7997       9.2289
    7998       9.1325
    7999       8.3304
    8000       8.0144
    8001       7.8628
    8002       8.5335
    8003       7.7356
    8004       7.2273
    8005       8.0009
    8006       7.8584
    8007       7.7252
    8008       8.3006
    8009       8.5598
    8010       7.9634
    8011       8.5569
    8012       8.9537
    8013       7.8104
    8014       7.6045
    8015       7.7914
    8016       8.3045
    8017       8.2445
    8018       8.2803
    8019       7.6135
    8020       8.3639
    8021       8.6307
    8022       8.2920
    8023       8.0938
    8024       8.0200
    8025       8.1283
    8026       8.2627
    8027       9.1749
    8028       7.9826
    8029       8.1758
    8030       7.9056
    8031       8.2642
    8032       8.7171
    8033       8.9278
    8034       8.7996
    8035       8.6571
    8036       8.1376
    8037       8.5796
    8038       8.4495
    8039       8.0064
    8040       8.1973
    8041       8.2078
    8042       8.1891
    8043       8.0516
    8044       8.8258
    8045       8.8470
    8046       9.9122
    8047       9.2847
    8048       9.4615
    8049       8.9095
    8050       9.9612
    8051       9.3457
    8052       9.8531
    8053       9.8146
    8054      10.1796
    8055      10.6901
    8056      10.6921
    8057      10.2296
    8058      10.2640
    8059      10.8725
    8060      10.0102
    8061      10.1285
    8062      10.2041
    8063       9.4882
    8064      10.3423
    8065      10.5313
    8066      10.6183
    8067       9.9516
    8068       9.6905
    8069       9.3044
    8070       9.7418
    8071       9.5903
    8072       9.1279
    8073       9.0259
    8074       8.9747
    8075       9.2653
    8076       9.1082
    8077       9.1974
    8078      10.3648
    8079       9.5636
    8080       9.5003
    8081       9.6808
    8082       9.7490
    8083       9.0751
    8084       9.5015
    8085       9.6124
    8086       9.6123
    8087       8.8687
    8088       8.4384
    8089       8.7486
    8090       8.9142
    8091       8.5659
    8092       8.5939
    8093       9.1717
    8094       9.2928
    8095       9.2656
    8096       9.6504
    8097       9.9041
    8098       9.1584
    8099       9.2240
    8100       9.1334
    8101       8.9187
    8102       8.7665
    8103       8.8111
    8104       9.2273
    8105       8.8284
    8106       8.5091
    8107       9.1314
    8108       8.8577
    8109       9.6384
    8110       8.2596
    8111       8.7118
    8112       9.0802
    8113       9.3538
    8114       8.7697
    8115       8.7290
    8116       9.0618
    8117       8.8797
    8118       8.5739
    8119       8.4103
    8120       8.7484
    8121       8.5716
    8122       9.0219
    8123       8.2353
    8124       8.6540
    8125       8.7629
    8126       7.6939
    8127       7.9289
    8128       8.2085
    8129       7.7800
    8130       8.3575
    8131       8.0324
    8132       7.9699
    8133       8.6936
    8134       8.3941
    8135       8.8128
    8136       8.6561
    8137       9.1642
    8138       9.4321
    8139       9.0011
    8140       9.0182
    8141       8.6141
    8142       8.4657
    8143       8.5178
    8144       8.4764
    8145       8.3433
    8146       8.1267
    8147       7.9886
    8148       8.1099
    8149       7.7871
    8150       7.6644
    8151       8.0519
    8152       7.8135
    8153       7.7488
    8154       7.9026
    8155       7.8864
    8156       7.1056
    8157       7.0447
    8158       7.1324
    8159       7.5919
    8160       7.6828
    8161       7.6866
    8162       7.3911
    8163       7.6653
    8164       6.9471
    8165       7.3023
    8166       7.5337
    8167       8.2851
    8168       8.0981
    8169       8.3832
    8170       7.4115
    8171       7.8269
    8172       7.5561
    8173       8.2870
    8174       7.7461
    8175       7.8307
    8176       7.1602
    8177       8.4644
    8178       8.1564
    8179       7.8849
    8180       7.3786
    8181       8.1525
    8182       6.8905
    8183       7.2352
    8184       7.1524
    8185       7.4266
    8186       6.2919
    8187       6.9868
    8188       7.4327
    8189       7.3476
    8190       7.1231
    8191       7.0705
    8192       7.6760
    8193       7.2825
    8194       7.3229
    8195       7.5859
    8196       8.1201
    8197       7.2338
    8198       7.7345
    8199       8.0744
    8200       8.7530
    8201       7.6172
    8202       8.0077
    8203       7.6884
    8204       8.1544
    8205       7.9311
    8206       8.0125
    8207       8.2892
    8208       8.6582
    8209       8.3036
    8210       8.2882
    8211       8.0630
    8212       7.4823
    8213       8.7632
    8214       8.3084
    8215       8.7598
    8216       8.4568
    8217       8.7109
    8218       8.7051
    8219       8.2480
    8220       7.8472
    8221       8.0932
    8222       7.6850
    8223       7.9683
    8224       7.7065
    8225       7.5403
    8226       7.9910
    8227       7.8324
    8228       7.6731
    8229       7.9487
    8230       8.2152
    8231       7.6018
    8232       7.7406
    8233       7.5823
    8234       8.2439
    8235       7.5839
    8236       7.2016
    8237       7.9466
    8238       7.4706
    8239       7.7858
    8240       7.0566
    8241       7.5532
    8242       6.9737
    8243       7.2579
    8244       7.5902
    8245       7.4672
    8246       7.6390
    8247       7.7206
    8248       7.2739
    8249       7.4483
    8250       7.1755
    8251       7.5585
    8252       7.4245
    8253       7.4649
    8254       7.4786
    8255       7.1792
    8256       8.2812
    8257       7.4050
    8258       7.4868
    8259       7.4374
    8260       7.2405
    8261       7.3037
    8262       7.5894
    8263       7.9201
    8264       8.3431
    8265       8.0029
    8266       7.7202
    8267       7.9348
    8268       7.5127
    8269       8.3218
    8270       7.1685
    8271       7.9743
    8272       7.2720
    8273       7.4348
    8274       7.6091
    8275       7.3403
    8276       6.8615
    8277       7.0689
    8278       7.7182
    8279       7.0780
    8280       7.3565
    8281       7.7366
    8282       7.2596
    8283       7.3777
    8284       7.9855
    8285       7.2744
    8286       7.9091
    8287       7.9046
    8288       8.0442
    8289       8.1889
    8290       7.9271
    8291       7.5351
    8292       7.2505
    8293       7.7852
    8294       7.3831
    8295       7.1424
    8296       7.1669
    8297       7.4393
    8298       7.5232
    8299       7.8428
    8300       7.2878
    8301       7.3789
    8302       7.5471
    8303       7.2547
    8304       7.6203
    8305       6.9094
    8306       7.3048
    8307       7.1180
    8308       7.7931
    8309       8.0752
    8310       7.3316
    8311       7.5156
    8312       7.3483
    8313       7.5538
    8314       7.3569
    8315       7.2840
    8316       8.0513
    8317       8.2762
    8318       8.7823
    8319       8.0552
    8320       8.0482
    8321       8.0400
    8322       8.5205
    8323       7.8414
    8324       8.7494
    8325       9.0217
    8326       9.0651
    8327       9.6710
    8328       9.7137
    8329       9.8345
    8330       8.9728
    8331       8.9219
    8332       9.6895
    8333       8.7085
    8334       9.6335
    8335       9.3979
    8336       9.4519
    8337       9.2173
    8338       9.5139
    8339       9.4966
    8340       9.7688
    8341       9.6379
    8342       9.2394
    8343       9.2748
    8344       9.1418
    8345       9.0199
    8346       8.6147
    8347      10.0867
    8348       8.9996
    8349       8.2790
    8350       8.4970
    8351       8.1057
    8352       8.0601
    8353       8.4680
    8354       7.5746
    8355       8.4390
    8356       9.2648
    8357       8.5886
    8358       8.5801
    8359       8.1004
    8360       8.3540
    8361       8.5500
    8362       8.1171
    8363       8.5221
    8364       8.0732
    8365       8.2022
    8366       8.1378
    8367       8.2616
    8368       8.6730
    8369       8.4806
    8370       8.6910
    8371       8.3613
    8372       7.8846
    8373       8.5170
    8374       8.5658
    8375       8.8462
    8376       8.5797
    8377       8.3057
    8378       8.4970
    8379       8.7681
    8380       8.6506
    8381       8.7901
    8382       8.5232
    8383       8.4998
    8384       8.4445
    8385       8.7288
    8386       8.8995
    8387       9.2486
    8388       8.5238
    8389       8.7949
    8390       8.7222
    8391       8.8398
    8392       8.4324
    8393       9.1451
    8394      10.0361
    8395      10.0891
    8396       9.8629
    8397       9.1302
    8398       8.9281
    8399       8.7328
    8400       9.4482
    8401       9.0775
    8402       8.8617
    8403       8.9574
    8404       8.6170
    8405       8.7587
    8406       9.0008
    8407       9.3787
    8408       8.4086
    8409       8.1965
    8410       8.2107
    8411       8.6310
    8412       8.4812
    8413       7.9837
    8414       8.3363
    8415       8.6227
    8416       8.5324
    8417       8.4096
    8418       8.6960
    8419       8.7569
    8420       9.3883
    8421       8.4925
    8422       8.2301
    8423       8.4695
    8424       8.8719
    8425       8.5039
    8426       9.2893
    8427       8.6527
    8428       8.6806
    8429       8.2892
    8430       8.5049
    8431       8.5985
    8432       8.5109
    8433       8.4476
    8434       8.6753
    8435       8.2142
    8436       8.1403
    8437       7.9274
    8438       7.6701
    8439       8.1358
    8440       8.3332
    8441       8.5544
    8442       8.9756
    8443       8.6089
    8444       8.5829
    8445       7.4580
    8446       8.3744
    8447       8.2955
    8448       7.9473
    8449       8.1541
    8450       7.5434
    8451       8.2365
    8452       8.0435
    8453       8.2033
    8454       8.2560
    8455       8.0766
    8456       8.4558
    8457       7.9227
    8458       8.3889
    8459       8.1707
    8460       7.9895
    8461       8.3631
    8462       7.5177
    8463       7.7842
    8464       7.7232
    8465       7.7791
    8466       7.8246
    8467       7.5935
    8468       8.1270
    8469       8.0928
    8470       7.9336
    8471       7.9760
    8472       8.0391
    8473       7.7066
    8474       7.9332
    8475       7.5272
    8476       7.0263
    8477       7.0120
    8478       7.8357
    8479       7.7951
    8480       7.0641
    8481       7.2099
    8482       7.7665
    8483       7.3567
    8484       7.2095
    8485       7.0960
    8486       6.9073
    8487       7.4210
    8488       7.5742
    8489       7.4719
    8490       6.9870
    8491       7.6037
    8492       7.0698
    8493       7.6530
    8494       7.8510
    8495       7.2899
    8496       7.0078
    8497       6.7051
    8498       7.7510
    8499       7.1487
    8500       7.2565
    8501       7.4981
    8502       7.4099
    8503       7.1944
    8504       7.3028
    8505       7.4781
    8506       7.5289
    8507       7.0453
    8508       7.3667
    8509       7.4416
    8510       7.4764
    8511       7.6767
    8512       6.8091
    8513       7.0767
    8514       6.7057
    8515       6.7038
    8516       6.7200
    8517       6.2720
    8518       6.6167
    8519       6.8282
    8520       6.8699
    8521       6.6495
    8522       7.3860
    8523       7.1266
    8524       7.3869
    8525       8.0210
    8526       7.6536
    8527       7.7663
    8528       7.4402
    8529       7.9186
    8530       7.9437
    8531       7.7936
    8532       7.7210
    8533       8.2954
    8534       8.4297
    8535       8.3714
    8536       8.1531
    8537       7.8636
    8538       9.0881
    8539       9.0791
    8540       8.7884
    8541       9.0335
    8542       8.4412
    8543       8.3997
    8544       7.9217
    8545       8.3733
    8546       8.5103
    8547       8.9879
    8548       9.8167
    8549       8.9846
    8550       9.2838
    8551       9.4497
    8552       9.2294
    8553       9.6050
    8554      10.1583
    8555       9.7285
    8556       9.5318
    8557       9.4158
    8558       9.2694
    8559       9.2321
    8560       9.5791
    8561       9.1622
    8562       8.6407
    8563       8.9788
    8564       8.9727
    8565       9.0540
    8566       8.7453
    8567       8.7957
    8568       9.0097
    8569       8.3688
    8570       9.7414
    8571       9.2468
    8572       9.0332
    8573       9.1922
    8574       9.5932
    8575       9.3597
    8576       8.9742
    8577       8.9117
    8578       9.1614
    8579       9.4212
    8580       9.3688
    8581       9.7674
    8582       9.3883
    8583       9.6252
    8584       9.8278
    8585       9.5280
    8586       9.2639
    8587      10.1369
    8588       9.4993
    8589      10.0202
    8590       9.9047
    8591      10.6302
    8592      10.1414
    8593      10.4559
    8594       9.7573
    8595       9.7570
    8596       9.6467
    8597       9.6458
    8598       9.1578
    8599       8.5978
    8600       9.1105
    8601       9.2991
    8602       9.3339
    8603       9.7562
    8604       9.0344
    8605       9.4822
    8606       9.4373
    8607       8.9080
    8608       9.4253
    8609       8.6075
    8610       9.1028
    8611       9.0869
    8612       9.3811
    8613       9.1970
    8614       9.4750
    8615       9.6192
    8616       9.7552
    8617       9.3610
    8618       9.6702
    8619      10.1578
    8620       9.6085
    8621       9.4288
    8622       9.6962
    8623      10.0915
    8624      10.6159
    8625       9.9373
    8626      10.1965
    8627       9.9502
    8628      10.7679
    8629      10.2062
    8630      10.5017
    8631      10.0787
    8632       9.7779
    8633       9.6782
    8634       9.2173
    8635       9.1100
    8636       8.5803
    8637       8.4729
    8638       9.0243
    8639       9.2060
    8640       8.8776
    8641       9.3169
    8642       9.2997
    8643       8.8587
    8644       8.8222
    8645       9.2972
    8646       9.7553
    8647       9.6749
    8648       9.7142
    8649       9.4903
    8650       9.5256
    8651       9.6204
    8652       9.5605
    8653       9.0380
    8654       8.5620
    8655       8.8574
    8656       8.5965
    8657       8.8051
    8658       9.1395
    8659       8.7980
    8660       9.5844
    8661       8.8039
    8662       9.6312
    8663       9.3022
    8664       9.5417
    8665       8.8940
    8666       9.4802
    8667       9.2954
    8668       9.7156
    8669       9.3988
    8670       9.3657
    8671       9.6766
    8672      10.0060
    8673       8.7568
    8674       9.6264
    8675       9.0758
    8676       9.0936
    8677       9.2492
    8678       9.3815
    8679       8.9907
    8680       9.2402
    8681       9.5469
    8682       9.0339
    8683       8.6561
    8684       8.9613
    8685       8.6203
    8686       8.5653
    8687       8.6444
    8688       9.0045
    8689       8.4435
    8690       8.7320
    8691       8.2973
    8692       8.6029
    8693       8.3976
    8694       8.5496
    8695       7.3480
    8696       7.8979
    8697       7.8148
    8698       7.1862
    8699       8.0084
    8700       9.1941
    8701       8.7436
    8702       8.1852
    8703       8.2219
    8704       8.0401
    8705       8.3167
    8706       8.8760
    8707       8.9960
    8708       9.0452
    8709       9.6088
    8710       8.9958
    8711       8.9823
    8712       9.3681
    8713       9.5305
    8714       9.1203
    8715       9.3122
    8716       9.3966
    8717       9.5621
    8718       8.6560
    8719       9.5926
    8720       9.0458
    8721       9.1201
    8722       9.2425
    8723       9.1355
    8724       9.7875
    8725       9.1930
    8726       9.8225
    8727       9.6447
    8728      10.1075
    8729      10.0221
    8730       9.6289
    8731      10.2752
    8732       9.7538
    8733       8.4737
    8734       8.4639
    8735       8.9625
    8736       9.2378
    8737       9.0310
    8738       8.9786
    8739       8.7027
    8740       8.8089
    8741       8.3785
    8742       9.0108
    8743       8.4273
    8744       8.8003
    8745       8.4486
    8746       8.4460
    8747       8.4777
    8748       8.3901
    8749       9.4993
    8750       9.3491
    8751       8.9063
    8752       9.7805
    8753       9.8648
    8754       9.4902
    8755       9.7315
    8756       8.8126
    8757       8.5261
    8758       8.5272
    8759       8.3065
    8760       8.3486
    8761       9.3550
    8762       8.5827
    8763       8.4540
    8764       7.8235
    8765       7.8546
    8766       8.3322
    8767       8.3872
    8768       8.2982
    8769       8.1254
    8770       9.0298
    8771       8.5542
    8772       8.3993
    8773       8.6234
    8774       8.9481
    8775       7.9550
    8776       7.5455
    8777       7.5897
    8778       7.4705
    8779       7.5362
    8780       7.6881
    8781       7.2951
    8782       7.6321
    8783       7.5290
    8784       7.3331
    8785       7.3350
    8786       6.6722
    8787       7.1494
    8788       6.7683
    8789       6.8681
    8790       7.3331
    8791       7.1811
    8792       7.5326
    8793       6.6039
    8794       7.3223
    8795       8.0620
    8796       7.2171
    8797       7.6173
    8798       7.4528
    8799       7.4149
    8800       8.0280
    8801       7.1763
    8802       7.1336
    8803       7.9299
    8804       8.3404
    8805       7.7637
    8806       8.6813
    8807       7.9696
    8808       8.2658
    8809       7.7992
    8810       8.8336
    8811       8.8989
    8812       7.9236
    8813       8.7453
    8814       8.6153
    8815       8.3906
    8816       8.4181
    8817       8.0757
    8818       8.0995
    8819       7.9897
    8820       8.3411
    8821       8.7464
    8822       8.4503
    8823       8.7778
    8824       8.7319
    8825       8.5553
    8826       8.6728
    8827       8.6669
    8828       8.3699
    8829       8.2921
    8830       8.8669
    8831       8.4271
    8832       9.2895
    8833       8.5662
    8834       8.8485
    8835       8.8963
    8836       9.0906
    8837       8.9415
    8838       8.1881
    8839       8.1189
    8840       7.9563
    8841       8.8020
    8842       7.8774
    8843       7.5964
    8844       8.1455
    8845       8.2747
    8846       8.5965
    8847       8.6292
    8848       8.8005
    8849       8.4896
    8850       8.1408
    8851       7.9512
    8852       8.6263
    8853       7.9030
    8854       8.4137
    8855       8.5933
    8856       8.0823
    8857       7.9832
    8858       7.7959
    8859       8.4188
    8860       7.4168
    8861       6.9082
    8862       6.5908
    8863       6.6502
    8864       7.1420
    8865       6.5643
    8866       7.1940
    8867       7.3183
    8868       8.0295
    8869       7.3323
    8870       7.2791
    8871       6.9399
    8872       6.6828
    8873       7.0443
    8874       7.3544
    8875       7.0901
    8876       6.6628
    8877       7.3024
    8878       6.5435
    8879       6.4353
    8880       6.5144
    8881       6.6231
    8882       6.3775
    8883       6.0999
    8884       6.7455
    8885       6.2576
    8886       6.8239
    8887       5.9905
    8888       6.0840
    8889       6.8254
    8890       6.9288
    8891       7.5976
    8892       6.5177
    8893       6.6939
    8894       6.1936
    8895       7.1505
    8896       6.5209
    8897       6.5359
    8898       7.0609
    8899       6.0719
    8900       6.4982
    8901       6.8263
    8902       6.1364
    8903       6.9736
    8904       6.4672
    8905       7.2853
    8906       7.2026
    8907       6.7238
    8908       6.8174
    8909       6.7897
    8910       7.1662
    8911       6.9168
    8912       6.8207
    8913       7.4308
    8914       7.3036
    8915       6.7229
    8916       6.9672
    8917       6.2192
    8918       6.5877
    8919       6.5733
    8920       6.9825
    8921       6.5805
    8922       7.3628
    8923       6.1877
    8924       6.7720
    8925       7.3765
    8926       6.6063
    8927       6.3327
    8928       7.0030
    8929       6.1059
    8930       6.1627
    8931       6.1600
    8932       6.6290
    8933       6.0993
    8934       6.5101
    8935       6.8105
    8936       6.6156
    8937       6.3249
    8938       6.5452
    8939       6.4920
    8940       6.3709
    8941       6.4376
    8942       6.8304
    8943       6.5279
    8944       5.9156
    8945       6.3805
    8946       5.7941
    8947       6.6739
    8948       6.7501
    8949       7.0786
    8950       7.0426
    8951       7.4336
    8952       7.0222
    8953       6.6868
    8954       6.4724
    8955       6.3318
    8956       6.3913
    8957       6.7059
    8958       6.7487
    8959       6.6517
    8960       6.8763
    8961       6.6178
    8962       6.9219
    8963       6.1873
    8964       6.6370
    8965       6.4432
    8966       6.7065
    8967       6.6202
    8968       6.3081
    8969       6.6688
    8970       7.2144
    8971       6.7973
    8972       7.0355
    8973       6.8122
    8974       6.9535
    8975       6.7111
    8976       6.7895
    8977       7.8332
    8978       7.2864
    8979       7.1925
    8980       7.6115
    8981       7.4789
    8982       6.9577
    8983       7.5764
    8984       7.1144
    8985       6.9542
    8986       6.7778
    8987       6.6005
    8988       6.8350
    8989       7.2027
    8990       7.4843
    8991       7.2766
    8992       7.2117
    8993       7.1411
    8994       7.1228
    8995       7.0036
    8996       6.8646
    8997       6.9380
    8998       6.7690
    8999       6.4840
    9000       6.7549
    9001       6.7740
    9002       6.4848
    9003       6.6412
    9004       6.5789
    9005       6.8248
    9006       7.2037
    9007       7.2204
    9008       7.4252
    9009       7.0737
    9010       7.0875
    9011       7.3819
    9012       7.6250
    9013       7.3766
    9014       6.7173
    9015       6.7074
    9016       7.0602
    9017       7.8511
    9018       7.7667
    9019       7.1228
    9020       7.1167
    9021       7.7582
    9022       7.4011
    9023       7.0813
    9024       7.0593
    9025       6.5974
    9026       7.4347
    9027       7.6555
    9028       7.5535
    9029       7.6130
    9030       7.2538
    9031       7.1508
    9032       7.0457
    9033       6.6626
    9034       6.1535
    9035       6.3064
    9036       6.3030
    9037       6.3989
    9038       6.3998
    9039       6.1436
    9040       5.7811
    9041       6.0601
    9042       5.4123
    9043       5.8016
    9044       5.7622
    9045       5.7976
    9046       5.6427
    9047       5.3449
    9048       5.7256
    9049       5.4731
    9050       5.8496
    9051       6.0783
    9052       6.4442
    9053       6.1231
    9054       5.9546
    9055       6.6771
    9056       6.1424
    9057       6.3416
    9058       5.8847
    9059       5.4691
    9060       5.6861
    9061       5.6358
    9062       5.7875
    9063       5.4723
    9064       5.9994
    9065       5.1959
    9066       6.1545
    9067       5.8319
    9068       6.1000
    9069       5.7163
    9070       5.8129
    9071       6.1614
    9072       5.7303
    9073       5.8447
    9074       6.7444
    9075       6.8633
    9076       6.5875
    9077       6.5608
    9078       7.1248
    9079       6.3088
    9080       6.7671
    9081       5.7658
    9082       5.7170
    9083       5.2095
    9084       5.4672
    9085       5.6502
    9086       5.1841
    9087       5.6265
    9088       5.5398
    9089       5.6132
    9090       5.8787
    9091       5.5108
    9092       5.8033
    9093       5.7350
    9094       5.9779
    9095       5.8650
    9096       6.5530
    9097       6.8228
    9098       5.6765
    9099       5.9417
    9100       5.8264
    9101       5.6856
    9102       5.8108
    9103       6.0410
    9104       6.3875
    9105       6.5214
    9106       6.4452
    9107       6.0320
    9108       6.5069
    9109       6.6286
    9110       6.1372
    9111       7.0547
    9112       7.5615
    9113       7.2531
    9114       7.2129
    9115       7.3652
    9116       6.7364
    9117       6.4437
    9118       6.7056
    9119       6.3471
    9120       6.7889
    9121       6.3815
    9122       6.2864
    9123       6.3319
    9124       6.8497
    9125       6.2164
    9126       6.6519
    9127       6.6577
    9128       6.4733
    9129       6.5938
    9130       6.3896
    9131       6.1205
    9132       6.9468
    9133       6.8210
    9134       6.3655
    9135       6.7549
    9136       6.4431
    9137       6.2788
    9138       6.9758
    9139       6.8960
    9140       7.1048
    9141       7.2063
    9142       7.1089
    9143       6.7216
    9144       6.6427
    9145       7.0712
    9146       7.4478
    9147       7.2829
    9148       6.9746
    9149       7.0415
    9150       7.3542
    9151       6.7631
    9152       6.7851
    9153       6.8543
    9154       6.3807
    9155       6.4148
    9156       6.1543
    9157       6.5735
    9158       6.6992
    9159       6.0199
    9160       6.2302
    9161       6.5831
    9162       6.6657
    9163       6.4801
    9164       6.6968
    9165       6.3576
    9166       6.2570
    9167       6.2428
    9168       6.4365
    9169       6.5133
    9170       6.5106
    9171       6.1234
    9172       6.8128
    9173       6.4632
    9174       6.6395
    9175       6.6700
    9176       6.7114
    9177       7.1140
    9178       6.8005
    9179       6.6783
    9180       7.0265
    9181       7.2029
    9182       7.2437
    9183       7.8465
    9184       7.7697
    9185       8.3344
    9186       8.1129
    9187       8.0374
    9188       7.7441
    9189       7.5018
    9190       7.5515
    9191       7.7251
    9192       7.1361
    9193       7.4472
    9194       7.1900
    9195       7.4600
    9196       7.0242
    9197       7.1796
    9198       7.4175
    9199       6.6001
    9200       6.8191
    9201       6.7426
    9202       7.2602
    9203       7.3716
    9204       7.1812
    9205       7.0777
    9206       7.1049
    9207       7.3382
    9208       7.3566
    9209       7.4762
    9210       7.4167
    9211       7.5356
    9212       7.6271
    9213       7.8000
    9214       7.5845
    9215       7.5787
    9216       7.7087
    9217       7.5626
    9218       7.7533
    9219       7.5590
    9220       7.9094
    9221       7.8778
    9222       7.4515
    9223       7.5729
    9224       7.2059
    9225       6.8277
    9226       6.7408
    9227       7.3211
    9228       6.8022
    9229       7.1407
    9230       7.7194
    9231       7.7180
    9232       7.5539
    9233       7.7259
    9234       7.4977
    9235       7.3652
    9236       7.8517
    9237       7.2508
    9238       7.1324
    9239       7.3645
    9240       6.5980
    9241       7.6044
    9242       7.1685
    9243       7.3251
    9244       6.6569
    9245       7.1396
    9246       6.7966
    9247       6.7213
    9248       6.9087
    9249       7.2055
    9250       6.8843
    9251       6.9389
    9252       7.2142
    9253       7.3361
    9254       6.3889
    9255       6.9439
    9256       6.7648
    9257       7.0208
    9258       6.9316
    9259       6.9145
    9260       7.1061
    9261       6.9416
    9262       7.0965
    9263       6.7372
    9264       7.1691
    9265       6.9950
    9266       6.7325
    9267       6.7732
    9268       7.0461
    9269       6.6202
    9270       6.6702
    9271       6.9528
    9272       7.3255
    9273       6.9619
    9274       6.9803
    9275       6.9972
    9276       7.2386
    9277       6.7113
    9278       6.8171
    9279       7.3543
    9280       7.0599
    9281       6.7069
    9282       6.9021
    9283       7.4231
    9284       7.3330
    9285       6.8842
    9286       6.6832
    9287       6.9398
    9288       7.9509
    9289       7.2483
    9290       6.4648
    9291       6.6114
    9292       6.9439
    9293       7.0451
    9294       7.6100
    9295       7.2162
    9296       7.1344
    9297       6.6477
    9298       6.7015
    9299       6.8605
    9300       6.5373
    9301       6.8173
    9302       7.1689
    9303       6.8867
    9304       6.7437
    9305       6.6451
    9306       6.0379
    9307       6.5437
    9308       7.1929
    9309       6.2696
    9310       6.4435
    9311       6.5950
    9312       6.4216
    9313       6.9613
    9314       6.9857
    9315       6.7975
    9316       6.9068
    9317       6.9683
    9318       6.5758
    9319       6.8551
    9320       6.2605
    9321       6.9832
    9322       6.8487
    9323       6.7142
    9324       6.3894
    9325       6.3823
    9326       6.2841
    9327       6.7634
    9328       6.6262
    9329       6.9403
    9330       5.7988
    9331       6.1003
    9332       6.1380
    9333       6.2107
    9334       6.2466
    9335       6.3991
    9336       5.7354
    9337       6.8015
    9338       6.0818
    9339       5.8295
    9340       6.1752
    9341       6.1841
    9342       6.1220
    9343       6.1424
    9344       5.8094
    9345       6.1600
    9346       6.6539
    9347       6.2996
    9348       6.3764
    9349       6.5704
    9350       6.2578
    9351       5.8486
    9352       5.9267
    9353       6.5078
    9354       6.3836
    9355       6.1797
    9356       6.5938
    9357       6.8366
    9358       6.7636
    9359       7.0880
    9360       6.2841
    9361       6.4099
    9362       6.4642
    9363       6.4956
    9364       6.2134
    9365       6.1957
    9366       6.4170
    9367       6.4016
    9368       6.1061
    9369       6.2636
    9370       5.9242
    9371       5.9278
    9372       5.7408
    9373       6.0176
    9374       5.8487
    9375       6.1182
    9376       6.0755
    9377       5.8466
    9378       5.8622
    9379       6.7407
    9380       5.7452
    9381       6.1552
    9382       6.0938
    9383       5.6795
    9384       5.9055
    9385       5.5425
    9386       5.7735
    9387       6.3097
    9388       6.4000
    9389       5.9388
    9390       6.3589
    9391       6.6073
    9392       6.2700
    9393       6.5100
    9394       6.2226
    9395       6.7680
    9396       6.2057
    9397       5.9845
    9398       6.3560
    9399       6.3541
    9400       6.3167
    9401       6.3327
    9402       6.4945
    9403       5.9606
    9404       5.5111
    9405       5.7647
    9406       5.7895
    9407       5.8692
    9408       5.4920
    9409       5.3556
    9410       5.5540
    9411       4.9302
    9412       4.7516
    9413       5.0721
    9414       5.5361
    9415       5.2437
    9416       5.3072
    9417       5.7129
    9418       5.2795
    9419       5.0226
    9420       5.3846
    9421       5.5163
    9422       5.2217
    9423       5.5193
    9424       5.4154
    9425       5.8173
    9426       5.7836
    9427       5.9319
    9428       5.9523
    9429       6.4184
    9430       6.3773
    9431       6.1811
    9432       5.6019
    9433       5.7900
    9434       5.4322
    9435       5.9425
    9436       5.7581
    9437       5.8298
    9438       5.8275
    9439       5.6234
    9440       6.1584
    9441       6.4197
    9442       5.6336
    9443       5.3157
    9444       5.9562
    9445       5.4049
    9446       5.5587
    9447       5.1791
    9448       5.6334
    9449       6.0943
    9450       6.2884
    9451       5.8317
    9452       6.1544
    9453       6.5839
    9454       6.0805
    9455       6.1292
    9456       6.2034
    9457       6.3528
    9458       6.9381
    9459       6.8652
    9460       6.8236
    9461       6.6562
    9462       6.7276
    9463       6.7628
    9464       7.3364
    9465       6.5740
    9466       6.5158
    9467       6.7405
    9468       6.4245
    9469       6.4574
    9470       6.2801
    9471       6.6759
    9472       7.0353
    9473       6.7861
    9474       6.2624
    9475       5.8691
    9476       6.4094
    9477       6.7863
    9478       7.3127
    9479       6.9237
    9480       6.4952
    9481       6.7267
    9482       6.4639
    9483       6.2119
    9484       6.3116
    9485       6.4988
    9486       6.7725
    9487       6.8050
    9488       7.1360
    9489       6.9020
    9490       6.8011
    9491       7.3558
    9492       6.6209
    9493       7.0416
    9494       7.1794
    9495       6.7537
    9496       6.6457
    9497       6.8313
    9498       6.9144
    9499       6.6149
    9500       6.7454
    9501       6.6254
    9502       6.3601
    9503       6.5708
    9504       6.9646
    9505       6.3330
    9506       6.4653
    9507       6.6335
    9508       6.8468
    9509       7.1416
    9510       6.4392
    9511       6.7376
    9512       6.6970
    9513       6.3270
    9514       6.4584
    9515       6.2855
    9516       6.8463
    9517       6.4511
    9518       6.4815
    9519       6.9478
    9520       6.5373
    9521       6.7372
    9522       6.5658
    9523       7.0473
    9524       6.8656
    9525       7.5009
    9526       7.5889
    9527       6.6083
    9528       6.9740
    9529       6.7449
    9530       6.5714
    9531       6.4510
    9532       6.8403
    9533       6.6066
    9534       6.3066
    9535       7.0993
    9536       6.5576
    9537       6.2228
    9538       6.4872
    9539       6.4215
    9540       6.2679
    9541       6.3119
    9542       6.2973
    9543       6.8107
    9544       6.5107
    9545       6.7092
    9546       6.6124
    9547       6.6551
    9548       6.5640
    9549       7.3272
    9550       7.4021
    9551       7.4048
    9552       7.4432
    9553       7.4399
    9554       8.0643
    9555       8.0773
    9556       8.3021
    9557       7.9318
    9558       8.4379
    9559       8.2914
    9560       7.9672
    9561       8.3491
    9562       8.3539
    9563       7.9560
    9564       7.9446
    9565       7.8386
    9566       8.0876
    9567       8.4860
    9568       8.7516
    9569       8.5244
    9570       8.2983
    9571       8.1861
    9572       8.6349
    9573       8.1577
    9574       7.8047
    9575       7.9012
    9576       7.0532
    9577       8.0716
    9578       7.1887
    9579       7.6863
    9580       7.7289
    9581       8.1530
    9582       7.9550
    9583       7.5244
    9584       8.6459
    9585       8.3654
    9586       7.4815
    9587       8.7362
    9588       7.5339
    9589       8.0360
    9590       8.0748
    9591       7.7756
    9592       8.4389
    9593       7.9973
    9594       8.6526
    9595       8.5482
    9596       8.5720
    9597       8.8917
    9598       8.7666
    9599       8.7831
    9600       9.4794
    9601       8.2285
    9602       8.8993
    9603       8.9710
    9604       8.2753
    9605       8.6696
    9606       8.1456
    9607       8.1444
    9608       8.1021
    9609       7.8635
    9610       7.6728
    9611       7.8568
    9612       7.9476
    9613       8.3118
    9614       8.5750
    9615       8.7460
    9616       8.3663
    9617       8.7988
    9618       8.0267
    9619       8.0759
    9620       7.8641
    9621       8.3377
    9622       8.6619
    9623       8.7499
    9624       8.3938
    9625       8.3618
    9626       8.6338
    9627       8.8871
    9628       9.5339
    9629       7.9309
    9630       7.9777
    9631       8.0172
    9632       8.8922
    9633       9.1159
    9634       8.5152
    9635       8.8771
    9636       7.7599
    9637       7.6968
    9638       8.2129
    9639       8.9270
    9640       8.9324
    9641       8.5554
    9642       8.2449
    9643       8.4312
    9644       7.8366
    9645       8.5423
    9646       8.3457
    9647       7.4260
    9648       7.2703
    9649       7.3182
    9650       7.9842
    9651       7.3671
    9652       8.1056
    9653       7.1580
    9654       7.6766
    9655       6.9533
    9656       8.3693
    9657       7.5105
    9658       7.8845
    9659       8.0006
    9660       7.9325
    9661       8.1625
    9662       8.2937
    9663       8.2342
    9664       8.4017
    9665       8.2446
    9666       6.7936
    9667       7.0544
    9668       7.1777
    9669       7.6946
    9670       7.9843
    9671       7.3225
    9672       8.4895
    9673       7.8472
    9674       8.4329
    9675       8.7504
    9676       8.5572
    9677       8.6909
    9678       8.7158
    9679       8.6703
    9680       8.1311
    9681       8.8573
    9682       9.0385
    9683       8.6525
    9684       8.4591
    9685       8.6754
    9686       8.3184
    9687       9.5900
    9688       8.5050
    9689       8.2729
    9690       8.2641
    9691       7.7573
    9692       8.6476
    9693       8.5421
    9694       8.0949
    9695       7.7324
    9696       8.0649
    9697       8.3893
    9698       8.7525
    9699       8.5442
    9700       7.8677
    9701       9.3859
    9702       8.5522
    9703       8.2179
    9704       8.9250
    9705       8.0561
    9706       8.1929
    9707       8.5042
    9708       8.2386
    9709       8.0345
    9710       8.0821
    9711       8.2807
    9712       8.9247
    9713       7.8246
    9714       8.2648
    9715       7.7117
    9716       7.4962
    9717       6.9796
    9718       7.1367
    9719       7.9024
    9720       7.3612
    9721       7.0927
    9722       7.6720
    9723       7.4913
    9724       7.5508
    9725       7.1755
    9726       7.9285
    9727       7.5485
    9728       7.5898
    9729       7.9515
    9730       8.0438
    9731       7.3427
    9732       7.6390
    9733       8.6769
    9734       8.0331
    9735       8.8262
    9736       7.8002
    9737       8.5383
    9738       8.3664
    9739       7.6590
    9740       8.0737
    9741       7.9484
    9742       7.7346
    9743       8.7146
    9744       7.8516
    9745       7.7971
    9746       8.0682
    9747       8.3102
    9748       8.3519
    9749       8.7639
    9750       8.7548
    9751       7.8208
    9752       7.3822
    9753       7.9070
    9754       7.5407
    9755       7.7737
    9756       8.2534
    9757       7.4545
    9758       7.8190
    9759       8.3230
    9760       7.9236
    9761       7.4593
    9762       7.8505
    9763       7.4456
    9764       7.6741
    9765       7.6220
    9766       7.7542
    9767       7.5674
    9768       7.1497
    9769       7.6779
    9770       7.5271
    9771       7.1845
    9772       7.5749
    9773       7.2300
    9774       7.4428
    9775       7.5063
    9776       8.2377
    9777       8.6596
    9778       8.5898
    9779       8.5902
    9780       9.1745
    9781       8.3609
    9782       8.3001
    9783       8.3365
    9784       8.1612
    9785       7.7424
    9786       8.1231
    9787       7.5371
    9788       7.7887
    9789       7.8518
    9790       7.9043
    9791       7.6770
    9792       7.8494
    9793       7.4392
    9794       7.6887
    9795       8.1908
    9796       8.1890
    9797       7.8152
    9798       8.5150
    9799       8.3844
    9800       8.5912
    9801       8.8810
    9802       8.7404
    9803       8.7545
    9804       8.9550
    9805       8.8770
    9806       8.5417
    9807       8.8235
    9808       8.3205
    9809       9.1146
    9810       9.6996
    9811       8.3273
    9812       9.4351
    9813       9.5507
    9814       8.2188
    9815       8.8649
    9816       9.0034
    9817       9.3418
    9818       8.7295
    9819       8.5621
    9820       8.5872
    9821       8.1177
    9822       8.8571
    9823       8.4402
    9824       8.2210
    9825       8.4494
    9826       8.4184
    9827       9.0649
    9828       8.3782
    9829       8.3928
    9830       8.4574
    9831       8.5227
    9832       8.0879
    9833       8.1379
    9834       7.4107
    9835       8.0668
    9836       7.7812
    9837       7.8264
    9838       8.6515
    9839       7.2469
    9840       7.8685
    9841       8.0356
    9842       8.0384
    9843       7.9748
    9844       8.2693
    9845       8.2910
    9846       7.0979
    9847       8.6224
    9848       7.4715
    9849       8.7089
    9850       7.8234
    9851       7.7401
    9852       8.7335
    9853       8.8241
    9854       8.7514
    9855       8.2108
    9856       8.4024
    9857       8.5432
    9858       8.2556
    9859       8.1455
    9860       8.3860
    9861       8.6652
    9862       8.9761
    9863       9.7700
    9864       9.4547
    9865       9.2650
    9866       9.7916
    9867       9.3290
    9868      10.0096
    9869       9.1148
    9870       8.8963
    9871       9.1422
    9872       9.3043
    9873       8.7429
    9874       7.9901
    9875       8.0124
    9876       8.9158
    9877       8.6496
    9878       8.7973
    9879       8.7396
    9880       8.6528
    9881       9.4132
    9882       8.9707
    9883       8.5035
    9884       9.2315
    9885       8.8468
    9886       8.6071
    9887       8.8989
    9888       9.4722
    9889       9.9150
    9890      10.5175
    9891       9.7357
    9892       9.1574
    9893       8.7423
    9894       8.9142
    9895       8.6243
    9896       9.2696
    9897       9.4424
    9898       9.4619
    9899       8.6662
    9900       9.2517
    9901       8.3114
    9902       8.6096
    9903       8.4988
    9904       8.6515
    9905       8.7596
    9906       8.7734
    9907       8.2346
    9908       8.0786
    9909       8.1327
    9910       9.1746
    9911       8.0715
    9912       8.6226
    9913       8.5287
    9914       9.5077
    9915       9.0529
    9916       8.3335
    9917       8.0700
    9918       7.7515
    9919       8.0319
    9920       7.8974
    9921       8.2924
    9922       7.4519
    9923       7.2215
    9924       7.2139
    9925       7.8025
    9926       7.8156
    9927       7.9427
    9928       7.6861
    9929       7.9247
    9930       7.8683
    9931       7.6556
    9932       7.8078
    9933       7.6627
    9934       7.4161
    9935       7.0851
    9936       7.7514
    9937       7.1892
    9938       7.1718
    9939       6.8768
    9940       7.3990
    9941       7.3487
    9942       7.8518
    9943       7.6122
    9944       7.3089
    9945       8.1854
    9946       7.5397
    9947       7.1872
    9948       7.5802
    9949       7.8987
    9950       7.4415
    9951       7.4801
    9952       7.7515
    9953       7.5835
    9954       7.6167
    9955       7.6348
    9956       7.9516
    9957       8.0688
    9958       7.9536
    9959       8.1070
    9960       8.3173
    9961       8.1394
    9962       8.5028
    9963       8.3487
    9964       8.2484
    9965       7.5394
    9966       7.9693
    9967       7.8350
    9968       7.4734
    9969       7.7076
    9970       7.3103
    9971       7.7446
    9972       7.6434
    9973       7.9525
    9974       7.8499
    9975       7.6891
    9976       7.5583
    9977       7.3744
    9978       7.3730
    9979       7.4853
    9980       7.7016
    9981       8.2445
    9982       8.3281
    9983       7.6623
    9984       7.5567
    9985       7.8716
    9986       7.2743
    9987       7.6755
    9988       7.3710
    9989       7.4643
    9990       7.2396
    9991       7.3860
    9992       7.4827
    9993       7.5406
    9994       7.3804
    9995       7.7829
    9996       7.8179
    9997       7.8473
    9998       7.8798
    9999       7.8485
   10000       8.0683
   10001       8.5829
   10002       8.4617
   10003       8.1562
   10004       8.4558
   10005       8.2251
   10006       8.5797
   10007       8.5916
   10008       8.3653
   10009       8.6438
   10010       8.2727
   10011       8.2064
   10012       8.0184
   10013       8.4270
   10014       8.1150
   10015       8.1077
   10016       8.1352
   10017       7.9496
   10018       6.9869
   10019       7.5078
   10020       8.3216
   10021       8.7850
   10022       8.1981
   10023       8.3080
   10024       8.0621
   10025       8.2072
   10026       8.4555
   10027       8.7366
   10028       7.9067
   10029       8.1583
   10030       8.3136
   10031       7.6197
   10032       7.6639
   10033       7.8102
   10034       7.5656
   10035       8.0036
   10036       7.6964
   10037       8.2075
   10038       7.4997
   10039       7.7199
   10040       7.7707
   10041       8.4971
   10042       8.0744
   10043       8.1139
   10044       7.6120
   10045       8.2731
   10046       8.2017
   10047       7.7773
   10048       8.1025
   10049       7.9816
   10050       8.2508
   10051       8.0983
   10052       8.4700
   10053       7.6879
   10054       7.7573
   10055       7.8409
   10056       8.2633
   10057       8.1635
   10058       8.0187
   10059       7.8473
   10060       8.0731
   10061       8.1345
   10062       8.1928
   10063       7.8111
   10064       7.2838
   10065       8.1940
   10066       8.7169
   10067       8.1484
   10068       8.2465
   10069       8.2323
   10070       8.3291
   10071       8.0499
   10072       7.9671
   10073       8.2421
   10074       8.5740
   10075       8.2519
   10076       8.1999
   10077       7.9698
   10078       7.8763
   10079       8.1390
   10080       8.1852
   10081       7.8449
   10082       7.7761
   10083       7.5233
   10084       7.3691
   10085       7.9314
   10086       8.2571
   10087       8.0772
   10088       8.1078
   10089       8.5936
   10090       7.7510
   10091       8.6163
   10092       8.8355
   10093       8.3471
   10094       8.6103
   10095       8.3545
   10096       8.7859
   10097       8.7454
   10098       8.3871
   10099       8.0168
   10100       7.9267
   10101       7.9900
   10102       7.7833
   10103       8.0413
   10104       8.6383
   10105       8.8034
   10106       8.5343
   10107       8.6033
   10108       8.2814
   10109       8.0360
   10110       8.5620
   10111       8.1626
   10112       8.4867
   10113       8.3448
   10114       8.2963
   10115       8.5814
   10116       8.6327
   10117       8.0083
   10118       8.2892
   10119       7.8288
   10120       8.5282
   10121       8.3121
   10122       7.7775
   10123       7.8616
   10124       7.6787
   10125       8.0807
   10126       7.8781
   10127       7.9558
   10128       7.9889
   10129       8.2540
   10130       7.9696
   10131       8.2207
   10132       8.6062
   10133       8.2643
   10134       8.0974
   10135       8.2886
   10136       8.4288
   10137       8.3511
   10138       8.1791
   10139       8.3316
   10140       8.0660
   10141       8.0369
   10142       8.6739
   10143       8.2858
   10144       8.3491
   10145       8.1737
   10146       8.0327
   10147       8.4156
   10148       7.9282
   10149       8.4156
   10150       7.9444
   10151       7.7288
   10152       8.2060
   10153       8.0577
   10154       7.8296
   10155       7.9653
   10156       7.6900
   10157       7.6411
   10158       7.8195
   10159       7.8326
   10160       8.1472
   10161       8.6146
   10162       8.2343
   10163       8.3455
   10164       8.2295
   10165       8.2479
   10166       7.8683
   10167       8.0356
   10168       7.9887
   10169       7.6814
   10170       7.9834
   10171       8.2513
   10172       8.0712
   10173       7.4863
   10174       7.4889
   10175       7.7591
   10176       7.8180
   10177       8.0036
   10178       8.1343
   10179       8.4022
   10180       8.1431
   10181       8.3056
   10182       8.1777
   10183       8.1887
   10184       8.4602
   10185       8.3170
   10186       8.0802
   10187       8.1235
   10188       7.9680
   10189       8.2391
   10190       8.0422
   10191       8.4268
   10192       8.1760
   10193       8.0529
   10194       8.1776
   10195       8.5261
   10196       8.2912
   10197       8.4192
   10198       8.1390
   10199       8.4254
   10200       8.0345
   10201       8.1963
   10202       7.9767
   10203       8.1308
   10204       8.0945
   10205       8.2017
   10206       8.1615
   10207       7.1347
   10208       7.0249
   10209       7.6420
   10210       7.4849
   10211       7.4624
   10212       7.5235
   10213       7.2497
   10214       7.8540
   10215       7.9432
   10216       8.3263
   10217       8.3027
   10218       7.9991
   10219       8.1955
   10220       7.7863
   10221       8.0757
   10222       8.3172
   10223       8.1175
   10224       8.1923
   10225       7.8029
   10226       7.4286
   10227       7.2060
   10228       7.4266
   10229       7.8466
   10230       7.7714
   10231       7.8447
   10232       7.5736
   10233       8.0147
   10234       7.9257
   10235       7.8307
   10236       8.1406
   10237       8.3736
   10238       7.9313
   10239       8.3894
   10240       8.7665
   10241       8.3736
   10242       8.1500
   10243       8.3775
   10244       8.3081
   10245       8.4700
   10246       8.3202
   10247       7.7484
   10248       7.6620
   10249       7.9355
   10250       8.0797
   10251       7.8946
   10252       8.1813
   10253       7.9757
   10254       7.7782
   10255       8.3920
   10256       7.9287
   10257       7.7242
   10258       8.1012
   10259       7.8340
   10260       7.5383
   10261       7.1823
   10262       8.0682
   10263       7.7886
   10264       7.7385
   10265       7.8004
   10266       8.1279
   10267       7.8656
   10268       7.7660
   10269       8.3791
   10270       8.2107
   10271       8.3721
   10272       7.3587
   10273       7.5679
   10274       7.9551
   10275       8.2917
   10276       8.0853
   10277       7.4858
   10278       7.6320
   10279       7.8803
   10280       7.7021
   10281       7.9249
   10282       7.8099
   10283       7.8145
   10284       7.5741
   10285       8.0162
   10286       8.0824
   10287       8.4310
   10288       8.4641
   10289       7.9801
   10290       8.3861
   10291       8.2256
   10292       8.1367
   10293       8.6291
   10294       8.2725
   10295       8.2816
   10296       8.6871
   10297       8.4484
   10298       7.8210
   10299       7.8516
   10300       8.1479
   10301       8.4669
   10302       8.1123
   10303       7.8341
   10304       7.6485
   10305       7.5568
   10306       7.8138
   10307       7.7677
   10308       7.8573
   10309       8.1700
   10310       7.5313
   10311       7.8593
   10312       7.8589
   10313       7.7237
   10314       7.3532
   10315       7.5514
   10316       7.5818
   10317       7.1737
   10318       7.5877
   10319       7.4522
   10320       7.1635
   10321       7.7636
   10322       8.2368
   10323       8.2270
   10324       7.4490
   10325       7.6765
   10326       7.4873
   10327       8.3197
   10328       7.7693
   10329       7.4867
   10330       7.6326
   10331       8.0991
   10332       7.7759
   10333       8.0622
   10334       7.9491
   10335       7.6256
   10336       8.0428
   10337       8.0575
   10338       7.7990
   10339       8.2346
   10340       8.1588
   10341       7.6225
   10342       7.2114
   10343       7.7095
   10344       8.0093
   10345       7.9345
   10346       7.9132
   10347       8.1468
   10348       7.5570
   10349       7.5023
   10350       8.1435
   10351       7.7079
   10352       7.9705
   10353       7.6942
   10354       7.4416
   10355       8.0187
   10356       7.1900
   10357       7.9724
   10358       7.6053
   10359       7.6322
   10360       7.2960
   10361       8.0041
   10362       7.8966
   10363       7.7880
   10364       7.8856
   10365       7.9250
   10366       8.1243
   10367       7.4306
   10368       7.6893
   10369       7.7858
   10370       7.7267
   10371       7.4743
   10372       8.0804
   10373       7.4032
   10374       7.7579
   10375       8.0023
   10376       7.7113
   10377       7.7453
   10378       8.0027
   10379       7.6158
   10380       7.6767
   10381       7.8009
   10382       7.6302
   10383       8.0860
   10384       8.4726
   10385       8.3758
   10386       7.9411
   10387       7.7725
   10388       7.9835
   10389       7.9144
   10390       8.1548
   10391       8.4944
   10392       8.5200
   10393       8.1325
   10394       7.9453
   10395       7.9673
   10396       8.1170
   10397       7.8106
   10398       8.1550
   10399       7.8692
   10400       8.3474
   10401       8.4565
   10402       8.4347
   10403       8.3114
   10404       8.3462
   10405       8.0639
   10406       7.9915
   10407       8.8832
   10408       8.4768
   10409       8.2262
   10410       8.7609
   10411       8.3723
   10412       8.3512
   10413       7.6227
   10414       8.1555
   10415       8.2073
   10416       7.6041
   10417       8.3500
   10418       7.7653
   10419       7.6298
   10420       7.8652
   10421       8.1429
   10422       8.1578
   10423       8.3293
   10424       7.5097
   10425       7.3369
   10426       7.1955
   10427       7.3520
   10428       7.0550
   10429       7.2009
   10430       7.3327
   10431       7.2239
   10432       6.9831
   10433       7.5179
   10434       7.7901
   10435       8.1333
   10436       8.5039
   10437       8.2062
   10438       8.5454
   10439       8.6456
   10440       8.4698
   10441       8.2888
   10442       8.2330
   10443       8.5620
   10444       8.6247
   10445       9.0036
   10446       8.2049
   10447       8.3257
   10448       8.2864
   10449       8.0702
   10450       8.4388
   10451       8.4114
   10452       8.3327
   10453       8.5778
   10454       8.0201
   10455       9.0117
   10456       8.6850
   10457       8.4883
   10458       8.2075
   10459       8.5047
   10460       8.3117
   10461       7.9278
   10462       8.1492
   10463       8.1107
   10464       8.5898
   10465       8.2988
   10466       8.3141
   10467       7.9171
   10468       7.9490
   10469       7.5888
   10470       8.0901
   10471       7.7682
   10472       7.6914
   10473       8.2298
   10474       8.6025
   10475       8.7230
   10476       8.8261
   10477       8.4958
   10478       8.6634
   10479       8.5540
   10480       9.0280
   10481       8.8682
   10482       8.5079
   10483       8.9210
   10484       8.5112
   10485       8.1525
   10486       8.9152
   10487       8.4310
   10488       8.2086
   10489       8.1274
   10490       8.5787
   10491       8.8462
   10492       8.9551
   10493       8.5430
   10494       8.6159
   10495       8.7873
   10496       8.4522
   10497       9.0842
   10498       8.8371
   10499       8.6999
   10500       8.5867
   10501       8.6930
   10502       8.8030
   10503       8.7751
   10504       8.6487
   10505       8.1258
   10506       8.0817
   10507       7.8495
   10508       7.5407
   10509       7.7072
   10510       7.5002
   10511       7.1748
   10512       7.8640
   10513       7.0460
   10514       7.2025
   10515       7.2715
   10516       7.2282
   10517       7.8249
   10518       7.7495
   10519       7.6288
   10520       7.3315
   10521       7.6993
   10522       7.3214
   10523       7.6488
   10524       7.5525
   10525       7.5171
   10526       7.5146
   10527       7.7911
   10528       7.6792
   10529       7.3924
   10530       7.4110
   10531       7.7089
   10532       7.4157
   10533       7.7611
   10534       7.4714
   10535       7.3851
   10536       7.7731
   10537       7.5124
   10538       7.4591
   10539       7.2989
   10540       7.3354
   10541       7.3463
   10542       7.4662
   10543       7.6073
   10544       7.4920
   10545       7.6134
   10546       8.4752
   10547       8.5867
   10548       8.6145
   10549       8.4419
   10550       8.7623
   10551       8.4743
   10552       8.1867
   10553       8.1158
   10554       8.2446
   10555       8.0492
   10556       8.0678
   10557       7.8331
   10558       7.5637
   10559       8.2639
   10560       7.9659
   10561       8.1939
   10562       9.1385
   10563       8.9157
   10564       8.1932
   10565       8.4323
   10566       8.3084
   10567       9.0601
   10568       8.7415
   10569       9.2432
   10570       8.7639
   10571       8.7293
   10572       8.3432
   10573       7.9977
   10574       8.5725
   10575       8.9462
   10576       8.8235
   10577       8.5897
   10578       9.2599
   10579       9.1779
   10580       8.4803
   10581       8.3260
   10582       9.6566
   10583       8.8607
   10584       9.2971
   10585       8.7804
   10586       9.0562
   10587       9.1038
   10588       9.2933
   10589       8.6678
   10590       9.4499
   10591       9.6356
   10592       9.4148
   10593      10.0313
   10594       9.7165
   10595       9.7447
   10596       9.3985
   10597       8.8049
   10598       8.8033
   10599       8.6967
   10600       9.0268
   10601       8.8723
   10602       8.3201
   10603       8.1527
   10604       8.0878
   10605       9.0527
   10606       9.3729
   10607       9.1806
   10608       9.0186
   10609       9.0574
   10610       9.0046
   10611       9.6431
   10612       9.3142
   10613       9.0392
   10614       9.5396
   10615       9.5544
   10616       9.0809
   10617       9.5610
   10618       9.2368
   10619       9.6351
   10620       8.5174
   10621       9.1158
   10622       8.6507
   10623       8.6462
   10624       9.1013
   10625       8.8791
   10626       9.0194
   10627       9.1031
   10628       8.9107
   10629       8.6849
   10630       8.8103
   10631       8.7511
   10632       8.7095
   10633       8.8338
   10634       8.6354
   10635       8.7351
   10636       8.2537
   10637       8.3126
   10638       9.0740
   10639       8.6018
   10640       8.1480
   10641       8.2567
   10642       7.7280
   10643       7.9649
   10644       8.5520
   10645       7.8005
   10646       8.2671
   10647       8.4976
   10648       8.4405
   10649       8.5972
   10650       9.3118
   10651       8.4730
   10652       8.4602
   10653       8.5612
   10654       8.8077
   10655       8.4560
   10656       8.8569
   10657       9.1068
   10658       8.8850
   10659       9.0124
   10660       8.7572
   10661       8.8699
   10662       8.6855
   10663       8.3807
   10664       8.1076
   10665       8.6304
   10666       8.4877
   10667       8.6756
   10668       8.4206
   10669       8.6703
   10670       8.7095
   10671       8.0764
   10672       8.6790
   10673       8.2630
   10674       8.4438
   10675       8.6487
   10676       8.7462
   10677       8.8040
   10678       9.0603
   10679       8.8054
   10680       8.5089
   10681       8.6623
   10682       9.4141
   10683       8.8562
   10684       8.7115
   10685       9.3589
   10686       9.3276
   10687       9.5082
   10688       9.2709
   10689       9.7669
   10690       9.4850
   10691       9.8459
   10692       8.7180
   10693       8.9634
   10694       9.2170
   10695      10.3282
   10696      10.1087
   10697       9.9465
   10698      10.6204
   10699       9.6095
   10700      10.7053
   10701      10.7314
   10702      10.2274
   10703      10.0663
   10704      10.5321
   10705      10.6236
   10706       9.9940
   10707      10.3208
   10708      10.5336
   10709       9.8477
   10710       9.9041
   10711      10.0882
   10712       9.9191
   10713      10.1427
   10714      10.7058
   10715       9.9691
   10716       9.6203
   10717      10.1974
   10718       9.4586
   10719       9.5920
   10720      10.0891
   10721      10.0291
   10722      10.2646
   10723       9.7109
   10724       9.5886
   10725      10.3616
   10726      10.1007
   10727       9.5385
   10728       9.4981
   10729       9.2882
   10730       9.5367
   10731       9.7572
   10732       9.9641
   10733       9.9371
   10734       9.5246
   10735       9.9965
   10736       9.8461
   10737      10.4349
   10738      10.0563
   10739       9.9407
   10740       9.7607
   10741      10.2429
   10742      10.5586
   10743      10.4142
   10744      10.4085
   10745      10.7113
   10746      10.0919
   10747      10.4499
   10748       9.9169
   10749       9.6502
   10750      10.3496
   10751       9.6559
   10752      10.1521
   10753      10.1307
   10754      10.0475
   10755      10.0858
   10756      10.1720
   10757      10.1144
   10758      10.4848
   10759       9.9301
   10760      10.5230
   10761      10.0677
   10762      10.8255
   10763      10.8031
   10764      11.0166
   10765      10.9586
   10766      10.5849
   10767       9.9461
   10768      10.1958
   10769      10.1310
   10770       9.5842
   10771      10.0336
   10772      10.2423
   10773      10.0923
   10774      10.1336
   10775       9.9583
   10776      10.1109
   10777       9.8386
   10778      10.2306
   10779      10.1772
   10780      10.0204
   10781      10.1462
   10782      10.4293
   10783      10.0632
   10784      10.1942
   10785      10.3260
   10786       9.4258
   10787      10.2045
   10788      10.0201
   10789      10.1002
   10790       9.6536
   10791      10.0568
   10792       9.6805
   10793       9.8708
   10794       9.3129
   10795       9.8644
   10796      10.1910
   10797       9.9693
   10798       9.6318
   10799      10.3278
   10800      10.7108
   10801      10.4216
   10802      11.1873
   10803      10.4878
   10804      11.0832
   10805      10.8109
   10806      10.6043
   10807      10.1636
   10808       9.5109
   10809       9.8844
   10810      10.1751
   10811       9.6732
   10812       9.7870
   10813       9.7270
   10814       9.9285
   10815       9.3429
   10816      10.2589
   10817       9.8294
   10818      10.1333
   10819      10.0860
   10820      10.5235
   10821      10.4317
   10822      10.9564
   10823      10.6441
   10824      10.7589
   10825      10.7015
   10826      10.4391
   10827      10.2659
   10828      10.0099
   10829      10.2357
   10830      11.1906
   10831      10.8481
   10832      10.6717
   10833      10.5014
   10834      11.7920
   10835      10.3818
   10836      10.7847
   10837      10.0488
   10838      10.3070
   10839       9.5704
   10840      10.5569
   10841       9.9057
   10842       9.9590
   10843      10.1606
   10844      10.0984
   10845       9.7204
   10846      10.4728
   10847       9.9859
   10848       9.6817
   10849       9.7725
   10850       9.7006
   10851       9.7882
   10852       9.5458
   10853       9.8454
   10854      10.1590
   10855       9.7663
   10856      10.1847
   10857      10.2290
   10858      10.2668
   10859      10.4684
   10860      10.6894
   10861      10.5626
   10862      10.0733
   10863       9.7577
   10864      10.1391
   10865       9.9292
   10866       9.8080
   10867      10.1182
   10868       9.7619
   10869      10.1184
   10870       9.9817
   10871      10.4131
   10872      10.3618
   10873       9.7590
   10874       9.6360
   10875      10.0430
   10876       8.9347
   10877       9.3671
   10878       9.1614
   10879       9.2868
   10880       9.1791
   10881       8.7845
   10882       8.7098
   10883       9.0358
   10884       9.2922
   10885       9.0501
   10886       9.6830
   10887       9.1809
   10888       9.0381
   10889       9.2013
   10890       8.2665
   10891       8.3961
   10892       7.5928
   10893       8.3662
   10894       7.9719
   10895       7.9010
   10896       8.8987
   10897       8.8373
   10898       9.2787
   10899       9.5500
   10900      10.0946
   10901       9.3066
   10902       8.9724
   10903       8.7738
   10904       8.8711
   10905       8.3435
   10906       8.8260
   10907       8.0809
   10908       8.4407
   10909       7.7942
   10910       8.2973
   10911       8.3818
   10912       8.4305
   10913       7.9561
   10914       8.2760
   10915       9.0098
   10916       9.1935
   10917       8.8834
   10918       8.9218
   10919       9.2677
   10920       8.7582
   10921       9.0540
   10922       8.4393
   10923       8.3386
   10924       8.0868
   10925       8.0846
   10926       8.1889
   10927       8.3368
   10928       8.5910
   10929       7.9909
   10930       8.3609
   10931       8.2451
   10932       7.9638
   10933       8.8453
   10934       8.5815
   10935       8.3686
   10936       8.3273
   10937       8.5808
   10938       8.4853
   10939       8.2542
   10940       8.4385
   10941       8.2587
   10942       8.5982
   10943       8.2110
   10944       8.2762
   10945       8.7521
   10946       9.2484
   10947       8.9148
   10948       9.0097
   10949       9.0591
   10950       9.1901
   10951       8.4926
   10952       9.7260
   10953       9.4414
   10954       8.8491
   10955       9.4316
   10956       8.9585
   10957       8.9481
   10958       8.2615
   10959       8.2616
   10960       8.4058
   10961       8.7957
   10962       7.9702
   10963       7.9925
   10964       8.1930
   10965       8.3094
   10966       8.5356
   10967       8.2765
   10968       8.0477
   10969       7.8927
   10970       7.6674
   10971       7.6902
   10972       7.7222
   10973       7.1041
   10974       8.2234
   10975       7.9792
   10976       8.0515
   10977       7.9985
   10978       7.3434
   10979       7.1846
   10980       7.7433
   10981       8.0907
   10982       7.8659
   10983       7.8412
   10984       8.1982
   10985       8.3462
   10986       8.0929
   10987       8.1876
   10988       8.5474
   10989       8.8210
   10990       8.5705
   10991       8.5079
   10992       9.0433
   10993       9.0605
   10994       8.5749
   10995       9.0830
   10996       8.8476
   10997       8.6482
   10998       8.4073
   10999       8.4118
   11000       8.3260
   11001       8.8124
   11002       8.6283
   11003       8.7852
   11004       8.1895
   11005       8.5905
   11006       8.3030
   11007       7.8147
   11008       7.6948
   11009       7.4557
   11010       7.2832
   11011       7.1876
   11012       8.3796
   11013       8.3331
   11014       8.3539
   11015       8.8908
   11016       8.1524
   11017       7.9940
   11018       7.2308
   11019       8.1284
   11020       7.4061
   11021       8.1154
   11022       7.8480
   11023       7.4775
   11024       7.2066
   11025       7.9174
   11026       7.9900
   11027       7.9442
   11028       6.5671
   11029       7.5692
   11030       7.4953
   11031       7.1320
   11032       6.8092
   11033       7.7274
   11034       7.5880
   11035       6.9047
   11036       6.8649
   11037       7.4004
   11038       7.3575
   11039       7.5082
   11040       7.5080
   11041       8.3789
   11042       8.1775
   11043       7.5209
   11044       8.1962
   11045       7.7502
   11046       8.7471
   11047       8.3728
   11048       8.2130
   11049       8.1881
   11050       7.8894
   11051       8.5370
   11052       8.9908
   11053       8.1817
   11054       8.5039
   11055       7.7022
   11056       7.9262
   11057       7.0465
   11058       7.8662
   11059       8.4943
   11060       8.3520
   11061       8.8522
   11062       8.0038
   11063       8.4024
   11064       8.0584
   11065       8.7269
   11066       9.2044
   11067       8.5534
   11068       8.4980
   11069       8.2324
   11070       8.8900
   11071       8.6263
   11072       9.0608
   11073       8.6399
   11074       8.3221
   11075       8.5177
   11076       9.2608
   11077       9.4759
   11078       9.0648
   11079       8.7357
   11080       8.4264
   11081       8.7842
   11082       8.2468
   11083       8.7270
   11084       8.5519
   11085       8.6313
   11086       8.6277
   11087       8.7545
   11088       8.8656
   11089       8.3044
   11090       8.3764
   11091       8.6277
   11092       8.5159
   11093       8.2482
   11094       8.9118
   11095       8.2072
   11096       9.0650
   11097       8.8551
   11098       8.3326
   11099       8.8618
   11100       9.1360
   11101       8.4079
   11102       8.5984
   11103       8.1190
   11104       8.4116
   11105       8.8124
   11106       9.2030
   11107       8.6915
   11108       8.5423
   11109       9.2932
   11110       9.4770
   11111       9.0951
   11112       8.4501
   11113       8.7060
   11114       9.0293
   11115       8.8186
   11116       8.6423
   11117       8.8984
   11118       9.2820
   11119       8.9077
   11120       8.3931
   11121       8.6147
   11122       8.9539
   11123       9.6454
   11124       9.8539
   11125       9.5381
   11126       9.6159
   11127       9.6572
   11128       9.4344
   11129       9.1374
   11130       8.7431
   11131       9.5529
   11132       9.1226
   11133       8.7187
   11134       8.6555
   11135       9.0908
   11136       9.0826
   11137       9.0328
   11138       8.3862
   11139       8.8197
   11140       8.6680
   11141       8.3289
   11142       8.5851
   11143       8.6164
   11144       8.2562
   11145       8.7585
   11146       8.8320
   11147       8.7524
   11148       8.2778
   11149       8.6621
   11150       9.3588
   11151       7.7287
   11152       9.0338
   11153       8.4616
   11154       8.4074
   11155       8.9282
   11156       9.4434
   11157       8.9988
   11158       9.7056
   11159       9.2767
   11160      10.1605
   11161       9.7314
   11162       8.4830
   11163       8.7076
   11164       8.5218
   11165       8.9462
   11166       8.4232
   11167       8.3240
   11168       8.3066
   11169       9.3882
   11170      10.1570
   11171       8.6789
   11172       8.2182
   11173       8.6086
   11174       8.1513
   11175       8.2891
   11176       8.1756
   11177       8.5058
   11178       8.7190
   11179       8.6724
   11180       8.9230
   11181       9.9683
   11182       9.9590
   11183       9.7004
   11184       9.4852
   11185      10.1817
   11186       9.7471
   11187       9.3729
   11188       9.8723
   11189      10.0466
   11190       9.3612
   11191       9.4685
   11192       9.2175
   11193       8.2859
   11194       8.8617
   11195       9.0896
   11196       8.7995
   11197       8.9009
   11198       9.1612
   11199       9.1478
   11200       8.8354
   11201       9.1543
   11202       8.7919
   11203       9.0688
   11204       9.5530
   11205       8.9074
   11206       8.8054
   11207       9.5655
   11208       9.1118
   11209       8.8562
   11210       8.5154
   11211       8.8093
   11212       8.6712
   11213       9.2386
   11214       9.4105
   11215       9.6867
   11216       9.1217
   11217       8.8283
   11218       9.6364
   11219       9.8871
   11220       9.1758
   11221       8.7723
   11222       8.7959
   11223       9.0585
   11224       9.2964
   11225       9.5066
   11226       9.0492
   11227       8.5295
   11228       7.8996
   11229       8.0330
   11230       8.6705
   11231       8.9047
   11232       9.0284
   11233       7.8227
   11234       8.2110
   11235       8.4037
   11236       9.2326
   11237       9.0030
   11238       9.0477
   11239       9.0492
   11240       9.2868
   11241       9.0047
   11242       9.4689
   11243       8.9096
   11244       8.8818
   11245       8.9431
   11246       8.7105
   11247       8.7323
   11248       8.7213
   11249       8.9267
   11250       8.3326
   11251       8.4745
   11252       8.3353
   11253       8.3600
   11254       8.6934
   11255       8.3033
   11256       8.0122
   11257       8.3163
   11258       7.9860
   11259       7.6306
   11260       7.7635
   11261       7.3198
   11262       7.4072
   11263       7.8248
   11264       7.0368
   11265       7.2202
   11266       6.9520
   11267       7.2224
   11268       7.2726
   11269       7.7637
   11270       7.6767
   11271       8.0690
   11272       7.2226
   11273       7.3626
   11274       7.3400
   11275       7.3080
   11276       7.8474
   11277       7.6058
   11278       7.4477
   11279       7.9220
   11280       7.2531
   11281       7.6021
   11282       7.1389
   11283       7.2251
   11284       7.5991
   11285       7.9697
   11286       7.5115
   11287       7.7001
   11288       8.0176
   11289       7.8773
   11290       7.9528
   11291       7.9409
   11292       8.5517
   11293       7.8373
   11294       7.8125
   11295       7.6748
   11296       8.5542
   11297       8.3993
   11298       8.4914
   11299       8.8345
   11300       7.6297
   11301       8.2262
   11302       7.7337
   11303       7.8097
   11304       8.6028
   11305       8.2792
   11306       8.2379
   11307       8.5092
   11308       7.9995
   11309       8.2554
   11310       8.4845
   11311       9.2612
   11312      10.0927
   11313       9.2164
   11314       8.8666
   11315       9.2335
   11316       8.7720
   11317       8.4779
   11318       8.5824
   11319       8.9764
   11320       8.9314
   11321       8.2520
   11322       8.4914
   11323       8.2699
   11324       8.4512
   11325       8.6970
   11326       8.2871
   11327       8.4003
   11328       8.4142
   11329       8.3242
   11330       8.5175
   11331       9.1175
   11332       8.6123
   11333       8.4368
   11334       9.1732
   11335       9.0008
   11336       9.2231
   11337       8.7568
   11338       9.2596
   11339       9.1954
   11340       8.5352
   11341       8.4805
   11342       9.1797
   11343       9.0874
   11344       9.0288
   11345       9.0307
   11346       8.8389
   11347       9.5163
   11348       9.0102
   11349       9.1350
   11350       9.8211
   11351       9.4301
   11352       9.2834
   11353       9.3167
   11354       8.7973
   11355       9.3761
   11356       9.8580
   11357       9.5698
   11358       9.2982
   11359       9.7513
   11360       9.1195
   11361       9.2057
   11362       9.1573
   11363       8.8124
   11364       9.0960
   11365       9.3944
   11366       9.2959
   11367       8.7898
   11368       8.8309
   11369       9.1815
   11370       8.8856
   11371       9.1214
   11372       8.5254
   11373       8.7966
   11374       9.0378
   11375       8.8214
   11376       9.6312
   11377       9.3169
   11378       9.2438
   11379       9.5811
   11380       9.5457
   11381       9.2327
   11382       8.9140
   11383       9.7623
   11384       9.8854
   11385       9.2001
   11386       9.7587
   11387       9.6629
   11388       9.5501
   11389       9.6902
   11390       9.8809
   11391       9.8574
   11392      10.1868
   11393       9.8351
   11394      10.7519
   11395      10.5315
   11396       9.5716
   11397       9.7462
   11398       9.9054
   11399       9.6053
   11400      10.6272
   11401      10.3033
   11402       9.9108
   11403      10.2230
   11404       9.3769
   11405       9.7054
   11406       9.0323
   11407       9.7815
   11408       9.3320
   11409       9.6619
   11410       9.9501
   11411       9.6135
   11412      10.0390
   11413      10.2467
   11414       9.5042
   11415       9.7463
   11416       9.7093
   11417      10.2674
   11418      10.7094
   11419      10.2802
   11420      10.5584
   11421      10.0733
   11422       9.7315
   11423       9.9525
   11424       9.7223
   11425       9.5433
   11426       9.8763
   11427       9.9634
   11428       9.8173
   11429       9.7360
   11430       9.3713
   11431       9.7724
   11432       9.9738
   11433       9.3013
   11434       9.4492
   11435       9.7853
   11436       8.8691
   11437       9.1381
   11438       9.5658
   11439       9.6533
   11440       9.2988
   11441       9.3060
   11442       7.9875
   11443       8.6118
   11444       8.0734
   11445       8.3267
   11446       8.0664
   11447       8.1845
   11448       8.4615
   11449       7.6442
   11450       7.9512
   11451       8.3292
   11452       8.1129
   11453       8.2058
   11454       8.6866
   11455       8.5882
   11456       9.0039
   11457       8.3892
   11458       9.2007
   11459       8.7570
   11460       8.4327
   11461       7.9627
   11462       7.9953
   11463       7.7090
   11464       8.1370
   11465       8.5371
   11466       8.7477
   11467       8.8998
   11468       9.9107
   11469       8.8499
   11470       8.7145
   11471       9.1851
   11472       8.9701
   11473       8.7928
   11474       9.7089
   11475       9.2585
   11476       9.0524
   11477       9.4956
   11478       9.8876
   11479       9.6116
   11480       9.0150
   11481      10.1022
   11482       9.3487
   11483       9.5247
   11484       9.3731
   11485       9.4745
   11486       9.7774
   11487       9.6683
   11488       9.6725
   11489       9.4260
   11490       9.3475
   11491       9.6090
   11492       9.6734
   11493       9.4474
   11494       9.6806
   11495       9.1786
   11496       9.7049
   11497      10.4548
   11498      10.6963
   11499      10.6319
   11500      10.2250
   11501      10.4532
   11502      10.7006
   11503      10.7670
   11504      10.8917
   11505      10.7521
   11506      11.0221
   11507      10.9068
   11508      11.1467
   11509       9.9694
   11510      10.7332
   11511      10.6490
   11512      10.3121
   11513      10.1949
   11514      10.1664
   11515      10.0927
   11516      10.5436
   11517      10.1672
   11518      10.1864
   11519      10.1340
   11520      10.3635
   11521       9.8685
   11522       9.3139
   11523       9.2683
   11524       9.0559
   11525       8.8640
   11526       9.8427
   11527       9.7771
   11528       9.7787
   11529       9.7667
   11530       9.5390
   11531       9.6485
   11532       9.1702
   11533       9.9915
   11534      10.2050
   11535       9.8317
   11536      10.1243
   11537       9.7699
   11538      10.6003
   11539       9.0861
   11540       9.3609
   11541       8.7910
   11542       9.9297
   11543       9.9366
   11544      10.2240
   11545      10.1930
   11546      10.5430
   11547       8.9598
   11548       9.7061
   11549       9.9733
   11550      10.2200
   11551      10.3025
   11552      10.0284
   11553      10.6416
   11554      10.0850
   11555       9.8864
   11556       9.9937
   11557      10.1180
   11558      10.2818
   11559      10.0689
   11560       9.4500
   11561       9.8446
   11562      10.1300
   11563      10.1420
   11564      10.9513
   11565      10.9995
   11566      10.9229
   11567       9.6259
   11568      10.4354
   11569       9.4916
   11570       8.9875
   11571       9.1242
   11572       9.7873
   11573       9.3465
   11574       9.1431
   11575       9.6842
   11576       9.4084
   11577       9.6175
   11578       9.4579
   11579       8.6235
   11580       9.1553
   11581       8.9752
   11582       9.0886
   11583       9.2030
   11584       8.7853
   11585       9.1406
   11586       9.6010
   11587       9.4835
   11588       9.1563
   11589       9.4817
   11590       9.4602
   11591       9.2942
   11592       8.7974
   11593       9.2148
   11594       9.5304
   11595       9.4425
   11596       9.4343
   11597       9.4393
   11598       9.4810
   11599       9.6708
   11600       9.2548
   11601       9.6568
   11602       9.2605
   11603       9.6109
   11604       8.9732
   11605       9.5302
   11606       9.3398
   11607       9.9154
   11608       9.7628
   11609       9.8896
   11610       9.5041
   11611       9.5932
   11612       9.8318
   11613       9.9140
   11614       9.6608
   11615       9.9483
   11616       9.7698
   11617       9.2697
   11618       9.3362
   11619       9.2972
   11620      10.1836
   11621      10.4283
   11622       9.5995
   11623      10.3197
   11624       9.7749
   11625       9.9822
   11626      10.1567
   11627      10.2544
   11628       9.9057
   11629       9.8393
   11630       9.8287
   11631      10.1992
   11632       9.6691
   11633       9.6773
   11634       9.9700
   11635       9.5530
   11636       9.6448
   11637       9.6894
   11638      10.2470
   11639       9.4956
   11640       9.6396
   11641      10.1951
   11642      10.4726
   11643       9.9536
   11644       9.9915
   11645      10.0778
   11646       9.5568
   11647       8.9066
   11648       8.8703
   11649       9.0270
   11650       8.3046
   11651       9.5121
   11652       9.6243
   11653       9.8204
   11654       8.9871
   11655       9.5394
   11656       9.3861
   11657       9.2241
   11658       9.2589
   11659       9.4641
   11660      10.0553
   11661       9.6412
   11662       9.2559
   11663       8.9440
   11664       9.2865
   11665       8.8214
   11666       8.9602
   11667       8.9995
   11668       8.6087
   11669       8.9420
   11670       9.5289
   11671       9.4571
   11672       8.8218
   11673       9.1901
   11674       9.0794
   11675       8.3459
   11676       7.8464
   11677       8.6444
   11678       8.9880
   11679       9.0338
   11680       8.6298
   11681       9.2617
   11682       9.2785
   11683       9.3484
   11684       9.2136
   11685       8.5585
   11686       8.9998
   11687       8.6470
   11688       9.5201
   11689       8.9174
   11690       9.0727
   11691       9.1494
   11692       9.2501
   11693       9.4478
   11694       9.0736
   11695       9.1700
   11696       9.0122
   11697       9.1098
   11698       9.3131
   11699       9.4181
   11700       8.4804
   11701       8.9077
   11702       9.3590
   11703       9.5344
   11704       9.3070
   11705       9.9074
   11706       9.9153
   11707       9.3238
   11708       9.2354
   11709       9.2550
   11710       8.9310
   11711       8.7979
   11712       9.0802
   11713       8.8861
   11714       9.4645
   11715       9.9346
   11716      10.1534
   11717      10.0618
   11718       9.2742
   11719       9.9033
   11720       9.3648
   11721       9.7755
   11722       9.4756
   11723      10.6010
   11724       9.8253
   11725       9.3041
   11726      10.0739
   11727       9.6306
   11728       9.8674
   11729       9.7458
   11730       8.5533
   11731       9.1760
   11732       8.9762
   11733       8.9744
   11734       9.0465
   11735       9.1025
   11736       9.2418
   11737       8.7373
   11738       9.4163
   11739       9.9443
   11740       9.9228
   11741      10.8068
   11742      10.7416
   11743      11.2482
   11744      11.1269
   11745       9.9379
   11746      10.9544
   11747      10.4114
   11748      10.6367
   11749      11.1579
   11750      11.4447
   11751      11.0419
   11752      11.0153
   11753      10.9678
   11754      11.3322
   11755      10.8680
   11756      10.6129
   11757      10.2102
   11758      10.2221
   11759      10.1586
   11760      10.3109
   11761      10.5425
   11762      10.1484
   11763      10.3883
   11764      10.5314
   11765      10.3133
   11766      10.6000
   11767      10.0373
   11768      10.5043
   11769      10.2107
   11770      10.5434
   11771      10.0266
   11772       9.9105
   11773       9.9562
   11774      10.3506
   11775      10.1584
   11776      10.0658
   11777      10.4165
   11778      10.8439
   11779      10.5054
   11780       9.7679
   11781      10.2303
   11782      10.0219
   11783      10.7028
   11784      10.8676
   11785      10.6258
   11786      10.4109
   11787      11.0238
   11788      10.8283
   11789       9.8882
   11790      10.4957
   11791      10.2468
   11792      10.1388
   11793      10.0606
   11794       9.9456
   11795       9.7369
   11796       9.7208
   11797       9.0149
   11798       9.8219
   11799       9.3756
   11800      10.3846
   11801      10.2861
   11802      10.1477
   11803       9.8667
   11804      10.1810
   11805       9.4534
   11806       9.6718
   11807       9.5397
   11808      10.1003
   11809      10.1790
   11810      10.1087
   11811      10.2816
   11812      10.3470
   11813      11.1214
   11814      10.6662
   11815      10.9714
   11816      10.9750
   11817      11.0657
   11818      11.7512
   11819      11.2041
   11820      11.6757
   11821      11.7508
   11822      11.3044
   11823      11.2017
   11824      10.7099
   11825      11.2445
   11826      11.1113
   11827      11.0315
   11828      11.2278
   11829      11.7531
   11830      11.0654
   11831      10.8832
   11832      10.7178
   11833      10.8765
   11834      11.0455
   11835      10.9938
   11836      11.6471
   11837      11.0773
   11838      11.9297
   11839      10.8780
   11840      11.7699
   11841      11.5184
   11842      10.6928
   11843      10.7962
   11844      11.2940
   11845      10.8787
   11846      11.4896
   11847      11.2817
   11848      11.1427
   11849      10.5457
   11850      10.6504
   11851       9.9071
   11852      10.0426
   11853       9.7006
   11854      10.3462
   11855      10.0928
   11856      10.2383
   11857      10.5851
   11858      10.5065
   11859      10.8973
   11860      10.4562
   11861      11.2810
   11862      10.9880
   11863      10.4007
   11864      11.0440
   11865      11.4008
   11866      11.6169
   11867      11.7930
   11868      11.5930
   11869      11.5330
   11870      11.4879
   11871      11.1861
   11872      10.9481
   11873      10.9268
   11874      11.2608
   11875      10.9489
   11876      11.2177
   11877      10.6571
   11878      11.1050
   11879      10.9188
   11880      11.3822
   11881      10.2680
   11882      10.0554
   11883      10.4573
   11884      10.2552
   11885      10.1004
   11886       9.5560
   11887      10.1256
   11888      10.1730
   11889      10.2060
   11890      10.8911
   11891      10.7346
   11892      11.1454
   11893      11.2991
   11894      11.5103
   11895      11.2262
   11896      11.7989
   11897      11.7194
   11898      11.5990
   11899      11.1411
   11900      10.7152
   11901      10.9945
   11902      10.8198
   11903      10.7731
   11904      11.0307
   11905      10.1340
   11906      10.8160
   11907      10.4011
   11908      11.2696
   11909      10.9537
   11910       9.9686
   11911      10.3902
   11912      10.2020
   11913      10.5413
   11914      10.5427
   11915      10.2769
   11916      10.5644
   11917      10.4991
   11918      10.2070
   11919      10.3900
   11920       9.7851
   11921       9.5744
   11922       9.3937
   11923       9.0195
   11924       8.6577
   11925       9.4028
   11926       9.6337
   11927      10.0057
   11928       9.1767
   11929       9.3848
   11930       9.2586
   11931       9.8355
   11932      10.3236
   11933       9.2489
   11934       9.8559
   11935       9.7210
   11936       9.7708
   11937       9.2195
   11938      10.1607
   11939       9.9123
   11940       9.7232
   11941       9.6958
   11942      10.2594
   11943       9.8959
   11944       9.4178
   11945       9.8982
   11946       9.7935
   11947       9.2296
   11948      10.1362
   11949       9.9736
   11950      10.3321
   11951      10.2827
   11952       9.9591
   11953      10.0519
   11954       9.8440
   11955      10.0579
   11956      10.5494
   11957      10.1950
   11958       9.5625
   11959       9.6939
   11960       9.3252
   11961      10.4628
   11962       9.6149
   11963      10.0051
   11964       9.5285
   11965      10.0816
   11966       9.5803
   11967       9.9923
   11968       9.7079
   11969       9.7985
   11970       9.7871
   11971       9.6643
   11972       9.6125
   11973      10.0928
   11974       9.7775
   11975       9.8473
   11976       9.3321
   11977       9.7434
   11978       9.7958
   11979       9.6935
   11980       9.5282
   11981      10.2045
   11982      10.1908
   11983      10.2438
   11984      10.6198
   11985      11.4627
   11986      10.4991
   11987      10.5117
   11988       9.7437
   11989       9.8942
   11990       9.8513
   11991      10.2785
   11992      10.3735
   11993      10.1791
   11994      10.1443
   11995      10.5134
   11996      10.2623
   11997      10.1831
   11998      10.2242
   11999      10.0547
   12000       9.7126
   12001       9.0494
   12002       9.3130
   12003       9.5297
   12004       9.4507
   12005       9.4142
   12006       9.4883
   12007       9.2641
   12008      10.3605
   12009      10.0104
   12010       9.8652
   12011       9.3805
   12012       9.4348
   12013       8.8998
   12014       8.9143
   12015       9.0918
   12016       8.6735
   12017       9.4601
   12018       9.2839
   12019       8.7266
   12020       8.1784
   12021       8.4939
   12022       8.2496
   12023       8.9315
   12024       8.8434
   12025       9.4062
   12026       9.3873
   12027       9.0508
   12028       8.8354
   12029       9.5188
   12030       8.6899
   12031      10.0917
   12032      10.1822
   12033      10.1639
   12034      10.2084
   12035       9.8391
   12036       8.9347
   12037       9.0026
   12038       9.7760
   12039      10.1113
   12040      10.0707
   12041       9.5750
   12042       9.9897
   12043       8.9446
   12044       9.0879
   12045       9.5060
   12046       9.5450
   12047       9.4015
   12048       9.2435
   12049       8.8651
   12050       9.7786
   12051      10.1569
   12052      10.2816
   12053      10.5198
   12054      10.3898
   12055       9.7760
   12056       9.9006
   12057       9.8971
   12058       9.8263
   12059       9.8930
   12060      10.2573
   12061       9.8942
   12062      10.0770
   12063       9.4099
   12064       9.8453
   12065       9.7770
   12066       9.6835
   12067       9.5511
   12068       9.6228
   12069       9.9375
   12070       9.1026
   12071       9.1965
   12072       8.9934
   12073       8.9609
   12074       9.8225
   12075       9.2784
   12076       9.3204
   12077      10.0833
   12078       9.8675
   12079      10.0955
   12080       9.9349
   12081       9.1636
   12082       9.0947
   12083       9.4128
   12084       9.1197
   12085       9.0312
   12086       9.9605
   12087      10.1831
   12088       8.9179
   12089       9.2635
   12090       9.0161
   12091       9.1660
   12092       9.1591
   12093       8.8046
   12094       9.0500
   12095       9.0229
   12096       8.9583
   12097       9.4387
   12098       9.5343
   12099       9.4784
   12100       9.3938
   12101       9.8090
   12102       9.5623
   12103      10.0264
   12104      10.0646
   12105       9.6356
   12106       9.8342
   12107       9.6216
   12108       9.8579
   12109       9.8915
   12110       9.7572
   12111      10.0933
   12112       8.9382
   12113       9.8757
   12114       9.6844
   12115       9.5909
   12116      10.2618
   12117       9.8018
   12118      10.4072
   12119      10.4742
   12120      10.2749
   12121       9.5974
   12122       9.3185
   12123      10.2151
   12124       9.8878
   12125       9.4439
   12126       9.8518
   12127       9.6012
   12128      10.0902
   12129       9.9434
   12130       9.8254
   12131       9.4611
   12132      10.2830
   12133      10.4195
   12134      10.1913
   12135      10.3205
   12136       9.9070
   12137       9.5842
   12138       9.3179
   12139       9.4289
   12140       9.5703
   12141       9.4896
   12142       9.6089
   12143      10.0744
   12144      10.1394
   12145       9.9663
   12146       9.8460
   12147       9.9325
   12148       9.4712
   12149       9.6206
   12150       9.6781
   12151       9.7163
   12152       9.5370
   12153       9.5934
   12154       9.8370
   12155       9.9390
   12156       9.7694
   12157       9.9329
   12158      10.2089
   12159      10.0118
   12160       9.6291
   12161       9.5426
   12162       9.4165
   12163       9.6220
   12164       9.2022
   12165       9.3007
   12166       9.2627
   12167       8.6058
   12168       9.5752
   12169       9.7573
   12170       9.0851
   12171       9.0148
   12172       9.0221
   12173       8.6263
   12174       9.0231
   12175       9.1946
   12176       9.4737
   12177       8.9629
   12178       8.7967
   12179       9.4359
   12180       9.2881
   12181       9.6897
   12182       8.9972
   12183       8.8668
   12184       8.6885
   12185       9.0546
   12186       8.9685
   12187       8.8960
   12188       8.9525
   12189       9.0613
   12190       9.1054
   12191       9.2755
   12192       9.4726
   12193       9.4945
   12194       9.2310
   12195       9.8509
   12196       9.9983
   12197       9.7665
   12198       9.6150
   12199       9.7832
   12200      10.1303
   12201      10.2358
   12202       9.3208
   12203       9.9726
   12204      10.0154
   12205       9.9689
   12206      10.2276
   12207       9.6965
   12208       9.4801
   12209       9.9176
   12210       9.7569
   12211       9.5820
   12212       9.5788
   12213       9.1698
   12214       9.4575
   12215       9.0854
   12216       9.7424
   12217       9.5608
   12218       9.6166
   12219       9.6144
   12220       9.6540
   12221       9.9274
   12222       9.7881
   12223       9.9227
   12224      10.0971
   12225       9.8247
   12226       9.9153
   12227      10.0143
   12228      10.6698
   12229      10.6020
   12230      10.0226
   12231      10.3270
   12232       9.7676
   12233      10.1329
   12234      10.6555
   12235      10.9793
   12236      10.7697
   12237      11.1672
   12238      10.9688
   12239      10.1069
   12240      10.5482
   12241      10.5939
   12242      10.6792
   12243      10.8093
   12244      11.6454
   12245      11.0156
   12246      11.7751
   12247      10.2052
   12248      10.6169
   12249       9.8289
   12250      10.5034
   12251      10.7751
   12252      10.3881
   12253      10.8492
   12254      10.5730
   12255      11.5898
   12256      11.0869
   12257      11.4269
   12258      12.0674
   12259      11.3325
   12260      11.1019
   12261      11.0444
   12262      11.2949
   12263      10.8318
   12264       9.2924
   12265       8.6736
   12266       9.3277
   12267       8.7540
   12268       9.0276
   12269       8.5227
   12270       8.8255
   12271       9.0677
   12272       8.8667
   12273       9.1201
   12274       9.3935
   12275       8.6892
   12276       8.8559
   12277       8.6467
   12278       8.3330
   12279       8.2693
   12280       8.6717
   12281       9.4204
   12282       9.1303
   12283       9.4905
   12284       9.0913
   12285       9.6961
   12286      10.1586
   12287       9.7330
   12288      10.0100
   12289      10.4131
   12290      10.7541
   12291      10.1315
   12292      10.1096
   12293       9.8965
   12294      10.1939
   12295      10.3619
   12296      10.1692
   12297      10.0791
   12298      10.1985
   12299       9.8302
   12300      10.4824
   12301       9.8503
   12302       9.3557
   12303       9.7534
   12304       9.6963
   12305       9.9452
   12306       9.9210
   12307       9.3105
   12308       9.6111
   12309       9.0929
   12310       9.3076
   12311       9.2896
   12312       8.6016
   12313       9.4371
   12314       8.3755
   12315       9.1934
   12316       8.9629
   12317       8.9034
   12318       8.7044
   12319       8.8039
   12320       9.6327
   12321       9.4726
   12322       8.9091
   12323       9.3571
   12324       9.4745
   12325       9.6831
   12326       9.9179
   12327       9.6640
   12328      10.0963
   12329       9.6097
   12330      10.0408
   12331       9.9138
   12332      10.1400
   12333      10.0865
   12334      10.5930
   12335       9.1393
   12336       9.9901
   12337       9.6185
   12338      10.0946
   12339       9.9445
   12340       9.4740
   12341       9.6953
   12342       9.8419
   12343      10.2795
   12344       9.9886
   12345       9.4679
   12346       9.4810
   12347       9.1090
   12348       9.1341
   12349       8.7409
   12350       9.4812
   12351       9.1921
   12352       9.1825
   12353       8.8851
   12354       9.2488
   12355       9.1167
   12356       8.7254
   12357       8.7884
   12358       8.5347
   12359       8.7285
   12360       8.3113
   12361       8.6928
   12362       9.1417
   12363       8.1946
   12364       8.5011
   12365       7.5841
   12366       8.0649
   12367       7.1787
   12368       7.8571
   12369       7.4192
   12370       8.2021
   12371       8.0459
   12372       8.0498
   12373       7.8958
   12374       8.1758
   12375       8.0640
   12376       8.3435
   12377       8.2416
   12378       8.4528
   12379       8.0079
   12380       8.2047
   12381       8.0949
   12382       7.9437
   12383       8.0657
   12384       8.3495
   12385       8.6971
   12386       8.5339
   12387       8.7577
   12388       8.6212
   12389       8.7569
   12390       8.5189
   12391       9.1990
   12392       8.7498
   12393       8.6058
   12394       7.9270
   12395       8.4289
   12396       8.6859
   12397       8.1889
   12398       8.2601
   12399       8.2964
   12400       8.4145
   12401       8.0862
   12402       9.3104
   12403       7.7017
   12404       8.3616
   12405       8.4897
   12406       8.6946
   12407       8.2696
   12408       8.6066
   12409       8.2250
   12410       8.4312
   12411       9.2190
   12412       8.5601
   12413       9.1321
   12414       9.3799
   12415       9.5333
   12416       9.7069
   12417       9.8122
   12418       9.4463
   12419       8.8011
   12420       9.2039
   12421       9.0613
   12422       9.3171
   12423       9.5248
   12424       8.7957
   12425       8.5091
   12426       8.4260
   12427       7.9711
   12428       8.5291
   12429       8.2018
   12430       8.5950
   12431       8.5331
   12432       8.2276
   12433       8.2013
   12434       8.2532
   12435       7.1527
   12436       7.0144
   12437       7.3954
   12438       7.2966
   12439       7.5190
   12440       7.4142
   12441       7.8896
   12442       8.1527
   12443       7.4424
   12444       8.1195
   12445       7.6998
   12446       8.0853
   12447       7.7518
   12448       8.0791
   12449       8.2112
   12450       8.3772
   12451       8.0431
   12452       8.6500
   12453       8.7836
   12454       9.0664
   12455       8.2432
   12456       9.1046
   12457       8.2470
   12458       9.6907
   12459       9.3050
   12460       8.8068
   12461       8.7367
   12462       9.0902
   12463       9.1110
   12464       8.4535
   12465       9.1221
   12466       9.0117
   12467       8.5656
   12468       8.4323
   12469       8.6142
   12470       8.1891
   12471       7.7306
   12472       8.1551
   12473       8.0771
   12474       7.9403
   12475       7.9693
   12476       8.5552
   12477       8.8008
   12478       8.2296
   12479       8.6691
   12480       8.8666
   12481       8.5300
   12482       8.4986
   12483       8.9060
   12484       8.6245
   12485       8.6232
   12486       8.0184
   12487       7.6271
   12488       8.2038
   12489       8.3807
   12490       8.3929
   12491       7.9952
   12492       8.0950
   12493       8.8834
   12494       8.2569
   12495       9.1474
   12496       8.6447
   12497       8.7803
   12498       8.9602
   12499       8.2949
   12500       8.0118
   12501       8.5479
   12502       8.3780
   12503       8.7794
   12504       9.3701
   12505       8.9034
   12506       7.6632
   12507       8.7211
   12508       8.5341
   12509       8.7179
   12510       8.2446
   12511       9.1570
   12512       8.9052
   12513       9.2465
   12514       9.0838
   12515       9.3313
   12516       8.9826
   12517       8.8046
   12518       8.5858
   12519       9.0162
   12520       9.2647
   12521       8.8262
   12522       9.0001
   12523       8.5437
   12524       8.2379
   12525       8.5568
   12526       8.3422
   12527       8.7224
   12528       8.2948
   12529       8.2164
   12530       8.4836
   12531       8.3748
   12532       8.8280
   12533       8.8361
   12534       8.3923
   12535       8.4536
   12536       8.6703
   12537       8.8838
   12538       8.3292
   12539       8.8395
   12540       7.9883
   12541       8.7164
   12542       9.4840
   12543       9.5567
   12544       9.0032
   12545       9.8981
   12546       9.7647
   12547       9.9679
   12548       9.1736
   12549       8.6485
   12550       9.0118
   12551       9.0272
   12552       8.7098
   12553       8.7761
   12554       9.0812
   12555       8.8234
   12556       8.9540
   12557       9.6222
   12558      10.4062
   12559      10.6191
   12560      10.1221
   12561       9.9892
   12562       9.9934
   12563       9.2834
   12564       9.2009
   12565       9.0731
   12566       9.5817
   12567       8.8943
   12568      10.3275
   12569       9.9096
   12570       8.8936
   12571       8.5517
   12572       9.1506
   12573       8.4181
   12574       9.0649
   12575       8.5170
   12576       8.8884
   12577       8.3522
   12578       8.9011
   12579       9.1544
   12580       9.1216
   12581       8.2974
   12582       8.8426
   12583       8.8861
   12584       8.6020
   12585       8.7234
   12586       8.2784
   12587       8.6464
   12588       9.4414
   12589       9.2872
   12590       8.3752
   12591       8.8527
   12592       9.4882
   12593       8.7027
   12594       8.8877
   12595       9.7398
   12596       9.8212
   12597       9.9193
   12598       9.1242
   12599       9.5766
   12600       9.1664
   12601       9.4646
   12602       9.0624
   12603       8.2099
   12604       9.5951
   12605       9.4930
   12606       8.6374
   12607       9.1890
   12608       8.9551
   12609       9.3521
   12610       8.8296
   12611       8.3296
   12612       8.7381
   12613       9.1347
   12614       8.8605
   12615       8.8926
   12616       8.6005
   12617       8.7126
   12618       9.3046
   12619       8.7663
   12620       8.9606
   12621       8.5521
   12622       8.2057
   12623       8.9244
   12624       9.0011
   12625       9.5534
   12626       9.0604
   12627       9.4322
   12628       9.5716
   12629       9.8772
   12630       9.0283
   12631       9.3305
   12632       9.1430
   12633       9.4948
   12634       9.0573
   12635       9.0827
   12636       9.4508
   12637       9.4122
   12638       9.3399
   12639       9.2807
   12640       9.3049
   12641       9.4396
   12642       9.6047
   12643      10.0739
   12644       9.7077
   12645       9.4510
   12646       9.5351
   12647       9.5593
   12648       9.7867
   12649       9.2345
   12650       9.3966
   12651       9.0509
   12652       9.5509
   12653       9.8217
   12654       9.7806
   12655       9.2389
   12656       9.1652
   12657       9.5938
   12658       9.6212
   12659       9.7108
   12660      10.1681
   12661       9.7408
   12662       9.7315
   12663      10.3732
   12664      10.2406
   12665      10.2314
   12666      10.2246
   12667      10.0742
   12668       9.9219
   12669       9.8767
   12670      10.6354
   12671      10.0944
   12672      10.0353
   12673       9.9911
   12674       9.7777
   12675      10.2519
   12676      10.2503
   12677      10.1617
   12678      10.0740
   12679      10.2414
   12680      10.2887
   12681       9.8443
   12682      10.5824
   12683       9.7736
   12684      10.1504
   12685       9.4930
   12686       9.4045
   12687      10.3241
   12688      10.2024
   12689      10.0996
   12690       9.8201
   12691      10.0845
   12692       9.7586
   12693      10.1847
   12694       9.4223
   12695       9.4741
   12696       8.8023
   12697       9.1293
   12698       9.1128
   12699       9.1856
   12700       9.3937
   12701       9.8488
   12702      10.3434
   12703       9.8638
   12704       9.5988
   12705       9.9333
   12706       9.3519
   12707       9.4785
   12708       9.6459
   12709       9.2822
   12710       9.0163
   12711       9.6546
   12712       9.7040
   12713       9.3988
   12714       8.7220
   12715       9.3538
   12716       8.9268
   12717       8.8615
   12718       8.7023
   12719       8.8609
   12720       9.2501
   12721       8.6834
   12722       8.7394
   12723       8.9025
   12724       9.0881
   12725       9.3767
   12726       9.5890
   12727       9.4373
   12728       9.0539
   12729       9.3820
   12730       9.7986
   12731       9.8190
   12732       9.6048
   12733       9.9579
   12734       9.7231
   12735       9.6658
   12736       9.0454
   12737       8.9185
   12738       9.3608
   12739       9.7350
   12740       9.6480
   12741       9.6406
   12742       8.6872
   12743       9.0652
   12744      10.0129
   12745       9.7632
   12746       9.6308
   12747       9.9510
   12748      10.2560
   12749      10.1006
   12750       9.2989
   12751       9.8464
   12752      10.2897
   12753      10.3243
   12754      10.2025
   12755      10.0686
   12756       9.8940
   12757       9.9942
   12758       9.8063
   12759       9.9233
   12760       9.2686
   12761       9.7672
   12762       9.3079
   12763       9.8791
   12764       9.4757
   12765       9.4161
   12766       9.4997
   12767       9.1645
   12768      10.1886
   12769       9.2063
   12770       9.3874
   12771       9.4231
   12772       9.8481
   12773      10.0971
   12774      10.1189
   12775       9.9251
   12776       9.6033
   12777       9.9655
   12778       9.7931
   12779       9.0729
   12780       9.2019
   12781       9.0218
   12782       8.8784
   12783       9.2501
   12784       9.5436
   12785       9.6623
   12786       9.0568
   12787       9.9388
   12788       9.8317
   12789       9.9468
   12790       9.5688
   12791       9.3779
   12792       9.2207
   12793       9.5933
   12794       9.5196
   12795       9.6922
   12796       9.6529
   12797       9.7821
   12798       9.7595
   12799      10.1509
   12800      10.2164
   12801       9.6391
   12802       9.7392
   12803       9.5706
   12804       9.2272
   12805       9.4609
   12806       9.0847
   12807       9.5450
   12808       9.7714
   12809       9.0707
   12810       9.8340
   12811       9.1787
   12812       9.0417
   12813       8.8491
   12814       9.6064
   12815       9.1984
   12816       8.8290
   12817       9.3620
   12818       8.7444
   12819       8.4508
   12820       8.9223
   12821       9.0523
   12822       9.1114
   12823       9.0905
   12824       9.2591
   12825       8.7179
   12826       8.4149
   12827       8.9365
   12828       9.0862
   12829       8.3605
   12830       8.4868
   12831       8.4947
   12832       9.0555
   12833       8.5507
   12834       8.7513
   12835       9.0150
   12836       8.9813
   12837       8.7559
   12838       8.5170
   12839       8.1520
   12840       9.0176
   12841       8.7264
   12842       8.8785
   12843       8.5911
   12844       9.0425
   12845       8.9248
   12846       8.8657
   12847       8.8013
   12848       8.6056
   12849       8.5323
   12850       8.3503
   12851       8.3535
   12852       8.0896
   12853       8.4020
   12854       8.3574
   12855       8.1579
   12856       7.9655
   12857       8.0616
   12858       7.5714
   12859       7.9854
   12860       8.5610
   12861       7.8704
   12862       7.8732
   12863       7.7780
   12864       8.3254
   12865       7.9457
   12866       7.7940
   12867       8.2651
   12868       9.0482
   12869       8.9265
   12870       8.1022
   12871       8.4774
   12872       8.4843
   12873       7.9499
   12874       8.4832
   12875       8.1422
   12876       9.3406
   12877       9.3748
   12878       9.4068
   12879       9.2290
   12880       9.3150
   12881       8.8899
   12882       8.8575
   12883       8.3733
   12884       8.5902
   12885       8.3866
   12886       8.3158
   12887       7.9965
   12888       7.8944
   12889       7.0611
   12890       7.6441
   12891       7.6616
   12892       7.8657
   12893       7.5375
   12894       6.9215
   12895       7.0077
   12896       7.0616
   12897       6.9377
   12898       6.6231
   12899       7.5417
   12900       7.6812
   12901       7.6427
   12902       8.1310
   12903       8.0394
   12904       8.0439
   12905       8.2251
   12906       8.3330
   12907       8.4282
   12908       8.5083
   12909       8.7303
   12910       8.1690
   12911       8.6697
   12912       8.2248
   12913       8.6518
   12914       8.5615
   12915       8.1579
   12916       8.9349
   12917       8.9715
   12918       8.1270
   12919       8.2097
   12920       8.4296
   12921       8.6793
   12922       8.7665
   12923       8.2160
   12924       8.3414
   12925       8.4490
   12926       8.4978
   12927       8.3985
   12928       8.3201
   12929       7.4340
   12930       7.9206
   12931       7.9198
   12932       7.6472
   12933       7.8956
   12934       8.4793
   12935       8.4822
   12936       8.4708
   12937       8.7360
   12938       8.4183
   12939       8.4902
   12940       8.5125
   12941       8.7673
   12942       8.7572
   12943       8.5775
   12944       8.4542
   12945       8.5110
   12946       8.1545
   12947       8.7730
   12948       8.3269
   12949       8.8699
   12950       8.6154
   12951       8.2890
   12952       9.1189
   12953       9.0320
   12954       9.6776
   12955       9.3473
   12956       9.0565
   12957       9.0554
   12958       9.2011
   12959       9.0952
   12960       9.0379
   12961       9.0420
   12962       9.1778
   12963       8.7887
   12964       7.9811
   12965       8.6469
   12966       8.2357
   12967       8.7260
   12968       8.5334
   12969       8.2616
   12970       8.4049
   12971       8.7439
   12972       8.7313
   12973       8.4810
   12974       8.2428
   12975       7.9438
   12976       7.5233
   12977       8.8335
   12978       7.8680
   12979       7.6569
   12980       8.3879
   12981       7.2807
   12982       8.0907
   12983       8.5294
   12984       8.5641
   12985       8.0718
   12986       8.1266
   12987       8.4212
   12988       8.7224
   12989       8.2709
   12990       8.1331
   12991       7.6751
   12992       8.4038
   12993       7.9785
   12994       8.3478
   12995       8.3568
   12996       8.1940
   12997       7.9539
   12998       8.8119
   12999       8.6411
   13000       8.5494
   13001       8.7112
   13002       8.1659
   13003       8.5293
   13004       8.7884
   13005       8.9698
   13006      10.0237
   13007      10.1895
   13008       9.5093
   13009       9.5184
   13010       9.1527
   13011       9.0813
   13012       9.2252
   13013       8.6656
   13014       9.2544
   13015       8.6342
   13016       8.6344
   13017       8.7575
   13018       8.6579
   13019       8.9575
   13020       9.3846
   13021       9.0624
   13022       8.9460
   13023       8.3401
   13024       8.5848
   13025       9.3497
   13026       8.8486
   13027       9.4141
   13028       8.1248
   13029       9.0861
   13030       8.5394
   13031       8.7575
   13032       8.8724
   13033       8.2372
   13034       8.1108
   13035       8.4229
   13036       8.7143
   13037       8.4503
   13038       9.1094
   13039       8.3375
   13040       9.1886
   13041       8.9984
   13042       8.7788
   13043       8.0199
   13044       8.3944
   13045       8.8355
   13046       8.6783
   13047       9.0435
   13048       8.5985
   13049       8.3277
   13050       8.7557
   13051       8.9347
   13052       9.0991
   13053       8.7826
   13054       9.4311
   13055       9.6886
   13056       8.8554
   13057       9.1405
   13058       9.3365
   13059       8.6562
   13060       9.5373
   13061       9.6012
   13062       9.3157
   13063       9.6847
   13064       9.3752
   13065       8.9706
   13066       9.1419
   13067       9.1226
   13068       9.5302
   13069       9.2339
   13070       9.2387
   13071       9.0983
   13072       9.3105
   13073       9.5765
   13074       9.0517
   13075       9.6584
   13076      10.2451
   13077       9.4872
   13078       9.5029
   13079       9.6676
   13080       9.8431
   13081       9.8468
   13082       9.8465
   13083       9.8873
   13084       9.9496
   13085      10.1275
   13086      10.4486
   13087      10.9069
   13088      10.9294
   13089       9.5971
   13090      10.2949
   13091      10.3646
   13092      10.6228
   13093      10.4925
   13094      10.5693
   13095      10.9024
   13096      10.1211
   13097      10.5077
   13098      10.6852
   13099      10.7605
   13100      10.3402
   13101      10.0782
   13102      10.8097
   13103      10.9754
   13104      11.7351
   13105      11.4700
   13106      11.4517
   13107      10.1273
   13108      10.4138
   13109      10.3834
   13110      10.6554
   13111      10.4224
   13112      10.5362
   13113      10.5691
   13114      10.7543
   13115       9.9765
   13116      10.1264
   13117      10.0031
   13118      10.9520
   13119      10.5197
   13120      11.0084
   13121      11.4896
   13122      10.8684
   13123      11.0337
   13124      10.6378
   13125      11.3298
   13126      11.3638
   13127      11.1465
   13128      10.8493
   13129      11.0506
   13130       9.8116
   13131      10.3665
   13132      10.3810
   13133      10.3508
   13134       9.8794
   13135      10.4351
   13136      10.3013
   13137      10.0482
   13138       9.4396
   13139       9.7238
   13140       9.5973
   13141       9.9772
   13142       9.0547
   13143       9.2552
   13144       9.1685
   13145       8.9872
   13146       8.6262
   13147       8.5804
   13148       8.5959
   13149       8.9982
   13150       9.6231
   13151       9.5380
   13152       9.1368
   13153       9.3940
   13154       9.9597
   13155       9.3546
   13156       9.1481
   13157       9.5773
   13158       8.8805
   13159       8.4821
   13160       9.5822
   13161       9.5071
   13162       9.8291
   13163       9.4383
   13164      10.1039
   13165       9.5396
   13166       9.3268
   13167       9.0911
   13168       9.6956
   13169       9.4870
   13170       9.8049
   13171       9.2598
   13172       9.8313
   13173       9.6570
   13174       9.1955
   13175       9.4755
   13176      10.0990
   13177       9.6970
   13178       9.2027
   13179       9.1410
   13180       8.9041
   13181       9.1836
   13182       9.5812
   13183       9.1110
   13184       9.1928
   13185       9.3317
   13186       9.1076
   13187       9.6815
   13188       9.7241
   13189       9.1477
   13190       8.9846
   13191       9.3978
   13192       9.2730
   13193       8.7615
   13194       9.3399
   13195       9.7698
   13196       9.3598
   13197       9.0245
   13198       9.0886
   13199       9.0306
   13200       8.9713
   13201       9.0129
   13202       8.8943
   13203       8.5741
   13204       9.1984
   13205       8.8949
   13206       8.8364
   13207       8.2441
   13208       7.7009
   13209       8.2154
   13210       8.2903
   13211       8.7347
   13212       8.4178
   13213       8.5965
   13214       8.6986
   13215       8.4020
   13216       8.4617
   13217       9.0939
   13218       8.5635
   13219       9.0667
   13220       9.0473
   13221       9.2858
   13222       8.9110
   13223       8.4361
   13224       8.6156
   13225       8.4209
   13226       7.8917
   13227       7.8661
   13228       8.1947
   13229       8.7608
   13230       8.7877
   13231       8.7561
   13232       8.7631
   13233       9.3406
   13234       9.1851
   13235       8.8705
   13236       8.8742
   13237       9.4396
   13238       8.8348
   13239       8.9558
   13240       9.1089
   13241       9.0234
   13242       8.7189
   13243       8.3699
   13244       8.7808
   13245       8.8866
   13246       9.0345
   13247       8.2878
   13248       8.3297
   13249       8.8349
   13250       8.9761
   13251       7.8211
   13252       8.2115
   13253       8.4230
   13254       8.0091
   13255       8.2103
   13256       8.2482
   13257       8.2039
   13258       9.4104
   13259       9.6722
   13260       9.5506
   13261       9.1818
   13262       8.2867
   13263       8.1007
   13264       8.1260
   13265       7.7036
   13266       7.9223
   13267       8.2355
   13268       8.6122
   13269       8.4252
   13270       8.2349
   13271       8.0788
   13272       7.7881
   13273       8.0663
   13274       7.6530
   13275       8.3180
   13276       8.4303
   13277       8.2524
   13278       8.6143
   13279       7.5613
   13280       7.7530
   13281       8.3363
   13282       8.4309
   13283       9.1422
   13284       8.6842
   13285       9.1256
   13286       8.7066
   13287       8.9536
   13288       9.2282
   13289       9.5877
   13290       9.2580
   13291       9.1523
   13292       9.7030
   13293       8.9039
   13294       9.3025
   13295       9.6405
   13296       9.1743
   13297       9.1241
   13298       9.0301
   13299       8.6519
   13300       9.0149
   13301       9.2175
   13302       8.7953
   13303       8.7228
   13304       9.2893
   13305       9.1413
   13306       9.4933
   13307       8.9138
   13308       9.0560
   13309       9.2071
   13310       8.9296
   13311       8.5468
   13312       8.4425
   13313       8.1106
   13314       8.4322
   13315       8.8903
   13316       8.4562
   13317       8.5631
   13318       8.1403
   13319       9.2463
   13320       8.6469
   13321       8.4998
   13322       9.5781
   13323       9.1298
   13324       8.8195
   13325       8.4675
   13326       8.8238
   13327       9.2116
   13328       9.4537
   13329       8.5408
   13330       8.4838
   13331       8.6332
   13332       8.2031
   13333       8.4101
   13334       8.0675
   13335       8.1113
   13336       8.4726
   13337       8.9093
   13338       8.5923
   13339       8.4084
   13340       8.3968
   13341       8.5127
   13342       8.2445
   13343       7.8936
   13344       8.2330
   13345       8.5565
   13346       8.1678
   13347       8.7352
   13348       8.3764
   13349       8.1950
   13350       8.5167
   13351       8.6552
   13352       8.6059
   13353       8.1509
   13354       7.7241
   13355       7.5949
   13356       7.6428
   13357       8.0158
   13358       7.4705
   13359       8.4282
   13360       7.6489
   13361       7.9563
   13362       8.3611
   13363       8.5241
   13364       7.9292
   13365       8.2278
   13366       8.1932
   13367       8.1728
   13368       8.4062
   13369       7.9356
   13370       7.9288
   13371       8.1413
   13372       8.1694
   13373       7.6175
   13374       8.1659
   13375       8.5053
   13376       8.0344
   13377       7.7193
   13378       8.1123
   13379       8.7926
   13380       8.3536
   13381       8.8205
   13382       8.1925
   13383       8.3683
   13384       7.9186
   13385       7.5395
   13386       7.7008
   13387       8.1235
   13388       8.4744
   13389       8.5414
   13390       7.8654
   13391       8.1822
   13392       8.3360
   13393       8.3792
   13394       8.8937
   13395       8.4336
   13396       8.5246
   13397       8.7549
   13398       8.7684
   13399       8.9134
   13400       8.6806
   13401       8.4326
   13402       8.5653
   13403       8.3495
   13404       8.5559
   13405       8.6658
   13406       8.5425
   13407       9.0403
   13408       9.1092
   13409       8.6803
   13410       8.9378
   13411       8.8687
   13412       8.6435
   13413       8.4797
   13414       8.3452
   13415       8.4825
   13416       8.5243
   13417       7.9083
   13418       7.8894
   13419       8.4571
   13420       8.4812
   13421       8.1001
   13422       8.2233
   13423       8.8114
   13424       8.7998
   13425       8.2974
   13426       8.4093
   13427       8.0653
   13428       8.8208
   13429       8.2579
   13430       8.8584
   13431       8.4181
   13432       8.7658
   13433       8.3635
   13434       8.4222
   13435       8.4729
   13436       8.6527
   13437       8.8974
   13438       9.5118
   13439      10.3295
   13440       9.3399
   13441      10.0800
   13442       8.7298
   13443       9.2432
   13444       9.6754
   13445       9.4552
   13446       8.9266
   13447       9.0951
   13448       9.5075
   13449       9.3887
   13450       8.8692
   13451       8.3759
   13452       8.8413
   13453       8.5723
   13454       8.1776
   13455       8.2769
   13456       8.0968
   13457       8.0263
   13458       8.8257
   13459       8.5311
   13460       8.8308
   13461       8.3209
   13462       7.9861
   13463       8.1904
   13464       8.4223
   13465       8.4888
   13466       8.3552
   13467       8.4875
   13468       8.5609
   13469       8.5703
   13470       8.5449
   13471       8.8330
   13472       8.5920
   13473       8.3813
   13474       8.7182
   13475       8.5292
   13476       8.4537
   13477       8.0667
   13478       8.3025
   13479       8.9595
   13480       8.4178
   13481       8.5681
   13482       8.4644
   13483       8.2124
   13484       8.3331
   13485       7.8131
   13486       8.4282
   13487       8.6028
   13488       8.7103
   13489       8.7041
   13490       8.0316
   13491       8.6768
   13492       8.8683
   13493       8.5813
   13494       7.9376
   13495       8.7723
   13496       9.0216
   13497       9.3911
   13498       8.6934
   13499       8.3212
   13500       8.6327
   13501       8.4141
   13502       8.1851
   13503       7.8403
   13504       8.0733
   13505       8.6401
   13506       8.5816
   13507       8.5060
   13508       8.8079
   13509       8.3925
   13510       8.7499
   13511       8.1219
   13512       8.6924
   13513       8.0294
   13514       8.0123
   13515       8.2263
   13516       9.1340
   13517       8.5314
   13518       8.3766
   13519       8.1824
   13520       8.5103
   13521       8.3958
   13522       8.0964
   13523       7.8743
   13524       7.9309
   13525       7.9367
   13526       8.0352
   13527       8.2931
   13528       8.5595
   13529       8.4737
   13530       8.1177
   13531       8.1811
   13532       8.0122
   13533       7.9250
   13534       8.0656
   13535       8.0560
   13536       8.4202
   13537       8.0967
   13538       8.4223
   13539       8.4683
   13540       8.6013
   13541       8.0628
   13542       8.2201
   13543       8.2753
   13544       8.3355
   13545       8.0218
   13546       8.0446
   13547       8.3995
   13548       8.2311
   13549       7.7633
   13550       8.4752
   13551       9.3251
   13552       8.7192
   13553       8.6914
   13554       8.8602
   13555       8.8386
   13556       9.2575
   13557       8.6414
   13558       8.9803
   13559       8.9885
   13560       8.5470
   13561       7.9482
   13562       9.0875
   13563       8.4953
   13564       9.6863
   13565       8.7088
   13566       8.9823
   13567       8.8787
   13568       9.0496
   13569       9.1622
   13570       8.9684
   13571       8.7034
   13572       9.3422
   13573       8.6812
   13574       8.4942
   13575       9.3995
   13576       9.8207
   13577       8.7741
   13578       8.3684
   13579       8.5585
   13580       8.9966
   13581       8.4341
   13582       8.8234
   13583       8.4248
   13584       8.5658
   13585       8.0606
   13586       8.1331
   13587       8.3383
   13588       8.9753
   13589       8.6329
   13590       7.8322
   13591       8.3798
   13592       8.4037
   13593       8.1846
   13594       8.1595
   13595       8.3515
   13596       8.8290
   13597       8.6087
   13598       8.6887
   13599       8.8357
   13600       8.5382
   13601       8.3032
   13602       8.3369
   13603       9.0067
   13604       8.5726
   13605       9.0585
   13606       8.0212
   13607       8.1617
   13608       7.9603
   13609       8.4938
   13610       8.3445
   13611       8.6030
   13612       8.1931
   13613       8.6072
   13614       8.7276
   13615       8.4764
   13616       9.0145
   13617       7.9497
   13618       8.1144
   13619       8.0297
   13620       8.3526
   13621       8.2837
   13622       8.1034
   13623       8.3714
   13624       8.6265
   13625       8.7104
   13626       7.8674
   13627       8.4718
   13628       8.8394
   13629       8.6194
   13630       8.5462
   13631       8.6104
   13632       8.7381
   13633       9.0747
   13634       8.2864
   13635       8.0581
   13636       7.6194
   13637       7.9015
   13638       7.9634
   13639       8.1896
   13640       7.9931
   13641       9.0197
   13642       8.7494
   13643       8.2913
   13644       8.6190
   13645       8.6064
   13646       9.3085
   13647       8.6749
   13648       8.2005
   13649       8.3908
   13650       8.4359
   13651       8.5957
   13652       8.7476
   13653       8.2349
   13654       9.1836
   13655       8.4478
   13656       8.6253
   13657       7.9069
   13658       8.3314
   13659       8.2884
   13660       8.4347
   13661       8.3512
   13662       8.4551
   13663       9.2199
   13664       8.3392
   13665       8.5348
   13666       8.1394
   13667       8.1384
   13668       8.8475
   13669       8.1728
   13670       8.1035
   13671       8.2984
   13672       8.6221
   13673       8.8467
   13674       8.4794
   13675       8.2231
   13676       8.2798
   13677       8.3889
   13678       8.0115
   13679       7.9587
   13680       8.3059
   13681       8.7540
   13682       8.5990
   13683       7.8874
   13684       8.0245
   13685       8.3587
   13686       8.1567
   13687       8.1333
   13688       8.4364
   13689       7.5508
   13690       8.0742
   13691       8.7521
   13692       8.9753
   13693       8.4651
   13694       8.5773
   13695       8.0276
   13696       8.0535
   13697       8.0274
   13698       8.3840
   13699       8.3171
   13700       8.2301
   13701       7.6485
   13702       7.9284
   13703       7.8577
   13704       8.1696
   13705       8.5259
   13706       8.1816
   13707       8.4611
   13708       8.3112
   13709       9.1831
   13710       9.5465
   13711       8.8471
   13712       8.7737
   13713       8.7718
   13714       8.4070
   13715       9.0309
   13716       9.3054
   13717       9.2101
   13718       9.5341
   13719       8.9770
   13720       9.2413
   13721       8.7963
   13722       9.4935
   13723       9.3426
   13724       9.1079
   13725       8.7189
   13726       9.4532
   13727       9.4955
   13728       9.5711
   13729       9.0731
   13730       9.7230
   13731       9.1344
   13732       9.0478
   13733       9.2955
   13734       8.5935
   13735       9.2124
   13736       8.5875
   13737       8.9116
   13738       8.9172
   13739       8.1506
   13740       8.7217
   13741       8.9328
   13742       9.0387
   13743       8.5233
   13744       8.3217
   13745       8.3331
   13746       8.9340
   13747       9.0061
   13748       8.3265
   13749       7.9410
   13750       8.0746
   13751       8.2065
   13752       8.0665
   13753       8.3267
   13754       8.5510
   13755       8.3353
   13756       8.3187
   13757       8.8000
   13758       9.3233
   13759       8.6443
   13760       8.6591
   13761       8.9216
   13762       9.0623
   13763       9.2947
   13764       8.7366
   13765       8.7538
   13766       8.5070
   13767       9.1168
   13768       9.4135
   13769       9.5311
   13770       8.9237
   13771       8.3775
   13772       8.5891
   13773       7.9024
   13774       7.9666
   13775       8.9333
   13776       8.6918
   13777       8.6008
   13778       8.4636
   13779       8.0955
   13780       8.3210
   13781       7.5716
   13782       7.9279
   13783       8.0746
   13784       7.4732
   13785       7.6535
   13786       7.7644
   13787       7.4733
   13788       7.7594
   13789       7.2114
   13790       7.4865
   13791       7.8764
   13792       7.9870
   13793       8.0588
   13794       7.5479
   13795       7.3611
   13796       8.0151
   13797       7.5248
   13798       7.2227
   13799       7.7318
   13800       7.7608
   13801       7.3393
   13802       7.4847
   13803       7.8590
   13804       7.7888
   13805       8.3106
   13806       7.9602
   13807       8.7449
   13808       8.3053
   13809       8.4481
   13810       8.4246
   13811       8.7328
   13812       8.9556
   13813       8.5261
   13814       8.1827
   13815       8.6006
   13816       8.2296
   13817       7.9916
   13818       7.8942
   13819       7.9976
   13820       7.7876
   13821       7.7301
   13822       7.8510
   13823       7.9681
   13824       8.3326
   13825       7.6734
   13826       7.1532
   13827       7.3174
   13828       7.5569
   13829       8.0030
   13830       7.7387
   13831       8.0490
   13832       7.4601
   13833       7.7564
   13834       7.5150
   13835       7.7791
   13836       8.0791
   13837       7.8771
   13838       7.9550
   13839       7.1278
   13840       7.9392
   13841       7.5090
   13842       8.1762
   13843       8.4078
   13844       8.4036
   13845       8.2180
   13846       8.0624
   13847       8.3558
   13848       7.8976
   13849       8.1331
   13850       7.5773
   13851       7.5163
   13852       7.8324
   13853       7.8007
   13854       7.7808
   13855       7.2956
   13856       7.1181
   13857       7.1064
   13858       6.8162
   13859       6.9696
   13860       6.9476
   13861       6.6990
   13862       6.6760
   13863       7.5498
   13864       7.1366
   13865       7.7727
   13866       7.7030
   13867       7.5579
   13868       7.5599
   13869       7.6315
   13870       7.0556
   13871       7.0886
   13872       7.1802
   13873       6.4682
   13874       7.0639
   13875       6.6883
   13876       7.5535
   13877       7.4223
   13878       7.1034
   13879       8.1579
   13880       7.1290
   13881       7.0093
   13882       7.6296
   13883       7.4641
   13884       7.5806
   13885       7.1564
   13886       6.6364
   13887       7.5352
   13888       7.3289
   13889       7.0181
   13890       7.3995
   13891       7.2208
   13892       7.1381
   13893       6.4706
   13894       7.1026
   13895       6.8285
   13896       7.0846
   13897       7.0485
   13898       6.7154
   13899       7.2483
   13900       7.2319
   13901       7.0408
   13902       6.8502
   13903       6.5989
   13904       7.1196
   13905       6.7993
   13906       7.0565
   13907       7.0258
   13908       7.3408
   13909       6.9414
   13910       7.1548
   13911       6.7953
   13912       7.0668
   13913       7.1862
   13914       7.1530
   13915       6.8504
   13916       6.9880
   13917       6.8156
   13918       7.3934
   13919       6.8687
   13920       6.7699
   13921       7.1220
   13922       6.9497
   13923       7.0525
   13924       7.4494
   13925       7.7695
   13926       7.1494
   13927       7.0067
   13928       7.0237
   13929       7.5470
   13930       7.1777
   13931       7.6941
   13932       7.2680
   13933       7.4918
   13934       7.2909
   13935       6.6884
   13936       7.3040
   13937       7.6058
   13938       7.3235
   13939       7.7812
   13940       7.1479
   13941       6.8681
   13942       7.3784
   13943       7.2167
   13944       6.7908
   13945       6.9006
   13946       6.7273
   13947       7.1902
   13948       6.9960
   13949       7.4568
   13950       7.4577
   13951       6.5261
   13952       6.4365
   13953       6.8950
   13954       6.7144
   13955       7.0449
   13956       6.9774
   13957       6.7006
   13958       6.9002
   13959       6.9866
   13960       6.9533
   13961       7.1845
   13962       7.2856
   13963       7.0373
   13964       7.6206
   13965       7.3025
   13966       7.4151
   13967       7.3412
   13968       7.3542
   13969       7.1847
   13970       7.2193
   13971       7.3822
   13972       7.1976
   13973       6.7294
   13974       6.7265
   13975       7.4259
   13976       7.7334
   13977       7.2759
   13978       7.7261
   13979       7.7648
   13980       8.4002
   13981       7.5515
   13982       7.7175
   13983       7.3362
   13984       6.9122
   13985       6.7780
   13986       7.4163
   13987       7.0068
   13988       7.5068
   13989       7.1368
   13990       7.1671
   13991       7.2470
   13992       7.1391
   13993       6.8797
   13994       6.6606
   13995       6.2055
   13996       6.8446
   13997       7.0913
   13998       6.6502
   13999       7.0582
   14000       7.0382
   14001       6.8157
   14002       7.1037
   14003       6.6950
   14004       7.6560
   14005       6.9579
   14006       7.6029
   14007       6.8666
   14008       7.9571
   14009       7.3310
   14010       7.8697
   14011       7.9526
   14012       7.7399
   14013       7.8032
   14014       7.6557
   14015       7.3613
   14016       7.0377
   14017       7.0360
   14018       8.1483
   14019       7.1493
   14020       7.0381
   14021       7.1610
   14022       6.7782
   14023       6.9529
   14024       7.0224
   14025       7.1793
   14026       6.7282
   14027       7.2222
   14028       7.6736
   14029       8.0046
   14030       7.5621
   14031       6.9858
   14032       7.0361
   14033       6.8777
   14034       7.2401
   14035       6.9034
   14036       7.0075
   14037       7.6043
   14038       6.8810
   14039       7.2408
   14040       7.1060
   14041       6.9776
   14042       6.6144
   14043       7.4265
   14044       6.5925
   14045       7.2913
   14046       7.2477
   14047       6.7514
   14048       7.1469
   14049       7.4159
   14050       7.2025
   14051       6.6751
   14052       6.4921
   14053       6.3674
   14054       6.4958
   14055       6.7047
   14056       6.9479
   14057       6.4679
   14058       6.7671
   14059       6.6320
   14060       6.9915
   14061       6.6115
   14062       6.7696
   14063       6.5533
   14064       6.9370
   14065       7.1986
   14066       7.3158
   14067       7.7070
   14068       7.6254
   14069       7.7553
   14070       7.6619
   14071       7.2085
   14072       7.5569
   14073       7.8677
   14074       7.4742
   14075       7.8887
   14076       7.7470
   14077       7.5358
   14078       7.3540
   14079       7.0021
   14080       7.2830
   14081       7.4020
   14082       7.9929
   14083       7.6626
   14084       7.5924
   14085       7.4513
   14086       7.1099
   14087       7.6286
   14088       7.7292
   14089       7.2745
   14090       7.1068
   14091       6.9119
   14092       7.0850
   14093       7.0699
   14094       7.2582
   14095       7.5499
   14096       7.3778
   14097       7.4550
   14098       7.1273
   14099       7.1693
   14100       7.3349
   14101       6.8593
   14102       7.7930
   14103       7.4385
   14104       7.0506
   14105       7.4116
   14106       7.5881
   14107       7.3791
   14108       7.9616
   14109       8.3455
   14110       7.4674
   14111       7.1803
   14112       7.2717
   14113       7.6165
   14114       7.6056
   14115       7.8440
   14116       7.6030
   14117       7.1027
   14118       7.4945
   14119       7.0756
   14120       7.0734
   14121       7.0850
   14122       7.4100
   14123       7.2193
   14124       6.7022
   14125       7.1811
   14126       7.8079
   14127       8.0555
   14128       7.3398
   14129       7.8329
   14130       7.6205
   14131       7.7769
   14132       7.5774
   14133       7.6719
   14134       7.8288
   14135       7.7011
   14136       7.2879
   14137       7.1945
   14138       7.3441
   14139       6.9905
   14140       6.7215
   14141       7.2139
   14142       6.9467
   14143       6.9036
   14144       7.4544
   14145       6.8431
   14146       6.8108
   14147       7.1445
   14148       7.0849
   14149       6.8231
   14150       7.1201
   14151       6.1952
   14152       6.5687
   14153       6.7704
   14154       6.7978
   14155       7.0201
   14156       6.3073
   14157       6.9100
   14158       6.3634
   14159       7.3941
   14160       7.2180
   14161       6.6930
   14162       6.9542
   14163       6.9159
   14164       6.7676
   14165       6.9312
   14166       7.4129
   14167       6.6500
   14168       6.7823
   14169       6.7380
   14170       6.9170
   14171       7.1704
   14172       6.7975
   14173       6.8627
   14174       6.9167
   14175       6.7845
   14176       6.5518
   14177       6.8010
   14178       6.6527
   14179       6.6993
   14180       6.0468
   14181       6.1615
   14182       6.1354
   14183       6.0143
   14184       5.9656
   14185       6.5754
   14186       6.6205
   14187       6.2344
   14188       6.3033
   14189       6.5569
   14190       7.1086
   14191       6.2172
   14192       7.0432
   14193       7.0385
   14194       7.1434
   14195       6.9271
   14196       6.6346
   14197       6.8720
   14198       6.8914
   14199       7.0686
   14200       7.8064
   14201       7.4392
   14202       6.5969
   14203       7.2745
   14204       6.9193
   14205       7.2856
   14206       7.7643
   14207       7.3008
   14208       8.3266
   14209       8.1320
   14210       7.6898
   14211       7.9735
   14212       8.1341
   14213       7.8621
   14214       7.5751
   14215       7.5334
   14216       7.6264
   14217       7.6841
   14218       7.7786
   14219       7.8265
   14220       7.0331
   14221       7.4961
   14222       7.4478
   14223       7.1201
   14224       7.8457
   14225       7.8201
   14226       7.1465
   14227       8.0347
   14228       7.2325
   14229       7.8836
   14230       7.4038
   14231       7.7826
   14232       7.1864
   14233       7.0739
   14234       7.5415
   14235       7.5138
   14236       7.0686
   14237       7.2233
   14238       7.4069
   14239       7.1456
   14240       7.9814
   14241       7.6329
   14242       7.7553
   14243       7.2059
   14244       7.5702
   14245       6.8820
   14246       7.6332
   14247       7.1748
   14248       6.5679
   14249       7.3649
   14250       7.2388
   14251       6.8854
   14252       7.1662
   14253       6.9430
   14254       6.8157
   14255       7.2533
   14256       7.5784
   14257       7.7643
   14258       7.8916
   14259       7.2337
   14260       7.0682
   14261       8.4969
   14262       8.2410
   14263       7.6864
   14264       7.4263
   14265       7.9903
   14266       7.2386
   14267       7.8262
   14268       7.5141
   14269       7.3895
   14270       7.5343
   14271       7.6074
   14272       7.9244
   14273       7.7198
   14274       6.7096
   14275       7.7071
   14276       7.5478
   14277       7.5497
   14278       7.8256
   14279       7.4169
   14280       7.4830
   14281       7.8104
   14282       7.3155
   14283       7.5180
   14284       7.4928
   14285       7.4797
   14286       7.1742
   14287       7.0428
   14288       7.2201
   14289       7.0761
   14290       7.1801
   14291       6.9483
   14292       7.0704
   14293       6.8034
   14294       7.5795
   14295       7.7129
   14296       7.6830
   14297       7.2294
   14298       7.3481
   14299       7.4810
   14300       7.1835
   14301       7.2792
   14302       7.1911
   14303       7.5343
   14304       7.5309
   14305       7.4729
   14306       7.2393
   14307       7.5000
   14308       6.8706
   14309       7.1359
   14310       7.1556
   14311       7.3735
   14312       7.0389
   14313       7.6349
   14314       7.2112
   14315       7.6233
   14316       7.5712
   14317       6.9727
   14318       7.2351
   14319       7.3458
   14320       7.9144
   14321       8.0410
   14322       8.2283
   14323       8.4961
   14324       8.0629
   14325       7.6841
   14326       7.2091
   14327       7.4401
   14328       7.3938
   14329       7.4006
   14330       7.1095
   14331       6.5145
   14332       6.6562
   14333       7.3902
   14334       6.7397
   14335       6.9861
   14336       8.1211
   14337       8.0718
   14338       7.8156
   14339       7.9234
   14340       8.2240
   14341       7.9550
   14342       7.6098
   14343       7.8412
   14344       7.9623
   14345       8.2968
   14346       8.5088
   14347       8.1646
   14348       8.4578
   14349       8.0464
   14350       8.2416
   14351       8.6143
   14352       8.3261
   14353       8.2583
   14354       7.9847
   14355       8.5426
   14356       8.3324
   14357       8.7411
   14358       8.3430
   14359       8.8005
   14360       8.3804
   14361       8.7496
   14362       9.0665
   14363       9.4187
   14364       8.9844
   14365       9.5407
   14366       9.0617
   14367       8.9522
   14368       9.5095
   14369       8.6361
   14370       8.4379
   14371       8.8234
   14372       8.4516
   14373       9.1855
   14374       8.4127
   14375       8.5559
   14376       8.7000
   14377       8.4363
   14378       8.6655
   14379       9.1299
   14380       8.8866
   14381       9.5553
   14382       8.4727
   14383       8.4130
   14384       8.1832
   14385       8.5194
   14386       8.7282
   14387       9.0682
   14388       7.7582
   14389       8.3549
   14390       8.2434
   14391       7.7916
   14392       8.2647
   14393       7.6386
   14394       7.2389
   14395       7.5708
   14396       7.8192
   14397       8.1370
   14398       7.9261
   14399       8.2085
   14400       8.1423
   14401       8.4445
   14402       8.4691
   14403       7.6194
   14404       8.4785
   14405       8.8039
   14406       9.2914
   14407       9.5344
   14408       9.4558
   14409       8.4725
   14410       8.4395
   14411       8.5922
   14412       8.8457
   14413       8.5775
   14414       8.9322
   14415       8.5327
   14416       8.1155
   14417       8.4435
   14418       8.5074
   14419       8.3179
   14420       8.1349
   14421       8.4675
   14422       8.4602
   14423       8.3994
   14424       8.0189
   14425       8.2108
   14426       8.2399
   14427       7.8565
   14428       8.3729
   14429       8.6555
   14430       8.7205
   14431       8.1715
   14432       8.3775
   14433       8.8793
   14434       8.7395
   14435       8.5764
   14436       8.7253
   14437       8.8118
   14438       8.6033
   14439       8.4934
   14440       8.4915
   14441       7.8350
   14442       8.4974
   14443       8.7421
   14444       8.6912
   14445       8.8136
   14446       8.2206
   14447       9.0710
   14448       9.3083
   14449       9.0425
   14450       9.1610
   14451       9.7135
   14452       9.6218
   14453       9.5912
   14454       9.6852
   14455       9.7646
   14456       9.8874
   14457       9.3624
   14458       8.9617
   14459       8.7406
   14460       8.6408
   14461       9.7511
   14462       9.2475
   14463       8.6930
   14464       8.9909
   14465       8.3955
   14466       8.1732
   14467       7.4657
   14468       8.1698
   14469       7.3986
   14470       7.4885
   14471       8.3033
   14472       7.8841
   14473       8.4765
   14474       7.4761
   14475       8.2694
   14476       9.1132
   14477       8.4118
   14478       8.3230
   14479       8.7814
   14480       8.2748
   14481       8.5747
   14482       8.7699
   14483       8.4742
   14484       8.8195
   14485       7.7895
   14486       8.4757
   14487       8.4947
   14488       8.1851
   14489       7.8434
   14490       8.0201
   14491       8.2839
   14492       8.2524
   14493       8.5917
   14494       8.0588
   14495       8.3112
   14496       7.9023
   14497       8.3391
   14498       8.7266
   14499       8.0940
   14500       8.4053
   14501       8.5414
   14502       8.6548
   14503       8.8050
   14504       8.4338
   14505       9.1354
   14506       9.3829
   14507       8.9638
   14508       8.6846
   14509       8.0013
   14510       8.1732
   14511       8.3883
   14512       8.6617
   14513       8.8133
   14514       8.1910
   14515       8.5770
   14516       8.0637
   14517       8.3202
   14518       8.0269
   14519       8.8481
   14520       8.2534
   14521       8.6425
   14522       8.6484
   14523       8.5121
   14524       8.9866
   14525       8.4996
   14526       9.1904
   14527       8.8391
   14528       8.8889
   14529       8.9091
   14530       9.5079
   14531       8.8670
   14532       8.9629
   14533       9.1029
   14534       8.9302
   14535       8.6761
   14536       8.6042
   14537       9.0051
   14538       8.3446
   14539       8.5943
   14540       8.6303
   14541       8.5027
   14542       8.5156
   14543       8.6876
   14544       8.7821
   14545       8.4616
   14546       8.0259
   14547       8.5666
   14548       8.6190
   14549       8.5686
   14550       8.1779
   14551       8.4228
   14552       8.6943
   14553       8.2315
   14554       8.1705
   14555       8.5279
   14556       8.9395
   14557       8.6127
   14558       9.1332
   14559       9.0154
   14560       9.4390
   14561       9.3497
   14562       8.7710
   14563       8.8469
   14564       8.8079
   14565       8.8855
   14566       8.6603
   14567       8.7149
   14568       8.9913
   14569       9.1357
   14570       8.7068
   14571       8.5584
   14572       8.9926
   14573       8.6312
   14574       8.7077
   14575       8.3494
   14576       8.9371
   14577       8.5367
   14578       8.0989
   14579       7.9814
   14580       8.1565
   14581       7.8076
   14582       8.1951
   14583       8.1632
   14584       7.8567
   14585       8.1717
   14586       8.5186
   14587       8.3316
   14588       8.0169
   14589       8.1211
   14590       8.0105
   14591       8.2673
   14592       7.6680
   14593       7.9210
   14594       7.9218
   14595       8.1510
   14596       7.8800
   14597       8.4948
   14598       8.3312
   14599       8.2301
   14600       8.0789
   14601       8.2857
   14602       8.4080
   14603       8.7020
   14604       8.2549
   14605       8.4238
   14606       8.5918
   14607       8.1486
   14608       8.3216
   14609       7.9803
   14610       8.0244
   14611       7.7984
   14612       7.6947
   14613       7.7174
   14614       7.9711
   14615       8.2101
   14616       8.3066
   14617       8.2563
   14618       8.5247
   14619       8.8313
   14620       8.8443
   14621       9.2709
   14622       9.1595
   14623       8.5164
   14624       8.8172
   14625       8.5255
   14626       7.9526
   14627       8.4455
   14628       8.3420
   14629       7.5064
   14630       7.7609
   14631       8.0347
   14632       7.6392
   14633       8.2079
   14634       8.0925
   14635       7.6901
   14636       7.8332
   14637       7.5291
   14638       7.4775
   14639       7.5877
   14640       7.0571
   14641       7.6507
   14642       7.6939
   14643       7.8388
   14644       7.5815
   14645       7.8112
   14646       7.1738
   14647       7.2814
   14648       6.8846
   14649       7.5084
   14650       7.8516
   14651       7.9791
   14652       7.2710
   14653       7.8146
   14654       7.7941
   14655       7.6672
   14656       7.2014
   14657       7.5137
   14658       7.5211
   14659       7.8450
   14660       7.1342
   14661       7.7927
   14662       7.8911
   14663       7.1679
   14664       7.8312
   14665       7.4572
   14666       7.3390
   14667       7.2508
   14668       7.3078
   14669       7.5874
   14670       7.6969
   14671       7.2055
   14672       7.1908
   14673       7.2201
   14674       7.5496
   14675       7.5629
   14676       7.2779
   14677       7.1785
   14678       7.3411
   14679       7.4247
   14680       7.5378
   14681       7.6516
   14682       7.5162
   14683       7.4939
   14684       7.5862
   14685       7.7737
   14686       7.5216
   14687       8.3703
   14688       7.7831
   14689       7.8053
   14690       7.6939
   14691       7.6185
   14692       8.2427
   14693       7.2579
   14694       7.7934
   14695       7.7445
   14696       8.0541
   14697       8.4061
   14698       7.8774
   14699       8.3159
   14700       8.1190
   14701       7.9116
   14702       7.6477
   14703       7.9324
   14704       7.5307
   14705       8.2077
   14706       7.7125
   14707       8.3861
   14708       7.7057
   14709       8.0637
   14710       8.4880
   14711       8.3800
   14712       8.7774
   14713       8.9997
   14714       8.6755
   14715       9.0061
   14716       8.9971
   14717       8.6528
   14718       8.8171
   14719       9.1460
   14720       9.2891
   14721       9.3660
   14722       8.8296
   14723       9.2837
   14724       9.0581
   14725       9.2759
   14726       8.8844
   14727       8.6905
   14728       9.0772
   14729       9.0151
   14730       9.0985
   14731       8.8957
   14732       9.5391
   14733       8.7720
   14734       8.9220
   14735       9.0284
   14736       9.2149
   14737       8.5745
   14738       8.3834
   14739       8.9698
   14740       8.0622
   14741       8.8664
   14742       8.9867
   14743       8.8038
   14744       8.4490
   14745       8.7919
   14746       8.2470
   14747       8.6171
   14748       8.8285
   14749       8.4511
   14750       8.3785
   14751       8.3949
   14752       7.8523
   14753       8.3616
   14754       8.2934
   14755       8.5455
   14756       8.7426
   14757       8.2183
   14758       7.4049
   14759       7.7933
   14760       7.8142
   14761       8.0708
   14762       8.3283
   14763       8.0704
   14764       8.0814
   14765       8.3199
   14766       7.8247
   14767       8.1483
   14768       8.5460
   14769       7.8481
   14770       7.5894
   14771       7.7696
   14772       7.9487
   14773       7.8730
   14774       8.0203
   14775       8.4332
   14776       8.1540
   14777       7.8508
   14778       8.3097
   14779       8.3024
   14780       8.1301
   14781       8.0557
   14782       8.6443
   14783       8.5387
   14784       8.1994
   14785       8.1081
   14786       7.9703
   14787       8.5920
   14788       8.2684
   14789       8.3102
   14790       8.6901
   14791       9.4010
   14792       9.1401
   14793       9.4082
   14794       8.5288
   14795       9.2908
   14796       9.2541
   14797       9.5681
   14798       9.6798
   14799       9.6143
   14800       9.6200
   14801       9.5766
   14802       9.7254
   14803       9.7058
   14804       9.5740
   14805       9.9671
   14806      10.1592
   14807      10.0283
   14808       9.6167
   14809       9.3269
   14810       9.6558
   14811       9.5167
   14812       9.3053
   14813       9.4189
   14814       9.5930
   14815       9.1508
   14816       9.3138
   14817       9.0002
   14818       8.5712
   14819       8.4786
   14820       8.5176
   14821       8.3038
   14822       8.2190
   14823       8.3459
   14824       8.7345
   14825       8.2711
   14826       8.1451
   14827       8.0788
   14828       8.4816
   14829       8.9117
   14830       8.6325
   14831       8.3757
   14832       7.8883
   14833       8.2504
   14834       8.1347
   14835       8.2897
   14836       8.3631
   14837       7.9836
   14838       8.6051
   14839       8.1399
   14840       8.7529
   14841       8.3198
   14842       8.4057
   14843       8.2591
   14844       7.9801
   14845       8.6507
   14846       8.2510
   14847       8.6433
   14848       8.7188
   14849       8.4928
   14850       8.6994
   14851       7.7969
   14852       8.0910
   14853       8.3752
   14854       7.6840
   14855       8.6595
   14856       8.4758
   14857       8.3121
   14858       9.1683
   14859       8.3657
   14860       8.0747
   14861       8.3631
   14862       8.3754
   14863       8.3335
   14864       8.6812
   14865       8.5420
   14866       9.2530
   14867       8.9305
   14868       8.8571
   14869       9.4438
   14870       9.7489
   14871       9.5078
   14872       9.9279
   14873       9.8663
   14874       9.9110
   14875      10.2628
   14876       9.4571
   14877       9.4688
   14878       8.9818
   14879       9.6170
   14880       8.5529
   14881       8.1568
   14882       8.3175
   14883       8.4647
   14884       8.9769
   14885       8.4087
   14886       8.2986
   14887       8.0651
   14888       8.1392
   14889       8.1872
   14890       8.2687
   14891       8.1333
   14892       8.3022
   14893       7.9940
   14894       7.9782
   14895       7.9142
   14896       8.5522
   14897       7.8463
   14898       8.3029
   14899       7.9395
   14900       8.3091
   14901       8.2743
   14902       8.0617
   14903       8.2604
   14904       8.0569
   14905       7.6122
   14906       7.9969
   14907       8.2913
   14908       7.6384
   14909       7.3714
   14910       8.0789
   14911       8.3436
   14912       8.3505
   14913       7.6918
   14914       7.5592
   14915       7.9144
   14916       8.0442
   14917       8.1407
   14918       7.9133
   14919       8.3682
   14920       7.9080
   14921       8.3525
   14922       8.0715
   14923       7.9558
   14924       7.3754
   14925       7.9634
   14926       7.9025
   14927       7.9853
   14928       8.2683
   14929       8.2832
   14930       8.6552
   14931       8.0727
   14932       7.8349
   14933       8.0371
   14934       7.8209
   14935       7.6958
   14936       7.5020
   14937       8.1664
   14938       7.7994
   14939       7.8972
   14940       7.8223
   14941       7.6112
   14942       8.4890
   14943       8.0575
   14944       8.1167
   14945       7.9893
   14946       8.4165
   14947       8.1812
   14948       7.7408
   14949       7.7980
   14950       7.6761
   14951       7.5593
   14952       8.2519
   14953       7.5940
   14954       7.7093
   14955       8.2314
   14956       7.8357
   14957       7.4690
   14958       7.6538
   14959       8.0209
   14960       8.0088
   14961       7.7184
   14962       7.9382
   14963       7.6942
   14964       7.8432
   14965       7.7279
   14966       7.5030
   14967       8.1927
   14968       8.4821
   14969       8.7589
   14970       8.8818
   14971       8.7633
   14972       8.0771
   14973       8.4107
   14974       8.2091
   14975       7.9599
   14976       7.9823
   14977       8.0054
   14978       8.1528
   14979       8.0453
   14980       8.4285
   14981       8.3118
   14982       8.2841
   14983       8.1473
   14984       8.1104
   14985       7.7837
   14986       8.0912
   14987       8.7878
   14988       8.3830
   14989       8.3393
   14990       8.1479
   14991       7.9578
   14992       8.1061
   14993       7.9989
   14994       8.3131
   14995       8.3049
   14996       7.9224
   14997       8.1347
   14998       7.8065
   14999       7.9081
   15000       7.7199
   15001       7.9196
   15002       7.8009
   15003       8.1773
   15004       7.8176
   15005       8.0019
   15006       8.0775
   15007       8.0222
   15008       7.7240
   15009       8.3670
   15010       7.6864
   15011       7.7365
   15012       7.9991
   15013       8.2326
   15014       7.8993
   15015       8.6350
   15016       8.0726
   15017       8.5363
   15018       8.0257
   15019       8.4875
   15020       7.6086
   15021       8.4583
   15022       8.4370
   15023       8.1733
   15024       7.8786
   15025       8.1636
   15026       7.8964
   15027       8.0176
   15028       7.6751
   15029       8.4341
   15030       8.3520
   15031       8.2811
   15032       8.2810
   15033       8.2278
   15034       8.0182
   15035       7.8506
   15036       8.0025
   15037       8.3728
   15038       8.2488
   15039       8.0029
   15040       7.5969
   15041       7.5089
   15042       7.9915
   15043       8.1039
   15044       7.6997
   15045       7.9312
   15046       8.1278
   15047       7.5350
   15048       7.5365
   15049       7.3004
   15050       7.2922
   15051       7.5876
   15052       7.4370
   15053       7.4719
   15054       7.4214
   15055       7.7431
   15056       8.0335
   15057       7.8715
   15058       8.4341
   15059       7.5043
   15060       7.6543
   15061       8.0093
   15062       8.1776
   15063       8.1754
   15064       7.9437
   15065       8.6203
   15066       7.8964
   15067       8.3044
   15068       7.8682
   15069       8.1507
   15070       8.1601
   15071       7.9101
   15072       8.0042
   15073       8.2085
   15074       8.0674
   15075       8.0882
   15076       8.0760
   15077       8.3951
   15078       8.2327
   15079       7.8702
   15080       8.4150
   15081       8.5720
   15082       8.4574
   15083       8.1604
   15084       8.1075
   15085       7.9917
   15086       7.9046
   15087       8.3617
   15088       8.1157
   15089       7.8795
   15090       7.8289
   15091       8.1082
   15092       8.1269
   15093       8.2607
   15094       8.1953
   15095       7.3973
   15096       7.9591
   15097       7.5861
   15098       7.5314
   15099       7.6972
   15100       8.0757
   15101       8.0678
   15102       8.5056
   15103       8.1678
   15104       8.2149
   15105       8.2248
   15106       8.0832
   15107       8.1370
   15108       8.2905
   15109       7.9730
   15110       7.8265
   15111       7.7799
   15112       8.1318
   15113       7.8876
   15114       7.7087
   15115       7.8204
   15116       7.8759
   15117       8.3194
   15118       7.8108
   15119       8.2475
   15120       8.2974
   15121       7.7412
   15122       8.7104
   15123       8.6091
   15124       7.9555
   15125       7.8387
   15126       7.6312
   15127       8.1123
   15128       7.7608
   15129       7.7308
   15130       7.9476
   15131       8.0036
   15132       7.2865
   15133       8.0095
   15134       7.8349
   15135       8.1835
   15136       7.9344
   15137       8.2061
   15138       7.6872
   15139       7.7507
   15140       7.6072
   15141       8.2626
   15142       7.9157
   15143       7.8954
   15144       8.0753
   15145       7.8803
   15146       8.0961
   15147       8.0705
   15148       7.8365
   15149       7.6668
   15150       8.0656
   15151       7.7140
   15152       8.1884
   15153       7.6431
   15154       7.6789
   15155       8.2143
   15156       8.1183
   15157       7.4766
   15158       7.8072
   15159       8.4085
   15160       7.6456
   15161       8.0754
   15162       7.5970
   15163       8.1503
   15164       7.6901
   15165       8.2995
   15166       7.9234
   15167       7.8337
   15168       8.1004
   15169       7.9860
   15170       7.9333
   15171       8.2125
   15172       8.1543
   15173       8.7687
   15174       8.2210
   15175       8.4581
   15176       8.2601
   15177       8.3289
   15178       7.8507
   15179       8.4117
   15180       8.2000
   15181       8.2128
   15182       7.9379
   15183       8.1961
   15184       8.2335
   15185       8.3449
   15186       7.8025
   15187       8.0364
   15188       8.2700
   15189       7.8152
   15190       7.6305
   15191       7.7095
   15192       7.5367
   15193       7.2234
   15194       7.6389
   15195       7.6823
   15196       7.4314
   15197       7.1449
   15198       7.4740
   15199       7.7046
   15200       7.6705
   15201       7.6191
   15202       7.5449
   15203       7.8929
   15204       7.8504
   15205       7.4320
   15206       7.7553
   15207       8.0233
   15208       8.0668
   15209       7.8712
   15210       7.6333
   15211       7.6373
   15212       8.1260
   15213       7.9900
   15214       8.2040
   15215       7.8494
   15216       7.7999
   15217       7.9239
   15218       8.0818
   15219       7.6445
   15220       8.2729
   15221       7.9690
   15222       7.4364
   15223       7.4056
   15224       8.3222
   15225       7.6626
   15226       8.0170
   15227       8.0894
   15228       8.2735
   15229       8.8412
   15230       8.0865
   15231       8.1890
   15232       8.2721
   15233       8.1647
   15234       8.7062
   15235       8.4234
   15236       8.4503
   15237       8.2173
   15238       8.3370
   15239       8.0253
   15240       8.2351
   15241       8.1818
   15242       7.9854
   15243       7.7668
   15244       8.9861
   15245       8.1886
   15246       7.8154
   15247       8.8424
   15248       8.3537
   15249       8.4523
   15250       8.8677
   15251       8.4966
   15252       9.1085
   15253       8.6942
   15254       8.8554
   15255       8.5321
   15256       8.5311
   15257       8.5423
   15258       8.8133
   15259       8.2849
   15260       8.1110
   15261       8.0757
   15262       7.6164
   15263       8.0784
   15264       7.9792
   15265       8.0550
   15266       7.8345
   15267       7.8584
   15268       8.2969
   15269       7.6488
   15270       7.9123
   15271       8.0999
   15272       7.8025
   15273       8.0482
   15274       7.9822
   15275       7.8097
   15276       8.2640
   15277       8.0075
   15278       8.2232
   15279       7.7879
   15280       8.0847
   15281       8.2971
   15282       8.1192
   15283       8.1638
   15284       8.0758
   15285       8.3045
   15286       8.0164
   15287       7.6953
   15288       8.1959
   15289       8.2757
   15290       8.3431
   15291       8.1936
   15292       8.0128
   15293       7.5241
   15294       7.6099
   15295       7.8184
   15296       8.1222
   15297       7.4318
   15298       7.6655
   15299       7.2460
   15300       7.5521
   15301       7.8997
   15302       8.1552
   15303       7.9491
   15304       7.8588
   15305       7.9656
   15306       8.3330
   15307       8.0308
   15308       8.0649
   15309       8.1427
   15310       8.0174
   15311       8.1400
   15312       8.2932
   15313       8.1845
   15314       8.2726
   15315       8.0669
   15316       8.1143
   15317       8.1776
   15318       8.0875
   15319       8.3353
   15320       7.8258
   15321       8.0493
   15322       7.9056
   15323       7.7883
   15324       7.8302
   15325       7.3641
   15326       7.9319
   15327       8.4208
   15328       7.9323
   15329       8.1629
   15330       7.6465
   15331       7.8636
   15332       8.1182
   15333       7.9570
   15334       7.7646
   15335       7.7008
   15336       7.6429
   15337       7.6339
   15338       7.7746
   15339       7.9042
   15340       7.8585
   15341       7.9988
   15342       7.3429
   15343       7.5483
   15344       7.9856
   15345       7.8124
   15346       8.0376
   15347       7.6816
   15348       7.7870
   15349       7.5197
   15350       8.0316
   15351       7.9179
   15352       7.9733
   15353       7.5779
   15354       8.0739
   15355       7.8400
   15356       7.7509
   15357       7.3945
   15358       7.3800
   15359       7.7259
   15360       7.9484
   15361       7.4818
   15362       7.8437
   15363       7.8157
   15364       8.3247
   15365       8.2531
   15366       8.4675
   15367       8.8693
   15368       7.6415
   15369       8.2336
   15370       7.9166
   15371       8.2973
   15372       8.5198
   15373       7.8674
   15374       7.8108
   15375       8.0359
   15376       8.0152
   15377       7.9362
   15378       7.6724
   15379       8.4076
   15380       7.9730
   15381       8.0777
   15382       8.0218
   15383       8.0899
   15384       7.6566
   15385       8.0305
   15386       8.0758
   15387       7.8904
   15388       8.1179
   15389       7.9544
   15390       7.8749
   15391       7.9258
   15392       7.8144
   15393       7.7548
   15394       7.8892
   15395       7.7768
   15396       7.8675
   15397       8.1697
   15398       7.5860
   15399       8.4416
   15400       7.8099
   15401       7.9076
   15402       7.6231
   15403       7.2377
   15404       7.7770
   15405       8.2530
   15406       7.7981
   15407       7.5519
   15408       8.0174
   15409       7.6718
   15410       7.8038
   15411       7.2293
   15412       7.5164
   15413       8.1549
   15414       7.9785
   15415       7.5978
   15416       7.7818
   15417       7.5836
   15418       7.5910
   15419       7.4315
   15420       7.7453
   15421       7.5408
   15422       7.7408
   15423       7.7478
   15424       6.9657
   15425       7.8329
   15426       8.0195
   15427       8.6015
   15428       8.4685
   15429       8.7279
   15430       8.2751
   15431       8.2403
   15432       8.3201
   15433       8.4918
   15434       7.9000
   15435       8.2261
   15436       8.3088
   15437       8.7004
   15438       8.3065
   15439       8.0969
   15440       7.3062
   15441       7.6798
   15442       7.4026
   15443       8.0062
   15444       7.3507
   15445       6.9807
   15446       7.1840
   15447       7.0777
   15448       7.4040
   15449       8.3005
   15450       7.8458
   15451       8.1025
   15452       8.3371
   15453       8.2697
   15454       7.5221
   15455       7.7038
   15456       7.5931
   15457       7.8993
   15458       8.1089
   15459       7.9586
   15460       7.9453
   15461       7.9635
   15462       7.8880
   15463       7.4185
   15464       7.2087
   15465       7.9126
   15466       7.3489
   15467       7.8416
   15468       7.4221
   15469       7.7383
   15470       7.2796
   15471       7.6882
   15472       6.9732
   15473       7.3403
   15474       7.2683
   15475       7.3039
   15476       7.1729
   15477       7.3966
   15478       6.8035
   15479       7.3568
   15480       7.2559
   15481       7.8465
   15482       8.6075
   15483       7.9396
   15484       8.3953
   15485       8.2511
   15486       8.2570
   15487       8.3506
   15488       8.6526
   15489       8.1303
   15490       8.8382
   15491       7.8741
   15492       8.8549
   15493       8.4368
   15494       8.7403
   15495       8.3144
   15496       8.4659
   15497       8.4688
   15498       8.1440
   15499       8.3786
   15500       8.2882
   15501       7.4995
   15502       7.6323
   15503       7.8907
   15504       7.8059
   15505       7.8520
   15506       8.7004
   15507       8.5095
   15508       8.9302
   15509       8.5187
   15510       8.3128
   15511       8.9995
   15512       8.5838
   15513       8.8281
   15514       8.3072
   15515       8.8488
   15516       9.1605
   15517       9.3912
   15518       9.1764
   15519       9.4780
   15520       8.6215
   15521       8.6760
   15522       8.3639
   15523       8.7897
   15524       8.3033
   15525       9.2138
   15526       8.9898
   15527       9.3920
   15528       9.4427
   15529       8.4489
   15530       9.1425
   15531       9.0395
   15532       9.2020
   15533       9.6937
   15534       9.9039
   15535       9.8605
   15536       9.4399
   15537       9.8373
   15538       8.9984
   15539       8.7880
   15540       9.2560
   15541       8.9528
   15542       8.5107
   15543       8.8813
   15544       8.3293
   15545       9.2082
   15546       9.0299
   15547       8.9421
   15548       9.3069
   15549       8.9891
   15550       8.9715
   15551       9.6657
   15552       9.4815
   15553       8.4789
   15554       8.7457
   15555       8.3488
   15556       8.9133
   15557       9.2101
   15558       9.6262
   15559       8.9824
   15560       9.5919
   15561       9.6172
   15562       9.9807
   15563       8.8271
   15564       9.8283
   15565       9.0947
   15566       9.5216
   15567       9.7034
   15568       9.0569
   15569       9.7865
   15570       9.0521
   15571       9.2498
   15572       8.6280
   15573       8.5668
   15574       8.9228
   15575       8.7776
   15576       9.2426
   15577       8.8823
   15578       8.4416
   15579      10.3065
   15580       9.8117
   15581      10.3016
   15582      10.6505
   15583       9.8549
   15584       9.8558
   15585      10.0393
   15586      10.7590
   15587      10.7036
   15588      11.1815
   15589      10.5480
   15590      11.7515
   15591      11.4904
   15592      10.5892
   15593      11.1433
   15594      11.0529
   15595      11.1978
   15596      11.3288
   15597      10.8121
   15598      11.1320
   15599      10.7907
   15600      10.6631
   15601      11.2885
   15602      11.1822
   15603      11.2849
   15604      11.5601
   15605      11.8891
   15606      12.3162
   15607      12.2610
   15608      11.2394
   15609      11.9771
   15610      11.8898
   15611      11.7147
   15612      11.5693
   15613      11.3131
   15614      11.6880
   15615      10.9488
   15616      11.1420
   15617      10.9293
   15618      10.4894
   15619      10.6291
   15620      10.7184
   15621      10.4575
   15622      10.2584
   15623      10.8380
   15624      10.2836
   15625      10.2747
   15626      10.2785
   15627      10.3460
   15628      10.4390
   15629      10.3044
   15630       9.9027
   15631      10.2092
   15632       9.6822
   15633       9.4507
   15634       9.7423
   15635       9.5617
   15636       9.8970
   15637      10.2130
   15638      10.4604
   15639      10.3626
   15640      11.0545
   15641      10.9326
   15642      11.3022
   15643      10.7903
   15644      10.8329
   15645      11.1997
   15646      10.7482
   15647      11.3661
   15648      10.9029
   15649      10.1028
   15650      10.4641
   15651      10.2032
   15652      10.5514
   15653      10.6282
   15654      10.9464
   15655      11.2670
   15656      10.6757
   15657      11.3361
   15658      11.3207
   15659      11.3142
   15660      10.3929
   15661      10.4489
   15662      10.2222
   15663      10.4243
   15664      11.8172
   15665      10.6007
   15666      10.8041
   15667      10.9796
   15668      11.0687
   15669      10.8375
   15670      11.0735
   15671      10.7235
   15672      11.2183
   15673      11.2608
   15674      10.8174
   15675      11.3330
   15676      11.0839
   15677      11.0381
   15678      10.9197
   15679      11.3435
   15680      10.8452
   15681      10.3517
   15682      10.2260
   15683       9.6848
   15684       9.3956
   15685      10.5770
   15686      10.0586
   15687       9.8366
   15688      10.1959
   15689       9.7463
   15690      10.4757
   15691      10.4500
   15692      10.1791
   15693       9.8390
   15694      10.1250
   15695       9.6498
   15696      10.1549
   15697       9.7442
   15698       9.6400
   15699       9.2137
   15700       9.3789
   15701       9.9148
   15702      10.0522
   15703      10.1048
   15704       9.3953
   15705       9.5299
   15706       9.5732
   15707      10.2205
   15708       9.5248
   15709      10.0088
   15710      10.1891
   15711       9.7836
   15712       9.8777
   15713      10.3369
   15714       9.7221
   15715      10.1882
   15716       9.5906
   15717       9.3562
   15718       9.6389
   15719       9.2514
   15720       9.4753
   15721       9.7713
   15722       9.8736
   15723      10.1118
   15724      10.3832
   15725      10.1808
   15726      10.0846
   15727      10.2789
   15728       9.5961
   15729      10.2780
   15730       9.5731
   15731       9.6393
   15732       9.7375
   15733       9.8389
   15734       9.3490
   15735       9.7328
   15736       9.5212
   15737       9.1306
   15738       9.2683
   15739       9.4855
   15740       9.6019
   15741       9.4723
   15742       9.3659
   15743       9.7523
   15744      10.1945
   15745       9.9351
   15746       9.6072
   15747      10.1150
   15748       9.3951
   15749       9.6765
   15750       9.7423
   15751       9.9657
   15752       9.6195
   15753       9.0610
   15754       8.6257
   15755       9.2986
   15756       9.1119
   15757       8.2497
   15758       8.4080
   15759       8.7603
   15760       8.8242
   15761       8.6784
   15762       8.8151
   15763       8.8057
   15764       8.0642
   15765       8.5952
   15766       8.5134
   15767       8.4792
   15768       8.4102
   15769       8.3977
   15770       8.2732
   15771       8.3778
   15772       8.4303
   15773       8.5192
   15774       8.1558
   15775       8.3376
   15776       7.9342
   15777       7.8700
   15778       7.5548
   15779       7.9946
   15780       7.8560
   15781       7.6651
   15782       8.0839
   15783       7.6663
   15784       7.7182
   15785       7.0138
   15786       7.1972
   15787       6.0874
   15788       7.5119
   15789       6.8454
   15790       6.7168
   15791       7.6502
   15792       7.3077
   15793       7.3673
   15794       7.3407
   15795       7.5971
   15796       6.5663
   15797       6.7789
   15798       7.6492
   15799       6.5441
   15800       6.6486
   15801       6.0328
   15802       6.7395
   15803       6.3747
   15804       7.0957
   15805       6.8458
   15806       7.1895
   15807       6.5696
   15808       6.2199
   15809       6.7456
   15810       7.1810
   15811       6.6130
   15812       6.9241
   15813       7.4739
   15814       6.9286
   15815       7.0728
   15816       7.2945
   15817       7.3946
   15818       7.0231
   15819       7.2511
   15820       7.0272
   15821       6.8957
   15822       6.7845
   15823       6.7457
   15824       6.4038
   15825       6.5799
   15826       7.6124
   15827       6.9287
   15828       7.4118
   15829       7.0201
   15830       6.5386
   15831       6.2807
   15832       6.7287
   15833       6.6001
   15834       7.0397
   15835       6.5251
   15836       6.6278
   15837       6.3425
   15838       6.6167
   15839       6.1818
   15840       6.3727
   15841       7.0039
   15842       6.1453
   15843       6.3790
   15844       6.4564
   15845       6.3250
   15846       6.6142
   15847       5.8358
   15848       6.4076
   15849       6.2263
   15850       5.8716
   15851       6.2889
   15852       6.3018
   15853       6.1495
   15854       7.2478
   15855       6.3423
   15856       6.9319
   15857       6.6517
   15858       6.3964
   15859       6.3522
   15860       5.6783
   15861       5.9230
   15862       6.5170
   15863       6.4210
   15864       6.6577
   15865       6.8394
   15866       6.9018
   15867       6.4661
   15868       6.6531
   15869       5.8988
   15870       5.6676
   15871       5.8939
   15872       6.4010
   15873       6.7992
   15874       6.5186
   15875       6.7192
   15876       7.0374
   15877       6.5638
   15878       6.9034
   15879       6.1607
   15880       6.4962
   15881       6.5906
   15882       6.7208
   15883       7.6170
   15884       7.0083
   15885       7.4323
   15886       7.0482
   15887       7.3180
   15888       7.4964
   15889       7.0351
   15890       6.8555
   15891       6.8852
   15892       6.7965
   15893       6.9964
   15894       6.4128
   15895       6.2339
   15896       6.6895
   15897       6.5442
   15898       7.0589
   15899       6.8856
   15900       6.6474
   15901       5.9281
   15902       7.5131
   15903       6.7798
   15904       6.9403
   15905       7.1619
   15906       7.1050
   15907       7.1443
   15908       6.9081
   15909       6.6609
   15910       6.9441
   15911       6.8110
   15912       7.4415
   15913       7.1736
   15914       6.7986
   15915       6.8267
   15916       6.2238
   15917       6.5270
   15918       6.9171
   15919       6.4632
   15920       6.3893
   15921       6.7956
   15922       6.9912
   15923       6.4382
   15924       6.5872
   15925       6.4957
   15926       7.2135
   15927       6.9186
   15928       7.7024
   15929       8.3052
   15930       7.8270
   15931       7.7649
   15932       7.9268
   15933       7.8453
   15934       7.5936
   15935       6.4573
   15936       7.6110
   15937       7.5275
   15938       7.4198
   15939       7.9059
   15940       7.2285
   15941       7.3787
   15942       7.2955
   15943       7.4505
   15944       6.8980
   15945       7.0973
   15946       6.4524
   15947       6.8665
   15948       7.1165
   15949       6.8083
   15950       7.4805
   15951       7.2014
   15952       6.9687
   15953       7.4257
   15954       7.2104
   15955       6.9826
   15956       7.3554
   15957       7.5342
   15958       7.6109
   15959       6.5205
   15960       6.2688
   15961       6.3955
   15962       6.7007
   15963       6.7375
   15964       6.9515
   15965       7.1535
   15966       7.3293
   15967       6.9168
   15968       6.8891
   15969       6.4928
   15970       7.2670
   15971       7.6962
   15972       7.0016
   15973       6.5436
   15974       6.9398
   15975       7.2307
   15976       7.3095
   15977       7.8180
   15978       7.6753
   15979       7.3743
   15980       6.9354
   15981       6.8265
   15982       7.3544
   15983       6.7664
   15984       7.1108
   15985       7.6176
   15986       6.9083
   15987       7.3245
   15988       7.2086
   15989       6.8032
   15990       7.3246
   15991       6.5477
   15992       6.3081
   15993       5.4843
   15994       6.3424
   15995       6.0580
   15996       5.9148
   15997       7.0431
   15998       6.3085
   15999       7.4824
   16000       6.7607
   16001       7.3219
   16002       8.1696
   16003       7.6113
   16004       7.2501
   16005       8.0032
   16006       7.3979
   16007       7.4778
   16008       7.6988
   16009       7.7058
   16010       8.5611
   16011       7.8337
   16012       7.9264
   16013       8.8709
   16014       8.9258
   16015       8.5932
   16016       8.7821
   16017       8.9263
   16018       8.6109
   16019       8.2400
   16020       8.4315
   16021       9.1593
   16022       8.5509
   16023       8.4328
   16024       7.7390
   16025       8.5828
   16026       8.6745
   16027       8.5668
   16028       8.5454
   16029       8.9976
   16030       8.7782
   16031       8.9117
   16032       8.7243
   16033       8.8299
   16034       8.5390
   16035       8.8260
   16036       8.7535
   16037       8.1787
   16038       7.8667
   16039       8.0445
   16040       7.4834
   16041       8.1441
   16042       8.4738
   16043       8.8640
   16044       8.1850
   16045       8.9791
   16046       8.3938
   16047       8.3729
   16048       8.7705
   16049       8.1399
   16050       8.2561
   16051       7.5581
   16052       7.2664
   16053       7.3523
   16054       7.5187
   16055       7.2835
   16056       6.8424
   16057       6.5907
   16058       6.5632
   16059       7.4390
   16060       7.0956
   16061       7.0894
   16062       6.7933
   16063       6.9509
   16064       6.7811
   16065       6.7161
   16066       7.0130
   16067       6.8659
   16068       7.5845
   16069       7.3520
   16070       7.0887
   16071       6.9374
   16072       7.3411
   16073       7.2945
   16074       7.2495
   16075       7.0304
   16076       7.5004
   16077       7.5104
   16078       7.4616
   16079       7.5716
   16080       7.5581
   16081       7.1199
   16082       6.9862
   16083       7.2849
   16084       7.1714
   16085       7.6860
   16086       7.6937
   16087       7.4289
   16088       7.3106
   16089       7.2384
   16090       7.4626
   16091       8.1637
   16092       7.9091
   16093       7.6034
   16094       7.3958
   16095       7.6892
   16096       7.7416
   16097       7.5042
   16098       7.5713
   16099       8.0338
   16100       7.7845
   16101       7.6633
   16102       7.0803
   16103       7.7745
   16104       8.1019
   16105       7.6071
   16106       7.4691
   16107       6.9582
   16108       7.5814
   16109       7.1012
   16110       6.7633
   16111       7.0498
   16112       7.4984
   16113       7.4130
   16114       7.1940
   16115       7.5251
   16116       7.0548
   16117       7.5066
   16118       6.9895
   16119       7.5740
   16120       7.3042
   16121       6.9972
   16122       7.3574
   16123       7.0657
   16124       7.2375
   16125       7.2905
   16126       7.1046
   16127       6.7592
   16128       7.0067
   16129       7.7849
   16130       7.0577
   16131       7.3660
   16132       7.3781
   16133       7.7715
   16134       7.3486
   16135       6.8551
   16136       7.2828
   16137       7.4633
   16138       7.7889
   16139       7.7148
   16140       7.5289
   16141       7.8419
   16142       7.8028
   16143       7.5758
   16144       7.5579
   16145       7.6421
   16146       7.2054
   16147       7.4692
   16148       7.1875
   16149       7.3363
   16150       7.8132
   16151       7.3148
   16152       7.5288
   16153       6.6188
   16154       6.8557
   16155       7.0464
   16156       7.0528
   16157       7.0768
   16158       6.7943
   16159       7.1413
   16160       7.0692
   16161       7.5065
   16162       7.4828
   16163       7.7278
   16164       7.7049
   16165       7.7362
   16166       7.0643
   16167       7.5746
   16168       6.8872
   16169       7.3987
   16170       7.5232
   16171       7.7478
   16172       7.6502
   16173       6.9935
   16174       7.8494
   16175       7.2546
   16176       6.9181
   16177       6.8756
   16178       7.1749
   16179       7.2979
   16180       7.5022
   16181       7.2467
   16182       7.0041
   16183       6.8135
   16184       7.5317
   16185       7.5491
   16186       7.4523
   16187       7.4126
   16188       7.7620
   16189       7.4469
   16190       7.8559
   16191       7.7333
   16192       7.5379
   16193       7.5076
   16194       7.1943
   16195       7.7473
   16196       7.1109
   16197       7.4848
   16198       7.4726
   16199       7.6737
   16200       7.2790
   16201       7.0777
   16202       7.6462
   16203       7.7564
   16204       7.5151
   16205       7.3564
   16206       7.8890
   16207       7.3286
   16208       7.2937
   16209       7.5261
   16210       7.2810
   16211       7.6211
   16212       7.2667
   16213       7.7844
   16214       7.1171
   16215       6.8657
   16216       7.5946
   16217       7.6661
   16218       7.6852
   16219       8.0386
   16220       7.7749
   16221       7.4396
   16222       7.8970
   16223       7.6411
   16224       8.0950
   16225       8.2644
   16226       7.8491
   16227       8.1516
   16228       8.2724
   16229       7.8651
   16230       7.7871
   16231       7.7301
   16232       8.1147
   16233       7.5534
   16234       7.1998
   16235       7.4557
   16236       7.7033
   16237       7.8114
   16238       7.5535
   16239       7.6057
   16240       8.1723
   16241       7.5481
   16242       7.9990
   16243       7.9727
   16244       7.5009
   16245       7.3999
   16246       7.6271
   16247       7.6891
   16248       7.7675
   16249       7.8653
   16250       7.7387
   16251       8.1769
   16252       7.6189
   16253       7.8158
   16254       7.9692
   16255       7.3930
   16256       7.2695
   16257       7.9634
   16258       7.1210
   16259       7.9286
   16260       7.3462
   16261       8.0467
   16262       7.7448
   16263       7.7864
   16264       7.0119
   16265       7.2063
   16266       7.6607
   16267       7.8339
   16268       7.2993
   16269       7.5016
   16270       7.8373
   16271       7.4824
   16272       7.4044
   16273       7.2059
   16274       7.2498
   16275       7.5909
   16276       7.6106
   16277       7.6750
   16278       7.4515
   16279       7.0388
   16280       7.4694
   16281       7.4147
   16282       6.4775
   16283       6.7707
   16284       7.3855
   16285       6.6600
   16286       7.6132
   16287       7.7031
   16288       7.0923
   16289       7.8831
   16290       7.6204
   16291       7.9720
   16292       7.6358
   16293       7.3836
   16294       7.1906
   16295       7.2961
   16296       7.5198
   16297       7.3541
   16298       7.3322
   16299       7.2417
   16300       6.7774
   16301       6.9020
   16302       7.9714
   16303       7.7944
   16304       7.4016
   16305       8.0311
   16306       7.6160
   16307       7.4141
   16308       7.1480
   16309       6.7340
   16310       8.0276
   16311       7.6522
   16312       7.5259
   16313       7.8176
   16314       8.0425
   16315       8.1901
   16316       7.4193
   16317       7.7668
   16318       7.6941
   16319       7.4693
   16320       8.2912
   16321       7.5096
   16322       7.2606
   16323       7.5832
   16324       7.8146
   16325       7.9875
   16326       7.6121
   16327       7.6466
   16328       7.4147
   16329       8.2608
   16330       7.7705
   16331       7.8406
   16332       8.0050
   16333       7.4699
   16334       7.6207
   16335       7.5044
   16336       7.2435
   16337       7.7151
   16338       7.5268
   16339       7.6313
   16340       7.6458
   16341       7.7805
   16342       7.3065
   16343       7.8905
   16344       7.6081
   16345       7.5957
   16346       7.0400
   16347       7.0660
   16348       7.2015
   16349       7.1988
   16350       7.3585
   16351       7.2932
   16352       7.2044
   16353       7.6748
   16354       7.3316
   16355       7.5319
   16356       7.7393
   16357       7.0884
   16358       6.9727
   16359       7.1754
   16360       7.6624
   16361       7.0572
   16362       7.4761
   16363       7.2047
   16364       7.1338
   16365       7.0610
   16366       7.4321
   16367       7.2164
   16368       7.4463
   16369       7.1307
   16370       8.1974
   16371       7.5977
   16372       7.5805
   16373       7.2545
   16374       7.3779
   16375       6.8655
   16376       7.2682
   16377       7.3830
   16378       7.4284
   16379       7.7098
   16380       7.7963
   16381       7.7467
   16382       7.1669
   16383       7.3264
   16384       7.2020
   16385       8.3733
   16386       8.3098
   16387       7.9300
   16388       7.8740
   16389       7.9505
   16390       8.0206
   16391       7.9514
   16392       8.0305
   16393       7.6220
   16394       7.6980
   16395       7.8196
   16396       8.0727
   16397       7.7304
   16398       8.1235
   16399       8.0681
   16400       8.0273
   16401       7.6965
   16402       7.4333
   16403       7.6511
   16404       7.6142
   16405       7.3476
   16406       7.3948
   16407       7.6780
   16408       7.6276
   16409       8.0455
   16410       8.3534
   16411       8.5339
   16412       8.0025
   16413       7.6390
   16414       7.7557
   16415       8.2322
   16416       8.0481
   16417       7.9757
   16418       7.3866
   16419       7.6545
   16420       7.7031
   16421       7.6444
   16422       7.6029
   16423       8.0704
   16424       8.1695
   16425       8.1338
   16426       8.1392
   16427       8.2149
   16428       7.7116
   16429       7.5197
   16430       7.9241
   16431       7.9525
   16432       8.5225
   16433       8.1228
   16434       8.0581
   16435       7.3850
   16436       7.6237
   16437       7.9865
   16438       8.4109
   16439       7.8259
   16440       8.1901
   16441       8.2728
   16442       8.4433
   16443       8.3566
   16444       7.9209
   16445       7.9262
   16446       8.1730
   16447       8.5137
   16448       8.0623
   16449       8.1031
   16450       8.0719
   16451       8.0748
   16452       8.2100
   16453       8.0783
   16454       8.6193
   16455       8.6492
   16456       8.5826
   16457       7.5897
   16458       7.5023
   16459       8.1877
   16460       7.5447
   16461       7.4302
   16462       7.3138
   16463       8.1697
   16464       7.2298
   16465       7.6061
   16466       7.3219
   16467       7.6795
   16468       7.7213
   16469       7.7798
   16470       8.3189
   16471       8.4747
   16472       8.7921
   16473       8.3872
   16474       7.8877
   16475       7.5994
   16476       7.6966
   16477       7.2445
   16478       6.9897
   16479       7.7192
   16480       6.9483
   16481       7.1655
   16482       8.1155
   16483       7.7874
   16484       7.7402
   16485       8.0249
   16486       7.6132
   16487       7.7831
   16488       7.9079
   16489       8.0482
   16490       8.0281
   16491       7.9524
   16492       8.0587
   16493       8.0183
   16494       7.5758
   16495       8.0657
   16496       7.8576
   16497       8.1387
   16498       8.2109
   16499       8.1896
   16500       8.0580
   16501       7.7946
   16502       7.3003
   16503       7.6384
   16504       7.7472
   16505       8.0946
   16506       7.5539
   16507       7.8535
   16508       8.1907
   16509       8.1123
   16510       7.5548
   16511       7.8805
   16512       7.8173
   16513       7.4443
   16514       7.4583
   16515       7.1578
   16516       7.8624
   16517       7.1294
   16518       7.3640
   16519       7.7473
   16520       7.7816
   16521       8.3204
   16522       7.0063
   16523       7.6078
   16524       7.7911
   16525       7.6886
   16526       7.5416
   16527       7.1161
   16528       7.2441
   16529       7.6593
   16530       7.1751
   16531       7.4250
   16532       7.2238
   16533       7.4724
   16534       7.3542
   16535       7.4276
   16536       8.1247
   16537       8.0641
   16538       7.8714
   16539       7.7741
   16540       7.7472
   16541       7.5530
   16542       7.9697
   16543       7.7779
   16544       7.9545
   16545       8.3221
   16546       7.7373
   16547       8.1579
   16548       7.6740
   16549       7.9254
   16550       7.7713
   16551       7.9750
   16552       7.7840
   16553       8.5831
   16554       7.5122
   16555       8.1671
   16556       8.3903
   16557       8.1997
   16558       7.9434
   16559       8.7178
   16560       8.4915
   16561       8.4164
   16562       8.3029
   16563       8.4852
   16564       8.8045
   16565       8.3434
   16566       8.7885
   16567       8.1686
   16568       8.3236
   16569       8.2855
   16570       8.1824
   16571       8.2641
   16572       8.4218
   16573       8.3198
   16574       8.0302
   16575       8.2918
   16576       7.7726
   16577       7.8469
   16578       7.8290
   16579       7.7676
   16580       7.8553
   16581       8.0348
   16582       7.8720
   16583       7.7828
   16584       7.7208
   16585       8.4251
   16586       8.5237
   16587       7.9711
   16588       7.4539
   16589       7.8409
   16590       8.4623
   16591       7.9058
   16592       7.8984
   16593       7.8337
   16594       7.5409
   16595       7.5817
   16596       7.9421
   16597       7.8117
   16598       7.7643
   16599       7.4680
   16600       7.7909
   16601       7.8317
   16602       7.6534
   16603       7.9775
   16604       7.4682
   16605       7.7276
   16606       7.8556
   16607       7.4281
   16608       7.5958
   16609       7.3759
   16610       8.2145
   16611       8.0177
   16612       7.3284
   16613       7.9530
   16614       7.7354
   16615       7.7183
   16616       8.1798
   16617       8.1602
   16618       8.1669
   16619       7.9477
   16620       8.6076
   16621       7.9498
   16622       7.5488
   16623       7.8202
   16624       8.0784
   16625       7.7482
   16626       7.8772
   16627       7.8718
   16628       7.4436
   16629       7.7641
   16630       7.5688
   16631       8.1938
   16632       7.6066
   16633       7.8713
   16634       7.5737
   16635       7.7162
   16636       8.0319
   16637       7.1817
   16638       7.5014
   16639       7.5608
   16640       8.4534
   16641       7.7276
   16642       7.4721
   16643       8.0477
   16644       8.0810
   16645       8.0713
   16646       7.9263
   16647       7.7723
   16648       7.9491
   16649       7.7870
   16650       7.3765
   16651       7.8837
   16652       7.8962
   16653       8.0186
   16654       7.8081
   16655       8.6541
   16656       8.4891
   16657       8.4809
   16658       8.2032
   16659       8.1186
   16660       8.2771
   16661       7.9465
   16662       7.8737
   16663       7.9191
   16664       7.5286
   16665       8.4803
   16666       8.5543
   16667       8.5715
   16668       8.1902
   16669       8.3938
   16670       8.8865
   16671       7.9484
   16672       8.0930
   16673       8.3604
   16674       7.6606
   16675       7.5587
   16676       7.7589
   16677       7.7077
   16678       7.9001
   16679       7.7741
   16680       8.6304
   16681       8.2766
   16682       8.3669
   16683       8.3588
   16684       8.1952
   16685       8.5830
   16686       8.0773
   16687       8.5270
   16688       8.4089
   16689       8.6352
   16690       9.1821
   16691       9.3993
   16692       9.2957
   16693       9.1270
   16694       9.2129
   16695       9.3429
   16696       9.1289
   16697       9.2389
   16698       8.7843
   16699       9.3022
   16700       7.9683
   16701       8.1960
   16702       9.0276
   16703       8.8254
   16704       8.5056
   16705       8.8458
   16706       9.1049
   16707       8.6334
   16708       8.6616
   16709       8.3721
   16710       8.3688
   16711       8.5059
   16712       8.3463
   16713       8.1132
   16714       8.6424
   16715       8.0363
   16716       8.5832
   16717       9.0566
   16718       8.7211
   16719       8.8938
   16720       8.4788
   16721       8.5423
   16722       8.0437
   16723       8.0374
   16724       7.8124
   16725       8.2024
   16726       8.5588
   16727       8.1318
   16728       8.0334
   16729       8.6925
   16730       7.8363
   16731       8.1876
   16732       8.0523
   16733       8.0162
   16734       8.2416
   16735       8.6049
   16736       8.6444
   16737       8.3542
   16738       8.5082
   16739       8.0641
   16740       8.2246
   16741       8.0386
   16742       7.8659
   16743       8.1214
   16744       8.0319
   16745       7.7837
   16746       8.0446
   16747       8.0533
   16748       8.5769
   16749       8.1826
   16750       8.1239
   16751       8.3086
   16752       8.5690
   16753       8.4605
   16754       8.3330
   16755       8.1657
   16756       7.9266
   16757       8.5154
   16758       8.0802
   16759       8.3389
   16760       8.0922
   16761       8.0900
   16762       7.7502
   16763       7.8737
   16764       7.9239
   16765       8.0064
   16766       8.1828
   16767       7.8614
   16768       7.9443
   16769       8.0472
   16770       8.7675
   16771       8.3681
   16772       7.8983
   16773       7.7993
   16774       8.3797
   16775       8.1428
   16776       8.0066
   16777       8.0720
   16778       7.9844
   16779       8.1930
   16780       8.3159
   16781       8.3423
   16782       8.2681
   16783       8.3024
   16784       8.0200
   16785       8.3502
   16786       9.0612
   16787       8.4230
   16788       8.5442
   16789       8.1377
   16790       8.2266
   16791       7.9396
   16792       7.8767
   16793       7.9951
   16794       8.2244
   16795       8.3678
   16796       8.0550
   16797       8.4533
   16798       8.5145
   16799       8.6161
   16800       8.2088
   16801       8.3167
   16802       8.1636
   16803       7.7944
   16804       7.7829
   16805       7.7378
   16806       7.5659
   16807       8.0953
   16808       8.1439
   16809       7.9262
   16810       8.3096
   16811       8.0572
   16812       8.6492
   16813       8.7320
   16814       8.4947
   16815       8.6669
   16816       9.0850
   16817       8.3841
   16818       9.0422
   16819       7.8847
   16820       8.1228
   16821       8.5585
   16822       8.2208
   16823       8.2545
   16824       8.8334
   16825       9.3702
   16826       8.9778
   16827       8.8643
   16828       8.5668
   16829       8.4050
   16830       8.7836
   16831       8.6536
   16832       7.7052
   16833       8.1699
   16834       8.4176
   16835       8.0732
   16836       7.7337
   16837       8.6791
   16838       8.5931
   16839       8.9179
   16840       8.9839
   16841       8.1417
   16842       8.6672
   16843       8.3957
   16844       8.5766
   16845       8.1741
   16846       7.6143
   16847       8.3087
   16848       8.5102
   16849       8.0740
   16850       8.6309
   16851       8.2126
   16852       7.9042
   16853       8.3650
   16854       7.5920
   16855       8.3016
   16856       7.6810
   16857       8.1535
   16858       8.8480
   16859       8.4011
   16860       8.1050
   16861       9.1412
   16862       8.3280
   16863       8.5056
   16864       7.8853
   16865       7.8407
   16866       7.8378
   16867       7.8348
   16868       8.6010
   16869       8.0696
   16870       7.5130
   16871       7.6204
   16872       8.0518
   16873       7.7570
   16874       7.4044
   16875       8.2647
   16876       8.5693
   16877       8.4194
   16878       8.2483
   16879       7.8678
   16880       8.2073
   16881       8.0834
   16882       8.0638
   16883       7.9428
   16884       8.1690
   16885       8.1421
   16886       7.9709
   16887       7.8239
   16888       8.0012
   16889       7.7543
   16890       8.0012
   16891       8.1472
   16892       8.0024
   16893       8.3536
   16894       8.3608
   16895       8.1533
   16896       8.1890
   16897       8.2208
   16898       8.0896
   16899       8.5294
   16900       7.9723
   16901       8.1683
   16902       7.8424
   16903       7.9245
   16904       8.1906
   16905       8.1239
   16906       8.4332
   16907       8.8999
   16908       8.3233
   16909       8.2890
   16910       8.7817
   16911       9.0910
   16912       9.5589
   16913       8.8961
   16914       9.4417
   16915       8.2444
   16916       8.6902
   16917       8.3776
   16918       8.2089
   16919       8.1438
   16920       8.3184
   16921       8.2369
   16922       8.2675
   16923       8.5377
   16924       7.8601
   16925       8.7838
   16926       8.3252
   16927       8.6135
   16928       8.5802
   16929       9.2919
   16930       8.6390
   16931       8.9531
   16932       8.3401
   16933       8.3088
   16934       8.7364
   16935       8.6723
   16936       8.6666
   16937       8.9440
   16938       7.8100
   16939       8.3615
   16940       7.8599
   16941       7.8285
   16942       7.9406
   16943       7.6733
   16944       7.9382
   16945       7.5593
   16946       7.8534
   16947       8.0313
   16948       8.2217
   16949       8.6639
   16950       8.2109
   16951       8.2152
   16952       7.8493
   16953       8.3035
   16954       8.5910
   16955       7.9098
   16956       7.9521
   16957       8.2594
   16958       8.2911
   16959       8.5064
   16960       7.8218
   16961       8.1974
   16962       8.8665
   16963       8.9602
   16964       9.1621
   16965       8.7490
   16966       9.2439
   16967       8.6939
   16968       9.3246
   16969       9.6466
   16970       9.0559
   16971       8.9000
   16972       8.5931
   16973       8.8241
   16974       9.3758
   16975       9.5932
   16976       9.1311
   16977       9.4452
   16978       8.9473
   16979       8.9414
   16980       8.5045
   16981       8.9079
   16982       8.6632
   16983       8.5875
   16984       9.0121
   16985       8.9925
   16986       8.8524
   16987       8.3553
   16988       8.5308
   16989       8.3768
   16990       8.3962
   16991       8.7933
   16992       8.8078
   16993       8.9070
   16994       9.3255
   16995       9.0086
   16996       8.5663
   16997       8.6278
   16998       8.5817
   16999       8.9507
   17000       9.0573
   17001       8.9806
   17002       8.3225
   17003       8.9925
   17004       8.3763
   17005       9.1118
   17006       8.8514
   17007       8.9222
   17008       8.5814
   17009       8.4656
   17010       9.1072
   17011       9.0076
   17012       8.8831
   17013       8.6996
   17014       9.1429
   17015       8.4831
   17016       9.0713
   17017       8.1521
   17018       8.5547
   17019       8.2469
   17020       8.7707
   17021       8.5478
   17022       8.3215
   17023       9.4648
   17024       9.0763
   17025       9.7186
   17026       9.5095
   17027       8.8275
   17028       8.8948
   17029       9.6341
   17030       8.9925
   17031       9.3605
   17032       8.9176
   17033       8.9497
   17034       9.2007
   17035       8.8198
   17036       8.3796
   17037       8.4762
   17038       8.8591
   17039       8.3901
   17040       8.8631
   17041       8.3434
   17042       8.4608
   17043       8.6554
   17044       8.1928
   17045       8.4121
   17046       8.7287
   17047       8.3478
   17048       8.9482
   17049       8.3203
   17050       7.3736
   17051       8.0146
   17052       7.5127
   17053       8.3825
   17054       8.4531
   17055       8.2603
   17056       9.1561
   17057       8.9406
   17058       9.5795
   17059       9.4587
   17060       9.2079
   17061       8.2939
   17062       9.1784
   17063       8.6035
   17064       7.9482
   17065       7.2988
   17066       7.9189
   17067       7.6222
   17068       7.9557
   17069       8.0303
   17070       7.8545
   17071       8.0957
   17072       8.1650
   17073       7.3807
   17074       7.6790
   17075       7.1839
   17076       7.7371
   17077       7.3014
   17078       7.8891
   17079       7.9131
   17080       7.6530
   17081       8.3359
   17082       7.5736
   17083       7.9507
   17084       7.6155
   17085       7.6500
   17086       7.7022
   17087       7.9559
   17088       7.9559
   17089       7.4934
   17090       7.5017
   17091       7.5083
   17092       7.5482
   17093       7.7861
   17094       7.4919
   17095       7.2584
   17096       7.1421
   17097       7.0427
   17098       7.1749
   17099       7.7682
   17100       7.7824
   17101       7.0772
   17102       7.4001
   17103       7.7494
   17104       7.5793
   17105       7.2445
   17106       7.8776
   17107       7.3094
   17108       7.2459
   17109       7.1275
   17110       7.3315
   17111       6.9564
   17112       7.1926
   17113       6.8959
   17114       7.0165
   17115       7.1746
   17116       7.3150
   17117       7.6129
   17118       7.3635
   17119       7.9243
   17120       8.0201
   17121       7.1167
   17122       7.1992
   17123       7.1919
   17124       7.0855
   17125       7.4187
   17126       7.0434
   17127       6.8800
   17128       6.0619
   17129       6.9646
   17130       7.3497
   17131       7.1593
   17132       6.9366
   17133       7.6281
   17134       7.6301
   17135       7.1601
   17136       7.3561
   17137       7.2862
   17138       7.0057
   17139       7.3492
   17140       7.4527
   17141       6.9797
   17142       7.1126
   17143       6.5422
   17144       7.0228
   17145       7.4944
   17146       7.5166
   17147       7.2007
   17148       7.5095
   17149       7.6373
   17150       7.3563
   17151       6.9819
   17152       7.4908
   17153       7.0097
   17154       6.9756
   17155       7.5175
   17156       7.1670
   17157       7.2402
   17158       7.3917
   17159       7.0393
   17160       7.4486
   17161       7.1166
   17162       7.1504
   17163       7.0250
   17164       7.1595
   17165       7.5135
   17166       7.2233
   17167       7.2046
   17168       6.8823
   17169       6.8272
   17170       7.0324
   17171       6.9164
   17172       6.9785
   17173       7.4036
   17174       7.4172
   17175       7.5065
   17176       7.2892
   17177       7.4549
   17178       7.6113
   17179       7.3477
   17180       7.6722
   17181       7.7148
   17182       7.4207
   17183       7.3454
   17184       6.8367
   17185       7.2206
   17186       7.0932
   17187       8.1231
   17188       7.6752
   17189       8.2848
   17190       7.5170
   17191       8.1309
   17192       8.1360
   17193       8.2557
   17194       8.1367
   17195       8.5042
   17196       7.6373
   17197       7.7876
   17198       7.8092
   17199       7.6845
   17200       8.1421
   17201       7.2632
   17202       7.7210
   17203       7.0881
   17204       7.3239
   17205       7.5433
   17206       7.5754
   17207       7.1015
   17208       6.8804
   17209       7.1463
   17210       7.0313
   17211       7.4168
   17212       7.0046
   17213       7.7938
   17214       7.0118
   17215       7.3969
   17216       7.2108
   17217       6.7782
   17218       7.2472
   17219       6.7619
   17220       7.1413
   17221       7.0347
   17222       7.0975
   17223       7.2486
   17224       7.1241
   17225       7.2271
   17226       7.0489
   17227       7.5672
   17228       6.9059
   17229       7.2484
   17230       6.9521
   17231       6.8478
   17232       7.4197
   17233       7.5766
   17234       7.6274
   17235       7.7916
   17236       7.2310
   17237       7.7590
   17238       7.3629
   17239       7.1611
   17240       7.7445
   17241       7.3941
   17242       7.5064
   17243       7.7022
   17244       7.7133
   17245       7.5823
   17246       8.1670
   17247       8.0784
   17248       7.8767
   17249       8.0447
   17250       7.8698
   17251       7.8360
   17252       8.2540
   17253       7.7992
   17254       8.1662
   17255       7.6744
   17256       7.2024
   17257       7.1398
   17258       7.0708
   17259       7.3239
   17260       7.3181
   17261       7.2582
   17262       7.8307
   17263       6.9574
   17264       7.3586
   17265       7.2703
   17266       7.2326
   17267       7.2557
   17268       7.3469
   17269       7.1916
   17270       7.4723
   17271       7.2115
   17272       7.5359
   17273       7.1306
   17274       7.1910
   17275       7.0429
   17276       6.9565
   17277       7.3989
   17278       6.8816
   17279       6.7390
   17280       7.4363
   17281       7.2465
   17282       7.3863
   17283       7.4295
   17284       7.2440
   17285       7.9465
   17286       7.2410
   17287       7.7272
   17288       7.7225
   17289       7.1928
   17290       7.5996
   17291       7.8824
   17292       7.4971
   17293       7.2415
   17294       6.7882
   17295       7.0129
   17296       6.6167
   17297       7.0432
   17298       6.6222
   17299       6.6555
   17300       7.0202
   17301       7.0354
   17302       7.0460
   17303       7.4034
   17304       6.9171
   17305       7.2719
   17306       7.6035
   17307       7.4145
   17308       8.0573
   17309       7.8949
   17310       7.7854
   17311       8.4679
   17312       8.1228
   17313       7.5364
   17314       7.1143
   17315       7.6877
   17316       7.6138
   17317       7.1426
   17318       7.1074
   17319       7.1040
   17320       7.1109
   17321       7.3456
   17322       7.5035
   17323       7.4326
   17324       7.3863
   17325       7.2258
   17326       7.8237
   17327       7.6654
   17328       7.4659
   17329       7.0045
   17330       7.3025
   17331       7.6429
   17332       7.9895
   17333       7.0000
   17334       6.9641
   17335       6.6673
   17336       6.1789
   17337       6.7110
   17338       6.1898
   17339       7.1697
   17340       7.2703
   17341       7.4017
   17342       7.1502
   17343       7.3076
   17344       7.0667
   17345       7.0913
   17346       7.6711
   17347       6.8960
   17348       6.5196
   17349       6.8793
   17350       6.7517
   17351       6.4627
   17352       6.4661
   17353       6.6796
   17354       6.1727
   17355       6.3518
   17356       6.7607
   17357       7.2866
   17358       6.9425
   17359       6.7725
   17360       6.7588
   17361       6.3844
   17362       6.3212
   17363       6.2495
   17364       6.1406
   17365       6.3733
   17366       6.9751
   17367       6.9027
   17368       6.8344
   17369       6.4310
   17370       6.7580
   17371       6.8735
   17372       7.2921
   17373       7.5364
   17374       6.9619
   17375       7.1140
   17376       7.3318
   17377       7.0411
   17378       7.2450
   17379       7.3208
   17380       6.8623
   17381       7.0627
   17382       7.1419
   17383       7.5479
   17384       7.0906
   17385       7.3326
   17386       7.1433
   17387       7.8585
   17388       7.3542
   17389       6.9203
   17390       7.1693
   17391       7.1135
   17392       6.8658
   17393       7.6961
   17394       6.5205
   17395       6.6613
   17396       6.8506
   17397       6.4283
   17398       6.7479
   17399       6.8580
   17400       6.6213
   17401       7.1483
   17402       6.6944
   17403       6.8305
   17404       6.5260
   17405       6.3555
   17406       6.6115
   17407       5.9850
   17408       6.7119
   17409       6.6908
   17410       6.2748
   17411       6.0490
   17412       6.3493
   17413       5.8679
   17414       6.2459
   17415       6.4828
   17416       6.1272
   17417       7.1203
   17418       6.3142
   17419       6.7559
   17420       6.8422
   17421       5.8345
   17422       6.7069
   17423       6.1776
   17424       6.7161
   17425       6.6207
   17426       7.0402
   17427       6.2893
   17428       6.5847
   17429       5.9607
   17430       6.0783
   17431       6.0540
   17432       6.1954
   17433       6.4236
   17434       5.9036
   17435       5.8143
   17436       6.5857
   17437       6.4123
   17438       6.3891
   17439       5.6460
   17440       6.1410
   17441       5.9682
   17442       6.4463
   17443       6.3101
   17444       6.0265
   17445       5.9514
   17446       6.3516
   17447       6.5539
   17448       6.3072
   17449       5.9717
   17450       5.7197
   17451       5.7035
   17452       5.8543
   17453       6.2188
   17454       6.1552
   17455       6.1575
   17456       6.0555
   17457       6.1835
   17458       5.8571
   17459       6.4856
   17460       6.4721
   17461       6.3832
   17462       6.0935
   17463       6.6770
   17464       6.4617
   17465       6.3231
   17466       6.4153
   17467       6.5324
   17468       6.0411
   17469       6.3449
   17470       6.2750
   17471       6.2061
   17472       6.0700
   17473       6.5056
   17474       6.8047
   17475       6.9882
   17476       7.0538
   17477       7.0881
   17478       6.8123
   17479       7.3119
   17480       7.2280
   17481       7.7224
   17482       6.7664
   17483       7.2112
   17484       7.0951
   17485       6.9766
   17486       7.0638
   17487       7.6573
   17488       7.5121
   17489       7.2661
   17490       6.8039
   17491       7.3881
   17492       7.4029
   17493       6.7598
   17494       7.0431
   17495       6.9978
   17496       7.2145
   17497       7.3757
   17498       7.3893
   17499       7.5101
   17500       7.2194
   17501       7.6769
   17502       6.9609
   17503       7.7470
   17504       6.4864
   17505       7.2136
   17506       7.1591
   17507       7.1110
   17508       7.1880
   17509       7.3781
   17510       7.3698
   17511       7.3307
   17512       7.7678
   17513       6.9742
   17514       7.3727
   17515       7.0572
   17516       7.0411
   17517       6.8406
   17518       7.6886
   17519       7.2992
   17520       7.1079
   17521       7.1416
   17522       6.9656
   17523       7.1760
   17524       7.9865
   17525       7.0278
   17526       7.8099
   17527       7.7289
   17528       7.8311
   17529       7.3485
   17530       8.4339
   17531       8.0843
   17532       7.3331
   17533       7.9781
   17534       8.1452
   17535       8.4436
   17536       7.8300
   17537       7.8195
   17538       8.0220
   17539       8.3339
   17540       7.2906
   17541       7.3210
   17542       8.1263
   17543       8.4152
   17544       8.0449
   17545       8.1513
   17546       8.2516
   17547       7.8700
   17548       7.1469
   17549       7.3941
   17550       7.8139
   17551       8.1250
   17552       8.0153
   17553       7.5966
   17554       7.7305
   17555       7.0227
   17556       7.1662
   17557       7.1632
   17558       7.8846
   17559       7.9699
   17560       7.1854
   17561       7.2776
   17562       7.6451
   17563       7.3040
   17564       6.9422
   17565       7.4862
   17566       7.1616
   17567       7.8402
   17568       7.3836
   17569       6.9616
   17570       7.2222
   17571       6.7007
   17572       6.1924
   17573       7.0630
   17574       6.7034
   17575       7.2340
   17576       6.8434
   17577       7.5918
   17578       7.4863
   17579       7.6839
   17580       8.0447
   17581       7.5161
   17582       7.7354
   17583       7.6910
   17584       7.5807
   17585       7.0281
   17586       7.0161
   17587       7.0577
   17588       7.1088
   17589       7.2283
   17590       7.0969
   17591       7.1108
   17592       7.2465
   17593       7.4204
   17594       6.8542
   17595       7.4710
   17596       6.9476
   17597       7.2766
   17598       7.1411
   17599       7.4855
   17600       7.6092
   17601       7.5172
   17602       7.4651
   17603       7.6485
   17604       7.3259
   17605       7.2854
   17606       6.8172
   17607       7.1206
   17608       6.9288
   17609       6.9993
   17610       7.4347
   17611       7.2192
   17612       6.9256
   17613       7.6909
   17614       6.8707
   17615       7.0318
   17616       6.9724
   17617       7.2901
   17618       6.6742
   17619       6.4685
   17620       6.7683
   17621       7.5815
   17622       6.6841
   17623       6.8359
   17624       7.1656
   17625       6.8776
   17626       7.3532
   17627       7.7007
   17628       7.1010
   17629       7.6913
   17630       7.5823
   17631       7.3613
   17632       7.5762
   17633       7.5389
   17634       7.5824
   17635       7.9134
   17636       7.3253
   17637       7.3899
   17638       7.5882
   17639       7.3289
   17640       7.4793
   17641       7.3465
   17642       7.1920
   17643       7.3760
   17644       7.7534
   17645       7.1808
   17646       6.8671
   17647       7.3106
   17648       7.4737
   17649       7.0322
   17650       6.9483
   17651       7.3381
   17652       7.2106
   17653       7.0879
   17654       7.1964
   17655       6.8945
   17656       6.8858
   17657       6.8876
   17658       6.6410
   17659       6.4726
   17660       6.5461
   17661       6.9472
   17662       6.4952
   17663       6.5274
   17664       5.9777
   17665       6.7292
   17666       6.5917
   17667       6.8740
   17668       6.8677
   17669       7.0195
   17670       6.8259
   17671       6.8511
   17672       6.5333
   17673       6.2461
   17674       7.0626
   17675       5.8611
   17676       6.7209
   17677       6.8973
   17678       7.4117
   17679       7.1759
   17680       7.4824
   17681       7.8246
   17682       7.7577
   17683       6.9284
   17684       6.9328
   17685       7.4180
   17686       7.7647
   17687       6.8868
   17688       6.9647
   17689       6.6480
   17690       6.6050
   17691       6.3312
   17692       6.3230
   17693       6.4476
   17694       6.8300
   17695       7.1889
   17696       7.1467
   17697       6.7320
   17698       6.6526
   17699       6.5733
   17700       6.7678
   17701       7.0676
   17702       6.7296
   17703       6.6029
   17704       7.0941
   17705       6.5204
   17706       6.4448
   17707       6.1466
   17708       6.3263
   17709       6.6828
   17710       6.9177
   17711       6.1603
   17712       6.1734
   17713       6.1595
   17714       6.3849
   17715       6.5672
   17716       6.4712
   17717       6.7007
   17718       6.7483
   17719       6.6039
   17720       6.2937
   17721       6.3839
   17722       6.3755
   17723       6.6647
   17724       6.3744
   17725       5.8734
   17726       6.4001
   17727       6.2722
   17728       6.1422
   17729       5.8341
   17730       6.0525
   17731       5.8785
   17732       5.9722
   17733       6.1068
   17734       6.2320
   17735       6.1068
   17736       6.0815
   17737       6.0582
   17738       6.3448
   17739       6.4513
   17740       6.9780
   17741       6.0788
   17742       6.1201
   17743       6.2392
   17744       6.2552
   17745       6.2174
   17746       6.3943
   17747       6.6174
   17748       5.9945
   17749       6.3120
   17750       6.1257
   17751       6.2721
   17752       5.4727
   17753       6.2578
   17754       6.5084
   17755       5.9300
   17756       6.5989
   17757       6.1203
   17758       6.4699
   17759       6.0739
   17760       6.5028
   17761       5.6833
   17762       5.8723
   17763       6.4283
   17764       6.4499
   17765       6.8136
   17766       6.1685
   17767       6.0699
   17768       6.2526
   17769       6.1205
   17770       6.5960
   17771       6.7081
   17772       6.3359
   17773       6.3315
   17774       6.9966
   17775       6.8589
   17776       6.5560
   17777       6.5312
   17778       6.3097
   17779       6.2219
   17780       6.7497
   17781       6.8676
   17782       6.8984
   17783       6.2595
   17784       6.2043
   17785       6.5253
   17786       6.5135
   17787       6.5424
   17788       5.9896
   17789       5.9945
   17790       5.6861
   17791       6.0400
   17792       5.9072
   17793       6.2667
   17794       5.9999
   17795       5.8258
   17796       6.2278
   17797       6.5096
   17798       6.2152
   17799       6.5834
   17800       5.7213
   17801       6.1351
   17802       6.8258
   17803       6.1982
   17804       6.2558
   17805       6.6713
   17806       5.9834
   17807       6.0661
   17808       5.7447
   17809       5.8075
   17810       6.1111
   17811       5.9477
   17812       6.3882
   17813       5.5026
   17814       5.7621
   17815       6.3498
   17816       5.7300
   17817       6.4996
   17818       6.4748
   17819       6.4592
   17820       7.2833
   17821       6.6998
   17822       6.8467
   17823       6.1777
   17824       7.1147
   17825       6.6572
   17826       7.2743
   17827       6.7375
   17828       6.2006
   17829       6.6664
   17830       7.2501
   17831       8.7400
   17832       7.7907
   17833       7.2223
   17834       7.4733
   17835       7.0774
   17836       7.5977
   17837       8.3771
   17838       7.2543
   17839       7.9784
   17840       7.8061
   17841       7.1613
   17842       7.6288
   17843       7.7133
   17844       8.0100
   17845       7.3877
   17846       7.5385
   17847       7.7378
   17848       7.7969
   17849       7.9140
   17850       7.4972
   17851       7.3247
   17852       7.8688
   17853       7.3859
   17854       7.2252
   17855       7.2706
   17856       6.7652
   17857       7.0769
   17858       6.9187
   17859       6.5803
   17860       6.7887
   17861       6.1463
   17862       6.3842
   17863       6.6126
   17864       6.7943
   17865       6.5490
   17866       6.4346
   17867       7.1699
   17868       6.8762
   17869       7.3157
   17870       7.0546
   17871       7.4813
   17872       6.9465
   17873       6.9148
   17874       7.4745
   17875       7.4024
   17876       7.4700
   17877       7.4731
   17878       7.0530
   17879       7.1653
   17880       7.0394
   17881       6.6923
   17882       7.2157
   17883       7.1673
   17884       6.6399
   17885       7.5369
   17886       7.0095
   17887       7.3570
   17888       7.3187
   17889       7.5011
   17890       7.2668
   17891       7.0089
   17892       7.3490
   17893       7.6437
   17894       6.9218
   17895       7.4185
   17896       7.0463
   17897       7.2917
   17898       7.7773
   17899       7.5950
   17900       7.2790
   17901       6.7581
   17902       6.7979
   17903       6.9718
   17904       6.3670
   17905       6.9690
   17906       6.3240
   17907       7.0129
   17908       6.7486
   17909       6.8752
   17910       7.2779
   17911       7.0317
   17912       7.1985
   17913       7.2844
   17914       7.0413
   17915       6.9495
   17916       7.0230
   17917       6.7799
   17918       6.3281
   17919       6.8108
   17920       6.9986
   17921       6.6467
   17922       7.0914
   17923       6.5010
   17924       6.6851
   17925       6.9901
   17926       6.8980
   17927       7.0518
   17928       7.1446
   17929       7.2868
   17930       6.7699
   17931       6.3905
   17932       6.2093
   17933       6.5631
   17934       6.8935
   17935       6.6043
   17936       6.9182
   17937       7.2351
   17938       7.7474
   17939       7.2898
   17940       7.6693
   17941       7.8200
   17942       7.8724
   17943       8.0251
   17944       7.3289
   17945       7.1765
   17946       7.5124
   17947       7.3754
   17948       7.7757
   17949       7.6572
   17950       7.7948
   17951       7.7105
   17952       6.5941
   17953       6.9559
   17954       7.3104
   17955       7.5852
   17956       6.7569
   17957       6.8462
   17958       6.8016
   17959       7.3266
   17960       7.0861
   17961       6.8430
   17962       7.2708
   17963       7.2108
   17964       7.3237
   17965       7.2513
   17966       7.8500
   17967       7.0393
   17968       7.4999
   17969       7.5784
   17970       6.7426
   17971       7.2172
   17972       7.0049
   17973       7.4371
   17974       7.3353
   17975       7.7956
   17976       6.8517
   17977       7.3507
   17978       7.7584
   17979       7.3167
   17980       7.1668
   17981       7.3134
   17982       7.4934
   17983       7.6841
   17984       7.4251
   17985       7.5609
   17986       7.3089
   17987       7.5864
   17988       7.7286
   17989       7.5567
   17990       6.9890
   17991       7.1958
   17992       7.0671
   17993       7.4339
   17994       7.2674
   17995       7.4640
   17996       7.3151
   17997       8.1359
   17998       7.1009
   17999       7.6073
   18000       7.5972
   18001       8.0024
   18002       7.0301
   18003       7.4863
   18004       7.7735
   18005       7.0568
   18006       7.9410
   18007       7.3110
   18008       7.3114
   18009       7.5744
   18010       7.6839
   18011       7.7274
   18012       7.0850
   18013       7.7928
   18014       6.8834
   18015       7.6955
   18016       7.5427
   18017       7.8429
   18018       7.5351
   18019       7.9820
   18020       8.0426
   18021       7.8249
   18022       7.6669
   18023       7.7168
   18024       7.3637
   18025       7.1601
   18026       7.0650
   18027       6.6455
   18028       7.3455
   18029       7.0212
   18030       7.0642
   18031       7.1514
   18032       6.8498
   18033       7.1130
   18034       7.1367
   18035       7.4507
   18036       7.5618
   18037       7.5327
   18038       7.4666
   18039       7.6868
   18040       7.8184
   18041       7.6677
   18042       7.8405
   18043       8.0824
   18044       7.7157
   18045       7.2451
   18046       7.5528
   18047       7.3880
   18048       7.8778
   18049       7.0264
   18050       7.2699
   18051       7.6483
   18052       7.1256
   18053       7.9777
   18054       7.3010
   18055       7.5171
   18056       7.8281
   18057       7.8212
   18058       7.5764
   18059       8.1334
   18060       8.3367
   18061       7.8691
   18062       7.7556
   18063       7.8331
   18064       8.0319
   18065       8.0081
   18066       7.9438
   18067       7.8248
   18068       7.8249
   18069       7.1435
   18070       7.5545
   18071       7.8761
   18072       7.3902
   18073       7.2160
   18074       7.3368
   18075       6.8651
   18076       7.0974
   18077       6.8429
   18078       7.0575
   18079       7.5604
   18080       7.4777
   18081       7.4782
   18082       7.8553
   18083       7.3694
   18084       7.3190
   18085       7.6423
   18086       7.5901
   18087       7.2317
   18088       7.4354
   18089       7.3824
   18090       7.7751
   18091       7.9805
   18092       8.1873
   18093       8.4154
   18094       7.9536
   18095       8.3737
   18096       8.3191
   18097       8.3306
   18098       8.3956
   18099       8.3096
   18100       8.3904
   18101       7.9978
   18102       7.7879
   18103       8.1192
   18104       8.3832
   18105       7.8670
   18106       8.0672
   18107       8.1547
   18108       7.8910
   18109       8.2285
   18110       8.0762
   18111       7.9176
   18112       8.4414
   18113       8.2127
   18114       8.3189
   18115       8.5963
   18116       7.7190
   18117       8.0305
   18118       8.2090
   18119       8.3068
   18120       8.5078
   18121       8.4610
   18122       7.9091
   18123       8.3152
   18124       8.1296
   18125       8.2025
   18126       8.3616
   18127       8.4642
   18128       8.0796
   18129       8.3807
   18130       8.6476
   18131       9.0213
   18132       8.4906
   18133       8.7085
   18134       8.7106
   18135       8.2093
   18136       8.2000
   18137       8.4098
   18138       7.9227
   18139       8.1903
   18140       7.9031
   18141       8.7073
   18142       8.0210
   18143       8.0962
   18144       8.0539
   18145       8.3169
   18146       8.6918
   18147       8.2234
   18148       8.7952
   18149       8.2645
   18150       8.8503
   18151       8.2431
   18152       8.0296
   18153       8.1915
   18154       8.2404
   18155       8.0553
   18156       7.8720
   18157       8.0576
   18158       8.2848
   18159       8.0447
   18160       8.1703
   18161       8.0997
   18162       8.5412
   18163       8.4470
   18164       8.6412
   18165       8.4451
   18166       8.1486
   18167       8.3297
   18168       7.8808
   18169       8.4228
   18170       8.9160
   18171       8.9362
   18172       8.6056
   18173       8.2524
   18174       8.5624
   18175       8.7311
   18176       8.3249
   18177       8.3463
   18178       9.1385
   18179       9.7722
   18180       9.1971
[truncated: 11,920,041 more chars]
