# Supplementary material for: Non-degradative Ubiquitination of Protein Kinases
Source: PLoS Comput Biol. 2016 Jun 2;12(6):e1004898. doi: 10.1371/journal.pcbi.1004898 (PMC4890936; doi:10.1371/journal.pcbi.1004898)
Supplement: S18 Dataset — The distance between the ZAP-70 F349 Cα atom and the D379 Cβ atom at each picosecond in the simulations is printed in Angstroms. (BZ2) [file pcbi.1004898.s028.bz2 › pcbi.1004898.s028]

#Frame      Dis_00005
       1      10.9765
       2      11.6153
       3      10.6529
       4      11.1857
       5      11.1519
       6      10.4142
       7      10.4365
       8      11.2176
       9      10.2037
      10      11.3230
      11      11.8222
      12      11.4096
      13      11.1660
      14      10.9711
      15      10.8392
      16      10.6494
      17      10.9199
      18      10.5350
      19      10.3526
      20      10.1770
      21      10.6250
      22      10.9393
      23      10.4604
      24      11.2305
      25      11.1856
      26      11.1388
      27      10.5030
      28      11.1632
      29      11.2431
      30      11.1423
      31      11.6438
      32      12.0416
      33      11.9006
      34      12.0420
      35      12.1198
      36      11.7681
      37      12.3128
      38      11.7633
      39      12.0089
      40      11.2901
      41      10.8174
      42      11.1873
      43      11.4808
      44      11.7672
      45      11.6337
      46      10.8905
      47      11.2817
      48      11.3212
      49      11.4391
      50      11.2030
      51      11.3227
      52      11.3063
      53      10.8965
      54      11.2758
      55      11.2386
      56      10.3413
      57      11.5326
      58      10.7132
      59      11.8131
      60      10.4382
      61      10.9327
      62      10.9332
      63      10.3703
      64      10.5676
      65      10.9277
      66      11.1502
      67      10.9280
      68      11.4113
      69      10.9956
      70      10.6818
      71      10.7619
      72      11.2144
      73      11.8053
      74      11.2859
      75      11.5704
      76      12.1111
      77      11.5829
      78      11.4945
      79      11.7793
      80      11.5330
      81      11.4695
      82      11.4417
      83      11.0809
      84      10.7376
      85      11.2667
      86      11.4428
      87      11.4071
      88      11.1208
      89      11.6678
      90      11.2780
      91      10.3568
      92      10.4128
      93       9.9450
      94       9.8249
      95      10.1463
      96      10.3516
      97      10.2895
      98      10.0019
      99      10.4326
     100      10.1642
     101      10.4435
     102      10.6165
     103      10.7259
     104      10.2447
     105      11.6104
     106      11.3296
     107      11.0025
     108      11.2698
     109      11.0912
     110      11.4707
     111      10.8232
     112      11.0247
     113      10.2459
     114      10.6355
     115      10.1834
     116      10.2756
     117       9.6784
     118      10.7160
     119      10.4808
     120       9.9486
     121       9.6952
     122       9.7574
     123      10.2259
     124       9.7530
     125      10.5110
     126      10.2918
     127      10.4123
     128      10.2191
     129      10.8535
     130      10.3487
     131      10.1519
     132      11.1272
     133      11.0860
     134      11.5210
     135      11.5084
     136      11.1151
     137      10.7904
     138      11.2173
     139      10.5480
     140      10.4454
     141      10.2180
     142      10.1605
     143      10.4859
     144      10.2176
     145      10.7625
     146      11.0387
     147      11.1923
     148      10.0607
     149       9.9620
     150       9.5891
     151      10.1885
     152       9.9631
     153      11.1275
     154      11.0444
     155      10.2604
     156      10.5830
     157      10.3231
     158      10.2220
     159       9.5793
     160       9.9589
     161       9.5905
     162      10.5480
     163       9.7784
     164       9.4452
     165       9.7685
     166      10.2931
     167      10.5569
     168      10.5714
     169      10.8091
     170      11.9478
     171      11.5052
     172      11.4784
     173      11.5042
     174      11.9764
     175      11.5214
     176      11.4140
     177      11.0727
     178      10.6855
     179      10.9380
     180      11.6579
     181      11.3314
     182      11.6598
     183      11.3832
     184      10.7860
     185      11.1095
     186      11.0207
     187      11.4788
     188      11.0711
     189      10.7836
     190      11.4750
     191      11.5051
     192      11.1624
     193      11.0698
     194      10.6917
     195      10.2381
     196      10.4169
     197       9.9840
     198      10.6143
     199      11.1499
     200      10.7078
     201      10.6880
     202      11.0099
     203      10.5948
     204      10.1165
     205       9.9070
     206      11.1488
     207      10.2500
     208      10.2267
     209      10.0797
     210      10.6776
     211      10.7711
     212      10.7821
     213      10.2156
     214      10.2604
     215      11.1012
     216      11.4242
     217      11.4172
     218      10.9661
     219      10.8915
     220      10.4928
     221      10.2956
     222      10.1567
     223      10.7617
     224      10.4619
     225      11.3882
     226      11.3648
     227      10.9986
     228      11.0369
     229      10.5061
     230      11.4590
     231      11.1343
     232      10.7039
     233      11.0506
     234      10.9437
     235      10.7039
     236      11.2494
     237      11.3246
     238      11.1832
     239      11.5911
     240      11.5993
     241      11.4076
     242      11.7877
     243      10.8857
     244      10.8842
     245      11.2185
     246      11.8146
     247      11.9568
     248      11.7995
     249      12.0052
     250      12.4543
     251      11.5612
     252      11.9192
     253      11.4232
     254      11.2313
     255      11.7620
     256      11.3782
     257      11.3144
     258      11.5064
     259      11.7413
     260      11.6534
     261      11.0374
     262      11.5349
     263      11.9532
     264      10.8859
     265      10.7942
     266      11.3681
     267      11.9255
     268      11.3178
     269      11.8298
     270      11.3280
     271      10.9439
     272      10.1485
     273      10.7199
     274      10.9805
     275      10.6644
     276      10.4870
     277      10.5291
     278      11.1059
     279      10.6722
     280      10.9296
     281      10.7052
     282      10.2607
     283      10.9190
     284      10.8304
     285      10.3618
     286      10.9597
     287      11.0337
     288      11.0599
     289      10.3455
     290      10.5626
     291      10.6692
     292      10.7097
     293      10.8958
     294      10.8935
     295      11.3295
     296      11.1302
     297      11.2750
     298      11.7367
     299      12.0410
     300      11.9736
     301      12.2383
     302      12.2376
     303      11.8126
     304      11.5481
     305      11.7647
     306      11.4653
     307      11.5942
     308      11.0897
     309      11.7473
     310      11.9621
     311      11.9102
     312      12.4535
     313      12.1706
     314      11.9764
     315      12.8682
     316      11.7589
     317      12.5085
     318      13.1449
     319      12.8382
     320      11.9408
     321      12.6365
     322      12.0413
     323      12.0770
     324      12.3696
     325      11.8765
     326      12.8577
     327      12.9866
     328      12.1686
     329      12.8878
     330      12.7972
     331      12.4044
     332      12.1167
     333      12.5014
     334      13.0532
     335      13.0624
     336      12.8480
     337      12.3896
     338      12.3715
     339      12.3864
     340      11.9537
     341      12.0886
     342      11.8119
     343      12.0706
     344      12.5896
     345      11.8428
     346      12.8252
     347      12.3137
     348      12.5696
     349      12.3083
     350      12.2283
     351      12.9285
     352      12.4015
     353      12.2745
     354      11.9059
     355      12.0377
     356      11.4393
     357      11.4513
     358      11.5156
     359      11.9121
     360      11.8913
     361      11.6661
     362      11.9665
     363      11.7285
     364      11.7514
     365      12.0368
     366      11.8513
     367      12.0803
     368      11.9988
     369      11.9651
     370      11.7663
     371      12.0328
     372      11.4241
     373      11.8830
     374      11.4158
     375      11.6726
     376      11.3717
     377      11.7514
     378      11.0127
     379      11.6794
     380      11.5909
     381      11.7483
     382      11.8104
     383      12.0905
     384      12.0480
     385      11.6967
     386      11.4604
     387      11.9247
     388      11.7264
     389      11.3422
     390      11.2610
     391      11.1259
     392      11.7595
     393      11.5038
     394      12.2650
     395      11.8456
     396      12.2813
     397      11.5982
     398      11.5024
     399      11.3746
     400      11.2899
     401      11.2208
     402      11.2808
     403      11.3544
     404      11.6993
     405      11.3253
     406      11.7801
     407      11.4591
     408      12.3015
     409      11.3299
     410      11.6880
     411      11.6869
     412      11.3821
     413      11.7977
     414      12.0007
     415      12.9590
     416      12.9160
     417      12.5343
     418      12.8218
     419      12.1943
     420      12.2104
     421      11.9190
     422      11.4200
     423      11.7247
     424      11.5115
     425      11.0782
     426      11.6591
     427      11.3242
     428      10.4362
     429      10.8361
     430      11.0174
     431      11.6225
     432      11.2629
     433      11.1174
     434      11.7326
     435      11.0190
     436      10.9138
     437      11.5612
     438      11.7159
     439      12.1798
     440      12.2452
     441      12.5709
     442      12.0991
     443      11.9229
     444      11.4980
     445      11.5295
     446      11.7741
     447      11.8940
     448      11.8058
     449      11.5727
     450      11.3272
     451      11.1595
     452      11.2175
     453      11.5246
     454      11.7871
     455      12.2769
     456      11.5549
     457      11.4688
     458      11.4140
     459      10.4994
     460      10.5445
     461      10.5762
     462      11.0250
     463      11.7895
     464      11.4915
     465      11.8867
     466      10.9674
     467      11.5010
     468      11.5093
     469      11.4568
     470      11.6833
     471      11.1770
     472      11.6257
     473      11.4771
     474      11.6425
     475      11.8756
     476      11.2275
     477      10.7586
     478      10.7877
     479      11.3254
     480      11.7559
     481      11.3493
     482      10.4889
     483      10.6965
     484      10.8826
     485      10.4857
     486      10.8064
     487      11.1165
     488      11.4023
     489      11.1108
     490      11.0421
     491      11.2435
     492      11.2971
     493      11.2202
     494      11.2641
     495      11.7673
     496      11.4459
     497      11.8360
     498      11.9432
     499      11.4213
     500      11.8761
     501      11.8847
     502      11.1751
     503      11.1712
     504      11.3561
     505      10.9614
     506      10.7039
     507      11.6223
     508      11.8998
     509      11.6677
     510      12.0297
     511      12.3151
     512      11.4299
     513      12.1379
     514      12.1633
     515      11.4438
     516      11.1173
     517      11.2475
     518      11.3915
     519      10.9650
     520      11.6646
     521      11.6161
     522      10.9225
     523      11.0128
     524      10.4587
     525      11.4157
     526      11.1552
     527      11.2117
     528      11.5534
     529      11.6186
     530      11.6054
     531      11.5838
     532      11.8495
     533      11.9274
     534      11.6250
     535      12.0096
     536      11.6583
     537      11.9757
     538      11.0976
     539      12.0238
     540      11.9286
     541      11.5100
     542      11.7310
     543      11.8935
     544      11.5695
     545      11.2692
     546      11.1060
     547      11.3492
     548      11.5214
     549      11.9507
     550      11.3526
     551      11.1626
     552      11.5210
     553      12.0638
     554      11.3970
     555      11.2473
     556      11.7998
     557      11.0216
     558      10.7290
     559      11.1224
     560      10.8175
     561      11.0490
     562      10.5962
     563      10.6490
     564      10.4542
     565      10.3013
     566       9.7766
     567      10.3371
     568      10.5009
     569      11.1332
     570      10.5774
     571       9.7851
     572      10.4183
     573      10.6560
     574       9.8601
     575      10.4303
     576      10.1058
     577       9.7345
     578      11.0215
     579       9.8211
     580      10.2725
     581      10.4252
     582      10.1182
     583      10.7377
     584      10.3757
     585      11.1525
     586      10.5335
     587      10.5454
     588       9.8806
     589      10.1452
     590       9.6503
     591      10.0616
     592      10.5435
     593      10.1355
     594       9.9873
     595      10.4687
     596      10.1336
     597      10.5056
     598       9.8858
     599       9.6010
     600       9.8119
     601       9.6456
     602       9.4360
     603      10.1209
     604      10.3095
     605      10.1456
     606       9.7874
     607       9.6232
     608       9.7665
     609       9.7103
     610      10.0976
     611       9.8870
     612      10.4596
     613       9.9915
     614      10.2225
     615      10.3150
     616      10.5701
     617      10.7810
     618      10.2833
     619      10.4350
     620       9.8917
     621      10.5329
     622      11.0032
     623      10.5362
     624      10.0259
     625      11.0314
     626      10.4391
     627      10.3802
     628      10.2435
     629       9.9841
     630      10.1433
     631      10.1199
     632      10.1523
     633      10.6491
     634      10.4461
     635      10.4637
     636      10.4892
     637      11.0161
     638      10.1830
     639      10.0760
     640      10.8715
     641      10.4150
     642      10.6978
     643      10.6146
     644      10.0453
     645      10.6685
     646      10.5017
     647      11.1843
     648      11.5593
     649      11.3779
     650      10.9243
     651      11.9978
     652      11.0860
     653      12.0325
     654      11.4755
     655      11.0907
     656      11.8283
     657      11.8231
     658      11.6228
     659      12.2919
     660      12.3227
     661      12.0019
     662      11.8094
     663      12.0627
     664      11.7923
     665      12.3220
     666      12.4057
     667      12.0915
     668      12.6662
     669      12.5233
     670      12.7314
     671      13.3232
     672      13.0347
     673      12.5693
     674      12.3293
     675      12.3643
     676      12.6473
     677      11.9325
     678      12.7818
     679      12.4155
     680      12.6706
     681      12.7247
     682      12.4343
     683      11.6371
     684      11.6710
     685      11.8096
     686      11.4932
     687      11.6893
     688      11.8255
     689      11.9677
     690      12.4628
     691      11.1190
     692      11.9182
     693      10.6984
     694      11.4765
     695      11.4268
     696      11.1611
     697      10.8617
     698      11.0836
     699      11.3777
     700      11.0809
     701      11.0453
     702      10.8454
     703      10.6444
     704      10.8001
     705      11.3291
     706      11.5382
     707      11.5274
     708      11.4386
     709      11.8228
     710      12.5004
     711      12.1216
     712      11.7870
     713      12.5442
     714      11.1472
     715      11.4979
     716      11.4911
     717      12.0778
     718      12.1818
     719      12.2667
     720      12.1121
     721      11.8294
     722      12.4063
     723      11.7216
     724      11.6379
     725      11.7594
     726      12.2636
     727      11.8020
     728      11.6057
     729      11.7296
     730      11.9315
     731      11.7062
     732      11.6508
     733      11.5420
     734      12.1351
     735      12.8979
     736      12.7707
     737      12.5082
     738      12.4800
     739      12.7886
     740      12.5314
     741      13.1088
     742      12.5051
     743      12.5020
     744      12.4939
     745      12.1085
     746      12.4702
     747      11.9652
     748      11.5867
     749      11.2915
     750      12.3409
     751      12.4339
     752      12.5723
     753      12.5275
     754      12.3574
     755      12.4299
     756      12.6531
     757      12.2047
     758      11.7504
     759      12.3405
     760      12.8326
     761      12.6661
     762      12.3641
     763      12.9669
     764      12.1567
     765      12.0461
     766      12.5840
     767      12.9725
     768      12.6186
     769      12.9313
     770      12.3270
     771      12.2922
     772      11.9740
     773      11.7289
     774      11.6867
     775      11.8754
     776      12.3383
     777      12.1142
     778      11.9126
     779      11.4473
     780      12.2139
     781      11.8384
     782      12.6410
     783      12.7663
     784      12.5953
     785      12.8776
     786      12.4526
     787      12.2305
     788      12.4317
     789      12.7243
     790      12.4033
     791      12.1460
     792      11.7371
     793      12.2404
     794      11.4282
     795      11.4627
     796      11.6576
     797      12.7509
     798      13.3528
     799      13.0445
     800      12.2199
     801      12.5390
     802      12.4135
     803      11.7293
     804      11.4120
     805      11.4871
     806      12.0016
     807      13.1649
     808      12.5005
     809      12.5355
     810      12.3195
     811      12.3600
     812      12.8022
     813      13.5508
     814      13.3870
     815      13.1665
     816      13.4848
     817      12.9949
     818      13.1562
     819      12.9318
     820      12.4631
     821      11.7567
     822      12.6624
     823      12.2452
     824      12.6173
     825      12.4095
     826      11.9298
     827      12.0459
     828      11.5377
     829      12.0956
     830      11.9078
     831      12.8843
     832      12.4924
     833      11.8895
     834      12.0411
     835      12.3159
     836      11.9722
     837      12.3713
     838      11.8725
     839      12.8857
     840      12.1439
     841      12.1261
     842      11.6217
     843      12.4088
     844      12.2275
     845      12.7060
     846      12.9477
     847      12.7440
     848      12.9530
     849      12.7843
     850      12.4063
     851      12.9670
     852      12.6766
     853      12.5725
     854      12.1516
     855      12.3018
     856      11.9787
     857      12.0286
     858      12.5230
     859      13.2690
     860      12.8410
     861      12.7481
     862      12.7819
     863      12.5249
     864      12.6448
     865      12.6231
     866      12.7181
     867      12.7998
     868      12.6502
     869      12.2569
     870      11.9763
     871      12.5869
     872      12.7400
     873      12.6719
     874      12.7354
     875      13.1433
     876      12.7011
     877      12.8153
     878      14.1325
     879      13.8110
     880      14.4505
     881      13.2331
     882      13.4440
     883      13.2774
     884      13.9426
     885      14.2723
     886      14.0343
     887      13.7285
     888      13.8969
     889      12.7625
     890      13.0919
     891      12.4547
     892      13.2409
     893      13.0706
     894      13.8740
     895      13.6119
     896      13.7154
     897      13.6721
     898      13.9897
     899      13.9248
     900      13.2564
     901      13.1592
     902      13.7077
     903      12.6480
     904      12.7425
     905      12.4243
     906      12.5822
     907      11.8422
     908      12.2647
     909      12.1408
     910      12.1203
     911      11.3780
     912      11.4584
     913      11.5136
     914      11.7546
     915      11.7425
     916      12.0328
     917      12.4563
     918      12.4862
     919      12.6133
     920      12.9803
     921      12.6940
     922      11.7858
     923      12.0443
     924      12.6955
     925      12.6720
     926      12.4571
     927      12.4916
     928      12.3574
     929      11.9559
     930      12.9719
     931      12.7355
     932      12.2889
     933      12.0921
     934      12.0000
     935      12.7740
     936      13.2027
     937      13.0063
     938      12.4870
     939      12.8298
     940      12.9310
     941      12.4373
     942      12.9796
     943      12.5549
     944      12.6480
     945      13.4980
     946      12.8036
     947      13.1352
     948      13.0364
     949      12.9185
     950      12.2677
     951      11.7667
     952      12.9967
     953      12.6061
     954      12.8042
     955      13.1116
     956      13.3756
     957      12.6051
     958      13.2621
     959      12.1057
     960      12.0408
     961      12.3094
     962      12.7542
     963      12.6863
     964      11.2973
     965      11.9886
     966      11.8537
     967      12.0662
     968      11.3953
     969      11.4448
     970      11.1924
     971      11.9242
     972      12.1823
     973      12.1921
     974      12.0182
     975      12.1541
     976      12.5532
     977      11.9773
     978      11.7996
     979      11.9173
     980      11.7748
     981      12.1946
     982      12.2369
     983      11.8685
     984      12.4725
     985      12.0040
     986      11.8990
     987      11.6970
     988      11.8063
     989      11.3934
     990      11.6556
     991      12.2261
     992      11.5602
     993      11.8077
     994      12.2020
     995      12.3660
     996      11.9997
     997      12.1188
     998      12.1725
     999      11.5596
    1000      11.6464
    1001      11.5351
    1002      11.4747
    1003      11.2042
    1004      11.7506
    1005      12.3234
    1006      12.5016
    1007      12.2266
    1008      11.9939
    1009      11.6642
    1010      11.6210
    1011      11.6946
    1012      11.4043
    1013      11.4393
    1014      11.6885
    1015      11.3321
    1016      10.5110
    1017      11.5853
    1018      12.4658
    1019      12.1009
    1020      12.1805
    1021      11.7065
    1022      12.3932
    1023      12.3395
    1024      11.9440
    1025      11.2698
    1026      12.3382
    1027      11.8078
    1028      12.0683
    1029      12.0139
    1030      12.4454
    1031      12.4408
    1032      13.2439
    1033      12.8093
    1034      12.1908
    1035      12.9158
    1036      12.2000
    1037      12.8578
    1038      12.6171
    1039      12.1871
    1040      11.8527
    1041      12.0478
    1042      11.7538
    1043      12.2944
    1044      12.1920
    1045      11.6460
    1046      11.7005
    1047      12.3505
    1048      12.1898
    1049      12.4690
    1050      11.6319
    1051      12.1431
    1052      12.1117
    1053      12.8748
    1054      12.3205
    1055      12.6448
    1056      12.8635
    1057      12.9341
    1058      12.0842
    1059      12.2709
    1060      12.3411
    1061      12.7308
    1062      12.4525
    1063      12.3815
    1064      12.4756
    1065      11.9274
    1066      12.1304
    1067      12.2910
    1068      11.3407
    1069      12.0294
    1070      12.6668
    1071      12.0310
    1072      11.7897
    1073      11.9386
    1074      12.4643
    1075      11.7933
    1076      12.5660
    1077      12.5057
    1078      12.5217
    1079      12.7374
    1080      12.3933
    1081      11.6858
    1082      12.4123
    1083      11.9025
    1084      12.3136
    1085      12.3405
    1086      12.0570
    1087      12.0449
    1088      11.9233
    1089      11.8882
    1090      11.5622
    1091      12.1933
    1092      12.3505
    1093      11.6588
    1094      12.0439
    1095      11.6881
    1096      12.0549
    1097      11.6100
    1098      11.8428
    1099      11.5896
    1100      11.7082
    1101      11.4188
    1102      11.3916
    1103      12.5298
    1104      11.2205
    1105      11.0406
    1106      11.1124
    1107      10.7593
    1108      11.7135
    1109      12.0643
    1110      11.1644
    1111      11.2407
    1112      11.7067
    1113      11.6251
    1114      11.5704
    1115      11.5259
    1116      11.5664
    1117      11.3934
    1118      11.8393
    1119      12.1114
    1120      12.5541
    1121      11.8902
    1122      12.2325
    1123      12.3802
    1124      12.0813
    1125      12.3691
    1126      11.2034
    1127      11.9119
    1128      11.8890
    1129      11.4615
    1130      11.9704
    1131      11.5699
    1132      11.3656
    1133      11.1541
    1134      11.9949
    1135      11.1328
    1136      11.4972
    1137      11.2593
    1138      11.7882
    1139      11.4180
    1140      11.4359
    1141      11.1766
    1142      11.3986
    1143      11.5679
    1144      11.6212
    1145      11.9033
    1146      11.0367
    1147      12.0908
    1148      11.7199
    1149      11.7853
    1150      11.3171
    1151      12.0039
    1152      11.9270
    1153      11.4625
    1154      11.6806
    1155      11.5899
    1156      11.5024
    1157      11.4207
    1158      12.0365
    1159      12.3752
    1160      11.7002
    1161      11.7422
    1162      11.5970
    1163      11.9544
    1164      11.2798
    1165      11.3395
    1166      11.1291
    1167      11.3093
    1168      11.1867
    1169      12.2794
    1170      12.2504
    1171      11.8476
    1172      11.9034
    1173      11.6908
    1174      11.9968
    1175      12.0529
    1176      12.2419
    1177      12.9377
    1178      12.6707
    1179      12.3298
    1180      11.7585
    1181      11.2991
    1182      11.5922
    1183      10.9965
    1184      10.8862
    1185      10.8334
    1186      11.6543
    1187      11.8037
    1188      11.7536
    1189      12.0591
    1190      12.3876
    1191      12.3959
    1192      12.4377
    1193      12.4573
    1194      12.0287
    1195      11.6716
    1196      11.4016
    1197      12.1900
    1198      12.4997
    1199      11.5242
    1200      12.2194
    1201      11.9724
    1202      12.4364
    1203      12.0872
    1204      12.0362
    1205      11.9333
    1206      11.6559
    1207      12.2594
    1208      12.4056
    1209      11.7873
    1210      11.6071
    1211      11.3602
    1212      11.5085
    1213      11.7928
    1214      12.0114
    1215      11.4420
    1216      11.2137
    1217      11.8961
    1218      11.8088
    1219      11.9984
    1220      11.9480
    1221      12.3870
    1222      11.7214
    1223      11.8142
    1224      11.5065
    1225      11.2115
    1226      11.1365
    1227      11.5197
    1228      11.1309
    1229      10.8247
    1230      11.5559
    1231      10.6897
    1232      10.8169
    1233      10.2442
    1234      10.1605
    1235      10.6567
    1236      10.6533
    1237      11.2110
    1238      10.7783
    1239      11.3735
    1240      11.0220
    1241      11.2707
    1242      10.9524
    1243      11.2412
    1244      11.7915
    1245      11.5216
    1246      11.3198
    1247      11.7000
    1248      11.8228
    1249      11.8821
    1250      11.9038
    1251      11.5447
    1252      10.9810
    1253      11.2576
    1254      11.1621
    1255      11.1677
    1256      11.0201
    1257      11.4112
    1258      11.4648
    1259      10.7992
    1260      11.1107
    1261      11.0826
    1262      11.3766
    1263      11.3449
    1264      11.4478
    1265      12.2459
    1266      12.1152
    1267      12.7257
    1268      12.4884
    1269      12.1740
    1270      11.9821
    1271      12.7847
    1272      12.1825
    1273      11.4363
    1274      11.7138
    1275      11.9918
    1276      11.8833
    1277      11.7783
    1278      11.3990
    1279      11.4317
    1280      11.9196
    1281      12.0446
    1282      11.7450
    1283      11.6046
    1284      11.0665
    1285      11.1250
    1286      11.5385
    1287      11.7295
    1288      11.6619
    1289      11.6519
    1290      11.1405
    1291      11.5664
    1292      11.8553
    1293      12.4353
    1294      12.3632
    1295      12.2325
    1296      12.0251
    1297      11.9442
    1298      12.5603
    1299      11.5294
    1300      11.6988
    1301      11.4048
    1302      11.0836
    1303      12.1249
    1304      11.1650
    1305      12.1814
    1306      12.2793
    1307      11.6132
    1308      10.8581
    1309      11.9210
    1310      11.4880
    1311      11.4513
    1312      11.3782
    1313      10.9601
    1314      11.4885
    1315      10.8317
    1316      11.6998
    1317      11.9288
    1318      11.4904
    1319      11.4207
    1320      12.1722
    1321      11.8807
    1322      11.2498
    1323      11.3786
    1324      11.2720
    1325      11.2091
    1326      10.9815
    1327      10.5700
    1328      10.7864
    1329      10.8891
    1330      10.9942
    1331      11.1699
    1332      11.3710
    1333      11.3218
    1334      11.0511
    1335      11.1114
    1336      11.2452
    1337      11.5138
    1338      11.0275
    1339      11.8129
    1340      11.2394
    1341      11.6738
    1342      11.8728
    1343      11.7490
    1344      12.5003
    1345      11.2747
    1346      11.7521
    1347      11.2487
    1348      12.0787
    1349      11.5833
    1350      11.7479
    1351      11.2878
    1352      11.6226
    1353      11.9763
    1354      12.3496
    1355      11.9986
    1356      12.0525
    1357      12.8481
    1358      12.0363
    1359      12.4353
    1360      12.4945
    1361      12.3609
    1362      11.7414
    1363      11.8940
    1364      11.5583
    1365      11.9093
    1366      11.6023
    1367      11.8477
    1368      11.5457
    1369      11.7181
    1370      12.0153
    1371      11.6214
    1372      11.8753
    1373      11.5230
    1374      11.6202
    1375      12.0053
    1376      11.9716
    1377      11.4810
    1378      10.7226
    1379      10.4157
    1380      10.7700
    1381      10.7840
    1382      11.1306
    1383      11.3781
    1384      10.4036
    1385      11.0975
    1386      10.7936
    1387      11.4646
    1388      11.0812
    1389      11.3182
    1390      11.0855
    1391      11.7458
    1392      11.8427
    1393      12.1826
    1394      11.5005
    1395      11.7414
    1396      10.9935
    1397      11.4556
    1398      11.4934
    1399      11.3250
    1400      11.3961
    1401      11.2941
    1402      11.7290
    1403      10.6189
    1404      11.0432
    1405      11.2792
    1406      11.8916
    1407      10.9791
    1408      11.5014
    1409      10.5408
    1410      11.1524
    1411      11.8954
    1412      11.6597
    1413      11.6026
    1414      11.0965
    1415      10.8572
    1416      11.1438
    1417      11.2002
    1418      10.9659
    1419      10.9543
    1420      11.8293
    1421      11.2320
    1422      11.5425
    1423      11.2191
    1424      10.8368
    1425      11.4934
    1426      12.2055
    1427      12.1599
    1428      11.9203
    1429      12.0255
    1430      11.6664
    1431      11.4242
    1432      11.0668
    1433      11.3807
    1434      11.7073
    1435      11.7389
    1436      11.8218
    1437      12.0045
    1438      12.0986
    1439      11.4848
    1440      11.7883
    1441      11.8633
    1442      11.9039
    1443      11.9035
    1444      11.4678
    1445      11.6937
    1446      11.3452
    1447      10.6734
    1448      10.9519
    1449      10.5660
    1450      10.7701
    1451      11.1192
    1452      11.0979
    1453      11.7271
    1454      11.7340
    1455      12.0321
    1456      10.8634
    1457      11.2271
    1458      11.5432
    1459      11.3437
    1460      10.9270
    1461      11.8156
    1462      11.3381
    1463      11.3250
    1464      11.5329
    1465      11.6363
    1466      11.2510
    1467      11.6637
    1468      11.7570
    1469      11.2453
    1470      11.3185
    1471      11.4675
    1472      11.6483
    1473      11.5080
    1474      11.0140
    1475      11.6213
    1476      11.0484
    1477      10.8981
    1478      11.2738
    1479      10.9293
    1480      10.4286
    1481      11.2120
    1482      10.6542
    1483      11.0375
    1484       9.7021
    1485      10.2663
    1486      10.6773
    1487      10.5057
    1488      10.0420
    1489      10.0655
    1490      10.6391
    1491      10.9327
    1492      11.2630
    1493      10.4503
    1494      10.8944
    1495      10.6020
    1496      10.4439
    1497      10.6573
    1498      10.6438
    1499      10.8444
    1500      10.8001
    1501      10.1303
    1502      11.0789
    1503      11.4298
    1504      10.7272
    1505      11.0894
    1506      11.6225
    1507      11.8470
    1508      11.2343
    1509      11.9980
    1510      12.5930
    1511      11.9916
    1512      12.0190
    1513      11.7972
    1514      12.0303
    1515      12.0801
    1516      11.9119
    1517      11.9756
    1518      12.2161
    1519      12.4717
    1520      11.6743
    1521      12.3200
    1522      12.3834
    1523      11.6295
    1524      12.2179
    1525      11.4819
    1526      11.7300
    1527      11.4483
    1528      11.6999
    1529      12.0366
    1530      11.9527
    1531      11.4006
    1532      12.3378
    1533      11.6721
    1534      12.5519
    1535      12.0398
    1536      10.7872
    1537      11.2645
    1538      11.4200
    1539      11.4033
    1540      12.1475
    1541      10.7229
    1542      11.5449
    1543      11.2544
    1544      10.9136
    1545      11.2675
    1546      11.2527
    1547      11.8133
    1548      10.7311
    1549      10.5783
    1550      11.5190
    1551      10.5966
    1552      10.9465
    1553      10.5411
    1554      10.8562
    1555      10.5440
    1556      10.6788
    1557       9.9852
    1558       9.6158
    1559      10.2394
    1560      10.1751
    1561      10.2009
    1562      10.1288
    1563      10.6340
    1564      10.5779
    1565       9.9909
    1566       9.8363
    1567      10.0889
    1568       9.8974
    1569       9.9945
    1570       9.9522
    1571       9.5296
    1572       9.7394
    1573      10.0425
    1574      10.4803
    1575      11.1741
    1576      11.1443
    1577      10.9031
    1578      10.8161
    1579      11.1282
    1580      11.0938
    1581      10.6857
    1582      10.4576
    1583      10.3081
    1584      10.5254
    1585      11.5665
    1586      11.1382
    1587      11.2470
    1588      11.9719
    1589      11.0467
    1590      10.7666
    1591      10.8914
    1592      11.2095
    1593      10.6742
    1594      10.8621
    1595      11.0734
    1596      11.3963
    1597      11.5219
    1598      11.8700
    1599      11.7700
    1600      11.9471
    1601      11.3800
    1602      12.4943
    1603      11.6213
    1604      12.1523
    1605      12.5284
    1606      12.5502
    1607      12.4861
    1608      12.3557
    1609      12.7416
    1610      12.5234
    1611      12.2411
    1612      12.5119
    1613      12.6038
    1614      11.9257
    1615      12.9373
    1616      12.0283
    1617      12.7233
    1618      11.8746
    1619      12.4474
    1620      11.9259
    1621      12.6919
    1622      12.4985
    1623      12.3682
    1624      12.1486
    1625      12.4124
    1626      12.1668
    1627      12.2928
    1628      12.6197
    1629      12.2969
    1630      12.3562
    1631      12.1355
    1632      12.3624
    1633      12.3793
    1634      12.3765
    1635      12.0768
    1636      12.0356
    1637      11.5787
    1638      10.8924
    1639      11.7869
    1640      11.7129
    1641      12.1284
    1642      11.2140
    1643      11.5685
    1644      10.7041
    1645      11.3177
    1646      10.8114
    1647      11.3719
    1648      11.1613
    1649      11.2749
    1650      11.1158
    1651      11.3118
    1652      11.2293
    1653      11.0047
    1654      10.9086
    1655      11.0139
    1656      10.9006
    1657      11.1075
    1658      11.3611
    1659      11.0722
    1660      10.9908
    1661      10.8832
    1662      10.7947
    1663      11.2939
    1664      10.8182
    1665      11.6105
    1666      10.7265
    1667      10.5996
    1668      10.8397
    1669      10.5201
    1670      11.0564
    1671      11.0727
    1672      11.0765
    1673      10.7611
    1674      11.0528
    1675      10.6750
    1676      10.7254
    1677      10.9668
    1678      12.2110
    1679      11.8081
    1680      11.6992
    1681      11.9210
    1682      11.3417
    1683      11.5423
    1684      11.8199
    1685      11.4955
    1686      11.1422
    1687      11.9757
    1688      11.0758
    1689      11.3662
    1690      11.4816
    1691      11.5145
    1692      11.4011
    1693      11.8404
    1694      11.6341
    1695      11.4742
    1696      12.0613
    1697      12.3819
    1698      11.9651
    1699      11.9683
    1700      11.9789
    1701      11.7156
    1702      11.8254
    1703      11.0257
    1704      11.7582
    1705      11.2321
    1706      11.8255
    1707      11.6777
    1708      11.9427
    1709      11.8974
    1710      11.8524
    1711      10.9934
    1712      11.7658
    1713      12.4368
    1714      12.1848
    1715      12.6600
    1716      12.4624
    1717      12.4458
    1718      12.1519
    1719      12.0170
    1720      11.8959
    1721      11.5055
    1722      11.9227
    1723      12.2633
    1724      12.0395
    1725      11.7729
    1726      11.6415
    1727      11.9774
    1728      11.9111
    1729      12.9543
    1730      12.4865
    1731      11.9843
    1732      11.9872
    1733      11.8783
    1734      11.7819
    1735      12.1105
    1736      11.2535
    1737      12.3720
    1738      12.3417
    1739      11.9032
    1740      11.5566
    1741      11.8604
    1742      11.8735
    1743      11.1881
    1744      11.3682
    1745      10.9106
    1746      11.8417
    1747      11.5379
    1748      11.0230
    1749      10.5553
    1750      10.8424
    1751      11.1738
    1752      11.2423
    1753      10.7567
    1754      11.3623
    1755      11.2277
    1756      11.4832
    1757      11.8325
    1758      11.5542
    1759      11.6420
    1760      11.2780
    1761      11.8451
    1762      11.7393
    1763      11.2010
    1764      11.8349
    1765      11.6376
    1766      10.9347
    1767      11.2468
    1768      10.4061
    1769      10.8789
    1770      11.1558
    1771      10.7316
    1772      10.1638
    1773      10.4320
    1774      10.9919
    1775      10.5974
    1776      11.1556
    1777      10.3367
    1778      10.6639
    1779      10.4861
    1780      11.3139
    1781      11.0374
    1782      10.5074
    1783      10.6923
    1784      10.3366
    1785      11.2246
    1786      10.2010
    1787      10.2216
    1788      10.3668
    1789      11.5822
    1790      11.8100
    1791      11.4386
    1792      11.3382
    1793      10.9057
    1794      10.8374
    1795      11.4265
    1796      11.2004
    1797      11.5522
    1798      11.6639
    1799      11.4557
    1800      11.1412
    1801      11.0782
    1802      10.4834
    1803      10.9792
    1804      10.4684
    1805      10.7778
    1806      10.7882
    1807      10.0987
    1808      10.6020
    1809      10.7608
    1810      10.5694
    1811      10.7358
    1812      10.5076
    1813      11.1805
    1814      11.2419
    1815      11.3895
    1816      11.6308
    1817      11.4443
    1818      10.9012
    1819      10.7655
    1820      10.3238
    1821      10.1132
    1822      10.7287
    1823      10.4840
    1824      10.1522
    1825      10.0810
    1826      10.5959
    1827      10.5579
    1828      10.4785
    1829      10.5969
    1830      11.1609
    1831      10.8866
    1832      10.9471
    1833      10.7014
    1834      11.6292
    1835      11.6579
    1836      10.8971
    1837      11.4324
    1838      11.2477
    1839      11.4180
    1840      11.4055
    1841      10.4625
    1842      11.5775
    1843      11.9047
    1844      11.7318
    1845      11.3203
    1846      11.6148
    1847      11.3061
    1848      11.0102
    1849      11.2254
    1850      11.9802
    1851      11.9964
    1852      11.2976
    1853      12.0910
    1854      12.1594
    1855      11.9483
    1856      12.3422
    1857      11.7929
    1858      12.1512
    1859      11.0285
    1860      11.1305
    1861      11.7791
    1862      11.5356
    1863      11.8488
    1864      11.5041
    1865      11.4518
    1866      11.3064
    1867      11.4544
    1868      11.4850
    1869      12.2911
    1870      11.8191
    1871      11.6784
    1872      10.5696
    1873      11.0230
    1874      11.7879
    1875      11.2787
    1876      11.3842
    1877      11.4922
    1878      11.4639
    1879      11.3133
    1880      11.5863
    1881      10.9426
    1882      11.0878
    1883      11.3819
    1884      11.0521
    1885      11.2725
    1886      11.0706
    1887      11.7298
    1888      11.0592
    1889      11.0087
    1890      10.8054
    1891      10.5040
    1892      10.5947
    1893      10.1910
    1894      11.2976
    1895      10.8825
    1896      10.6341
    1897      10.4979
    1898      10.2938
    1899      10.4108
    1900      11.0624
    1901      11.0055
    1902      11.5643
    1903      11.7618
    1904      11.2104
    1905      10.5414
    1906      10.7065
    1907      10.8663
    1908      11.0823
    1909      11.2304
    1910      11.3649
    1911      11.8633
    1912      11.5442
    1913      11.7659
    1914      11.7492
    1915      11.2066
    1916      11.0993
    1917      11.0857
    1918      11.4807
    1919      11.1591
    1920      11.3743
    1921      11.8228
    1922      10.8118
    1923      10.8889
    1924      11.1002
    1925      11.1839
    1926      11.4141
    1927      11.1264
    1928      10.4599
    1929      10.6719
    1930      10.8560
    1931      10.8614
    1932      10.1222
    1933      10.2650
    1934      11.1148
    1935      10.2311
    1936      10.6774
    1937      11.1171
    1938      11.1093
    1939      10.3582
    1940      10.7752
    1941      10.5976
    1942      11.0059
    1943      10.3883
    1944      10.0455
    1945       9.7613
    1946      10.4665
    1947       9.8303
    1948      10.0926
    1949      10.3944
    1950      10.1059
    1951      10.4958
    1952      10.3540
    1953      10.3059
    1954      10.0590
    1955      10.4451
    1956      10.3268
    1957      10.2132
    1958      10.2110
    1959      10.5384
    1960      10.6105
    1961      11.0884
    1962      10.3820
    1963      10.7615
    1964      10.7169
    1965      10.9372
    1966      10.0578
    1967      10.2856
    1968      10.4445
    1969      10.8247
    1970      10.5347
    1971      10.8290
    1972      10.2408
    1973      10.5096
    1974      10.6201
    1975      10.9437
    1976      10.1288
    1977      10.7022
    1978      11.3012
    1979      10.6279
    1980      10.6504
    1981      10.6368
    1982      10.6390
    1983      10.4244
    1984      10.9617
    1985      10.5660
    1986      10.3931
    1987      11.3351
    1988      10.3700
    1989      10.5432
    1990      10.1715
    1991      10.8175
    1992      11.8055
    1993      10.8474
    1994      11.2893
    1995      10.9002
    1996      10.4736
    1997      10.5393
    1998      10.8296
    1999      10.4563
    2000      10.4187
    2001      10.2673
    2002      10.7481
    2003      10.5756
    2004      10.7511
    2005      10.8140
    2006      11.1051
    2007      10.6863
    2008      11.3265
    2009      11.7563
    2010      11.5449
    2011      10.8464
    2012      11.2283
    2013      11.3836
    2014      11.2025
    2015      11.0165
    2016      11.0231
    2017      11.2725
    2018      10.9549
    2019      11.4375
    2020      10.5685
    2021      10.9224
    2022      11.3460
    2023      11.1556
    2024      11.0751
    2025      11.2550
    2026      11.4638
    2027      11.9085
    2028      11.6091
    2029      11.1369
    2030      10.9776
    2031      11.8070
    2032      11.4649
    2033      11.7395
    2034      11.2245
    2035      11.6362
    2036      11.8927
    2037      11.3231
    2038      10.6031
    2039      11.3303
    2040      11.2000
    2041      11.3713
    2042      11.0818
    2043      11.4982
    2044      12.3264
    2045      12.2815
    2046      11.4324
    2047      12.4125
    2048      11.6529
    2049      11.5617
    2050      11.3645
    2051      11.9609
    2052      11.9018
    2053      11.7159
    2054      11.5669
    2055      11.7749
    2056      11.6095
    2057      11.1370
    2058      11.5668
    2059      11.8153
    2060      12.1236
    2061      12.2400
    2062      11.4891
    2063      11.6862
    2064      11.2752
    2065      12.4658
    2066      11.2122
    2067      11.2111
    2068      11.1011
    2069      11.7950
    2070      11.5288
    2071      11.1255
    2072      10.9000
    2073      11.3252
    2074      10.9862
    2075      10.7235
    2076      11.4071
    2077      11.4139
    2078      10.8253
    2079      10.4709
    2080      10.8269
    2081      10.9148
    2082      11.1933
    2083      11.6336
    2084      11.6752
    2085      11.6579
    2086      11.4050
    2087      11.5017
    2088      11.4184
    2089      11.2243
    2090      11.5113
    2091      11.5255
    2092      10.8504
    2093      10.8252
    2094      11.3233
    2095      11.3728
    2096      11.6238
    2097      10.7519
    2098      10.6143
    2099      10.5493
    2100      11.7586
    2101      10.7765
    2102      11.6722
    2103      11.9618
    2104      11.3358
    2105      11.5947
    2106      12.0546
    2107      11.7766
    2108      11.6402
    2109      11.4558
    2110      11.2006
    2111      10.8821
    2112      11.5526
    2113      12.1643
    2114      12.0549
    2115      12.5515
    2116      12.0935
    2117      12.4399
    2118      12.6219
    2119      12.1322
    2120      12.4332
    2121      11.8273
    2122      12.3114
    2123      12.0480
    2124      12.5614
    2125      12.5515
    2126      12.2555
    2127      12.0987
    2128      11.9628
    2129      12.0381
    2130      12.0101
    2131      12.2688
    2132      12.4353
    2133      12.5468
    2134      13.0559
    2135      12.4126
    2136      12.7987
    2137      12.2970
    2138      12.8828
    2139      12.3869
    2140      12.5193
    2141      12.8907
    2142      12.8564
    2143      12.1988
    2144      12.7720
    2145      12.9646
    2146      12.7997
    2147      12.2171
    2148      12.4791
    2149      12.1745
    2150      12.7583
    2151      12.1025
    2152      12.3296
    2153      12.3555
    2154      12.6282
    2155      12.5722
    2156      12.2827
    2157      12.1640
    2158      12.2848
    2159      12.7605
    2160      12.6266
    2161      12.0309
    2162      12.2787
    2163      12.0585
    2164      12.1605
    2165      12.1525
    2166      11.8258
    2167      11.9287
    2168      12.1782
    2169      11.7753
    2170      11.9368
    2171      11.3370
    2172      11.8322
    2173      11.3991
    2174      11.1480
    2175      11.8888
    2176      11.2702
    2177      11.3120
    2178      11.7447
    2179      11.3417
    2180      12.0574
    2181      11.5607
    2182      11.1648
    2183      11.5885
    2184      11.4230
    2185      11.3409
    2186      11.8037
    2187      11.9478
    2188      12.0152
    2189      10.8475
    2190      11.7500
    2191      11.6254
    2192      11.5923
    2193      11.1173
    2194      11.3356
    2195      11.7641
    2196      11.1387
    2197      11.6668
    2198      11.6725
    2199      11.6922
    2200      11.4268
    2201      12.0014
    2202      11.7625
    2203      11.6622
    2204      11.6884
    2205      12.3501
    2206      12.2240
    2207      11.4334
    2208      11.1442
    2209      11.8844
    2210      12.3391
    2211      12.2434
    2212      11.6669
    2213      11.9373
    2214      12.5012
    2215      12.3291
    2216      11.4611
    2217      11.5076
    2218      11.8388
    2219      12.0445
    2220      11.7445
    2221      11.6911
    2222      11.3717
    2223      12.0465
    2224      11.9308
    2225      12.0995
    2226      11.5766
    2227      11.7712
    2228      11.8974
    2229      11.6891
    2230      12.0078
    2231      11.9065
    2232      12.4320
    2233      12.3342
    2234      12.1687
    2235      11.6363
    2236      11.8761
    2237      12.3869
    2238      12.8930
    2239      12.2026
    2240      11.9157
    2241      12.3136
    2242      12.5624
    2243      12.5663
    2244      12.0365
    2245      12.5369
    2246      12.0215
    2247      11.4718
    2248      11.7083
    2249      11.8046
    2250      12.4285
    2251      12.2372
    2252      11.9352
    2253      12.3423
    2254      12.8694
    2255      12.0238
    2256      12.3375
    2257      11.8401
    2258      12.0634
    2259      11.6611
    2260      11.9965
    2261      12.1130
    2262      11.7382
    2263      12.4957
    2264      12.1769
    2265      12.1387
    2266      11.8927
    2267      12.1212
    2268      11.4714
    2269      11.5236
    2270      11.8800
    2271      11.4677
    2272      11.4346
    2273      11.2567
    2274      11.9640
    2275      11.4196
    2276      12.2163
    2277      12.2834
    2278      12.4911
    2279      12.5516
    2280      12.5775
    2281      12.7171
    2282      12.8354
    2283      12.7159
    2284      12.7425
    2285      12.2553
    2286      12.2698
    2287      11.8280
    2288      12.3672
    2289      12.3971
    2290      12.0036
    2291      11.6540
    2292      11.9324
    2293      11.9596
    2294      12.5323
    2295      12.0929
    2296      11.9922
    2297      11.8757
    2298      11.9823
    2299      12.3450
    2300      12.6776
    2301      12.8698
    2302      12.9984
    2303      13.0444
    2304      12.6116
    2305      13.3347
    2306      13.0552
    2307      12.8519
    2308      12.4493
    2309      12.9553
    2310      12.2819
    2311      12.3101
    2312      12.3799
    2313      11.3811
    2314      12.1863
    2315      12.2556
    2316      12.5845
    2317      12.6036
    2318      11.9997
    2319      12.2292
    2320      12.4252
    2321      12.0694
    2322      11.9344
    2323      11.9451
    2324      12.2331
    2325      11.8642
    2326      11.5534
    2327      12.1716
    2328      12.2634
    2329      12.1582
    2330      12.6416
    2331      11.9096
    2332      12.8343
    2333      12.6938
    2334      12.4664
    2335      12.4679
    2336      13.0606
    2337      12.1438
    2338      12.3892
    2339      10.9673
    2340      11.2204
    2341      11.9910
    2342      12.2428
    2343      11.6818
    2344      12.2702
    2345      12.1645
    2346      12.9357
    2347      12.6999
    2348      12.7783
    2349      12.7570
    2350      12.2690
    2351      12.4969
    2352      12.5607
    2353      13.0674
    2354      12.8548
    2355      12.7062
    2356      13.3045
    2357      13.1278
    2358      13.5991
    2359      12.7243
    2360      13.4984
    2361      12.5678
    2362      12.0246
    2363      11.8536
    2364      12.4239
    2365      12.2235
    2366      12.5800
    2367      12.3093
    2368      12.7510
    2369      12.7430
    2370      12.4032
    2371      13.0029
    2372      13.0668
    2373      12.8043
    2374      13.0990
    2375      13.0483
    2376      13.3722
    2377      13.1195
    2378      12.6226
    2379      12.2778
    2380      13.0717
    2381      12.6124
    2382      12.6616
    2383      12.6174
    2384      12.7036
    2385      12.3691
    2386      12.1386
    2387      12.4029
    2388      12.6578
    2389      13.1688
    2390      12.9440
    2391      12.4820
    2392      13.3327
    2393      13.1481
    2394      12.6085
    2395      12.9225
    2396      13.0827
    2397      12.9244
    2398      12.6413
    2399      12.9962
    2400      12.6361
    2401      12.4793
    2402      12.7169
    2403      12.9170
    2404      12.4768
    2405      12.9900
    2406      12.4579
    2407      12.6233
    2408      13.5982
    2409      13.1894
    2410      12.9804
    2411      13.2945
    2412      12.7886
    2413      12.7634
    2414      12.8837
    2415      12.4950
    2416      12.2192
    2417      13.0979
    2418      12.2897
    2419      12.2478
    2420      12.3999
    2421      12.0010
    2422      11.4843
    2423      11.8632
    2424      11.9344
    2425      12.4086
    2426      11.8284
    2427      12.4024
    2428      12.1743
    2429      11.9811
    2430      12.4479
    2431      11.5759
    2432      12.0740
    2433      12.3302
    2434      12.3547
    2435      12.6350
    2436      11.8471
    2437      12.3674
    2438      12.1982
    2439      11.6424
    2440      11.6880
    2441      11.7401
    2442      12.6739
    2443      12.4636
    2444      12.8677
    2445      12.3572
    2446      12.2032
    2447      11.6882
    2448      11.8119
    2449      11.6220
    2450      12.2988
    2451      12.0557
    2452      12.2479
    2453      12.0082
    2454      12.3294
    2455      12.4167
    2456      13.0705
    2457      12.4491
    2458      12.3216
    2459      11.6776
    2460      12.6498
    2461      12.5873
    2462      11.7261
    2463      11.6714
    2464      11.4234
    2465      12.0997
    2466      11.9871
    2467      12.6615
    2468      12.6755
    2469      12.7854
    2470      11.8762
    2471      12.0304
    2472      11.7537
    2473      11.2191
    2474      11.2225
    2475      11.0795
    2476      10.9904
    2477      11.1240
    2478      10.7795
    2479      10.6330
    2480      10.7807
    2481      11.0253
    2482      10.8796
    2483      11.5119
    2484      12.3582
    2485      11.9769
    2486      11.7851
    2487      11.9116
    2488      11.6060
    2489      12.1822
    2490      13.0619
    2491      12.7082
    2492      11.4322
    2493      11.5197
    2494      11.3661
    2495      11.9201
    2496      11.5295
    2497      10.9561
    2498      11.6731
    2499      11.3610
    2500      11.7416
    2501      10.9898
    2502      11.7162
    2503      11.2149
    2504      11.5567
    2505      11.8386
    2506      11.8103
    2507      12.2096
    2508      12.6959
    2509      11.9129
    2510      12.1141
    2511      12.2272
    2512      11.8430
    2513      11.9938
    2514      12.3243
    2515      12.3702
    2516      11.9482
    2517      12.0640
    2518      11.7894
    2519      11.7518
    2520      11.8572
    2521      12.0133
    2522      11.6850
    2523      11.8561
    2524      11.9465
    2525      11.8891
    2526      11.9287
    2527      12.7431
    2528      13.0994
    2529      12.6797
    2530      12.1767
    2531      12.9576
    2532      12.0599
    2533      11.8997
    2534      12.5122
    2535      12.6218
    2536      12.4334
    2537      13.1495
    2538      12.4650
    2539      12.7699
    2540      12.6260
    2541      12.5412
    2542      12.6451
    2543      12.8218
    2544      12.8324
    2545      12.4632
    2546      11.7802
    2547      11.7114
    2548      11.6197
    2549      11.9614
    2550      10.8638
    2551      11.5828
    2552      11.6867
    2553      11.8428
    2554      11.5624
    2555      11.4290
    2556      11.6639
    2557      11.4313
    2558      11.6250
    2559      12.3768
    2560      12.3043
    2561      12.8860
    2562      12.0307
    2563      12.5490
    2564      13.0529
    2565      12.8209
    2566      12.5831
    2567      12.3504
    2568      12.4144
    2569      12.6529
    2570      12.1363
    2571      11.9024
    2572      11.2035
    2573      11.2618
    2574      10.8982
    2575      11.1522
    2576      11.0322
    2577      11.0902
    2578      11.2254
    2579      11.4068
    2580      11.3893
    2581      11.4274
    2582      11.7166
    2583      11.8883
    2584      11.2531
    2585      11.8988
    2586      11.4752
    2587      10.9042
    2588      11.4580
    2589      10.7909
    2590      10.8492
    2591      11.0680
    2592      11.2345
    2593      11.5309
    2594      11.2292
    2595      11.7190
    2596      12.4894
    2597      11.6030
    2598      12.3718
    2599      11.8856
    2600      11.6134
    2601      11.9090
    2602      12.4900
    2603      12.2006
    2604      11.5246
    2605      11.9259
    2606      11.0610
    2607      11.7246
    2608      11.3809
    2609      12.4839
    2610      11.7573
    2611      12.2749
    2612      12.2582
    2613      12.0256
    2614      12.2453
    2615      12.0378
    2616      12.6196
    2617      11.6147
    2618      11.8740
    2619      11.4293
    2620      11.8506
    2621      11.6183
    2622      11.4948
    2623      12.0090
    2624      12.1049
    2625      12.0699
    2626      11.8115
    2627      11.8450
    2628      12.4728
    2629      11.5900
    2630      11.8377
    2631      12.6268
    2632      12.2716
    2633      12.8873
    2634      12.1381
    2635      12.5293
    2636      12.0202
    2637      11.8899
    2638      11.9225
    2639      12.4125
    2640      11.7477
    2641      12.2237
    2642      12.4822
    2643      11.8545
    2644      12.0410
    2645      12.2975
    2646      12.6667
    2647      12.2607
    2648      12.0570
    2649      11.5764
    2650      11.7228
    2651      11.9495
    2652      11.9080
    2653      11.7565
    2654      11.4811
    2655      11.0329
    2656      11.4972
    2657      11.9288
    2658      12.1909
    2659      12.3465
    2660      12.3752
    2661      12.1602
    2662      12.2006
    2663      12.0844
    2664      11.5308
    2665      12.4614
    2666      11.5312
    2667      11.7812
    2668      12.4464
    2669      11.8381
    2670      11.4353
    2671      11.7877
    2672      11.5458
    2673      11.9935
    2674      10.8354
    2675      11.3382
    2676      11.0939
    2677      11.2694
    2678      11.3034
    2679      11.5673
    2680      11.0974
    2681      11.9769
    2682      12.1275
    2683      11.5777
    2684      11.8582
    2685      13.3133
    2686      12.6935
    2687      12.5527
    2688      11.9592
    2689      12.2638
    2690      12.1393
    2691      12.3583
    2692      12.3646
    2693      12.5838
    2694      12.3102
    2695      12.3993
    2696      11.5285
    2697      12.1411
    2698      11.0008
    2699      11.2512
    2700      12.1721
    2701      11.8783
    2702      12.3117
    2703      11.7669
    2704      11.2780
    2705      12.3170
    2706      12.2812
    2707      12.0901
    2708      12.1330
    2709      12.3493
    2710      11.9343
    2711      11.6453
    2712      11.3367
    2713      12.3145
    2714      11.9480
    2715      12.4000
    2716      11.8998
    2717      12.6694
    2718      12.0895
    2719      12.6637
    2720      13.1748
    2721      12.5908
    2722      11.9010
    2723      11.9051
    2724      12.7605
    2725      12.5161
    2726      12.2756
    2727      12.7687
    2728      12.6684
    2729      12.0767
    2730      12.4894
    2731      12.4150
    2732      12.3280
    2733      12.1452
    2734      12.1198
    2735      12.0726
    2736      12.2364
    2737      11.0656
    2738      12.0953
    2739      12.8301
    2740      12.2531
    2741      12.2627
    2742      12.4967
    2743      13.0062
    2744      13.0405
    2745      13.8053
    2746      12.9314
    2747      13.5011
    2748      12.5974
    2749      12.8749
    2750      12.3586
    2751      12.6882
    2752      12.6862
    2753      12.7301
    2754      12.3689
    2755      12.0161
    2756      11.9768
    2757      12.3283
    2758      12.0656
    2759      12.2376
    2760      12.0429
    2761      12.1880
    2762      11.8327
    2763      11.9705
    2764      12.0424
    2765      12.3281
    2766      11.0484
    2767      10.8303
    2768      10.8987
    2769      10.6339
    2770      10.9147
    2771      11.1307
    2772      11.1883
    2773      11.5071
    2774      12.0248
    2775      11.7789
    2776      11.4049
    2777      11.1337
    2778      11.0412
    2779      11.4761
    2780      11.4110
    2781      11.3441
    2782      11.5665
    2783      11.0031
    2784      11.0835
    2785      11.8419
    2786      12.0757
    2787      12.7512
    2788      12.0448
    2789      12.3811
    2790      12.1923
    2791      13.0520
    2792      12.9469
    2793      12.9477
    2794      12.3438
    2795      12.3919
    2796      12.6196
    2797      12.5088
    2798      12.4522
    2799      12.2291
    2800      12.9954
    2801      12.0151
    2802      12.2074
    2803      12.5048
    2804      12.3277
    2805      12.9647
    2806      13.1990
    2807      12.3501
    2808      12.8113
    2809      13.2358
    2810      12.4986
    2811      13.0293
    2812      13.3545
    2813      13.2560
    2814      12.9482
    2815      12.9789
    2816      12.9851
    2817      13.0928
    2818      12.7546
    2819      12.4572
    2820      12.5944
    2821      12.2741
    2822      12.2352
    2823      12.3694
    2824      13.2690
    2825      12.7738
    2826      12.6267
    2827      13.4438
    2828      13.2280
    2829      13.4271
    2830      13.1785
    2831      13.2427
    2832      13.4532
    2833      13.4021
    2834      13.3355
    2835      13.4412
    2836      12.6804
    2837      13.6778
    2838      13.4375
    2839      13.6072
    2840      12.4730
    2841      13.4056
    2842      12.6122
    2843      13.3282
    2844      13.2391
    2845      13.5549
    2846      12.1375
    2847      13.1387
    2848      13.1707
    2849      12.6425
    2850      12.9946
    2851      12.2815
    2852      12.3707
    2853      12.4648
    2854      12.8785
    2855      12.6997
    2856      12.4399
    2857      12.3775
    2858      11.7921
    2859      12.0496
    2860      11.8149
    2861      12.1304
    2862      11.9061
    2863      11.9427
    2864      11.5947
    2865      11.9301
    2866      11.5908
    2867      11.5344
    2868      11.4196
    2869      11.8042
    2870      11.2986
    2871      11.4079
    2872      11.3861
    2873      11.9966
    2874      12.1157
    2875      12.2107
    2876      12.1773
    2877      11.6708
    2878      12.0226
    2879      12.0199
    2880      11.4153
    2881      11.6942
    2882      11.7099
    2883      11.2823
    2884      11.8613
    2885      11.4021
    2886      12.2438
    2887      11.5445
    2888      12.0608
    2889      11.6529
    2890      11.5899
    2891      10.9689
    2892      11.1457
    2893      11.1340
    2894      11.5367
    2895      11.3765
    2896      11.4633
    2897      11.5175
    2898      12.3778
    2899      11.6104
    2900      11.8643
    2901      11.1418
    2902      11.3213
    2903      11.1846
    2904      11.3949
    2905      11.3497
    2906      10.8708
    2907      10.3836
    2908      10.7804
    2909      10.6577
    2910      11.1057
    2911      10.9122
    2912      10.1748
    2913      10.3123
    2914      10.1485
    2915      10.2208
    2916      10.5493
    2917      10.0818
    2918      10.0095
    2919       9.9161
    2920      10.1241
    2921       9.8363
    2922      10.2160
    2923      10.7149
    2924      10.2550
    2925      10.2274
    2926      10.3505
    2927      10.4317
    2928      10.4653
    2929      10.5200
    2930      10.4169
    2931      10.4601
    2932      10.1033
    2933      11.5943
    2934      11.4681
    2935      10.8100
    2936      10.8210
    2937      11.2616
    2938      10.8544
    2939      10.5976
    2940      10.4577
    2941      11.1931
    2942      10.5904
    2943      11.0949
    2944      11.1733
    2945      10.7488
    2946      10.4017
    2947      10.4555
    2948      10.4562
    2949      11.1172
    2950      11.1837
    2951      11.3197
    2952      11.4434
    2953      10.9767
    2954      11.5296
    2955      11.6727
    2956      11.7735
    2957      12.3063
    2958      11.7598
    2959      12.5810
    2960      11.7596
    2961      12.4458
    2962      11.5955
    2963      11.1765
    2964      11.5330
    2965      10.6031
    2966      11.1741
    2967      12.1243
    2968      11.4981
    2969      12.0522
    2970      12.1284
    2971      12.2908
    2972      11.2298
    2973      11.9934
    2974      11.8647
    2975      11.3914
    2976      11.7197
    2977      11.6703
    2978      11.5820
    2979      11.9615
    2980      11.8825
    2981      11.6238
    2982      12.0825
    2983      11.2198
    2984      11.4318
    2985      10.7721
    2986      11.5864
    2987      11.8103
    2988      11.5168
    2989      11.4141
    2990      11.5467
    2991      12.3914
    2992      12.1686
    2993      11.0457
    2994      12.0143
    2995      10.9878
    2996      11.5356
    2997      12.0512
    2998      11.8030
    2999      11.5056
    3000      12.6308
    3001      12.7535
    3002      12.2527
    3003      12.0686
    3004      11.8407
    3005      13.3182
    3006      12.8597
    3007      12.4009
    3008      12.1519
    3009      11.8367
    3010      11.8315
    3011      11.9776
    3012      12.2337
    3013      12.4930
    3014      12.6720
    3015      12.8560
    3016      12.3895
    3017      13.2362
    3018      12.6423
    3019      13.2967
    3020      12.5716
    3021      13.1338
    3022      14.0075
    3023      12.5518
    3024      12.4056
    3025      11.9689
    3026      11.9507
    3027      12.1958
    3028      11.8956
    3029      11.8355
    3030      11.6188
    3031      11.8852
    3032      12.2177
    3033      12.0306
    3034      12.2962
    3035      13.0015
    3036      12.8585
    3037      13.0429
    3038      12.6418
    3039      13.0273
    3040      13.2018
    3041      12.5775
    3042      13.1319
    3043      13.0717
    3044      12.3990
    3045      12.7663
    3046      12.5607
    3047      12.6305
    3048      12.8101
    3049      12.3556
    3050      12.8589
    3051      12.7181
    3052      12.8959
    3053      12.8733
    3054      13.3154
    3055      12.8311
    3056      13.2817
    3057      13.1558
    3058      12.3186
    3059      12.2708
    3060      12.5304
    3061      12.2469
    3062      13.0283
    3063      12.9761
    3064      12.9874
    3065      12.6447
    3066      12.0506
    3067      12.7037
    3068      12.9802
    3069      12.9459
    3070      13.0344
    3071      12.9332
    3072      12.9129
    3073      13.5033
    3074      12.1428
    3075      13.0826
    3076      12.5749
    3077      11.4429
    3078      11.7822
    3079      12.0239
    3080      11.7924
    3081      12.2214
    3082      12.0415
    3083      12.0090
    3084      11.8986
    3085      11.8352
    3086      11.3043
    3087      11.7274
    3088      11.5550
    3089      12.0651
    3090      11.6131
    3091      12.0132
    3092      12.4223
    3093      12.7521
    3094      13.4300
    3095      12.8807
    3096      12.4248
    3097      12.7292
    3098      12.6477
    3099      12.5574
    3100      11.9621
    3101      11.7559
    3102      12.2668
    3103      12.8987
    3104      11.8810
    3105      12.9807
    3106      12.6897
    3107      13.0685
    3108      12.2475
    3109      12.9542
    3110      13.2528
    3111      12.9859
    3112      12.8435
    3113      13.1175
    3114      12.2797
    3115      11.4487
    3116      12.1255
    3117      12.7288
    3118      12.9459
    3119      12.5272
    3120      12.7904
    3121      12.5647
    3122      12.0025
    3123      12.3622
    3124      12.2836
    3125      12.6253
    3126      12.1824
    3127      12.4077
    3128      12.0122
    3129      11.6853
    3130      11.3643
    3131      13.2660
    3132      12.5915
    3133      12.0074
    3134      11.8493
    3135      12.2248
    3136      12.5133
    3137      12.1569
    3138      12.4765
    3139      12.2079
    3140      12.1312
    3141      11.9102
    3142      12.2849
    3143      12.4143
    3144      13.3279
    3145      12.0202
    3146      12.3515
    3147      11.4018
    3148      11.2699
    3149      12.3641
    3150      11.9205
    3151      12.3098
    3152      12.4543
    3153      12.6116
    3154      11.6901
    3155      12.2217
    3156      12.0584
    3157      11.7451
    3158      11.6277
    3159      11.6055
    3160      11.5315
    3161      11.3615
    3162      11.7646
    3163      11.7682
    3164      11.8691
    3165      12.0048
    3166      11.4761
    3167      11.3488
    3168      12.0126
    3169      11.4195
    3170      12.2381
    3171      12.5457
    3172      12.1092
    3173      12.0852
    3174      11.9520
    3175      12.1086
    3176      12.0181
    3177      11.5917
    3178      11.2680
    3179      11.1563
    3180      11.6891
    3181      12.2487
    3182      13.0786
    3183      12.6796
    3184      12.0934
    3185      12.0386
    3186      12.6960
    3187      12.7601
    3188      12.4004
    3189      12.5193
    3190      12.6084
    3191      12.3841
    3192      11.9795
    3193      12.3799
    3194      12.9511
    3195      12.3178
    3196      12.3838
    3197      10.9519
    3198      12.5466
    3199      11.9156
    3200      12.0294
    3201      12.2131
    3202      11.9267
    3203      12.4808
    3204      12.5333
    3205      12.1869
    3206      12.3459
    3207      12.2898
    3208      12.6111
    3209      12.3759
    3210      11.8464
    3211      12.0073
    3212      12.6219
    3213      12.1909
    3214      11.8199
    3215      12.8540
    3216      12.1760
    3217      11.7614
    3218      11.8143
    3219      12.1974
    3220      11.3719
    3221      12.5257
    3222      12.3940
    3223      11.7113
    3224      10.8701
    3225      11.2056
    3226      11.1642
    3227      11.7817
    3228      11.6583
    3229      11.5894
    3230      11.8642
    3231      11.2747
    3232      11.0922
    3233      11.3845
    3234      11.2631
    3235      11.7728
    3236      11.0629
    3237      11.3974
    3238      11.6961
    3239      11.5999
    3240      11.6771
    3241      11.2640
    3242      11.5707
    3243      11.4173
    3244      11.5965
    3245      11.9987
    3246      12.3313
    3247      12.4148
    3248      11.9938
    3249      11.7633
    3250      12.2703
    3251      11.2803
    3252      11.4897
    3253      10.9365
    3254      12.1913
    3255      11.7307
    3256      11.3247
    3257      12.4341
    3258      11.8621
    3259      12.1857
    3260      11.8696
    3261      11.3996
    3262      11.0224
    3263      12.0028
    3264      11.4632
    3265      12.3726
    3266      12.3233
    3267      12.5185
    3268      12.2391
    3269      12.5185
    3270      12.2192
    3271      11.2652
    3272      11.1051
    3273      11.9278
    3274      11.7262
    3275      11.8532
    3276      11.7367
    3277      11.9024
    3278      11.8505
    3279      12.1147
    3280      11.8983
    3281      12.1428
    3282      12.4954
    3283      12.5749
    3284      12.8596
    3285      12.7544
    3286      12.3817
    3287      12.7275
    3288      12.5710
    3289      12.8531
    3290      12.7700
    3291      12.2744
    3292      12.7517
    3293      12.7372
    3294      12.6304
    3295      11.8664
    3296      12.8078
    3297      12.4192
    3298      12.0082
    3299      12.3623
    3300      12.0599
    3301      12.2343
    3302      12.5885
    3303      13.3976
    3304      13.7388
    3305      13.1327
    3306      13.4374
    3307      12.4172
    3308      12.6040
    3309      13.0631
    3310      12.2979
    3311      13.1220
    3312      13.3964
    3313      12.6205
    3314      12.7900
    3315      12.5249
    3316      12.3291
    3317      13.2095
    3318      12.7732
    3319      12.8353
    3320      12.1977
    3321      12.9343
    3322      12.2156
    3323      12.5026
    3324      12.8986
    3325      12.9507
    3326      12.8351
    3327      12.7386
    3328      11.8313
    3329      12.1788
    3330      12.7499
    3331      12.2572
    3332      13.0693
    3333      12.5687
    3334      12.5546
    3335      12.6893
    3336      12.6805
    3337      12.0695
    3338      12.9664
    3339      13.0559
    3340      13.1023
    3341      11.7412
    3342      12.3727
    3343      12.7149
    3344      12.7699
    3345      12.7828
    3346      12.4007
    3347      11.9631
    3348      11.8102
    3349      11.7510
    3350      11.3841
    3351      12.1277
    3352      11.4888
    3353      10.9740
    3354      11.0334
    3355      10.9673
    3356      10.8459
    3357      11.8726
    3358      11.4679
    3359      11.4485
    3360      11.8922
    3361      12.6497
    3362      12.5041
    3363      11.8970
    3364      11.9747
    3365      11.6846
    3366      11.7536
    3367      11.6922
    3368      11.9429
    3369      11.2908
    3370      11.3273
    3371      11.8318
    3372      11.6963
    3373      11.3915
    3374      11.3269
    3375      11.2842
    3376      12.0595
    3377      11.1602
    3378      10.9101
    3379      11.2908
    3380      11.3830
    3381      11.4455
    3382      11.2352
    3383      11.7222
    3384      12.1561
    3385      11.7346
    3386      11.4177
    3387      11.9989
    3388      11.9960
    3389      12.6387
    3390      12.3318
    3391      12.3598
    3392      12.3555
    3393      11.9990
    3394      11.9807
    3395      12.2062
    3396      12.2177
    3397      12.5782
    3398      11.6934
    3399      11.4937
    3400      12.2507
    3401      12.6594
    3402      13.0844
    3403      12.2667
    3404      12.7353
    3405      12.5686
    3406      12.3518
    3407      12.0028
    3408      12.1628
    3409      12.7061
    3410      12.8711
    3411      12.6946
    3412      12.1030
    3413      12.5452
    3414      12.7585
    3415      13.5596
    3416      12.1346
    3417      11.8704
    3418      12.8273
    3419      12.4833
    3420      13.3356
    3421      12.8553
    3422      13.0019
    3423      12.8592
    3424      12.4054
    3425      12.3198
    3426      12.8813
    3427      12.9128
    3428      12.7766
    3429      12.8868
    3430      12.4660
    3431      12.3850
    3432      12.1884
    3433      11.8443
    3434      12.1525
    3435      11.4318
    3436      12.6325
    3437      11.5920
    3438      12.1146
    3439      12.3564
    3440      12.1006
    3441      13.2839
    3442      13.0701
    3443      12.9181
    3444      12.7194
    3445      13.1675
    3446      13.6426
    3447      14.0519
    3448      13.3607
    3449      12.6893
    3450      12.6100
    3451      13.6295
    3452      12.6619
    3453      12.9095
    3454      12.9109
    3455      12.9813
    3456      12.6819
    3457      12.7301
    3458      12.5422
    3459      13.0169
    3460      12.0958
    3461      13.0251
    3462      12.1494
    3463      12.1448
    3464      12.5265
    3465      12.6904
    3466      12.8811
    3467      12.1183
    3468      13.3910
    3469      12.3385
    3470      12.0182
    3471      13.0539
    3472      12.3625
    3473      12.8815
    3474      12.3801
    3475      12.7982
    3476      11.9537
    3477      11.9054
    3478      11.6050
    3479      11.8383
    3480      12.2666
    3481      11.9676
    3482      12.1324
    3483      11.9204
    3484      12.3634
    3485      12.2526
    3486      12.0687
    3487      11.8625
    3488      12.5703
    3489      11.6185
    3490      12.4264
    3491      12.2640
    3492      12.0704
    3493      11.7168
    3494      12.6852
    3495      12.2586
    3496      12.8332
    3497      12.4887
    3498      12.3378
    3499      11.9730
    3500      11.9495
    3501      12.9177
    3502      12.4506
    3503      12.0427
    3504      12.1122
    3505      12.1604
    3506      12.4815
    3507      12.1134
    3508      11.7041
    3509      11.4820
    3510      11.5843
    3511      12.1236
    3512      11.6647
    3513      11.3270
    3514      11.8458
    3515      11.8631
    3516      12.1542
    3517      11.7876
    3518      11.1316
    3519      11.8182
    3520      11.7828
    3521      11.3747
    3522      11.8266
    3523      12.1517
    3524      11.5124
    3525      11.9923
    3526      11.2693
    3527      11.5274
    3528      11.6310
    3529      11.7002
    3530      11.4211
    3531      11.7495
    3532      12.0353
    3533      11.7567
    3534      10.8128
    3535      10.8021
    3536      11.6063
    3537      10.7290
    3538      10.9938
    3539      11.2526
    3540      11.2213
    3541      11.0930
    3542      11.0487
    3543      11.9692
    3544      12.0055
    3545      11.7503
    3546      11.8169
    3547      12.3501
    3548      12.4488
    3549      11.7460
    3550      12.4246
    3551      12.5138
    3552      11.7650
    3553      11.9815
    3554      11.6056
    3555      12.2348
    3556      12.0445
    3557      12.4851
    3558      12.0819
    3559      12.3892
    3560      12.1051
    3561      11.9766
    3562      11.9971
    3563      12.1941
    3564      11.4059
    3565      11.8165
    3566      11.5046
    3567      11.6837
    3568      11.7236
    3569      11.7273
    3570      11.8252
    3571      12.1818
    3572      12.1449
    3573      12.4020
    3574      12.2279
    3575      12.0968
    3576      11.3714
    3577      12.1170
    3578      12.6289
    3579      11.7912
    3580      11.6341
    3581      12.0065
    3582      11.8398
    3583      12.1881
    3584      11.8254
    3585      11.9663
    3586      11.6585
    3587      11.3237
    3588      11.6430
    3589      11.9507
    3590      11.9391
    3591      11.9919
    3592      12.4155
    3593      11.5630
    3594      11.7859
    3595      12.2335
    3596      11.4856
    3597      11.8606
    3598      11.3930
    3599      11.3701
    3600      11.6098
    3601      11.8959
    3602      12.0981
    3603      11.7046
    3604      11.0825
    3605      11.5289
    3606      11.6791
    3607      11.9779
    3608      11.7501
    3609      11.3400
    3610      11.7120
    3611      11.3260
    3612      11.6541
    3613      11.3240
    3614      11.4294
    3615      11.7486
    3616      11.9980
    3617      12.3996
    3618      11.4512
    3619      11.6039
    3620      11.9077
    3621      11.9653
    3622      11.4819
    3623      11.9282
    3624      12.1249
    3625      11.7963
    3626      11.4685
    3627      11.4236
    3628      11.5826
    3629      10.8313
    3630      11.0645
    3631      10.6615
    3632      10.6739
    3633      10.9270
    3634      11.4636
    3635      11.2875
    3636      11.6443
    3637      11.2766
    3638      11.2034
    3639      10.9200
    3640      10.8660
    3641      10.9464
    3642      10.9316
    3643      10.2635
    3644      10.3568
    3645      10.5785
    3646      10.2878
    3647      10.3399
    3648      10.8351
    3649      10.5049
    3650      10.5831
    3651      10.9366
    3652      12.3795
    3653      11.8043
    3654      11.7146
    3655      11.4879
    3656      11.5192
    3657      11.8635
    3658      12.1670
    3659      11.2547
    3660      11.3281
    3661      11.3578
    3662      11.8307
    3663      11.5229
    3664      11.4587
    3665      11.8548
    3666      11.8784
    3667      11.3649
    3668      11.1436
    3669      11.7938
    3670      12.4665
    3671      11.7999
    3672      11.6855
    3673      11.7250
    3674      11.2055
    3675      10.9996
    3676      11.8168
    3677      11.9643
    3678      11.9234
    3679      11.4161
    3680      11.2028
    3681      11.7815
    3682      11.7608
    3683      11.4350
    3684      11.7413
    3685      13.1099
    3686      12.6836
    3687      11.7642
    3688      12.3528
    3689      12.0388
    3690      12.3650
    3691      13.0534
    3692      13.0987
    3693      12.3726
    3694      12.8812
    3695      12.3021
    3696      12.2832
    3697      12.6668
    3698      12.5950
    3699      12.1538
    3700      12.1272
    3701      12.2455
    3702      12.5705
    3703      12.3214
    3704      12.4430
    3705      12.6362
    3706      12.8839
    3707      12.2419
    3708      13.0526
    3709      12.3616
    3710      13.2111
    3711      12.3240
    3712      12.6666
    3713      11.7095
    3714      11.6206
    3715      12.1771
    3716      12.7938
    3717      13.2236
    3718      12.8306
    3719      12.2543
    3720      12.6793
    3721      12.1723
    3722      12.6300
    3723      12.5130
    3724      11.8851
    3725      12.4969
    3726      12.0879
    3727      12.5825
    3728      12.5205
    3729      12.5426
    3730      12.7926
    3731      13.0475
    3732      12.5030
    3733      12.7180
    3734      12.7195
    3735      12.7777
    3736      13.0484
    3737      12.7283
    3738      13.0236
    3739      13.2453
    3740      13.0370
    3741      13.0794
    3742      12.7952
    3743      13.6075
    3744      13.0657
    3745      13.3968
    3746      13.2196
    3747      13.6803
    3748      13.2095
    3749      14.3679
    3750      13.6446
    3751      13.4927
    3752      13.3597
    3753      13.4025
    3754      13.2921
    3755      13.2590
    3756      13.1949
    3757      12.8782
    3758      12.4102
    3759      12.7193
    3760      12.6515
    3761      12.6751
    3762      12.6861
    3763      12.4458
    3764      12.2884
    3765      12.6077
    3766      12.6672
    3767      13.1784
    3768      12.6269
    3769      12.8373
    3770      12.2443
    3771      12.9872
    3772      12.4567
    3773      12.5338
    3774      12.6725
    3775      12.1068
    3776      12.6165
    3777      12.2889
    3778      12.1852
    3779      12.3962
    3780      12.1435
    3781      11.7816
    3782      11.8138
    3783      12.3760
    3784      11.9787
    3785      11.8941
    3786      12.4837
    3787      11.9768
    3788      12.2082
    3789      12.7782
    3790      12.7573
    3791      12.9175
    3792      12.2961
    3793      12.1793
    3794      12.7188
    3795      11.6651
    3796      12.0869
    3797      11.7895
    3798      12.0129
    3799      12.2327
    3800      12.6257
    3801      13.1566
    3802      12.1689
    3803      12.7609
    3804      12.2297
    3805      12.7867
    3806      12.8556
    3807      12.1597
    3808      12.0269
    3809      12.8017
    3810      12.4556
    3811      12.7316
    3812      12.9469
    3813      12.5677
    3814      12.4091
    3815      12.4393
    3816      12.0192
    3817      12.0565
    3818      12.2298
    3819      12.1859
    3820      12.0507
    3821      12.3780
    3822      12.2671
    3823      12.8391
    3824      12.2538
    3825      12.8740
    3826      13.0703
    3827      12.8396
    3828      12.8331
    3829      13.0707
    3830      12.3542
    3831      13.0979
    3832      12.1263
    3833      12.4932
    3834      12.2411
    3835      12.2024
    3836      12.0768
    3837      12.4744
    3838      12.1793
    3839      11.8796
    3840      12.2624
    3841      12.7000
    3842      12.4584
    3843      13.0533
    3844      12.9027
    3845      13.3180
    3846      12.8525
    3847      13.0833
    3848      12.7997
    3849      13.0879
    3850      12.2934
    3851      13.3617
    3852      12.6646
    3853      12.7928
    3854      12.6716
    3855      13.2949
    3856      12.6388
    3857      13.5541
    3858      12.6586
    3859      12.7691
    3860      12.6714
    3861      12.7380
    3862      12.9383
    3863      12.8763
    3864      12.5810
    3865      12.9660
    3866      13.2573
    3867      13.1172
    3868      12.4805
    3869      11.8823
    3870      12.6022
    3871      13.0086
    3872      12.5452
    3873      12.1681
    3874      12.4218
    3875      13.0315
    3876      13.6082
    3877      12.6541
    3878      13.1329
    3879      12.2893
    3880      12.9805
    3881      12.5144
    3882      12.7122
    3883      12.3312
    3884      12.9041
    3885      12.7052
    3886      12.6622
    3887      12.8046
    3888      11.8706
    3889      12.7023
    3890      12.2523
    3891      12.0655
    3892      11.8873
    3893      12.0193
    3894      12.4762
    3895      12.5622
    3896      12.3138
    3897      11.7265
    3898      12.0577
    3899      11.7906
    3900      12.3332
    3901      12.7440
    3902      12.9151
    3903      12.9533
    3904      12.5372
    3905      12.7998
    3906      12.8033
    3907      12.9789
    3908      12.7218
    3909      12.8933
    3910      12.4790
    3911      13.0418
    3912      12.5858
    3913      12.9897
    3914      12.5575
    3915      12.8949
    3916      12.2637
    3917      12.3720
    3918      12.7835
    3919      12.0433
    3920      11.7789
    3921      12.2772
    3922      11.9189
    3923      12.4859
    3924      12.7007
    3925      12.4221
    3926      12.7112
    3927      12.1446
    3928      11.8755
    3929      12.0191
    3930      11.6005
    3931      11.8000
    3932      11.8716
    3933      11.6722
    3934      12.3231
    3935      11.8549
    3936      12.1628
    3937      11.8338
    3938      11.5873
    3939      12.0779
    3940      12.1442
    3941      11.9006
    3942      11.8283
    3943      11.9915
    3944      12.3907
    3945      12.5460
    3946      11.7799
    3947      11.7260
    3948      11.6447
    3949      11.9936
    3950      12.9648
    3951      11.7141
    3952      11.3636
    3953      11.4510
    3954      12.1335
    3955      12.0558
    3956      11.5455
    3957      11.4183
    3958      11.6503
    3959      11.5932
    3960      11.2879
    3961      11.1551
    3962      11.6228
    3963      11.0373
    3964      10.5237
    3965      10.5969
    3966      10.8221
    3967      10.8960
    3968      11.2647
    3969      11.2510
    3970      11.6712
    3971      10.9602
    3972      11.2600
    3973      11.2081
    3974      11.2210
    3975      11.0096
    3976      11.6060
    3977      11.4802
    3978      10.8546
    3979      11.5332
    3980      12.8477
    3981      12.2887
    3982      11.8789
    3983      12.2971
    3984      11.7212
    3985      12.2281
    3986      12.2083
    3987      12.1407
    3988      11.3837
    3989      11.7897
    3990      11.0048
    3991      11.1659
    3992      11.3964
    3993      11.3351
    3994      10.7999
    3995      10.5145
    3996      11.2261
    3997      11.1002
    3998      10.7118
    3999      11.5157
    4000      11.3201
    4001      11.9463
    4002      11.5389
    4003      12.1527
    4004      11.4781
    4005      11.2085
    4006      11.4068
    4007      11.4705
    4008      11.7676
    4009      11.0123
    4010      11.0920
    4011      10.8570
    4012      11.5990
    4013      11.6105
    4014      11.6664
    4015      10.8457
    4016      11.7299
    4017      11.7004
    4018      11.2694
    4019      11.5950
    4020      12.0315
    4021      11.6804
    4022      12.1792
    4023      11.4557
    4024      11.6865
    4025      11.4978
    4026      11.5272
    4027      11.5283
    4028      11.7321
    4029      11.3164
    4030      11.6833
    4031      11.5512
    4032      13.2059
    4033      12.9162
    4034      12.7808
    4035      12.7418
    4036      12.9198
    4037      12.4984
    4038      11.6981
    4039      11.3492
    4040      12.2563
    4041      12.1384
    4042      11.9034
    4043      12.2187
    4044      11.7245
    4045      12.7062
    4046      12.7467
    4047      13.0803
    4048      12.0854
    4049      12.4872
    4050      12.1393
    4051      12.5741
    4052      12.2116
    4053      12.4322
    4054      12.5704
    4055      12.2061
    4056      11.9406
    4057      11.9487
    4058      12.0312
    4059      11.5033
    4060      11.8819
    4061      12.6878
    4062      11.4274
    4063      11.9211
    4064      11.4120
    4065      11.6200
    4066      11.7065
    4067      11.6585
    4068      11.7368
    4069      11.0469
    4070      11.6069
    4071      11.6902
    4072      11.6646
    4073      11.7001
    4074      11.6620
    4075      11.9706
    4076      12.0024
    4077      12.5369
    4078      12.4217
    4079      12.4958
    4080      12.1420
    4081      12.1153
    4082      12.2612
    4083      11.9360
    4084      11.5600
    4085      11.7671
    4086      12.7050
    4087      11.6296
    4088      12.0216
    4089      12.5881
    4090      12.8614
    4091      12.6972
    4092      12.0067
    4093      12.5822
    4094      12.4009
    4095      12.0346
    4096      12.5064
    4097      12.0563
    4098      12.6182
    4099      12.1525
    4100      12.8941
    4101      12.1946
    4102      11.6930
    4103      12.3896
    4104      11.6883
    4105      12.2490
    4106      12.5378
    4107      12.5470
    4108      12.0724
    4109      11.7416
    4110      12.0189
    4111      12.4671
    4112      12.1623
    4113      12.9522
    4114      13.4294
    4115      13.0677
    4116      13.1442
    4117      12.3440
    4118      12.4860
    4119      12.6216
    4120      12.3155
    4121      13.0766
    4122      12.3066
    4123      12.4681
    4124      12.7661
    4125      12.9027
    4126      13.1262
    4127      12.6254
    4128      13.6850
    4129      14.1741
    4130      13.6336
    4131      13.7877
    4132      13.7843
    4133      13.0838
    4134      13.6864
    4135      13.6051
    4136      13.7098
    4137      13.4744
    4138      12.9292
    4139      13.5569
    4140      13.5313
    4141      13.3820
    4142      13.8369
    4143      13.4251
    4144      13.9390
    4145      13.6866
    4146      13.8094
    4147      13.5856
    4148      13.0523
    4149      13.1550
    4150      12.5731
    4151      12.0850
    4152      13.1869
    4153      13.2397
    4154      12.9699
    4155      12.1176
    4156      12.6905
    4157      12.5436
    4158      13.0352
    4159      13.0749
    4160      13.4946
    4161      13.7662
    4162      13.6175
    4163      12.8984
    4164      13.0369
    4165      13.1291
    4166      13.8163
    4167      13.5599
    4168      13.4660
    4169      14.0116
    4170      12.8051
    4171      13.1080
    4172      13.5838
    4173      13.4743
    4174      13.0198
    4175      12.7772
    4176      12.9235
    4177      12.6266
    4178      12.4448
    4179      12.2067
    4180      12.7489
    4181      12.2223
    4182      11.7383
    4183      11.8834
    4184      12.7939
    4185      11.9607
    4186      11.9668
    4187      11.7334
    4188      12.6083
    4189      11.8733
    4190      11.8587
    4191      11.2498
    4192      11.5339
    4193      12.1417
    4194      12.1598
    4195      12.2095
    4196      12.4323
    4197      11.8088
    4198      11.7997
    4199      11.2405
    4200      11.2865
    4201      11.4213
    4202      11.6963
    4203      11.5988
    4204      10.8720
    4205      10.8706
    4206      11.5769
    4207      11.1052
    4208      11.0641
    4209      10.3567
    4210      11.7550
    4211      10.9681
    4212      11.6765
    4213      11.7970
    4214      11.2448
    4215      12.2284
    4216      12.0880
    4217      11.3886
    4218      11.5827
    4219      11.6831
    4220      11.3805
    4221      11.6133
    4222      11.8524
    4223      11.4385
    4224      11.6721
    4225      11.5121
    4226      11.9463
    4227      11.7549
    4228      11.9082
    4229      11.7520
    4230      11.9046
    4231      11.7591
    4232      11.8380
    4233      11.6526
    4234      12.0115
    4235      11.1806
    4236      12.1698
    4237      11.4954
    4238      11.6863
    4239      11.8840
    4240      11.7421
    4241      11.9919
    4242      11.9723
    4243      11.9811
    4244      12.5203
    4245      12.4895
    4246      13.3819
    4247      12.7966
    4248      12.7686
    4249      13.1057
    4250      13.6147
    4251      13.0093
    4252      13.1527
    4253      12.7007
    4254      12.7718
    4255      12.6359
    4256      13.0308
    4257      13.1148
    4258      12.6152
    4259      13.2795
    4260      12.8409
    4261      12.1769
    4262      12.2246
    4263      12.2794
    4264      12.3896
    4265      12.4536
    4266      12.5360
    4267      11.9379
    4268      12.2428
    4269      12.2371
    4270      12.4936
    4271      12.6816
    4272      12.4954
    4273      12.0414
    4274      12.1681
    4275      12.4880
    4276      11.6914
    4277      11.9910
    4278      11.6763
    4279      11.9822
    4280      11.7295
    4281      11.9342
    4282      11.4670
    4283      12.1034
    4284      11.8814
    4285      11.4221
    4286      11.3340
    4287      11.5212
    4288      11.2734
    4289      11.4689
    4290      11.2872
    4291      11.9393
    4292      11.4039
    4293      11.6571
    4294      11.4873
    4295      12.0439
    4296      12.1159
    4297      12.2321
    4298      12.3779
    4299      11.8915
    4300      12.2245
    4301      12.2503
    4302      12.8923
    4303      11.8891
    4304      11.7761
    4305      12.1867
    4306      12.1362
    4307      12.5100
    4308      11.8892
    4309      11.2555
    4310      11.1981
    4311      11.4892
    4312      11.8412
    4313      11.9374
    4314      12.0626
    4315      12.3089
    4316      11.2666
    4317      11.9534
    4318      12.8457
    4319      12.6440
    4320      11.9888
    4321      11.4852
    4322      12.0238
    4323      12.7178
    4324      12.6674
    4325      12.5223
    4326      12.7606
    4327      12.6922
    4328      12.4017
    4329      11.6905
    4330      12.9697
    4331      13.3035
    4332      12.4701
    4333      12.7791
    4334      11.7920
    4335      12.0288
    4336      12.2955
    4337      12.4344
    4338      12.7540
    4339      12.7803
    4340      11.9936
    4341      12.4040
    4342      11.5433
    4343      12.1856
    4344      12.5742
    4345      12.8096
    4346      12.2297
    4347      12.5352
    4348      11.8682
    4349      12.1377
    4350      12.2569
    4351      12.3201
    4352      12.1175
    4353      11.8350
    4354      11.2679
    4355      11.3798
    4356      11.7948
    4357      11.4666
    4358      11.4293
    4359      11.2488
    4360      11.0561
    4361      10.5835
    4362      10.7216
    4363      11.1702
    4364      11.7965
    4365      11.9774
    4366      11.9400
    4367      12.4810
    4368      11.7795
    4369      11.7475
    4370      11.9899
    4371      12.0298
    4372      12.1952
    4373      12.1011
    4374      11.7710
    4375      12.0385
    4376      11.4659
    4377      11.4845
    4378      10.8882
    4379      11.2862
    4380      10.9012
    4381      11.1021
    4382      11.5012
    4383      12.7806
    4384      12.2584
    4385      11.9312
    4386      11.6937
    4387      11.6728
    4388      12.0552
    4389      11.8709
    4390      12.1921
    4391      12.1584
    4392      12.3011
    4393      12.7638
    4394      12.3445
    4395      12.1257
    4396      12.3177
    4397      12.6996
    4398      12.7662
    4399      12.4495
    4400      12.2631
    4401      12.5035
    4402      12.3327
    4403      11.5783
    4404      12.0157
    4405      12.5689
    4406      12.1341
    4407      11.7450
    4408      12.1981
    4409      12.4217
    4410      11.7874
    4411      12.0551
    4412      12.0938
    4413      12.2460
    4414      12.5672
    4415      12.4969
    4416      12.3755
    4417      12.3437
    4418      13.4369
    4419      12.6569
    4420      12.6275
    4421      12.8342
    4422      13.2626
    4423      13.1369
    4424      12.6749
    4425      12.5898
    4426      13.3991
    4427      12.5877
    4428      12.8583
    4429      12.6321
    4430      13.1402
    4431      12.8526
    4432      13.1711
    4433      13.2276
    4434      13.3690
    4435      12.5228
    4436      12.2386
    4437      12.2380
    4438      12.4717
    4439      12.2489
    4440      13.3649
    4441      12.6910
    4442      12.1232
    4443      12.0625
    4444      11.8909
    4445      13.3216
    4446      11.8079
    4447      12.6640
    4448      11.9551
    4449      12.1188
    4450      12.3330
    4451      11.9846
    4452      12.6441
    4453      11.6755
    4454      11.3758
    4455      12.0046
    4456      11.7144
    4457      12.0058
    4458      11.5886
    4459      12.2326
    4460      12.5570
    4461      12.3142
    4462      11.9513
    4463      12.4170
    4464      12.8580
    4465      12.4429
    4466      12.5477
    4467      11.7437
    4468      12.2260
    4469      12.2906
    4470      12.3962
    4471      11.7403
    4472      11.7605
    4473      12.7996
    4474      12.3036
    4475      11.9215
    4476      12.3579
    4477      11.9994
    4478      12.7618
    4479      11.3169
    4480      12.0278
    4481      11.5375
    4482      11.1991
    4483      11.4377
    4484      11.7639
    4485      11.6585
    4486      11.3903
    4487      11.4203
    4488      12.1624
    4489      12.2760
    4490      12.0400
    4491      12.3421
    4492      11.6043
    4493      11.5261
    4494      11.4255
    4495      11.2670
    4496      11.1939
    4497      11.6031
    4498      12.0185
    4499      11.3342
    4500      12.4891
    4501      12.3843
    4502      11.9876
    4503      12.1051
    4504      11.9050
    4505      12.0123
    4506      11.5438
    4507      10.6818
    4508      10.6013
    4509      11.8821
    4510      11.7105
    4511      11.4258
    4512      11.6550
    4513      12.4255
    4514      11.6864
    4515      12.1795
    4516      11.0923
    4517      11.2696
    4518      11.3768
    4519      11.6777
    4520      11.6293
    4521      11.4916
    4522      11.9195
    4523      12.2042
    4524      11.6409
    4525      11.5893
    4526      11.5234
    4527      11.3307
    4528      11.3373
    4529      11.4854
    4530      11.9676
    4531      11.4917
    4532      12.0086
    4533      12.2056
    4534      12.1945
    4535      12.7959
    4536      12.2340
    4537      12.7617
    4538      12.0497
    4539      11.9506
    4540      11.8103
    4541      11.9159
    4542      12.1725
    4543      12.2576
    4544      12.7111
    4545      12.1592
    4546      12.3585
    4547      11.8325
    4548      12.1096
    4549      11.4032
    4550      11.7683
    4551      11.4824
    4552      12.8856
    4553      12.1301
    4554      11.8392
    4555      12.2237
    4556      12.1893
    4557      12.0006
    4558      12.7401
    4559      11.9515
    4560      11.0451
    4561      12.5360
    4562      11.7355
    4563      11.8937
    4564      11.5409
    4565      11.2081
    4566      12.0101
    4567      11.3732
    4568      11.3958
    4569      10.8702
    4570      11.6449
    4571      11.1697
    4572      11.4282
    4573      11.1656
    4574      10.5204
    4575      11.4937
    4576      11.3784
    4577      11.6535
    4578      11.5150
    4579      11.9676
    4580      12.0002
    4581      11.7386
    4582      11.8168
    4583      11.6800
    4584      11.9881
    4585      11.7497
    4586      11.7392
    4587      11.0346
    4588      11.2003
    4589      12.1143
    4590      11.5715
    4591      11.2882
    4592      11.4945
    4593      10.9750
    4594      11.2447
    4595      10.3772
    4596      10.5980
    4597      10.7232
    4598      11.0380
    4599      10.1045
    4600      11.0864
    4601      11.0372
    4602      11.3045
    4603      10.8357
    4604      11.1401
    4605      11.3308
    4606      11.5924
    4607      11.1252
    4608      11.3510
    4609      11.5255
    4610      10.7065
    4611      11.4571
    4612      11.0735
    4613      10.5880
    4614      10.8450
    4615      11.3696
    4616      11.6326
    4617      11.7782
    4618      11.2177
    4619      12.1742
    4620      11.9603
    4621      12.7397
    4622      12.0796
    4623      12.9183
    4624      12.0849
    4625      12.3071
    4626      12.4774
    4627      12.1532
    4628      11.5258
    4629      11.7034
    4630      11.8922
    4631      11.8736
    4632      11.7270
    4633      11.7082
    4634      12.1548
    4635      12.2724
    4636      11.8178
    4637      12.2660
    4638      12.6751
    4639      12.4134
    4640      11.8393
    4641      12.2892
    4642      12.0283
    4643      11.2332
    4644      10.8614
    4645      11.6694
    4646      11.1690
    4647      11.5945
    4648      11.7310
    4649      11.4166
    4650      11.7011
    4651      11.8549
    4652      11.1863
    4653      11.2750
    4654      12.3618
    4655      10.6906
    4656      11.4873
    4657      11.5088
    4658      11.9145
    4659      11.8464
    4660      11.0539
    4661      11.9864
    4662      12.2076
    4663      11.7492
    4664      11.4400
    4665      11.6013
    4666      12.0083
    4667      11.8475
    4668      11.7292
    4669      12.2080
    4670      11.4067
    4671      11.6796
    4672      12.0726
    4673      12.0248
    4674      12.1225
    4675      12.0753
    4676      11.8027
    4677      11.8552
    4678      12.1225
    4679      11.6212
    4680      11.6797
    4681      11.8783
    4682      12.1911
    4683      11.9258
    4684      11.5615
    4685      11.8324
    4686      11.4079
    4687      11.5234
    4688      11.1976
    4689      11.4056
    4690      11.4377
    4691      11.4791
    4692      11.0338
    4693      11.4423
    4694      11.1259
    4695      10.8292
    4696      11.6489
    4697      11.4034
    4698      11.9073
    4699      10.6350
    4700      11.5545
    4701      11.7080
    4702      11.7876
    4703      11.2045
    4704      11.2757
    4705      10.7984
    4706      11.7796
    4707      12.0577
    4708      11.3809
    4709      11.5990
    4710      12.4324
    4711      12.0961
    4712      11.5484
    4713      11.2235
    4714      11.6539
    4715      11.9278
    4716      11.5971
    4717      11.0692
    4718      11.2780
    4719      11.7077
    4720      11.7474
    4721      12.1891
    4722      12.2060
    4723      12.4089
    4724      11.9205
    4725      12.1505
    4726      11.6711
    4727      11.6188
    4728      11.1923
    4729      11.5506
    4730      11.8908
    4731      12.0066
    4732      11.6219
    4733      12.3944
    4734      11.7239
    4735      12.0483
    4736      12.3021
    4737      11.8602
    4738      12.0568
    4739      12.3353
    4740      11.8312
    4741      12.1298
    4742      12.0719
    4743      11.5826
    4744      11.0691
    4745      11.1445
    4746      11.1453
    4747      11.2733
    4748      11.3963
    4749      11.8588
    4750      12.9269
    4751      12.3024
    4752      12.3537
    4753      11.8273
    4754      12.3877
    4755      11.9818
    4756      11.7293
    4757      11.9583
    4758      12.0463
    4759      12.0030
    4760      11.1936
    4761      11.7138
    4762      11.5224
    4763      11.5963
    4764      11.5717
    4765      11.2945
    4766      10.9901
    4767      11.1807
    4768      10.7697
    4769      11.3329
    4770      11.5383
    4771      10.8754
    4772      11.3989
    4773      11.0800
    4774      11.3732
    4775      11.0543
    4776      11.9681
    4777      11.5123
    4778      11.3098
    4779      10.8800
    4780      10.9655
    4781      11.6909
    4782      12.1326
    4783      11.1547
    4784      11.2736
    4785      11.4668
    4786      11.8920
    4787      11.7681
    4788      11.3400
    4789      11.7834
    4790      10.9072
    4791      11.2814
    4792      11.7633
    4793      10.5748
    4794      10.8207
    4795      10.7262
    4796      10.9495
    4797      10.8109
    4798      11.3104
    4799      10.6182
    4800      10.2845
    4801      10.9874
    4802      10.8943
    4803      11.0462
    4804      11.1593
    4805      11.5179
    4806      10.3689
    4807      11.0079
    4808      11.4763
    4809      11.6192
    4810      12.4433
    4811      12.3897
    4812      12.1716
    4813      12.0213
    4814      12.0582
    4815      11.6843
    4816      11.7420
    4817      12.7617
    4818      12.1082
    4819      11.6410
    4820      11.2199
    4821      11.1387
    4822      10.7402
    4823      10.4916
    4824      10.4245
    4825      10.2712
    4826      10.5236
    4827      10.4862
    4828      10.6206
    4829      10.3100
    4830      10.4256
    4831      10.5209
    4832      10.4638
    4833      10.3841
    4834      10.5412
    4835      10.5241
    4836      10.1788
    4837      10.8756
    4838      10.5837
    4839      10.3031
    4840       9.9853
    4841       9.8128
    4842      10.8031
    4843      10.2683
    4844       9.7141
    4845      10.2054
    4846      10.4240
    4847      10.3284
    4848       9.9325
    4849      10.0778
    4850      10.7667
    4851      10.7539
    4852      10.9320
    4853      10.5656
    4854      10.7411
    4855      10.8398
    4856      10.6470
    4857      10.0331
    4858      10.9459
    4859      11.3499
    4860      10.7715
    4861      10.2156
    4862      10.4005
    4863      10.0432
    4864      10.2133
    4865      10.0346
    4866       9.9331
    4867       9.9276
    4868      10.1625
    4869       9.8928
    4870      10.4384
    4871      10.1857
    4872       9.8424
    4873      10.7812
    4874       9.5419
    4875      10.1170
    4876      10.1879
    4877      10.1385
    4878      10.0645
    4879      10.0420
    4880      10.2684
    4881      10.1719
    4882      10.8355
    4883      10.1219
    4884      11.0400
    4885      10.4332
    4886      10.3084
    4887      10.4324
    4888      10.4022
    4889      10.1339
    4890      10.7265
    4891      10.8102
    4892      11.1368
    4893      10.8590
    4894      10.1211
    4895      10.3411
    4896      10.2651
    4897       9.8599
    4898       9.4978
    4899      10.0128
    4900       9.7041
    4901       9.6096
    4902       9.7042
    4903       9.5540
    4904      10.0992
    4905       9.6696
    4906       9.9803
    4907      10.2157
    4908       9.0011
    4909       9.6515
    4910      10.0911
    4911      10.4214
    4912      10.3769
    4913      10.0103
    4914       9.7866
    4915       9.7956
    4916      10.0720
    4917      10.6497
    4918      10.6948
    4919      10.5246
    4920      10.5063
    4921      10.9059
    4922      10.1618
    4923      10.0450
    4924      10.2110
    4925       9.7706
    4926       9.8110
    4927      10.1831
    4928      10.4275
    4929      10.1274
    4930       9.7124
    4931      10.3516
    4932      10.2493
    4933      10.0704
    4934       9.5472
    4935      10.3874
    4936       9.5204
    4937       9.8170
    4938       9.8547
    4939       9.7341
    4940       9.9885
    4941      10.4970
    4942       9.8331
    4943      10.1754
    4944      10.8211
    4945      10.4207
    4946       9.8155
    4947      10.6946
    4948      10.6618
    4949      10.9412
    4950      11.9047
    4951      11.4891
    4952      11.6043
    4953      11.6172
    4954      11.6374
    4955      11.8849
    4956      12.1370
    4957      11.9705
    4958      11.5931
    4959      11.6991
    4960      11.1486
    4961      11.5757
    4962      11.4424
    4963      11.3070
    4964      10.7920
    4965      10.9298
    4966      11.9591
    4967      11.5646
    4968      11.3400
    4969      11.1279
    4970      10.7852
    4971      10.9484
    4972      11.0743
    4973      11.2976
    4974      11.3619
    4975      10.9057
    4976      11.1440
    4977      11.0829
    4978      11.1687
    4979      11.3972
    4980      11.5313
    4981      12.3648
    4982      12.3636
    4983      12.7923
    4984      12.2453
    4985      12.6612
    4986      12.7161
    4987      12.7399
    4988      12.6402
    4989      12.5353
    4990      12.7560
    4991      12.6090
    4992      12.3727
    4993      12.1883
    4994      11.9955
    4995      12.7310
    4996      12.6249
    4997      12.5252
    4998      12.9160
    4999      12.9712
    5000      13.0460
    5001      11.6042
    5002      11.7374
    5003      12.1065
    5004      11.3630
    5005      11.7113
    5006      11.5621
    5007      11.6644
    5008      11.6800
    5009      11.2458
    5010      11.1671
    5011      11.3519
    5012      11.4480
    5013      11.1128
    5014      11.5120
    5015      11.2425
    5016      11.6505
    5017      11.2651
    5018      11.6990
    5019      11.4183
    5020      11.5036
    5021      11.6880
    5022      12.0203
    5023      12.3935
    5024      11.3378
    5025      12.4167
    5026      11.7678
    5027      12.0733
    5028      12.0760
    5029      11.7344
    5030      12.1263
    5031      12.0915
    5032      12.4364
    5033      11.9412
    5034      11.8132
    5035      11.6097
    5036      11.5651
    5037      10.4886
    5038      11.3292
    5039      11.3118
    5040      10.9536
    5041      10.4534
    5042      10.9985
    5043      10.4602
    5044      11.1898
    5045      10.9705
    5046      11.5004
    5047      11.2162
    5048      11.3631
    5049      11.1301
    5050      11.4329
    5051      11.2777
    5052      11.9082
    5053      11.2813
    5054      11.4290
    5055      10.6361
    5056      10.8575
    5057      10.4902
    5058      10.2943
    5059      10.4686
    5060      10.6728
    5061      10.4211
    5062      10.5067
    5063      10.3206
    5064      10.3307
    5065      10.6796
    5066      10.4124
    5067      10.4444
    5068      10.7673
    5069      11.1377
    5070      11.2393
    5071      11.3935
    5072      10.5898
    5073      10.9037
    5074      10.9211
    5075      10.8115
    5076      10.8399
    5077      10.4319
    5078      10.7196
    5079      10.7275
    5080      11.0522
    5081      11.3844
    5082      10.3929
    5083      10.4246
    5084      10.1205
    5085      10.5131
    5086      10.7283
    5087      10.3257
    5088       9.8479
    5089      10.1321
    5090      10.5285
    5091      10.7013
    5092      10.9795
    5093      10.4790
    5094      10.0656
    5095      10.4319
    5096      10.8686
    5097      10.4021
    5098      10.7523
    5099      11.0152
    5100      10.4205
    5101      10.7226
    5102      10.7530
    5103      10.1018
    5104      10.2065
    5105      10.1664
    5106      10.5305
    5107      10.1490
    5108      10.1572
    5109      10.2894
    5110      10.0836
    5111      10.1397
    5112      10.2209
    5113       9.5744
    5114       9.9130
    5115       9.3002
    5116       9.8419
    5117       9.9621
    5118       9.7508
    5119      10.0265
    5120      10.4466
    5121      10.2294
    5122      10.6231
    5123      10.8821
    5124      10.2713
    5125      10.0548
    5126      10.3392
    5127       9.5836
    5128      10.3661
    5129       9.8814
    5130      10.3244
    5131      10.0739
    5132       9.8263
    5133       9.9323
    5134      10.1961
    5135      10.1981
    5136      10.3602
    5137       9.9723
    5138      10.2976
    5139      11.1093
    5140      10.7043
    5141       9.7813
    5142      10.3371
    5143      10.6788
    5144       9.9537
    5145       9.6004
    5146      10.1584
    5147      10.1054
    5148      10.2447
    5149       9.3074
    5150       9.8557
    5151       9.7296
    5152       9.7762
    5153      10.0405
    5154       9.3452
    5155       9.8310
    5156       9.9071
    5157       9.9918
    5158       9.9257
    5159      10.0202
    5160       9.8329
    5161      10.5528
    5162       9.6762
    5163      10.1035
    5164      10.5758
    5165      10.5119
    5166       9.9160
    5167      10.5375
    5168      10.2618
    5169      10.1255
    5170       9.6590
    5171      10.4121
    5172      10.2462
    5173      10.4322
    5174       9.9576
    5175       9.6215
    5176       9.9333
    5177      10.5698
    5178      10.5299
    5179      10.4720
    5180      11.0992
    5181      10.6196
    5182      10.7450
    5183      11.1155
    5184      10.1396
    5185      10.7939
    5186      10.6114
    5187      10.8252
    5188      10.5922
    5189      11.2858
    5190      11.5605
    5191      11.4553
    5192      11.1792
    5193      10.8321
    5194      11.3858
    5195      11.4545
    5196      11.3955
    5197      11.6181
    5198      11.2946
    5199      11.2337
    5200      10.9579
    5201      11.0629
    5202      11.4259
    5203      12.0715
    5204      11.8904
    5205      11.7511
    5206      11.2314
    5207      11.7430
    5208      11.5964
    5209      10.8781
    5210      10.5914
    5211      11.1022
    5212      11.6028
    5213      10.9678
    5214      10.9000
    5215      10.8977
    5216      10.3805
    5217      10.5179
    5218      10.8007
    5219      11.2035
    5220      11.1883
    5221      11.2031
    5222      11.3208
    5223      11.5771
    5224      11.6115
    5225      12.1837
    5226      11.6553
    5227      11.8362
    5228      11.9373
    5229      11.9772
    5230      11.6713
    5231      11.7132
    5232      11.5347
    5233      12.0174
    5234      11.9274
    5235      11.6313
    5236      12.2902
    5237      12.6692
    5238      12.5972
    5239      12.8564
    5240      12.2875
    5241      12.5450
    5242      11.9166
    5243      11.8584
    5244      11.7086
    5245      12.3264
    5246      12.8075
    5247      12.6499
    5248      12.6843
    5249      12.1875
    5250      12.2905
    5251      12.1011
    5252      12.6352
    5253      12.2585
    5254      11.4566
    5255      11.2755
    5256      12.1381
    5257      12.3367
    5258      12.1120
    5259      11.9903
    5260      12.7938
    5261      11.9556
    5262      11.9540
    5263      11.8885
    5264      12.0915
    5265      12.2073
    5266      12.4717
    5267      12.2809
    5268      11.9029
    5269      12.5588
    5270      11.4316
    5271      11.9534
    5272      12.3180
    5273      11.9536
    5274      11.8615
    5275      12.0625
    5276      12.8477
    5277      11.8744
    5278      11.5623
    5279      11.9042
    5280      11.4915
    5281      11.3799
    5282      11.3596
    5283      12.0409
    5284      12.2895
    5285      12.1198
    5286      12.0040
    5287      12.3916
    5288      12.3377
    5289      12.2729
    5290      11.8216
    5291      11.8735
    5292      11.5666
    5293      11.7302
    5294      12.4386
    5295      11.3701
    5296      11.3151
    5297      11.3885
    5298      12.2393
    5299      12.2761
    5300      11.8025
    5301      12.1248
    5302      12.0410
    5303      11.8223
    5304      12.3083
    5305      11.7481
    5306      12.0985
    5307      11.9711
    5308      10.9386
    5309      12.2829
    5310      10.8989
    5311      11.2561
    5312      11.0711
    5313      11.0358
    5314      11.7574
    5315      10.8222
    5316      10.1943
    5317      11.0968
    5318      10.3126
    5319      10.6805
    5320      10.9007
    5321      10.8497
    5322      11.8855
    5323      10.9312
    5324      10.6281
    5325      10.8432
    5326      10.8451
    5327      11.3919
    5328      12.1366
    5329      12.3308
    5330      12.8232
    5331      12.0215
    5332      11.6658
    5333      11.5627
    5334      12.1848
    5335      11.7084
    5336      11.3799
    5337      11.7556
    5338      12.0952
    5339      11.5829
    5340      11.4417
    5341      11.1583
    5342      10.7635
    5343      10.2579
    5344      10.8567
    5345      10.7192
    5346      10.3421
    5347      11.0629
    5348      10.4913
    5349      10.7149
    5350      10.4388
    5351      10.6644
    5352      10.8774
    5353      10.3397
    5354      10.6335
    5355      10.8490
    5356      11.2486
    5357      10.7791
    5358      10.5564
    5359      11.0827
    5360      10.6503
    5361      11.5648
    5362      10.4402
    5363      10.5460
    5364      11.1123
    5365      10.9512
    5366      11.1462
    5367      10.2808
    5368      10.9279
    5369      11.1096
    5370      11.2403
    5371      10.9756
    5372      11.2104
    5373      11.7462
    5374      10.9022
    5375      11.7739
    5376      11.3198
    5377      11.2785
    5378      11.3765
    5379      11.5582
    5380      11.6294
    5381      11.8548
    5382      11.9752
    5383      12.1797
    5384      11.1743
    5385      11.3656
    5386      11.5725
    5387      11.5210
    5388      11.6968
    5389      11.3269
    5390      10.8620
    5391      10.9514
    5392      11.7599
    5393      11.5283
    5394      11.7005
    5395      11.6268
    5396      11.5272
    5397      10.9361
    5398      11.1839
    5399      11.4035
    5400      11.2912
    5401      11.6819
    5402      11.6483
    5403      11.5665
    5404      11.6319
    5405      11.4745
    5406      11.1005
    5407      11.5329
    5408      11.4396
    5409      11.6721
    5410      12.1506
    5411      11.2640
    5412      12.0466
    5413      12.0872
    5414      12.0130
    5415      11.3546
    5416      11.7962
    5417      12.1313
    5418      11.9187
    5419      12.0111
    5420      12.1382
    5421      12.3385
    5422      12.6709
    5423      12.1611
    5424      12.8215
    5425      12.2025
    5426      12.2748
    5427      12.2004
    5428      12.2805
    5429      12.0564
    5430      12.7069
    5431      12.3610
    5432      12.4964
    5433      13.0745
    5434      12.3973
    5435      12.2692
    5436      12.4913
    5437      11.5757
    5438      11.9184
    5439      12.0495
    5440      11.7319
    5441      11.6066
    5442      11.9503
    5443      12.1204
    5444      11.2219
    5445      11.6542
    5446      11.7089
    5447      11.4915
    5448      11.2923
    5449      11.7661
    5450      11.8641
    5451      11.8638
    5452      11.5468
    5453      11.9054
    5454      11.6500
    5455      11.8009
    5456      11.6133
    5457      11.4232
    5458      11.7461
    5459      11.6944
    5460      12.7212
    5461      11.8248
    5462      11.7997
    5463      12.0279
    5464      11.8174
    5465      12.2248
    5466      11.7860
    5467      12.6681
    5468      12.0849
    5469      12.0148
    5470      11.8381
    5471      12.0060
    5472      11.7022
    5473      11.6061
    5474      11.9428
    5475      12.2599
    5476      12.2495
    5477      11.8453
    5478      12.1855
    5479      12.8458
    5480      12.3226
    5481      12.7150
    5482      12.4375
    5483      12.2282
    5484      11.4888
    5485      11.9897
    5486      12.1178
    5487      12.1265
    5488      11.8358
    5489      11.6465
    5490      11.7444
    5491      12.1427
    5492      11.9946
    5493      11.7882
    5494      12.0659
    5495      11.9296
    5496      12.3321
    5497      12.3538
    5498      11.8514
    5499      11.7823
    5500      12.0156
    5501      12.3033
    5502      12.2153
    5503      12.3350
    5504      11.3899
    5505      11.5319
    5506      12.4724
    5507      12.1667
    5508      12.2930
    5509      11.6178
    5510      11.5870
    5511      11.9415
    5512      11.9216
    5513      12.1786
    5514      11.9850
    5515      11.4609
    5516      11.8538
    5517      11.7495
    5518      12.2379
    5519      11.8963
    5520      11.8903
    5521      11.7530
    5522      12.1690
    5523      12.2153
    5524      11.8421
    5525      10.8974
    5526      12.1080
    5527      11.5135
    5528      11.9604
    5529      11.8164
    5530      11.7836
    5531      11.7047
    5532      12.0839
    5533      11.4924
    5534      12.0999
    5535      12.4721
    5536      12.2552
    5537      11.5556
    5538      12.0649
    5539      10.9005
    5540      11.5644
    5541      11.9590
    5542      11.0766
    5543      12.1248
    5544      12.0362
    5545      11.3039
    5546      11.4600
    5547      11.3498
    5548      11.9950
    5549      11.1189
    5550      11.9664
    5551      11.3385
    5552      11.3128
    5553      11.1991
    5554      11.9846
    5555      12.0310
    5556      11.2303
    5557      12.9919
    5558      11.9859
    5559      12.1079
    5560      11.7733
    5561      12.7630
    5562      11.9826
    5563      12.2086
    5564      11.7293
    5565      11.4704
    5566      11.0062
    5567      11.1991
    5568      12.1560
    5569      11.9593
    5570      12.2729
    5571      12.0747
    5572      11.7226
    5573      11.6873
    5574      11.7990
    5575      11.5279
    5576      11.6563
    5577      11.3995
    5578      11.3882
    5579      11.1326
    5580      11.2981
    5581      11.5371
    5582      11.8584
    5583      12.3019
    5584      11.8869
    5585      11.9769
    5586      11.6773
    5587      11.4186
    5588      11.8014
    5589      11.5065
    5590      11.4340
    5591      11.0014
    5592      10.8061
    5593      11.0228
    5594      10.8502
    5595      11.2353
    5596      11.2842
    5597      11.2180
    5598      11.4126
    5599      12.2442
    5600      11.5495
    5601      11.8658
    5602      11.9336
    5603      12.1421
    5604      12.1898
    5605      12.3373
    5606      11.1245
    5607      12.0851
    5608      12.2049
    5609      12.3480
    5610      11.9958
    5611      12.0953
    5612      12.2327
    5613      12.1113
    5614      11.5748
    5615      12.2097
    5616      11.8595
    5617      11.9991
    5618      11.2070
    5619      12.0969
    5620      11.8406
    5621      12.0895
    5622      12.0183
    5623      12.1789
    5624      12.2334
    5625      11.6519
    5626      12.1250
    5627      12.1180
    5628      11.8819
    5629      11.2344
    5630      11.9838
    5631      11.7291
    5632      11.0986
    5633      10.9061
    5634      11.3664
    5635      10.9085
    5636      11.4894
    5637      10.7442
    5638      11.0702
    5639      11.3310
    5640      11.6247
    5641      11.3659
    5642      11.5047
    5643      11.6147
    5644      11.6093
    5645      11.6166
    5646      11.4045
    5647      11.3281
    5648      11.3680
    5649      11.7993
    5650      11.6575
    5651      12.1047
    5652      11.5558
    5653      12.0859
    5654      11.9406
    5655      12.0676
    5656      11.7158
    5657      12.1552
    5658      11.9971
    5659      12.0166
    5660      12.1630
    5661      11.7773
    5662      11.5997
    5663      11.5333
    5664      11.3191
    5665      11.1136
    5666      11.4680
    5667      11.1035
    5668      11.9940
    5669      11.6989
    5670      10.9173
    5671      10.8728
    5672      11.0054
    5673      10.8731
    5674      11.1621
    5675      11.5801
    5676      11.7827
    5677      11.4603
    5678      11.7721
    5679      11.5833
    5680      12.0574
    5681      12.0119
    5682      12.4998
    5683      12.1977
    5684      12.0591
    5685      12.4069
    5686      11.8245
    5687      12.0818
    5688      12.1535
    5689      12.5688
    5690      12.5623
    5691      12.2990
    5692      12.1502
    5693      12.2380
    5694      11.9605
    5695      11.8976
    5696      12.2452
    5697      12.2759
    5698      12.1341
    5699      12.4191
    5700      12.2999
    5701      12.7541
    5702      12.2162
    5703      11.6583
    5704      12.2221
    5705      11.4415
    5706      11.9915
    5707      12.7983
    5708      12.2058
    5709      12.1732
    5710      11.4994
    5711      11.5919
    5712      11.8715
    5713      12.6789
    5714      12.5880
    5715      12.0327
    5716      11.3322
    5717      11.6792
    5718      11.6805
    5719      12.3550
    5720      12.0234
    5721      12.3224
    5722      12.2193
    5723      12.0208
    5724      11.6265
    5725      11.7052
    5726      11.8292
    5727      11.6938
    5728      12.0894
    5729      11.7512
    5730      11.8600
    5731      11.0410
    5732      12.0723
    5733      11.6144
    5734      11.4316
    5735      11.1530
    5736      11.5519
    5737      11.2523
    5738      11.4831
    5739      11.4628
    5740      11.0494
    5741      10.7025
    5742      11.8776
    5743      11.8715
    5744      12.1369
    5745      12.7854
    5746      12.1359
    5747      11.4551
    5748      12.1812
    5749      11.4848
    5750      11.4482
    5751      11.5671
    5752      11.3754
    5753      11.4430
    5754      11.7951
    5755      11.6948
    5756      12.4120
    5757      11.6065
    5758      11.8910
    5759      11.6324
    5760      11.5456
    5761      11.9773
    5762      11.2213
    5763      11.5147
    5764      11.5249
    5765      11.0628
    5766      11.0065
    5767      11.7148
    5768      11.5439
    5769      11.5118
    5770      11.6784
    5771      11.4331
    5772      12.2453
    5773      11.2164
    5774      10.2653
    5775      10.9213
    5776      10.0672
    5777      10.0884
    5778      10.3439
    5779      10.1600
    5780       9.5811
    5781       9.8218
    5782      10.3836
    5783      10.2141
    5784       9.9469
    5785      10.4791
    5786      10.0388
    5787      10.5404
    5788      10.3009
    5789      10.4222
    5790      10.3099
    5791      10.3620
    5792      10.9320
    5793      10.3194
    5794      10.6492
    5795      10.1542
    5796      10.1136
    5797      10.9110
    5798      11.3190
    5799      10.7484
    5800      10.9289
    5801      10.2842
    5802      11.1002
    5803      10.5536
    5804      10.7235
    5805       9.9647
    5806      10.3034
    5807      10.1099
    5808      10.9594
    5809      10.3361
    5810      10.3343
    5811      10.8904
    5812       9.9414
    5813      10.5589
    5814      10.2333
    5815      11.2351
    5816      11.4409
    5817      10.5797
    5818      10.1144
    5819      10.2778
    5820      10.0803
    5821       9.5049
    5822      10.4533
    5823      10.2002
    5824      10.0085
    5825      10.1963
    5826      10.1527
    5827      10.4536
    5828      10.1349
    5829      10.0182
    5830      10.0514
    5831       9.9458
    5832       9.8740
    5833      10.0649
    5834      10.3979
    5835      10.1994
    5836      10.0768
    5837      10.5300
    5838      10.1425
    5839      10.5268
    5840      10.3280
    5841      10.6025
    5842       9.7891
    5843      10.3543
    5844       9.5276
    5845      10.1188
    5846      10.2330
    5847      11.4232
    5848      10.8052
    5849      10.7247
    5850      10.1650
    5851      10.3396
    5852      10.9006
    5853      10.2225
    5854      10.0241
    5855      10.3897
    5856      10.7482
    5857      10.4541
    5858      10.1330
    5859       9.6940
    5860       9.6378
    5861       9.8970
    5862       9.7014
    5863       9.7503
    5864       8.9287
    5865       8.9909
    5866       9.0933
    5867       9.4927
    5868       9.9201
    5869       9.7581
    5870      10.0313
    5871      10.0685
    5872       9.9806
    5873       9.7687
    5874      10.2430
    5875       9.9746
    5876       9.8226
    5877      10.5323
    5878       9.8106
    5879       9.7463
    5880       9.5871
    5881       9.8738
    5882      10.4320
    5883      10.5151
    5884       9.9462
    5885      10.6557
    5886      10.7278
    5887      10.6939
    5888      11.0981
    5889      10.6511
    5890      11.0460
    5891      10.2385
    5892      11.0498
    5893      10.0862
    5894      10.4850
    5895      10.8447
    5896      10.7459
    5897      10.8789
    5898      10.8368
    5899      10.3701
    5900      10.6607
    5901      10.4088
    5902      10.3541
    5903       9.9253
    5904      10.2140
    5905      10.2861
    5906      10.0606
    5907       9.9606
    5908      10.0553
    5909      10.3235
    5910      10.1806
    5911      10.4015
    5912      11.1642
    5913      11.2049
    5914      11.1126
    5915      10.9916
    5916      10.8831
    5917      10.8988
    5918      10.6907
    5919       9.8768
    5920      10.2281
    5921       9.8686
    5922      10.5387
    5923      10.5078
    5924      10.0573
    5925      11.0512
    5926      10.9654
    5927      11.0707
    5928      11.2251
    5929      11.0031
    5930      11.1548
    5931      10.6111
    5932      10.9210
    5933      11.7195
    5934      11.1742
    5935      11.0701
    5936      11.1068
    5937      11.3202
    5938      11.7795
    5939      11.8296
    5940      12.2602
    5941      12.4183
    5942      12.3306
    5943      12.3570
    5944      11.3661
    5945      11.9899
    5946      11.6773
    5947      11.4323
    5948      12.1994
    5949      11.9592
    5950      11.6242
    5951      11.7025
    5952      12.0082
    5953      11.4840
    5954      12.0500
    5955      11.1027
    5956      10.9037
    5957      11.1797
    5958      11.1823
    5959      11.2602
    5960      11.2849
    5961      11.1511
    5962      10.9699
    5963      12.0639
    5964      11.3218
    5965      11.9931
    5966      11.9434
    5967      11.8834
    5968      10.8143
    5969      11.5480
    5970      11.1405
    5971      10.4991
    5972      11.0452
    5973      10.7783
    5974      11.0621
    5975      11.1731
    5976      11.2513
    5977      11.3273
    5978      11.2562
    5979      11.2948
    5980      11.1676
    5981      10.9105
    5982      10.8276
    5983      11.3135
    5984      10.4814
    5985      11.1796
    5986      11.2018
    5987      10.9267
    5988      11.4830
    5989      11.6329
    5990      12.0721
    5991      12.2664
    5992      12.0474
    5993      11.4748
    5994      11.9214
    5995      11.2788
    5996      11.4502
    5997      11.2525
    5998      11.5802
    5999      11.2227
    6000      11.4930
    6001      12.1711
    6002      10.8217
    6003      11.1911
    6004      11.2852
    6005      11.2971
    6006      11.5610
    6007      11.0365
    6008      11.6785
    6009      11.3416
    6010      11.1823
    6011      10.8401
    6012      11.5149
    6013      11.3507
    6014      11.6774
    6015      10.7771
    6016      10.6592
    6017      11.7041
    6018      10.7994
    6019      11.3237
    6020      10.5624
    6021      11.0838
    6022      11.6120
    6023      12.1842
    6024      11.5691
    6025      11.8822
    6026      11.3758
    6027      12.1041
    6028      11.5573
    6029      11.8614
    6030      11.6548
    6031      11.5413
    6032      11.9097
    6033      11.0665
    6034      12.1217
    6035      11.2723
    6036      11.0054
    6037      10.3168
    6038      11.1644
    6039      10.7819
    6040      10.7229
    6041      11.0730
    6042      10.7640
    6043      10.6566
    6044      11.9232
    6045      10.9754
    6046      11.2900
    6047      11.4039
    6048      11.5504
    6049      11.3331
    6050      10.3803
    6051      10.9527
    6052      11.0107
    6053      10.4986
    6054      11.2215
    6055      10.9360
    6056      10.9468
    6057      11.2548
    6058      11.2239
    6059      10.1346
    6060       9.7905
    6061      10.5744
    6062      10.8989
    6063      10.9621
    6064       9.8858
    6065      10.4166
    6066      10.5509
    6067      11.3983
    6068      11.6516
    6069      11.1949
    6070      10.7021
    6071      10.4569
    6072      10.4496
    6073      10.0436
    6074      10.6017
    6075      10.6449
    6076      10.6048
    6077      10.7406
    6078      11.0876
    6079      10.8881
    6080      10.5533
    6081      10.8462
    6082      10.7692
    6083      10.9568
    6084      10.4551
    6085      10.9120
    6086      11.0112
    6087      11.2987
    6088      11.0545
    6089      11.5276
    6090      10.8438
    6091      11.5953
    6092      11.7868
    6093      11.2986
    6094      11.0250
    6095      10.8379
    6096      11.1541
    6097      11.1577
    6098      11.3132
    6099      11.5978
    6100      11.6021
    6101      11.4429
    6102      10.3357
    6103      11.2831
    6104      11.8178
    6105      11.7132
    6106      11.3677
    6107      10.8447
    6108      10.6927
    6109      11.5782
    6110      11.8069
    6111      11.7258
    6112      11.6201
    6113      11.5941
    6114      11.6276
    6115      11.1535
    6116      10.7803
    6117      10.8101
    6118      10.7445
    6119      10.7978
    6120      10.1809
    6121      10.8797
    6122       9.6973
    6123      10.1718
    6124      10.3061
    6125      10.8065
    6126      10.7276
    6127      10.4986
    6128      10.7236
    6129      10.9329
    6130      10.9327
    6131      10.7105
    6132      10.8076
    6133      10.3479
    6134      10.4590
    6135      10.4174
    6136      10.7424
    6137      10.6477
    6138      11.2287
    6139      10.3429
    6140      10.9552
    6141      10.7230
    6142      10.2712
    6143      10.3329
    6144      11.4941
    6145      10.5754
    6146      11.1170
    6147      10.3984
    6148      10.8634
    6149      11.5662
    6150      10.4290
    6151      12.0161
    6152      11.4668
    6153      11.8833
    6154      10.7899
    6155      11.3379
    6156      11.3890
    6157      11.0410
    6158      10.9543
    6159      11.3765
    6160      11.1782
    6161      11.5528
    6162      11.4676
    6163      10.7752
    6164      11.2198
    6165      10.8840
    6166      11.0397
    6167      10.6973
    6168      11.1189
    6169      11.1422
    6170      10.5430
    6171      10.6821
    6172      10.4884
    6173      10.9555
    6174      11.2155
    6175      10.4127
    6176      10.2716
    6177      10.5018
    6178      10.3830
    6179      10.6233
    6180       9.9134
    6181      10.5481
    6182      10.3154
    6183      10.7580
    6184      11.1016
    6185      10.9420
    6186      11.0618
    6187      10.6259
    6188      10.4946
    6189      10.3640
    6190      10.3833
    6191      11.1645
    6192      10.9224
    6193      11.4078
    6194      11.7318
    6195      11.5736
    6196      11.6956
    6197      11.2482
    6198      11.4687
    6199      10.8294
    6200      11.7609
    6201      11.3412
    6202      10.6443
    6203      11.4079
    6204      11.6713
    6205      11.3107
    6206      11.6428
    6207      11.5063
    6208      11.7068
    6209      11.4984
    6210      11.6186
    6211      11.6512
    6212      11.3605
    6213      10.8717
    6214      10.8222
    6215      10.7408
    6216      10.2802
    6217      10.3309
    6218      10.6951
    6219      10.8053
    6220      11.1292
    6221      11.0326
    6222      10.5932
    6223      10.6899
    6224      11.0243
    6225      10.7437
    6226      10.8496
    6227      11.3103
    6228      10.1531
    6229      10.6978
    6230      11.0189
    6231      10.9764
    6232      10.5194
    6233      10.7522
    6234      10.9550
    6235      10.7684
    6236      10.0883
    6237      10.3562
    6238      11.1892
    6239      10.2022
    6240      10.3961
    6241      11.0378
    6242      10.6116
    6243      10.7308
    6244      10.0329
    6245      10.2586
    6246      10.6146
    6247      10.8082
    6248      10.2780
    6249      10.2824
    6250      11.5089
    6251      10.8694
    6252      11.0274
    6253      11.1631
    6254      11.2547
    6255      10.4433
    6256      10.6447
    6257      11.1694
    6258      11.0389
    6259      10.6879
    6260      11.5683
    6261      10.9399
    6262      10.8228
    6263      10.6583
    6264      11.2507
    6265      10.6795
    6266      10.5683
    6267      11.4206
    6268      10.4925
    6269      11.5005
    6270      11.0565
    6271      11.3197
    6272      11.2184
    6273      11.0214
    6274      10.5625
    6275      10.5582
    6276      10.2078
    6277      10.6403
    6278      10.9032
    6279      10.9967
    6280      10.6264
    6281      10.3508
    6282      10.4981
    6283      10.3994
    6284      10.4897
    6285      10.8833
    6286      10.7070
    6287      10.1587
    6288      10.7114
    6289      10.2607
    6290      10.2412
    6291       9.7246
    6292      10.2398
    6293      10.3099
    6294      10.1307
    6295      10.5559
    6296      10.6401
    6297      10.5644
    6298      10.8005
    6299      10.5018
    6300      10.7003
    6301      11.1830
    6302      10.7264
    6303      10.1717
    6304      10.3105
    6305      10.0273
    6306      10.8846
    6307      10.8346
    6308      11.1642
    6309      11.6671
    6310      11.0273
    6311      11.2397
    6312      10.5855
    6313      11.2046
    6314      11.6559
    6315      10.6689
    6316      11.2843
    6317      10.8069
    6318      11.2549
    6319      10.9220
    6320      11.2147
    6321      10.8503
    6322      10.8363
    6323      10.5895
    6324      10.5487
    6325      10.7964
    6326      10.8815
    6327      10.4041
    6328      11.0908
    6329      10.4126
    6330      10.4332
    6331      10.6334
    6332      11.1585
    6333      10.5918
    6334      11.1829
    6335      10.8505
    6336      10.2370
    6337      11.1232
    6338      10.4751
    6339      10.7071
    6340      10.5854
    6341      10.4787
    6342      11.2234
    6343      10.8877
    6344      11.0202
    6345      10.9210
    6346      11.5185
    6347      11.2116
    6348      10.9483
    6349      11.6839
    6350      11.9593
    6351      11.7476
    6352      11.0272
    6353      11.1812
    6354      11.7472
    6355      11.5553
    6356      11.6056
    6357      11.6016
    6358      11.6830
    6359      12.3051
    6360      11.7535
    6361      11.4969
    6362      11.7937
    6363      10.9777
    6364      11.2857
    6365      11.8626
    6366      11.8435
    6367      11.6671
    6368      11.8486
    6369      12.1198
    6370      12.0967
    6371      12.5558
    6372      12.7621
    6373      12.2657
    6374      12.7214
    6375      12.2230
    6376      12.4477
    6377      12.2639
    6378      12.4723
    6379      12.1606
    6380      12.2665
    6381      12.6926
    6382      11.7676
    6383      12.3496
    6384      12.0910
    6385      12.7901
    6386      12.0066
    6387      12.1866
    6388      12.0498
    6389      11.8454
    6390      12.0981
    6391      12.5617
    6392      12.8354
    6393      12.5600
    6394      13.3866
    6395      12.7197
    6396      12.2772
    6397      12.5131
    6398      12.7378
    6399      12.2594
    6400      12.4700
    6401      12.2733
    6402      12.0355
    6403      12.3137
    6404      12.6269
    6405      13.0839
    6406      12.6361
    6407      12.4784
    6408      12.9001
    6409      12.6300
    6410      12.8897
    6411      12.9632
    6412      13.7780
    6413      13.0615
    6414      12.8008
    6415      12.8126
    6416      12.2119
    6417      12.4203
    6418      13.0001
    6419      12.8132
    6420      13.0056
    6421      14.0412
    6422      13.0791
    6423      13.4135
    6424      13.0897
    6425      12.9657
    6426      13.3169
    6427      12.8641
    6428      12.3687
    6429      12.8705
    6430      12.8640
    6431      12.5071
    6432      12.7086
    6433      12.9095
    6434      14.1208
    6435      13.6009
    6436      13.6007
    6437      13.4105
    6438      13.7120
    6439      13.7022
    6440      13.8512
    6441      13.8746
    6442      13.5089
    6443      13.0708
    6444      12.9645
    6445      13.4786
    6446      12.8429
    6447      13.1621
    6448      13.5555
    6449      13.0439
    6450      13.2166
    6451      12.7438
    6452      12.9271
    6453      13.2366
    6454      13.3047
    6455      12.2037
    6456      12.1011
    6457      12.6130
    6458      12.3930
    6459      12.6887
    6460      11.7136
    6461      11.5578
    6462      11.6995
    6463      12.3198
    6464      11.8810
    6465      12.0471
    6466      11.8384
    6467      11.1691
    6468      12.2886
    6469      12.0243
    6470      11.3956
    6471      11.6913
    6472      11.0738
    6473      11.7269
    6474      11.1454
    6475      11.2503
    6476      11.6470
    6477      12.4306
    6478      12.0184
    6479      12.1563
    6480      11.8766
    6481      11.5703
    6482      11.6424
    6483      10.9641
    6484      11.8176
    6485      11.9499
    6486      11.8386
    6487      11.7402
    6488      12.1093
    6489      12.1577
    6490      12.0327
    6491      11.2683
    6492      11.6788
    6493      11.4867
    6494      11.6158
    6495      11.0448
    6496      11.4345
    6497      11.9682
    6498      11.1713
    6499      11.8379
    6500      11.2655
    6501      11.1014
    6502      12.2996
    6503      11.6413
    6504      12.1531
    6505      11.8741
    6506      11.5847
    6507      12.1436
    6508      11.3900
    6509      11.3568
    6510      12.0298
    6511      11.2433
    6512      11.4092
    6513      11.9937
    6514      11.5274
    6515      11.5345
    6516      12.1143
    6517      11.8489
    6518      11.7476
    6519      11.9479
    6520      12.2129
    6521      11.2346
    6522      11.4071
    6523      11.0904
    6524      11.3607
    6525      11.2609
    6526      11.1379
    6527      11.5409
    6528      11.3760
    6529      11.2899
    6530      11.2451
    6531      11.0494
    6532      11.2915
    6533      11.1611
    6534      11.4276
    6535      11.5363
    6536      11.4921
    6537      11.5550
    6538      11.1738
    6539      11.4702
    6540      11.6934
    6541      11.7773
    6542      11.9131
    6543      11.3084
    6544      11.3863
    6545      11.5414
    6546      11.4059
    6547      11.6967
    6548      11.7193
    6549      11.8583
    6550      12.7410
    6551      12.3244
    6552      11.7274
    6553      12.2113
    6554      11.6188
    6555      12.0039
    6556      11.7132
    6557      12.7185
    6558      13.0754
    6559      11.8345
    6560      11.6935
    6561      11.5618
    6562      12.3659
    6563      12.6645
    6564      12.5787
    6565      12.8248
    6566      13.3157
    6567      13.0230
    6568      12.6252
    6569      13.2157
    6570      13.1549
    6571      13.2033
    6572      13.5482
    6573      13.1360
    6574      12.8988
    6575      12.6359
    6576      13.2412
    6577      12.9555
    6578      12.1804
    6579      12.6464
    6580      12.4365
    6581      12.5907
    6582      12.7006
    6583      12.9823
    6584      12.8403
    6585      12.8792
    6586      12.8792
    6587      12.6684
    6588      12.9382
    6589      12.5972
    6590      12.7066
    6591      12.3963
    6592      12.3919
    6593      12.6830
    6594      12.6098
    6595      12.2334
    6596      12.5653
    6597      11.7647
    6598      11.8517
    6599      11.8166
    6600      11.7514
    6601      11.6806
    6602      12.2162
    6603      12.8029
    6604      12.1090
    6605      12.1765
    6606      11.8958
    6607      11.9494
    6608      12.1574
    6609      12.2184
    6610      12.1527
    6611      12.6849
    6612      12.3514
    6613      11.2486
    6614      11.4822
    6615      11.8896
    6616      12.3607
    6617      12.0232
    6618      12.4127
    6619      12.0671
    6620      12.4057
    6621      11.8651
    6622      12.4709
    6623      11.9567
    6624      11.8185
    6625      12.3781
    6626      12.5363
    6627      12.6201
    6628      12.8358
    6629      12.5613
    6630      12.8663
    6631      12.6603
    6632      13.0553
    6633      12.8565
    6634      12.0061
    6635      12.3177
    6636      12.3125
    6637      12.2704
    6638      12.0580
    6639      12.0146
    6640      11.8389
    6641      11.8534
    6642      11.8910
    6643      12.4671
    6644      11.8466
    6645      12.2901
    6646      12.9282
    6647      12.5474
    6648      11.9073
    6649      12.2925
    6650      12.3266
    6651      12.0647
    6652      11.9541
    6653      11.4652
    6654      12.2623
    6655      12.7810
    6656      12.4028
    6657      12.1231
    6658      12.4404
    6659      12.3360
    6660      11.1813
    6661      11.7750
    6662      12.3640
    6663      11.5008
    6664      11.7733
    6665      12.1227
    6666      12.5802
    6667      11.9058
    6668      12.0445
    6669      11.5031
    6670      11.4980
    6671      12.3814
    6672      12.4937
    6673      11.7368
    6674      12.0066
    6675      12.2122
    6676      11.7244
    6677      12.4831
    6678      11.6507
    6679      12.0791
    6680      12.1952
    6681      11.7534
    6682      11.6617
    6683      11.9385
    6684      11.5055
    6685      11.7081
    6686      11.2849
    6687      11.1999
    6688      10.8869
    6689      11.5877
    6690      11.0798
    6691      11.3339
    6692      11.5662
    6693      10.9504
    6694      11.5110
    6695      11.6895
    6696      11.0539
    6697      11.5461
    6698      11.1803
    6699      11.4199
    6700      12.1280
    6701      12.4253
    6702      12.1368
    6703      11.6680
    6704      11.7921
    6705      12.0116
    6706      11.5844
    6707      11.7177
    6708      11.4631
    6709      11.4550
    6710      11.6291
    6711      11.8605
    6712      12.2011
    6713      11.6147
    6714      12.0411
    6715      11.7783
    6716      12.4368
    6717      11.7419
    6718      12.1305
    6719      12.1088
    6720      11.1059
    6721      11.5407
    6722      11.9869
    6723      11.3689
    6724      11.3175
    6725      10.7516
    6726      10.8290
    6727      11.2018
    6728      11.0336
    6729      10.6463
    6730      11.0395
    6731      11.3287
    6732      10.8506
    6733      10.4621
    6734      10.7286
    6735      10.5618
    6736      10.8781
    6737      10.7666
    6738      10.6578
    6739      10.4903
    6740      10.3283
    6741      10.3764
    6742      10.6379
    6743      10.8607
    6744      11.0303
    6745      11.3826
    6746      11.4032
    6747      11.8302
    6748      12.2329
    6749      10.8980
    6750      12.6127
    6751      11.8449
    6752      11.5370
    6753      11.9695
    6754      11.8394
    6755      12.7965
    6756      12.2023
    6757      12.0544
    6758      12.2074
    6759      12.4072
    6760      12.1733
    6761      11.8606
    6762      12.1383
    6763      11.5429
    6764      10.6816
    6765      11.3423
    6766      10.9366
    6767      10.6915
    6768      11.7027
    6769      10.8788
    6770      10.2706
    6771      11.1556
    6772      11.3078
    6773      11.4122
    6774      11.6121
    6775      11.6727
    6776      11.2969
    6777      11.5093
    6778      11.7711
    6779      12.0159
    6780      11.3995
    6781      11.2049
    6782      11.0260
    6783      11.2978
    6784      11.0583
    6785      10.9742
    6786      10.7571
    6787      10.9846
    6788      11.9909
    6789      11.8760
    6790      11.5629
    6791      11.4819
    6792      11.4639
    6793      10.9517
    6794      11.0462
    6795      11.2294
    6796      10.9315
    6797      11.3428
    6798      11.0880
    6799      11.2606
    6800      11.3722
    6801      11.0373
    6802      11.5540
    6803      11.0536
    6804      10.8626
    6805      11.7518
    6806      11.1367
    6807      11.5670
    6808      11.7037
    6809      11.6369
    6810      11.5911
    6811      11.2762
    6812      11.4616
    6813      11.3487
    6814      10.9392
    6815      10.6065
    6816      10.8700
    6817      10.6850
    6818      11.6506
    6819      10.9119
    6820      11.0473
    6821      11.3641
    6822      11.5164
    6823      11.2274
    6824      11.6937
    6825      11.2174
    6826      11.0979
    6827      11.1692
    6828      11.1838
    6829      10.7907
    6830      11.2365
    6831      12.0193
    6832      11.7559
    6833      11.5268
    6834      11.8226
    6835      11.1212
    6836      10.3258
    6837      11.3589
    6838      10.9483
    6839      11.4446
    6840      11.6643
    6841      11.8556
    6842      11.3871
    6843      11.4613
    6844      11.0908
    6845      11.2428
    6846      11.1163
    6847      11.8703
    6848      11.7927
    6849      11.4584
    6850      11.5233
    6851      12.0279
    6852      11.8365
    6853      12.3095
    6854      12.0426
    6855      11.6442
    6856      11.8524
    6857      11.3040
    6858      11.4945
    6859      11.3950
    6860      11.3421
    6861      11.4962
    6862      12.3166
    6863      11.8762
    6864      11.3918
    6865      12.5922
    6866      11.7989
    6867      12.3632
    6868      11.7113
    6869      11.9467
    6870      12.1777
    6871      12.1733
    6872      11.8602
    6873      11.7871
    6874      12.3089
    6875      11.8482
    6876      11.9249
    6877      12.3563
    6878      12.5931
    6879      11.5806
    6880      11.5959
    6881      11.4400
    6882      11.6018
    6883      12.3569
    6884      11.9177
    6885      12.1511
    6886      11.5054
    6887      11.8274
    6888      11.9451
    6889      12.1502
    6890      11.8251
    6891      11.4851
    6892      12.1961
    6893      12.0736
    6894      12.0068
    6895      11.4829
    6896      11.6445
    6897      12.0657
    6898      11.7571
    6899      11.8940
    6900      12.2852
    6901      11.6922
    6902      11.8089
    6903      10.7622
    6904      10.9406
    6905      11.1586
    6906      11.4354
    6907      11.8703
    6908      12.2898
    6909      12.1217
    6910      11.7907
    6911      11.3169
    6912      11.5300
    6913      11.9131
    6914      12.0778
    6915      11.6522
    6916      11.0053
    6917      11.1382
    6918      10.9260
    6919      11.5481
    6920      10.8676
    6921      11.8838
    6922      11.2977
    6923      11.9914
    6924      11.1585
    6925      10.8830
    6926      10.6653
    6927      11.5481
    6928      10.4991
    6929      11.1294
    6930      11.2575
    6931      11.5007
    6932      10.4471
    6933      11.0962
    6934      11.1084
    6935      11.2497
    6936      10.1614
    6937      10.5425
    6938      10.4887
    6939      11.0599
    6940      10.2945
    6941      10.7283
    6942      10.9663
    6943      10.9240
    6944      11.2337
    6945      11.5931
    6946      11.2719
    6947      11.3666
    6948      10.6571
    6949      11.0657
    6950      10.6308
    6951      10.5298
    6952      10.3071
    6953      10.5282
    6954      10.9248
    6955      10.5535
    6956      10.7761
    6957      10.9900
    6958      11.1461
    6959      10.6424
    6960      11.5196
    6961       9.9382
    6962      10.6890
    6963      10.7657
    6964      10.8229
    6965      10.9708
    6966      10.7931
    6967      10.9794
    6968      10.7290
    6969      10.1468
    6970      10.1444
    6971       9.6448
    6972       9.8137
    6973      10.4376
    6974      10.7066
    6975      10.3247
    6976      10.8974
    6977      11.1069
    6978      11.0654
    6979      11.4387
    6980      11.3868
    6981      11.1043
    6982      11.2152
    6983      10.8305
    6984      11.2773
    6985      11.4434
    6986      11.7964
    6987      11.8432
    6988      11.7873
    6989      11.0313
    6990      11.1205
    6991      10.9099
    6992      11.6271
    6993      11.0651
    6994      11.0615
    6995      11.2436
    6996      10.8534
    6997      10.2597
    6998      10.4411
    6999      10.5155
    7000       9.9968
    7001      10.3079
    7002      10.5392
    7003      10.4592
    7004      10.9988
    7005      11.1709
    7006      10.7885
    7007      10.0916
    7008      10.1557
    7009      10.3387
    7010      10.9564
    7011      10.8069
    7012      10.7635
    7013      10.9034
    7014      10.8583
    7015      11.5523
    7016       9.9125
    7017      10.3431
    7018      10.4342
    7019      10.6081
    7020      10.9077
    7021      10.6413
    7022      10.1931
    7023      10.2645
    7024      10.1208
    7025       9.7072
    7026       9.6834
    7027       9.7947
    7028      10.0935
    7029       9.7820
    7030      10.1177
    7031       9.8287
    7032       9.5855
    7033       9.5884
    7034       9.3508
    7035      10.1811
    7036      10.2042
    7037      10.0789
    7038      10.1802
    7039       9.9166
    7040      10.2931
    7041      10.3978
    7042       9.3563
    7043      10.2525
    7044      10.4391
    7045      10.1160
    7046       9.9713
    7047      10.0857
    7048      10.0036
    7049       8.7508
    7050       9.7021
    7051       9.5019
    7052       9.2253
    7053       9.6961
    7054       9.2266
    7055       9.6318
    7056      10.1915
    7057       9.3561
    7058       9.6499
    7059       9.6931
    7060      10.3331
    7061      10.2045
    7062      10.7539
    7063      10.3842
    7064       9.8904
    7065      10.3634
    7066      10.2174
    7067       9.3631
    7068      10.4020
    7069      10.3489
    7070      10.3897
    7071      10.6383
    7072      10.9896
    7073      10.2110
    7074       9.7192
    7075      10.3075
    7076       9.7922
    7077       9.8486
    7078       9.7738
    7079       9.7361
    7080       9.6947
    7081      10.1283
    7082       9.4685
    7083       9.7609
    7084       9.8742
    7085       9.8389
    7086      10.5241
    7087      10.3127
    7088      10.1868
    7089      10.6515
    7090       9.9649
    7091      10.3119
    7092       9.7850
    7093      10.4163
    7094      10.1408
    7095      10.4971
    7096      10.1180
    7097       9.8236
    7098       9.8329
    7099      10.0797
    7100      10.5243
    7101       9.8777
    7102      10.3266
    7103      10.0039
    7104      10.4494
    7105      10.3334
    7106      11.0336
    7107      11.1802
    7108      10.8492
    7109      10.6683
    7110      11.7801
    7111      11.3406
    7112      11.0104
    7113      10.3466
    7114      10.5680
    7115      10.4828
    7116      10.9183
    7117      10.8191
    7118      10.7120
    7119      10.7476
    7120      10.7064
    7121      10.8712
    7122      10.7907
    7123      10.7862
    7124      10.6963
    7125      11.1469
    7126      10.3680
    7127      10.6438
    7128      10.9689
    7129      10.0799
    7130      11.2152
    7131      11.0780
    7132      11.0787
    7133      11.7932
    7134      10.9404
    7135      10.7016
    7136       9.9464
    7137      10.6974
    7138      10.5977
    7139      10.4180
    7140      10.5312
    7141      10.5227
    7142      10.3227
    7143      10.9364
    7144      11.3369
    7145      11.1938
    7146      11.1297
    7147      10.8309
    7148      11.5696
    7149      12.2288
    7150      11.5756
    7151      11.1944
    7152      10.8632
    7153      10.5290
    7154      10.7519
    7155      10.6521
    7156      10.8729
    7157      11.5732
    7158      11.4898
    7159      11.3955
    7160      11.2652
    7161      11.8385
    7162      11.8858
    7163      11.5680
    7164      11.7719
    7165      11.5754
    7166      11.8453
    7167      12.2959
    7168      12.3028
    7169      12.2456
    7170      12.1874
    7171      12.4966
    7172      12.1950
    7173      12.0790
    7174      12.7525
    7175      12.6521
    7176      12.3104
    7177      12.0715
    7178      12.2719
    7179      12.1508
    7180      12.2706
    7181      11.8010
    7182      12.6122
    7183      12.2671
    7184      12.6473
    7185      12.8373
    7186      12.7684
    7187      12.0715
    7188      12.1421
    7189      11.8692
    7190      11.8231
    7191      12.1574
    7192      12.3016
    7193      12.2092
    7194      11.7624
    7195      11.8913
    7196      11.3432
    7197      11.9445
    7198      11.7848
    7199      11.7598
    7200      12.0270
    7201      11.9570
    7202      12.0536
    7203      11.6594
    7204      12.4369
    7205      11.7718
    7206      11.7384
    7207      11.4072
    7208      12.4136
    7209      12.1897
    7210      12.0783
    7211      11.5695
    7212      11.5370
    7213      11.2710
    7214      11.4690
    7215      11.9433
    7216      10.5463
    7217      11.1355
    7218      10.5999
    7219      11.4817
    7220      11.4599
    7221      11.1827
    7222      10.6571
    7223      10.7498
    7224      11.1898
    7225      10.7107
    7226      10.7476
    7227      11.1544
    7228       9.7875
    7229      10.6512
    7230      10.9156
    7231      10.8458
    7232      10.7966
    7233      10.7779
    7234      11.2586
    7235      11.3307
    7236      11.0566
    7237      11.4195
    7238      11.2030
    7239      11.1550
    7240      11.4831
    7241      11.1612
    7242      11.1818
    7243      11.5665
    7244      11.3540
    7245      11.2460
    7246      10.9755
    7247      11.2593
    7248      10.9487
    7249      11.0440
    7250      11.0542
    7251      10.4538
    7252      10.7928
    7253      10.8354
    7254      11.6327
    7255      10.6800
    7256      10.1813
    7257      10.5820
    7258      11.0878
    7259       9.9184
    7260      10.8422
    7261      10.5041
    7262      10.9956
    7263      11.2524
    7264      10.2478
    7265      10.3167
    7266      10.8986
    7267       9.5913
    7268       9.2204
    7269       8.3542
    7270       9.0380
    7271       8.7265
    7272       9.2617
    7273       9.1000
    7274      10.3637
    7275      10.0505
    7276       9.6988
    7277       9.0782
    7278      10.0579
    7279       9.9136
    7280       9.6092
    7281       9.9027
    7282       9.8910
    7283      10.3660
    7284       9.3309
    7285       9.5750
    7286       9.5918
    7287       9.2879
    7288       9.8489
    7289       9.7872
    7290       9.6451
    7291       9.2864
    7292       9.2559
    7293       9.3811
    7294       9.6228
    7295       9.7638
    7296      10.3209
    7297      10.2321
    7298       9.3862
    7299       9.8109
    7300       9.5180
    7301       9.9645
    7302       9.1268
    7303      10.1167
    7304       9.8584
    7305       9.9482
    7306       9.2280
    7307       9.5523
    7308       9.2303
    7309       8.9695
    7310       9.1287
    7311       9.3806
    7312       9.0623
    7313       8.9012
    7314       9.2273
    7315       9.3393
    7316       9.6306
    7317      10.5583
    7318      10.7833
    7319      11.3303
    7320      10.8356
    7321      10.1896
    7322      10.3816
    7323       9.9998
    7324      10.1684
    7325       9.7812
    7326       9.9479
    7327      10.4487
    7328      10.6387
    7329      10.6059
    7330      10.4489
    7331      10.6461
    7332      10.7276
    7333      10.9809
    7334      10.4016
    7335      10.0610
    7336      10.1826
    7337      11.0305
    7338      10.2839
    7339      10.8800
    7340      10.2687
    7341      10.3815
    7342       9.7403
    7343       9.5286
    7344      10.0063
    7345      10.5130
    7346       9.7672
    7347      10.1992
    7348      10.4718
    7349      10.3575
    7350      10.4485
    7351      10.6800
    7352      10.2356
    7353      10.0069
    7354      10.3713
    7355      10.5376
    7356      10.4837
    7357      11.2967
    7358      11.4566
    7359      11.4340
    7360      11.2139
    7361      10.6455
    7362      10.5534
    7363      10.8938
    7364      10.7437
    7365      11.0277
    7366      11.4674
    7367      10.6490
    7368      10.7161
    7369      10.5666
    7370      10.7680
    7371      10.9136
    7372      10.7118
    7373      10.9292
    7374      10.3307
    7375      10.2774
    7376      10.5845
    7377      10.4896
    7378      10.1472
    7379      10.0485
    7380      10.3432
    7381      11.0242
    7382      10.7417
    7383      10.6059
    7384      11.2224
    7385      10.6694
    7386      10.1370
    7387       9.8722
    7388       9.6767
    7389       9.8076
    7390       9.0759
    7391       9.5938
    7392       9.9962
    7393      10.1652
    7394      10.1400
    7395       9.7903
    7396      10.4898
    7397      10.4604
    7398      10.4237
    7399       9.9159
    7400      10.2690
    7401      10.3666
    7402      11.2420
    7403      10.8010
    7404      11.4168
    7405      11.5786
    7406      11.7849
    7407      11.6033
    7408      11.0060
    7409      10.7527
    7410      10.6332
    7411      10.9483
    7412      10.8232
    7413      10.7786
    7414      10.7125
    7415      10.6756
    7416      10.7737
    7417      10.3343
    7418       9.8708
    7419      10.5197
    7420      10.0774
    7421      11.2929
    7422      10.3542
    7423      10.4596
    7424      10.9780
    7425      10.4875
    7426      10.5640
    7427      10.9214
    7428      10.8877
    7429      10.1901
    7430      10.1794
    7431      10.2874
    7432       9.7953
    7433      10.5991
    7434      10.3450
    7435      10.5543
    7436      10.8976
    7437      10.2267
    7438      10.0888
    7439      10.1208
    7440      10.3277
    7441      10.4457
    7442      10.7553
    7443      10.6763
    7444      10.3536
    7445      10.4224
    7446      10.3267
    7447      10.7172
    7448      10.1866
    7449      10.5366
    7450      10.4512
    7451      10.0432
    7452       9.9508
    7453      10.8217
    7454      10.6813
    7455      10.6458
    7456      10.4334
    7457      11.0082
    7458      11.2476
    7459      11.0903
    7460      10.9361
    7461      10.9824
    7462      10.5375
    7463      10.0857
    7464      11.0412
    7465      11.3096
    7466      10.5985
    7467      11.2507
    7468      11.2525
    7469      10.4911
    7470      10.4444
    7471      10.4157
    7472      10.3972
    7473      10.0459
    7474      10.1807
    7475      10.3743
    7476      10.1474
    7477      10.3623
    7478       9.5895
    7479      10.1467
    7480       9.6799
    7481       9.9678
    7482       9.4673
    7483      10.0977
    7484      10.4002
    7485      10.5068
    7486      10.1043
    7487       9.7720
    7488       9.9159
    7489      10.0762
    7490      10.2616
    7491       9.5645
    7492       9.6335
    7493       9.1625
    7494      10.0315
    7495       9.6383
    7496      10.1637
    7497       9.7453
    7498       9.5942
    7499       9.9689
    7500       9.6914
    7501      10.3055
    7502      10.3426
    7503      10.0538
    7504      10.1083
    7505       9.9468
    7506      10.5035
    7507      10.5302
    7508       9.8929
    7509      10.4025
    7510       9.7271
    7511       9.3396
    7512       9.7236
    7513       9.7343
    7514      10.7316
    7515       9.9562
    7516      10.2024
    7517      10.4739
    7518      10.6387
    7519      10.3025
    7520      10.3256
    7521      10.2636
    7522       9.9928
    7523      10.0694
    7524      10.1389
    7525       9.8596
    7526       9.6899
    7527       9.8033
    7528       9.8619
    7529      10.1188
    7530      10.8415
    7531      10.4044
    7532      10.5703
    7533      10.2595
    7534      10.7407
    7535      10.2527
    7536       9.6708
    7537      10.1052
    7538       9.9175
    7539       9.9929
    7540       9.8219
    7541      10.0066
    7542       9.6452
    7543       9.7822
    7544      10.5695
    7545      10.1414
    7546      10.7264
    7547      10.3699
    7548      10.4437
    7549      10.3915
    7550      10.8293
    7551      10.7574
    7552      10.8695
    7553      11.0629
    7554      10.3863
    7555      10.2351
    7556      10.6161
    7557      10.0706
    7558      10.3977
    7559       9.8618
    7560      10.7715
    7561      11.1876
    7562      11.0215
    7563      10.7640
    7564      10.4257
    7565      10.1600
    7566      10.2516
    7567      10.5343
    7568      11.2328
    7569      11.0648
    7570      11.4369
    7571      10.6756
    7572      10.3079
    7573      10.4539
    7574      10.2613
    7575      10.6326
    7576      10.4985
    7577      11.1983
    7578      10.6075
    7579      11.2401
    7580      11.2019
    7581      11.3747
    7582      10.2268
    7583      10.9085
    7584      11.6231
    7585      11.9899
    7586      12.1870
    7587      11.8742
    7588      11.9358
    7589      12.3418
    7590      12.0238
    7591      11.8564
    7592      11.2985
    7593      11.5794
    7594      11.9958
    7595      11.9687
    7596      11.5151
    7597      10.7935
    7598      10.7839
    7599      10.3893
    7600      10.9419
    7601      10.3977
    7602      11.1985
    7603      10.4738
    7604      10.7241
    7605      10.6200
    7606      10.0843
    7607      10.3096
    7608      10.1360
    7609      10.6054
    7610      11.0760
    7611      10.7354
    7612      11.3111
    7613      11.1255
    7614      11.3850
    7615      12.0528
    7616      11.0836
    7617      11.6903
    7618      11.6575
    7619      11.0651
    7620      10.7622
    7621      10.3620
    7622      10.8305
    7623      10.6253
    7624      10.3634
    7625      11.3617
    7626      10.9063
    7627      11.0028
    7628      11.6976
    7629      10.4730
    7630      10.7168
    7631      11.0868
    7632      10.1703
    7633      10.5026
    7634      11.1141
    7635      10.1947
    7636      10.3714
    7637      10.3479
    7638      10.0274
    7639      10.2692
    7640      10.4198
    7641      10.5677
    7642      10.2183
    7643      10.1721
    7644      10.5526
    7645      10.8405
    7646       9.9868
    7647      10.3436
    7648       9.9443
    7649      10.1786
    7650      10.6829
    7651      10.5610
    7652       9.9272
    7653      10.3387
    7654      10.4707
    7655       9.7415
    7656      10.0922
    7657      10.4580
    7658      10.7296
    7659      10.6174
    7660      10.2507
    7661      10.7624
    7662      10.9100
    7663      10.0752
    7664      10.6539
    7665      10.6193
    7666      10.7622
    7667      10.7370
    7668      10.7131
    7669      10.8652
    7670      10.2309
    7671      10.8253
    7672      10.7170
    7673      10.8096
    7674      11.1347
    7675      11.0162
    7676      10.7891
    7677      10.4162
    7678      10.1069
    7679      10.8431
    7680      10.6161
    7681      10.5639
    7682      10.4853
    7683       9.9817
    7684      11.0581
    7685      10.2734
    7686      10.7167
    7687      10.7163
    7688      10.7629
    7689      10.9729
    7690      10.6191
    7691      10.6415
    7692      10.9864
    7693      10.4958
    7694      10.9019
    7695      10.5387
    7696      10.6040
    7697      10.9884
    7698      10.6196
    7699      10.3958
    7700      10.6711
    7701      10.4632
    7702      10.9122
    7703      10.8604
    7704      11.4720
    7705      11.1200
    7706      11.5569
    7707      11.1289
    7708      11.5547
    7709      11.3959
    7710      11.5518
    7711      11.2308
    7712      11.3458
    7713      11.0319
    7714      10.6429
    7715      10.6319
    7716      11.0145
    7717      10.7824
    7718      11.0291
    7719      11.5032
    7720      10.9310
    7721      11.4664
    7722      10.4652
    7723      10.6463
    7724      10.2741
    7725      11.0335
    7726      10.4805
    7727      10.3786
    7728      10.3182
    7729      10.7926
    7730      10.4443
    7731      10.6433
    7732      10.3546
    7733      10.3251
    7734      10.1642
    7735      10.6191
    7736      10.7601
    7737      10.3208
    7738      11.1210
    7739      10.5541
    7740      10.5296
    7741      10.6467
    7742      10.8791
    7743      10.7532
    7744      10.5065
    7745      11.1730
    7746      10.7303
    7747      10.7211
    7748      10.4174
    7749      10.3914
    7750      11.7036
    7751      11.0737
    7752      10.7104
    7753      10.7688
    7754      10.2172
    7755      10.5207
    7756      11.2879
    7757      10.4054
    7758      10.2237
    7759      11.3194
    7760      10.8729
    7761      10.5453
    7762      11.0209
    7763      10.5220
    7764      10.3331
    7765      11.0814
    7766      11.1595
    7767      11.2349
    7768      11.2644
    7769      11.2010
    7770      11.1704
    7771      11.4791
    7772      11.3409
    7773      10.7722
    7774      11.2711
    7775      10.8606
    7776      11.4755
    7777      11.5227
    7778      11.5364
    7779      11.2793
    7780      11.3106
    7781      10.9257
    7782      10.6634
    7783      10.7408
    7784      11.6754
    7785      11.2076
    7786      10.9098
    7787      11.0109
    7788      11.3790
    7789      10.8652
    7790      11.0228
    7791      11.4130
    7792      10.5940
    7793      10.2733
    7794      10.9928
    7795      10.9449
    7796      11.8947
    7797      11.4134
    7798      11.6408
    7799      10.8397
    7800      11.3466
    7801      11.0339
    7802      10.7671
    7803      11.2488
    7804      11.2171
    7805      11.0348
    7806      10.5304
    7807      11.1894
    7808      11.1508
    7809      11.2258
    7810      10.6422
    7811      11.0026
    7812       9.6130
    7813      10.6381
    7814      10.8012
    7815      10.9120
    7816      10.9411
    7817      10.5758
    7818      10.6804
    7819      10.3108
    7820      10.1605
    7821      10.2153
    7822      10.6034
    7823      11.3054
    7824      10.7263
    7825      10.6433
    7826      11.3864
    7827      11.4403
    7828       9.9760
    7829      10.2048
    7830      10.5855
    7831      10.7254
    7832      11.1984
    7833      11.0526
    7834      10.2812
    7835      10.4541
    7836      11.2263
    7837      11.1122
    7838      11.5674
    7839      10.9435
    7840      11.3418
    7841      11.3797
    7842      10.4991
    7843      10.9540
    7844      11.2327
    7845      11.3838
    7846      10.8896
    7847      11.1923
    7848      11.2485
    7849      10.5062
    7850      10.8904
    7851      11.1194
    7852      11.2820
    7853      11.2837
    7854      11.5025
    7855      11.4577
    7856      11.1606
    7857      10.9224
    7858      10.8312
    7859      11.0467
    7860      10.6023
    7861      11.1460
    7862      10.7566
    7863      10.9510
    7864      10.3862
    7865      10.1485
    7866      10.2953
    7867      10.7873
    7868      10.7444
    7869      10.8375
    7870      10.5830
    7871      10.2898
    7872      10.7939
    7873      10.7986
    7874      10.7612
    7875      11.4965
    7876      11.6156
    7877      10.6126
    7878      11.9663
    7879      12.3947
    7880      11.2427
    7881      11.0908
    7882      10.9404
    7883      10.8012
    7884      10.9096
    7885      11.3757
    7886      11.4071
    7887      10.9925
    7888       9.6374
    7889      10.3302
    7890      10.1602
    7891      10.6827
    7892      10.0397
    7893       9.7999
    7894      10.4506
    7895       9.5511
    7896      10.2678
    7897      10.0539
    7898       9.9442
    7899      10.0647
    7900      10.4196
    7901      10.3783
    7902      10.8040
    7903      10.5646
    7904       9.7320
    7905      10.4552
    7906      10.0210
    7907      10.5748
    7908      10.8144
    7909      10.7476
    7910      10.2296
    7911       9.8401
    7912      10.0117
    7913       9.9933
    7914       9.5844
    7915       9.5150
    7916       9.5278
    7917       9.1487
    7918       9.9485
    7919       9.8131
    7920       9.8340
    7921      10.0771
    7922       9.9905
    7923      10.6712
    7924      10.4345
    7925      10.5722
    7926      10.5005
    7927      10.2322
    7928      10.0736
    7929      10.0332
    7930      10.0181
    7931       9.2479
    7932       9.8606
    7933      10.3842
    7934       9.5950
    7935       9.9758
    7936      10.4996
    7937       9.6529
    7938      10.7844
    7939       9.7998
    7940       9.7724
    7941      10.1835
    7942      10.6664
    7943      10.1562
    7944       9.8208
    7945       9.7956
    7946      10.1716
    7947       9.8534
    7948       9.6352
    7949       9.0335
    7950      10.6313
    7951      10.3584
    7952      10.4718
    7953      11.0707
    7954      10.3892
    7955       9.9452
    7956       9.9562
    7957       9.6233
    7958       9.7212
    7959       9.4231
    7960      10.0545
    7961      10.7173
    7962      10.2926
    7963      10.8480
    7964      10.8609
    7965      10.5531
    7966      10.0586
    7967      10.4674
    7968      10.7459
    7969      10.8239
    7970      10.5647
    7971      10.0658
    7972      10.3924
    7973      10.6512
    7974      10.4271
    7975      10.9628
    7976      11.1733
    7977      10.3155
    7978      10.4147
    7979      10.5698
    7980      10.8150
    7981      10.2927
    7982      10.0383
    7983      10.3797
    7984      10.3722
    7985      10.6560
    7986      10.1091
    7987      10.2738
    7988      10.3658
    7989      10.4791
    7990      10.4805
    7991      10.9122
    7992      10.6285
    7993      11.0141
    7994      10.8408
    7995      10.4940
    7996      10.3757
    7997      10.5804
    7998       9.4430
    7999      10.0841
    8000       9.8396
    8001      10.0072
    8002      10.0937
    8003      10.0421
    8004       9.7903
    8005       9.8265
    8006      10.0331
    8007      10.3641
    8008       9.7483
    8009       9.4614
    8010       9.7894
    8011       9.8159
    8012      10.5804
    8013      10.3034
    8014       9.8901
    8015      10.1941
    8016       9.6009
    8017       9.8942
    8018      10.4956
    8019      10.3541
    8020       9.9327
    8021      10.0824
    8022       9.9584
    8023       9.9509
    8024       9.4002
    8025       9.8994
    8026      10.6049
    8027       9.7863
    8028       9.5772
    8029       9.8185
    8030       9.7996
    8031      10.0911
    8032       9.6229
    8033       9.4691
    8034       9.8404
    8035       9.8675
    8036       9.8812
    8037       9.8423
    8038      10.6659
    8039      10.4011
    8040      10.3375
    8041      10.3529
    8042      10.4519
    8043      10.1806
    8044      10.3688
    8045       9.9543
    8046      10.1312
    8047      10.6139
    8048      10.9063
    8049      11.4204
    8050      10.9097
    8051      10.4676
    8052      10.5884
    8053      11.5847
    8054      11.1765
    8055      11.0980
    8056      10.9766
    8057      10.8998
    8058      10.0195
    8059      10.5394
    8060      10.3577
    8061      10.7118
    8062      10.1418
    8063      10.5480
    8064      10.7484
    8065      10.7935
    8066      10.7012
    8067      10.6401
    8068      10.5056
    8069      10.5897
    8070      10.7680
    8071      10.5793
    8072      10.5044
    8073      10.7761
    8074      10.4131
    8075      10.8825
    8076      11.0886
    8077      11.3954
    8078      11.1103
    8079      11.9320
    8080      11.0233
    8081      10.9439
    8082      10.7446
    8083      10.0916
    8084      10.4169
    8085      10.0837
    8086       9.9855
    8087      10.6167
    8088      10.1257
    8089      10.1385
    8090      11.0883
    8091      10.8517
    8092      10.3382
    8093      11.0878
    8094      11.0519
    8095      10.6593
    8096      10.9327
    8097      11.5176
    8098      11.4735
    8099      10.8592
    8100      10.5926
    8101      10.5907
    8102      11.0734
    8103      11.2516
    8104      10.9909
    8105      11.8471
    8106      12.1989
    8107      11.9210
    8108      11.4531
    8109      11.2782
    8110      11.3269
    8111      11.1348
    8112      10.3644
    8113      10.5033
    8114      11.0868
    8115      11.1917
    8116      10.4275
    8117      10.7478
    8118      10.9174
    8119      10.7044
    8120      10.2929
    8121      10.5594
    8122      11.1948
    8123      10.9304
    8124      11.1882
    8125      10.2922
    8126      10.8814
    8127      11.1060
    8128      10.7965
    8129      10.7649
    8130      10.4148
    8131      10.0613
    8132      11.8445
    8133      11.3699
    8134      10.5207
    8135      10.9767
    8136      11.5594
    8137      11.5999
    8138      11.6506
    8139      11.3666
    8140      11.3334
    8141      11.8871
    8142      11.6384
    8143      12.1048
    8144      12.2684
    8145      12.1634
    8146      11.5342
    8147      10.2998
    8148      10.6745
    8149      10.4847
    8150      11.2492
    8151      11.7465
    8152      11.5157
    8153      11.3774
    8154      10.5977
    8155      10.2045
    8156      10.7001
    8157      10.9651
    8158      11.5310
    8159      11.2629
    8160      11.4463
    8161      10.4615
    8162      10.4711
    8163      10.6426
    8164      10.0018
    8165       9.9641
    8166      10.1949
    8167      10.4513
    8168      10.4579
    8169      10.4515
    8170       9.5436
    8171      10.1763
    8172      10.1666
    8173      10.2734
    8174      10.9148
    8175      10.7149
    8176       9.9136
    8177      10.6125
    8178      10.0066
    8179      10.6642
    8180       9.9774
    8181       9.9810
    8182      10.4755
    8183      10.1386
    8184      10.2257
    8185      10.2992
    8186       9.6422
    8187      10.0388
    8188      10.3547
    8189      10.5414
    8190      10.5333
    8191      10.2416
    8192      10.7394
    8193      10.3669
    8194      10.1644
    8195      10.7988
    8196      10.9201
    8197      10.3463
    8198      10.2569
    8199      10.2583
    8200       9.2697
    8201      10.3237
    8202      10.5905
    8203      10.2102
    8204      10.2996
    8205      10.6816
    8206       9.9774
    8207      11.0790
    8208      10.6033
    8209      10.1055
    8210       9.8788
    8211       9.8973
    8212      10.2455
    8213      10.7745
    8214      10.4588
    8215      10.4447
    8216      10.0009
    8217       9.7982
    8218       9.9938
    8219       9.8684
    8220       9.5988
    8221       9.8849
    8222      10.5232
    8223      10.3548
    8224      10.8626
    8225      10.3348
    8226      10.1322
    8227       9.7800
    8228      10.7272
    8229      10.3795
    8230      10.4349
    8231      10.2363
    8232       9.8593
    8233       9.8503
    8234      10.3344
    8235       9.5131
    8236       9.4528
    8237       9.3348
    8238      10.1088
    8239      10.1150
    8240      10.5521
    8241       9.7683
    8242       9.9119
    8243      10.1358
    8244      10.2877
    8245       9.8296
    8246       9.6707
    8247       9.8614
    8248      10.6969
    8249       9.8973
    8250       9.9718
    8251       9.6705
    8252      10.0518
    8253      10.1586
    8254      10.4127
    8255       9.7895
    8256      10.8308
    8257       9.5162
    8258       9.4633
    8259       9.8203
    8260       9.5301
    8261      10.2070
    8262      10.4356
    8263      10.0773
    8264      10.4779
    8265      10.1675
    8266       9.1041
    8267       9.4011
    8268       9.8863
    8269       9.4545
    8270       9.2539
    8271       9.0175
    8272       8.6662
    8273       8.7060
    8274       8.5913
    8275       8.1629
    8276       8.7088
    8277       8.3593
    8278       8.6361
    8279       8.6315
    8280       8.9299
    8281       8.6869
    8282       9.0033
    8283       8.7756
    8284       9.1388
    8285       9.0320
    8286       9.1761
    8287       9.6304
    8288       9.6189
    8289       9.6025
    8290       8.7958
    8291       9.8865
    8292       9.6218
    8293       9.7450
    8294       9.7237
    8295       9.4392
    8296       9.8767
    8297       9.1244
    8298      10.1906
    8299      10.3685
    8300      10.3382
    8301      10.4244
    8302      10.1169
    8303       9.9810
    8304      10.2592
    8305      10.3762
    8306      10.0553
    8307      10.1606
    8308       9.8496
    8309       9.9941
    8310       9.3734
    8311      10.1886
    8312      10.1475
    8313       9.8940
    8314      10.3265
    8315      10.3166
    8316       9.9117
    8317       9.6548
    8318      10.0751
    8319      10.1944
    8320      10.1216
    8321       9.9063
    8322       9.6692
    8323       9.4242
    8324       9.4326
    8325       9.9536
    8326       9.2696
    8327       9.4265
    8328       9.8838
    8329       9.8481
    8330       9.7028
    8331       9.8177
    8332       9.8962
    8333      10.2932
    8334      10.5054
    8335      10.1227
    8336      10.2447
    8337      11.1585
    8338      10.1114
    8339      10.3478
    8340      11.1739
    8341      10.2119
    8342      10.4141
    8343      10.4789
    8344      10.3406
    8345      10.5630
    8346      10.2726
    8347       9.8755
    8348      10.3567
    8349      10.8873
    8350      10.9556
    8351      10.6343
    8352      10.7156
    8353      10.6195
    8354      10.6383
    8355      10.0539
    8356      10.0674
    8357      10.4942
    8358      10.3696
    8359      10.1135
    8360      10.3457
    8361      10.2918
    8362      10.3318
    8363      10.6615
    8364       9.9544
    8365      10.1176
    8366      10.0554
    8367      10.5107
    8368      10.1401
    8369      10.1078
    8370       9.9981
    8371       9.9475
    8372      10.5639
    8373      10.1140
    8374       9.7224
    8375      10.2232
    8376       9.6756
    8377       9.1425
    8378       9.4149
    8379       8.9127
    8380       9.6958
    8381       9.5082
    8382      10.1583
    8383       9.5123
    8384       9.5165
    8385       9.6351
    8386      10.2804
    8387      10.2334
    8388      10.3394
    8389       9.8518
    8390      10.2858
    8391       9.7939
    8392       9.5580
    8393       9.5275
    8394       9.6283
    8395      10.4403
    8396       9.6935
    8397       9.4851
    8398      10.1183
    8399       9.8988
    8400       9.6618
    8401      10.1997
    8402       9.5935
    8403      10.4431
    8404      10.1861
    8405       9.6157
    8406      10.1181
    8407       9.7293
    8408      10.0681
    8409       9.5991
    8410       9.9550
    8411      10.0278
    8412      10.3229
    8413      11.0826
    8414      10.6625
    8415      10.5452
    8416       9.7073
    8417       9.7566
    8418      10.4315
    8419       9.9609
    8420      10.7609
    8421      10.3129
    8422       9.9911
    8423      10.0753
    8424      10.3923
    8425      10.0787
    8426      10.7296
    8427      10.7069
    8428       9.7158
    8429      10.4652
    8430      10.5274
    8431      11.2840
    8432      11.0207
    8433      11.2334
    8434      11.4819
    8435      10.7992
    8436      12.0919
    8437      11.7112
    8438      11.1381
    8439      10.9911
    8440      11.1487
    8441      11.4094
    8442      11.0593
    8443      10.7411
    8444      11.5409
    8445      11.1259
    8446      10.7282
    8447      11.5752
    8448      12.1906
    8449      11.5668
    8450      11.5023
    8451      11.7960
    8452      11.3313
    8453      11.7451
    8454      11.8342
    8455      11.1880
    8456      11.5062
    8457      11.6110
    8458      10.9393
    8459      11.2686
    8460      11.0590
    8461      11.3572
    8462      11.8619
    8463      11.7737
    8464      11.4344
    8465      11.5765
    8466      11.2515
    8467      11.5559
    8468      11.7491
    8469      11.5704
    8470      11.3295
    8471      11.5798
    8472      11.5140
    8473      11.7280
    8474      11.2524
    8475      11.3910
    8476      11.4241
    8477      11.2631
    8478      10.7185
    8479      10.7481
    8480      11.3501
    8481      10.7303
    8482      11.3527
    8483      11.3986
    8484      11.0052
    8485      10.6026
    8486      10.5786
    8487      11.1662
    8488      11.1271
    8489      10.8963
    8490      11.7014
    8491      10.5535
    8492      10.8311
    8493      11.5831
    8494      11.6827
    8495      11.7991
    8496      11.5213
    8497      11.5652
    8498      11.6848
    8499      11.2867
    8500      11.0953
    8501      10.7115
    8502      10.2050
    8503      10.7980
    8504      10.6157
    8505      11.1948
    8506      11.0612
    8507      10.3917
    8508      11.0763
    8509      10.6879
    8510      10.9391
    8511      10.2650
    8512      10.1031
    8513       9.9527
    8514      10.9027
    8515      10.1736
    8516      10.7973
    8517      10.3993
    8518      10.4826
    8519      10.9365
    8520      11.1390
    8521      11.1643
    8522      10.8701
    8523      10.7316
    8524      10.0467
    8525       9.9135
    8526       9.9229
    8527       9.4637
    8528      10.1459
    8529      10.3832
    8530      10.2344
    8531       9.9942
    8532      10.2136
    8533      10.0463
    8534      10.1987
    8535       9.9306
    8536       9.7112
    8537      10.4044
    8538       9.5378
    8539       9.8094
    8540       9.7443
    8541       9.6766
    8542      10.7703
    8543       9.7852
    8544       9.8066
    8545       9.8670
    8546       9.8049
    8547      10.2060
    8548      10.2612
    8549      10.0500
    8550       9.8984
    8551       9.7599
    8552       9.6811
    8553       9.8184
    8554       9.3843
    8555      10.4656
    8556       9.4395
    8557      10.0594
    8558      10.3301
    8559      10.0294
    8560      10.3976
    8561       9.9942
    8562      10.4042
    8563      10.4453
    8564      11.2269
    8565      10.2807
    8566       9.5780
    8567       9.6567
    8568      10.8831
    8569      10.2319
    8570      10.0866
    8571       9.8828
    8572       9.8942
    8573      10.3083
    8574       9.4265
    8575       9.4797
    8576       9.6948
    8577       9.2478
    8578       9.0245
    8579       9.1032
    8580       8.8727
    8581       9.6197
    8582       9.6198
    8583       9.8742
    8584       9.6954
    8585       9.5385
    8586       9.5918
    8587       9.6132
    8588       9.0450
    8589       9.9253
    8590       9.8931
    8591      10.4191
    8592      10.7100
    8593       9.9954
    8594       9.5496
    8595      10.1643
    8596       9.7062
    8597      10.2067
    8598       9.4970
    8599      10.0506
    8600       9.5496
    8601       9.4038
    8602       9.3624
    8603       9.1019
    8604       9.4301
    8605       9.2046
    8606       9.3560
    8607      10.1634
    8608       9.9489
    8609      10.5507
    8610       9.7525
    8611      10.3520
    8612      10.1033
    8613      10.3306
    8614      10.1063
    8615       9.6737
    8616       9.9817
    8617      10.6084
    8618      10.0393
    8619      10.4900
    8620      10.6951
    8621      11.0867
    8622      10.2609
    8623       9.6765
    8624      10.1760
    8625       9.8571
    8626      10.3532
    8627       9.6916
    8628      10.3271
    8629      10.4561
    8630       9.7816
    8631       9.9132
    8632      10.0154
    8633      10.7416
    8634       9.9684
    8635      10.3832
    8636      10.5358
    8637       9.9258
    8638      10.2155
    8639       9.6796
    8640       9.4136
    8641      10.2410
    8642      10.1727
    8643       9.6687
    8644       9.5884
    8645       9.6258
    8646       9.9372
    8647      10.0600
    8648      10.1263
    8649       9.7309
    8650       9.4962
    8651       9.7697
    8652       9.4688
    8653       9.4365
    8654       9.1465
    8655       9.5561
    8656       9.6672
    8657       9.4751
    8658       9.7553
    8659       9.2946
    8660       9.0668
    8661       9.3871
    8662       9.2087
    8663       9.2140
    8664       9.7266
    8665       9.9145
    8666       9.5666
    8667       9.6371
    8668       9.4430
    8669       9.7555
    8670       9.9550
    8671       9.6192
    8672      10.0972
    8673       9.5873
    8674       9.2746
    8675       9.1248
    8676       9.1814
    8677       8.8699
    8678       9.3160
    8679       9.1220
    8680       9.7507
    8681       9.5108
    8682       9.3706
    8683       9.3585
    8684       9.1574
    8685       9.0789
    8686       9.2268
    8687       9.7677
    8688       9.5720
    8689       9.8426
    8690       9.3532
    8691       9.8820
    8692       9.4481
    8693       9.2443
    8694       9.7380
    8695       9.7317
    8696       9.2890
    8697       9.5305
    8698       9.6195
    8699      10.0045
    8700       9.9475
    8701       9.8258
    8702       9.3107
    8703       9.9065
    8704       9.9729
    8705       9.6663
    8706      10.7806
    8707      10.4809
    8708      10.8961
    8709      10.5263
    8710       9.7754
    8711       9.8748
    8712      10.0679
    8713       9.6362
    8714       9.8772
    8715      10.1840
    8716       9.3985
    8717       9.8704
    8718       9.6904
    8719      10.2200
    8720      10.8783
    8721      11.0987
    8722      10.1912
    8723      10.1412
    8724       9.9028
    8725      10.7329
    8726       9.9246
    8727      10.3758
    8728       9.7452
    8729      10.0004
    8730      10.2523
    8731      10.5378
    8732      10.2822
    8733      10.4680
    8734      10.8822
    8735      10.6570
    8736      10.3043
    8737      10.4261
    8738      10.7417
    8739      10.5841
    8740      10.5577
    8741      10.8364
    8742      10.2428
    8743      10.5627
    8744      11.0903
    8745      10.9173
    8746      11.2738
    8747      10.7016
    8748      10.8065
    8749      10.7439
    8750      11.0547
    8751      10.8694
    8752      11.2716
    8753      11.4296
    8754      11.1969
    8755      11.4775
    8756      10.7528
    8757      11.0205
    8758      10.9170
    8759      11.4007
    8760      11.0603
    8761      11.3749
    8762      11.1581
    8763      11.1474
    8764      11.3194
    8765      11.1145
    8766      11.1881
    8767      10.9389
    8768      11.5387
    8769      11.2760
    8770      10.9462
    8771      11.1698
    8772      10.9581
    8773      11.0730
    8774      10.9627
    8775      11.0294
    8776      10.7941
    8777      10.4939
    8778      10.5695
    8779      11.3903
    8780      10.9820
    8781      10.8192
    8782      10.8765
    8783      10.6961
    8784       9.9929
    8785      10.3870
    8786      10.7588
    8787      11.0548
    8788      11.1681
    8789      11.4764
    8790      12.0461
    8791      11.7899
    8792      12.2473
    8793      11.9642
    8794      11.6544
    8795      12.0207
    8796      11.1771
    8797      11.6134
    8798      11.9101
    8799      11.9946
    8800      11.9037
    8801      11.6965
    8802      11.6835
    8803      10.7176
    8804      11.3912
    8805      11.8087
    8806      11.9753
    8807      11.9784
    8808      11.0997
    8809      11.5725
    8810      11.5279
    8811      11.8919
    8812      11.6521
    8813      11.6425
    8814      11.6634
    8815      10.9762
    8816      11.2006
    8817      11.2304
    8818      11.0187
    8819      11.5637
    8820      11.4965
    8821      11.4265
    8822      10.7322
    8823      10.9879
    8824      10.5549
    8825      11.2719
    8826      11.6729
    8827      11.2402
    8828      11.6763
    8829      11.5821
    8830      11.4219
    8831      11.3763
    8832      10.2164
    8833      10.8401
    8834      11.1615
    8835      12.0077
    8836      11.4905
    8837      11.3271
    8838      10.8029
    8839      10.8828
    8840      11.2577
    8841      10.2751
    8842      10.8789
    8843      10.5155
    8844      10.1263
    8845      11.2251
    8846      10.7828
    8847      10.2921
    8848      10.8370
    8849      11.1847
    8850      11.3822
    8851      11.3689
    8852      10.9112
    8853      11.5516
    8854      10.9023
    8855      11.1905
    8856      11.4205
    8857      11.0900
    8858      10.9244
    8859      10.1316
    8860      10.8544
    8861      11.1266
    8862      10.8859
    8863      10.7093
    8864      10.6909
    8865      10.8330
    8866      10.5741
    8867      11.0772
    8868      10.7300
    8869      10.0717
    8870      11.0101
    8871      10.2918
    8872      10.4204
    8873      10.5612
    8874      10.8145
    8875      10.8865
    8876      11.0098
    8877      10.6472
    8878      11.2460
    8879      10.5756
    8880      10.8729
    8881      11.0147
    8882      11.3383
    8883      10.8962
    8884      11.7095
    8885      11.7558
    8886      11.3014
    8887      11.5264
    8888      11.0289
    8889      11.3555
    8890      11.2271
    8891      10.9290
    8892      12.1147
    8893      11.7154
    8894      11.7727
    8895      12.0045
    8896      11.8489
    8897      11.5578
    8898      11.2044
    8899      11.0090
    8900      11.3107
    8901      11.3577
    8902      11.5939
    8903      11.2000
    8904      11.0678
    8905      10.7435
    8906      10.4712
    8907      10.4639
    8908      10.7559
    8909      10.7295
    8910      11.0669
    8911      11.6316
    8912      11.4377
    8913      11.2421
    8914      10.8095
    8915      11.5967
    8916      11.1810
    8917      11.2473
    8918      11.8542
    8919      11.5681
    8920      11.1451
    8921      10.6319
    8922      11.2091
    8923      11.7656
    8924      11.9408
    8925      10.9016
    8926      11.0370
    8927      11.5194
    8928      11.9272
    8929      11.4414
    8930      11.3755
    8931      11.5010
    8932      11.4873
    8933      11.3244
    8934      12.0726
    8935      12.4755
    8936      12.2412
    8937      11.9170
    8938      12.2113
    8939      12.2016
    8940      12.6489
    8941      11.7191
    8942      11.9188
    8943      11.8605
    8944      11.3493
    8945      11.9541
    8946      12.1954
    8947      11.3094
    8948      11.9361
    8949      11.2081
    8950      11.1895
    8951      11.6721
    8952      11.0696
    8953      11.4131
    8954      11.6127
    8955      10.9046
    8956      11.4333
    8957      11.4613
    8958      12.2041
    8959      12.3089
    8960      11.6582
    8961      11.9758
    8962      11.8343
    8963      11.2363
    8964      11.5849
    8965      11.8651
    8966      12.1935
    8967      11.8056
    8968      10.8472
    8969      11.3301
    8970      11.8056
    8971      11.9916
    8972      11.2815
    8973      10.8240
    8974      10.7031
    8975      11.6989
    8976      11.6748
    8977      11.7784
    8978      11.0399
    8979      11.4487
    8980      12.0849
    8981      11.8204
    8982      11.1104
    8983      11.0392
    8984      11.3542
    8985      11.4797
    8986      10.9864
    8987      11.4127
    8988      10.7853
    8989      11.6579
    8990      11.4423
    8991      11.2741
    8992      12.0941
    8993      10.9142
    8994      11.1161
    8995      11.6152
    8996      11.1751
    8997      11.2300
    8998      11.5899
    8999      11.2106
    9000      11.6804
    9001      11.5520
    9002      11.8780
    9003      11.6319
    9004      11.3972
    9005      11.8754
    9006      11.7046
    9007      11.0686
    9008      11.7218
    9009      11.8808
    9010      11.6466
    9011      11.8230
    9012      11.4195
    9013      12.2727
    9014      12.2277
    9015      11.9221
    9016      12.0107
    9017      11.8321
    9018      11.7468
    9019      11.7041
    9020      11.3336
    9021      11.5106
    9022      11.3196
    9023      11.7469
    9024      11.6323
    9025      11.8696
    9026      11.6659
    9027      12.0291
    9028      12.6275
    9029      12.1195
    9030      12.8738
    9031      12.1489
    9032      11.5373
    9033      11.4842
    9034      12.0211
    9035      11.8081
    9036      12.0078
    9037      11.7205
    9038      11.0574
    9039      11.2878
    9040      12.0760
    9041      11.9431
    9042      11.7701
    9043      11.4198
    9044      11.8850
    9045      11.9245
    9046      12.1147
    9047      12.1650
    9048      11.9736
    9049      11.6546
    9050      11.7958
    9051      12.0343
    9052      12.2074
    9053      12.2642
    9054      11.7662
    9055      11.7183
    9056      12.0614
    9057      11.9326
    9058      11.9067
    9059      11.4797
    9060      12.2647
    9061      12.2876
    9062      11.9664
    9063      11.8545
    9064      11.0009
    9065      11.4263
    9066      10.9118
    9067      11.2739
    9068      11.1065
    9069      10.8320
    9070      11.5055
    9071      10.7823
    9072      11.0343
    9073      10.7398
    9074      10.3415
    9075      11.4396
    9076      11.2052
    9077      10.9096
    9078      11.0808
    9079      10.6129
    9080      11.6318
    9081      11.2961
    9082      11.4771
    9083      10.5680
    9084      10.3778
    9085      10.2746
    9086      10.2865
    9087       9.9696
    9088      10.9097
    9089      10.9244
    9090      11.3258
    9091      11.2343
    9092      10.8082
    9093      11.5350
    9094      11.0186
    9095      10.7755
    9096      11.2991
    9097      11.1748
    9098      11.0958
    9099      11.1154
    9100      10.7626
    9101      11.3657
    9102      11.4552
    9103      11.2912
    9104      11.4421
    9105      11.4901
    9106      11.3612
    9107      11.0436
    9108      10.5157
    9109      10.7759
    9110      10.8109
    9111      10.5993
    9112      10.5288
    9113      10.6918
    9114      10.9998
    9115      11.3640
    9116      11.3362
    9117      12.0259
    9118      11.6276
    9119      11.9537
    9120      11.5732
    9121      11.1051
    9122      11.6198
    9123      11.4240
    9124      10.9566
    9125      12.0803
    9126      11.8015
    9127      12.1769
    9128      11.4828
    9129      11.4856
    9130      10.5237
    9131      10.9130
    9132      11.7381
    9133      11.2874
    9134      10.5295
    9135      11.1743
    9136      11.2522
    9137      10.9334
    9138      12.2192
    9139      11.4154
    9140      11.7972
    9141      11.9582
    9142      11.7069
    9143      12.1901
    9144      12.0796
    9145      11.8321
    9146      11.8756
    9147      11.9103
    9148      12.4334
    9149      12.1508
    9150      13.1124
    9151      12.3688
    9152      12.3333
    9153      12.8409
    9154      12.9192
    9155      12.9245
    9156      13.2000
    9157      13.0254
    9158      12.4963
    9159      13.3002
    9160      12.3071
    9161      12.0572
    9162      12.4614
    9163      12.5562
    9164      12.5193
    9165      12.1111
    9166      12.0424
    9167      11.9736
    9168      11.4680
    9169      11.2060
    9170      11.4797
    9171      11.8304
    9172      11.8644
    9173      11.5591
    9174      11.3019
    9175      11.4307
    9176      11.5531
    9177      11.5356
    9178      11.2896
    9179      11.5724
    9180      11.4060
    9181      11.1140
    9182      10.6050
    9183      11.2469
    9184      10.6657
    9185      11.5296
    9186      11.7652
    9187      10.9520
    9188      11.3795
    9189      11.2444
    9190      12.5238
    9191      12.4629
    9192      13.1567
    9193      13.0877
    9194      13.0438
    9195      12.7797
    9196      12.4632
    9197      12.5458
    9198      11.7413
    9199      12.4779
    9200      12.1896
    9201      12.7369
    9202      11.6476
    9203      12.0995
    9204      12.4516
    9205      12.2530
    9206      12.2498
    9207      12.1626
    9208      12.0259
    9209      12.3543
    9210      12.2173
    9211      12.4521
    9212      12.3441
    9213      12.3070
    9214      12.0475
    9215      12.1828
    9216      11.9880
    9217      12.2223
    9218      12.5457
    9219      12.0758
    9220      12.0942
    9221      12.1329
    9222      12.6808
    9223      12.3474
    9224      12.4393
    9225      11.8837
    9226      11.6197
    9227      11.8683
    9228      12.3104
    9229      12.4084
    9230      11.8947
    9231      11.8234
    9232      12.5158
    9233      12.0081
    9234      11.5003
    9235      12.0732
    9236      12.0422
    9237      11.4188
    9238      11.7126
    9239      11.5417
    9240      11.7475
    9241      11.3485
    9242      11.6473
    9243      11.3633
    9244      11.8576
    9245      11.9473
    9246      11.4528
    9247      11.2810
    9248      10.9894
    9249      10.5881
    9250      10.2354
    9251       9.7059
    9252      10.6765
    9253      11.2610
    9254      11.1495
    9255      10.7660
    9256      11.4202
    9257      11.3406
    9258      11.2750
    9259      11.4034
    9260      11.4751
    9261      11.2423
    9262      10.8633
    9263      10.5618
    9264      10.7025
    9265      10.5053
    9266      11.0132
    9267      10.6943
    9268      10.6589
    9269      11.5309
    9270      11.2875
    9271      11.2491
    9272      11.2708
    9273      11.4605
    9274      11.7195
    9275      11.5416
    9276      11.6690
    9277      11.3247
    9278      11.6643
    9279      12.2430
    9280      11.9774
    9281      12.3920
    9282      12.2599
    9283      12.0154
    9284      11.7698
    9285      11.7083
    9286      11.2049
    9287      11.6804
    9288      11.6437
    9289      11.9183
    9290      11.7848
    9291      12.2020
    9292      12.2626
    9293      12.6118
    9294      12.4567
    9295      11.5952
    9296      11.9202
    9297      11.7030
    9298      11.9346
    9299      11.7032
    9300      12.0266
    9301      11.5068
    9302      12.1146
    9303      12.4959
    9304      13.2352
    9305      12.7997
    9306      12.7626
    9307      12.6945
    9308      12.9377
    9309      12.7467
    9310      12.4791
    9311      12.4834
    9312      12.9997
    9313      12.2434
    9314      12.5010
    9315      12.3975
    9316      12.3527
    9317      12.9702
    9318      12.9333
    9319      12.1254
    9320      12.9758
    9321      12.4284
    9322      11.7282
    9323      12.4731
    9324      12.5811
    9325      13.0663
    9326      13.6735
    9327      13.4370
    9328      13.1815
    9329      12.9744
    9330      13.0928
    9331      12.5440
    9332      12.4670
    9333      12.4839
    9334      12.5267
    9335      12.3496
    9336      12.5310
    9337      12.5037
    9338      12.6546
    9339      12.9258
    9340      13.0614
    9341      12.7417
    9342      13.0445
    9343      13.5300
    9344      12.8793
    9345      12.4229
    9346      12.3404
    9347      11.9894
    9348      12.8440
    9349      12.8429
    9350      13.0379
    9351      12.6638
    9352      12.8046
    9353      12.8690
    9354      12.0163
    9355      12.6064
    9356      12.3853
    9357      13.0361
    9358      12.7490
    9359      12.8908
    9360      12.6363
    9361      13.6923
    9362      12.9210
    9363      12.8382
    9364      12.2605
    9365      11.9171
    9366      12.4260
    9367      12.8337
    9368      13.6756
    9369      12.6399
    9370      11.8760
    9371      12.5649
    9372      12.7208
    9373      12.0859
    9374      12.1085
    9375      11.9315
    9376      12.6979
    9377      12.7944
    9378      12.8280
    9379      12.4344
    9380      12.5707
    9381      12.3168
    9382      12.2918
    9383      11.9113
    9384      12.4287
    9385      11.9179
    9386      12.7531
    9387      12.1921
    9388      12.5877
    9389      13.0277
    9390      12.3530
    9391      12.7245
    9392      12.6787
    9393      12.3942
    9394      12.8157
    9395      12.7852
    9396      12.7447
    9397      12.4237
    9398      12.7720
    9399      12.6360
    9400      12.5126
    9401      12.4246
    9402      12.2749
    9403      13.1047
    9404      12.5142
    9405      12.7770
    9406      13.0247
    9407      11.5594
    9408      11.5634
    9409      11.5272
    9410      11.6640
    9411      12.0209
    9412      13.0089
    9413      12.3984
    9414      11.7755
    9415      12.1505
    9416      13.0248
    9417      12.4257
    9418      12.1758
    9419      12.7654
    9420      12.6411
    9421      12.7545
    9422      13.2062
    9423      12.9181
    9424      12.5379
    9425      12.9263
    9426      12.3969
    9427      13.1889
    9428      11.7343
    9429      13.0986
    9430      13.2409
    9431      12.7845
    9432      13.1479
    9433      12.9058
    9434      12.5068
    9435      13.2684
    9436      12.9846
    9437      13.3135
    9438      13.1051
    9439      13.6700
    9440      13.6671
    9441      13.6413
    9442      12.9809
    9443      12.4039
    9444      13.0231
    9445      13.0948
    9446      12.9113
    9447      12.2940
    9448      13.2509
    9449      12.6567
    9450      12.6359
    9451      12.7740
    9452      13.2727
    9453      12.7732
    9454      12.0260
    9455      12.5662
    9456      12.6204
    9457      11.9628
    9458      12.4160
    9459      12.9691
    9460      12.7787
    9461      12.3529
    9462      13.0515
    9463      12.5467
    9464      13.3689
    9465      13.4388
    9466      13.4396
    9467      13.0311
    9468      13.2482
    9469      13.0867
    9470      12.6224
    9471      12.2245
    9472      12.1692
    9473      12.5438
    9474      12.8410
    9475      12.9917
    9476      12.1858
    9477      12.3958
    9478      12.5498
    9479      13.2382
    9480      13.7563
    9481      12.7596
    9482      13.5648
    9483      13.0425
    9484      12.8235
    9485      13.1338
    9486      13.3246
    9487      12.6656
    9488      12.4026
    9489      13.2864
    9490      12.7989
    9491      13.6101
    9492      13.8527
    9493      13.8794
    9494      14.0541
    9495      14.1368
    9496      14.0385
    9497      13.7177
    9498      13.0139
    9499      13.6346
    9500      13.2596
    9501      12.8007
    9502      13.0153
    9503      12.7517
    9504      12.6538
    9505      12.8110
    9506      12.4437
    9507      12.3608
    9508      12.7354
    9509      12.7304
    9510      12.4898
    9511      13.2564
    9512      12.4347
    9513      12.8113
    9514      12.7829
    9515      13.1068
    9516      13.1640
    9517      13.3161
    9518      12.5718
    9519      12.8080
    9520      12.4059
    9521      12.4512
    9522      12.4900
    9523      12.4040
    9524      12.3586
    9525      13.0124
    9526      12.5288
    9527      12.4996
    9528      12.4789
    9529      12.7396
    9530      11.4956
    9531      11.7471
    9532      12.2135
    9533      12.0065
    9534      11.8317
    9535      11.7499
    9536      11.1620
    9537      11.3759
    9538      11.4433
    9539      11.0936
    9540      10.9742
    9541      10.4631
    9542      11.0792
    9543      10.9267
    9544      11.0886
    9545      11.1396
    9546      11.1708
    9547      11.5083
    9548      12.0730
    9549      12.3227
    9550      12.2044
    9551      12.2386
    9552      11.6876
    9553      11.9894
    9554      12.4331
    9555      12.0649
    9556      12.3746
    9557      12.3643
    9558      11.6336
    9559      12.1358
    9560      11.7342
    9561      12.1582
    9562      11.4673
    9563      12.1711
    9564      11.5463
    9565      11.8158
    9566      11.7860
    9567      11.5735
    9568      11.6633
    9569      11.5546
    9570      11.7488
    9571      11.6918
    9572      11.4585
    9573      12.1282
    9574      12.2655
    9575      12.1714
    9576      11.8582
    9577      11.9687
    9578      12.4653
    9579      11.6276
    9580      12.0049
    9581      11.7483
    9582      12.1512
    9583      11.6845
    9584      11.6112
    9585      12.0034
    9586      11.5988
    9587      11.7697
    9588      12.0445
    9589      12.4064
    9590      12.1846
    9591      12.3648
    9592      12.3948
    9593      12.4742
    9594      11.5538
    9595      11.8093
    9596      11.2513
    9597      11.3534
    9598      11.1781
    9599      11.6676
    9600      11.8894
    9601      11.1902
    9602      11.4908
    9603      11.8175
    9604      12.0722
    9605      11.1623
    9606      11.3066
    9607      10.6707
    9608      10.9952
    9609      10.5901
    9610      10.6451
    9611      10.6819
    9612      11.5985
    9613      11.0089
    9614      11.0515
    9615      11.2536
    9616      11.6505
    9617      12.1275
    9618      11.9415
    9619      11.3951
    9620      12.1505
    9621      12.2295
    9622      11.7360
    9623      12.8548
    9624      11.6754
    9625      11.5088
    9626      12.2390
    9627      12.2372
    9628      11.8605
    9629      11.6439
    9630      10.5386
    9631      10.8394
    9632      10.7570
    9633      10.7363
    9634      10.5319
    9635      10.9061
    9636      10.4598
    9637      10.4078
    9638      10.1320
    9639      10.7448
    9640      10.4514
    9641      10.7209
    9642      10.3982
    9643      10.8786
    9644      10.4936
    9645      10.1835
    9646       9.9619
    9647       9.6150
    9648       9.7920
    9649      10.2847
    9650       9.3870
    9651       9.9225
    9652      10.1238
    9653       9.6741
    9654       9.5726
    9655       9.4332
    9656       9.5796
    9657       8.9428
    9658      10.1249
    9659      10.3276
    9660      10.7738
    9661      10.2439
    9662       9.8339
    9663      10.1478
    9664      10.8921
    9665      10.7043
    9666      10.8091
    9667      11.0448
    9668      10.8174
    9669      10.7644
    9670      10.6196
    9671      10.5992
    9672      11.1113
    9673      10.5183
    9674      10.4618
    9675      10.5822
    9676      10.8804
    9677      10.6872
    9678      10.9221
    9679      10.8108
    9680      10.5356
    9681      10.8748
    9682      10.7862
    9683      10.8078
    9684       9.8814
    9685      10.4059
    9686       9.8650
    9687      10.4288
    9688      10.2304
    9689       9.9287
    9690      10.0735
    9691       9.8666
    9692       9.4595
    9693      10.5558
    9694       9.9700
    9695      10.5109
    9696       9.9284
    9697      10.7539
    9698      11.0023
    9699      10.8396
    9700      10.0168
    9701      10.7099
    9702      10.1574
    9703      10.0538
    9704      10.1920
    9705      10.2262
    9706      10.2169
    9707      10.3045
    9708      10.1156
    9709      10.0382
    9710       9.9562
    9711       9.9443
    9712      10.7560
    9713       9.9208
    9714      10.2229
    9715       9.5948
    9716       9.4063
    9717       9.6249
    9718       9.7559
    9719       9.5266
    9720       9.8707
    9721       9.7081
    9722       9.7043
    9723      10.0164
    9724      10.1779
    9725       9.6994
    9726      10.0853
    9727       9.9617
    9728       9.5227
    9729      10.3053
    9730       9.9454
    9731       9.7575
    9732       9.8792
    9733       9.1328
    9734       9.3003
    9735       9.2414
    9736       9.4360
    9737       9.1487
    9738       8.6640
    9739       9.3046
    9740       9.2179
    9741       9.3829
    9742       8.7237
    9743       8.6364
    9744       8.5271
    9745       8.7644
    9746       9.0751
    9747       9.1563
    9748       8.5980
    9749       8.7261
    9750       9.3922
    9751       9.6098
    9752       9.6756
    9753       9.6726
    9754       8.9138
    9755       8.8655
    9756       8.9164
    9757       9.1374
    9758       8.5928
    9759       8.5840
    9760       8.8517
    9761       8.4957
    9762       8.9752
    9763       8.8794
    9764       8.5353
    9765       8.2528
    9766       8.3260
    9767       8.9505
    9768       8.5885
    9769       8.5864
    9770       9.1136
    9771       8.6315
    9772       8.7973
    9773       9.0587
    9774       9.2704
    9775       9.1185
    9776      10.0948
    9777       8.9236
    9778       8.9921
    9779       9.1135
    9780       9.2659
    9781       9.1373
    9782       9.0091
    9783       9.3851
    9784       9.0590
    9785       9.4053
    9786       9.2544
    9787       9.3745
    9788       9.3413
    9789       9.5301
    9790       9.8607
    9791      10.0853
    9792       9.6502
    9793       9.5376
    9794       9.7390
    9795       9.3871
    9796       9.9572
    9797       9.8754
    9798      10.0326
    9799       9.8445
    9800       9.0997
    9801       9.8524
    9802      10.2686
    9803       9.7928
    9804       9.5339
    9805       9.8913
    9806      10.0289
    9807      10.3435
    9808      10.0832
    9809      10.3548
    9810       9.9399
    9811      10.4525
    9812       9.7085
    9813      10.1941
    9814      10.2083
    9815      10.4503
    9816      10.4385
    9817      10.8228
    9818      10.2467
    9819      10.3877
    9820      10.2497
    9821      10.3297
    9822      10.2616
    9823      10.3545
    9824       9.5416
    9825      10.0161
    9826       9.9609
    9827      10.4577
    9828      10.1423
    9829       9.7800
    9830       9.9049
    9831       9.8002
    9832       9.6824
    9833       9.5531
    9834       9.6056
    9835      10.1605
    9836      10.0065
    9837       9.9333
    9838       9.6842
    9839       9.8842
    9840       9.7092
    9841       9.4360
    9842      10.1060
    9843      10.4549
    9844      10.4250
    9845      10.6870
    9846      10.9260
    9847      10.5600
    9848      10.1562
    9849       9.5977
    9850      10.2026
    9851       9.7563
    9852      10.2610
    9853      10.3535
    9854      10.8118
    9855      10.0156
    9856      10.4300
    9857       9.9106
    9858       9.8587
    9859      10.6923
    9860       9.5031
    9861       9.1791
    9862      10.0994
    9863       9.4956
    9864       9.9231
    9865       9.7438
    9866       8.9066
    9867       8.8431
    9868       8.9940
    9869       8.9050
    9870       9.2895
    9871       8.6247
    9872       8.7326
    9873       8.8759
    9874       9.0281
    9875       8.9220
    9876       9.7015
    9877       9.2986
    9878       9.5288
    9879       9.5867
    9880       9.3839
    9881       9.3715
    9882       9.5925
    9883       8.6910
    9884       9.1416
    9885       9.7303
    9886       9.3331
    9887      10.3330
    9888       9.5267
    9889       9.5329
    9890       9.4289
    9891       9.5708
    9892       9.9570
    9893       9.5051
    9894       9.8860
    9895       9.9303
    9896       9.7148
    9897       9.7944
    9898       9.7849
    9899       9.8986
    9900      10.1726
    9901      10.1298
    9902      10.4126
    9903      10.3398
    9904      10.3294
    9905       9.9356
    9906      10.2161
    9907       9.9505
    9908       9.2475
    9909       9.9522
    9910       9.6417
    9911       9.4133
    9912       9.5155
    9913       9.6612
    9914       9.2565
    9915       9.4728
    9916       9.4959
    9917       9.6898
    9918       9.5448
    9919      10.1477
    9920      10.2980
    9921       9.9360
    9922      10.1588
    9923       9.9537
    9924      10.0570
    9925       9.9398
    9926      10.0214
    9927       9.4952
    9928       9.2784
    9929       9.2425
    9930       9.5888
    9931       9.3467
    9932       8.9981
    9933       9.7281
    9934       9.7263
    9935       9.2556
    9936       9.4675
    9937       9.6277
    9938      10.0961
    9939      10.0635
    9940      10.1301
    9941      10.4494
    9942      10.0223
    9943       9.9188
    9944       9.8215
    9945       9.7460
    9946      10.2285
    9947       9.3295
    9948       9.4710
    9949       9.7780
    9950       9.4374
    9951       9.8291
    9952      10.2483
    9953       9.8951
    9954       9.3702
    9955       9.4260
    9956       9.3356
    9957       9.6573
    9958       8.9539
    9959       9.0320
    9960       9.4005
    9961       8.8855
    9962       9.3914
    9963       9.9319
    9964       9.5098
    9965       9.8624
    9966       9.7326
    9967       9.6618
    9968       9.6539
    9969       9.8164
    9970       9.3607
    9971       9.6030
    9972       9.3310
    9973       9.5925
    9974       9.7747
    9975       9.4718
    9976       9.5077
    9977       9.0372
    9978       9.0249
    9979       9.5917
    9980       9.2118
    9981       9.7973
    9982       9.7220
    9983       9.7858
    9984       9.6577
    9985       9.3615
    9986       9.8333
    9987       9.2251
    9988       8.8655
    9989       9.8498
    9990       9.7551
    9991       9.6796
    9992       9.7371
    9993       9.8165
    9994       9.3851
    9995       9.2856
    9996       9.7784
    9997       9.7801
    9998       9.8558
    9999      10.3167
   10000       9.7024
   10001       9.7180
   10002       9.8342
   10003       9.6148
   10004       9.6426
   10005       9.8167
   10006       9.6652
   10007      10.0872
   10008      10.2144
   10009      10.6635
   10010       9.8277
   10011      10.1109
   10012       9.9171
   10013      10.1625
   10014       9.6694
   10015      10.2283
   10016       9.7168
   10017      10.5524
   10018       9.8147
   10019      10.3300
   10020       9.9604
   10021      10.0583
   10022       9.9728
   10023       9.2495
   10024       9.7165
   10025       9.3128
   10026       8.8186
   10027       9.4328
   10028       9.5406
   10029       9.8330
   10030       9.9283
   10031       9.8702
   10032       9.8991
   10033       9.9684
   10034      10.1512
   10035       9.9312
   10036       9.8443
   10037      10.6521
   10038      10.6215
   10039      10.2271
   10040      11.0165
   10041      10.9018
   10042      11.1936
   10043      11.1122
   10044      10.5564
   10045      10.5063
   10046      10.6948
   10047      11.2500
   10048      10.7665
   10049      11.2244
   10050      10.3464
   10051       9.6531
   10052       9.9348
   10053      10.0321
   10054       9.4767
   10055       9.9595
   10056      10.5462
   10057       9.6306
   10058       9.5634
   10059       9.9926
   10060       9.8518
   10061       9.1045
   10062       9.3077
   10063       9.0773
   10064       9.0841
   10065       9.6431
   10066      10.0186
   10067       9.6644
   10068       9.4195
   10069      10.0141
   10070       9.7128
   10071       9.1258
   10072       9.6328
   10073       9.0594
   10074       9.0030
   10075       9.2303
   10076       9.2348
   10077       9.1028
   10078       9.3140
   10079       9.4322
   10080       9.6363
   10081       8.9681
   10082       9.3708
   10083       9.1542
   10084       9.0110
   10085       9.0962
   10086       9.0639
   10087       9.6046
   10088       9.0811
   10089       9.9553
   10090       9.1488
   10091       9.7704
   10092       9.9513
   10093       9.7538
   10094      10.1248
   10095       9.8859
   10096      10.0087
   10097      10.1710
   10098       9.9772
   10099       9.5000
   10100       9.1854
   10101       9.6245
   10102       9.9433
   10103      10.0449
   10104      10.4682
   10105      10.5794
   10106       9.7765
   10107      10.7766
   10108      10.0038
   10109       9.9509
   10110      10.6106
   10111       9.8650
   10112      10.0357
   10113      10.3692
   10114      10.1187
   10115      10.2025
   10116       9.5955
   10117      10.1265
   10118       9.7287
   10119       9.4699
   10120       9.7419
   10121       9.5357
   10122      10.4264
   10123      10.0042
   10124      10.3346
   10125      10.3997
   10126       9.3431
   10127      10.0171
   10128       9.4996
   10129       9.8127
   10130       9.7705
   10131       9.5222
   10132      10.0261
   10133      10.3320
   10134       9.8869
   10135      10.2635
   10136       9.9332
   10137      10.0003
   10138       9.5330
   10139       9.1765
   10140       9.4690
   10141       9.7577
   10142       9.6104
   10143       9.3761
   10144       9.3255
   10145       9.3297
   10146       8.9041
   10147       9.2744
   10148       9.0432
   10149       9.6298
   10150       9.4023
   10151      10.1226
   10152       8.9179
   10153       9.8645
   10154       9.2666
   10155       8.9594
   10156       9.0544
   10157       9.3044
   10158       9.4804
   10159       8.8935
   10160       8.9604
   10161       8.9415
   10162       9.5322
   10163       9.3554
   10164       9.6489
   10165       8.8247
   10166       9.1828
   10167       9.0198
   10168       9.2015
   10169       8.8757
   10170       9.6134
   10171      10.0098
   10172      10.2115
   10173      10.2172
   10174      10.7250
   10175       9.8892
   10176      10.7053
   10177       9.9500
   10178      10.5245
   10179      10.6221
   10180      10.4543
   10181      10.4854
   10182      11.3727
   10183      10.7616
   10184      10.8500
   10185      10.2243
   10186      10.4473
   10187      10.3964
   10188      10.5816
   10189      10.6886
   10190      10.5678
   10191      10.6013
   10192      10.7344
   10193       9.9964
   10194      10.2148
   10195       9.5134
   10196      10.0525
   10197      10.4682
   10198       9.5270
   10199      10.1188
   10200      10.1604
   10201       9.8244
   10202      10.4462
   10203       9.8417
   10204      10.0420
   10205      10.5405
   10206      10.8582
   10207      10.0350
   10208      10.3071
   10209       9.4675
   10210      10.0243
   10211       9.9594
   10212      10.3643
   10213      10.6548
   10214      10.3498
   10215      10.1125
   10216      10.9227
   10217      10.5239
   10218      11.1171
   10219      11.0495
   10220      10.0851
   10221       9.9005
   10222       9.5526
   10223      10.0271
   10224      10.1918
   10225       9.8865
   10226       9.3544
   10227       9.6578
   10228       9.4187
   10229       9.4623
   10230       9.5011
   10231       9.3724
   10232       9.4220
   10233       9.8976
   10234       9.9073
   10235      10.2209
   10236      10.2554
   10237       9.8692
   10238      10.0081
   10239      10.3934
   10240      10.6269
   10241      10.2356
   10242      10.4413
   10243       9.8327
   10244      10.3520
   10245      10.4541
   10246       9.8893
   10247       9.1163
   10248       9.3275
   10249       9.6326
   10250       9.3478
   10251       9.8666
   10252       9.7321
   10253       9.6750
   10254       9.8134
   10255       9.4022
   10256       9.6017
   10257      10.0316
   10258       9.4063
   10259       9.4841
   10260       9.5801
   10261       9.1503
   10262       9.3663
   10263       9.4957
   10264       9.2621
   10265      10.2272
   10266       9.5046
   10267       9.9096
   10268      10.0051
   10269       8.6096
   10270       9.7397
   10271       9.9707
   10272       9.4875
   10273       9.7535
   10274       9.6404
   10275       9.2736
   10276       9.1633
   10277       9.4453
   10278       9.3768
   10279       9.2037
   10280       9.6157
   10281       9.9222
   10282      10.5039
   10283       9.5161
   10284       9.9997
   10285      10.1561
   10286       9.3660
   10287       9.8853
   10288       9.5504
   10289      10.2578
   10290      10.3882
   10291      10.5334
   10292       9.6803
   10293       9.5661
   10294       9.5524
   10295       9.6035
   10296       9.0409
   10297       9.3480
   10298       9.1158
   10299       9.3220
   10300       8.6438
   10301       8.9370
   10302       8.9079
   10303       9.2653
   10304       9.5127
   10305       9.9636
   10306       9.3536
   10307       9.7934
   10308      10.0276
   10309      10.1350
   10310      10.0580
   10311      10.1131
   10312       9.3958
   10313       9.6637
   10314       9.8707
   10315       9.7942
   10316      10.2621
   10317      10.4042
   10318      10.2922
   10319       9.4690
   10320       9.9589
   10321       9.9241
   10322      10.1116
   10323       9.6524
   10324       9.8556
   10325       9.5211
   10326       9.8411
   10327       9.9164
   10328       9.9441
   10329       9.3127
   10330       9.6885
   10331      10.0469
   10332      10.0703
   10333       9.6101
   10334       9.8724
   10335       9.7007
   10336      10.0626
   10337       8.7244
   10338       9.2452
   10339       9.8054
   10340       9.7561
   10341       9.6649
   10342       9.8647
   10343       9.4192
   10344       9.3370
   10345       9.5656
   10346       9.1028
   10347       9.2429
   10348       8.6896
   10349       9.1391
   10350       9.5128
   10351       9.2969
   10352       9.1745
   10353       9.4036
   10354       9.3964
   10355       9.7286
   10356       9.8943
   10357       9.6581
   10358       9.6516
   10359       9.6916
   10360      10.2959
   10361       8.7637
   10362       9.1450
   10363       9.2717
   10364       9.5646
   10365      10.0119
   10366      10.4221
   10367      10.0685
   10368      10.0265
   10369       9.4279
   10370       9.6265
   10371       9.9695
   10372      10.1595
   10373      10.1842
   10374       9.7121
   10375       9.6874
   10376       9.8271
   10377      10.0521
   10378       9.9952
   10379       9.3914
   10380      10.4866
   10381       9.8532
   10382       9.1703
   10383       9.6752
   10384       9.4760
   10385       9.2435
   10386       9.5883
   10387       9.1210
   10388       9.6539
   10389      10.7023
   10390      10.7692
   10391       9.6802
   10392       9.5092
   10393       9.7441
   10394       9.8449
   10395       9.7888
   10396       9.7515
   10397       9.6542
   10398       9.8006
   10399       9.5816
   10400       9.0902
   10401       9.7029
   10402       9.6481
   10403      10.0207
   10404       9.6507
   10405       9.5263
   10406       9.9923
   10407      10.1202
   10408       9.5642
   10409      10.1831
   10410      10.1240
   10411       9.6686
   10412       9.0370
   10413       9.2615
   10414       9.6619
   10415       9.0355
   10416       8.9487
   10417       9.2918
   10418       9.2199
   10419       9.0622
   10420       9.4095
   10421       9.4904
   10422       9.3458
   10423       8.6589
   10424       8.9382
   10425       8.7365
   10426       9.1001
   10427       9.1088
   10428       9.9710
   10429       9.4162
   10430       9.1639
   10431       9.3231
   10432       9.1584
   10433       9.0641
   10434       9.6909
   10435       9.4223
   10436       9.6226
   10437       9.2617
   10438      10.1219
   10439       9.3296
   10440       9.0969
   10441       9.2473
   10442       9.5039
   10443       9.6845
   10444       9.8697
   10445       9.7407
   10446      10.1454
   10447      10.0564
   10448      10.0302
   10449       9.4940
   10450      10.3233
   10451       9.9552
   10452       9.8563
   10453       9.7921
   10454      10.0003
   10455       9.9281
   10456      10.1073
   10457       9.9011
   10458      10.4313
   10459      10.2276
   10460       9.8322
   10461       9.7045
   10462       9.8898
   10463       9.9368
   10464      10.3449
   10465      10.1183
   10466      10.3947
   10467      10.5575
   10468      11.0975
   10469      10.5523
   10470      10.8578
   10471      10.6568
   10472      10.3425
   10473       9.4420
   10474       9.8871
   10475      10.3866
   10476      10.3509
   10477       9.7838
   10478      10.1154
   10479      10.4671
   10480       9.7545
   10481       9.5134
   10482      10.1123
   10483       9.6611
   10484       9.3560
   10485       9.5126
   10486       9.5610
   10487       9.5891
   10488      10.4099
   10489       9.3023
   10490       9.8473
   10491       9.5644
   10492      10.1706
   10493       9.6463
   10494       9.8680
   10495       9.9962
   10496       9.6425
   10497       9.8715
   10498       9.8800
   10499       9.6295
   10500       9.2419
   10501       9.1402
   10502       9.5507
   10503       9.5963
   10504       9.3879
   10505       9.6248
   10506      10.2904
   10507       9.8363
   10508       9.9295
   10509       9.4353
   10510       9.2098
   10511       9.5554
   10512       9.4398
   10513       9.2520
   10514       9.4717
   10515       9.5836
   10516       9.2527
   10517       8.9927
   10518       9.2605
   10519       9.1064
   10520       9.4131
   10521       8.7074
   10522       8.9342
   10523       9.5986
   10524       9.5125
   10525       9.2276
   10526       9.8775
   10527       9.0275
   10528       9.2035
   10529       9.0155
   10530       9.3071
   10531       9.5583
   10532      10.1459
   10533       9.5657
   10534       9.3491
   10535       9.5974
   10536       9.6800
   10537       9.9460
   10538       9.7711
   10539       9.6930
   10540       9.5959
   10541       9.6106
   10542       9.7868
   10543       9.2530
   10544       9.6903
   10545       9.9836
   10546       9.8059
   10547       9.7188
   10548       9.9866
   10549      10.3151
   10550       9.7025
   10551       9.8723
   10552       9.7053
   10553      10.0504
   10554       9.9859
   10555       9.3462
   10556       9.5615
   10557       9.7296
   10558       9.8742
   10559       9.1023
   10560       9.5540
   10561      10.0871
   10562       9.7318
   10563       9.1730
   10564       9.7078
   10565       9.4984
   10566       8.9164
   10567       9.2417
   10568       8.7216
   10569       9.3782
   10570       9.5806
   10571       9.6673
   10572       9.2610
   10573       9.3956
   10574       9.5939
   10575       9.6896
   10576       9.2957
   10577       9.9384
   10578       9.3125
   10579       9.6412
   10580       9.1866
   10581       9.5487
   10582       9.6234
   10583      10.2124
   10584      10.4509
   10585       9.8374
   10586      10.2758
   10587      10.1467
   10588       9.8096
   10589      10.0624
   10590      10.0811
   10591      10.1170
   10592      10.2590
   10593      10.3453
   10594       9.8190
   10595       9.7939
   10596       9.0473
   10597       9.7013
   10598       8.7899
   10599       9.2024
   10600       8.7853
   10601       8.7815
   10602       9.6906
   10603       9.1900
   10604       9.9467
   10605       9.4123
   10606      10.5829
   10607       9.5947
   10608       9.4792
   10609       9.2519
   10610       9.4184
   10611       9.0462
   10612       9.1312
   10613       8.9204
   10614       8.8097
   10615       8.7862
   10616       9.0871
   10617       9.2028
   10618       8.6528
   10619       8.9318
   10620       8.8530
   10621       9.0415
   10622       8.9846
   10623       8.7647
   10624       9.1189
   10625       9.0219
   10626       8.9278
   10627       9.1151
   10628       8.6493
   10629       8.4204
   10630       9.2458
   10631       8.9154
   10632       9.2974
   10633       9.0972
   10634       8.8730
   10635       9.0514
   10636       9.2823
   10637       9.4152
   10638       9.4373
   10639       8.7769
   10640       9.3069
   10641       9.2631
   10642       9.0825
   10643       8.9481
   10644       8.7018
   10645       8.7912
   10646       8.9826
   10647       9.0254
   10648       9.9887
   10649       9.8425
   10650       9.6479
   10651       9.6944
   10652       9.9977
   10653       8.5838
   10654       9.3383
   10655       8.5610
   10656       9.4849
   10657       9.1643
   10658       9.6874
   10659       9.2445
   10660       9.2971
   10661       9.4441
   10662       9.3778
   10663       9.4750
   10664       9.2372
   10665       9.3175
   10666       9.4406
   10667       9.4171
   10668       9.4330
   10669       9.2716
   10670       9.3184
   10671       9.3070
   10672       9.4018
   10673       9.2558
   10674       9.6738
   10675       9.3365
   10676       9.3702
   10677       9.1437
   10678       8.9559
   10679       9.6618
   10680       9.4363
   10681       9.3318
   10682      10.0692
   10683       9.6757
   10684       9.9400
   10685       9.6802
   10686       9.0677
   10687      10.1143
   10688       9.4544
   10689       9.7647
   10690       9.6766
   10691      10.1664
   10692      10.2074
   10693       9.8198
   10694      10.2704
   10695      10.1736
   10696       9.7539
   10697       9.9299
   10698       9.9874
   10699       9.8086
   10700       9.4535
   10701       9.8412
   10702       9.5809
   10703       9.2484
   10704       9.3514
   10705       9.2945
   10706       9.4172
   10707       9.6714
   10708       9.8643
   10709       9.2578
   10710       9.5691
   10711       9.5427
   10712      10.2268
   10713       9.4429
   10714       8.9623
   10715       9.6844
   10716       9.8031
   10717       9.4433
   10718       9.1875
   10719       9.6749
   10720       9.5186
   10721       9.2271
   10722       9.3203
   10723       9.3360
   10724       9.2444
   10725       8.4769
   10726       8.8330
   10727       9.6865
   10728       9.5016
   10729       9.8426
   10730       9.6496
   10731       9.8858
   10732       9.8613
   10733       9.4243
   10734       9.5721
   10735       9.5868
   10736       9.7382
   10737       9.7700
   10738      10.0914
   10739      10.2440
   10740       9.2858
   10741       9.3366
   10742       9.3048
   10743       9.5643
   10744       9.1046
   10745       9.8977
   10746       9.2992
   10747       9.4348
   10748       9.6302
   10749       8.9238
   10750       9.8737
   10751       9.9369
   10752       9.5837
   10753       9.6433
   10754       9.4226
   10755       9.3100
   10756       9.4572
   10757       9.4368
   10758       9.4525
   10759       9.7026
   10760       9.6094
   10761       9.7548
   10762       9.4948
   10763       9.4403
   10764       9.0430
   10765       9.4934
   10766       9.3297
   10767       9.5474
   10768       9.2663
   10769       9.5656
   10770       9.4668
   10771       9.2444
   10772       9.7221
   10773       9.6426
   10774       9.6065
   10775       9.5273
   10776       9.4773
   10777       9.1727
   10778       9.2783
   10779       9.1728
   10780       9.9034
   10781       9.1777
   10782       8.8905
   10783       9.5699
   10784       9.1727
   10785       9.6395
   10786       9.5909
   10787       9.1392
   10788       9.0247
   10789       8.5204
   10790       9.1051
   10791       9.6899
   10792       9.2900
   10793       9.4984
   10794       9.9003
   10795       9.3145
   10796       9.4156
   10797       9.5631
   10798       9.2285
   10799       9.3236
   10800       9.2520
   10801       9.6338
   10802       9.2437
   10803       9.6510
   10804       9.5953
   10805       8.8450
   10806       9.1621
   10807       8.5716
   10808       8.8685
   10809       9.0267
   10810       8.7349
   10811       8.7354
   10812       9.0530
   10813       9.3904
   10814       9.3204
   10815       9.8618
   10816      10.0013
   10817       9.3603
   10818       9.4966
   10819       9.9633
   10820      10.5697
   10821       9.9687
   10822       9.9478
   10823      10.2399
   10824      10.2990
   10825       9.9903
   10826      10.2018
   10827       9.7420
   10828       9.8674
   10829      10.2380
   10830       9.9591
   10831      10.0182
   10832       9.8606
   10833      10.1017
   10834      10.3866
   10835      10.3363
   10836      10.1738
   10837      10.0227
   10838       9.5228
   10839       9.9983
   10840       9.7057
   10841      10.2239
   10842       9.5656
   10843       9.8000
   10844      10.1318
   10845      10.1777
   10846      10.0835
   10847      10.1492
   10848      10.1840
   10849      10.8461
   10850      10.1691
   10851       9.8287
   10852      10.3110
   10853       9.9972
   10854      10.1284
   10855      10.8514
   10856      11.1908
   10857      10.6428
   10858      11.2008
   10859      10.2230
   10860      10.2380
   10861       9.9523
   10862      10.3732
   10863      10.9919
   10864      10.2149
   10865      10.4282
   10866      10.0151
   10867      11.0038
   10868      10.1145
   10869      10.5970
   10870      10.7557
   10871      10.2868
   10872      10.2906
   10873      10.4041
   10874       9.7717
   10875      10.1191
   10876       9.9810
   10877      10.1284
   10878      10.0980
   10879      10.0168
   10880       9.7035
   10881       9.9901
   10882       9.7264
   10883       9.6107
   10884       9.8305
   10885       9.6110
   10886       9.6432
   10887       9.9256
   10888       9.5993
   10889       9.6239
   10890       9.3221
   10891       9.8571
   10892      10.0510
   10893      10.0232
   10894       9.3926
   10895       9.5387
   10896       9.5605
   10897       9.2713
   10898       9.3453
   10899       9.3303
   10900       9.8641
   10901       9.2767
   10902       9.0308
   10903       9.3234
   10904       9.6429
   10905       9.6466
   10906       9.7197
   10907       9.2973
   10908      10.1661
   10909      10.0108
   10910      10.1120
   10911      10.3799
   10912      10.3973
   10913      10.1000
   10914      10.7571
   10915      10.2709
   10916      10.1528
   10917       9.5698
   10918      10.1954
   10919      10.4980
   10920      10.3187
   10921      10.9336
   10922      10.4184
   10923      10.4446
   10924      11.0688
   10925       9.9487
   10926      10.1515
   10927      10.2991
   10928      11.2230
   10929      10.8438
   10930      10.4284
   10931       9.7392
   10932      10.0155
   10933       9.8338
   10934      10.2436
   10935      10.6728
   10936      10.6498
   10937      10.4587
   10938      10.0170
   10939      10.2408
   10940      11.1091
   10941      11.5534
   10942      10.5943
   10943      10.5239
   10944      10.7795
   10945      10.6417
   10946      11.1476
   10947      11.1429
   10948      11.2437
   10949      11.0806
   10950      11.5633
   10951      11.4102
   10952      10.9737
   10953      10.2119
   10954      10.1432
   10955       9.9341
   10956       9.9230
   10957      10.0155
   10958       9.4632
   10959       9.4569
   10960       9.5791
   10961       9.5915
   10962       9.4425
   10963      10.4262
   10964      10.2652
   10965      10.6317
   10966       9.9636
   10967      10.6294
   10968      10.2248
   10969      10.3209
   10970      10.2646
   10971      10.6394
   10972      10.4628
   10973      10.3316
   10974      10.4517
   10975      10.2742
   10976      10.5667
   10977      10.2463
   10978       9.8035
   10979      10.3813
   10980      10.5085
   10981      10.6125
   10982      10.3216
   10983      11.0411
   10984      10.1701
   10985      10.0280
   10986      10.1705
   10987      10.0271
   10988      10.2895
   10989      10.2167
   10990      10.0156
   10991      10.1414
   10992      10.1659
   10993       9.9593
   10994      10.0093
   10995       9.9784
   10996       9.7546
   10997       9.9679
   10998      10.6849
   10999      10.7953
   11000      10.7329
   11001      10.2920
   11002      10.4615
   11003      10.6748
   11004      10.1835
   11005      10.3216
   11006      10.3532
   11007      10.3973
   11008      10.9709
   11009      10.2649
   11010      10.4066
   11011      10.7745
   11012      11.7187
   11013      11.3769
   11014      11.1220
   11015      11.6217
   11016      11.2105
   11017      11.0721
   11018      10.9427
   11019      10.7986
   11020      10.7893
   11021      10.7284
   11022      10.9784
   11023      10.7399
   11024      10.9016
   11025      10.8980
   11026      10.8707
   11027      11.0886
   11028      11.2377
   11029      11.0277
   11030      11.3191
   11031      11.2746
   11032      12.1426
   11033      11.8247
   11034      11.9593
   11035      12.3080
   11036      12.2098
   11037      12.1595
   11038      11.3545
   11039      11.6402
   11040      11.4485
   11041      11.8727
   11042      11.6954
   11043      11.5611
   11044      10.6623
   11045      11.2194
   11046      11.2251
   11047      10.9109
   11048      11.2675
   11049      10.9748
   11050      10.6714
   11051      10.6741
   11052      10.0053
   11053      10.6931
   11054      10.3831
   11055      10.5791
   11056      10.2186
   11057      10.2223
   11058      10.6387
   11059      10.7059
   11060      10.1405
   11061      10.8507
   11062      10.5475
   11063      10.1649
   11064      10.3383
   11065       9.2944
   11066      10.0167
   11067       9.6530
   11068       9.9763
   11069       9.7055
   11070      10.3526
   11071       9.7192
   11072      10.5233
   11073      10.6833
   11074      10.0131
   11075       9.7348
   11076      10.0354
   11077      10.2811
   11078      10.0180
   11079      10.4290
   11080      10.7358
   11081       9.8158
   11082      10.5293
   11083       9.8512
   11084      10.3975
   11085      10.4820
   11086      10.3205
   11087       9.6913
   11088       9.4360
   11089       9.4152
   11090       9.9495
   11091      10.0593
   11092      10.4036
   11093      10.2655
   11094      10.7233
   11095       9.7550
   11096       9.6445
   11097       9.8898
   11098       9.1287
   11099       9.3738
   11100       9.2643
   11101       9.5233
   11102       9.9254
   11103      10.6040
   11104       9.9186
   11105      10.3419
   11106       9.8869
   11107      10.3220
   11108      10.6033
   11109      10.4417
   11110      10.3255
   11111       9.7181
   11112       9.7761
   11113       9.8548
   11114      10.0458
   11115       9.4601
   11116       9.6313
   11117       9.4590
   11118       9.8255
   11119       9.7221
   11120      10.1227
   11121      10.1421
   11122       9.4927
   11123       9.3710
   11124       9.4157
   11125       9.6810
   11126      10.2320
   11127      10.3884
   11128      10.3703
   11129      10.1981
   11130       9.9539
   11131      10.3133
   11132       9.8436
   11133      10.0655
   11134       9.6018
   11135       9.8029
   11136      10.0199
   11137       9.6777
   11138       9.7543
   11139       9.9971
   11140      10.3913
   11141      10.0544
   11142      10.2477
   11143       9.7951
   11144      10.6840
   11145       9.7088
   11146      10.0431
   11147       9.9504
   11148       9.5729
   11149      10.0858
   11150       9.9072
   11151      10.3439
   11152      10.2769
   11153      10.2337
   11154      10.4265
   11155      11.2198
   11156      10.7556
   11157      11.3172
   11158      11.0226
   11159      10.1215
   11160      10.4424
   11161      10.3979
   11162      10.7389
   11163      10.0624
   11164      11.1196
   11165      10.4140
   11166      10.1892
   11167       9.7824
   11168      10.1446
   11169       9.6336
   11170      10.2260
   11171       9.5386
   11172      10.0033
   11173      10.0000
   11174       9.8874
   11175       9.3817
   11176       9.8774
   11177      10.1434
   11178      10.6307
   11179      10.8721
   11180      10.7883
   11181      11.2343
   11182      10.6830
   11183      10.1005
   11184      10.2961
   11185      10.3058
   11186      10.3321
   11187       9.9406
   11188      10.5467
   11189      10.5256
   11190      10.7542
   11191      10.5679
   11192      10.7545
   11193      11.0834
   11194      10.7443
   11195      10.6527
   11196      10.0958
   11197      10.5174
   11198      10.6901
   11199      11.0619
   11200      11.0853
   11201      10.5656
   11202      10.8937
   11203      10.4136
   11204      10.8013
   11205      10.3281
   11206      10.8067
   11207      10.4465
   11208      11.2134
   11209      10.4857
   11210      10.4261
   11211      10.7000
   11212      10.4208
   11213      11.3192
   11214      10.5901
   11215      10.0977
   11216      10.5634
   11217      10.5991
   11218      10.6768
   11219      10.4357
   11220      10.0362
   11221      10.5214
   11222      10.2944
   11223       9.9499
   11224       9.9144
   11225       9.9283
   11226      10.0878
   11227      10.0646
   11228      10.5012
   11229      10.6833
   11230      10.8538
   11231      10.3071
   11232      10.3091
   11233      10.3571
   11234      10.4077
   11235      10.1964
   11236      10.1800
   11237      10.7589
   11238      10.7696
   11239      10.5488
   11240      10.4089
   11241      10.2635
   11242      10.8431
   11243      10.6554
   11244      10.6698
   11245      10.7779
   11246      11.1326
   11247      10.3231
   11248      10.5225
   11249       9.9939
   11250      10.3971
   11251      10.0334
   11252      10.4226
   11253      11.0097
   11254      11.1133
   11255      10.6095
   11256      11.3785
   11257      11.0475
   11258      11.1246
   11259      11.3274
   11260      10.7367
   11261      10.5678
   11262      11.2510
   11263      10.7547
   11264      10.8839
   11265      10.6936
   11266      10.7575
   11267       9.8933
   11268      10.7758
   11269      10.1557
   11270       9.8999
   11271      10.1478
   11272      10.9012
   11273      10.4203
   11274      11.3529
   11275      10.9845
   11276      10.7392
   11277      10.4755
   11278      10.0528
   11279      10.0524
   11280      10.0763
   11281      10.3621
   11282       9.5346
   11283      10.1719
   11284      10.0587
   11285       9.8930
   11286       9.9607
   11287      10.1000
   11288       9.6833
   11289      10.0902
   11290       9.9432
   11291       9.8620
   11292       9.8488
   11293      10.5725
   11294       9.9929
   11295       9.9109
   11296      10.5180
   11297      10.8773
   11298      10.6926
   11299      10.9603
   11300      10.7712
   11301      10.4125
   11302       9.9243
   11303      10.3410
   11304       9.9391
   11305       9.6143
   11306       9.3760
   11307       9.4590
   11308       9.9195
   11309       9.4928
   11310      10.0141
   11311      10.0130
   11312       9.8595
   11313      10.1084
   11314      10.0038
   11315      10.2272
   11316       9.5112
   11317      10.3788
   11318      10.1858
   11319      10.4198
   11320       9.3974
   11321      10.0955
   11322      10.2896
   11323       9.7792
   11324       9.6242
   11325       9.8900
   11326       9.4494
   11327       9.9048
   11328       9.9944
   11329      10.1474
   11330       9.4889
   11331       9.3058
   11332       9.4717
   11333       9.5101
   11334       9.7221
   11335       9.7631
   11336       9.5127
   11337       9.6988
   11338       9.7232
   11339       9.6891
   11340       9.4660
   11341       9.4040
   11342       9.5958
   11343       8.8328
   11344       9.6698
   11345       9.7736
   11346      10.4473
   11347      10.0410
   11348      10.0641
   11349       9.8535
   11350       9.4657
   11351      10.1955
   11352      10.4345
   11353      10.0536
   11354      10.1231
   11355      10.3872
   11356      10.5896
   11357      11.3263
   11358      11.3224
   11359      11.1556
   11360      10.7459
   11361      10.9513
   11362      10.2893
   11363       9.9127
   11364      10.2544
   11365       9.9818
   11366      10.0116
   11367      10.6853
   11368       9.9792
   11369      10.3145
   11370      10.0986
   11371      10.3361
   11372       9.8137
   11373       9.2504
   11374       9.2658
   11375       9.0706
   11376       9.2078
   11377       9.0844
   11378       8.7967
   11379       9.4835
   11380       9.2871
   11381       9.3904
   11382       9.3267
   11383       9.6404
   11384       9.7662
   11385       9.6220
   11386       9.4159
   11387       9.3526
   11388       9.6839
   11389       9.0687
   11390       9.9326
   11391       9.3460
   11392       9.5923
   11393       9.3421
   11394       9.5501
   11395       9.2695
   11396       9.2981
   11397       9.1832
   11398       9.1164
   11399       9.1935
   11400       8.9217
   11401       8.9748
   11402       9.5119
   11403       9.2508
   11404       9.1291
   11405       9.6910
   11406       9.8092
   11407       9.2291
   11408       9.5171
   11409      10.0368
   11410       9.5016
   11411       9.8059
   11412       9.7306
   11413       9.6217
   11414       9.6976
   11415      10.1382
   11416      10.4467
   11417      10.4048
   11418       9.8212
   11419      10.5606
   11420      10.5227
   11421      10.0102
   11422      10.0324
   11423      10.0108
   11424      10.1499
   11425      10.1551
   11426      11.0361
   11427      10.4206
   11428       9.5983
   11429      10.2397
   11430      10.5851
   11431      11.0675
   11432      10.7685
   11433      10.0512
   11434       9.6547
   11435       9.8241
   11436       9.5286
   11437       9.1119
   11438       9.4182
   11439       9.4357
   11440      10.1794
   11441       9.1396
   11442       9.1401
   11443       9.3785
   11444       9.9735
   11445       9.1142
   11446       9.2661
   11447       9.1409
   11448       9.5365
   11449      10.0574
   11450       9.9771
   11451       9.7182
   11452       9.8793
   11453       9.6979
   11454      10.0640
   11455       9.3532
   11456      10.2805
   11457       9.6577
   11458      10.3630
   11459      10.3867
   11460      10.4950
   11461      10.4387
   11462      10.4182
   11463       9.9749
   11464      10.2820
   11465       9.9879
   11466       9.7236
   11467      10.4379
   11468       9.4946
   11469       9.1148
   11470       9.3309
   11471       9.0088
   11472       8.9247
   11473       9.5758
   11474       9.4762
   11475       8.9543
   11476       9.8041
   11477       9.9706
   11478       9.9469
   11479       9.4610
   11480       9.7152
   11481       9.3145
   11482       9.6440
   11483       9.5933
   11484       9.8883
   11485      10.3140
   11486       9.6303
   11487       9.5798
   11488       9.9268
   11489      10.0698
   11490      10.1016
   11491      10.5279
   11492      10.4879
   11493      10.5756
   11494      10.0444
   11495      10.5809
   11496      10.8556
   11497      10.5217
   11498       9.7431
   11499      10.3478
   11500       9.8119
   11501      10.3410
   11502      10.1063
   11503      10.1379
   11504      10.6223
   11505      10.6235
   11506      10.9499
   11507      10.6949
   11508      11.8551
   11509      11.5120
   11510      11.2820
   11511      10.7287
   11512      11.4168
   11513      11.2493
   11514      11.0072
   11515      11.0418
   11516      11.1291
   11517      11.2751
   11518      10.7484
   11519      10.5929
   11520      10.8858
   11521      10.7808
   11522      10.7910
   11523      10.9362
   11524      11.2279
   11525      11.1573
   11526      10.6342
   11527      10.0982
   11528       9.8807
   11529       9.8447
   11530       9.8235
   11531       9.4754
   11532       9.3073
   11533       9.2482
   11534       9.8394
   11535       9.8714
   11536       9.5012
   11537       9.7571
   11538      10.2823
   11539      10.1761
   11540      10.2891
   11541       9.3696
   11542       9.3778
   11543       9.1501
   11544       8.7392
   11545       8.9202
   11546       9.4192
   11547       9.4277
   11548       8.7962
   11549       9.2514
   11550       9.2269
   11551       9.4670
   11552       9.7544
   11553      10.0510
   11554       9.5944
   11555       9.3749
   11556       9.9468
   11557       9.8750
   11558       9.7229
   11559      10.0644
   11560       9.6070
   11561       9.5301
   11562       9.1641
   11563       9.1279
   11564       8.9808
   11565       9.8566
   11566       9.6078
   11567      10.2045
   11568       9.7465
   11569       9.9250
   11570      10.3727
   11571       9.6365
   11572       9.8672
   11573       9.8929
   11574       9.8802
   11575       9.7970
   11576      10.0666
   11577       9.9009
   11578      10.4839
   11579      10.1348
   11580       9.7131
   11581       9.6144
   11582      10.1427
   11583      10.5008
   11584      10.4335
   11585      10.8145
   11586      10.1700
   11587       9.7283
   11588       9.6753
   11589      10.2528
   11590       9.9562
   11591       9.6515
   11592       9.3628
   11593       9.7966
   11594      10.2292
   11595      10.1667
   11596       9.9764
   11597       9.4717
   11598       9.7728
   11599       9.2675
   11600       9.8842
   11601       9.8353
   11602       9.2766
   11603       9.3826
   11604       9.3289
   11605       9.8665
   11606      10.0405
   11607       9.9894
   11608      10.0440
   11609       9.8792
   11610      10.3181
   11611       9.5282
   11612      10.0459
   11613       9.5747
   11614      10.0391
   11615      10.0623
   11616      10.0303
   11617       9.9108
   11618      10.1521
   11619       9.9333
   11620       9.5752
   11621       9.7717
   11622       9.9077
   11623      10.2106
   11624      10.0218
   11625      10.1463
   11626      10.4804
   11627      10.4655
   11628      10.0631
   11629       9.9201
   11630       9.7602
   11631       9.6433
   11632       9.9764
   11633       9.9499
   11634      10.0533
   11635       9.9281
   11636       9.7467
   11637      10.2828
   11638       9.8556
   11639      10.9277
   11640      10.3732
   11641      10.1303
   11642      10.0197
   11643      10.2338
   11644      10.3981
   11645      10.3804
   11646      10.6880
   11647      10.6946
   11648       9.8908
   11649       9.6905
   11650      10.4229
   11651       9.6675
   11652      10.3988
   11653       9.8811
   11654       9.9875
   11655       9.5373
   11656       9.6672
   11657       9.6692
   11658       9.9232
   11659       9.9524
   11660       9.8890
   11661      10.2370
   11662       9.6215
   11663       9.7626
   11664      10.5595
   11665       9.8964
   11666       9.6422
   11667      10.2380
   11668      10.6108
   11669       9.8004
   11670       9.8808
   11671      10.0075
   11672      11.2157
   11673      10.3666
   11674      10.3442
   11675      10.1377
   11676      10.0303
   11677      10.2267
   11678       9.5672
   11679       9.9199
   11680       9.5354
   11681       9.7254
   11682      10.0127
   11683      10.0146
   11684      10.1251
   11685       9.6701
   11686       9.5598
   11687      10.3206
   11688       9.9809
   11689      10.1534
   11690       9.7678
   11691      10.1750
   11692       9.6839
   11693      10.2769
   11694       9.8119
   11695      10.6203
   11696       9.9934
   11697      10.1314
   11698      10.6237
   11699      10.2332
   11700       9.7421
   11701       9.5704
   11702       9.9252
   11703      10.2169
   11704       9.7904
   11705      10.8649
   11706       9.5727
   11707      10.3412
   11708      10.3170
   11709       9.8775
   11710      10.5172
   11711       9.9352
   11712      10.7844
   11713      10.3458
   11714      10.1807
   11715      10.7111
   11716      11.0047
   11717      10.0969
   11718      10.7310
   11719      10.6028
   11720      11.1744
   11721      10.5144
   11722      10.2623
   11723      10.5846
   11724      10.2882
   11725      10.4908
   11726      10.5832
   11727      10.8583
   11728      10.6574
   11729      10.1766
   11730      10.6601
   11731      11.3399
   11732      10.8581
   11733      10.7814
   11734      10.7154
   11735      10.4114
   11736      10.7345
   11737      11.3148
   11738      10.3468
   11739      11.2998
   11740       9.9984
   11741       9.8470
   11742      10.4763
   11743      10.5804
   11744      10.0454
   11745      10.5736
   11746      10.0665
   11747       9.6216
   11748       9.7850
   11749       9.6611
   11750      10.5863
   11751      10.4724
   11752      10.4553
   11753       9.2199
   11754       9.6436
   11755       9.6206
   11756       9.7665
   11757      10.4925
   11758      10.3096
   11759      10.0257
   11760      10.0910
   11761      10.0485
   11762       9.8560
   11763       8.9959
   11764       9.0657
   11765       8.7336
   11766       9.0053
   11767      10.0365
   11768       9.6905
   11769       9.9922
   11770      10.0988
   11771       9.3257
   11772       9.8753
   11773       9.5673
   11774       8.9852
   11775       9.1551
   11776      10.2320
   11777       9.5618
   11778       9.6733
   11779       9.4672
   11780       9.6867
   11781       9.5635
   11782       9.5554
   11783       9.9117
   11784       9.0985
   11785      10.0667
   11786       9.8170
   11787      11.0760
   11788      10.0610
   11789      10.8777
   11790      10.9292
   11791      10.8653
   11792      11.3006
   11793      10.2439
   11794      10.2549
   11795       9.3683
   11796      10.3696
   11797      10.0166
   11798      10.3764
   11799      10.6213
   11800      10.4247
   11801      10.1414
   11802       9.8996
   11803      10.2691
   11804      10.0580
   11805      10.1246
   11806      10.0940
   11807      10.1154
   11808      10.9509
   11809      10.1865
   11810      10.5988
   11811      10.4459
   11812      10.8045
   11813      10.0957
   11814      10.1177
   11815      10.1713
   11816      10.5811
   11817       9.7836
   11818      10.1709
   11819      10.1573
   11820       9.6377
   11821       9.8776
   11822      10.1024
   11823      10.1132
   11824       9.8843
   11825       9.8996
   11826       9.5713
   11827      10.4288
   11828      10.1934
   11829      10.2841
   11830      10.0979
   11831       9.5584
   11832      10.2621
   11833       9.9245
   11834       9.6630
   11835       9.9757
   11836       9.5208
   11837      10.7709
   11838      10.1449
   11839       9.7009
   11840       9.6696
   11841      10.0197
   11842      10.2039
   11843       9.8469
   11844      10.1295
   11845      10.4256
   11846      10.3853
   11847      10.2705
   11848      10.5148
   11849      10.1048
   11850      10.4217
   11851      10.4898
   11852      10.7428
   11853      10.7638
   11854      10.5703
   11855      10.9742
   11856      10.4552
   11857      10.4142
   11858      10.4522
   11859      10.4792
   11860      10.6527
   11861      10.6113
   11862      10.2960
   11863      10.6865
   11864      10.8280
   11865      10.2171
   11866      10.2740
   11867      10.3552
   11868      10.6721
   11869      10.9956
   11870      10.9188
   11871      11.6813
   11872      11.1470
   11873      12.0041
   11874      10.8812
   11875      10.5682
   11876      10.6494
   11877      11.0690
   11878      10.7351
   11879      10.7060
   11880      10.6745
   11881      10.2712
   11882       9.8455
   11883      10.5060
   11884       9.5369
   11885       9.8862
   11886       9.4586
   11887       9.7481
   11888      10.1816
   11889      10.0916
   11890       9.5812
   11891       9.5214
   11892       9.8889
   11893       9.1332
   11894       8.7275
   11895       9.6039
   11896       8.9269
   11897       9.4612
   11898       9.6261
   11899       9.1625
   11900      10.0882
   11901       9.5183
   11902       9.7950
   11903      10.0950
   11904       9.5795
   11905       9.5512
   11906      10.0408
   11907       9.5850
   11908       9.5614
   11909       8.9741
   11910       9.2796
   11911       8.6513
   11912       8.9136
   11913       9.2635
   11914       9.4282
   11915       9.0447
   11916       9.0415
   11917       9.1113
   11918       9.4316
   11919       9.6489
   11920      10.1631
   11921       9.1035
   11922       9.7563
   11923       8.9897
   11924       9.4006
   11925       9.1592
   11926       9.1576
   11927       9.0718
   11928       9.1325
   11929       8.1868
   11930       8.7254
   11931       9.1623
   11932       9.5833
   11933      10.0681
   11934      10.5804
   11935      10.2510
   11936      10.4922
   11937      11.2085
   11938      11.3316
   11939      10.8920
   11940      10.6571
   11941      11.5221
   11942      11.0510
   11943      10.8804
   11944      10.5920
   11945      10.8159
   11946      10.3078
   11947      10.3336
   11948      10.5733
   11949      10.6114
   11950      10.5043
   11951      10.4876
   11952      10.5716
   11953      10.5179
   11954       9.8503
   11955      10.2708
   11956      10.4295
   11957      10.3884
   11958      10.4675
   11959      10.2345
   11960       9.8789
   11961      10.6021
   11962      10.5393
   11963      10.6033
   11964      10.4444
   11965      10.5006
   11966      10.1284
   11967       9.6740
   11968      10.9711
   11969      10.2072
   11970       9.8839
   11971      10.1878
   11972      10.9418
   11973      10.6162
   11974      10.4105
   11975      10.6205
   11976      11.1111
   11977      11.0987
   11978      11.1615
   11979      10.6349
   11980      10.2594
   11981       9.8531
   11982      10.1429
   11983      10.2147
   11984      10.5677
   11985       9.6480
   11986       9.5657
   11987       9.3743
   11988       9.3319
   11989       9.3862
   11990       9.7052
   11991       9.6829
   11992       9.6827
   11993       9.4752
   11994       9.1695
   11995       8.7901
   11996       9.1706
   11997       9.4665
   11998       9.5312
   11999       9.4811
   12000       9.4793
   12001       9.7867
   12002       9.4571
   12003       8.8729
   12004       9.1442
   12005       9.4009
   12006       9.8858
   12007       9.9624
   12008      10.2002
   12009       9.8760
   12010      10.0298
   12011       9.6298
   12012       9.2581
   12013      10.1683
   12014      10.1740
   12015      10.3600
   12016      10.4342
   12017      10.0412
   12018       9.5581
   12019      10.3057
   12020       9.7013
   12021      10.7356
   12022      10.2876
   12023      10.7515
   12024      10.8798
   12025      10.1674
   12026       9.9391
   12027       9.3752
   12028       9.8265
   12029       9.8371
   12030       9.5831
   12031       9.6765
   12032       9.7587
   12033       9.8666
   12034       9.9750
   12035       9.9120
   12036      10.0150
   12037       9.6967
   12038       9.6047
   12039       9.5226
   12040       9.6640
   12041       9.8129
   12042      10.1631
   12043      10.0108
   12044      10.2575
   12045      10.2446
   12046      10.2417
   12047      10.4698
   12048      10.7319
   12049       9.9800
   12050       9.1938
   12051      10.0217
   12052      10.0959
   12053      11.1496
   12054      10.0545
   12055      10.4453
   12056       9.5708
   12057       9.5431
   12058       9.5596
   12059       9.4379
   12060       9.7610
   12061      10.4161
   12062       9.7012
   12063       9.9739
   12064      10.8247
   12065      10.1043
   12066      10.3900
   12067      10.4030
   12068      10.2207
   12069      10.3751
   12070      10.2894
   12071      10.5586
   12072      10.5164
   12073      10.5853
   12074      10.1916
   12075      10.4938
   12076      10.7267
   12077      10.7151
   12078      10.6125
   12079      10.5582
   12080      10.4534
   12081      10.3262
   12082      10.4302
   12083      10.6031
   12084      10.5303
   12085      10.3147
   12086      10.4721
   12087      10.4289
   12088      10.0579
   12089      10.4781
   12090      10.8878
   12091      10.4298
   12092      10.0010
   12093      10.2984
   12094       9.9100
   12095      10.6918
   12096      10.7030
   12097      10.1249
   12098      10.2192
   12099      10.6931
   12100       9.9682
   12101      10.4306
   12102       9.8754
   12103      10.6239
   12104       9.9558
   12105       9.8438
   12106      10.5313
   12107      10.1882
   12108      10.1107
   12109      10.1540
   12110      10.4265
   12111      10.2381
   12112      10.4547
   12113      10.2644
   12114       9.7826
   12115       9.5313
   12116       9.6907
   12117       9.9372
   12118      10.1116
   12119      10.0034
   12120       9.9711
   12121      10.1027
   12122      10.0021
   12123      10.5801
   12124      10.5798
   12125      10.0445
   12126      10.0375
   12127      10.2268
   12128      10.1973
   12129       9.9452
   12130      10.2296
   12131      10.1302
   12132      10.5774
   12133      10.4062
   12134      10.4646
   12135       9.8142
   12136      10.5423
   12137      10.9489
   12138      10.0011
   12139      10.2327
   12140      10.6366
   12141      10.4315
   12142      10.3902
   12143      10.4081
   12144      10.4961
   12145      10.0506
   12146      10.1738
   12147      10.5803
   12148       9.9124
   12149      10.1934
   12150       9.9863
   12151      10.2812
   12152      10.5870
   12153       9.4777
   12154       9.3731
   12155       9.6441
   12156       9.8493
   12157      10.3331
   12158       9.7664
   12159      11.0019
   12160       9.8214
   12161      10.3432
   12162      10.1388
   12163       9.9097
   12164       9.7533
   12165      10.2352
   12166      10.4491
   12167      11.2065
   12168      10.7137
   12169      10.2964
   12170       9.9985
   12171      10.1470
   12172      10.4750
   12173      10.0395
   12174      10.0164
   12175      10.0808
   12176       9.8147
   12177      10.7577
   12178      10.6341
   12179      10.5401
   12180      10.3862
   12181      10.8309
   12182      10.9990
   12183      10.6440
   12184      11.3470
   12185      10.5548
   12186      11.0058
   12187      10.1191
   12188      10.3459
   12189       9.9770
   12190      10.7898
   12191      10.1089
   12192      10.2109
   12193      10.8992
   12194      10.1243
   12195      10.9601
   12196      10.2562
   12197      10.4362
   12198      10.4891
   12199      10.6757
   12200      10.4397
   12201      10.5611
   12202      10.4110
   12203      10.2454
   12204      10.3613
   12205      10.2655
   12206      10.2830
   12207       9.9281
   12208      10.1670
   12209      10.7920
   12210      10.5450
   12211      10.7213
   12212       9.8920
   12213      10.0867
   12214      10.4617
   12215      10.3763
   12216      11.0576
   12217      10.6126
   12218      10.1459
   12219      10.6518
   12220      10.2569
   12221      10.9590
   12222      11.1186
   12223      10.7492
   12224      11.5925
   12225      11.0245
   12226      10.6508
   12227      11.0132
   12228      10.8270
   12229      10.4269
   12230      10.8816
   12231      10.4648
   12232      10.1068
   12233      10.4506
   12234      10.6189
   12235      11.2355
   12236      10.4459
   12237      10.9722
   12238      10.4445
   12239      10.4041
   12240      10.2434
   12241      10.1365
   12242      11.1162
   12243      11.0455
   12244       9.8935
   12245      10.1022
   12246      10.3627
   12247       9.7752
   12248       9.9863
   12249       9.9567
   12250      10.0214
   12251      10.0178
   12252       9.5023
   12253       9.8448
   12254       9.8900
   12255      10.3914
   12256      10.2417
   12257      10.1745
   12258      10.0669
   12259      10.0864
   12260       9.7485
   12261       9.6876
   12262       9.5052
   12263       9.7680
   12264       9.5780
   12265       9.8099
   12266       9.1832
   12267       9.5784
   12268       8.9271
   12269       9.8790
   12270       9.6144
   12271      10.0531
   12272       9.4754
   12273       9.2677
   12274       9.4874
   12275       9.2216
   12276       9.9872
   12277       9.7663
   12278      10.4449
   12279       9.9946
   12280       9.9259
   12281      10.0906
   12282      10.4846
   12283      10.5324
   12284      10.2352
   12285      10.5010
   12286       9.8253
   12287      10.0457
   12288      10.0311
   12289      10.3742
   12290      10.3500
   12291      10.0475
   12292      10.2191
   12293      10.0881
   12294      10.0343
   12295       9.9881
   12296      10.3056
   12297      10.3456
   12298      11.2739
   12299      10.5972
   12300      10.0822
   12301      10.7667
   12302      10.4370
   12303      10.5448
   12304      10.6841
   12305      10.5863
   12306      10.0152
   12307      10.3305
   12308      10.8414
   12309      10.0477
   12310      11.1853
   12311      10.8626
   12312      10.6848
   12313      10.7607
   12314      10.5729
   12315      10.5394
   12316      10.4540
   12317      10.6686
   12318      11.0721
   12319      10.0860
   12320      10.5126
   12321       9.8254
   12322      10.4927
   12323      10.6995
   12324      10.3979
   12325      10.3869
   12326      10.0602
   12327      10.0874
   12328       9.9104
   12329       9.9518
   12330      10.3862
   12331      10.6585
   12332      10.1892
   12333      10.9279
   12334      10.1832
   12335      10.4905
   12336      10.0512
   12337      10.9838
   12338      10.5531
   12339      10.6392
   12340      10.1771
   12341       9.6616
   12342      10.3183
   12343       9.7165
   12344      10.0646
   12345       9.8007
   12346      10.0656
   12347       9.9883
   12348       9.7438
   12349       9.2095
   12350       9.3021
   12351       9.5985
   12352       8.8906
   12353      10.1709
   12354       9.8621
   12355       9.9372
   12356      10.1029
   12357      10.0763
   12358       9.7535
   12359      10.3059
   12360      10.0568
   12361       9.8938
   12362      10.1815
   12363       9.7405
   12364       9.7723
   12365       9.0224
   12366       9.1956
   12367      10.4598
   12368      10.2193
   12369       9.0628
   12370       9.7974
   12371       9.5242
   12372      10.2945
   12373      10.0200
   12374       9.9936
   12375      10.1522
   12376       9.8651
   12377      10.0026
   12378       8.8411
   12379       9.3661
   12380       9.7790
   12381      10.0656
   12382      10.3905
   12383      10.2692
   12384      10.0015
   12385       9.7370
   12386       9.8671
   12387       9.7491
   12388      10.1734
   12389       9.8378
   12390      11.3183
   12391      10.3383
   12392      10.0928
   12393       9.5738
   12394       9.8359
   12395       9.0634
   12396      10.7393
   12397      10.4839
   12398      10.0783
   12399      10.0362
   12400       9.6570
   12401       9.3799
   12402       9.8942
   12403      10.0151
   12404      10.6762
   12405       9.8367
   12406       9.7869
   12407       9.9083
   12408      10.2219
   12409       9.9069
   12410       9.5091
   12411      10.1806
   12412       9.5138
   12413       9.7275
   12414       9.5927
   12415       9.7311
   12416       9.7040
   12417       9.8805
   12418       9.4090
   12419      10.3558
   12420      10.3974
   12421      10.3004
   12422       9.4341
   12423       9.8451
   12424       9.9426
   12425       9.7942
   12426      10.4221
   12427       9.6543
   12428       9.8333
   12429       9.9551
   12430      10.6690
   12431       9.8185
   12432       9.8346
   12433       9.9377
   12434       9.8930
   12435       9.9250
   12436       9.9746
   12437      10.3483
   12438      10.4097
   12439       9.6711
   12440       9.5128
   12441       9.5503
   12442       9.5824
   12443       9.6932
   12444       9.3075
   12445       9.3183
   12446       9.5816
   12447      10.1605
   12448       9.9754
   12449      11.2973
   12450      10.3511
   12451      10.6618
   12452      10.5629
   12453      10.9307
   12454      10.5116
   12455      10.0106
   12456      10.0394
   12457       9.6008
   12458       9.2788
   12459       9.7463
   12460       9.9439
   12461      10.0541
   12462      10.4096
   12463      10.3642
   12464       9.6966
   12465      10.5169
   12466       9.9693
   12467      10.4816
   12468       9.9892
   12469      10.3615
   12470      10.2820
   12471      10.1978
   12472      10.7663
   12473      10.4161
   12474      10.3635
   12475       9.7748
   12476      10.2962
   12477       9.7377
   12478       9.8047
   12479       9.8373
   12480      10.4136
   12481       9.6698
   12482       9.9983
   12483       9.8810
   12484       9.7797
   12485       9.7800
   12486      10.3973
   12487      10.5633
   12488      10.2498
   12489      10.2997
   12490      10.1152
   12491       9.9827
   12492       9.7440
   12493       9.6969
   12494       9.8720
   12495      10.3812
   12496      10.1518
   12497      10.2117
   12498       9.9601
   12499      10.1367
   12500      10.2347
   12501       9.8636
   12502       9.9259
   12503       9.2722
   12504      10.0335
   12505       9.8570
   12506       9.7645
   12507       9.7100
   12508       9.9999
   12509       9.8162
   12510      10.6440
   12511      10.3001
   12512      10.4825
   12513       9.8378
   12514      10.1267
   12515      10.9002
   12516      10.3991
   12517      10.0168
   12518       9.7058
   12519       9.8871
   12520      10.0260
   12521       9.8422
   12522      10.1238
   12523      10.2566
   12524      10.5578
   12525      10.4085
   12526      10.5697
   12527      11.5490
   12528      11.4624
   12529      11.2516
   12530      10.8150
   12531      10.7630
   12532       9.6873
   12533       9.7429
   12534      10.0116
   12535       9.7326
   12536      10.0078
   12537      10.0323
   12538       9.8689
   12539      10.5990
   12540      10.0220
   12541       9.7159
   12542      10.1276
   12543       9.8275
   12544       9.9974
   12545      10.0193
   12546      10.2807
   12547      10.0176
   12548       9.6735
   12549       9.5943
   12550      10.3069
   12551      10.3534
   12552      10.0742
   12553      10.0860
   12554      10.2061
   12555      10.1260
   12556      10.4408
   12557      10.0173
   12558       9.6213
   12559      10.2807
   12560      10.2651
   12561      10.2616
   12562      10.6456
   12563      10.0844
   12564      10.0780
   12565      10.2207
   12566       9.9695
   12567       9.7555
   12568      10.3327
   12569      10.1895
   12570       9.4409
   12571       9.6425
   12572       9.9191
   12573       9.6081
   12574       9.5121
   12575      10.0503
   12576       9.9839
   12577       9.9219
   12578      10.0321
   12579      10.0955
   12580      10.2638
   12581       9.7706
   12582      10.3617
   12583       9.7647
   12584       9.9458
   12585       9.3504
   12586      10.5140
   12587      10.1068
   12588       9.9530
   12589      10.1333
   12590      10.3276
   12591       9.9560
   12592      10.1065
   12593      10.0997
   12594       9.8795
   12595      10.4794
   12596      10.1309
   12597      10.6152
   12598       9.4362
   12599      10.2438
   12600      10.1023
   12601      10.1261
   12602       9.6167
   12603      10.7304
   12604      10.2444
   12605      10.0865
   12606      10.1981
   12607      10.0260
   12608       9.9933
   12609      10.7747
   12610      11.2527
   12611      10.9550
   12612      10.9321
   12613      10.9845
   12614      10.8892
   12615      11.0806
   12616      11.2457
   12617      11.0903
   12618      11.8737
   12619      10.5406
   12620      11.0457
   12621      10.4136
   12622      10.7846
   12623      11.2569
   12624      11.3446
   12625      10.7821
   12626      10.6577
   12627      10.5962
   12628      10.5813
   12629      11.5895
   12630      10.4302
   12631      10.1864
   12632      10.3300
   12633       9.9486
   12634      10.4865
   12635      10.8280
   12636      10.4824
   12637      11.2181
   12638      10.4517
   12639      11.3666
   12640      11.4662
   12641      11.0061
   12642      10.9974
   12643      10.9941
   12644      11.1065
   12645      11.2595
   12646      10.8277
   12647      11.2472
   12648      11.0202
   12649      11.2096
   12650      10.8189
   12651      11.3403
   12652      11.4174
   12653      11.5579
   12654      11.7707
   12655      11.6370
   12656      10.8780
   12657      11.0488
   12658      10.7891
   12659      11.3012
   12660      10.7510
   12661      10.7063
   12662      10.8699
   12663      10.4488
   12664      10.2533
   12665      10.5166
   12666      10.5590
   12667      10.7125
   12668      10.9651
   12669      10.5281
   12670      10.9836
   12671      11.0521
   12672      11.0267
   12673      10.8077
   12674      11.2660
   12675      11.2922
   12676      10.2699
   12677       9.9198
   12678      10.2589
   12679      11.0085
   12680      10.7837
   12681      11.4267
   12682      10.5929
   12683      10.4601
   12684      10.3853
   12685      10.2396
   12686      10.0835
   12687      10.0352
   12688      10.5380
   12689      10.5306
   12690      10.9449
   12691      10.8709
   12692      10.9713
   12693      10.2534
   12694      10.6442
   12695      10.5710
   12696      10.6785
   12697      10.8214
   12698      10.7918
   12699      10.5041
   12700      10.0901
   12701      10.3057
   12702      10.4230
   12703      10.1569
   12704      10.2783
   12705      10.2329
   12706      10.2752
   12707      10.7038
   12708      10.7172
   12709      11.0714
   12710      11.4374
   12711      10.9508
   12712      10.1608
   12713      10.7869
   12714      10.7571
   12715      10.3584
   12716      10.4709
   12717      10.7279
   12718      10.2308
   12719      10.7821
   12720      10.9563
   12721      10.7886
   12722      10.4242
   12723      10.5514
   12724      10.4744
   12725      10.3372
   12726      10.2423
   12727      10.1181
   12728      10.4349
   12729      10.6234
   12730      10.3379
   12731      10.3595
   12732      10.5900
   12733      10.0268
   12734      10.7734
   12735      10.6815
   12736      10.3309
   12737      10.4697
   12738      10.5658
   12739      11.0113
   12740      10.7994
   12741      10.5041
   12742      10.3062
   12743      10.4649
   12744      10.7513
   12745      10.9034
   12746      11.2588
   12747      10.9880
   12748      11.3455
   12749      10.8483
   12750      11.4650
   12751      10.6024
   12752      11.2031
   12753      10.8576
   12754      10.9280
   12755      11.0185
   12756      10.9897
   12757      10.7575
   12758      10.7783
   12759       9.9789
   12760      10.1951
   12761      10.6859
   12762      10.5667
   12763       9.7310
   12764      10.4553
   12765      10.0129
   12766      10.0938
   12767       9.7984
   12768      10.1132
   12769      10.3576
   12770      11.3468
   12771      10.3928
   12772      10.8936
   12773      10.2135
   12774      10.6131
   12775      10.5679
   12776      10.7441
   12777      10.1377
   12778      10.8149
   12779      10.4189
   12780      11.3755
   12781      10.7123
   12782      10.5460
   12783      10.7079
   12784      10.1113
   12785      10.1154
   12786      10.5247
   12787      10.6207
   12788      10.1260
   12789      11.1623
   12790      10.9542
   12791      11.2016
   12792      10.8416
   12793      10.6616
   12794      11.1745
   12795      11.3903
   12796      10.8698
   12797      10.8262
   12798      10.6990
   12799      11.0850
   12800      11.4153
   12801      10.8976
   12802      11.3739
   12803      11.3535
   12804      11.9188
   12805      11.5194
   12806      11.1074
   12807      10.6013
   12808      11.1124
   12809      10.9655
   12810      11.3572
   12811      11.5233
   12812      11.0432
   12813      10.8680
   12814      11.4985
   12815      10.8672
   12816      11.6450
   12817      12.1041
   12818      12.1699
   12819      11.2524
   12820      11.7911
   12821      11.4411
   12822      10.9939
   12823      12.3083
   12824      12.2061
   12825      12.5619
   12826      12.0482
   12827      11.9752
   12828      11.6298
   12829      12.1544
   12830      12.3603
   12831      11.8650
   12832      11.8633
   12833      11.3856
   12834      11.4039
   12835      12.0489
   12836      11.1944
   12837      11.0713
   12838      10.9183
   12839      10.6981
   12840      10.8859
   12841      11.1411
   12842      10.6606
   12843      11.2394
   12844      11.1066
   12845      10.7817
   12846      11.2582
   12847      10.4929
   12848      10.8624
   12849      10.8818
   12850      11.2240
   12851      11.1262
   12852      11.3004
   12853      11.3947
   12854      11.6887
   12855      11.7899
   12856      12.3272
   12857      11.2518
   12858      11.9390
   12859      11.7200
   12860      11.3685
   12861      11.5486
   12862      11.1865
   12863      10.7955
   12864      11.0276
   12865      10.9812
   12866      10.6991
   12867      10.7728
   12868      11.3382
   12869      11.0928
   12870      11.0914
   12871      10.9083
   12872      11.0896
   12873      11.1923
   12874      11.1239
   12875      10.7987
   12876      11.2385
   12877      11.0845
   12878      11.1343
   12879      10.6027
   12880      10.7825
   12881      10.9301
   12882      10.7981
   12883      11.4231
   12884      10.9612
   12885      10.7863
   12886      10.6397
   12887      10.8893
   12888      11.4048
   12889      11.1781
   12890      11.2460
   12891      11.4448
   12892      11.4026
   12893      10.8743
   12894      11.0358
   12895      11.0272
   12896      11.3531
   12897      10.9980
   12898      10.8471
   12899      11.1590
   12900      11.0719
   12901      11.7553
   12902      11.1838
   12903      10.6707
   12904      10.6463
   12905      10.8609
   12906      11.4565
   12907      10.8956
   12908      10.3242
   12909      10.2405
   12910      10.6238
   12911      10.6504
   12912      10.7242
   12913      10.8883
   12914      11.0600
   12915      10.2728
   12916      10.5828
   12917      10.5774
   12918      10.4925
   12919      10.8244
   12920      10.4604
   12921      10.6178
   12922      10.5508
   12923      10.6251
   12924      10.3593
   12925      10.5624
   12926      10.2636
   12927      10.4990
   12928      10.4019
   12929      10.8221
   12930      10.6048
   12931      10.3037
   12932      10.4993
   12933      10.6864
   12934      11.0787
   12935      10.1392
   12936      10.7772
   12937      11.1373
   12938      10.7421
   12939      11.0081
   12940      11.1330
   12941      11.3579
   12942      10.5727
   12943      10.3224
   12944      10.7221
   12945      10.5704
   12946      10.4012
   12947      10.0669
   12948      10.1597
   12949      10.1394
   12950      10.4291
   12951      10.5790
   12952      10.4627
   12953       9.8764
   12954      10.7763
   12955       9.8098
   12956       9.8065
   12957       9.5136
   12958       9.5774
   12959       9.4720
   12960       9.9083
   12961       9.6896
   12962       9.9481
   12963       9.5854
   12964       9.0136
   12965       9.7369
   12966      10.0650
   12967      10.3377
   12968       9.9202
   12969      10.1693
   12970      10.2922
   12971      10.0636
   12972      10.6585
   12973      10.1517
   12974      10.2841
   12975      10.5400
   12976      10.0472
   12977      10.0992
   12978      10.5754
   12979      10.5102
   12980      10.6091
   12981      10.3360
   12982      10.3494
   12983      11.5703
   12984      10.4170
   12985      10.8422
   12986      10.2382
   12987      10.2656
   12988      10.1454
   12989      10.3126
   12990       9.6224
   12991      10.6503
   12992      10.1279
   12993       9.4467
   12994      10.1460
   12995       9.2415
   12996       9.7191
   12997       9.3801
   12998       9.8384
   12999       9.2863
   13000       9.2216
   13001       9.2705
   13002       9.6156
   13003       9.8342
   13004       9.6364
   13005       9.9306
   13006       9.5218
   13007       9.2443
   13008       9.0807
   13009       8.9748
   13010       9.0169
   13011       9.2467
   13012       9.7708
   13013       9.6821
   13014       9.5426
   13015       9.3253
   13016       8.9023
   13017       8.9426
   13018       9.2523
   13019       9.3947
   13020       9.3603
   13021       9.3869
   13022       9.1636
   13023       9.7203
   13024       8.9886
   13025       9.3575
   13026       8.9787
   13027       9.6218
   13028       9.0419
   13029       9.3437
   13030       8.8223
   13031       9.0373
   13032       9.4364
   13033       9.5608
   13034       9.5724
   13035       9.4057
   13036      10.2907
   13037       9.6348
   13038       9.5893
   13039      10.1743
   13040       9.7656
   13041      10.2050
   13042       9.4691
   13043       9.7152
   13044       9.9547
   13045       9.5522
   13046       9.9161
   13047       9.9521
   13048      10.3336
   13049       9.9773
   13050      10.2053
   13051      10.0663
   13052      10.0567
   13053      10.2939
   13054       9.9915
   13055       9.4406
   13056       9.4661
   13057       8.9281
   13058       9.5591
   13059       9.1476
   13060       9.5334
   13061       9.6419
   13062       9.4725
   13063       9.7897
   13064       9.6479
   13065       9.5995
   13066       9.3566
   13067       9.8834
   13068       9.7472
   13069       9.8107
   13070       9.8206
   13071      10.0258
   13072       9.9901
   13073       9.7571
   13074       9.9149
   13075       9.5089
   13076       9.8570
   13077       9.9435
   13078      10.0381
   13079       9.8635
   13080      10.3107
   13081      10.2704
   13082       9.8176
   13083       9.4399
   13084       9.4133
   13085       9.3314
   13086       9.4291
   13087       9.5366
   13088       9.5319
   13089       9.6613
   13090       9.9800
   13091       9.2066
   13092       9.7214
   13093       9.6249
   13094      10.3977
   13095       9.9845
   13096      10.2269
   13097       9.9287
   13098      10.2853
   13099       9.5255
   13100      10.6498
   13101      10.3324
   13102      11.4849
   13103      10.0317
   13104      10.5240
   13105       9.2873
   13106       9.8984
   13107      10.0601
   13108      10.1624
   13109      10.0478
   13110      10.6330
   13111      10.1327
   13112       9.6167
   13113      10.0772
   13114       9.8201
   13115       9.9416
   13116       9.8546
   13117      10.1504
   13118       9.9784
   13119       9.6845
   13120      10.1708
   13121       9.9723
   13122      10.2938
   13123       9.8459
   13124      10.6984
   13125       9.9130
   13126       9.1923
   13127       9.6817
   13128       9.7735
   13129       9.4770
   13130       9.6275
   13131       9.6670
   13132       9.8216
   13133       9.6727
   13134       9.7548
   13135       9.4259
   13136      10.0198
   13137       9.2780
   13138       9.3173
   13139       9.5831
   13140       9.6223
   13141       9.7933
   13142      10.1826
   13143       9.6230
   13144       9.8268
   13145      10.1173
   13146       9.9279
   13147      10.4613
   13148      10.2440
   13149       9.7112
   13150      10.1010
   13151       9.9880
   13152       9.6207
   13153       9.7970
   13154       9.2209
   13155       9.6353
   13156       9.5079
   13157       9.5121
   13158       9.8833
   13159       9.4892
   13160       9.7890
   13161       9.3234
   13162       9.4765
   13163       8.9929
   13164       9.2583
   13165       9.5202
   13166       9.6730
   13167       9.5380
   13168       9.1784
   13169       9.5702
   13170       9.5969
   13171       9.9982
   13172       9.5644
   13173       9.5730
   13174       9.7230
   13175       9.9249
   13176      10.2099
   13177       9.9517
   13178       9.7561
   13179       9.8172
   13180       9.6706
   13181       9.0714
   13182       9.8035
   13183       9.8774
   13184       9.9042
   13185      10.2704
   13186      10.4657
   13187      10.4882
   13188      10.2536
   13189       9.7997
   13190      10.0842
   13191       9.5490
   13192       9.8472
   13193       9.3169
   13194       9.8578
   13195       9.4244
   13196       9.7011
   13197       9.9333
   13198      10.2314
   13199       9.8712
   13200       9.9511
   13201       9.9615
   13202       9.7612
   13203       9.7322
   13204       9.9874
   13205       9.4229
   13206       9.5619
   13207       9.9371
   13208       9.5886
   13209       9.8496
   13210       9.5332
   13211       9.6073
   13212      10.4736
   13213       9.7059
   13214       9.7143
   13215       9.6317
   13216       9.3385
   13217       8.9330
   13218       9.8510
   13219       9.5677
   13220       9.7101
   13221       9.4095
   13222       8.9879
   13223       9.3476
   13224       9.5778
   13225       9.2847
   13226       9.5805
   13227       9.9113
   13228       9.4487
   13229       9.8842
   13230       9.5840
   13231       9.5176
   13232       9.6694
   13233      10.6387
   13234       9.3504
   13235      11.1791
   13236      11.4384
   13237      10.8644
   13238      10.6001
   13239      10.9013
   13240      10.7020
   13241      10.4300
   13242       9.9929
   13243      10.6499
   13244      10.9016
   13245      11.4751
   13246      11.1141
   13247      11.5157
   13248      10.8077
   13249       9.9161
   13250      10.7533
   13251      10.8193
   13252      10.3654
   13253      10.6617
   13254      11.2337
   13255      10.9304
   13256      11.0801
   13257      11.1054
   13258      11.6447
   13259      11.5841
   13260      11.3930
   13261      10.7504
   13262      10.9925
   13263      10.4600
   13264      11.0880
   13265      10.5008
   13266      10.9908
   13267      10.9985
   13268      10.2398
   13269      10.0226
   13270      10.8643
   13271      10.4117
   13272      10.6562
   13273      10.1979
   13274      10.2518
   13275      10.0892
   13276      10.6224
   13277      10.3647
   13278      10.0960
   13279      10.4809
   13280      10.6268
   13281      10.6291
   13282      10.7478
   13283       9.9510
   13284      10.5390
   13285      10.4456
   13286      10.2098
   13287       9.8741
   13288       9.6762
   13289       9.3523
   13290       9.7976
   13291       9.2085
   13292       9.4550
   13293       9.9489
   13294      10.4140
   13295      10.2905
   13296      10.4826
   13297      10.8232
   13298       9.9945
   13299      10.1762
   13300      10.6527
   13301      10.1070
   13302      10.5832
   13303      10.1994
   13304      10.9863
   13305      10.1615
   13306      10.6498
   13307       9.9084
   13308      10.7888
   13309      10.8419
   13310       9.9564
   13311      10.2714
   13312      10.3388
   13313      10.0297
   13314       9.8863
   13315       9.9443
   13316      10.1717
   13317      10.1571
   13318       9.8604
   13319      10.3773
   13320      10.2134
   13321      10.4900
   13322      10.5133
   13323      10.4978
   13324      10.5323
   13325       9.6183
   13326      10.0418
   13327      10.1661
   13328      10.3335
   13329      10.6319
   13330      11.2153
   13331      10.5096
   13332      10.3081
   13333      10.9622
   13334      10.9590
   13335      11.2669
   13336      11.5497
   13337      11.3579
   13338      10.8581
   13339      11.2441
   13340      10.9998
   13341      10.4804
   13342      10.7817
   13343      11.0326
   13344      10.7766
   13345      10.7640
   13346      10.2084
   13347      10.2139
   13348      10.6912
   13349      10.5079
   13350      10.1898
   13351      10.1839
   13352      10.6090
   13353      10.9792
   13354      10.7598
   13355      10.9711
   13356      10.8685
   13357      10.4416
   13358      10.7816
   13359      10.4048
   13360      10.1610
   13361      10.5857
   13362      10.4902
   13363      10.2388
   13364      10.4723
   13365      10.1327
   13366      10.4868
   13367       9.9491
   13368      10.2106
   13369      10.0030
   13370      10.1596
   13371      10.3927
   13372       9.9909
   13373       9.7558
   13374       9.6522
   13375      10.0210
   13376       9.6127
   13377      10.1647
   13378      10.6960
   13379       9.9822
   13380       9.7500
   13381       9.7282
   13382      10.0313
   13383      10.4022
   13384      10.8272
   13385      10.6425
   13386       9.7425
   13387       9.8363
   13388       9.8255
   13389      10.0579
   13390       9.6537
   13391      10.7852
   13392      10.8675
   13393      10.5529
   13394      11.4963
   13395      10.8036
   13396      10.4583
   13397      10.1466
   13398      10.7222
   13399      11.0796
   13400      10.5937
   13401      10.8526
   13402      11.2307
   13403      11.2164
   13404      11.4374
   13405      12.4593
   13406      11.8966
   13407      10.9421
   13408      11.2011
   13409      12.2621
   13410      11.9887
   13411      10.9784
   13412      11.0715
   13413      11.5101
   13414      11.1751
   13415      11.8870
   13416      11.2469
   13417      11.1977
   13418      10.4600
   13419      11.3302
   13420      10.3350
   13421      10.3452
   13422      10.2225
   13423      10.4729
   13424      10.1267
   13425      10.0187
   13426      10.5619
   13427       9.7605
   13428       9.3715
   13429      10.3153
   13430      10.6996
   13431       9.8140
   13432      10.4651
   13433      10.0417
   13434      10.3846
   13435      10.4461
   13436      10.3424
   13437       9.8227
   13438      10.5854
   13439      10.4658
   13440      10.4377
   13441      11.1924
   13442      10.5323
   13443      10.7105
   13444       9.9050
   13445      10.6297
   13446      10.1208
   13447      10.1918
   13448      10.6031
   13449      10.0026
   13450       9.9623
   13451      10.1829
   13452      10.2286
   13453      10.1717
   13454       9.8030
   13455      10.6104
   13456      10.4855
   13457      10.2128
   13458       9.8818
   13459      10.3908
   13460      10.3711
   13461      11.4752
   13462      11.1250
   13463      11.3149
   13464      11.1942
   13465      11.5852
   13466      11.8359
   13467      11.1919
   13468      11.5132
   13469      11.9529
   13470      11.1472
   13471      11.5622
   13472      10.9327
   13473      11.3926
   13474      11.1801
   13475      10.3419
   13476      11.0090
   13477      11.4708
   13478      11.0781
   13479      11.2918
   13480      10.8794
   13481      11.0575
   13482      10.9715
   13483      11.3984
   13484      11.0280
   13485      11.1962
   13486      10.7179
   13487      10.6063
   13488      10.8661
   13489      10.5429
   13490      10.5019
   13491      10.1103
   13492       9.8937
   13493      10.4248
   13494       9.4594
   13495      10.2931
   13496       9.9445
   13497       9.8456
   13498      10.5669
   13499      10.1524
   13500      10.2428
   13501      10.0337
   13502      10.5741
   13503      10.3208
   13504      10.2013
   13505      10.1863
   13506      10.2260
   13507      10.0516
   13508      10.1941
   13509      10.5689
   13510      10.5188
   13511      10.2638
   13512       9.7366
   13513      10.6868
   13514      10.6471
   13515       9.9826
   13516       9.7007
   13517      10.0407
   13518       9.4662
   13519      10.5397
   13520      10.7373
   13521      10.9940
   13522      10.9367
   13523      11.2189
   13524      11.4609
   13525      10.9874
   13526      10.8613
   13527      11.2411
   13528      11.5085
   13529      10.7605
   13530      10.8708
   13531      11.5049
   13532      10.9968
   13533      11.0001
   13534      11.1576
   13535      10.4481
   13536      10.5299
   13537      10.4042
   13538      10.2806
   13539      10.6842
   13540      10.5448
   13541      10.6080
   13542      10.6724
   13543      10.0680
   13544      10.3773
   13545      10.4114
   13546      10.1385
   13547      10.4011
   13548      10.5178
   13549      10.1849
   13550      10.3282
   13551      10.8405
   13552      10.0382
   13553      10.4187
   13554      10.7248
   13555      10.7962
   13556       9.9144
   13557      10.2801
   13558      10.3488
   13559      10.2784
   13560      10.9586
   13561      10.6092
   13562      11.4745
   13563      11.5741
   13564      10.8510
   13565      11.0934
   13566      11.3361
   13567      10.8836
   13568      10.4407
   13569      11.1288
   13570      10.8261
   13571      10.9188
   13572      11.1892
   13573      10.6846
   13574      10.6985
   13575      11.3253
   13576      10.8207
   13577      11.0960
   13578      11.0980
   13579      10.7533
   13580      11.5857
   13581      11.4791
   13582      11.0423
   13583      11.1437
   13584      11.3908
   13585      10.6466
   13586      11.0696
   13587      11.0319
   13588      10.9057
   13589      10.7199
   13590      10.5267
   13591      10.9437
   13592      11.3879
   13593      11.2940
   13594      10.7894
   13595      11.6691
   13596      11.7094
   13597      11.4735
   13598      11.5176
   13599      11.8538
   13600      11.0414
   13601      11.0737
   13602      11.4453
   13603      11.1996
   13604       9.9419
   13605      10.9492
   13606       9.8491
   13607      10.3183
   13608      10.7392
   13609      11.1213
   13610      11.5232
   13611      10.2884
   13612      10.3339
   13613       9.8207
   13614      10.6728
   13615      10.9610
   13616      11.1038
   13617      11.2253
   13618      11.0397
   13619      11.4685
   13620      12.1621
   13621      12.3302
   13622      12.5104
   13623      11.8048
   13624      11.5216
   13625      12.4301
   13626      12.2315
   13627      12.8527
   13628      12.0622
   13629      12.2945
   13630      12.2876
   13631      12.3685
   13632      12.2844
   13633      12.5891
   13634      11.9904
   13635      12.1377
   13636      12.3799
   13637      12.1195
   13638      12.1315
   13639      12.7246
   13640      12.0053
   13641      11.9267
   13642      12.0935
   13643      11.1937
   13644      11.2791
   13645      11.5212
   13646      11.5133
   13647      11.9603
   13648      11.6609
   13649      11.9721
   13650      11.7969
   13651      11.9060
   13652      11.5607
   13653      12.0071
   13654      11.3751
   13655      11.0745
   13656      11.3889
   13657      11.2359
   13658      11.9030
   13659      10.9221
   13660      10.9625
   13661      10.8000
   13662      11.6258
   13663      11.4661
   13664      11.2414
   13665      11.5682
   13666      12.0009
   13667      11.7090
   13668      11.2279
   13669      11.8067
   13670      10.7597
   13671      10.8733
   13672      11.7811
   13673      10.6289
   13674      10.9874
   13675      11.2314
   13676      10.8543
   13677      10.9321
   13678      12.1017
   13679      10.7698
   13680      10.6015
   13681      11.0183
   13682      11.2858
   13683      10.9733
   13684      11.1584
   13685      11.3510
   13686      11.7301
   13687      11.1433
   13688      11.2408
   13689      11.1332
   13690      10.8947
   13691      10.8298
   13692      10.7301
   13693      10.3168
   13694      11.1361
   13695      10.5346
   13696      10.5843
   13697      10.0728
   13698      10.9228
   13699      10.3221
   13700      11.5538
   13701      11.3336
   13702      11.1151
   13703      11.2006
   13704      11.3299
   13705      11.0393
   13706      10.9848
   13707      11.3911
   13708      11.8598
   13709      11.1990
   13710      11.6416
   13711      12.1061
   13712      11.7873
   13713      12.3753
   13714      11.2834
   13715      10.9801
   13716      11.5913
   13717      11.2500
   13718      11.5781
   13719      11.3940
   13720      10.8476
   13721      10.5626
   13722      10.7883
   13723      10.8653
   13724      10.8599
   13725      11.3856
   13726      11.6000
   13727      11.9272
   13728      11.9248
   13729      12.0789
   13730      11.8143
   13731      11.4157
   13732      11.5070
   13733      11.3101
   13734      10.9945
   13735      10.8304
   13736      11.1997
   13737      11.0634
   13738      10.6558
   13739      10.4472
   13740      10.2440
   13741      10.3394
   13742      10.4632
   13743      10.7991
   13744      11.7357
   13745      10.5145
   13746      10.4746
   13747      10.3944
   13748      10.5353
   13749      10.5272
   13750      10.4802
   13751      10.2252
   13752      10.4854
   13753      10.4925
   13754      10.8012
   13755      11.4310
   13756      11.5795
   13757      10.7665
   13758      10.8803
   13759      10.8841
   13760      11.5037
   13761      11.5238
   13762      11.7006
   13763      11.6397
   13764      11.1994
   13765      11.2524
   13766      10.9121
   13767      11.2723
   13768      11.6516
   13769      10.2414
   13770      10.5033
   13771      10.5129
   13772      10.8342
   13773      10.9792
   13774      10.4615
   13775      10.0634
   13776      10.8109
   13777      10.6032
   13778      10.1559
   13779      10.8209
   13780      11.2447
   13781      10.4143
   13782      11.5016
   13783      10.8602
   13784      10.8586
   13785      11.1435
   13786      10.7807
   13787      10.9835
   13788      10.8185
   13789      11.1368
   13790      10.8476
   13791      10.7163
   13792      10.5206
   13793      10.8729
   13794      10.2272
   13795      10.3828
   13796      10.9701
   13797      10.8460
   13798      11.1307
   13799      10.9919
   13800      11.1965
   13801      11.2376
   13802      11.7809
   13803      11.4227
   13804      11.4846
   13805      11.3810
   13806      11.7505
   13807      11.3667
   13808      11.2595
   13809      11.5867
   13810      11.6491
   13811      12.1488
   13812      11.4034
   13813      11.5301
   13814      11.8540
   13815      11.1745
   13816      10.8922
   13817      11.1494
   13818      11.1687
   13819      11.0978
   13820      10.9211
   13821      11.3629
   13822      12.0089
   13823      11.6716
   13824      11.1384
   13825      11.1241
   13826      11.0491
   13827      10.4131
   13828      10.6691
   13829      10.8990
   13830      10.5883
   13831      10.7808
   13832      11.1571
   13833      10.9949
   13834      11.0812
   13835      10.7016
   13836      10.4972
   13837      10.9009
   13838      11.1348
   13839      10.6230
   13840      12.1186
   13841      10.9826
   13842      11.3070
   13843      11.2970
   13844      10.8017
   13845      11.1346
   13846      11.3096
   13847      11.1958
   13848      11.4510
   13849      12.1778
   13850      11.7245
   13851      11.3103
   13852      10.9700
   13853      11.0589
   13854      10.6321
   13855      10.9047
   13856      10.9257
   13857      10.6980
   13858      10.7699
   13859      11.2493
   13860      11.4150
   13861      11.0532
   13862      10.6637
   13863      11.1587
   13864      11.0745
   13865      10.2518
   13866      11.0311
   13867      10.6985
   13868      11.3448
   13869      10.5443
   13870      10.9827
   13871      11.2127
   13872      11.0889
   13873      11.3526
   13874      11.4417
   13875      11.2070
   13876      10.6708
   13877      11.4086
   13878      10.9659
   13879      11.1246
   13880      11.6230
   13881      10.8353
   13882      10.8449
   13883      10.1847
   13884      10.0008
   13885      10.5000
   13886      11.0575
   13887      10.7561
   13888      10.6694
   13889      11.3499
   13890      11.8177
   13891      11.3853
   13892      11.6852
   13893      11.4180
   13894      11.3482
   13895      11.4956
   13896      11.1854
   13897      11.4498
   13898      11.6642
   13899      11.7763
   13900      11.2957
   13901      11.5072
   13902      10.6962
   13903      10.8363
   13904      10.9081
   13905      10.9423
   13906      10.9880
   13907      11.7673
   13908      10.9906
   13909      10.9036
   13910      11.2091
   13911      12.1240
   13912      11.5122
   13913      11.7617
   13914      11.3593
   13915      12.3431
   13916      11.4757
   13917      11.5633
   13918      10.6202
   13919      11.4848
   13920      11.2080
   13921      11.5836
   13922      11.6741
   13923      11.4025
   13924      12.0959
   13925      11.9488
   13926      11.6625
   13927      10.9515
   13928      11.3849
   13929      11.0302
   13930      11.3653
   13931      11.1351
   13932      10.9762
   13933      10.4880
   13934      10.7130
   13935      10.0833
   13936      10.9423
   13937      11.0152
   13938      10.8139
   13939      11.3748
   13940      11.3762
   13941      11.9366
   13942      12.6297
   13943      12.4110
   13944      11.7834
   13945      11.3566
   13946      12.4822
   13947      11.5380
   13948      11.6507
   13949      11.3619
   13950      12.0594
   13951      11.9182
   13952      11.8250
   13953      11.9292
   13954      12.5136
   13955      11.5006
   13956      12.0042
   13957      11.4162
   13958      11.6070
   13959      11.3709
   13960      11.5967
   13961      11.9792
   13962      12.1308
   13963      11.6802
   13964      11.4428
   13965      11.5755
   13966      11.5157
   13967      11.7593
   13968      11.4478
   13969      11.8611
   13970      11.8096
   13971      10.9036
   13972      11.6622
   13973      11.2423
   13974      11.2854
   13975      11.1324
   13976      11.1447
   13977      10.6987
   13978      11.3578
   13979      10.7109
   13980      11.8178
   13981      11.4540
   13982      11.2709
   13983      10.9481
   13984      11.4966
   13985      11.2260
   13986      11.7599
   13987      10.9549
   13988      11.3331
   13989      10.9490
   13990      11.7542
   13991      11.2860
   13992      11.2982
   13993      10.6699
   13994      11.7728
   13995      11.1220
   13996      11.1752
   13997      10.9722
   13998      11.8871
   13999      11.6053
   14000      11.4419
   14001      11.1673
   14002      11.4965
   14003      11.5686
   14004      12.1148
   14005      12.3104
   14006      11.6701
   14007      12.2273
   14008      12.7468
   14009      12.0032
   14010      11.9725
   14011      11.6825
   14012      11.4036
   14013      12.2839
   14014      12.3898
   14015      12.6340
   14016      11.8209
   14017      12.2509
   14018      11.5509
   14019      11.5147
   14020      11.9325
   14021      12.0468
   14022      11.5417
   14023      11.6482
   14024      11.5957
   14025      11.4359
   14026      11.3558
   14027      12.1636
   14028      11.3528
   14029      11.3461
   14030      11.0587
   14031      10.9375
   14032      11.1495
   14033      11.1397
   14034      11.2994
   14035      11.6258
   14036      10.9734
   14037      11.3393
   14038      10.9699
   14039      10.5697
   14040      10.9848
   14041      11.9655
   14042      11.1287
   14043      11.1359
   14044      12.0789
   14045      11.9804
   14046      12.3067
   14047      12.7516
   14048      13.2538
   14049      12.6988
   14050      12.4424
   14051      12.7186
   14052      12.6814
   14053      12.7559
   14054      12.6837
   14055      12.2984
   14056      12.0386
   14057      12.2822
   14058      11.3603
   14059      12.9915
   14060      12.0267
   14061      11.7593
   14062      11.6086
   14063      11.5892
   14064      11.0469
   14065      11.3437
   14066      10.7844
   14067      11.1150
   14068      11.6067
   14069      11.3699
   14070      11.5763
   14071      11.8593
   14072      11.9368
   14073      11.9224
   14074      11.9641
   14075      11.6793
   14076      11.6371
   14077      12.5400
   14078      12.2003
   14079      12.5815
   14080      12.3747
   14081      11.9321
   14082      11.7084
   14083      12.8404
   14084      12.0773
   14085      11.5842
   14086      11.1287
   14087      11.1551
   14088      11.2833
   14089      10.7856
   14090      10.9274
   14091      10.3418
   14092      11.0132
   14093      10.8501
   14094      10.5810
   14095      10.7088
   14096      10.7012
   14097      11.8131
   14098      11.2922
   14099      11.9215
   14100      11.8339
   14101      11.7537
   14102      11.0492
   14103      11.9177
   14104      11.5269
   14105      11.7436
   14106      11.6942
   14107      11.8352
   14108      11.2872
   14109      11.1632
   14110      11.5701
   14111      10.5017
   14112      11.4233
   14113      11.4017
   14114      11.0530
   14115      11.1953
   14116      11.9149
   14117      12.5854
   14118      11.9586
   14119      11.2462
   14120      11.6418
   14121      11.1491
   14122      11.1396
   14123      11.3427
   14124      10.8874
   14125      11.2402
   14126      11.1235
   14127      11.1274
   14128      11.3289
   14129      11.8595
   14130      11.1494
   14131      11.5581
   14132      11.3665
   14133      11.8570
   14134      11.7221
   14135      11.4701
   14136      11.8748
   14137      11.6691
   14138      11.4668
   14139      11.1110
   14140      11.5490
   14141      11.1064
   14142      11.4223
   14143      11.0616
   14144      11.5148
   14145      11.4116
   14146      11.8289
   14147      11.3274
   14148      11.8894
   14149      11.1296
   14150      12.0989
   14151      11.4628
   14152      11.0677
   14153      11.2939
   14154      11.8278
   14155      11.4654
   14156      11.3526
   14157      11.1267
   14158      11.7208
   14159      11.7293
   14160      11.8453
   14161      11.8073
   14162      11.5899
   14163      11.9193
   14164      11.7292
   14165      11.9919
   14166      11.8045
   14167      11.2290
   14168      11.6229
   14169      12.2443
   14170      11.8122
   14171      10.7789
   14172      10.9657
   14173      11.9153
   14174      11.6284
   14175      11.8910
   14176      12.5293
   14177      12.3430
   14178      12.0335
   14179      11.6699
   14180      11.7907
   14181      11.3995
   14182      11.5568
   14183      12.0897
   14184      11.9115
   14185      11.8925
   14186      11.7734
   14187      12.3909
   14188      12.2864
   14189      11.5537
   14190      12.5688
   14191      12.3269
   14192      11.6582
   14193      12.3304
   14194      11.5902
   14195      12.0915
   14196      12.2566
   14197      12.1531
   14198      11.8733
   14199      11.5123
   14200      12.4421
   14201      11.4970
   14202      12.4429
   14203      12.1224
   14204      11.5183
   14205      11.1229
   14206      11.8091
   14207      11.1369
   14208      11.2971
   14209      11.9117
   14210      12.4368
   14211      12.4611
   14212      11.6284
   14213      11.7080
   14214      12.0696
   14215      11.8066
   14216      11.9774
   14217      11.6965
   14218      11.9465
   14219      11.0748
   14220      11.4277
   14221      12.3441
   14222      12.1786
   14223      12.4342
   14224      11.7104
   14225      12.1695
   14226      12.0156
   14227      12.0049
   14228      11.7609
   14229      11.7143
   14230      12.4152
   14231      11.8854
   14232      12.7177
   14233      12.4195
   14234      12.0516
   14235      12.4038
   14236      13.3879
   14237      12.2819
   14238      11.4866
   14239      12.2987
   14240      11.9108
   14241      11.3182
   14242      11.9330
   14243      11.8895
   14244      12.0159
   14245      11.6449
   14246      12.2423
   14247      11.3607
   14248      12.0801
   14249      11.9424
   14250      11.8157
   14251      11.4536
   14252      12.0780
   14253      11.6042
   14254      11.9868
   14255      12.4162
   14256      12.0722
   14257      12.3262
   14258      11.5600
   14259      11.9649
   14260      11.7390
   14261      11.9779
   14262      11.4101
   14263      11.3669
   14264      11.5987
   14265      11.3518
   14266      11.6813
   14267      11.6074
   14268      11.1264
   14269      12.1284
   14270      11.5785
   14271      11.6902
   14272      12.4694
   14273      12.7873
   14274      11.6906
   14275      12.1776
   14276      11.8984
   14277      11.6890
   14278      12.3603
   14279      11.9067
   14280      11.6336
   14281      11.5631
   14282      11.6309
   14283      12.0547
   14284      12.1593
   14285      11.5818
   14286      11.5724
   14287      11.6559
   14288      11.4452
   14289      11.7685
   14290      11.7553
   14291      11.5002
   14292      12.0908
   14293      11.9999
   14294      11.8969
   14295      12.3135
   14296      11.4831
   14297      11.5771
   14298      11.8609
   14299      12.1996
   14300      11.8089
   14301      12.0377
   14302      12.2516
   14303      12.3100
   14304      12.6405
   14305      12.4069
   14306      12.5853
   14307      12.2519
   14308      12.6330
   14309      11.7724
   14310      11.7421
   14311      12.8120
   14312      12.1768
   14313      12.8225
   14314      12.9745
   14315      13.7900
   14316      13.0762
   14317      12.9792
   14318      12.4032
   14319      13.1338
   14320      13.0327
   14321      12.2789
   14322      13.2395
   14323      12.4704
   14324      12.8808
   14325      12.5630
   14326      12.7833
   14327      12.4596
   14328      12.2470
   14329      12.7868
   14330      12.6758
   14331      12.0857
   14332      11.9379
   14333      12.3786
   14334      12.6831
   14335      12.4814
   14336      12.0116
   14337      11.6027
   14338      11.8694
   14339      11.1626
   14340      11.0768
   14341      11.9783
   14342      11.4850
   14343      11.9081
   14344      11.8017
   14345      12.1076
   14346      11.9215
   14347      12.6506
   14348      12.5402
   14349      13.1424
   14350      12.5475
   14351      12.2022
   14352      11.8979
   14353      12.6304
   14354      12.0971
   14355      12.6654
   14356      12.6147
   14357      12.0146
   14358      12.0544
   14359      11.7270
   14360      12.3086
   14361      12.2495
   14362      13.7084
   14363      14.0393
   14364      13.2084
   14365      13.8498
   14366      13.2123
   14367      12.9696
   14368      12.5063
   14369      12.9258
   14370      12.3242
   14371      12.5856
   14372      13.0110
   14373      13.0382
   14374      13.2608
   14375      12.6101
   14376      12.6128
   14377      11.9928
   14378      12.0793
   14379      12.0582
   14380      12.0375
   14381      10.8120
   14382      11.4325
   14383      11.4690
   14384      12.0885
   14385      11.8004
   14386      11.8252
   14387      12.5373
   14388      11.9205
   14389      11.7552
   14390      10.9964
   14391      10.7693
   14392      11.4552
   14393      11.9194
   14394      11.6995
   14395      11.5988
   14396      11.3842
   14397      11.3650
   14398      11.9731
   14399      11.4424
   14400      11.4195
   14401      10.8954
   14402      11.3162
   14403      11.5186
   14404      11.7197
   14405      10.7386
   14406      11.0424
   14407      10.9363
   14408      10.8102
   14409      10.8040
   14410      10.4243
   14411      10.7857
   14412      11.4284
   14413      11.6921
   14414      11.5956
   14415      11.6403
   14416      11.1398
   14417      10.6122
   14418      10.6540
   14419      10.2435
   14420      11.5294
   14421      11.3646
   14422      10.5980
   14423      11.2278
   14424      11.8174
   14425      11.7804
   14426      11.4212
   14427      11.0976
   14428      11.2165
   14429      11.6345
   14430      11.6291
   14431      11.3634
   14432      11.1412
   14433      11.4034
   14434      11.4322
   14435      11.4942
   14436      11.9832
   14437      11.7210
   14438      10.9962
   14439      10.9649
   14440      10.7281
   14441      10.4228
   14442      11.5064
   14443      11.9066
   14444      12.4074
   14445      12.7535
   14446      11.8395
   14447      12.5103
   14448      12.5355
   14449      13.1212
   14450      12.5633
   14451      11.5992
   14452      11.8369
   14453      11.5517
   14454      12.5722
   14455      12.3515
   14456      11.9509
   14457      12.1969
   14458      12.4648
   14459      12.1122
   14460      11.8302
   14461      13.2669
   14462      13.9410
   14463      13.2376
   14464      12.5900
   14465      13.4346
   14466      13.9153
   14467      12.7791
   14468      12.6673
   14469      12.5361
   14470      12.9809
   14471      13.2984
   14472      13.4903
   14473      13.0857
   14474      12.3141
   14475      12.4739
   14476      12.9859
   14477      13.0596
   14478      13.0708
   14479      12.8116
   14480      13.0174
   14481      12.3754
   14482      13.1481
   14483      12.9964
   14484      13.3478
   14485      12.7101
   14486      12.6752
   14487      13.1072
   14488      13.0494
   14489      12.3717
   14490      11.9976
   14491      12.4649
   14492      12.6047
   14493      12.4620
   14494      12.7130
   14495      13.3618
   14496      12.7663
   14497      13.1830
   14498      12.5586
   14499      13.2429
   14500      13.2122
   14501      12.4827
   14502      12.8262
   14503      11.8887
   14504      11.9857
   14505      12.6346
   14506      11.3276
   14507      11.9205
   14508      11.5297
   14509      12.6657
   14510      12.3095
   14511      12.6820
   14512      12.2627
   14513      12.7387
   14514      12.8463
   14515      12.5426
   14516      13.1168
   14517      12.5746
   14518      13.0916
   14519      12.5469
   14520      12.4340
   14521      11.8732
   14522      12.4981
   14523      12.3479
   14524      12.6894
   14525      12.2590
   14526      11.7498
   14527      12.8037
   14528      11.9607
   14529      12.0929
   14530      12.0801
   14531      11.9511
   14532      11.7722
   14533      12.4031
   14534      12.8735
   14535      12.5572
   14536      11.8175
   14537      12.2912
   14538      11.9170
   14539      11.5809
   14540      12.7042
   14541      13.3818
   14542      12.6694
   14543      11.9403
   14544      12.3613
   14545      12.5905
   14546      12.3729
   14547      12.5469
   14548      13.3895
   14549      12.5287
   14550      12.0636
   14551      11.7817
   14552      11.8790
   14553      11.7777
   14554      11.5937
   14555      12.3879
   14556      11.9300
   14557      11.7367
   14558      12.2081
   14559      12.1124
   14560      12.3502
   14561      12.6306
   14562      13.2642
   14563      12.3628
   14564      12.2877
   14565      11.5933
   14566      12.5152
   14567      11.9468
   14568      10.7145
   14569      11.9437
   14570      11.9391
   14571      11.5491
   14572      12.4078
   14573      11.5782
   14574      11.9047
   14575      12.3786
   14576      11.6920
   14577      11.7494
   14578      11.7485
   14579      11.2674
   14580      11.1709
   14581      11.2511
   14582      11.5779
   14583      11.3781
   14584      11.8058
   14585      10.7635
   14586      11.5280
   14587      11.3590
   14588      12.3027
   14589      11.0221
   14590      11.4559
   14591      11.3168
   14592      11.5163
   14593      11.8351
   14594      11.2941
   14595      11.5568
   14596      11.4009
   14597      10.9777
   14598      10.7578
   14599      10.8168
   14600      10.9066
   14601      11.5182
   14602      11.7398
   14603      11.7436
   14604      11.3583
   14605      11.3337
   14606      11.3457
   14607      11.9798
   14608      11.9806
   14609      11.9662
   14610      12.2197
   14611      13.1593
   14612      12.2123
   14613      12.2669
   14614      12.0083
   14615      12.7476
   14616      12.1027
   14617      11.7282
   14618      11.6875
   14619      12.7943
   14620      13.0847
   14621      13.0065
   14622      11.9496
   14623      12.3576
   14624      12.8968
   14625      12.4557
   14626      12.5354
   14627      12.1008
   14628      12.6799
   14629      13.2568
   14630      12.6018
   14631      12.7595
   14632      12.6372
   14633      12.1545
   14634      11.8994
   14635      12.7088
   14636      13.3893
   14637      12.9909
   14638      12.4513
   14639      13.5840
   14640      13.0003
   14641      13.6567
   14642      13.4791
   14643      13.8365
   14644      13.8457
   14645      13.2770
   14646      12.8801
   14647      12.7382
   14648      12.8847
   14649      13.3490
   14650      13.1182
   14651      13.3922
   14652      13.5796
   14653      13.3606
   14654      12.5594
   14655      12.3617
   14656      12.4931
   14657      12.7843
   14658      12.1936
   14659      12.8714
   14660      12.7399
   14661      13.0949
   14662      12.5549
   14663      13.6129
   14664      13.3147
   14665      13.3285
   14666      14.1886
   14667      13.2869
   14668      13.6484
   14669      12.8642
   14670      13.1498
   14671      13.2389
   14672      13.3350
   14673      13.5157
   14674      12.5317
   14675      13.3560
   14676      13.6846
   14677      13.4773
   14678      13.4644
   14679      13.8064
   14680      13.2692
   14681      13.6671
   14682      13.1156
   14683      12.9199
   14684      12.7623
   14685      12.8960
   14686      13.4475
   14687      12.8792
   14688      13.0593
   14689      12.5570
   14690      12.8523
   14691      12.9157
   14692      12.4760
   14693      12.3188
   14694      13.2918
   14695      12.6001
   14696      12.7677
   14697      12.9535
   14698      13.3303
   14699      12.7764
   14700      13.6420
   14701      13.1983
   14702      13.4700
   14703      13.4581
   14704      14.0260
   14705      13.9477
   14706      13.7932
   14707      13.3329
   14708      13.6379
   14709      13.8857
   14710      13.5896
   14711      13.9138
   14712      13.8099
   14713      14.1569
   14714      14.1922
   14715      13.9177
   14716      14.3440
   14717      13.9383
   14718      13.4764
   14719      13.0314
   14720      13.2336
   14721      13.5627
   14722      13.1410
   14723      13.0761
   14724      13.4172
   14725      13.8705
   14726      13.3184
   14727      12.8277
   14728      13.3594
   14729      13.3591
   14730      13.5721
   14731      13.2990
   14732      13.2630
   14733      13.3734
   14734      13.4059
   14735      14.1497
   14736      14.4433
   14737      14.8238
   14738      14.7546
   14739      14.9499
   14740      15.0955
   14741      14.5981
   14742      14.1557
   14743      15.0174
   14744      14.3509
   14745      13.8635
   14746      14.4643
   14747      13.8164
   14748      13.5616
   14749      13.9527
   14750      14.0219
   14751      13.5865
   14752      13.6821
   14753      14.1149
   14754      13.5614
   14755      13.8652
   14756      14.2266
   14757      14.0598
   14758      13.7469
   14759      13.7652
   14760      13.3061
   14761      14.0738
   14762      14.6152
   14763      13.9555
   14764      13.8075
   14765      13.6526
   14766      13.7101
   14767      14.2231
   14768      13.6755
   14769      14.2276
   14770      13.9167
   14771      14.5986
   14772      14.8343
   14773      13.8137
   14774      13.4535
   14775      13.9314
   14776      13.4307
   14777      13.2604
   14778      12.7152
   14779      13.9651
   14780      13.1150
   14781      13.5360
   14782      13.7157
   14783      14.4304
   14784      15.4383
   14785      15.3612
   14786      14.6471
   14787      14.6046
   14788      14.2696
   14789      14.1012
   14790      14.5650
   14791      14.3502
   14792      13.8559
   14793      13.7800
   14794      14.1080
   14795      13.6831
   14796      13.9786
   14797      13.0990
   14798      14.3576
   14799      14.2858
   14800      13.4986
   14801      13.4633
   14802      14.3994
   14803      13.5593
   14804      13.0549
   14805      14.0129
   14806      13.7330
   14807      12.8245
   14808      13.1365
   14809      13.3762
   14810      13.9009
   14811      13.5016
   14812      13.7407
   14813      13.4376
   14814      13.5077
   14815      14.3786
   14816      15.1652
   14817      15.2243
   14818      14.8549
   14819      14.9330
   14820      14.9121
   14821      14.7433
   14822      14.5561
   14823      14.7657
   14824      14.9748
   14825      14.1113
   14826      13.9285
   14827      13.7858
   14828      14.7167
   14829      13.8667
   14830      14.3565
   14831      15.2066
   14832      14.2983
   14833      14.0226
   14834      14.7046
   14835      15.1627
   14836      14.8198
   14837      15.8090
   14838      15.4064
   14839      15.7722
   14840      15.6045
   14841      15.1782
   14842      15.2882
   14843      14.7116
   14844      15.0372
   14845      15.1728
   14846      14.5160
   14847      14.4999
   14848      14.5882
   14849      14.0904
   14850      14.5014
   14851      14.5756
   14852      14.7783
   14853      14.4479
   14854      14.2082
   14855      13.4711
   14856      13.7947
   14857      14.2498
   14858      14.3480
   14859      14.1729
   14860      14.9187
   14861      14.9967
   14862      15.4491
   14863      14.9635
   14864      15.2490
   14865      15.0543
   14866      15.0141
   14867      15.8313
   14868      16.1939
   14869      15.0304
   14870      14.7696
   14871      14.8444
   14872      16.2736
   14873      15.7601
   14874      15.4259
   14875      15.0745
   14876      14.8321
   14877      15.2491
   14878      15.2984
   14879      15.2577
   14880      15.7264
   14881      14.6633
   14882      15.0724
   14883      15.0033
   14884      14.4967
   14885      14.2644
   14886      14.4334
   14887      14.2468
   14888      14.4115
   14889      14.3075
   14890      15.0631
   14891      15.0844
   14892      14.4143
   14893      14.9621
   14894      14.7626
   14895      15.3589
   14896      15.6767
   14897      15.2767
   14898      14.4706
   14899      15.0955
   14900      13.5874
   14901      14.5347
   14902      14.2610
   14903      14.2089
   14904      14.3579
   14905      13.7698
   14906      13.8957
   14907      14.2151
   14908      13.9640
   14909      14.4622
   14910      13.7209
   14911      13.6158
   14912      13.1295
   14913      13.3178
   14914      13.4590
   14915      13.5205
   14916      13.4927
   14917      13.6136
   14918      13.1205
   14919      13.0745
   14920      13.5362
   14921      13.2613
   14922      13.0616
   14923      13.1082
   14924      13.1996
   14925      12.6013
   14926      12.7405
   14927      13.1859
   14928      13.7677
   14929      13.0122
   14930      13.7242
   14931      13.2905
   14932      13.0346
   14933      13.8353
   14934      13.5809
   14935      13.8482
   14936      13.4424
   14937      14.1555
   14938      14.0155
   14939      13.3006
   14940      13.8302
   14941      12.9930
   14942      13.0741
   14943      13.3546
   14944      13.5553
   14945      12.1534
   14946      12.1285
   14947      12.3800
   14948      12.1927
   14949      12.1233
   14950      12.6075
   14951      12.7258
   14952      12.4421
   14953      13.0253
   14954      11.8377
   14955      12.6961
   14956      12.7934
   14957      12.6331
   14958      13.0355
   14959      13.0858
   14960      13.5121
   14961      13.9042
   14962      14.0093
   14963      14.2952
   14964      14.2087
   14965      14.5929
   14966      14.4083
   14967      14.8430
   14968      15.4033
   14969      15.6963
   14970      14.6623
   14971      15.2277
   14972      13.7728
   14973      14.0283
   14974      14.3191
   14975      14.3022
   14976      14.1665
   14977      13.4899
   14978      14.7761
   14979      15.2405
   14980      15.2245
   14981      14.6117
   14982      14.5857
   14983      14.7450
   14984      14.8476
   14985      14.1692
   14986      14.1463
   14987      14.1564
   14988      13.4364
   14989      14.4335
   14990      13.8977
   14991      15.1204
   14992      15.3728
   14993      14.8942
   14994      15.1206
   14995      15.0311
   14996      15.1081
   14997      15.8011
   14998      15.4524
   14999      15.0842
   15000      14.6845
   15001      14.8295
   15002      14.6042
   15003      15.2226
   15004      14.2746
   15005      14.5236
   15006      13.6747
   15007      14.5138
   15008      13.7526
   15009      12.9457
   15010      13.7654
   15011      13.1385
   15012      11.8637
   15013      12.8139
   15014      12.3436
   15015      13.6043
   15016      13.6206
   15017      13.8428
   15018      13.7145
   15019      13.3435
   15020      14.4741
   15021      14.6224
   15022      13.9227
   15023      14.4631
   15024      14.0541
   15025      14.7923
   15026      14.5428
   15027      14.4336
   15028      13.5821
   15029      13.8517
   15030      13.9354
   15031      13.7793
   15032      14.2783
   15033      13.6101
   15034      13.8887
   15035      13.8817
   15036      14.7182
   15037      13.9559
   15038      13.6958
   15039      14.0704
   15040      14.5539
   15041      14.9808
   15042      14.7562
   15043      14.6997
   15044      14.8872
   15045      14.4086
   15046      14.3182
   15047      14.1275
   15048      14.8170
   15049      14.9349
   15050      15.1903
   15051      15.0581
   15052      14.7919
   15053      14.3042
   15054      14.9662
   15055      15.3070
   15056      15.7623
   15057      14.7757
   15058      14.6470
   15059      14.4318
   15060      15.0740
   15061      14.3048
   15062      14.6555
   15063      14.0382
   15064      14.3923
   15065      14.3993
   15066      13.7762
   15067      14.6952
   15068      15.0203
   15069      14.0335
   15070      14.4489
   15071      15.3895
   15072      14.8306
   15073      14.6889
   15074      14.8529
   15075      14.6606
   15076      15.0132
   15077      15.8971
   15078      15.4706
   15079      15.3003
   15080      14.8752
   15081      15.0370
   15082      14.9354
   15083      15.9617
   15084      15.4920
   15085      15.8306
   15086      15.9156
   15087      15.7101
   15088      15.3114
   15089      14.5810
   15090      14.8416
   15091      14.7721
   15092      15.5740
   15093      15.5456
   15094      14.6650
   15095      14.8574
   15096      15.6434
   15097      15.3990
   15098      15.0592
   15099      14.8499
   15100      15.1144
   15101      15.7320
   15102      14.9637
   15103      15.5426
   15104      15.3597
   15105      14.7348
   15106      14.6334
   15107      14.4444
   15108      14.0293
   15109      14.4402
   15110      15.1589
   15111      14.2114
   15112      14.3966
   15113      14.8439
   15114      15.1861
   15115      14.9825
   15116      15.3377
   15117      14.9438
   15118      14.7095
   15119      15.0810
   15120      14.7903
   15121      14.8295
   15122      14.9712
   15123      15.3616
   15124      15.3461
   15125      15.2700
   15126      14.7421
   15127      15.2664
   15128      15.8697
   15129      15.2634
   15130      15.1713
   15131      14.9414
   15132      14.7298
   15133      15.6457
   15134      15.0446
   15135      15.3034
   15136      15.2582
   15137      14.7069
   15138      14.9112
   15139      14.7252
   15140      14.3037
   15141      14.5214
   15142      14.4505
   15143      14.3372
   15144      14.7618
   15145      14.9965
   15146      15.2428
   15147      14.5245
   15148      14.5467
   15149      14.7244
   15150      14.8326
   15151      14.5696
   15152      15.0297
   15153      14.0070
   15154      14.2148
   15155      14.2647
   15156      14.0976
   15157      13.8028
   15158      13.5595
   15159      14.4363
   15160      14.1610
   15161      13.9296
   15162      14.7877
   15163      14.6479
   15164      14.5455
   15165      14.1943
   15166      14.5068
   15167      15.0102
   15168      14.0442
   15169      13.7770
   15170      14.1628
   15171      13.8435
   15172      13.9546
   15173      14.1091
   15174      14.9648
   15175      15.6693
   15176      15.6609
   15177      15.0265
   15178      15.4320
   15179      15.5016
   15180      14.6743
   15181      14.9797
   15182      14.9753
   15183      15.5785
   15184      15.3131
   15185      15.4877
   15186      15.5744
   15187      14.9064
   15188      14.1854
   15189      14.9480
   15190      15.4283
   15191      14.1333
   15192      15.0014
   15193      14.5248
   15194      14.7413
   15195      15.6640
   15196      15.5012
   15197      14.8656
   15198      14.7206
   15199      14.6786
   15200      14.8929
   15201      15.2669
   15202      15.1881
   15203      15.1783
   15204      15.4319
   15205      16.0731
   15206      15.1595
   15207      15.1003
   15208      14.8235
   15209      15.4629
   15210      14.3025
   15211      14.7976
   15212      14.2848
   15213      14.4040
   15214      15.0293
   15215      14.4566
   15216      14.7779
   15217      14.2083
   15218      15.0032
   15219      15.6371
   15220      15.1812
   15221      14.7148
   15222      14.4189
   15223      14.7585
   15224      15.0332
   15225      14.4719
   15226      14.5262
   15227      14.0954
   15228      14.5519
   15229      14.5048
   15230      14.8880
   15231      14.6288
   15232      14.5939
   15233      14.0695
   15234      14.4774
   15235      14.9512
   15236      14.3561
   15237      14.2585
   15238      14.8960
   15239      14.4586
   15240      14.1727
   15241      15.0547
   15242      14.9217
   15243      14.7210
   15244      15.4230
   15245      14.9759
   15246      14.8647
   15247      14.7842
   15248      15.1101
   15249      15.5879
   15250      15.5705
   15251      15.3769
   15252      14.9276
   15253      14.1551
   15254      14.3413
   15255      14.7647
   15256      14.2599
   15257      15.0447
   15258      14.0089
   15259      14.3794
   15260      13.9222
   15261      14.7446
   15262      14.4653
   15263      14.3905
   15264      14.2126
   15265      15.0592
   15266      14.4159
   15267      14.6351
   15268      14.1289
   15269      13.9231
   15270      13.7054
   15271      14.4553
   15272      13.9302
   15273      14.4939
   15274      13.9705
   15275      14.0137
   15276      14.8173
   15277      15.0902
   15278      14.6894
   15279      14.7481
   15280      14.1253
   15281      14.8433
   15282      14.8316
   15283      15.1529
   15284      14.1062
   15285      14.5520
   15286      14.7390
   15287      13.6840
   15288      14.4155
   15289      13.9427
   15290      14.9871
   15291      14.8320
   15292      14.8387
   15293      14.7339
   15294      14.0670
   15295      14.2302
   15296      15.5476
   15297      15.2904
   15298      14.4173
   15299      15.1220
   15300      14.8767
   15301      14.8649
   15302      14.9153
   15303      14.6821
   15304      14.2342
   15305      14.2696
   15306      14.0617
   15307      13.8989
   15308      13.4335
   15309      13.4342
   15310      13.8810
   15311      13.4404
   15312      13.7481
   15313      14.2967
   15314      14.5899
   15315      13.6071
   15316      14.1044
   15317      13.8476
   15318      13.8417
   15319      13.5096
   15320      13.8432
   15321      14.3016
   15322      13.8467
   15323      13.7417
   15324      13.3751
   15325      13.5712
   15326      14.1165
   15327      13.8513
   15328      12.9639
   15329      13.7763
   15330      13.5896
   15331      13.3325
   15332      13.7060
   15333      13.9285
   15334      14.1465
   15335      13.6815
   15336      13.6664
   15337      13.2076
   15338      13.2804
   15339      13.0068
   15340      12.9084
   15341      12.8388
   15342      13.1662
   15343      13.1769
   15344      13.0826
   15345      12.6529
   15346      13.9800
   15347      13.3849
   15348      12.6978
   15349      13.3268
   15350      14.0121
   15351      14.0626
   15352      14.3784
   15353      14.2709
   15354      14.1143
   15355      13.4355
   15356      13.9803
   15357      13.4512
   15358      13.3489
   15359      13.3212
   15360      13.8225
   15361      13.9221
   15362      14.0315
   15363      13.6232
   15364      13.6069
   15365      13.3738
   15366      13.5984
   15367      14.6452
   15368      13.5397
   15369      12.8299
   15370      13.6217
   15371      13.8751
   15372      14.0684
   15373      14.1969
   15374      14.9610
   15375      14.5387
   15376      14.7172
   15377      14.2043
   15378      14.8218
   15379      14.5864
   15380      13.4516
   15381      13.0670
   15382      13.5674
   15383      13.3421
   15384      13.0600
   15385      12.9707
   15386      13.5107
   15387      13.0823
   15388      13.2227
   15389      13.4628
   15390      13.4445
   15391      13.7049
   15392      14.3393
   15393      14.4635
   15394      14.9712
   15395      14.1677
   15396      14.5791
   15397      13.5830
   15398      14.1159
   15399      13.9150
   15400      14.0617
   15401      13.6026
   15402      13.8984
   15403      14.1296
   15404      14.1524
   15405      14.3293
   15406      14.0113
   15407      13.8178
   15408      13.7890
   15409      14.0905
   15410      13.7966
   15411      13.9328
   15412      13.9526
   15413      13.5078
   15414      13.9803
   15415      13.6082
   15416      13.5516
   15417      13.9726
   15418      14.4893
   15419      14.3483
   15420      13.6731
   15421      14.3917
   15422      14.0374
   15423      12.9739
   15424      13.1541
   15425      13.9750
   15426      14.4825
   15427      14.3981
   15428      15.2001
   15429      14.4726
   15430      14.8989
   15431      15.0142
   15432      14.9077
   15433      14.9819
   15434      13.9354
   15435      14.0176
   15436      13.7495
   15437      14.6401
   15438      13.8702
   15439      14.1243
   15440      14.5004
   15441      14.5898
   15442      14.4822
   15443      14.1475
   15444      13.8684
   15445      14.6813
   15446      14.3091
   15447      14.1475
   15448      14.1022
   15449      14.3346
   15450      14.0362
   15451      13.8068
   15452      14.2474
   15453      14.3156
   15454      14.1671
   15455      14.1288
   15456      14.3099
   15457      13.8542
   15458      14.2856
   15459      14.1438
   15460      14.0941
   15461      14.5157
   15462      14.3478
   15463      14.4881
   15464      14.0031
   15465      14.5629
   15466      15.3203
   15467      15.8893
   15468      15.6357
   15469      16.1225
   15470      15.6297
   15471      16.0631
   15472      16.1334
   15473      15.6158
   15474      15.1477
   15475      15.1909
   15476      14.9668
   15477      15.2329
   15478      15.5856
   15479      14.7421
   15480      15.1564
   15481      15.1879
   15482      15.0777
   15483      14.1950
   15484      14.9120
   15485      15.6747
   15486      14.4311
   15487      14.8065
   15488      14.5520
   15489      14.5549
   15490      13.9815
   15491      14.1471
   15492      14.1019
   15493      13.8821
   15494      13.7247
   15495      14.0997
   15496      13.8248
   15497      14.6520
   15498      14.6164
   15499      13.8781
   15500      14.4022
   15501      14.3010
   15502      13.6366
   15503      14.1096
   15504      14.4525
   15505      14.8574
   15506      14.1476
   15507      14.2359
   15508      14.1076
   15509      14.0799
   15510      13.4446
   15511      13.7194
   15512      14.0377
   15513      13.7273
   15514      13.7504
   15515      13.4647
   15516      13.1081
   15517      13.2237
   15518      12.8714
   15519      13.4336
   15520      13.3793
   15521      12.9561
   15522      12.5973
   15523      13.6408
   15524      13.3879
   15525      13.4628
   15526      13.5455
   15527      13.7477
   15528      13.8320
   15529      13.3753
   15530      13.3770
   15531      13.5241
   15532      13.6862
   15533      13.1125
   15534      12.7695
   15535      13.5323
   15536      13.7600
   15537      13.7222
   15538      14.2026
   15539      13.6177
   15540      12.6151
   15541      13.5665
   15542      12.3080
   15543      13.0317
   15544      13.5180
   15545      12.9520
   15546      13.0381
   15547      13.6769
   15548      13.6048
   15549      13.4101
   15550      13.9067
   15551      13.5605
   15552      13.9865
   15553      13.3188
   15554      13.6055
   15555      13.9151
   15556      13.5877
   15557      14.1609
   15558      13.0835
   15559      13.5776
   15560      12.9924
   15561      12.9501
   15562      13.0057
   15563      12.5590
   15564      12.1411
   15565      12.6611
   15566      12.4464
   15567      12.5119
   15568      12.8156
   15569      12.3689
   15570      12.6481
   15571      12.8202
   15572      13.0233
   15573      12.8676
   15574      13.6484
   15575      13.2198
   15576      14.3057
   15577      13.9865
   15578      14.2725
   15579      13.8931
   15580      14.2458
   15581      14.0638
   15582      13.8134
   15583      13.2853
   15584      13.0520
   15585      13.8883
   15586      13.1798
   15587      14.2747
   15588      13.5422
   15589      13.7331
   15590      13.0226
   15591      13.2364
   15592      13.1813
   15593      13.4299
   15594      13.2771
   15595      14.4557
   15596      12.8030
   15597      12.3498
   15598      12.7658
   15599      12.1557
   15600      12.8081
   15601      13.0093
   15602      12.6376
   15603      13.2908
   15604      13.4772
   15605      13.6680
   15606      13.3078
   15607      12.8595
   15608      13.0420
   15609      13.4135
   15610      14.4494
   15611      14.3447
   15612      13.8381
   15613      13.6581
   15614      13.5855
   15615      13.1573
   15616      13.4752
   15617      13.5842
   15618      13.3843
   15619      13.7992
   15620      13.3072
   15621      13.5361
   15622      13.9934
   15623      13.7596
   15624      13.0363
   15625      13.4480
   15626      13.3034
   15627      13.1595
   15628      13.6370
   15629      13.4500
   15630      13.3359
   15631      13.3225
   15632      13.7634
   15633      13.6724
   15634      14.4669
   15635      13.6876
   15636      13.8765
   15637      13.4430
   15638      13.0869
   15639      12.8025
   15640      13.1973
   15641      12.9724
   15642      14.0272
   15643      13.4905
   15644      13.9640
   15645      13.5693
   15646      13.9522
   15647      13.6859
   15648      13.6742
   15649      14.0243
   15650      14.1725
   15651      13.9332
   15652      13.2009
   15653      14.0817
   15654      12.9489
   15655      13.6937
   15656      13.4465
   15657      13.5538
   15658      13.1573
   15659      13.9656
   15660      13.8405
   15661      14.1767
   15662      14.0453
   15663      14.5692
   15664      14.1376
   15665      13.4428
   15666      13.4388
   15667      12.9460
   15668      12.1384
   15669      11.9423
   15670      12.2729
   15671      12.0150
   15672      11.9742
   15673      12.7136
   15674      12.9116
   15675      12.1617
   15676      12.6943
   15677      13.8494
   15678      13.6076
   15679      13.3453
   15680      13.2797
   15681      13.5926
   15682      13.3910
   15683      14.0762
   15684      14.2721
   15685      13.8584
   15686      13.8219
   15687      13.7596
   15688      14.3863
   15689      13.8141
   15690      13.9235
   15691      14.0002
   15692      13.9512
   15693      13.8203
   15694      13.4277
   15695      13.7248
   15696      13.4021
   15697      13.2535
   15698      12.7947
   15699      13.0878
   15700      13.1005
   15701      12.9935
   15702      13.1799
   15703      13.5933
   15704      12.8529
   15705      12.9752
   15706      12.7225
   15707      13.1160
   15708      13.1434
   15709      13.7393
   15710      13.0603
   15711      12.2682
   15712      13.0505
   15713      13.3969
   15714      12.8911
   15715      13.3086
   15716      12.2222
   15717      12.5407
   15718      12.8001
   15719      12.6065
   15720      12.4634
   15721      12.7828
   15722      11.9866
   15723      11.9398
   15724      12.3960
   15725      13.1651
   15726      12.5682
   15727      12.7507
   15728      12.9890
   15729      14.0468
   15730      12.5536
   15731      12.9975
   15732      12.8336
   15733      12.6098
   15734      12.4711
   15735      12.5327
   15736      13.3019
   15737      13.1260
   15738      13.0019
   15739      12.3255
   15740      11.8260
   15741      12.6642
   15742      12.3611
   15743      12.1119
   15744      12.6048
   15745      11.5683
   15746      11.9559
   15747      12.3649
   15748      13.0227
   15749      11.7869
   15750      12.3688
   15751      12.3430
   15752      11.3975
   15753      12.1698
   15754      12.6011
   15755      12.2236
   15756      11.9652
   15757      12.1573
   15758      12.1687
   15759      11.6512
   15760      11.9595
   15761      12.5168
   15762      13.6277
   15763      13.2859
   15764      12.8777
   15765      13.6509
   15766      13.5432
   15767      13.5911
   15768      13.5296
   15769      12.7982
   15770      13.5920
   15771      12.8501
   15772      13.5919
   15773      13.8626
   15774      14.1321
   15775      13.6325
   15776      12.8621
   15777      12.9431
   15778      13.7129
   15779      13.3438
   15780      12.8169
   15781      13.1032
   15782      12.7053
   15783      12.6853
   15784      13.0808
   15785      13.1782
   15786      12.7819
   15787      12.5327
   15788      12.9417
   15789      12.7890
   15790      12.5542
   15791      12.8491
   15792      12.6634
   15793      12.1041
   15794      12.5511
   15795      12.7894
   15796      13.0779
   15797      13.0971
   15798      12.8659
   15799      12.7960
   15800      12.0989
   15801      12.5883
   15802      12.8917
   15803      12.8215
   15804      12.2374
   15805      12.8537
   15806      12.7084
   15807      12.9603
   15808      13.0239
   15809      13.2656
   15810      12.5448
   15811      12.9916
   15812      12.9462
   15813      13.2768
   15814      12.7418
   15815      12.7789
   15816      12.7186
   15817      12.3034
   15818      12.7913
   15819      12.6959
   15820      13.1183
   15821      12.7965
   15822      12.9288
   15823      12.8524
   15824      13.0321
   15825      12.8873
   15826      12.5509
   15827      12.7607
   15828      13.3104
   15829      12.7977
   15830      13.1891
   15831      13.1353
   15832      12.8314
   15833      13.5844
   15834      13.8714
   15835      13.6599
   15836      13.0607
   15837      12.8019
   15838      12.7740
   15839      12.6105
   15840      12.4123
   15841      12.0284
   15842      11.6465
   15843      11.7538
   15844      12.6122
   15845      12.2728
   15846      12.2009
   15847      12.6433
   15848      12.8609
   15849      12.2837
   15850      12.2639
   15851      12.3796
   15852      11.9779
   15853      12.2927
   15854      13.2887
   15855      12.7015
   15856      12.8319
   15857      12.6103
   15858      12.6147
   15859      12.9957
   15860      12.7429
   15861      12.8878
   15862      13.0930
   15863      12.6259
   15864      12.6142
   15865      12.1989
   15866      12.6295
   15867      12.9604
   15868      12.8462
   15869      13.0103
   15870      12.2733
   15871      13.0110
   15872      12.7308
   15873      12.6679
   15874      12.9108
   15875      12.9288
   15876      12.9340
   15877      12.2404
   15878      12.3736
   15879      13.1366
   15880      12.4247
   15881      12.4338
   15882      12.4689
   15883      12.7990
   15884      12.8454
   15885      12.0844
   15886      12.3568
   15887      12.1471
   15888      11.4922
   15889      11.9462
   15890      12.1918
   15891      12.2040
   15892      12.2476
   15893      12.4788
   15894      13.1323
   15895      13.1982
   15896      13.0018
   15897      12.8053
   15898      12.9323
   15899      12.4299
   15900      11.9120
   15901      12.2663
   15902      11.6077
   15903      12.2707
   15904      12.2310
   15905      11.9645
   15906      13.0555
   15907      12.7458
   15908      12.7504
   15909      13.0107
   15910      13.0118
   15911      12.9418
   15912      12.3092
   15913      12.1301
   15914      12.5231
   15915      12.5226
   15916      11.9501
   15917      12.8303
   15918      12.0535
   15919      12.5211
   15920      12.6894
   15921      12.6769
   15922      12.7407
   15923      12.7986
   15924      13.3873
   15925      13.6827
   15926      13.6891
   15927      13.0355
   15928      12.9448
   15929      12.3641
   15930      12.3392
   15931      13.1988
   15932      13.4566
   15933      12.9183
   15934      12.9260
   15935      13.0001
   15936      12.6667
   15937      12.7777
   15938      12.5868
   15939      13.0117
   15940      12.8389
   15941      12.9592
   15942      12.9157
   15943      13.0713
   15944      12.7637
   15945      12.4883
   15946      12.6343
   15947      12.6464
   15948      12.4001
   15949      12.1872
   15950      13.1268
   15951      13.6154
   15952      13.3072
   15953      13.9407
   15954      13.8036
   15955      13.7158
   15956      13.2688
   15957      12.9261
   15958      12.8419
   15959      13.5488
   15960      13.3747
   15961      13.4917
   15962      12.8744
   15963      13.4135
   15964      13.2218
   15965      13.5562
   15966      14.0825
   15967      14.0435
   15968      13.9586
   15969      14.0035
   15970      13.3682
   15971      14.2934
   15972      13.6697
   15973      13.4988
   15974      13.5071
   15975      13.1432
   15976      12.8614
   15977      13.4917
   15978      12.2105
   15979      11.8916
   15980      11.8187
   15981      11.5582
   15982      11.4334
   15983      11.8321
   15984      11.5100
   15985      11.7788
   15986      12.1098
   15987      11.4355
   15988      11.4813
   15989      11.9882
   15990      12.2273
   15991      12.4759
   15992      12.7761
   15993      12.8639
   15994      12.9073
   15995      12.9990
   15996      12.8398
   15997      12.8795
   15998      12.7395
   15999      12.2377
   16000      12.6726
   16001      12.6697
   16002      12.7192
   16003      12.6335
   16004      12.5050
   16005      12.5510
   16006      13.2906
   16007      13.0733
   16008      12.7053
   16009      12.7124
   16010      12.5582
   16011      12.8446
   16012      12.4370
   16013      13.6853
   16014      12.6588
   16015      12.8225
   16016      12.6148
   16017      12.7817
   16018      13.4280
   16019      13.2133
   16020      13.7714
   16021      12.8066
   16022      12.8496
   16023      12.4327
   16024      11.9966
   16025      12.2041
   16026      12.8583
   16027      13.3087
   16028      13.4211
   16029      12.8764
   16030      12.6473
   16031      12.7381
   16032      12.9669
   16033      12.8417
   16034      12.8526
   16035      12.9097
   16036      13.6564
   16037      13.2518
   16038      13.3190
   16039      13.7222
   16040      13.3210
   16041      12.9798
   16042      12.6119
   16043      12.4183
   16044      12.1533
   16045      11.3060
   16046      11.3368
   16047      11.8131
   16048      11.1425
   16049      11.8946
   16050      12.8858
   16051      12.8288
   16052      13.0882
   16053      12.7258
   16054      12.7275
   16055      13.5003
   16056      13.5210
   16057      13.3920
   16058      13.8575
   16059      13.5282
   16060      14.0307
   16061      13.7354
   16062      13.0506
   16063      13.7183
   16064      13.0290
   16065      13.4090
   16066      13.8557
   16067      13.9748
   16068      13.2264
   16069      12.8256
   16070      12.4450
   16071      12.7170
   16072      13.0353
   16073      13.1575
   16074      12.8574
   16075      12.8047
   16076      12.9327
   16077      12.5927
   16078      13.1602
   16079      13.6394
   16080      13.6489
   16081      13.9618
   16082      12.9281
   16083      13.0741
   16084      13.1527
   16085      13.0552
   16086      12.0357
   16087      12.4761
   16088      12.8469
   16089      12.6353
   16090      12.7216
   16091      12.6166
   16092      13.1329
   16093      13.1568
   16094      12.6465
   16095      13.3755
   16096      12.7840
   16097      12.9238
   16098      12.6772
   16099      12.3719
   16100      11.6107
   16101      12.4586
   16102      12.3445
   16103      12.4098
   16104      12.2188
   16105      12.9736
   16106      12.2409
   16107      12.8509
   16108      12.1345
   16109      12.2707
   16110      11.7702
   16111      12.5775
   16112      12.9217
   16113      11.9364
   16114      12.2208
   16115      12.0107
   16116      11.9196
   16117      12.1246
   16118      12.4341
   16119      12.2380
   16120      12.7397
   16121      11.8808
   16122      12.3741
   16123      11.7786
   16124      11.1145
   16125      11.5279
   16126      11.8584
   16127      12.2919
   16128      12.1304
   16129      12.8711
   16130      12.2910
   16131      12.1881
   16132      12.5015
   16133      12.6710
   16134      12.9276
   16135      12.4170
   16136      12.1993
   16137      13.0634
   16138      13.0191
   16139      12.7598
   16140      13.6006
   16141      14.0809
   16142      13.8192
   16143      14.2190
   16144      14.8263
   16145      14.7442
   16146      14.3017
   16147      13.5627
   16148      14.8189
   16149      14.3773
   16150      15.1997
   16151      14.7612
   16152      14.2053
   16153      13.9621
   16154      14.2558
   16155      14.2693
   16156      15.7232
   16157      14.6821
   16158      15.4104
   16159      14.5486
   16160      14.4576
   16161      14.3363
   16162      13.7099
   16163      14.0748
   16164      14.1562
   16165      14.3213
   16166      13.9227
   16167      14.1977
   16168      14.3612
   16169      15.2668
   16170      14.3258
   16171      14.4056
   16172      13.8466
   16173      13.3797
   16174      13.7870
   16175      13.7870
   16176      12.8151
   16177      13.0469
   16178      13.3629
   16179      13.3092
   16180      13.2913
   16181      12.5864
   16182      12.6278
   16183      12.8933
   16184      12.5503
   16185      12.6902
   16186      12.4052
   16187      12.9410
   16188      13.2986
   16189      13.4729
   16190      13.3653
   16191      12.3474
   16192      12.0611
   16193      13.0536
   16194      13.2191
   16195      13.4005
   16196      13.8399
   16197      13.3956
   16198      13.9829
   16199      13.5795
   16200      14.3810
   16201      14.2038
   16202      14.3238
   16203      14.1235
   16204      14.0684
   16205      14.1264
   16206      14.1531
   16207      13.9845
   16208      13.9244
   16209      13.6446
   16210      14.7956
   16211      14.1024
   16212      14.2229
   16213      14.3031
   16214      14.0708
   16215      14.6215
   16216      13.6009
   16217      14.0572
   16218      13.9232
   16219      13.8067
   16220      13.8993
   16221      13.2222
   16222      14.4559
   16223      12.8481
   16224      13.6210
   16225      13.0793
   16226      13.7500
   16227      13.7528
   16228      14.1181
   16229      12.5910
   16230      12.8112
   16231      13.1058
   16232      12.6318
   16233      12.6469
   16234      13.0546
   16235      12.6991
   16236      13.3065
   16237      12.5460
   16238      11.9165
   16239      13.0700
   16240      12.5300
   16241      12.4890
   16242      12.1286
   16243      12.6911
   16244      11.9050
   16245      12.2576
   16246      12.6002
   16247      13.3436
   16248      13.9086
   16249      13.2610
   16250      12.5090
   16251      12.8793
   16252      13.0658
   16253      13.2762
   16254      13.8740
   16255      12.3502
   16256      13.3279
   16257      13.2764
   16258      13.0466
   16259      13.3672
   16260      12.4141
   16261      12.2484
   16262      12.3431
   16263      12.8983
   16264      12.1272
   16265      12.8690
   16266      13.1103
   16267      12.9768
   16268      12.6399
   16269      13.1006
   16270      13.0836
   16271      12.6304
   16272      13.7142
   16273      12.7618
   16274      12.2516
   16275      12.4284
   16276      12.9868
   16277      13.5525
   16278      13.4326
   16279      13.4153
   16280      12.6733
   16281      11.9944
   16282      12.2144
   16283      12.3737
   16284      13.0253
   16285      12.3738
   16286      12.0986
   16287      12.7994
   16288      13.3857
   16289      13.3115
   16290      13.1636
   16291      13.7667
   16292      13.8274
   16293      13.6849
   16294      12.9190
   16295      13.2652
   16296      12.8697
   16297      13.5665
   16298      13.7077
   16299      13.3158
   16300      13.3025
   16301      13.1639
   16302      13.0495
   16303      13.2545
   16304      13.9318
   16305      13.5437
   16306      14.5376
   16307      13.9074
   16308      12.6126
   16309      13.7614
   16310      13.6914
   16311      13.2775
   16312      13.0710
   16313      12.4219
   16314      12.8474
   16315      12.2256
   16316      12.3003
   16317      12.6158
   16318      12.1405
   16319      13.3258
   16320      12.1733
   16321      11.9874
   16322      12.5650
   16323      12.1196
   16324      11.9008
   16325      12.1685
   16326      12.5597
   16327      12.7575
   16328      12.3380
   16329      11.7483
   16330      12.4926
   16331      12.5397
   16332      12.8052
   16333      12.3461
   16334      13.1332
   16335      12.8321
   16336      12.6437
   16337      13.0995
   16338      13.4041
   16339      12.9367
   16340      12.3200
   16341      12.5857
   16342      12.5195
   16343      13.0119
   16344      11.8465
   16345      12.6448
   16346      12.6928
   16347      12.6631
   16348      12.9609
   16349      12.9650
   16350      13.5728
   16351      13.4714
   16352      13.2572
   16353      12.8508
   16354      13.2310
   16355      13.2509
   16356      13.2553
   16357      13.9172
   16358      13.0387
   16359      14.1409
   16360      13.6236
   16361      14.0147
   16362      13.4407
   16363      13.6871
   16364      13.1571
   16365      13.1778
   16366      13.3273
   16367      13.0570
   16368      14.4388
   16369      13.0775
   16370      14.3207
   16371      13.2265
   16372      13.7510
   16373      13.2995
   16374      14.1710
   16375      15.1704
   16376      13.6376
   16377      14.4965
   16378      14.4003
   16379      14.7629
   16380      14.6435
   16381      13.8244
   16382      13.8601
   16383      14.7599
   16384      14.6848
   16385      15.5257
   16386      14.1187
   16387      14.1740
   16388      14.7820
   16389      14.2484
   16390      14.8001
   16391      14.7166
   16392      13.8201
   16393      13.9169
   16394      13.6825
   16395      14.5880
   16396      14.5786
   16397      14.7651
   16398      15.2109
   16399      15.0295
   16400      14.9051
   16401      14.8305
   16402      15.1969
   16403      14.0514
   16404      13.8662
   16405      13.4874
   16406      13.3575
   16407      13.3781
   16408      13.3930
   16409      14.1516
   16410      14.1647
   16411      14.1352
   16412      14.1698
   16413      14.2844
   16414      13.2889
   16415      14.0914
   16416      13.9786
   16417      13.2330
   16418      13.2803
   16419      13.3329
   16420      13.6480
   16421      12.3812
   16422      12.7643
   16423      12.7807
   16424      12.5909
   16425      13.2081
   16426      13.3171
   16427      13.0445
   16428      13.7122
   16429      13.3148
   16430      12.5012
   16431      13.1405
   16432      13.8206
   16433      13.6635
   16434      13.3943
   16435      13.5853
   16436      13.8893
   16437      13.2324
   16438      13.4845
   16439      13.5480
   16440      13.8978
   16441      13.4495
   16442      13.8604
   16443      14.6105
   16444      14.4937
   16445      14.2778
   16446      14.7944
   16447      14.9079
   16448      15.2123
   16449      14.3871
   16450      14.5813
   16451      14.8507
   16452      15.3062
   16453      14.7354
   16454      14.1216
   16455      14.2698
   16456      14.1367
   16457      13.3784
   16458      13.3546
   16459      14.2601
   16460      14.3904
   16461      14.0866
   16462      14.7169
   16463      14.7037
   16464      14.4789
   16465      14.8052
   16466      14.3771
   16467      14.1155
   16468      14.0572
   16469      14.7321
   16470      14.9684
   16471      14.4975
   16472      14.4176
   16473      14.5377
   16474      15.0176
   16475      14.8784
   16476      15.3184
   16477      14.3158
   16478      15.6952
   16479      15.6018
   16480      15.1997
   16481      14.6285
   16482      14.6991
   16483      15.4783
   16484      14.9466
   16485      14.6836
   16486      14.1608
   16487      14.3280
   16488      13.3247
   16489      13.8245
   16490      14.6286
   16491      14.0871
   16492      14.1903
   16493      14.3235
   16494      14.7065
   16495      14.2899
   16496      15.2800
   16497      14.7268
   16498      14.8480
   16499      15.6193
   16500      15.0814
   16501      15.5840
   16502      14.5667
   16503      14.4159
   16504      14.2093
   16505      13.7405
   16506      14.4288
   16507      14.4188
   16508      14.1706
   16509      14.5858
   16510      14.0201
   16511      14.0799
   16512      13.9276
   16513      13.5566
   16514      13.3738
   16515      13.6909
   16516      13.8610
   16517      13.4191
   16518      14.3512
   16519      14.1659
   16520      14.1929
   16521      14.6648
   16522      14.7378
   16523      14.3890
   16524      14.6504
   16525      14.2592
   16526      14.9105
   16527      15.4084
   16528      15.6642
   16529      14.9915
   16530      15.2128
   16531      15.2361
   16532      14.8614
   16533      14.2146
   16534      14.8991
   16535      14.6982
   16536      14.6447
   16537      14.6421
   16538      15.0469
   16539      14.3097
   16540      14.7985
   16541      14.1767
   16542      13.8028
   16543      13.9674
   16544      13.9118
   16545      13.4462
   16546      13.9919
   16547      14.3820
   16548      15.1854
   16549      14.0746
   16550      14.4788
   16551      13.9362
   16552      13.1449
   16553      13.4543
   16554      13.3636
   16555      13.3916
   16556      13.4527
   16557      12.8002
   16558      13.8748
   16559      13.4302
   16560      13.0727
   16561      13.5529
   16562      13.2703
   16563      13.8192
   16564      13.2500
   16565      13.9453
   16566      13.4499
   16567      14.2080
   16568      13.9035
   16569      13.2978
   16570      12.9809
   16571      13.8201
   16572      13.7217
   16573      13.5301
   16574      13.4523
   16575      13.0794
   16576      13.6281
   16577      13.6078
   16578      14.1817
   16579      13.6474
   16580      13.7849
   16581      13.5287
   16582      13.3597
   16583      13.2293
   16584      13.4298
   16585      13.4260
   16586      12.6434
   16587      13.2879
   16588      14.0234
   16589      13.4914
   16590      13.6636
   16591      13.4602
   16592      13.5409
   16593      13.3066
   16594      14.0477
   16595      13.2089
   16596      12.8459
   16597      12.7707
   16598      13.3631
   16599      13.5305
   16600      13.6834
   16601      13.1819
   16602      13.4857
   16603      13.5453
   16604      13.4610
   16605      13.6600
   16606      13.5287
   16607      13.4348
   16608      12.7541
   16609      13.6301
   16610      12.8088
   16611      13.8159
   16612      13.8137
   16613      13.9465
   16614      14.2191
   16615      13.5449
   16616      13.6833
   16617      14.0503
   16618      14.4474
   16619      14.2777
   16620      14.0106
   16621      14.3889
   16622      14.0581
   16623      14.1789
   16624      14.7340
   16625      15.1270
   16626      14.0055
   16627      14.3091
   16628      14.3953
   16629      14.2217
   16630      15.1294
   16631      14.5729
   16632      13.7496
   16633      14.3536
   16634      13.2979
   16635      14.0458
   16636      14.0806
   16637      13.6637
   16638      13.2897
   16639      14.1825
   16640      13.3902
   16641      13.9477
   16642      13.7819
   16643      13.8649
   16644      14.0946
   16645      13.4563
   16646      13.8532
   16647      13.3571
   16648      13.8438
   16649      12.9305
   16650      13.2307
   16651      13.4588
   16652      14.4257
   16653      12.9954
   16654      13.2398
   16655      13.6610
   16656      13.5385
   16657      13.2586
   16658      14.3982
   16659      13.3076
   16660      13.7203
   16661      13.7175
   16662      14.3206
   16663      13.5397
   16664      13.5312
   16665      13.2905
   16666      13.7055
   16667      13.5325
   16668      13.9381
   16669      13.8404
   16670      13.6233
   16671      11.9470
   16672      13.2077
   16673      13.0797
   16674      13.2616
   16675      13.5096
   16676      13.4297
   16677      13.1947
   16678      13.3305
   16679      13.5737
   16680      14.0026
   16681      13.9278
   16682      13.5286
   16683      13.4948
   16684      13.2008
   16685      13.9572
   16686      13.4328
   16687      14.0730
   16688      14.4709
   16689      12.8529
   16690      13.0876
   16691      13.2933
   16692      13.0070
   16693      14.1278
   16694      14.3408
   16695      14.2443
   16696      14.3480
   16697      14.2043
   16698      14.0172
   16699      13.6036
   16700      12.6855
   16701      13.2518
   16702      14.2750
   16703      14.0963
   16704      15.2501
   16705      14.4185
   16706      14.9205
   16707      14.9985
   16708      15.2436
   16709      15.2919
   16710      14.7865
   16711      14.6333
   16712      15.3640
   16713      14.6630
   16714      13.9949
   16715      15.3486
   16716      14.1400
   16717      14.3785
   16718      14.6403
   16719      14.9436
   16720      14.5748
   16721      14.5882
   16722      14.6519
   16723      14.6316
   16724      14.4044
   16725      13.8879
   16726      14.2650
   16727      14.6463
   16728      15.4379
   16729      14.3852
   16730      14.5460
   16731      13.7211
   16732      14.6075
   16733      14.4619
   16734      13.4726
   16735      14.1891
   16736      13.9577
   16737      14.3421
   16738      14.5367
   16739      13.5196
   16740      14.4917
   16741      14.2231
   16742      14.6217
   16743      13.9121
   16744      14.1025
   16745      13.6895
   16746      13.8063
   16747      13.9922
   16748      15.1557
   16749      14.4291
   16750      15.0048
   16751      14.5209
   16752      14.6546
   16753      14.4729
   16754      14.7836
   16755      14.2819
   16756      13.8975
   16757      15.0565
   16758      14.5319
   16759      15.1853
   16760      14.7202
   16761      13.9755
   16762      13.5713
   16763      13.7508
   16764      14.5321
   16765      13.4844
   16766      14.0753
   16767      14.3196
   16768      14.9807
   16769      14.6342
   16770      15.0962
   16771      14.3726
   16772      14.0118
   16773      14.3515
   16774      13.9301
   16775      13.8134
   16776      13.9773
   16777      14.1247
   16778      14.6287
   16779      14.0470
   16780      14.6569
   16781      13.8403
   16782      14.5723
   16783      14.4423
   16784      14.0927
   16785      14.4096
   16786      14.1590
   16787      14.3987
   16788      14.2660
   16789      13.9311
   16790      12.5372
   16791      12.7063
   16792      13.2453
   16793      13.3015
   16794      13.9850
   16795      13.8556
   16796      14.2018
   16797      13.4751
   16798      14.0037
   16799      12.7526
   16800      12.9292
   16801      12.5622
   16802      12.8594
   16803      12.9800
   16804      13.7027
   16805      12.6985
   16806      13.0099
   16807      13.4524
   16808      13.7525
   16809      13.2951
   16810      13.4289
   16811      14.2035
   16812      14.2607
   16813      13.9674
   16814      13.1925
   16815      14.0127
   16816      14.0693
   16817      14.4549
   16818      14.2057
   16819      13.9946
   16820      14.0182
   16821      14.2798
   16822      13.5788
   16823      14.3326
   16824      14.0202
   16825      13.9975
   16826      13.8148
   16827      13.9263
   16828      14.0752
   16829      14.0474
   16830      14.2611
   16831      14.3875
   16832      15.0977
   16833      15.0020
   16834      15.2258
   16835      15.3135
   16836      15.0147
   16837      15.2525
   16838      15.1534
   16839      15.4227
   16840      14.6399
   16841      15.0696
   16842      14.1425
   16843      14.6596
   16844      14.6846
   16845      14.2834
   16846      14.7865
   16847      14.9834
   16848      14.9004
   16849      15.6712
   16850      15.0075
   16851      16.0679
   16852      15.2010
   16853      15.7608
   16854      14.4185
   16855      14.9479
   16856      14.0856
   16857      14.7069
   16858      14.3691
   16859      13.9556
   16860      14.8488
   16861      13.7341
   16862      13.2588
   16863      12.9424
   16864      13.1025
   16865      13.5746
   16866      13.7400
   16867      13.6299
   16868      14.2178
   16869      13.9670
   16870      14.0595
   16871      14.4808
   16872      14.4755
   16873      14.1734
   16874      14.5809
   16875      13.5598
   16876      14.6153
   16877      14.6504
   16878      14.0811
   16879      14.1255
   16880      14.1070
   16881      13.5900
   16882      13.1706
   16883      13.7642
   16884      14.4822
   16885      13.4804
   16886      13.2843
   16887      13.3868
   16888      13.5189
   16889      13.5521
   16890      13.9266
   16891      14.0323
   16892      14.2185
   16893      14.5346
   16894      14.3267
   16895      14.6344
   16896      14.5156
   16897      14.3165
   16898      14.4363
   16899      14.2396
   16900      14.2687
   16901      14.4743
   16902      14.8402
   16903      13.7838
   16904      14.1243
   16905      14.2846
   16906      14.2084
   16907      14.6445
   16908      14.6666
   16909      14.4084
   16910      14.6905
   16911      14.2698
   16912      13.5455
   16913      13.9717
   16914      14.1941
   16915      14.1088
   16916      14.1098
   16917      13.7691
   16918      13.9933
   16919      14.0288
   16920      13.1691
   16921      13.5805
   16922      13.4171
   16923      13.4681
   16924      13.0762
   16925      13.3090
   16926      14.4522
   16927      14.1269
   16928      13.6508
   16929      13.8252
   16930      13.7280
   16931      14.0020
   16932      13.7013
   16933      14.2663
   16934      14.6538
   16935      14.5222
   16936      13.5421
   16937      14.5507
   16938      14.7980
   16939      14.4268
   16940      13.5647
   16941      14.2335
   16942      14.8573
   16943      13.9640
   16944      14.9578
   16945      13.9965
   16946      14.6926
   16947      14.0654
   16948      14.4717
   16949      14.4819
   16950      13.4656
   16951      13.5347
   16952      13.9910
   16953      13.7785
   16954      12.6893
   16955      13.9176
   16956      13.3683
   16957      12.9000
   16958      13.1528
   16959      13.6026
   16960      13.2409
   16961      13.5966
   16962      13.6869
   16963      14.1617
   16964      14.4859
   16965      14.1597
   16966      14.8532
   16967      14.5657
   16968      14.5879
   16969      14.3226
   16970      13.8157
   16971      14.2463
   16972      13.7992
   16973      13.7911
   16974      13.9214
   16975      14.2153
   16976      14.3364
   16977      13.9680
   16978      13.8345
   16979      14.8239
   16980      14.3439
   16981      13.5312
   16982      14.2016
   16983      14.4660
   16984      14.1972
   16985      13.8425
   16986      14.6402
   16987      14.3811
   16988      14.1814
   16989      14.1041
   16990      14.8002
   16991      15.1324
   16992      15.5608
   16993      14.9305
   16994      15.1968
   16995      14.5634
   16996      14.2405
   16997      14.8587
   16998      13.5370
   16999      13.6313
   17000      13.9000
   17001      13.6437
   17002      14.0303
   17003      14.0588
   17004      14.1359
   17005      14.2113
   17006      14.9789
   17007      13.9621
   17008      13.7036
   17009      14.0107
   17010      13.5612
   17011      13.2077
   17012      13.4783
   17013      13.2889
   17014      13.6961
   17015      12.6586
   17016      13.2983
   17017      13.3210
   17018      13.2140
   17019      13.6023
   17020      13.1961
   17021      14.0435
   17022      13.6106
   17023      13.5991
   17024      14.0553
   17025      13.2806
   17026      13.7506
   17027      13.7291
   17028      13.9346
   17029      14.1275
   17030      13.7414
   17031      12.7169
   17032      13.1349
   17033      13.2918
   17034      13.0981
   17035      13.3258
   17036      13.9674
   17037      14.2574
   17038      13.4065
   17039      14.3098
   17040      14.4106
   17041      14.4047
   17042      13.7939
   17043      14.8809
   17044      14.6194
   17045      14.1113
   17046      13.8301
   17047      13.8646
   17048      14.4052
   17049      14.1118
   17050      13.4801
   17051      13.5172
   17052      14.4225
   17053      14.4968
   17054      14.1591
   17055      15.2379
   17056      14.5916
   17057      14.7017
   17058      14.5793
   17059      14.8076
   17060      14.7773
   17061      13.7661
   17062      15.5103
   17063      13.9196
   17064      14.8918
   17065      15.0075
   17066      14.8747
   17067      15.0692
   17068      15.0476
   17069      14.1435
   17070      13.6123
   17071      14.8136
   17072      14.6628
   17073      15.0367
   17074      14.7435
   17075      14.7316
   17076      14.6373
   17077      14.2747
   17078      13.7939
   17079      14.8046
   17080      14.9268
   17081      14.2107
   17082      13.9204
   17083      13.6053
   17084      14.1668
   17085      13.5032
   17086      13.4648
   17087      14.3613
   17088      14.0530
   17089      13.9944
   17090      12.9388
   17091      13.2485
   17092      12.7970
   17093      13.2130
   17094      12.9577
   17095      13.1323
   17096      12.9388
   17097      12.5621
   17098      13.0041
   17099      13.3344
   17100      13.8316
   17101      13.1311
   17102      13.7153
   17103      13.4870
   17104      13.6355
   17105      13.8611
   17106      13.5518
   17107      13.9745
   17108      14.8171
   17109      13.9063
   17110      13.5526
   17111      13.3075
   17112      13.3121
   17113      14.1410
   17114      13.6160
   17115      13.7374
   17116      13.5549
   17117      13.2940
   17118      13.9024
   17119      14.3535
   17120      13.4656
   17121      14.1071
   17122      13.4948
   17123      14.7175
   17124      13.7840
   17125      13.4062
   17126      13.7696
   17127      13.5332
   17128      13.7103
   17129      13.6605
   17130      13.9348
   17131      14.2887
   17132      13.2648
   17133      13.0218
   17134      13.8004
   17135      13.2218
   17136      13.7058
   17137      13.2292
   17138      13.5623
   17139      13.2359
   17140      13.4144
   17141      12.7537
   17142      13.2346
   17143      12.8528
   17144      12.7635
   17145      13.3603
   17146      13.1585
   17147      13.6782
   17148      13.9083
   17149      14.1708
   17150      14.1867
   17151      14.3002
   17152      14.7556
   17153      14.8084
   17154      14.7305
   17155      14.3671
   17156      13.5004
   17157      14.4855
   17158      14.0788
   17159      13.5071
   17160      13.5559
   17161      13.4943
   17162      14.0218
   17163      13.3494
   17164      13.9207
   17165      12.8099
   17166      13.5754
   17167      14.1962
   17168      14.0504
   17169      13.2087
   17170      12.8747
   17171      13.6451
   17172      14.0976
   17173      14.0801
   17174      14.7570
   17175      14.2946
   17176      14.5068
   17177      14.0447
   17178      13.8564
   17179      13.8339
   17180      14.3193
   17181      14.1770
   17182      13.5176
   17183      13.5034
   17184      14.3636
   17185      14.0188
   17186      14.1379
   17187      14.4672
   17188      13.8250
   17189      13.9696
   17190      14.6241
   17191      13.9215
   17192      14.0724
   17193      14.0482
   17194      14.0477
   17195      14.6833
   17196      14.1360
   17197      14.6018
   17198      14.7213
   17199      14.8153
   17200      13.9198
   17201      14.5351
   17202      15.0277
   17203      14.5101
   17204      15.0164
   17205      15.4019
   17206      14.8028
   17207      15.5714
   17208      14.8627
   17209      15.2988
   17210      15.1684
   17211      14.7252
   17212      14.8014
   17213      14.2999
   17214      14.7587
   17215      15.2178
   17216      15.0754
   17217      15.0020
   17218      15.6684
   17219      15.7602
   17220      15.2090
   17221      14.8891
   17222      15.2780
   17223      15.0142
   17224      14.8256
   17225      14.8288
   17226      15.1266
   17227      14.9337
   17228      15.1423
   17229      14.9441
   17230      15.1975
   17231      15.6558
   17232      15.0704
   17233      14.9481
   17234      14.8414
   17235      14.9416
   17236      14.9246
   17237      14.5085
   17238      15.0184
   17239      14.9510
   17240      15.2778
   17241      15.6503
   17242      15.1108
   17243      15.8263
   17244      15.2708
   17245      15.3707
   17246      15.1553
   17247      15.8140
   17248      15.2375
   17249      15.8813
   17250      16.1860
   17251      15.1883
   17252      15.4068
   17253      15.0785
   17254      15.0894
   17255      15.7663
   17256      15.0413
   17257      16.1712
   17258      15.8354
   17259      15.9988
   17260      16.0855
   17261      16.1425
   17262      17.0333
   17263      17.3261
   17264      16.2977
   17265      16.2038
   17266      16.0213
   17267      15.9645
   17268      16.1794
   17269      15.8102
   17270      16.0098
   17271      15.5891
   17272      14.9812
   17273      15.0999
   17274      14.7380
   17275      14.5997
   17276      15.0189
   17277      14.5240
   17278      14.9794
   17279      15.5186
   17280      15.1930
   17281      15.5259
   17282      15.6993
   17283      15.6158
   17284      14.7437
   17285      15.7941
   17286      15.8823
   17287      15.4790
   17288      15.3441
   17289      15.7598
   17290      15.4482
   17291      15.0010
   17292      15.3825
   17293      15.2921
   17294      14.2718
   17295      15.2578
   17296      14.9055
   17297      14.7297
   17298      14.7534
   17299      14.6097
   17300      15.2398
   17301      14.7840
   17302      15.0691
   17303      14.7743
   17304      14.2394
   17305      14.8092
   17306      14.9006
   17307      14.9841
   17308      14.7817
   17309      15.2505
   17310      14.9576
   17311      15.0318
   17312      14.5579
   17313      14.7961
   17314      14.5521
   17315      14.6231
   17316      14.8489
   17317      14.7451
   17318      14.9929
   17319      14.8024
   17320      14.8841
   17321      15.5785
   17322      14.5919
   17323      14.5781
   17324      15.0064
   17325      15.0382
   17326      15.2402
   17327      15.3703
   17328      14.9278
   17329      15.0042
   17330      14.9546
   17331      14.4046
   17332      14.8177
   17333      15.1648
   17334      14.6720
   17335      15.0820
   17336      15.8148
   17337      15.2373
   17338      14.9450
   17339      15.7545
   17340      14.5653
   17341      15.1389
   17342      15.9013
   17343      15.2640
   17344      14.5899
   17345      14.6322
   17346      14.9753
   17347      14.8683
   17348      15.0839
   17349      14.7362
   17350      14.6846
   17351      14.2995
   17352      14.1600
   17353      15.1923
   17354      14.3557
   17355      14.4317
   17356      13.9517
   17357      13.7765
   17358      14.5791
   17359      13.6205
   17360      13.7258
   17361      13.6958
   17362      13.3360
   17363      13.3222
   17364      13.3702
   17365      13.5070
   17366      13.0533
   17367      12.4381
   17368      12.4721
   17369      12.3576
   17370      12.0845
   17371      13.1544
   17372      13.1617
   17373      14.4523
   17374      14.1256
   17375      14.9669
   17376      13.1413
   17377      13.3012
   17378      13.9538
   17379      13.1724
   17380      13.6403
   17381      13.2616
   17382      13.5951
   17383      14.2793
   17384      15.3075
   17385      14.8972
   17386      15.1335
   17387      14.3424
   17388      15.0807
   17389      14.0349
   17390      13.8637
   17391      14.1919
   17392      13.3825
   17393      13.6764
   17394      14.6541
   17395      13.9387
   17396      13.5418
   17397      14.2329
   17398      14.2750
   17399      13.9816
   17400      13.7941
   17401      13.8805
   17402      13.8566
   17403      13.4345
   17404      13.5796
   17405      13.7867
   17406      14.6600
   17407      14.3780
   17408      14.0274
   17409      14.3771
   17410      15.0878
   17411      14.2262
   17412      14.0791
   17413      14.6872
   17414      14.1544
   17415      14.6491
   17416      14.2345
   17417      14.2644
   17418      14.4823
   17419      14.8806
   17420      13.7414
   17421      13.8832
   17422      13.3360
   17423      12.6642
   17424      12.8689
   17425      12.8888
   17426      13.8784
   17427      14.4245
   17428      14.3497
   17429      14.3391
   17430      14.7052
   17431      14.1079
   17432      13.4334
   17433      14.0240
   17434      14.1234
   17435      13.5309
   17436      13.3074
   17437      13.2670
   17438      13.3059
   17439      14.0487
   17440      14.2276
   17441      14.1475
   17442      14.1020
   17443      14.6431
   17444      14.3156
   17445      14.4190
   17446      13.8827
   17447      14.1469
   17448      14.6577
   17449      14.4084
   17450      14.1991
   17451      13.9065
   17452      14.6417
   17453      14.6240
   17454      15.3769
   17455      14.5452
   17456      15.4284
   17457      14.6040
   17458      15.9278
   17459      15.0532
   17460      15.2271
   17461      14.8148
   17462      15.0936
   17463      14.2547
   17464      13.6065
   17465      14.2928
   17466      15.2855
   17467      15.2341
   17468      15.2603
   17469      15.0610
   17470      15.7952
   17471      15.1460
   17472      15.4846
   17473      15.1622
   17474      15.0544
   17475      15.3194
   17476      15.2466
   17477      15.3314
   17478      14.8928
   17479      15.0571
   17480      14.9329
   17481      14.1624
   17482      14.3671
   17483      14.4671
   17484      15.0462
   17485      14.3951
   17486      14.3896
   17487      14.7425
   17488      14.3879
   17489      14.1456
   17490      14.9214
   17491      14.0412
   17492      14.4550
   17493      14.2199
   17494      14.2691
   17495      14.2078
   17496      14.2739
   17497      15.3638
   17498      15.1139
   17499      15.2282
   17500      15.4831
   17501      15.3572
   17502      16.5340
   17503      15.9761
   17504      15.4573
   17505      15.8805
   17506      15.8141
   17507      16.6803
   17508      16.1595
   17509      16.0055
   17510      16.0260
   17511      14.6936
   17512      15.0128
   17513      14.9950
   17514      14.7061
   17515      14.8796
   17516      14.8843
   17517      15.4524
   17518      14.4502
   17519      14.1544
   17520      14.7684
   17521      14.0972
   17522      14.0736
   17523      14.2580
   17524      14.1346
   17525      14.1068
   17526      14.0181
   17527      14.6245
   17528      14.1653
   17529      14.0844
   17530      13.6984
   17531      13.7307
   17532      13.6442
   17533      13.5125
   17534      13.9664
   17535      13.9939
   17536      13.5871
   17537      14.1782
   17538      14.4033
   17539      14.8459
   17540      14.8607
   17541      14.7070
   17542      14.2575
   17543      14.3366
   17544      14.5284
   17545      14.8548
   17546      14.9626
   17547      14.6475
   17548      14.6804
   17549      14.8126
   17550      13.9300
   17551      14.1727
   17552      14.5671
   17553      14.5609
   17554      15.0535
   17555      15.1544
   17556      15.2623
   17557      14.4386
   17558      14.9871
   17559      14.9571
   17560      14.6752
   17561      14.2809
   17562      14.1925
   17563      14.7306
   17564      14.8737
   17565      14.6591
   17566      14.4322
   17567      14.6576
   17568      14.8565
   17569      15.1015
   17570      14.8443
   17571      14.8064
   17572      14.2668
   17573      13.7948
   17574      13.8110
   17575      14.0742
   17576      15.0699
   17577      14.6138
   17578      14.8617
   17579      14.9504
   17580      14.9819
   17581      14.6593
   17582      15.0719
   17583      14.6158
   17584      14.8830
   17585      14.9395
   17586      15.6488
   17587      15.4984
   17588      14.7492
   17589      14.9712
   17590      13.9771
   17591      13.4778
   17592      13.0745
   17593      12.9037
   17594      13.5257
   17595      12.9065
   17596      12.8190
   17597      13.7134
   17598      13.2559
   17599      14.3005
   17600      13.8200
   17601      13.0232
   17602      13.5838
   17603      13.7057
   17604      13.7391
   17605      13.3102
   17606      13.7217
   17607      13.3528
   17608      13.4711
   17609      12.9334
   17610      13.0646
   17611      13.0163
   17612      13.4238
   17613      13.3851
   17614      13.5611
   17615      13.0876
   17616      12.3386
   17617      12.1794
   17618      12.8255
   17619      13.2035
   17620      12.9228
   17621      13.5783
   17622      12.5278
   17623      13.7282
   17624      12.3560
   17625      13.3226
   17626      12.9226
   17627      13.2998
   17628      13.0553
   17629      13.0622
   17630      12.9176
   17631      12.9697
   17632      13.1658
   17633      13.2687
   17634      13.4925
   17635      13.4725
   17636      14.0119
   17637      13.1188
   17638      14.1113
   17639      13.4815
   17640      13.8291
   17641      14.0805
   17642      13.3534
   17643      13.8337
   17644      13.8778
   17645      13.0303
   17646      14.4442
   17647      14.1202
   17648      13.7874
   17649      12.9432
   17650      12.8719
   17651      13.2823
   17652      13.5422
   17653      13.2808
   17654      13.4104
   17655      12.9484
   17656      13.4904
   17657      13.8352
   17658      13.5093
   17659      13.4938
   17660      13.7480
   17661      13.8464
   17662      12.8420
   17663      13.0832
   17664      13.2323
   17665      13.4605
   17666      13.1397
   17667      13.6290
   17668      13.1843
   17669      13.2931
   17670      13.1601
   17671      13.3776
   17672      12.6074
   17673      13.1182
   17674      13.6447
   17675      12.5512
   17676      12.6166
   17677      12.6583
   17678      13.4861
   17679      13.3885
   17680      13.8323
   17681      13.5335
   17682      13.9486
   17683      13.1491
   17684      12.6460
   17685      12.7493
   17686      12.2721
   17687      13.2127
   17688      12.8952
   17689      12.9638
   17690      13.0296
   17691      12.7781
   17692      12.7094
   17693      13.6930
   17694      13.2295
   17695      13.2265
   17696      13.2525
   17697      13.8264
   17698      13.4447
   17699      13.8229
   17700      13.9117
   17701      13.1783
   17702      13.3746
   17703      12.8588
   17704      12.5045
   17705      12.9994
   17706      13.4572
   17707      13.3393
   17708      12.4480
   17709      12.9637
   17710      13.5248
   17711      12.9057
   17712      13.3331
   17713      13.3029
   17714      13.5816
   17715      13.6178
   17716      13.1180
   17717      12.8909
   17718      13.5949
   17719      13.7458
   17720      14.6234
   17721      14.1221
   17722      13.1255
   17723      13.0948
   17724      12.6822
   17725      12.9308
   17726      12.9670
   17727      12.7142
   17728      13.3076
   17729      13.4946
   17730      12.8189
   17731      12.7646
   17732      12.8393
   17733      13.8329
   17734      12.6991
   17735      13.2853
   17736      13.1468
   17737      13.5981
   17738      13.1142
   17739      13.3054
   17740      12.7813
   17741      13.5882
   17742      13.1824
   17743      13.4958
   17744      13.6553
   17745      13.1934
   17746      13.6671
   17747      13.6514
   17748      13.8721
   17749      13.5748
   17750      13.6711
   17751      13.0599
   17752      13.6335
   17753      13.4030
   17754      13.6642
   17755      13.0329
   17756      13.1116
   17757      13.2439
   17758      13.6392
   17759      14.2980
   17760      14.0957
   17761      14.3890
   17762      13.9210
   17763      13.9779
   17764      13.7976
   17765      14.6370
   17766      13.6761
   17767      13.2981
   17768      14.1747
   17769      13.7547
   17770      13.9643
   17771      13.8565
   17772      13.6138
   17773      13.6085
   17774      13.4592
   17775      13.6626
   17776      13.6376
   17777      12.9968
   17778      13.0134
   17779      13.4099
   17780      12.8066
   17781      13.3887
   17782      13.5061
   17783      13.7952
   17784      13.9496
   17785      13.7952
   17786      13.7070
   17787      13.8695
   17788      13.9191
   17789      14.1304
   17790      14.6550
   17791      13.9646
   17792      14.1329
   17793      14.2597
   17794      13.9935
   17795      13.8441
   17796      13.8809
   17797      14.1583
   17798      13.5148
   17799      13.6742
   17800      13.4042
   17801      14.3774
   17802      13.5524
   17803      13.8004
   17804      13.8608
   17805      13.5258
   17806      13.7367
   17807      13.5178
   17808      13.9529
   17809      13.7002
   17810      13.6101
   17811      13.6319
   17812      13.7637
   17813      14.1375
   17814      13.4656
   17815      13.8818
   17816      13.8326
   17817      13.4673
   17818      13.8633
   17819      13.6060
   17820      13.1457
   17821      13.0829
   17822      12.5733
   17823      12.8239
   17824      12.9578
   17825      12.7847
   17826      13.1956
   17827      13.3182
   17828      12.8842
   17829      13.3631
   17830      13.6905
   17831      14.5626
   17832      13.4376
   17833      13.8497
   17834      14.4506
   17835      13.7605
   17836      14.0558
   17837      14.1093
   17838      13.8049
   17839      14.2517
   17840      14.2053
   17841      14.1790
   17842      14.1540
   17843      14.1782
   17844      14.0052
   17845      13.8301
   17846      13.3742
   17847      13.5387
   17848      14.2029
   17849      13.6481
   17850      13.5857
   17851      13.6840
   17852      13.9893
   17853      14.1341
   17854      13.2639
   17855      13.4566
   17856      13.4603
   17857      13.7199
   17858      13.8659
   17859      13.4765
   17860      14.2628
   17861      14.1202
   17862      13.4593
   17863      13.6832
   17864      13.7508
   17865      13.1514
   17866      13.3491
   17867      13.3687
   17868      13.4050
   17869      13.7671
   17870      13.0403
   17871      12.5828
   17872      12.8180
   17873      12.3591
   17874      12.8836
   17875      13.1321
   17876      13.0076
   17877      13.1075
   17878      13.3308
   17879      13.2105
   17880      12.9631
   17881      13.4427
   17882      13.4654
   17883      13.0420
   17884      13.8384
   17885      13.6775
   17886      14.3136
   17887      13.2598
   17888      13.0211
   17889      13.2466
   17890      13.6751
   17891      12.8001
   17892      12.8858
   17893      13.3542
   17894      13.2690
   17895      13.2747
   17896      12.8993
   17897      13.0247
   17898      12.9498
   17899      12.9635
   17900      13.2278
   17901      13.0874
   17902      13.3086
   17903      13.4755
   17904      13.4493
   17905      13.4027
   17906      13.1260
   17907      12.9284
   17908      13.4970
   17909      14.1538
   17910      13.5203
   17911      14.0442
   17912      13.3104
   17913      13.5732
   17914      13.3617
   17915      13.3362
   17916      13.7099
   17917      13.1526
   17918      13.6110
   17919      12.6887
   17920      12.6106
   17921      12.7384
   17922      13.0061
   17923      12.6549
   17924      13.3732
   17925      12.5226
   17926      12.4516
   17927      12.8690
   17928      13.0450
   17929      12.8617
   17930      13.6498
   17931      13.6211
   17932      13.2039
   17933      13.5850
   17934      13.1828
   17935      13.3970
   17936      13.0834
   17937      13.2628
   17938      12.9135
   17939      13.3667
   17940      13.6843
   17941      13.2367
   17942      13.5500
   17943      13.6407
   17944      13.6627
   17945      13.2010
   17946      13.1296
   17947      13.6140
   17948      13.8792
   17949      13.3797
   17950      13.7307
   17951      13.6310
   17952      13.5624
   17953      14.3912
   17954      13.3877
   17955      13.6665
   17956      13.0128
   17957      13.6527
   17958      13.3939
   17959      13.3073
   17960      13.3263
   17961      13.5656
   17962      12.6566
   17963      13.4425
   17964      13.7438
   17965      12.4203
   17966      12.8929
   17967      13.5086
   17968      13.8496
   17969      13.5983
   17970      13.5760
   17971      13.1992
   17972      12.9825
   17973      13.2415
   17974      13.8460
   17975      14.1592
   17976      13.3178
   17977      13.9012
   17978      13.3937
   17979      13.6921
   17980      13.0187
   17981      12.9787
   17982      13.1327
   17983      14.1823
   17984      13.3717
   17985      13.7328
   17986      13.7085
   17987      14.1561
   17988      13.7612
   17989      13.9255
   17990      13.5263
   17991      13.3147
   17992      13.6983
   17993      14.4244
   17994      14.1435
   17995      14.3666
   17996      14.4627
   17997      13.8572
   17998      13.9110
   17999      14.0549
   18000      14.4214
   18001      14.3063
   18002      13.9104
   18003      13.7255
   18004      13.6723
   18005      14.0688
   18006      14.1343
   18007      13.6840
   18008      13.2499
   18009      13.6714
   18010      13.9115
   18011      13.3632
   18012      13.4138
   18013      13.1621
   18014      13.5210
   18015      13.4001
   18016      14.2302
   18017      13.4333
   18018      13.6154
   18019      14.1068
   18020      13.5404
   18021      13.2309
   18022      13.4135
   18023      13.4159
   18024      13.3655
   18025      13.2335
   18026      12.9497
   18027      13.1282
   18028      13.4531
   18029      13.4168
   18030      13.3222
   18031      12.7053
   18032      12.6557
   18033      13.2693
   18034      13.4584
   18035      13.5461
   18036      13.5786
   18037      13.4232
   18038      12.9956
   18039      12.3124
   18040      13.2458
   18041      12.3868
   18042      13.3299
   18043      13.0113
   18044      13.2215
   18045      13.5598
   18046      13.5001
   18047      13.5726
   18048      14.1722
   18049      13.6883
   18050      13.6798
   18051      13.0924
   18052      12.9105
   18053      13.0318
   18054      13.0800
   18055      13.4039
   18056      12.8288
   18057      13.4203
   18058      12.9705
   18059      12.7720
   18060      13.6503
   18061      13.4289
   18062      13.1421
   18063      12.5583
   18064      13.4358
   18065      12.3355
   18066      12.9306
   18067      12.4812
   18068      12.9481
   18069      12.9886
   18070      13.0872
   18071      12.3450
   18072      12.8374
   18073      13.5721
   18074      13.6908
   18075      13.3955
   18076      13.3807
   18077      13.2213
   18078      13.8125
   18079      13.7434
   18080      13.7393
   18081      14.0567
   18082      13.7585
   18083      13.6618
   18084      14.2350
   18085      13.5145
   18086      13.4321
   18087      13.4276
   18088      13.4310
   18089      13.3363
   18090      13.7677
   18091      12.7658
   18092      13.0485
   18093      13.0986
   18094      13.0629
   18095      13.3886
   18096      12.9994
   18097      13.4112
   18098      13.5573
   18099      13.7251
   18100      13.5041
   18101      12.9137
   18102      13.2547
   18103      13.8651
   18104      13.1584
   18105      13.2563
   18106      13.6886
   18107      13.1938
   18108      13.5604
   18109      13.1403
   18110      13.6247
   18111      13.8365
   18112      13.1993
   18113      13.7120
   18114      13.5805
   18115      14.1267
   18116      13.7249
   18117      13.7216
   18118      14.8074
   18119      13.9608
   18120      14.4259
   18121      13.9115
   18122      13.5765
   18123      13.2886
   18124      13.5561
   18125      12.9884
   18126      13.9363
   18127      14.4908
   18128      13.9881
   18129      14.3074
   18130      14.6879
   18131      14.3269
   18132      14.6189
   18133      15.0679
   18134      14.9622
   18135      14.4224
   18136      14.4358
   18137      14.1714
   18138      14.6351
   18139      14.2501
   18140      14.3975
   18141      14.3284
   18142      13.5383
   18143      13.7193
   18144      14.4968
   18145      14.5971
   18146      14.3848
   18147      15.0997
   18148      15.2609
   18149      15.0993
   18150      14.7590
   18151      15.7314
   18152      16.0190
   18153      15.5471
   18154      14.7940
   18155      15.3790
   18156      15.4316
   18157      14.9843
   18158      14.8502
   18159      14.7244
   18160      14.2962
   18161      15.0063
   18162      14.3822
   18163      14.4594
   18164      14.3691
   18165      14.2643
   18166      14.5501
   18167      14.9126
   18168      14.4116
   18169      14.6683
   18170      14.8407
   18171      14.7800
   18172      15.3821
   18173      15.3985
   18174      14.7708
   18175      14.9169
   18176      15.6193
   18177      14.3236
   18178      13.9842
   18179      14.6738
   18180      14.6155
[truncated: 11,920,041 more chars]
