# Supplementary material for: Non-degradative Ubiquitination of Protein Kinases
Source: PLoS Comput Biol. 2016 Jun 2;12(6):e1004898. doi: 10.1371/journal.pcbi.1004898 (PMC4890936; doi:10.1371/journal.pcbi.1004898)
Supplement: S22 Dataset — The DSSP secondary structure of each ZAP-70 residue at each picosecond in the simulations is printed. Data from each of the 32 10-ns simulations is combined into one file. (BZ2) [file pcbi.1004898.s032.bz2 › pcbi.1004898.s032]

#Frame         THR 53       GLU 54       GLU 55       MET 56       MET 57       ARG 58       GLU 59       ALA 60       GLN 61       ILE 62       MET 63       HIE 64       GLN 65       LEU 66
       1            0            4            4            4            4            4            4            3            3            4            4            4            4            0
       2            0            4            4            4            4            4            4            4            4            4            4            4            0            0
       3            0            6            6            4            4            4            4            4            4            4            4            4            6            0
       4            0            4            4            4            4            4            4            0            4            4            4            4            4            0
       5            0            4            4            4            4            4            4            6            4            4            4            4            4            0
       6            0            4            4            4            4            4            4            6            4            4            4            4            4            0
       7            0            4            4            4            4            4            4            4            3            3            4            4            4            0
       8            0            4            4            4            4            4            4            0            4            4            4            4            4            0
       9            0            4            4            4            4            4            4            6            4            4            4            4            4            0
      10            0            4            4            4            4            4            4            4            4            4            4            4            0            0
      11            0            4            4            4            4            4            4            4            4            4            4            4            4            0
      12            0            4            4            4            4            4            4            4            4            4            4            4            4            0
      13            0            4            4            4            4            4            4            4            4            4            4            4            4            0
      14            0            4            4            4            4            4            4            4            4            4            4            4            4            0
      15            0            4            4            4            4            4            4            4            4            4            4            4            4            0
      16            0            4            4            4            4            4            4            4            3            4            4            4            4            0
      17            0            4            4            4            4            4            4            4            4            4            4            4            4            0
      18            0            4            4            4            4            4            4            4            4            4            4            4            4            0
      19            0            4            4            4            4            4            6            6            4            4            4            4            4            0
      20            0            4            4            4            4            4            4            4            4            4            4            4            6            0
      21            0            4            4            4            4            4            6            6            4            4            4            4            4            0
      22            0            4            4            4            4            6            6            6            4            4            4            4            4            0
      23            0            4            4            4            4            4            4            4            4            4            4            4            4            0
      24            0            4            4            4            4            4            4            4            4            4            4            4            4            0
      25            0            4            4            4            4            4            4            4            4            4            4            4            4            0
      26            0            4            4            4            4            4            4            4            4            4            4            4            4            0
      27            0            4            4            4            4            4            4            4            4            4            4            4            4            0
      28            0            4            4            4            4            4            4            4            4            4            4            4            4            0
      29            0            4            4            4            4            4            6            6            4            4            4            4            4            0
      30            0            4            4            4            4            4            4            4            4            4            4            4            4            0
      31            0            4            4            4            4            4            4            4            4            4            4            4            6            0
      32            0            4            4            4            4            4            4            4            4            4            4            4            0            0
      33            0            4            4            4            4            4            4            4            4            4            4            4            6            0
      34            0            4            4            4            4            4            6            6            4            4            4            4            4            0
      35            0            4            4            4            4            4            3            6            4            4            4            4            6            0
      36            0            4            4            4            4            4            3            0            4            4            4            4            4            0
      37            0            4            4            4            4            4            4            4            4            4            4            4            4            0
      38            0            4            4            4            4            4            4            4            4            4            4            4            4            0
      39            0            4            4            4            4            4            4            4            4            4            4            4            4            0
      40            0            4            4            4            4            4            4            4            4            4            4            4            4            0
      41            0            4            4            4            4            4            4            4            4            4            4            4            4            0
      42            0            4            4            4            4            4            4            4            4            4            4            4            4            0
      43            0            4            4            4            4            4            4            4            4            4            4            4            4            0
      44            0            4            4            4            4            4            6            6            4            4            4            4            4            0
      45            0            4            4            4            4            4            6            6            4            4            4            4            4            0
      46            0            4            4            4            4            4            3            6            4            4            4            4            4            0
      47            0            4            4            4            4            4            3            3            4            4            4            4            4            0
      48            0            4            4            4            4            4            4            4            4            4            4            4            4            0
      49            0            4            4            4            4            4            4            4            4            4            4            4            4            0
      50            0            4            4            4            4            3            3            6            4            4            4            4            4            0
      51            0            4            4            4            4            4            4            4            4            4            4            4            4            0
      52            0            4            4            4            4            3            3            6            4            4            4            4            4            0
      53            0            4            4            4            4            4            4            4            4            4            4            4            4            0
      54            0            4            4            4            4            4            4            4            4            4            4            4            4            0
      55            0            4            4            4            4            4            4            4            4            4            4            4            4            0
      56            0            4            4            4            4            4            4            4            4            4            4            4            4            0
      57            0            4            4            4            4            4            4            4            4            4            4            4            4            0
      58            0            4            4            4            4            4            4            4            4            4            4            4            4            0
      59            0            4            4            4            4            4            3            6            4            4            4            4            4            0
      60            0            4            4            4            4            4            4            4            4            4            4            4            4            0
      61            0            4            4            4            4            4            4            4            4            4            4            4            4            0
      62            0            4            4            4            4            4            4            4            6            6            6            6            6            0
      63            0            4            4            4            4            4            4            4            4            4            4            4            4            0
      64            0            4            4            4            4            4            4            4            3            3            3            4            4            0
      65            0            4            4            4            4            4            4            4            4            4            4            4            4            0
      66            0            4            4            4            4            4            3            3            4            4            4            4            4            0
      67            0            4            4            4            4            4            4            4            4            4            4            4            4            0
      68            0            4            4            4            4            4            4            4            4            4            4            4            4            0
      69            0            4            4            4            4            4            4            4            4            4            4            4            4            0
      70            0            4            4            4            4            4            4            4            4            4            4            4            4            0
      71            0            4            4            4            4            4            4            4            4            4            4            4            4            0
      72            0            4            4            4            4            4            4            4            4            4            4            4            4            0
      73            0            4            4            4            4            6            6            0            4            4            4            4            4            0
      74            0            4            4            4            4            4            4            4            0            4            4            4            4            0
      75            0            4            4            4            4            4            4            4            4            4            4            4            4            0
      76            0            4            4            4            4            4            4            4            3            3            4            4            4            0
      77            0            4            4            4            4            4            4            4            3            3            4            4            4            0
      78            0            4            4            4            4            4            4            6            4            4            4            4            4            0
      79            0            4            4            4            4            4            4            4            3            3            4            4            4            0
      80            0            4            4            4            4            4            4            0            4            4            4            4            4            0
      81            0            4            4            4            4            4            3            3            4            4            4            4            4            0
      82            0            4            4            4            4            4            4            4            3            3            3            4            4            0
      83            0            4            4            4            4            4            4            4            4            4            4            4            4            0
      84            0            4            4            4            4            4            4            4            4            4            4            4            4            0
      85            0            4            4            4            4            4            4            4            4            4            4            4            4            0
      86            0            4            4            4            4            4            4            3            3            3            4            4            4            0
      87            0            4            4            4            4            4            4            4            0            4            4            4            4            0
      88            0            4            4            4            4            4            6            6            3            3            3            4            4            0
      89            0            4            4            4            4            4            4            4            4            4            4            4            4            0
      90            0            4            4            4            4            4            4            4            4            4            4            4            4            0
      91            0            4            4            4            4            4            4            4            4            3            3            4            4            0
      92            0            4            4            4            4            4            4            4            4            4            4            4            4            0
      93            0            4            4            4            4            4            4            4            3            3            3            4            4            0
      94            0            4            4            4            4            4            4            4            3            3            3            4            4            0
      95            0            4            4            4            4            4            4            4            3            3            3            4            4            0
      96            0            4            4            4            4            4            4            4            4            4            4            4            4            0
      97            0            4            4            4            4            4            6            6            4            4            4            4            4            0
      98            0            4            4            4            4            4            4            4            0            4            4            4            4            0
      99            0            4            4            4            4            4            4            4            0            4            4            4            4            0
     100            0            4            4            4            4            4            4            4            3            3            3            4            4            0
     101            0            4            4            4            4            4            4            4            4            4            4            4            4            0
     102            0            4            4            4            4            4            4            4            3            3            3            4            4            0
     103            0            4            4            4            4            6            6            6            4            4            4            4            4            0
     104            0            4            4            4            4            4            4            4            4            4            4            4            4            0
     105            0            4            4            4            4            4            4            4            4            4            4            4            4            0
     106            0            4            4            4            4            4            4            4            4            4            4            4            4            0
     107            0            4            4            4            4            4            4            4            3            3            3            4            4            0
     108            0            4            4            4            4            4            4            6            4            4            4            4            4            0
     109            0            4            4            4            4            4            4            4            4            4            4            4            4            0
     110            0            4            4            4            4            4            4            4            0            4            4            4            4            0
     111            0            4            4            4            4            4            4            4            4            4            4            4            4            0
     112            0            4            4            4            4            4            4            4            4            4            4            4            4            0
     113            0            4            4            4            4            4            4            4            4            4            4            4            4            0
     114            0            4            4            4            4            4            4            4            3            3            4            4            4            0
     115            0            4            4            4            4            4            4            4            4            4            4            4            4            0
     116            0            4            4            4            4            4            4            4            4            4            4            4            4            0
     117            0            4            4            4            4            4            4            4            3            3            3            4            4            0
     118            0            4            4            4            4            4            4            4            4            4            4            4            4            0
     119            0            4            4            4            4            4            4            4            4            4            4            4            4            0
     120            0            4            4            4            4            4            3            6            4            4            4            4            4            0
     121            0            4            4            4            4            4            4            4            3            3            3            4            4            0
     122            0            4            4            4            4            4            6            6            4            4            4            4            4            0
     123            0            4            4            4            4            4            4            4            3            3            3            4            4            0
     124            0            4            4            4            4            4            4            4            3            3            3            4            4            0
     125            0            4            4            4            4            4            4            6            4            4            4            4            4            0
     126            0            4            4            4            4            4            4            4            4            4            4            4            4            0
     127            0            4            4            4            4            4            4            4            3            3            3            4            4            0
     128            0            4            4            4            4            4            4            4            3            3            3            4            4            0
     129            0            4            4            4            4            4            6            6            4            4            4            4            4            0
     130            0            4            4            4            4            4            4            4            3            3            3            4            4            0
     131            0            4            4            4            4            4            4            4            3            3            3            4            4            0
     132            0            4            4            4            4            4            4            6            3            3            3            4            4            0
     133            0            4            4            4            4            4            4            4            3            3            3            4            4            0
     134            0            4            4            4            4            4            4            4            4            4            4            4            4            0
     135            0            4            4            4            4            4            4            4            3            3            3            4            4            0
     136            0            4            4            4            4            4            4            4            4            4            4            4            0            0
     137            0            4            4            4            4            4            4            4            4            4            4            4            4            0
     138            0            4            4            4            4            4            4            4            4            4            4            4            4            0
     139            0            4            4            4            4            4            4            6            4            4            4            4            4            0
     140            0            4            4            4            4            4            4            4            4            4            4            4            4            0
     141            0            4            4            4            4            4            4            4            4            4            4            4            4            0
     142            0            4            4            4            4            4            4            4            3            3            4            4            4            0
     143            0            4            4            4            4            4            4            0            4            4            4            4            4            0
     144            0            4            4            4            4            4            4            4            0            4            4            4            4            0
     145            0            4            4            4            4            4            4            4            3            3            3            4            4            0
     146            0            4            4            4            4            4            4            4            4            4            4            4            0            0
     147            0            4            4            4            4            4            4            6            6            3            3            3            6            0
     148            0            4            4            4            4            4            6            6            0            4            4            4            4            0
     149            0            4            4            4            4            4            4            6            4            4            4            4            4            0
     150            0            4            4            4            4            4            4            6            4            4            4            4            4            0
     151            0            4            4            4            4            4            4            6            4            4            4            4            4            0
     152            0            4            4            4            4            4            4            6            4            4            4            4            4            0
     153            0            4            4            4            4            6            6            6            4            4            4            4            4            0
     154            0            4            4            4            4            4            4            4            3            3            4            4            4            0
     155            0            6            6            4            4            4            4            4            4            4            4            4            4            0
     156            0            4            4            4            4            4            4            4            4            4            4            4            4            0
     157            0            4            4            4            4            4            4            0            4            4            4            4            4            0
     158            0            6            6            4            4            4            4            6            4            4            4            4            4            0
     159            0            4            4            4            4            4            4            4            4            4            4            4            4            0
     160            0            6            6            4            4            4            4            6            4            4            4            4            4            0
     161            0            4            4            4            4            4            4            3            3            4            4            4            4            0
     162            0            4            4            4            4            4            4            4            4            4            4            4            4            0
     163            0            4            4            4            4            4            4            0            4            4            4            4            4            0
     164            0            4            4            4            4            4            4            4            4            4            4            4            4            0
     165            0            4            4            4            4            4            4            4            4            4            4            4            4            0
     166            0            4            4            4            4            4            4            4            4            4            4            4            4            0
     167            0            4            4            4            4            4            4            6            4            4            4            4            4            0
     168            0            4            4            4            4            4            4            4            4            4            4            4            4            0
     169            0            4            4            4            4            3            3            0            4            4            4            4            4            0
     170            0            4            4            4            4            4            3            3            4            4            4            4            0            0
     171            0            4            4            4            4            4            6            6            4            4            4            4            4            0
     172            0            4            4            4            4            6            6            0            4            4            4            4            4            0
     173            0            4            4            4            4            4            6            6            3            3            3            4            4            0
     174            0            4            4            4            4            4            3            6            4            4            4            4            4            0
     175            0            4            4            4            4            4            4            4            4            4            4            4            4            0
     176            0            4            4            4            4            4            4            3            3            3            4            4            4            0
     177            0            4            4            4            4            4            4            6            4            4            4            4            4            0
     178            0            4            4            4            4            4            4            4            4            4            4            4            4            0
     179            0            4            4            4            4            4            4            4            3            3            3            3            6            0
     180            0            4            4            4            4            4            4            4            4            4            4            4            4            0
     181            0            4            4            4            4            4            4            0            4            4            4            4            4            0
     182            0            4            4            4            4            4            4            4            4            4            4            4            4            0
     183            0            4            4            4            4            4            4            4            4            4            4            4            4            0
     184            0            4            4            4            4            6            6            6            4            4            4            4            4            0
     185            0            4            4            4            4            4            4            6            4            4            4            4            4            0
     186            0            4            4            4            4            4            4            6            4            4            4            4            4            0
     187            0            4            4            4            4            4            4            6            4            4            4            4            4            0
     188            0            4            4            4            4            4            4            4            4            4            4            4            4            0
     189            0            4            4            4            4            4            4            6            3            3            3            4            4            0
     190            0            4            4            4            4            4            4            4            3            3            4            4            4            0
     191            0            4            4            4            4            4            4            4            3            3            4            4            4            0
     192            0            4            4            4            4            4            4            4            4            4            4            4            4            0
     193            0            6            6            4            4            4            4            4            4            4            4            4            4            0
     194            0            6            6            4            4            4            4            4            4            4            4            4            4            0
     195            0            4            4            4            4            4            6            6            4            4            4            4            4            0
     196            0            4            4            4            4            4            4            4            4            4            4            4            4            0
     197            0            4            4            4            4            4            4            4            4            4            4            4            4            0
     198            0            4            4            4            4            4            4            4            4            4            4            4            4            0
     199            0            4            4            4            4            4            4            4            4            4            4            4            4            0
     200            0            4            4            4            4            4            4            0            4            4            4            4            4            0
     201            0            4            4            4            4            4            4            4            4            4            4            4            4            0
     202            0            4            4            4            4            4            4            6            4            4            4            4            4            0
     203            0            4            4            4            4            4            4            4            4            4            4            4            4            0
     204            0            4            4            4            4            4            4            4            4            4            4            4            4            0
     205            0            4            4            4            4            4            4            3            3            4            4            4            4            0
     206            0            4            4            4            4            4            4            4            4            4            4            4            4            0
     207            0            4            4            4            4            4            3            3            4            4            4            4            4            0
     208            0            4            4            4            4            4            4            6            4            4            4            4            4            0
     209            0            4            4            4            4            4            4            4            4            4            4            4            4            0
     210            0            4            4            4            4            4            4            4            4            4            4            4            6            0
     211            0            4            4            4            4            4            4            4            4            4            4            4            4            0
     212            0            4            4            4            4            4            4            3            3            4            4            4            4            0
     213            0            4            4            4            4            4            4            4            4            4            4            4            4            0
     214            0            6            6            4            4            4            4            4            4            4            4            4            4            0
     215            0            4            4            4            4            4            4            6            4            4            4            4            4            0
     216            0            4            4            4            4            4            4            4            0            4            4            4            4            0
     217            0            4            4            4            4            4            4            6            4            4            4            4            4            0
     218            0            6            6            4            4            4            4            6            4            4            4            4            4            0
     219            0            4            4            4            4            4            4            4            4            4            4            4            4            0
     220            0            4            4            4            4            4            4            4            4            4            4            4            4            0
     221            0            4            4            4            4            4            3            3            4            4            4            4            4            0
     222            0            4            4            4            4            4            3            3            4            4            4            4            4            0
     223            0            4            4            4            4            4            4            4            4            4            4            4            4            0
     224            0            4            4            4            4            4            6            6            4            4            4            4            4            0
     225            0            4            4            4            4            4            4            4            4            4            4            4            4            0
     226            0            4            4            4            4            4            4            6            4            4            4            4            4            0
     227            0            4            4            4            4            4            4            6            4            4            4            4            4            0
     228            0            4            4            4            4            4            4            4            4            4            4            6            6            0
     229            0            4            4            4            4            4            4            4            4            4            4            4            4            0
     230            0            4            4            4            4            4            4            6            4            4            4            4            4            0
     231            0            6            6            4            4            4            4            0            4            4            4            4            4            0
     232            0            4            4            4            4            4            4            4            4            4            4            4            4            0
     233            0            4            4            4            4            4            4            4            4            4            4            4            4            0
     234            0            4            4            4            4            4            4            4            4            4            4            4            4            0
     235            0            4            4            4            4            4            4            4            4            4            4            4            4            0
     236            0            4            4            4            4            4            4            4            0            4            4            4            4            0
     237            0            4            4            4            4            4            4            4            4            4            4            4            4            0
     238            0            4            4            4            4            4            4            4            4            4            4            4            4            0
     239            0            4            4            4            4            4            4            4            4            4            4            4            4            0
     240            0            4            4            4            4            4            4            3            3            4            4            4            4            0
     241            0            6            6            4            4            4            4            4            3            4            4            4            4            0
     242            0            6            6            4            4            4            4            4            4            4            4            4            4            0
     243            0            4            4            4            4            4            4            4            4            4            4            4            4            0
     244            0            4            4            4            4            4            4            4            4            4            4            4            4            0
     245            0            4            4            4            4            4            4            4            4            4            4            4            4            0
     246            0            4            4            4            4            4            4            4            3            3            4            4            4            0
     247            0            4            4            4            4            4            4            4            4            4            4            4            4            0
     248            0            4            4            4            4            4            4            4            4            4            4            4            4            0
     249            0            4            4            4            4            4            4            4            4            4            4            4            0            0
     250            0            6            6            6            6            6            6            6            4            4            4            4            4            0
     251            0            4            4            4            4            4            4            4            4            4            4            4            4            0
     252            0            4            4            4            4            6            6            6            4            4            4            4            4            0
     253            0            6            6            4            4            4            4            4            4            4            4            4            4            0
     254            0            4            4            4            4            4            4            4            4            4            4            4            4            0
     255            0            4            4            4            4            4            4            4            4            4            4            4            4            0
     256            0            6            6            4            4            4            4            4            4            4            4            4            4            0
     257            0            4            4            4            4            4            4            4            4            4            4            4            4            0
     258            0            4            4            4            4            4            4            3            3            4            4            4            4            0
     259            0            6            6            6            4            4            4            4            3            3            4            4            4            0
     260            0            4            4            4            4            4            4            4            4            4            4            4            4            0
     261            0            6            6            4            4            4            4            6            4            4            4            4            4            0
     262            0            6            6            4            4            4            4            4            4            4            4            4            4            0
     263            0            4            4            4            4            4            6            6            4            4            4            4            4            0
     264            0            6            6            6            6            6            6            6            4            4            4            4            4            0
     265            0            4            4            4            4            4            4            4            4            4            4            4            4            0
     266            0            4            4            4            4            4            4            4            4            4            4            4            4            0
     267            0            6            6            4            4            4            4            0            4            4            4            4            4            0
     268            0            6            6            4            4            4            4            0            4            4            4            4            4            0
     269            0            6            6            3            3            3            3            4            4            4            4            4            4            0
     270            0            4            4            4            4            4            4            4            6            6            6            6            6            0
     271            0            4            4            4            4            4            4            4            4            4            4            4            4            0
     272            0            4            4            4            4            4            4            4            4            4            4            4            4            0
     273            0            4            4            4            4            4            4            4            4            4            4            4            4            0
     274            0            4            4            4            4            4            4            4            4            4            4            4            4            0
     275            0            4            4            4            4            4            4            4            4            4            4            4            4            0
     276            0            4            4            4            4            4            4            4            4            4            4            4            4            0
     277            0            6            6            4            4            4            4            6            4            4            4            4            4            0
     278            0            4            4            4            4            4            4            6            4            4            4            4            4            0
     279            0            4            4            4            4            4            4            4            4            4            4            4            4            0
     280            0            4            4            4            4            4            4            4            4            4            4            4            4            0
     281            0            4            4            4            4            4            4            4            4            4            4            4            4            0
     282            0            4            4            4            4            4            4            4            4            4            4            4            4            0
     283            0            4            4            4            4            4            4            4            4            4            4            4            6            0
     284            0            4            4            4            4            4            4            4            4            4            4            4            4            0
     285            0            4            4            4            4            4            4            4            4            4            4            4            4            0
     286            0            4            4            4            4            4            4            4            4            4            4            4            4            0
     287            0            4            4            4            4            4            4            4            4            4            4            4            4            0
     288            0            6            6            4            4            4            4            4            4            4            4            4            4            0
     289            0            6            6            4            4            4            4            4            4            4            4            4            4            0
     290            0            4            4            4            4            4            4            4            4            4            4            4            4            0
     291            0            4            4            4            4            4            4            4            4            4            4            4            4            0
     292            0            4            4            4            4            3            3            3            4            4            4            4            4            0
     293            0            4            4            4            4            4            4            4            4            4            4            4            4            0
     294            0            6            6            6            4            4            4            4            3            4            4            4            4            0
     295            0            4            4            4            4            4            4            4            4            4            4            4            4            0
     296            0            4            4            4            4            4            4            4            3            4            4            4            4            0
     297            0            4            4            4            4            6            6            6            4            4            4            4            4            0
     298            0            4            4            4            4            4            4            4            4            4            4            4            4            0
     299            0            4            4            4            4            4            4            4            4            4            4            4            4            0
     300            0            4            4            4            4            4            4            4            4            4            4            4            4            0
     301            0            4            4            4            4            4            4            4            4            4            4            4            0            0
     302            0            4            4            4            4            4            4            4            4            4            4            4            4            0
     303            0            4            4            4            4            4            4            4            4            4            4            4            4            0
     304            0            4            4            4            4            4            4            4            4            4            4            4            4            0
     305            0            4            4            4            4            4            4            6            3            3            3            4            4            0
     306            0            4            4            4            4            4            4            4            4            4            4            4            4            0
     307            0            4            4            4            4            4            3            6            4            4            4            4            4            0
     308            0            4            4            4            4            4            4            4            4            4            4            4            4            0
     309            0            4            4            4            4            4            3            6            4            4            4            4            4            0
     310            0            4            4            4            4            3            3            6            4            4            4            4            4            0
     311            0            4            4            4            4            3            3            6            4            4            4            4            4            0
     312            0            4            4            4            4            4            3            6            4            4            4            4            4            0
     313            0            4            4            4            4            4            6            6            4            4            4            4            4            0
     314            0            4            4            4            4            4            4            4            4            4            4            4            4            0
     315            0            4            4            4            4            4            4            4            3            3            3            4            4            0
     316            0            4            4            4            4            4            4            4            4            4            4            4            4            0
     317            0            4            4            4            4            3            3            6            4            4            4            4            4            0
     318            0            4            4            4            4            4            6            6            4            4            4            4            4            0
     319            0            4            4            4            4            3            3            0            4            4            4            4            4            0
     320            0            4            4            4            4            4            3            3            4            4            4            4            4            0
     321            0            4            4            4            4            4            4            4            4            4            4            4            4            0
     322            0            4            4            4            4            4            4            4            4            4            4            4            4            0
     323            0            4            4            4            4            3            3            3            4            4            4            4            4            0
     324            0            4            4            4            4            4            4            4            4            4            4            4            4            0
     325            0            4            4            4            4            4            4            4            4            4            4            4            4            0
     326            0            4            4            4            4            4            4            4            4            4            4            4            4            0
     327            0            4            4            4            4            4            4            6            4            4            4            4            4            0
     328            0            4            4            4            4            4            4            4            4            4            4            4            4            0
     329            0            4            4            4            4            4            4            0            4            4            4            4            4            0
     330            0            4            4            4            4            4            3            3            4            4            4            4            4            0
     331            0            4            4            4            4            4            4            4            4            4            4            4            4            0
     332            0            4            4            4            4            4            4            4            4            4            4            4            4            0
     333            0            4            4            4            4            4            4            4            4            4            4            4            4            0
     334            0            4            4            4            4            3            3            6            4            4            4            4            4            0
     335            0            4            4            4            4            4            4            4            4            4            4            4            4            0
     336            0            6            6            6            4            4            4            4            3            3            4            4            4            0
     337            0            4            4            4            4            3            3            6            4            4            4            4            4            0
     338            0            4            4            4            4            4            4            4            4            4            4            4            4            0
     339            0            4            4            4            4            4            4            4            4            4            4            4            4            0
     340            0            4            4            4            4            4            4            4            4            4            4            4            4            0
     341            0            4            4            4            4            6            6            6            4            4            4            4            4            0
     342            0            4            4            4            4            4            4            4            4            4            4            4            0            0
     343            0            4            4            4            4            6            6            6            4            4            4            4            4            0
     344            0            6            6            3            3            3            3            6            4            4            4            4            4            0
     345            0            4            4            4            4            3            3            6            4            4            4            4            4            0
     346            0            6            6            6            3            3            3            6            4            4            4            4            4            0
     347            0            4            4            4            4            3            3            6            4            4            4            4            4            0
     348            0            4            4            4            4            6            6            6            4            4            4            4            4            0
     349            0            4            4            4            4            3            3            3            4            4            4            4            4            0
     350            0            4            4            4            4            3            3            3            6            6            6            6            6            0
     351            0            4            4            4            4            3            3            3            4            4            4            4            4            0
     352            0            6            6            6            3            3            3            6            4            4            4            4            4            0
     353            0            4            4            4            4            3            3            6            4            4            4            4            4            0
     354            0            4            4            4            4            4            4            4            3            3            3            3            6            0
     355            0            4            4            4            4            3            3            6            4            4            4            4            4            0
     356            0            4            4            4            4            4            3            3            4            4            4            4            4            0
     357            0            4            4            4            4            3            3            6            4            4            4            4            4            0
     358            0            4            4            4            4            4            4            4            4            4            4            4            4            0
     359            0            4            4            4            4            3            3            6            4            4            4            4            4            0
     360            0            4            4            4            4            4            4            4            6            6            6            6            6            0
     361            0            4            4            4            4            4            4            4            4            4            4            4            4            0
     362            0            4            4            4            4            3            3            6            4            4            4            4            4            0
     363            0            4            4            4            4            4            4            4            4            4            4            4            4            0
     364            0            4            4            4            4            4            4            4            4            4            4            4            4            0
     365            0            4            4            4            4            4            4            4            4            4            4            4            4            0
     366            0            4            4            4            4            4            4            4            4            4            4            4            4            0
     367            0            4            4            4            4            4            3            6            4            4            4            4            4            0
     368            0            4            4            4            4            3            3            6            4            4            4            4            4            0
     369            0            4            4            4            4            6            6            6            4            4            4            4            4            0
     370            0            4            4            4            4            4            4            4            4            4            4            4            4            0
     371            0            4            4            4            4            4            4            0            4            4            4            4            4            0
     372            0            4            4            4            4            4            4            4            4            4            4            4            6            0
     373            0            4            4            4            4            4            3            3            4            4            4            4            4            0
     374            0            4            4            4            4            4            4            4            4            4            4            4            4            0
     375            0            4            4            4            4            4            6            6            4            4            4            4            4            0
     376            0            4            4            4            4            4            4            4            6            6            6            6            6            0
     377            0            4            4            4            4            4            4            4            4            4            4            4            4            0
     378            0            4            4            4            4            4            4            4            4            4            4            4            4            0
     379            0            4            4            4            4            4            6            6            4            4            4            4            4            0
     380            0            6            6            4            4            4            4            4            4            4            4            4            4            0
     381            0            4            4            4            4            4            4            4            4            4            4            4            4            0
     382            0            4            4            4            4            4            4            4            4            4            4            4            4            0
     383            0            4            4            4            4            4            4            4            4            4            4            4            4            0
     384            0            4            4            4            4            4            4            4            4            4            4            4            4            0
     385            0            4            4            4            4            4            4            4            4            4            4            4            4            0
     386            0            4            4            4            4            4            4            4            4            4            4            4            4            0
     387            0            4            4            4            4            4            4            4            4            4            4            4            6            0
     388            0            4            4            4            4            4            6            6            4            4            4            4            6            0
     389            0            4            4            4            4            4            4            4            3            3            4            4            6            0
     390            0            4            4            4            4            4            4            4            4            4            4            4            4            0
     391            0            4            4            4            4            4            4            4            4            4            4            4            4            0
     392            0            4            4            4            4            4            4            4            4            4            4            4            6            0
     393            0            4            4            4            4            3            3            6            4            4            4            4            0            0
     394            0            4            4            4            4            4            4            4            4            4            4            4            0            0
     395            0            4            4            4            4            4            4            4            4            4            4            4            4            0
     396            0            4            4            4            4            3            3            6            4            4            4            4            4            0
     397            0            4            4            4            4            4            4            4            4            4            4            4            4            0
     398            0            4            4            4            4            4            4            4            4            4            4            4            4            0
     399            0            4            4            4            4            3            3            6            4            4            4            4            4            0
     400            0            4            4            4            4            3            3            6            4            4            4            4            4            0
     401            0            4            4            4            4            4            3            6            4            4            4            4            4            0
     402            0            4            4            4            4            4            4            4            4            4            4            4            4            0
     403            0            4            4            4            4            6            6            6            6            3            3            3            6            0
     404            0            4            4            4            4            3            3            6            4            4            4            4            4            0
     405            0            6            6            6            3            3            3            6            4            4            4            4            4            0
     406            0            4            4            4            4            3            3            6            6            6            6            6            6            0
     407            0            4            4            4            4            4            4            4            6            6            6            6            6            0
     408            0            4            4            4            4            4            4            4            4            4            4            4            4            0
     409            0            4            4            4            4            4            6            6            4            4            4            4            4            0
     410            0            4            4            4            4            4            4            4            4            4            4            4            4            0
     411            0            4            4            4            4            3            3            6            4            4            4            4            4            0
     412            0            4            4            4            4            4            4            4            4            4            4            4            4            0
     413            0            4            4            4            4            4            3            3            6            6            6            6            6            0
     414            0            4            4            4            4            4            4            4            4            4            4            4            4            0
     415            0            4            4            4            4            4            4            0            4            4            4            4            4            0
     416            0            4            4            4            4            4            4            4            4            4            4            4            4            0
     417            0            4            4            4            4            4            3            6            4            4            4            4            4            0
     418            0            4            4            4            4            4            6            6            4            4            4            4            4            0
     419            0            4            4            4            4            3            3            6            4            4            4            4            4            0
     420            0            4            4            4            4            4            3            3            4            4            4            4            4            0
     421            0            4            4            4            4            3            3            6            4            4            4            4            4            0
     422            0            4            4            4            4            4            4            4            0            4            4            4            4            0
     423            0            4            4            4            4            4            4            4            4            4            4            4            4            0
     424            0            4            4            4            4            4            4            4            4            4            4            4            4            0
     425            0            4            4            4            4            4            4            4            4            4            4            4            4            0
     426            0            4            4            4            4            4            4            4            4            4            4            4            4            0
     427            0            4            4            4            4            4            4            4            3            4            4            4            4            0
     428            0            4            4            4            4            4            4            4            4            4            4            4            4            0
     429            0            4            4            4            4            4            4            4            4            4            4            4            4            0
     430            0            4            4            4            4            4            4            4            4            4            4            4            4            0
     431            0            4            4            4            4            4            4            4            4            4            4            4            4            0
     432            0            4            4            4            4            4            4            4            4            4            4            4            4            0
     433            0            4            4            4            4            4            4            4            4            4            4            4            4            0
     434            0            4            4            4            4            4            4            4            4            4            4            4            4            0
     435            0            4            4            4            4            4            4            6            4            4            4            4            4            0
     436            0            4            4            4            4            4            4            3            3            3            4            4            4            0
     437            0            6            6            4            4            4            4            4            4            4            4            4            4            0
     438            0            4            4            4            4            4            6            6            4            4            4            4            4            0
     439            0            4            4            4            4            4            4            4            4            4            4            4            4            0
     440            0            4            4            4            4            4            4            4            4            4            4            4            4            0
     441            0            4            4            4            4            4            4            3            3            4            4            4            4            0
     442            0            4            4            4            4            4            4            4            3            3            4            4            4            0
     443            0            4            4            4            4            4            4            6            4            4            4            4            4            0
     444            0            4            4            4            4            4            4            4            4            4            4            4            4            0
     445            0            4            4            4            4            4            4            4            4            4            4            4            4            0
     446            0            4            4            4            4            4            4            4            4            4            4            4            4            0
     447            0            4            4            4            4            4            4            4            4            4            4            4            4            0
     448            0            4            4            4            4            4            4            0            4            4            4            4            4            0
     449            0            6            6            4            4            4            4            4            4            4            4            4            4            0
     450            0            4            4            4            4            4            4            4            4            4            4            4            4            0
     451            0            4            4            4            4            4            4            3            3            3            4            4            4            0
     452            0            4            4            4            4            4            4            4            4            4            4            4            4            0
     453            0            4            4            4            4            4            4            6            4            4            4            4            4            0
     454            0            4            4            4            4            4            4            4            4            4            4            4            4            0
     455            0            4            4            4            4            4            4            4            4            4            4            4            4            0
     456            0            4            4            4            4            4            4            4            4            4            4            4            4            0
     457            0            4            4            4            4            4            4            6            4            4            4            4            4            0
     458            0            4            4            4            4            4            4            4            4            4            4            4            4            0
     459            0            4            4            4            4            4            4            4            4            4            4            4            4            0
     460            0            4            4            4            4            4            4            6            4            4            4            4            4            0
     461            0            4            4            4            4            4            4            4            4            4            4            4            4            0
     462            0            4            4            4            4            4            4            4            4            4            4            4            6            0
     463            0            4            4            4            4            4            4            3            3            3            4            4            6            0
     464            0            4            4            4            4            4            4            4            4            4            4            4            6            0
     465            0            4            4            4            4            4            4            4            4            4            4            4            4            0
     466            0            4            4            4            4            4            4            4            4            4            4            4            4            0
     467            0            4            4            4            4            4            4            4            4            4            4            4            4            0
     468            0            4            4            4            4            4            4            4            4            4            4            4            4            0
     469            0            4            4            4            4            4            4            4            3            3            4            4            4            0
     470            0            6            6            4            4            4            4            4            3            3            4            4            4            0
     471            0            6            6            4            4            4            4            4            4            4            4            4            4            0
     472            0            4            4            4            4            4            4            3            3            4            4            4            4            0
     473            0            4            4            4            4            4            4            4            3            3            4            4            4            0
     474            0            4            4            4            4            4            4            4            3            3            4            4            4            0
     475            0            4            4            4            4            4            4            4            4            4            4            4            4            0
     476            0            4            4            4            4            4            4            6            4            4            4            4            4            0
     477            0            4            4            4            4            4            4            6            4            4            4            4            4            0
     478            0            4            4            4            4            4            4            4            4            4            4            4            4            0
     479            0            6            6            4            4            4            4            3            3            4            4            4            4            0
     480            0            6            6            4            4            4            4            6            6            4            4            4            4            0
     481            0            6            6            4            4            4            4            6            4            4            4            4            4            0
     482            0            4            4            4            4            4            4            4            4            4            4            4            4            0
     483            0            4            4            4            4            4            4            0            4            4            4            4            4            0
     484            0            4            4            4            4            4            4            0            4            4            4            4            4            0
     485            0            4            4            4            4            4            4            6            4            4            4            4            4            0
     486            0            4            4            4            4            4            4            0            4            4            4            4            4            0
     487            0            4            4            4            4            4            4            6            4            4            4            4            4            0
     488            0            4            4            4            4            4            4            6            4            4            4            4            4            0
     489            0            4            4            4            4            4            4            6            4            4            4            4            4            0
     490            0            4            4            4            4            4            4            4            4            4            4            4            4            0
     491            0            4            4            4            4            4            4            4            4            4            4            4            4            0
     492            0            6            6            4            4            4            4            6            4            4            4            4            4            0
     493            0            4            4            4            4            4            4            4            4            4            4            4            4            0
     494            0            6            6            4            4            4            4            0            4            4            4            4            4            0
     495            0            4            4            4            4            4            4            4            4            4            4            4            4            0
     496            0            4            4            4            4            4            4            4            4            4            4            4            4            0
     497            0            4            4            4            4            4            4            4            4            4            4            4            4            0
     498            0            4            4            4            4            4            4            6            4            4            4            4            4            0
     499            0            6            6            4            4            4            4            0            4            4            4            4            4            0
     500            0            4            4            4            4            4            4            4            4            4            4            4            4            0
     501            0            6            6            4            4            4            4            4            4            4            4            4            4            0
     502            0            4            4            4            4            4            4            4            4            4            4            4            4            0
     503            0            4            4            4            4            4            4            4            4            4            4            4            4            0
     504            0            4            4            4            4            4            4            4            4            4            4            4            4            0
     505            0            6            6            4            4            4            4            4            3            3            4            4            4            0
     506            0            4            4            4            4            4            4            6            4            4            4            4            4            0
     507            0            6            6            4            4            4            4            6            4            4            4            4            4            0
     508            0            6            6            4            4            4            4            4            3            3            4            4            4            0
     509            0            4            4            4            4            4            4            3            3            3            4            4            4            0
     510            0            4            4            4            4            4            4            4            4            4            4            4            4            0
     511            0            6            6            4            4            4            4            6            4            4            4            4            4            0
     512            0            4            4            4            4            4            4            4            4            4            4            4            6            0
     513            0            4            4            4            4            4            4            6            4            4            4            4            4            0
     514            0            6            6            4            4            4            4            0            4            4            4            4            4            0
     515            0            4            4            4            4            4            4            0            4            4            4            4            4            0
     516            0            4            4            4            4            4            4            4            4            4            4            4            4            0
     517            0            4            4            4            4            4            4            4            4            4            4            4            4            0
     518            0            4            4            4            4            4            4            4            4            4            4            4            4            0
     519            0            4            4            4            4            4            4            4            4            4            4            4            4            0
     520            0            4            4            4            4            4            4            4            4            4            4            4            4            0
     521            0            4            4            4            4            4            4            4            4            4            4            4            4            0
     522            0            4            4            4            4            4            4            4            6            6            6            6            6            0
     523            0            4            4            4            4            4            4            4            4            4            4            4            4            0
     524            0            4            4            4            4            4            4            4            4            4            4            4            4            0
     525            0            4            4            4            4            4            4            4            4            4            4            4            4            0
     526            0            4            4            4            4            4            4            6            4            4            4            4            4            0
     527            0            4            4            4            4            4            4            4            4            4            4            4            4            0
     528            0            4            4            4            4            4            4            4            4            4            4            4            4            0
     529            0            4            4            4            4            4            4            0            4            4            4            4            4            0
     530            0            4            4            4            4            4            4            4            4            4            4            4            4            0
     531            0            4            4            4            4            4            4            4            6            6            3            3            3            0
     532            0            4            4            4            4            4            4            4            4            4            4            4            0            0
     533            0            4            4            4            4            4            4            6            4            4            4            4            4            0
     534            0            4            4            4            4            4            4            4            4            4            4            4            4            0
     535            0            4            4            4            4            4            4            4            4            4            4            4            4            0
     536            0            4            4            4            4            4            4            4            4            4            4            4            4            0
     537            0            4            4            4            4            4            4            4            4            4            4            4            4            0
     538            0            4            4            4            4            4            4            4            4            4            4            4            4            0
     539            0            4            4            4            4            4            4            4            4            4            4            4            4            0
     540            0            4            4            4            4            4            4            4            4            4            4            4            4            0
     541            0            4            4            4            4            4            4            4            4            4            4            4            4            0
     542            0            4            4            4            4            4            4            4            4            4            4            4            4            0
     543            0            4            4            4            4            4            4            4            4            4            4            4            4            0
     544            0            4            4            4            4            4            4            4            4            4            4            4            0            0
     545            0            4            4            4            4            4            4            4            4            4            4            4            4            0
     546            0            4            4            4            4            4            4            0            4            4            4            4            4            0
     547            0            4            4            4            4            4            4            4            4            4            4            4            4            0
     548            0            4            4            4            4            4            6            6            4            4            4            4            4            0
     549            0            4            4            4            4            6            6            6            4            4            4            4            6            0
     550            0            4            4            4            4            4            4            4            4            4            4            4            4            0
     551            0            4            4            4            4            4            4            6            4            4            4            4            4            0
     552            0            4            4            4            4            4            4            3            4            4            4            4            4            0
     553            0            4            4            4            4            6            6            0            4            4            4            4            6            0
     554            0            4            4            4            4            4            6            6            4            4            4            4            6            0
     555            0            4            4            4            4            3            3            6            4            4            4            4            4            0
     556            0            4            4            4            4            3            3            3            4            4            4            4            4            0
     557            0            4            4            4            4            6            6            0            4            4            4            4            4            0
     558            0            4            4            4            4            4            4            0            4            4            4            4            4            0
     559            0            4            4            4            4            4            4            4            4            4            4            4            4            0
     560            0            4            4            4            4            4            4            6            4            4            4            4            4            0
     561            0            4            4            4            4            6            6            0            4            4            4            4            4            0
     562            0            4            4            4            4            4            4            0            4            4            4            4            4            0
     563            0            4            4            4            4            6            6            0            4            4            4            4            4            0
     564            0            4            4            4            4            4            4            6            4            4            4            4            4            0
     565            0            4            4            4            4            4            4            0            4            4            4            4            4            0
     566            0            4            4            4            4            4            4            6            4            4            4            4            4            0
     567            0            4            4            4            4            4            4            3            4            4            4            4            4            0
     568            0            4            4            4            4            4            4            4            4            4            4            4            4            0
     569            0            4            4            4            4            4            4            4            4            4            4            4            4            0
     570            0            4            4            4            4            4            4            4            4            4            4            4            4            0
     571            0            4            4            4            4            4            4            4            4            4            4            4            4            0
     572            0            4            4            4            4            4            4            4            4            4            4            4            4            0
     573            0            4            4            4            4            4            4            4            4            4            4            4            4            0
     574            0            4            4            4            4            4            4            4            3            3            4            4            4            0
     575            0            4            4            4            4            4            4            4            4            4            4            4            4            0
     576            0            4            4            4            4            4            4            4            4            4            4            4            4            0
     577            0            4            4            4            4            4            4            4            4            4            4            4            4            0
     578            0            6            6            4            4            4            4            4            4            4            4            4            4            0
     579            0            4            4            4            4            4            4            4            4            4            4            4            4            0
     580            0            4            4            4            4            4            4            4            4            4            4            4            4            0
     581            0            4            4            4            4            4            4            4            4            4            4            4            4            0
     582            0            4            4            4            4            4            4            4            4            4            4            4            4            0
     583            0            4            4            4            4            4            4            0            4            4            4            4            4            0
     584            0            4            4            4            4            4            4            4            6            6            6            6            6            0
     585            0            4            4            4            4            4            4            4            4            4            4            6            6            0
     586            0            4            4            4            4            4            4            4            4            4            4            4            4            0
     587            0            4            4            4            4            4            4            4            4            4            4            4            6            0
     588            0            4            4            4            4            4            4            4            4            4            4            6            6            0
     589            0            4            4            4            4            4            4            4            4            4            4            4            4            0
     590            0            4            4            4            4            4            4            3            3            3            4            4            4            0
     591            0            4            4            4            4            4            4            4            3            3            4            4            4            0
     592            0            4            4            4            4            4            4            4            6            6            6            6            6            0
     593            0            4            4            4            4            4            4            4            6            6            6            6            6            0
     594            0            4            4            4            4            4            4            4            6            6            6            6            6            0
     595            0            4            4            4            4            4            4            4            6            6            3            3            3            0
     596            0            4            4            4            4            4            4            4            4            4            4            4            4            0
     597            0            4            4            4            4            4            4            4            4            4            4            4            0            0
     598            0            6            6            4            4            4            4            6            4            4            4            4            6            0
     599            0            4            4            4            4            4            4            4            6            6            3            3            3            0
     600            0            4            4            4            4            4            4            4            4            4            4            4            4            0
     601            0            6            6            4            4            4            4            4            4            4            4            4            0            0
     602            0            4            4            4            4            4            4            6            4            4            4            4            6            0
     603            0            4            4            4            4            4            4            4            4            4            4            4            4            0
     604            0            4            4            4            4            4            4            4            4            4            4            4            4            0
     605            0            4            4            4            4            4            4            4            4            4            4            4            4            0
     606            0            4            4            4            4            4            4            4            4            4            4            4            4            0
     607            0            4            4            4            4            4            4            6            4            4            4            4            4            0
     608            0            4            4            4            4            4            4            4            3            3            4            4            4            0
     609            0            4            4            4            4            4            4            4            3            3            4            4            4            0
     610            0            4            4            4            4            4            4            4            3            3            4            4            4            0
     611            0            4            4            4            4            4            4            4            3            3            4            4            4            0
     612            0            4            4            4            4            4            4            4            4            4            4            4            4            0
     613            0            4            4            4            4            4            4            0            4            4            4            4            4            0
     614            0            4            4            4            4            4            4            6            4            4            4            4            4            0
     615            0            4            4            4            4            4            4            4            4            4            4            4            4            0
     616            0            4            4            4            4            4            4            4            4            4            4            4            4            0
     617            0            4            4            4            4            4            4            4            4            4            4            4            4            0
     618            0            4            4            4            4            4            4            4            4            4            4            4            4            0
     619            0            4            4            4            4            4            4            6            4            4            4            4            4            0
     620            0            4            4            4            4            4            4            4            3            3            4            4            4            0
     621            0            4            4            4            4            4            4            6            4            4            4            4            4            0
     622            0            4            4            4            4            6            6            6            4            4            4            4            4            0
     623            0            4            4            4            4            6            6            0            4            4            4            4            4            0
     624            0            4            4            4            4            4            4            4            3            3            4            4            4            0
     625            0            4            4            4            4            4            3            6            4            4            4            4            4            0
     626            0            4            4            4            4            4            4            4            4            4            4            4            4            0
     627            0            4            4            4            4            4            4            4            4            4            4            4            4            0
     628            0            4            4            4            4            4            4            4            4            4            4            4            4            0
     629            0            4            4            4            4            4            4            4            4            4            4            4            4            0
     630            0            4            4            4            4            6            6            0            4            4            4            4            4            0
     631            0            4            4            4            4            4            4            0            0            4            4            4            4            0
     632            0            4            4            4            4            4            4            4            4            4            4            4            4            0
     633            0            4            4            4            4            4            4            4            4            4            4            4            4            0
     634            0            4            4            4            4            4            4            4            4            4            4            4            4            0
     635            0            4            4            4            4            3            3            0            4            4            4            4            4            0
     636            0            4            4            4            4            4            4            0            4            4            4            4            4            0
     637            0            4            4            4            4            4            4            4            4            4            4            4            4            0
     638            0            4            4            4            4            4            4            3            6            6            6            6            6            0
     639            0            4            4            4            4            4            4            0            4            4            4            4            4            0
     640            0            4            4            4            4            4            4            4            4            4            4            4            4            0
     641            0            4            4            4            4            4            4            4            4            4            4            4            4            0
     642            0            4            4            4            4            4            3            3            4            4            4            4            4            0
     643            0            4            4            4            4            4            4            6            4            4            4            4            4            0
     644            0            4            4            4            4            4            6            6            4            4            4            4            4            0
     645            0            4            4            4            4            4            4            4            4            4            4            4            4            0
     646            0            4            4            4            4            4            6            6            4            4            4            4            4            0
     647            0            4            4            4            4            4            4            4            4            4            4            4            4            0
     648            0            4            4            4            4            3            3            6            4            4            4            4            4            0
     649            0            4            4            4            4            4            4            4            4            4            4            4            4            0
     650            0            4            4            4            4            4            4            4            4            4            4            4            4            0
     651            0            4            4            4            4            4            4            0            4            4            4            4            4            0
     652            0            4            4            4            4            4            3            3            4            4            4            4            4            0
     653            0            4            4            4            4            4            4            4            4            4            4            4            4            0
     654            0            4            4            4            4            4            4            4            3            3            4            4            4            0
     655            0            4            4            4            4            4            4            4            4            4            4            4            4            0
     656            0            4            4            4            4            4            4            4            4            4            4            4            4            0
     657            0            4            4            4            4            6            6            6            4            4            4            4            4            0
     658            0            4            4            4            4            4            4            4            3            3            4            4            4            0
     659            0            4            4            4            4            4            4            4            4            4            4            4            4            0
     660            0            4            4            4            4            4            4            4            3            3            4            4            4            0
     661            0            4            4            4            4            4            4            4            3            3            4            4            4            0
     662            0            6            6            4            4            4            4            4            3            3            4            4            4            0
     663            0            4            4            4            4            4            4            0            4            4            4            4            4            0
     664            0            4            4            4            4            4            4            4            3            3            4            4            4            0
     665            0            4            4            4            4            4            4            6            4            4            4            4            4            0
     666            0            4            4            4            4            4            4            4            4            4            4            4            4            0
     667            0            4            4            4            4            4            4            4            4            4            4            4            4            0
     668            0            4            4            4            4            4            4            4            3            3            4            4            4            0
     669            0            4            4            4            4            4            4            4            3            3            4            4            4            0
     670            0            4            4            4            4            4            4            4            4            4            4            4            4            0
     671            0            4            4            4            4            4            4            4            3            3            4            4            4            0
     672            0            4            4            4            4            4            4            4            4            4            4            4            4            0
     673            0            4            4            4            4            4            4            4            3            3            3            3            6            0
     674            0            4            4            4            4            4            4            6            4            4            4            4            4            0
     675            0            4            4            4            4            4            4            4            4            4            4            4            4            0
     676            0            4            4            4            4            4            4            4            4            4            4            4            4            0
     677            0            4            4            4            4            4            4            4            4            4            4            4            4            0
     678            0            4            4            4            4            4            4            4            4            4            4            4            4            0
     679            0            4            4            4            4            4            6            6            4            4            4            4            4            0
     680            0            4            4            4            4            4            4            4            4            4            4            4            4            0
     681            0            4            4            4            4            4            4            4            4            4            4            4            4            0
     682            0            6            6            4            4            4            4            4            4            4            4            4            4            0
     683            0            4            4            4            4            6            6            6            4            4            4            4            4            0
     684            0            4            4            4            4            4            4            4            4            4            4            4            4            0
     685            0            6            6            6            6            6            6            6            4            4            4            4            4            0
     686            0            4            4            4            4            4            6            6            4            4            4            4            4            0
     687            0            6            6            6            6            6            6            6            4            4            4            4            4            0
     688            0            4            4            4            4            4            6            6            4            4            4            4            4            0
     689            0            4            4            4            4            4            4            4            4            4            4            4            4            0
     690            0            4            4            4            4            4            4            4            4            4            4            4            4            0
     691            0            4            4            4            4            4            4            4            4            4            4            4            4            0
     692            0            4            4            4            4            4            4            4            4            4            4            4            4            0
     693            0            4            4            4            4            4            3            6            3            3            3            4            4            0
     694            0            4            4            4            4            3            3            6            4            4            4            4            4            0
     695            0            4            4            4            4            4            4            4            4            4            4            4            4            0
     696            0            4            4            4            4            3            3            6            4            4            4            4            4            0
     697            0            4            4            4            4            4            4            4            4            4            4            4            4            0
     698            0            4            4            4            4            3            3            0            4            4            4            4            4            0
     699            0            4            4            4            4            3            3            3            6            6            6            6            6            0
     700            0            4            4            4            4            3            3            6            4            4            4            4            4            0
     701            0            4            4            4            4            4            3            6            4            4            4            4            0            0
     702            0            4            4            4            4            4            4            4            4            4            4            4            4            0
     703            0            4            4            4            4            4            4            0            0            6            6            6            0            0
     704            0            4            4            4            4            4            4            4            4            4            4            4            0            0
     705            0            4            4            4            4            4            4            4            4            4            4            4            4            0
     706            0            4            4            4            4            4            4            4            4            4            4            4            4            0
     707            0            4            4            4            4            4            4            4            3            3            3            4            4            0
     708            0            4            4            4            4            4            4            4            0            4            4            4            4            0
     709            0            4            4            4            4            4            4            4            3            3            4            4            6            0
     710            0            4            4            4            4            4            4            4            4            4            4            4            4            0
     711            0            4            4            4            4            4            4            4            4            4            4            4            4            0
     712            0            4            4            4            4            4            4            4            4            4            4            4            0            0
     713            0            4            4            4            4            4            4            4            4            4            4            4            0            0
     714            0            4            4            4            4            4            4            4            4            4            4            4            0            0
     715            0            4            4            4            4            6            6            4            4            4            4            4            4            0
     716            0            4            4            4            4            4            4            6            4            4            4            4            4            0
     717            0            4            4            4            4            4            4            4            4            4            4            4            4            0
     718            0            4            4            4            4            4            4            4            4            4            4            4            4            0
     719            0            4            4            4            4            4            4            6            4            4            4            4            4            0
     720            0            4            4            4            4            4            4            0            4            4            4            4            4            0
     721            0            4            4            4            4            4            4            4            4            4            4            4            4            0
     722            0            6            6            4            4            4            4            6            4            4            4            4            4            0
     723            0            4            4            4            4            4            4            4            4            4            4            4            4            0
     724            0            4            4            4            4            4            4            4            4            4            4            4            4            0
     725            0            4            4            4            4            4            4            4            4            4            4            4            4            0
     726            0            4            4            4            4            4            4            6            6            4            4            4            4            0
     727            0            6            6            4            4            4            4            4            4            4            4            4            4            0
     728            0            4            4            4            4            4            4            4            4            4            4            4            4            0
     729            0            4            4            4            4            4            4            4            4            4            4            4            4            0
     730            0            4            4            4            4            4            4            0            4            4            4            4            4            0
     731            0            4            4            4            4            4            4            4            4            4            4            4            4            0
     732            0            4            4            4            4            4            6            6            0            4            4            4            4            0
     733            0            4            4            4            4            4            4            0            4            4            4            4            4            0
     734            0            4            4            4            4            6            6            6            4            4            4            4            4            0
     735            0            4            4            4            4            4            4            4            4            4            4            4            0            0
     736            0            4            4            4            4            4            4            4            4            4            4            4            4            0
     737            0            4            4            4            4            4            4            4            4            4            4            4            6            0
     738            0            4            4            4            4            4            4            4            4            4            4            4            4            0
     739            0            4            4            4            4            4            4            4            4            4            4            4            0            0
     740            0            4            4            4            4            4            4            4            4            4            4            4            0            0
     741            0            4            4            4            4            4            4            4            4            4            4            4            6            0
     742            0            4            4            4            4            4            4            0            4            4            4            4            0            0
     743            0            4            4            4            4            4            4            4            4            4            4            4            4            0
     744            0            4            4            4            4            4            4            4            4            4            4            6            6            0
     745            0            4            4            4            4            4            4            4            4            4            4            4            4            0
     746            0            4            4            4            4            4            4            4            4            4            4            4            4            0
     747            0            4            4            4            4            4            4            4            4            4            4            4            6            0
     748            0            4            4            4            4            4            4            4            4            4            4            4            4            0
     749            0            4            4            4            4            4            4            4            4            4            4            4            4            0
     750            0            6            6            4            4            4            4            6            6            6            3            3            3            0
     751            0            4            4            4            4            4            4            4            4            4            4            3            3            0
     752            0            4            4            4            4            4            4            4            6            6            3            3            3            0
     753            0            4            4            4            4            4            4            4            6            6            3            3            3            0
     754            0            4            4            4            4            6            6            6            4            4            4            4            4            0
     755            0            4            4            4            4            4            4            4            4            4            4            4            4            0
     756            0            4            4            4            4            3            3            6            4            4            4            4            0            0
     757            0            4            4            4            4            4            4            4            4            4            4            4            6            0
     758            0            4            4            4            4            4            3            6            4            4            4            4            6            0
     759            0            4            4            4            4            6            6            6            4            4            4            4            3            0
     760            0            4            4            4            4            4            4            4            4            4            4            4            4            0
     761            0            4            4            4            4            6            6            6            6            6            6            6            6            0
     762            0            4            4            4            4            4            4            4            6            6            3            3            3            0
     763            0            4            4            4            4            4            4            4            3            3            4            4            6            0
     764            0            4            4            4            4            4            4            4            4            4            4            4            6            0
     765            0            4            4            4            4            4            4            4            4            4            4            4            6            0
     766            0            4            4            4            4            4            4            4            4            4            4            4            6            0
     767            0            4            4            4            4            4            4            4            4            4            4            4            6            0
     768            0            4            4            4            4            4            4            4            6            6            6            6            6            0
     769            0            4            4            4            4            4            4            4            4            4            4            4            6            0
     770            0            4            4            4            4            4            4            4            4            4            4            4            6            0
     771            0            4            4            4            4            4            4            4            4            4            4            4            6            0
     772            0            4            4            4            4            3            3            6            4            4            4            4            6            0
     773            0            4            4            4            4            4            3            4            4            4            4            4            6            0
     774            0            4            4            4            4            4            4            4            4            4            4            4            6            0
     775            0            4            4            4            4            4            4            4            4            4            4            4            6            0
     776            0            4            4            4            4            4            4            4            4            4            4            4            6            0
     777            0            4            4            4            4            4            4            4            4            4            4            4            6            0
     778            0            4            4            4            4            4            4            4            4            4            4            4            6            0
     779            0            4            4            4            4            4            4            4            4            4            4            4            6            0
     780            0            4            4            4            4            4            4            4            4            4            4            4            6            0
     781            0            4            4            4            4            4            4            4            4            4            4            4            6            0
     782            0            4            4            4            4            4            4            4            4            4            4            4            4            0
     783            0            4            4            4            4            6            6            6            6            6            6            6            6            0
     784            0            4            4            4            4            4            4            4            4            4            4            4            3            0
     785            0            4            4            4            4            4            4            4            4            4            4            4            6            0
     786            0            4            4            4            4            3            3            6            4            4            4            4            0            0
     787            0            4            4            4            4            3            3            6            4            4            4            4            4            0
     788            0            4            4            4            4            3            3            6            4            4            4            4            4            0
     789            0            4            4            4            4            3            3            6            4            4            4            4            0            0
     790            0            4            4            4            4            4            4            4            4            4            4            4            6            0
     791            0            6            6            4            4            4            4            4            4            4            4            4            6            0
     792            0            6            6            4            4            4            4            6            4            4            4            4            4            0
     793            0            4            4            4            4            4            4            4            4            4            4            4            4            0
     794            0            4            4            4            4            4            4            4            4            4            4            4            0            0
     795            0            4            4            4            4            4            4            4            4            4            4            4            4            0
     796            0            4            4            4            4            6            6            3            3            3            4            4            6            0
     797            0            4            4            4            4            4            4            4            3            3            4            4            6            0
     798            0            4            4            4            4            4            4            4            3            3            4            4            6            0
     799            0            4            4            4            4            4            6            6            3            3            3            6            6            0
     800            0            4            4            4            4            4            3            6            6            6            3            3            3            0
     801            0            4            4            4            4            4            4            4            4            4            4            4            6            0
     802            0            6            6            4            4            4            4            4            4            4            4            4            6            0
     803            0            4            4            4            4            4            4            4            4            4            4            4            4            0
     804            0            4            4            4            4            4            4            4            4            4            4            4            6            0
     805            0            4            4            4            4            4            3            6            6            6            6            6            0            0
     806            0            4            4            4            4            4            4            4            3            3            4            4            6            0
     807            0            4            4            4            4            4            4            4            4            4            4            4            6            0
     808            0            4            4            4            4            4            4            4            4            4            4            4            6            0
     809            0            4            4            4            4            4            4            4            4            4            4            4            6            0
     810            0            4            4            4            4            3            3            3            6            6            6            6            6            0
     811            0            4            4            4            4            3            3            6            4            4            4            4            6            0
     812            0            4            4            4            4            3            3            6            4            4            4            4            6            0
     813            0            4            4            4            4            3            3            6            4            4            4            4            6            0
     814            0            4            4            4            4            4            4            4            4            4            4            4            6            0
     815            0            4            4            4            4            3            3            6            4            4            4            4            6            0
     816            0            4            4            4            4            3            3            6            4            4            4            4            0            0
     817            0            4            4            4            4            4            4            4            4            4            4            4            6            0
     818            0            4            4            4            4            4            4            4            4            4            4            4            6            0
     819            0            4            4            4            4            6            6            0            4            4            4            4            0            0
     820            0            4            4            4            4            4            3            6            4            4            4            4            0            0
     821            0            6            6            3            3            3            3            6            6            6            6            6            6            0
     822            0            4            4            4            4            3            3            6            4            4            4            4            3            0
     823            0            4            4            4            4            3            3            6            4            4            4            4            6            0
     824            0            6            6            6            6            6            6            6            4            4            4            4            6            0
     825            0            4            4            4            4            4            3            6            4            4            4            4            6            0
     826            0            4            4            4            4            4            4            4            4            4            4            4            3            0
     827            0            4            4            4            4            3            3            6            6            6            6            6            6            0
     828            0            4            4            4            4            4            4            4            6            6            6            6            6            0
     829            0            4            4            4            4            4            4            4            6            6            3            3            3            0
     830            0            4            4            4            4            4            4            4            4            4            4            4            6            0
     831            0            4            4            4            4            4            4            4            6            6            6            6            6            0
     832            0            4            4            4            4            3            3            6            4            4            4            4            6            0
     833            0            4            4            4            4            4            4            4            4            4            4            4            6            0
     834            0            4            4            4            4            4            4            4            6            6            6            6            6            0
     835            0            4            4            4            4            4            4            4            4            4            4            4            0            0
     836            0            4            4            4            4            4            4            4            4            4            4            4            6            0
     837            0            4            4            4            4            4            4            4            4            4            4            4            4            0
     838            0            4            4            4            4            3            3            6            4            4            4            4            4            0
     839            0            4            4            4            4            4            4            4            4            4            4            4            0            0
     840            0            4            4            4            4            4            6            6            4            4            4            4            6            0
     841            0            4            4            4            4            3            3            6            4            4            4            4            3            0
     842            0            4            4            4            4            3            3            6            6            6            6            6            6            0
     843            0            6            6            6            4            4            4            4            4            4            4            4            6            0
     844            0            4            4            4            4            3            3            6            4            4            4            4            4            0
     845            0            4            4            4            4            3            3            6            4            4            4            4            6            0
     846            0            4            4            4            4            4            4            4            4            4            4            4            0            0
     847            0            4            4            4            4            4            4            4            4            4            4            4            6            0
     848            0            4            4            4            4            4            4            4            4            4            4            4            6            0
     849            0            4            4            4            4            4            4            4            4            4            4            4            0            0
     850            0            4            4            4            4            4            4            4            4            4            4            4            0            0
     851            0            4            4            4            4            4            4            4            4            4            4            4            6            0
     852            0            4            4            4            4            4            4            4            4            4            4            4            4            0
     853            0            6            6            6            6            6            6            6            4            4            4            4            4            0
     854            0            4            4            4            4            4            4            4            4            4            4            4            4            0
     855            0            4            4            4            4            3            3            6            4            4            4            4            4            0
     856            0            4            4            4            4            6            6            6            4            4            4            4            0            0
     857            0            4            4            4            4            4            4            4            4            4            4            4            6            0
     858            0            4            4            4            4            4            4            4            4            4            4            4            0            0
     859            0            4            4            4            4            6            6            6            4            4            4            4            0            0
     860            0            4            4            4            4            4            4            4            4            4            4            4            0            0
     861            0            4            4            4            4            4            4            4            4            4            4            4            4            0
     862            0            4            4            4            4            4            4            4            4            4            4            4            4            0
     863            0            4            4            4            4            4            3            6            4            4            4            4            6            0
     864            0            4            4            4            4            4            4            4            4            4            4            4            6            0
     865            0            4            4            4            4            4            4            4            6            6            6            6            6            0
     866            0            4            4            4            4            6            6            6            4            4            4            4            6            0
     867            0            4            4            4            4            4            4            4            4            4            4            4            4            0
     868            0            4            4            4            4            4            3            6            4            4            4            4            6            0
     869            0            4            4            4            4            4            4            4            4            4            4            4            6            0
     870            0            4            4            4            4            4            3            6            4            4            4            4            6            0
     871            0            4            4            4            4            4            4            4            4            4            4            4            4            0
     872            0            4            4            4            4            4            4            4            4            4            4            4            4            0
     873            0            4            4            4            4            4            4            4            4            4            4            4            6            0
     874            0            4            4            4            4            4            4            4            4            4            4            4            6            0
     875            0            4            4            4            4            4            4            4            6            6            3            3            3            0
     876            0            4            4            4            4            4            4            4            4            4            4            4            6            0
     877            0            6            6            6            6            6            6            6            6            6            6            6            6            0
     878            0            4            4            4            4            4            4            4            4            4            4            4            6            0
     879            0            4            4            4            4            4            4            4            4            4            4            4            6            0
     880            0            4            4            4            4            4            4            4            4            4            4            4            6            0
     881            0            4            4            4            4            4            4            4            4            4            4            4            6            0
     882            0            4            4            4            4            4            3            6            4            4            4            4            6            0
     883            0            4            4            4            4            4            4            4            4            4            4            4            6            0
     884            0            4            4            4            4            4            4            4            3            3            4            4            6            0
     885            0            4            4            4            4            4            4            4            4            4            4            4            6            0
     886            0            4            4            4            4            4            4            4            4            4            4            4            0            0
     887            0            4            4            4            4            4            4            4            4            4            4            4            6            0
     888            0            4            4            4            4            4            4            4            4            4            4            4            6            0
     889            0            4            4            4            4            4            3            6            4            4            4            4            6            0
     890            0            4            4            4            4            4            4            4            4            4            4            4            6            0
     891            0            4            4            4            4            4            4            4            4            4            4            4            6            0
     892            0            4            4            4            4            4            4            4            4            4            4            4            6            0
     893            0            4            4            4            4            4            4            4            4            4            4            4            0            0
     894            0            4            4            4            4            4            4            4            4            4            4            4            6            0
     895            0            4            4            4            4            4            3            3            4            4            4            4            4            0
     896            0            4            4            4            4            4            4            4            4            4            4            4            6            0
     897            0            4            4            4            4            4            4            4            4            4            4            4            6            0
     898            0            4            4            4            4            4            4            4            4            4            4            4            0            0
     899            0            4            4            4            4            4            4            4            4            4            4            4            6            0
     900            0            4            4            4            4            4            4            4            4            4            4            4            6            0
     901            0            4            4            4            4            4            4            4            4            4            4            4            6            0
     902            0            4            4            4            4            4            3            6            4            4            4            4            6            0
     903            0            4            4            4            4            4            4            4            4            4            4            4            4            0
     904            0            4            4            4            4            4            4            4            4            4            4            4            6            0
     905            0            4            4            4            4            4            4            4            4            4            4            4            0            0
     906            0            6            6            6            6            6            6            6            4            4            4            4            6            0
     907            0            4            4            4            4            4            4            4            4            4            4            4            4            0
     908            0            4            4            4            4            4            4            4            4            4            4            4            6            0
     909            0            4            4            4            4            4            4            4            4            4            4            4            6            0
     910            0            4            4            4            4            4            4            4            6            6            6            6            6            0
     911            0            4            4            4            4            4            4            4            4            4            4            4            0            0
     912            0            4            4            4            4            4            4            4            4            4            4            4            6            0
     913            0            4            4            4            4            4            4            4            4            4            4            4            6            0
     914            0            4            4            4            4            4            4            4            4            4            4            4            4            0
     915            0            4            4            4            4            4            4            4            4            4            4            4            4            0
     916            0            4            4            4            4            3            3            6            4            4            4            4            6            0
     917            0            6            6            6            3            3            3            6            4            4            4            4            6            0
     918            0            4            4            4            4            4            4            4            4            4            4            4            6            0
     919            0            4            4            4            4            4            4            4            4            4            4            4            6            0
     920            0            4            4            4            4            3            3            6            4            4            4            4            0            0
     921            0            4            4            4            4            4            4            4            4            4            4            4            0            0
     922            0            4            4            4            4            4            4            4            4            4            4            4            6            0
     923            0            4            4            4            4            4            4            4            4            4            4            4            6            0
     924            0            4            4            4            4            4            4            4            4            4            4            4            6            0
     925            0            4            4            4            4            4            4            4            4            4            4            4            6            0
     926            0            4            4            4            4            4            4            4            4            4            4            4            6            0
     927            0            4            4            4            4            4            4            4            4            4            4            4            6            0
     928            0            4            4            4            4            4            4            4            4            4            4            4            6            0
     929            0            6            6            6            4            4            4            4            4            4            4            4            6            0
     930            0            4            4            4            4            4            4            4            4            4            4            4            6            0
     931            0            4            4            4            4            4            4            4            4            4            4            4            6            0
     932            0            4            4            4            4            4            4            4            4            4            4            4            6            0
     933            0            4            4            4            4            3            3            6            4            4            4            4            0            0
     934            0            6            6            3            3            3            4            4            4            4            4            4            6            0
     935            0            6            6            6            4            4            4            4            4            4            4            4            0            0
     936            0            4            4            4            4            4            4            4            3            3            4            4            0            0
     937            0            4            4            4            4            4            4            4            4            4            4            4            6            0
     938            0            4            4            4            4            4            4            4            4            4            4            4            6            0
     939            0            4            4            4            4            4            4            4            4            4            4            4            4            0
     940            0            4            4            4            4            4            4            4            4            4            4            4            0            0
     941            0            4            4            4            4            4            4            4            4            4            4            4            4            0
     942            0            4            4            4            4            4            4            4            4            4            4            4            6            0
     943            0            4            4            4            4            4            4            4            4            4            4            4            6            0
     944            0            4            4            4            4            4            4            4            4            4            4            4            6            0
     945            0            4            4            4            4            4            4            4            4            4            4            4            4            0
     946            0            4            4            4            4            4            4            4            4            4            4            4            0            0
     947            0            4            4            4            4            4            4            4            4            4            4            4            4            0
     948            0            4            4            4            4            4            4            4            3            3            4            4            6            0
     949            0            4            4            4            4            4            4            4            3            3            4            4            6            0
     950            0            4            4            4            4            4            4            4            4            4            4            4            6            0
     951            0            4            4            4            4            4            4            4            4            4            4            4            6            0
     952            0            4            4            4            4            4            4            4            4            4            4            4            4            0
     953            0            4            4            4            4            4            4            4            4            4            4            4            4            0
     954            0            4            4            4            4            4            4            4            4            4            4            4            0            0
     955            0            4            4            4            4            4            4            4            4            4            4            4            0            0
     956            0            4            4            4            4            4            4            4            4            4            4            4            0            0
     957            0            4            4            4            4            4            4            4            4            4            4            4            0            0
     958            0            4            4            4            4            4            4            4            4            4            4            4            6            0
     959            0            4            4            4            4            4            4            4            3            3            4            4            0            0
     960            0            4            4            4            4            4            4            4            4            4            4            4            4            0
     961            0            4            4            4            4            4            4            4            4            4            4            4            6            0
     962            0            4            4            4            4            4            4            0            4            4            4            4            4            0
     963            0            4            4            4            4            4            4            4            4            4            4            4            0            0
     964            0            4            4            4            4            4            4            4            3            4            4            4            6            0
     965            0            4            4            4            4            4            4            4            4            4            4            4            4            0
     966            0            4            4            4            4            4            4            6            4            4            4            4            4            0
     967            0            4            4            4            4            4            4            0            4            4            4            4            4            0
     968            0            4            4            4            4            4            4            0            4            4            4            4            0            0
     969            0            4            4            4            4            4            4            4            4            4            4            4            0            0
     970            0            4            4            4            4            4            4            0            4            4            4            4            4            0
     971            0            4            4            4            4            4            4            4            4            4            4            4            0            0
     972            0            4            4            4            4            4            4            4            4            4            4            4            0            0
     973            0            4            4            4            4            4            4            4            4            4            4            4            0            0
     974            0            4            4            4            4            4            4            4            3            3            4            4            6            0
     975            0            4            4            4            4            4            4            4            3            3            4            4            4            0
     976            0            4            4            4            4            4            4            4            3            3            4            4            6            0
     977            0            4            4            4            4            4            4            6            4            4            4            4            4            0
     978            0            4            4            4            4            4            4            4            4            4            4            4            6            0
     979            0            4            4            4            4            4            4            4            4            4            4            4            4            0
     980            0            4            4            4            4            4            4            4            3            3            4            4            6            0
     981            0            4            4            4            4            4            4            4            4            4            4            4            0            0
     982            0            4            4            4            4            4            4            4            4            4            4            4            0            0
     983            0            4            4            4            4            4            4            4            4            4            4            4            0            0
     984            0            4            4            4            4            4            4            4            4            4            4            4            0            0
     985            0            4            4            4            4            4            4            4            4            4            4            4            0            0
     986            0            4            4            4            4            4            4            4            4            4            4            4            6            0
     987            0            4            4            4            4            4            4            4            4            4            4            4            0            0
     988            0            4            4            4            4            4            4            4            4            4            4            4            6            0
     989            0            4            4            4            4            4            4            4            4            4            4            4            6            0
     990            0            4            4            4            4            4            4            4            4            4            4            4            4            0
     991            0            4            4            4            4            4            4            4            4            4            4            4            6            0
     992            0            4            4            4            4            4            4            4            4            4            4            4            0            0
     993            0            4            4            4            4            4            4            6            4            4            4            4            4            0
     994            0            6            6            3            3            3            6            4            4            4            4            4            6            0
     995            0            4            4            4            4            4            4            4            4            4            4            4            6            0
     996            0            4            4            4            4            4            4            6            6            4            4            4            4            0
     997            0            4            4            4            4            6            6            0            4            4            4            4            4            0
     998            0            4            4            4            4            6            6            0            4            4            4            4            4            0
     999            0            4            4            4            4            4            4            4            4            4            4            4            0            0
    1000            0            4            4            4            4            4            4            4            3            3            4            4            6            0
    1001            0            4            4            4            4            4            4            4            4            4            4            4            4            0
    1002            0            4            4            4            4            4            4            4            3            3            4            4            4            0
    1003            0            4            4            4            4            4            4            6            4            4            4            4            4            0
    1004            0            4            4            4            4            4            4            4            4            4            4            4            4            0
    1005            0            6            6            4            4            4            4            4            4            4            4            4            4            0
    1006            0            6            6            4            4            4            4            4            4            4            4            4            6            0
    1007            0            4            4            4            4            4            4            4            4            4            4            4            4            0
    1008            0            6            6            4            4            4            4            0            4            4            4            4            4            0
    1009            0            4            4            4            4            4            4            4            4            4            4            4            4            0
    1010            0            4            4            4            4            4            4            6            4            4            4            4            4            0
    1011            0            4            4            4            4            4            4            4            0            4            4            4            4            0
    1012            0            4            4            4            4            4            4            6            4            4            4            4            4            0
    1013            0            6            6            4            4            4            4            4            4            4            4            4            4            0
    1014            0            4            4            4            4            4            4            4            4            4            4            4            4            0
    1015            0            6            6            4            4            4            4            6            4            4            4            4            4            0
    1016            0            4            4            4            4            4            4            6            4            4            4            4            4            0
    1017            0            4            4            4            4            4            4            6            4            4            4            4            4            0
    1018            0            6            6            4            4            4            4            0            4            4            4            4            4            0
    1019            0            4            4            4            4            4            4            6            4            4            4            4            4            0
    1020            0            4            4            4            4            4            4            4            4            4            4            4            4            0
    1021            0            4            4            4            4            4            4            4            4            4            4            4            4            0
    1022            0            6            6            3            3            3            6            4            4            4            4            4            4            0
    1023            0            4            4            4            4            4            4            4            4            4            4            4            4            0
    1024            0            6            6            4            4            4            4            4            4            4            4            4            4            0
    1025            0            4            4            4            4            4            4            6            4            4            4            4            4            0
    1026            0            4            4            4            4            4            4            4            3            3            4            4            4            0
    1027            0            4            4            4            4            4            4            4            4            4            4            4            4            0
    1028            0            4            4            4            4            4            4            0            4            4            4            4            4            0
    1029            0            4            4            4            4            4            4            4            6            4            4            4            4            0
    1030            0            4            4            4            4            4            4            4            4            4            4            4            4            0
    1031            0            4            4            4            4            4            4            6            4            4            4            4            4            0
    1032            0            6            6            4            4            4            4            4            4            4            4            4            4            0
    1033            0            6            6            4            4            4            4            6            4            4            4            4            4            0
    1034            0            6            6            6            6            6            6            0            4            4            4            4            4            0
    1035            0            6            6            4            4            4            4            6            4            4            4            4            4            0
    1036            0            4            4            4            4            4            4            0            4            4            4            4            0            0
    1037            0            4            4            4            4            4            4            6            4            4            4            4            4            0
    1038            0            4            4            4            4            4            4            6            4            4            4            4            4            0
    1039            0            4            4            4            4            4            4            4            4            4            4            4            4            0
    1040            0            6            6            4            4            4            4            3            3            4            4            4            4            0
    1041            0            4            4            4            4            4            4            6            4            4            4            4            4            0
    1042            0            4            4            4            4            4            4            4            4            4            4            4            4            0
    1043            0            4            4            4            4            4            4            4            4            4            4            4            4            0
    1044            0            4            4            4            4            4            4            4            4            4            4            4            4            0
    1045            0            4            4            4            4            4            4            4            4            4            4            4            4            0
    1046            0            4            4            4            4            4            4            4            4            4            4            4            4            0
    1047            0            4            4            4            4            4            4            4            4            4            4            4            4            0
    1048            0            4            4            4            4            4            4            4            4            4            4            4            3            0
    1049            0            4            4            4            4            4            4            4            4            4            4            4            4            0
    1050            0            4            4            4            4            4            4            4            3            3            4            4            6            0
    1051            0            4            4            4            4            4            4            4            4            4            4            4            4            0
    1052            0            4            4            4            4            4            4            4            3            3            6            6            6            0
    1053            0            4            4            4            4            4            4            4            4            4            4            4            6            0
    1054            0            4            4            4            4            4            4            4            4            4            4            4            6            0
    1055            0            4            4            4            4            4            4            4            4            4            4            4            6            0
    1056            0            4            4            4            4            4            4            4            4            4            4            4            6            0
    1057            0            4            4            4            4            4            4            4            4            4            4            4            6            0
    1058            0            4            4            4            4            4            4            4            4            4            4            4            4            0
    1059            0            4            4            4            4            4            4            4            4            4            4            4            4            0
    1060            0            4            4            4            4            4            4            4            4            4            4            4            4            0
    1061            0            4            4            4            4            4            4            4            3            3            4            4            0            0
    1062            0            4            4            4            4            4            4            6            4            4            4            4            4            0
    1063            0            4            4            4            4            4            4            4            4            4            4            4            6            0
    1064            0            4            4            4            4            4            4            4            4            4            4            4            4            0
    1065            0            4            4            4            4            4            4            4            4            4            4            4            4            0
    1066            0            4            4            4            4            4            4            3            4            4            4            4            4            0
    1067            0            4            4            4            4            4            3            3            4            4            4            4            6            0
    1068            0            4            4            4            4            4            4            4            4            4            4            4            4            0
    1069            0            4            4            4            4            4            4            6            4            4            4            4            0            0
    1070            0            4            4            4            4            4            4            6            4            4            4            4            0            0
    1071            0            4            4            4            4            4            4            4            4            4            4            4            4            0
    1072            0            4            4            4            4            4            4            4            4            4            4            4            6            0
    1073            0            4            4            4            4            4            4            4            4            4            4            4            6            0
    1074            0            4            4            4            4            4            4            4            4            4            4            4            6            0
    1075            0            4            4            4            4            4            6            6            4            4            4            4            4            0
    1076            0            4            4            4            4            4            4            4            4            4            4            4            0            0
    1077            0            4            4            4            4            4            4            4            4            4            4            4            0            0
    1078            0            4            4            4            4            4            4            4            4            4            4            4            0            0
    1079            0            4            4            4            4            4            4            4            4            4            4            4            0            0
    1080            0            4            4            4            4            6            6            0            4            4            4            4            6            0
    1081            0            4            4            4            4            4            4            4            6            6            6            6            6            0
    1082            0            4            4            4            4            4            4            4            6            6            6            6            6            0
    1083            0            4            4            4            4            4            4            4            4            4            4            4            0            0
    1084            0            4            4            4            4            4            4            4            4            4            4            4            6            0
    1085            0            4            4            4            4            4            4            4            4            4            4            4            0            0
    1086            0            4            4            4            4            4            4            4            4            4            4            4            6            0
    1087            0            4            4            4            4            4            4            4            4            3            4            4            4            0
    1088            0            4            4            4            4            4            4            4            3            3            4            4            6            0
    1089            0            4            4            4            4            4            4            4            3            3            4            4            6            0
    1090            0            4            4            4            4            3            3            6            4            4            4            4            0            0
    1091            0            4            4            4            4            4            4            4            4            4            4            4            0            0
    1092            0            4            4            4            4            4            3            3            4            4            4            4            4            0
    1093            0            4            4            4            4            4            4            4            4            4            4            4            4            0
    1094            0            4            4            4            4            4            4            4            4            4            4            4            4            0
    1095            0            4            4            4            4            4            4            4            4            4            4            4            0            0
    1096            0            4            4            4            4            4            4            4            6            6            3            3            3            0
    1097            0            4            4            4            4            4            4            4            4            4            4            4            0            0
    1098            0            6            6            6            4            4            4            4            4            4            4            4            6            0
    1099            0            4            4            4            4            3            3            3            4            4            4            4            0            0
    1100            0            4            4            4            4            4            4            4            4            4            4            4            4            0
    1101            0            4            4            4            4            6            3            3            3            4            4            4            6            0
    1102            0            4            4            4            4            4            4            4            4            4            4            3            3            0
    1103            0            4            4            4            4            4            4            4            3            3            6            6            6            0
    1104            0            4            4            4            4            4            4            4            4            6            3            3            3            0
    1105            0            4            4            4            4            4            4            4            3            3            4            4            0            0
    1106            0            4            4            4            4            4            4            4            3            3            4            4            6            0
    1107            0            4            4            4            4            4            4            4            4            4            4            4            0            0
    1108            0            4            4            4            4            4            4            4            4            4            4            4            0            0
    1109            0            4            4            4            4            4            3            3            4            4            4            4            0            0
    1110            0            4            4            4            4            4            4            4            4            4            4            4            6            0
    1111            0            4            4            4            4            4            4            4            4            4            4            4            4            0
    1112            0            4            4            4            4            4            4            4            4            4            4            4            6            0
    1113            0            4            4            4            4            3            3            3            4            4            4            4            6            0
    1114            0            4            4            4            4            3            3            3            4            4            4            4            6            0
    1115            0            4            4            4            4            3            3            4            4            4            4            4            4            0
    1116            0            4            4            4            4            3            3            6            4            4            4            4            0            0
    1117            0            6            6            4            4            4            4            6            6            6            6            6            6            0
    1118            0            4            4            4            4            4            4            4            4            4            4            4            6            0
    1119            0            4            4            4            4            4            3            3            4            4            4            4            4            0
    1120            0            4            4            4            4            4            4            4            3            3            4            4            0            0
    1121            0            6            6            4            4            4            4            4            4            4            4            4            6            0
    1122            0            4            4            4            4            4            4            4            4            4            4            4            6            0
    1123            0            4            4            4            4            4            4            4            4            4            4            4            6            0
    1124            0            4            4            4            4            4            4            4            3            3            4            4            6            0
    1125            0            4            4            4            4            4            4            4            4            4            4            4            4            0
    1126            0            4            4            4            4            4            4            3            3            4            4            4            6            0
    1127            0            4            4            4            4            4            4            4            4            4            4            4            0            0
    1128            0            4            4            4            4            4            6            6            4            4            4            4            0            0
    1129            0            4            4            4            4            3            3            4            4            4            4            4            0            0
    1130            0            6            6            6            3            3            3            4            4            4            4            4            4            0
    1131            0            4            4            4            4            3            3            6            4            4            4            4            6            0
    1132            0            4            4            4            4            4            4            4            4            4            4            4            4            0
    1133            0            4            4            4            4            4            4            4            4            4            4            4            0            0
    1134            0            4            4            4            4            4            4            4            4            4            4            4            6            0
    1135            0            4            4            4            4            4            4            4            4            4            4            4            0            0
    1136            0            4            4            4            4            4            4            4            4            4            4            4            4            0
    1137            0            4            4            4            4            4            6            6            4            4            4            4            4            0
    1138            0            4            4            4            4            4            4            4            4            4            4            4            0            0
    1139            0            4            4            4            4            4            4            0            4            4            4            4            4            0
    1140            0            4            4            4            4            4            4            4            4            4            4            4            6            0
    1141            0            4            4            4            4            4            4            4            4            4            4            4            0            0
    1142            0            4            4            4            4            4            4            4            4            4            4            4            6            0
    1143            0            6            6            6            6            4            4            4            4            4            4            4            4            0
    1144            0            4            4            4            4            4            4            4            4            4            4            4            0            0
    1145            0            4            4            4            4            4            4            4            4            4            4            4            0            0
    1146            0            4            4            4            4            4            0            0            4            4            4            4            4            0
    1147            0            4            4            4            4            4            6            6            4            4            4            4            4            0
    1148            0            4            4            4            4            4            4            4            3            3            4            4            4            0
    1149            0            6            6            6            3            3            3            6            4            4            4            4            6            0
    1150            0            6            6            4            4            4            4            4            4            4            4            4            4            0
    1151            0            4            4            4            4            4            4            4            4            4            4            4            4            0
    1152            0            6            6            4            4            4            4            4            4            4            4            4            4            0
    1153            0            6            6            4            4            4            4            6            4            4            4            4            4            0
    1154            0            4            4            4            4            6            6            6            4            4            4            4            4            0
    1155            0            6            6            4            4            4            4            4            4            4            4            4            4            0
    1156            0            4            4            4            4            4            4            6            4            4            4            4            4            0
    1157            0            4            4            4            4            4            4            4            4            4            4            4            4            0
    1158            0            4            4            4            4            4            4            4            4            4            4            4            0            0
    1159            0            4            4            4            4            4            4            4            4            4            4            4            4            0
    1160            0            4            4            4            4            4            4            4            4            4            4            4            4            0
    1161            0            6            6            4            4            4            4            6            4            4            4            4            4            0
    1162            0            4            4            4            4            4            4            4            3            3            4            4            4            0
    1163            0            4            4            4            4            4            4            4            4            4            4            4            4            0
    1164            0            4            4            4            4            4            4            4            4            4            4            4            4            0
    1165            0            4            4            4            4            4            4            4            4            4            4            4            4            0
    1166            0            6            6            4            4            4            4            0            4            4            4            4            4            0
    1167            0            6            6            4            4            4            4            6            4            4            4            4            4            0
    1168            0            6            6            4            4            4            4            6            4            4            4            4            4            0
    1169            0            4            4            4            4            4            4            0            4            4            4            4            0            0
    1170            0            4            4            4            4            4            4            6            4            4            4            4            4            0
    1171            0            4            4            4            4            4            4            4            4            4            4            4            4            0
    1172            0            4            4            4            4            4            4            4            4            4            4            4            4            0
    1173            0            6            6            4            4            4            4            0            4            4            4            4            4            0
    1174            0            4            4            4            4            4            4            0            4            4            4            4            4            0
    1175            0            4            4            4            4            4            4            4            3            3            3            4            4            0
    1176            0            6            6            4            4            4            4            6            4            4            4            4            4            0
    1177            0            4            4            4            4            4            4            3            3            3            6            0            0            0
    1178            0            4            4            4            4            4            4            4            3            4            4            4            4            0
    1179            0            4            4            4            4            4            4            6            4            4            4            4            4            0
    1180            0            4            4            4            4            4            4            6            4            4            4            4            4            0
    1181            0            4            4            4            4            4            4            3            3            4            4            4            4            0
    1182            0            6            6            4            4            4            4            4            4            4            4            4            4            0
    1183            0            4            4            4            4            4            4            4            4            4            4            4            4            0
    1184            0            4            4            4            4            4            4            4            4            4            4            4            4            0
    1185            0            4            4            4            4            4            4            4            4            4            4            4            4            0
    1186            0            4            4            4            4            4            4            4            4            4            4            4            4            0
    1187            0            4            4            4            4            4            4            4            4            4            4            4            4            0
    1188            0            4            4            4            4            4            4            4            4            4            4            4            4            0
    1189            0            4            4            4            4            4            4            4            6            6            6            6            6            0
    1190            0            4            4            4            4            4            4            4            4            4            4            4            4            0
    1191            0            4            4            4            4            4            4            6            4            4            4            4            4            0
    1192            0            4            4            4            4            4            4            4            4            4            4            4            4            0
    1193            0            4            4            4            4            4            4            4            4            4            4            4            4            0
    1194            0            4            4            4            4            4            4            4            4            4            4            4            4            0
    1195            0            4            4            4            4            4            4            4            4            4            4            4            4            0
    1196            0            4            4            4            4            4            4            3            3            4            4            4            4            0
    1197            0            6            6            4            4            4            4            4            4            4            4            4            4            0
    1198            0            4            4            4            4            4            4            4            4            4            4            4            4            0
    1199            0            4            4            4            4            4            4            6            4            4            4            4            4            0
    1200            0            4            4            4            4            4            4            4            4            4            4            4            0            0
    1201            0            4            4            4            4            4            4            4            4            4            4            4            4            0
    1202            0            6            6            4            4            4            4            4            4            3            3            4            4            0
    1203            0            4            4            4            4            4            4            4            4            4            4            4            0            0
    1204            0            4            4            4            4            4            4            0            4            4            4            4            6            0
    1205            0            4            4            4            4            6            6            0            4            4            4            4            4            0
    1206            0            4            4            4            4            4            4            4            4            4            4            4            4            0
    1207            0            6            6            4            4            4            4            0            4            4            4            4            4            0
    1208            0            4            4            4            4            4            4            4            4            4            4            4            4            0
    1209            0            6            6            4            4            4            4            4            4            4            4            4            4            0
    1210            0            6            6            4            4            4            4            4            3            3            4            4            6            0
    1211            0            4            4            4            4            4            4            4            4            4            4            4            4            0
    1212            0            4            4            4            4            4            4            4            3            4            4            4            4            0
    1213            0            4            4            4            4            4            4            4            4            4            4            4            4            0
    1214            0            4            4            4            4            4            4            3            3            3            4            4            0            0
    1215            0            4            4            4            4            4            4            6            4            4            4            4            4            0
    1216            0            4            4            4            4            4            4            4            4            4            4            4            4            0
    1217            0            4            4            4            4            4            4            4            4            4            4            4            4            0
    1218            0            6            6            4            4            4            4            3            3            4            4            4            6            0
    1219            0            6            6            4            4            4            4            6            4            4            4            4            0            0
    1220            0            4            4            4            4            4            4            0            4            4            4            4            4            0
    1221            0            4            4            4            4            4            6            6            4            4            4            4            4            0
    1222            0            4            4            4            4            4            4            6            4            4            4            4            4            0
    1223            0            4            4            4            4            4            4            0            4            4            4            4            4            0
    1224            0            6            6            4            4            4            4            6            4            4            4            4            0            0
    1225            0            4            4            4            4            4            4            6            4            4            4            4            4            0
    1226            0            4            4            4            4            4            4            4            4            4            4            4            4            0
    1227            0            4            4            4            4            4            4            4            4            4            4            4            4            0
    1228            0            4            4            4            4            4            4            6            4            4            4            4            4            0
    1229            0            4            4            4            4            4            4            0            4            4            4            4            4            0
    1230            0            6            6            4            4            4            4            6            4            4            4            4            4            0
    1231            0            4            4            4            4            4            4            6            4            4            4            4            4            0
    1232            0            4            4            4            4            4            4            6            4            4            4            4            0            0
    1233            0            4            4            4            4            4            4            6            4            4            4            4            0            0
    1234            0            6            6            4            4            4            4            6            4            4            4            4            4            0
    1235            0            4            4            4            4            4            4            6            4            4            4            4            6            0
    1236            0            4            4            4            4            4            4            4            3            3            3            3            6            0
    1237            0            4            4            4            4            4            4            4            3            3            4            4            6            0
    1238            0            4            4            4            4            4            4            6            4            4            4            4            6            0
    1239            0            4            4            4            4            4            4            4            4            4            4            4            0            0
    1240            0            4            4            4            4            4            4            4            4            4            4            4            6            0
    1241            0            4            4            4            4            4            4            4            4            4            4            4            0            0
    1242            0            4            4            4            4            4            4            4            4            4            4            4            4            0
    1243            0            4            4            4            4            4            4            0            4            4            4            4            6            0
    1244            0            4            4            4            4            4            4            4            3            3            4            4            0            0
    1245            0            4            4            4            4            4            4            4            3            3            4            4            6            0
    1246            0            4            4            4            4            4            4            4            6            6            6            6            6            0
    1247            0            4            4            4            4            4            4            4            3            3            4            4            6            0
    1248            0            4            4            4            4            4            4            4            3            3            4            4            6            0
    1249            0            4            4            4            4            4            4            4            4            4            4            4            6            0
    1250            0            4            4            4            4            4            4            4            3            3            3            6            6            0
    1251            0            6            6            4            4            4            4            3            3            3            4            4            6            0
    1252            0            4            4            4            4            4            4            4            3            3            4            4            6            0
    1253            0            4            4            4            4            4            4            4            4            4            4            4            0            0
    1254            0            4            4            4            4            4            4            4            3            3            4            4            0            0
    1255            0            4            4            4            4            4            4            4            4            4            4            4            0            0
    1256            0            4            4            4            4            4            4            4            4            4            4            4            6            0
    1257            0            4            4            4            4            4            4            4            4            4            4            4            6            0
    1258            0            4            4            4            4            4            4            4            4            4            4            4            6            0
    1259            0            4            4            4            4            4            4            4            4            4            4            4            4            0
    1260            0            4            4            4            4            4            4            4            4            3            4            4            6            0
    1261            0            4            4            4            4            4            4            6            4            4            4            4            0            0
    1262            0            4            4            4            4            4            4            4            4            4            4            4            6            0
    1263            0            4            4            4            4            4            4            3            3            4            4            4            4            0
    1264            0            4            4            4            4            4            4            4            3            3            4            4            0            0
    1265            0            4            4            4            4            4            4            4            3            3            4            4            0            0
    1266            0            4            4            4            4            4            4            4            4            4            4            4            6            0
    1267            0            4            4            4            4            4            4            4            3            3            4            4            4            0
    1268            0            4            4            4            4            4            4            4            4            4            4            4            4            0
    1269            0            4            4            4            4            4            4            3            3            4            4            4            4            0
    1270            0            4            4            4            4            4            4            4            3            3            4            4            0            0
    1271            0            4            4            4            4            4            4            4            4            4            4            4            4            0
    1272            0            4            4            4            4            4            4            4            4            4            4            4            4            0
    1273            0            4            4            4            4            4            4            4            4            4            4            4            4            0
    1274            0            4            4            4            4            4            4            4            4            4            4            4            4            0
    1275            0            4            4            4            4            4            4            4            4            4            4            4            4            0
    1276            0            4            4            4            4            4            4            4            4            4            4            4            6            0
    1277            0            4            4            4            4            4            4            4            4            4            4            4            4            0
    1278            0            4            4            4            4            4            4            4            4            4            4            4            4            0
    1279            0            4            4            4            4            4            4            4            4            4            4            4            4            0
    1280            0            4            4            4            4            4            4            4            4            4            4            4            4            0
    1281            0            4            4            4            4            4            4            4            4            4            4            4            6            0
    1282            0            4            4            4            4            4            4            0            4            4            4            4            4            0
    1283            0            4            4            4            4            4            4            4            4            4            4            4            6            0
    1284            0            4            4            4            4            4            4            4            4            4            4            4            0            0
    1285            0            4            4            4            4            4            4            4            4            4            4            4            6            0
    1286            0            6            6            4            4            4            4            6            4            4            4            4            0            0
    1287            0            4            4            4            4            4            4            6            4            4            4            4            6            0
    1288            0            4            4            4            4            4            4            4            4            4            4            4            6            0
    1289            0            4            4            4            4            4            4            3            3            3            4            4            6            0
    1290            0            4            4            4            4            4            4            4            4            4            4            4            0            0
    1291            0            4            4            4            4            4            4            4            4            4            4            4            4            0
    1292            0            4            4            4            4            4            4            0            4            4            4            4            0            0
    1293            0            4            4            4            4            4            4            4            4            4            4            4            6            0
    1294            0            4            4            4            4            4            4            4            3            3            4            4            4            0
    1295            0            4            4            4            4            4            4            4            4            4            4            4            4            0
    1296            0            6            6            4            4            4            4            3            3            4            4            4            4            0
    1297            0            4            4            4            4            4            4            4            4            4            4            4            6            0
    1298            0            4            4            4            4            4            4            4            4            4            4            4            6            0
    1299            0            4            4            4            4            4            4            4            4            4            4            4            6            0
    1300            0            4            4            4            4            4            4            6            4            4            4            4            4            0
    1301            0            4            4            4            4            4            4            6            4            4            4            4            4            0
    1302            0            4            4            4            4            4            4            4            4            4            4            4            4            0
    1303            0            4            4            4            4            4            4            4            4            4            4            4            0            0
    1304            0            4            4            4            4            4            4            4            4            4            4            4            4            0
    1305            0            4            4            4            4            4            4            4            4            4            4            4            4            0
    1306            0            4            4            4            4            4            4            4            4            4            4            4            4            0
    1307            0            4            4            4            4            4            4            4            4            4            4            4            0            0
    1308            0            4            4            4            4            4            4            4            4            4            6            6            6            0
    1309            0            4            4            4            4            4            4            4            4            4            4            4            4            0
    1310            0            4            4            4            4            4            4            4            4            4            4            3            6            0
    1311            0            4            4            4            4            4            4            4            4            4            4            4            4            0
    1312            0            4            4            4            4            4            4            4            4            4            4            4            4            0
    1313            0            4            4            4            4            4            4            4            4            4            4            6            6            0
    1314            0            4            4            4            4            4            4            4            4            4            4            4            4            0
    1315            0            4            4            4            4            4            4            4            4            4            4            4            6            0
    1316            0            4            4            4            4            4            4            4            4            4            4            4            0            0
    1317            0            4            4            4            4            4            4            4            4            4            4            4            0            0
    1318            0            4            4            4            4            4            4            4            4            4            4            4            6            0
    1319            0            4            4            4            4            4            4            4            4            4            4            4            6            0
    1320            0            6            6            4            4            4            4            4            4            4            4            4            4            0
    1321            0            4            4            4            4            4            4            4            4            4            4            4            4            0
    1322            0            4            4            4            4            4            4            4            4            4            4            4            4            0
    1323            0            4            4            4            4            4            4            4            4            4            4            4            6            0
    1324            0            4            4            4            4            4            4            4            4            4            4            4            6            0
    1325            0            4            4            4            4            4            4            4            4            4            4            4            6            0
    1326            0            4            4            4            4            4            4            4            4            4            4            4            4            0
    1327            0            4            4            4            4            4            4            4            4            4            4            4            0            0
    1328            0            4            4            4            4            4            4            4            4            4            4            4            4            0
    1329            0            4            4            4            4            4            4            4            4            4            4            4            6            0
    1330            0            4            4            4            4            4            4            4            4            4            4            4            6            0
    1331            0            4            4            4            4            4            4            4            4            4            4            6            6            0
    1332            0            4            4            4            4            4            4            4            4            4            4            4            6            0
    1333            0            4            4            4            4            4            4            4            4            4            4            4            6            0
    1334            0            4            4            4            4            4            4            4            4            4            4            4            0            0
    1335            0            4            4            4            4            4            4            4            4            4            4            4            6            0
    1336            0            4            4            4            4            4            4            4            4            4            4            4            6            0
    1337            0            4            4            4            4            4            4            4            4            4            4            6            6            0
    1338            0            4            4            4            4            4            4            4            4            4            4            4            6            0
    1339            0            4            4            4            4            4            4            4            4            4            4            4            0            0
    1340            0            6            6            4            4            4            4            4            4            4            4            4            6            0
    1341            0            4            4            4            4            4            4            4            4            4            4            4            6            0
    1342            0            4            4            4            4            4            4            4            4            4            4            4            6            0
    1343            0            4            4            4            4            4            4            4            4            4            4            4            6            0
    1344            0            4            4            4            4            4            4            4            4            4            4            4            6            0
    1345            0            4            4            4            4            4            4            4            4            6            6            6            6            0
    1346            0            4            4            4            4            4            4            4            4            4            4            4            6            0
    1347            0            4            4            4            4            4            4            4            4            4            4            4            6            0
    1348            0            4            4            4            4            4            4            4            4            4            4            4            6            0
    1349            0            4            4            4            4            4            4            4            4            4            4            4            6            0
    1350            0            4            4            4            4            4            4            4            4            6            6            6            6            0
    1351            0            4            4            4            4            4            4            4            4            4            4            4            6            0
    1352            0            4            4            4            4            4            4            4            4            4            4            3            3            0
    1353            0            4            4            4            4            4            4            4            4            6            3            3            3            0
    1354            0            4            4            4            4            4            4            4            4            4            4            4            6            0
    1355            0            4            4            4            4            4            4            4            4            6            3            3            3            0
    1356            0            4            4            4            4            4            4            4            4            4            4            4            6            0
    1357            0            4            4            4            4            4            4            4            4            3            3            6            6            0
    1358            0            4            4            4            4            4            4            4            4            4            4            3            3            0
    1359            0            4            4            4            4            4            4            4            4            4            4            4            3            0
    1360            0            4            4            4            4            4            4            4            4            6            3            3            3            0
    1361            0            4            4            4            4            4            4            4            4            6            6            6            6            0
    1362            0            4            4            4            4            4            4            4            4            4            4            6            6            0
    1363            0            4            4            4            4            4            4            4            4            6            6            6            6            0
    1364            0            4            4            4            4            4            4            4            4            4            4            6            6            0
    1365            0            4            4            4            4            4            4            4            4            4            4            4            6            0
    1366            0            4            4            4            4            4            4            4            4            3            4            4            6            0
    1367            0            4            4            4            4            4            4            4            4            4            4            6            6            0
    1368            0            4            4            4            4            4            4            4            4            4            4            3            3            0
    1369            0            4            4            4            4            4            4            4            4            4            4            3            3            0
    1370            0            4            4            4            4            4            4            4            4            4            4            4            6            0
    1371            0            4            4            4            4            4            4            4            4            4            4            3            3            0
    1372            0            4            4            4            4            4            4            4            4            6            6            6            6            0
    1373            0            4            4            4            4            4            4            4            4            4            4            4            6            0
    1374            0            4            4            4            4            4            4            4            4            6            3            3            3            0
    1375            0            4            4            4            4            4            4            4            4            6            6            6            6            0
    1376            0            4            4            4            4            4            4            4            4            4            4            4            0            0
    1377            0            4            4            4            4            4            4            4            4            4            4            4            6            0
    1378            0            4            4            4            4            4            4            4            4            6            3            3            3            0
    1379            0            4            4            4            4            4            4            4            4            3            3            3            3            0
    1380            0            4            4            4            4            4            4            4            4            6            6            6            6            0
    1381            0            4            4            4            4            4            4            4            4            6            6            6            6            0
    1382            0            4            4            4            4            4            4            4            4            3            3            6            6            0
    1383            0            4            4            4            4            4            4            4            4            6            3            3            3            0
    1384            0            4            4            4            4            4            4            4            4            4            4            4            6            0
    1385            0            4            4            4            4            4            4            4            4            4            4            4            6            0
    1386            0            4            4            4            4            4            4            4            4            6            6            6            6            0
    1387            0            4            4            4            4            4            4            4            4            3            3            3            3            0
    1388            0            4            4            4            4            4            4            4            4            4            4            4            3            0
    1389            0            4            4            4            4            4            4            4            4            4            4            4            6            0
    1390            0            4            4            4            4            4            4            4            4            4            4            4            6            0
    1391            0            4            4            4            4            4            4            4            4            4            4            4            6            0
    1392            0            4            4            4            4            4            4            4            4            4            4            4            3            0
    1393            0            6            6            6            6            4            4            4            4            4            4            4            6            0
    1394            0            6            6            4            4            4            4            4            4            4            4            4            4            0
    1395            0            4            4            4            4            4            4            4            4            6            6            6            6            0
    1396            0            4            4            4            4            4            4            4            4            4            4            4            6            0
    1397            0            4            4            4            4            4            4            4            4            4            4            4            6            0
    1398            0            4            4            4            4            4            4            4            4            4            4            4            6            0
    1399            0            4            4            4            4            4            4            4            4            4            4            4            6            0
    1400            0            4            4            4            4            4            4            4            4            4            4            4            6            0
    1401            0            4            4            4            4            4            4            4            4            4            4            4            6            0
    1402            0            4            4            4            4            4            4            4            3            3            4            4            6            0
    1403            0            4            4            4            4            4            4            4            4            4            4            4            6            0
    1404            0            4            4            4            4            4            4            4            4            6            6            6            6            0
    1405            0            4            4            4            4            4            4            4            4            4            4            4            6            0
    1406            0            4            4            4            4            4            4            4            4            4            4            4            6            0
    1407            0            4            4            4            4            4            4            4            4            4            4            4            6            0
    1408            0            4            4            4            4            4            4            4            4            4            4            4            6            0
    1409            0            4            4            4            4            4            4            4            4            6            6            6            6            0
    1410            0            4            4            4            4            4            4            4            4            4            4            4            0            0
    1411            0            4            4            4            4            4            4            4            4            4            4            4            6            0
    1412            0            4            4            4            4            4            4            4            4            4            4            4            6            0
    1413            0            4            4            4            4            4            4            4            4            4            6            6            0            0
    1414            0            4            4            4            4            4            4            4            4            4            4            4            3            0
    1415            0            4            4            4            4            4            4            4            4            4            4            4            6            0
    1416            0            4            4            4            4            4            4            4            4            4            4            4            6            0
    1417            0            4            4            4            4            4            4            4            4            4            4            4            6            0
    1418            0            4            4            4            4            4            4            4            4            4            4            4            6            0
    1419            0            4            4            4            4            4            4            4            4            4            4            4            6            0
    1420            0            4            4            4            4            4            4            4            4            4            4            4            0            0
    1421            0            4            4            4            4            4            4            4            4            4            4            4            6            0
    1422            0            4            4            4            4            4            4            4            3            3            4            4            6            0
    1423            0            4            4            4            4            4            4            4            4            4            4            4            0            0
    1424            0            4            4            4            4            4            4            4            4            4            4            4            0            0
    1425            0            4            4            4            4            4            4            6            4            4            4            4            6            0
    1426            0            4            4            4            4            4            4            4            4            4            4            4            6            0
    1427            0            4            4            4            4            4            4            6            4            4            4            4            0            0
    1428            0            4            4            4            4            4            4            4            4            4            4            4            6            0
    1429            0            4            4            4            4            4            4            6            4            4            4            4            6            0
    1430            0            4            4            4            4            4            4            4            4            4            4            4            4            0
    1431            0            4            4            4            4            4            4            4            4            3            4            4            0            0
    1432            0            4            4            4            4            4            4            4            4            4            4            4            0            0
    1433            0            4            4            4            4            4            4            4            4            4            4            4            0            0
    1434            0            4            4            4            4            4            4            4            4            4            4            4            0            0
    1435            0            4            4            4            4            4            4            4            4            4            4            4            6            0
    1436            0            6            6            4            4            4            4            4            4            4            4            4            6            0
    1437            0            4            4            4            4            4            4            4            4            4            4            4            6            0
    1438            0            4            4            4            4            4            4            4            4            4            4            4            6            0
    1439            0            4            4            4            4            4            4            4            4            4            4            4            6            0
    1440            0            4            4            4            4            4            4            4            4            4            4            4            6            0
    1441            0            4            4            4            4            4            4            4            4            4            4            4            4            0
    1442            0            4            4            4            4            4            4            4            4            4            4            4            4            0
    1443            0            4            4            4            4            4            4            4            6            6            6            6            6            0
    1444            0            4            4            4            4            4            4            4            4            4            4            4            6            0
    1445            0            4            4            4            4            4            4            4            4            4            4            4            4            0
    1446            0            4            4            4            4            4            4            4            4            4            4            4            4            0
    1447            0            4            4            4            4            4            4            4            4            4            4            4            4            0
    1448            0            4            4            4            4            4            4            4            4            4            4            4            6            0
    1449            0            4            4            4            4            4            4            4            4            4            4            4            4            0
    1450            0            4            4            4            4            4            6            6            4            4            4            4            0            0
    1451            0            4            4            4            4            4            4            4            4            4            4            4            4            0
    1452            0            4            4            4            4            4            4            4            4            4            4            4            0            0
    1453            0            4            4            4            4            4            4            4            4            4            4            4            0            0
    1454            0            4            4            4            4            4            4            4            4            4            4            4            4            0
    1455            0            4            4            4            4            4            4            4            4            4            4            4            6            0
    1456            0            4            4            4            4            4            4            4            4            4            4            4            6            0
    1457            0            4            4            4            4            4            4            4            3            3            4            4            0            0
    1458            0            4            4            4            4            4            4            6            4            4            4            4            0            0
    1459            0            4            4            4            4            4            4            4            3            3            4            4            6            0
    1460            0            4            4            4            4            4            4            4            4            4            4            4            6            0
    1461            0            4            4            4            4            4            4            4            4            4            4            4            4            0
    1462            0            4            4            4            4            4            4            4            4            4            4            4            4            0
    1463            0            4            4            4            4            4            4            4            4            4            4            4            6            0
    1464            0            4            4            4            4            4            4            4            4            4            4            4            4            0
    1465            0            4            4            4            4            4            4            4            4            4            4            4            4            0
    1466            0            4            4            4            4            4            6            6            4            4            4            4            0            0
    1467            0            4            4            4            4            4            4            4            4            4            4            4            6            0
    1468            0            4            4            4            4            4            6            6            4            4            4            4            4            0
    1469            0            4            4            4            4            4            4            4            4            4            4            4            0            0
    1470            0            4            4            4            4            4            4            4            4            4            4            4            4            0
    1471            0            4            4            4            4            4            4            0            4            4            4            4            4            0
    1472            0            4            4            4            4            6            6            4            4            4            4            4            4            0
    1473            0            4            4            4            4            4            4            0            4            4            4            4            4            0
    1474            0            4            4            4            4            6            6            0            4            4            4            4            0            0
    1475            0            4            4            4            4            4            4            6            4            4            4            4            4            0
    1476            0            4            4            4            4            4            4            4            4            4            4            4            4            0
    1477            0            4            4            4            4            4            4            4            4            4            4            4            4            0
    1478            0            4            4            4            4            4            4            4            4            4            4            4            4            0
    1479            0            4            4            4            4            4            4            4            4            4            4            4            4            0
    1480            0            4            4            4            4            4            4            4            4            4            4            4            4            0
    1481            0            4            4            4            4            4            4            4            4            4            4            4            0            0
    1482            0            4            4            4            4            4            4            4            4            4            4            4            4            0
    1483            0            4            4            4            4            4            4            4            3            3            4            4            4            0
    1484            0            4            4            4            4            4            4            4            3            3            4            4            4            0
    1485            0            4            4            4            4            4            4            4            4            4            4            4            4            0
    1486            0            4            4            4            4            4            4            6            0            4            4            4            4            0
    1487            0            4            4            4            4            4            4            6            4            4            4            4            4            0
    1488            0            4            4            4            4            4            6            6            4            4            4            4            4            0
    1489            0            4            4            4            4            4            4            6            4            4            4            4            4            0
    1490            0            4            4            4            4            4            4            4            4            4            4            4            4            0
    1491            0            4            4            4            4            4            4            6            4            4            4            4            4            0
    1492            0            4            4            4            4            4            4            3            3            3            4            4            4            0
    1493            0            4            4            4            4            4            4            4            4            4            4            4            4            0
    1494            0            4            4            4            4            4            4            4            3            3            4            4            4            0
    1495            0            4            4            4            4            4            4            4            3            3            4            4            4            0
    1496            0            4            4            4            4            4            4            6            4            4            4            4            4            0
    1497            0            4            4            4            4            4            6            0            4            4            4            4            0            0
    1498            0            4            4            4            4            4            4            3            3            3            4            4            4            0
    1499            0            4            4            4            4            4            4            4            3            3            4            4            4            0
    1500            0            4            4            4            4            4            4            0            4            4            4            4            4            0
    1501            0            4            4            4            4            4            4            4            4            4            4            4            4            0
    1502            0            4            4            4            4            4            4            4            3            3            4            4            4            0
    1503            0            4            4            4            4            4            4            4            3            3            4            4            4            0
    1504            0            4            4            4            4            4            4            4            3            3            3            3            6            0
    1505            0            4            4            4            4            4            4            4            3            3            3            4            4            0
    1506            0            4            4            4            4            4            4            3            3            3            4            4            4            0
    1507            0            4            4            4            4            4            4            4            4            4            4            4            4            0
    1508            0            4            4            4            4            4            4            4            3            3            4            4            4            0
    1509            0            4            4            4            4            4            4            4            3            3            3            3            6            0
    1510            0            4            4            4            4            4            4            4            3            3            3            4            4            0
    1511            0            4            4            4            4            6            6            6            3            3            3            4            4            0
    1512            0            4            4            4            4            4            4            6            3            3            3            4            4            0
    1513            0            4            4            4            4            4            3            3            4            4            4            4            4            0
    1514            0            4            4            4            4            4            4            6            3            3            3            4            4            0
    1515            0            4            4            4            4            4            4            6            3            3            3            4            4            0
    1516            0            4            4            4            4            3            3            6            4            4            4            4            4            0
    1517            0            4            4            4            4            3            3            6            4            4            4            4            4            0
    1518            0            4            4            4            4            4            4            4            4            4            4            4            4            0
    1519            0            4            4            4            4            3            3            6            4            4            4            4            4            0
    1520            0            4            4            4            4            4            4            4            4            4            4            4            4            0
    1521            0            4            4            4            4            4            4            4            4            4            4            4            4            0
    1522            0            4            4            4            4            4            4            4            3            3            3            4            4            0
    1523            0            4            4            4            4            4            4            4            4            4            4            4            4            0
    1524            0            4            4            4            4            4            4            4            3            3            3            3            6            0
    1525            0            4            4            4            4            4            4            4            3            3            3            3            6            0
    1526            0            4            4            4            4            4            4            4            4            4            4            4            4            0
    1527            0            4            4            4            4            4            4            4            4            4            4            4            4            0
    1528            0            4            4            4            4            4            4            4            3            3            3            4            4            0
    1529            0            4            4            4            4            4            4            4            4            4            4            4            4            0
    1530            0            4            4            4            4            4            4            4            4            4            4            4            4            0
    1531            0            4            4            4            4            4            4            4            3            3            4            4            4            0
    1532            0            4            4            4            4            4            4            4            3            3            3            4            4            0
    1533            0            4            4            4            4            4            4            4            3            3            4            4            4            0
    1534            0            4            4            4            4            4            4            4            4            4            4            4            4            0
    1535            0            6            6            6            4            4            4            4            4            4            4            4            4            0
    1536            0            4            4            4            4            4            4            4            3            3            3            4            4            0
    1537            0            4            4            4            4            4            4            4            3            3            3            4            4            0
    1538            0            4            4            4            4            4            4            4            4            4            4            4            4            0
    1539            0            4            4            4            4            4            4            4            3            3            4            4            4            0
    1540            0            4            4            4            4            4            4            4            4            4            4            4            4            0
    1541            0            4            4            4            4            4            4            4            3            3            4            4            4            0
    1542            0            4            4            4            4            4            4            4            4            4            4            4            4            0
    1543            0            4            4            4            4            4            4            4            4            4            4            4            4            0
    1544            0            4            4            4            4            4            4            4            3            3            3            4            4            0
    1545            0            4            4            4            4            4            4            6            4            4            4            4            6            0
    1546            0            4            4            4            4            4            4            4            4            4            4            4            4            0
    1547            0            4            4            4            4            4            6            6            4            4            4            4            4            0
    1548            0            4            4            4            4            4            4            4            4            4            4            4            4            0
    1549            0            4            4            4            4            4            4            4            4            4            4            4            4            0
    1550            0            4            4            4            4            4            4            4            4            4            4            4            4            0
    1551            0            4            4            4            4            4            6            6            4            4            4            4            4            0
    1552            0            4            4            4            4            4            4            4            4            4            4            4            4            0
    1553            0            4            4            4            4            4            4            4            4            4            4            4            4            0
    1554            0            4            4            4            4            4            4            4            4            4            4            4            4            0
    1555            0            4            4            4            4            4            4            4            4            4            4            4            4            0
    1556            0            4            4            4            4            4            4            6            4            4            4            4            4            0
    1557            0            4            4            4            4            4            4            4            4            4            4            4            4            0
    1558            0            6            6            4            4            4            4            4            4            4            4            4            4            0
    1559            0            4            4            4            4            4            6            6            4            4            4            4            4            0
    1560            0            4            4            4            4            4            4            6            4            4            4            4            4            0
    1561            0            4            4            4            4            4            4            0            4            4            4            4            4            0
    1562            0            4            4            4            4            4            4            4            3            3            3            4            4            0
    1563            0            4            4            4            4            4            4            6            4            4            4            4            4            0
    1564            0            4            4            4            4            4            4            6            4            4            4            4            4            0
    1565            0            4            4            4            4            4            4            4            4            4            4            4            4            0
    1566            0            4            4            4            4            4            4            4            3            3            4            4            4            0
    1567            0            4            4            4            4            4            4            4            3            3            3            4            4            0
    1568            0            4            4            4            4            4            4            4            4            4            4            4            4            0
    1569            0            4            4            4            4            4            4            3            3            3            4            4            4            0
    1570            0            4            4            4            4            4            4            4            4            4            4            4            4            0
    1571            0            4            4            4            4            4            4            6            4            4            4            4            6            0
    1572            0            4            4            4            4            4            4            3            3            4            4            4            4            0
    1573            0            4            4            4            4            4            4            4            4            4            4            4            4            0
    1574            0            4            4            4            4            4            4            6            4            4            4            4            4            0
    1575            0            4            4            4            4            4            4            3            3            4            4            4            4            0
    1576            0            4            4            4            4            4            4            3            3            3            4            4            4            0
    1577            0            4            4            4            4            4            4            3            3            4            4            4            4            0
    1578            0            4            4            4            4            4            4            6            4            4            4            4            4            0
    1579            0            4            4            4            4            4            4            4            4            4            4            4            4            0
    1580            0            4            4            4            4            4            4            6            4            4            4            4            4            0
    1581            0            4            4            4            4            4            4            3            3            4            4            4            4            0
    1582            0            4            4            4            4            4            4            6            4            4            4            4            4            0
    1583            0            4            4            4            4            4            4            4            3            3            4            4            4            0
    1584            0            4            4            4            4            4            4            3            3            3            4            4            4            0
    1585            0            4            4            4            4            4            4            3            3            3            4            4            4            0
    1586            0            4            4            4            4            4            4            4            4            4            4            4            4            0
    1587            0            4            4            4            4            4            4            6            4            4            4            4            4            0
    1588            0            4            4            4            4            4            4            0            4            4            4            4            4            0
    1589            0            4            4            4            4            4            4            6            4            4            4            4            4            0
    1590            0            4            4            4            4            4            4            6            4            4            4            4            4            0
    1591            0            4            4            4            4            4            4            4            4            4            4            4            4            0
    1592            0            4            4            4            4            4            4            4            4            4            4            4            4            0
    1593            0            4            4            4            4            3            3            3            4            4            4            4            4            0
    1594            0            4            4            4            4            4            4            6            4            4            4            4            4            0
    1595            0            4            4            4            4            4            3            6            4            4            4            4            4            0
    1596            0            4            4            4            4            4            4            4            4            4            4            4            4            0
    1597            0            4            4            4            4            4            3            6            4            4            4            4            4            0
    1598            0            4            4            4            4            4            4            4            4            4            4            4            4            0
    1599            0            4            4            4            4            3            3            6            4            4            4            4            4            0
    1600            0            4            4            4            4            4            4            4            4            4            4            4            4            0
    1601            0            4            4            4            4            4            4            6            4            4            4            4            4            0
    1602            0            4            4            4            4            4            4            6            4            4            4            4            4            0
    1603            0            6            6            6            6            6            6            6            0            4            4            4            4            0
    1604            0            4            4            4            4            4            4            4            3            3            3            4            4            0
    1605            0            4            4            4            4            4            4            6            3            3            3            3            6            0
    1606            0            4            4            4            4            4            4            4            4            4            4            4            4            0
    1607            0            6            6            4            4            4            4            0            4            4            4            4            4            0
    1608            0            4            4            4            4            4            4            4            4            4            4            4            4            0
    1609            0            4            4            4            4            4            4            4            3            3            3            4            4            0
    1610            0            4            4            4            4            4            4            4            3            3            3            4            4            0
    1611            0            4            4            4            4            4            4            4            3            4            4            4            4            0
    1612            0            4            4            4            4            4            4            0            3            3            3            4            4            0
    1613            0            4            4            4            4            4            6            6            4            4            4            4            4            0
    1614            0            4            4            4            4            4            4            4            4            4            4            4            0            0
    1615            0            4            4            4            4            3            3            6            4            4            4            4            4            0
    1616            0            4            4            4            4            4            4            4            4            4            4            4            4            0
    1617            0            4            4            4            4            4            4            4            4            4            4            4            4            0
    1618            0            4            4            4            4            4            4            4            4            4            4            4            4            0
    1619            0            4            4            4            4            4            4            4            4            4            4            4            4            0
    1620            0            4            4            4            4            4            4            4            4            4            4            4            4            0
    1621            0            4            4            4            4            4            4            4            4            4            4            4            4            0
    1622            0            4            4            4            4            4            4            4            3            3            3            4            4            0
    1623            0            4            4            4            4            4            4            4            3            3            4            4            4            0
    1624            0            4            4            4            4            4            4            4            4            4            4            4            0            0
    1625            0            4            4            4            4            4            4            4            4            4            4            4            4            0
    1626            0            4            4            4            4            4            4            4            4            4            4            4            0            0
    1627            0            4            4            4            4            4            4            4            4            4            4            4            4            0
    1628            0            4            4            4            4            4            4            4            4            4            4            4            4            0
    1629            0            4            4            4            4            4            4            4            4            4            4            4            4            0
    1630            0            4            4            4            4            4            4            6            4            4            4            4            4            0
    1631            0            4            4            4            4            4            4            4            4            4            4            4            6            0
    1632            0            4            4            4            4            4            4            4            4            4            4            4            0            0
    1633            0            4            4            4            4            4            4            4            4            6            6            6            0            0
    1634            0            4            4            4            4            4            4            4            3            3            3            4            4            0
    1635            0            4            4            4            4            4            4            4            4            4            4            4            4            0
    1636            0            4            4            4            4            4            4            4            4            4            4            4            4            0
    1637            0            4            4            4            4            4            4            4            3            3            4            4            0            0
    1638            0            4            4            4            4            4            4            4            3            3            4            4            6            0
    1639            0            4            4            4            4            4            4            4            3            3            4            4            0            0
    1640            0            4            4            4            4            4            4            4            4            4            4            4            4            0
    1641            0            4            4            4            4            4            4            4            4            4            4            4            0            0
    1642            0            4            4            4            4            4            4            4            4            4            4            4            0            0
    1643            0            4            4            4            4            4            4            4            4            4            4            4            0            0
    1644            0            4            4            4            4            4            4            4            4            4            4            4            4            0
    1645            0            4            4            4            4            4            4            6            4            4            4            4            4            0
    1646            0            4            4            4            4            4            4            4            0            4            4            4            4            0
    1647            0            4            4            4            4            4            4            4            4            4            4            4            4            0
    1648            0            4            4            4            4            4            4            4            3            3            3            4            4            0
    1649            0            4            4            4            4            4            4            4            3            3            3            4            4            0
    1650            0            4            4            4            4            4            4            4            4            4            4            4            4            0
    1651            0            6            6            6            4            4            4            4            4            4            4            4            4            0
    1652            0            4            4            4            4            4            4            4            4            4            4            4            0            0
    1653            0            4            4            4            4            4            4            4            4            4            4            4            4            0
    1654            0            4            4            4            4            4            4            4            4            4            4            4            4            0
    1655            0            4            4            4            4            4            4            4            4            4            4            4            0            0
    1656            0            4            4            4            4            4            4            4            4            4            4            4            4            0
    1657            0            4            4            4            4            4            4            4            4            4            4            4            0            0
    1658            0            4            4            4            4            4            4            4            4            4            4            4            4            0
    1659            0            4            4            4            4            4            4            4            0            4            4            4            4            0
    1660            0            4            4            4            4            4            4            4            4            4            4            4            4            0
    1661            0            4            4            4            4            4            4            4            3            3            3            4            4            0
    1662            0            4            4            4            4            4            4            4            4            4            4            4            4            0
    1663            0            4            4            4            4            4            3            6            3            3            3            4            4            0
    1664            0            4            4            4            4            4            4            4            4            4            4            4            4            0
    1665            0            4            4            4            4            4            4            4            3            3            3            4            4            0
    1666            0            4            4            4            4            6            6            6            4            4            4            4            4            0
    1667            0            4            4            4            4            4            4            4            4            4            4            4            4            0
    1668            0            4            4            4            4            4            4            4            4            4            4            4            4            0
    1669            0            4            4            4            4            4            4            4            4            4            4            4            4            0
    1670            0            4            4            4            4            3            3            6            4            4            4            4            4            0
    1671            0            4            4            4            4            4            6            0            0            4            4            4            4            0
    1672            0            4            4            4            4            4            4            4            4            4            4            4            4            0
    1673            0            4            4            4            4            4            4            4            4            4            4            4            4            0
    1674            0            4            4            4            4            4            4            4            3            3            3            4            4            0
    1675            0            4            4            4            4            4            4            4            4            4            4            4            4            0
    1676            0            4            4            4            4            4            4            4            4            4            4            4            4            0
    1677            0            4            4            4            4            4            4            0            3            3            3            4            4            0
    1678            0            4            4            4            4            4            4            4            4            4            4            4            4            0
    1679            0            4            4            4            4            4            4            4            4            4            4            4            4            0
    1680            0            4            4            4            4            4            6            6            4            4            4            4            4            0
    1681            0            4            4            4            4            4            4            4            4            4            4            4            4            0
    1682            0            4            4            4            4            4            6            6            0            4            4            4            4            0
    1683            0            4            4            4            4            4            4            4            4            4            4            4            4            0
    1684            0            4            4            4            4            4            4            4            4            4            4            4            4            0
    1685            0            4            4            4            4            4            4            4            4            4            4            4            4            0
    1686            0            4            4            4            4            4            4            4            4            4            4            4            4            0
    1687            0            4            4            4            4            4            4            4            4            4            4            4            4            0
    1688            0            4            4            4            4            4            4            4            3            3            3            4            4            0
    1689            0            4            4            4            4            4            4            4            3            3            3            4            4            0
    1690            0            4            4            4            4            4            4            4            3            3            3            6            0            0
    1691            0            4            4            4            4            3            3            6            0            4            4            4            4            0
    1692            0            4            4            4            4            4            4            4            3            3            3            4            4            0
    1693            0            4            4            4            4            4            4            0            4            4            4            4            4            0
    1694            0            4            4            4            4            4            4            4            4            4            4            4            4            0
    1695            0            4            4            4            4            4            4            4            4            4            4            4            4            0
    1696            0            4            4            4            4            4            4            4            4            4            4            4            4            0
    1697            0            4            4            4            4            4            4            4            3            3            4            4            4            0
    1698            0            4            4            4            4            4            4            4            3            3            3            4            4            0
    1699            0            4            4            4            4            4            4            3            3            3            4            4            4            0
    1700            0            4            4            4            4            4            4            4            4            4            4            4            4            0
    1701            0            4            4            4            4            4            4            4            4            4            4            4            4            0
    1702            0            4            4            4            4            4            4            4            4            4            4            4            4            0
    1703            0            4            4            4            4            4            4            4            4            4            4            4            4            0
    1704            0            4            4            4            4            4            4            4            4            4            4            4            4            0
    1705            0            4            4            4            4            4            4            4            4            4            4            4            4            0
    1706            0            4            4            4            4            4            4            4            4            4            4            4            4            0
    1707            0            4            4            4            4            4            4            4            3            3            4            4            4            0
    1708            0            4            4            4            4            4            4            4            4            4            4            4            4            0
    1709            0            4            4            4            4            4            4            4            3            3            3            4            4            0
    1710            0            4            4            4            4            4            4            4            4            4            4            4            4            0
    1711            0            4            4            4            4            4            4            4            3            3            3            4            4            0
    1712            0            4            4            4            4            4            4            4            3            3            3            4            4            0
    1713            0            4            4            4            4            4            4            4            3            3            3            4            4            0
    1714            0            4            4            4            4            4            6            6            3            3            3            4            4            0
    1715            0            4            4            4            4            4            4            4            3            3            4            4            4            0
    1716            0            4            4            4            4            4            4            4            3            3            3            4            4            0
    1717            0            4            4            4            4            4            4            0            3            3            3            4            4            0
    1718            0            4            4            4            4            4            4            4            3            3            3            4            4            0
    1719            0            4            4            4            4            4            4            4            3            3            3            4            4            0
    1720            0            4            4            4            4            4            4            4            3            3            3            4            4            0
    1721            0            4            4            4            4            4            4            4            4            4            4            4            4            0
    1722            0            4            4            4            4            4            4            4            4            4            4            4            4            0
    1723            0            4            4            4            4            4            4            6            3            3            3            4            4            0
    1724            0            4            4            4            4            6            6            0            4            4            4            4            4            0
    1725            0            4            4            4            4            4            4            6            3            3            3            4            4            0
    1726            0            4            4            4            4            4            4            4            4            4            4            4            4            0
    1727            0            4            4            4            4            3            3            6            3            3            3            4            4            0
    1728            0            4            4            4            4            4            4            4            4            4            4            4            4            0
    1729            0            4            4            4            4            4            4            4            4            4            4            4            4            0
    1730            0            4            4            4            4            4            4            6            4            4            4            4            4            0
    1731            0            4            4            4            4            4            4            4            4            4            4            4            4            0
    1732            0            4            4            4            4            4            4            4            3            3            3            4            4            0
    1733            0            4            4            4            4            4            4            4            4            4            4            4            4            0
    1734            0            4            4            4            4            4            4            4            3            3            3            4            4            0
    1735            0            4            4            4            4            4            4            4            3            3            4            4            4            0
    1736            0            4            4            4            4            4            4            4            4            4            4            4            4            0
    1737            0            4            4            4            4            4            4            4            4            4            4            4            4            0
    1738            0            4            4            4            4            4            4            4            3            3            4            4            4            0
    1739            0            4            4            4            4            4            4            4            4            4            4            4            4            0
    1740            0            4            4            4            4            4            4            4            4            4            4            4            4            0
    1741            0            4            4            4            4            4            4            4            3            3            3            4            4            0
    1742            0            4            4            4            4            4            4            4            4            4            4            4            4            0
    1743            0            4            4            4            4            4            3            6            4            4            4            4            4            0
    1744            0            4            4            4            4            4            4            4            4            4            4            4            4            0
    1745            0            4            4            4            4            4            4            4            4            4            4            4            4            0
    1746            0            4            4            4            4            4            4            4            4            4            4            4            4            0
    1747            0            4            4            4            4            4            4            4            4            4            4            4            4            0
    1748            0            4            4            4            4            4            4            4            0            4            4            4            4            0
    1749            0            4            4            4            4            4            6            6            0            4            4            4            4            0
    1750            0            4            4            4            4            4            4            4            0            4            4            4            4            0
    1751            0            4            4            4            4            4            6            6            4            4            4            4            4            0
    1752            0            4            4            4            4            4            4            4            4            4            4            4            4            0
    1753            0            4            4            4            4            4            4            4            4            4            4            4            4            0
    1754            0            4            4            4            4            3            3            3            0            4            4            4            4            0
    1755            0            4            4            4            4            3            3            6            4            4            4            4            4            0
    1756            0            4            4            4            4            3            3            6            4            4            4            4            4            0
    1757            0            4            4            4            4            4            4            4            4            4            4            4            4            0
    1758            0            4            4            4            4            4            4            4            4            4            4            4            4            0
    1759            0            4            4            4            4            4            4            4            4            4            4            4            4            0
    1760            0            4            4            4            4            4            4            4            4            4            4            4            4            0
    1761            0            4            4            4            4            4            4            4            4            4            4            4            4            0
    1762            0            4            4            4            4            4            4            4            3            3            3            4            4            0
    1763            0            4            4            4            4            4            4            4            4            4            4            4            4            0
    1764            0            4            4            4            4            4            4            4            4            4            4            4            4            0
    1765            0            4            4            4            4            4            4            4            4            4            4            4            4            0
    1766            0            4            4            4            4            4            3            6            4            4            4            4            4            0
    1767            0            4            4            4            4            4            4            4            3            3            3            4            4            0
    1768            0            4            4            4            4            3            3            6            4            4            4            4            4            0
    1769            0            4            4            4            4            4            4            4            3            3            3            4            4            0
    1770            0            4            4            4            4            4            4            4            3            3            3            4            4            0
    1771            0            4            4            4            4            4            4            4            3            3            3            4            4            0
    1772            0            4            4            4            4            4            4            4            4            3            3            4            4            0
    1773            0            4            4            4            4            4            4            4            4            4            4            4            4            0
    1774            0            4            4            4            4            4            4            4            3            3            4            4            4            0
    1775            0            4            4            4            4            4            4            6            4            4            4            4            4            0
    1776            0            4            4            4            4            4            4            4            0            4            4            4            4            0
    1777            0            4            4            4            4            4            4            4            3            3            3            4            4            0
    1778            0            4            4            4            4            4            4            4            4            4            4            4            4            0
    1779            0            4            4            4            4            4            4            4            4            4            4            4            4            0
    1780            0            4            4            4            4            4            4            4            4            4            4            4            4            0
    1781            0            4            4            4            4            4            4            4            4            4            4            4            4            0
    1782            0            4            4            4            4            3            3            6            4            4            4            4            4            0
    1783            0            4            4            4            4            6            6            6            4            4            4            4            4            0
    1784            0            4            4            4            4            4            4            4            4            4            4            4            4            0
    1785            0            4            4            4            4            6            6            6            4            4            4            4            4            0
    1786            0            4            4            4            4            4            3            6            4            4            4            4            4            0
    1787            0            4            4            4            4            4            4            4            4            4            4            4            4            0
    1788            0            4            4            4            4            3            3            6            4            4            4            4            4            0
    1789            0            4            4            4            4            3            3            6            4            4            4            4            4            0
    1790            0            4            4            4            4            3            3            6            0            4            4            4            4            0
    1791            0            4            4            4            4            4            4            4            4            4            4            4            4            0
    1792            0            4            4            4            4            3            3            6            4            4            4            4            4            0
    1793            0            4            4            4            4            3            3            6            4            4            4            4            6            0
    1794            0            4            4            4            4            4            3            6            4            4            4            4            4            0
    1795            0            4            4            4            4            4            4            4            0            4            4            4            4            0
    1796            0            4            4            4            4            4            4            4            4            4            4            4            4            0
    1797            0            6            6            6            3            3            3            6            3            3            3            4            4            0
    1798            0            4            4            4            4            4            4            4            4            4            4            4            4            0
    1799            0            4            4            4            4            4            4            4            4            4            4            4            4            0
    1800            0            4            4            4            4            4            4            4            4            4            4            4            4            0
    1801            0            4            4            4            4            4            4            4            4            4            4            4            4            0
    1802            0            4            4            4            4            4            4            4            4            4            4            4            4            0
    1803            0            4            4            4            4            4            4            4            4            4            4            4            4            0
    1804            0            4            4            4            4            4            4            4            4            4            4            4            4            0
    1805            0            6            6            4            4            4            4            4            4            4            4            4            4            0
    1806            0            4            4            4            4            4            4            4            4            4            4            4            4            0
    1807            0            4            4            4            4            4            4            4            4            4            4            4            4            0
    1808            0            4            4            4            4            4            4            4            4            4            4            4            4            0
    1809            0            4            4            4            4            4            4            4            4            4            4            4            4            0
    1810            0            4            4            4            4            4            4            4            4            4            4            4            4            0
    1811            0            4            4            4            4            4            4            4            4            4            4            4            4            0
    1812            0            4            4            4            4            4            4            4            4            4            4            4            4            0
    1813            0            4            4            4            4            4            4            6            4            4            4            4            4            0
    1814            0            4            4            4            4            4            4            6            4            4            4            4            4            0
    1815            0            4            4            4            4            4            4            4            4            4            4            4            4            0
    1816            0            4            4            4            4            4            4            4            4            4            4            4            4            0
    1817            0            6            6            4            4            4            4            6            4            4            4            4            4            0
    1818            0            4            4            4            4            4            6            6            4            4            4            4            4            0
    1819            0            4            4            4            4            4            4            4            4            4            4            4            4            0
    1820            0            4            4            4            4            4            4            4            4            4            4            4            4            0
    1821            0            4            4            4            4            4            4            4            4            4            4            4            4            0
    1822            0            4            4            4            4            4            4            4            0            4            4            4            4            0
    1823            0            4            4            4            4            4            4            4            4            4            4            4            4            0
    1824            0            4            4            4            4            4            4            4            3            3            4            4            4            0
    1825            0            4            4            4            4            4            4            6            3            3            3            4            4            0
    1826            0            4            4            4            4            4            4            4            4            4            4            4            4            0
    1827            0            4            4            4            4            4            4            4            4            4            4            4            0            0
    1828            0            4            4            4            4            4            4            4            3            3            4            4            4            0
    1829            0            4            4            4            4            4            3            6            4            4            4            4            4            0
    1830            0            4            4            4            4            4            6            6            4            4            4            4            4            0
    1831            0            4            4            4            4            4            4            4            3            3            3            4            4            0
    1832            0            4            4            4            4            4            6            6            4            4            4            4            4            0
    1833            0            4            4            4            4            4            4            4            4            4            4            4            4            0
    1834            0            4            4            4            4            6            6            6            3            3            3            4            4            0
    1835            0            4            4            4            4            4            4            4            4            4            4            4            4            0
    1836            0            4            4            4            4            4            4            4            4            4            4            4            4            0
    1837            0            4            4            4            4            3            3            6            3            3            3            4            4            0
    1838            0            4            4            4            4            6            6            6            4            4            4            4            4            0
    1839            0            4            4            4            4            3            3            6            4            4            4            4            4            0
    1840            0            4            4            4            4            4            3            6            3            3            3            4            4            0
    1841            0            4            4            4            4            3            3            6            4            4            4            4            4            0
    1842            0            4            4            4            4            4            4            4            4            4            4            4            4            0
    1843            0            4            4            4            4            4            6            6            3            3            3            4            4            0
    1844            0            4            4            4            4            4            4            4            4            4            4            4            4            0
    1845            0            4            4            4            4            4            4            4            4            4            4            4            4            0
    1846            0            4            4            4            4            4            4            0            4            4            4            4            4            0
    1847            0            4            4            4            4            4            4            4            4            4            4            4            4            0
    1848            0            4            4            4            4            4            4            4            4            4            4            4            4            0
    1849            0            4            4            4            4            4            3            3            6            4            4            4            4            0
    1850            0            4            4            4            4            4            4            4            4            4            4            4            4            0
    1851            0            4            4            4            4            4            4            4            4            3            3            4            4            0
    1852            0            4            4            4            4            4            4            4            4            4            4            4            4            0
    1853            0            4            4            4            4            4            4            4            4            4            4            4            4            0
    1854            0            4            4            4            4            4            4            4            4            3            3            4            4            0
    1855            0            4            4            4            4            4            4            4            4            4            4            4            4            0
    1856            0            4            4            4            4            4            4            4            3            3            3            4            4            0
    1857            0            4            4            4            4            4            4            4            3            3            3            4            4            0
    1858            0            4            4            4            4            4            4            0            4            4            4            4            4            0
    1859            0            4            4            4            4            4            4            4            4            4            4            4            4            0
    1860            0            4            4            4            4            4            4            4            4            4            4            4            4            0
    1861            0            4            4            4            4            4            4            4            4            3            3            4            4            0
    1862            0            4            4            4            4            4            4            6            4            4            4            4            4            0
    1863            0            4            4            4            4            4            4            4            4            4            4            4            4            0
    1864            0            4            4            4            4            4            4            4            4            4            4            4            4            0
    1865            0            4            4            4            4            4            4            4            4            4            4            4            4            0
    1866            0            4            4            4            4            4            4            4            3            3            3            4            4            0
    1867            0            4            4            4            4            4            4            4            4            4            4            4            4            0
    1868            0            4            4            4            4            4            4            4            4            4            4            4            4            0
    1869            0            4            4            4            4            4            4            4            3            3            3            4            4            0
    1870            0            4            4            4            4            4            4            4            4            4            4            4            4            0
    1871            0            4            4            4            4            4            3            6            4            4            4            4            4            0
    1872            0            4            4            4            4            3            3            4            4            4            4            4            6            0
    1873            0            4            4            4            4            4            6            6            3            3            3            4            4            0
    1874            0            4            4            4            4            4            3            6            4            4            4            4            4            0
    1875            0            4            4            4            4            3            3            6            4            4            4            4            4            0
    1876            0            4            4            4            4            3            3            6            4            4            4            4            4            0
    1877            0            4            4            4            4            6            6            6            3            3            3            4            4            0
    1878            0            4            4            4            4            3            3            6            4            4            4            4            4            0
    1879            0            4            4            4            4            3            3            6            0            4            4            4            4            0
    1880            0            4            4            4            4            3            3            6            4            4            4            4            4            0
    1881            0            4            4            4            4            3            3            6            4            4            4            4            4            0
    1882            0            4            4            4            4            4            4            4            0            4            4            4            4            0
    1883            0            4            4            4            4            4            4            4            0            4            4            4            4            0
    1884            0            4            4            4            4            4            4            4            6            4            4            4            4            0
    1885            0            4            4            4            4            4            4            4            4            4            4            4            4            0
    1886            0            4            4            4            4            3            3            6            4            4            4            4            4            0
    1887            0            4            4            4            4            4            3            6            4            4            4            4            4            0
    1888            0            4            4            4            4            4            4            4            4            4            4            4            4            0
    1889            0            4            4            4            4            4            4            4            4            4            4            4            4            0
    1890            0            4            4            4            4            4            4            4            4            4            4            4            0            0
    1891            0            4            4            4            4            4            4            4            4            4            4            4            4            0
    1892            0            4            4            4            4            4            4            4            4            4            4            4            4            0
    1893            0            4            4            4            4            4            3            3            4            4            4            4            4            0
    1894            0            4            4            4            4            4            4            4            4            4            4            4            4            0
    1895            0            4            4            4            4            4            4            4            4            4            4            4            4            0
    1896            0            4            4            4            4            3            3            6            4            4            4            4            0            0
    1897            0            4            4            4            4            4            4            4            4            4            4            4            4            0
    1898            0            4            4            4            4            4            4            4            4            4            4            4            4            0
    1899            0            4            4            4            4            4            4            4            4            4            4            4            4            0
    1900            0            4            4            4            4            3            3            6            6            6            6            6            6            0
    1901            0            4            4            4            4            3            3            6            4            4            4            4            4            0
    1902            0            4            4            4            4            4            4            4            3            3            3            4            4            0
    1903            0            4            4            4            4            4            4            4            4            4            4            4            4            0
    1904            0            4            4            4            4            4            4            4            4            4            4            4            4            0
    1905            0            4            4            4            4            4            4            4            3            3            3            4            4            0
    1906            0            4            4            4            4            4            4            4            4            4            4            4            4            0
    1907            0            4            4            4            4            4            4            4            4            4            4            4            4            0
    1908            0            4            4            4            4            4            4            4            4            4            4            4            4            0
    1909            0            4            4            4            4            4            4            4            6            4            4            4            4            0
    1910            0            6            6            4            4            4            4            4            4            4            4            4            4            0
    1911            0            4            4            4            4            4            4            4            4            4            4            4            4            0
    1912            0            4            4            4            4            4            4            4            4            4            4            4            4            0
    1913            0            4            4            4            4            4            4            4            4            4            4            4            4            0
    1914            0            4            4            4            4            4            4            4            4            4            4            4            4            0
    1915            0            4            4            4            4            4            4            4            4            4            4            4            4            0
    1916            0            4            4            4            4            4            4            4            4            4            4            4            4            0
    1917            0            4            4            4            4            4            4            4            3            3            4            4            4            0
    1918            0            4            4            4            4            4            4            4            3            3            4            4            4            0
    1919            0            4            4            4            4            6            6            3            3            3            4            4            4            0
    1920            0            4            4            4            4            4            4            4            4            4            4            4            0            0
    1921            0            4            4            4            4            4            4            6            4            4            4            4            0            0
    1922            0            6            6            4            4            4            4            6            4            4            4            4            4            0
    1923            0            4            4            4            4            4            4            4            4            4            4            4            4            0
    1924            0            4            4            4            4            4            4            4            4            4            4            4            4            0
    1925            0            4            4            4            4            4            4            4            4            4            4            4            4            0
    1926            0            4            4            4            4            3            3            3            4            4            4            4            4            0
    1927            0            4            4            4            4            4            4            4            4            4            4            4            4            0
    1928            0            4            4            4            4            4            4            4            4            4            4            4            0            0
    1929            0            4            4            4            4            4            4            4            4            4            4            4            4            0
    1930            0            4            4            4            4            4            4            6            4            4            4            4            4            0
    1931            0            4            4            4            4            4            4            0            4            4            4            4            6            0
    1932            0            4            4            4            4            4            4            4            4            4            4            4            0            0
    1933            0            4            4            4            4            4            4            4            4            4            4            4            0            0
    1934            0            4            4            4            4            4            4            4            4            4            4            4            0            0
    1935            0            4            4            4            4            4            4            4            4            4            4            4            4            0
    1936            0            4            4            4            4            4            4            4            4            4            4            4            0            0
    1937            0            4            4            4            4            4            4            4            3            3            3            6            0            0
    1938            0            4            4            4            4            4            4            4            3            3            3            6            0            0
    1939            0            4            4            4            4            4            4            4            4            4            4            4            6            0
    1940            0            4            4            4            4            4            4            4            4            4            4            4            4            0
    1941            0            4            4            4            4            4            4            4            4            4            4            4            4            0
    1942            0            4            4            4            4            4            4            4            4            4            4            4            0            0
    1943            0            4            4            4            4            4            4            4            4            4            4            4            0            0
    1944            0            4            4            4            4            4            4            4            4            4            4            4            4            0
    1945            0            4            4            4            4            4            4            4            3            3            4            4            0            0
    1946            0            4            4            4            4            4            4            4            6            6            3            3            3            0
    1947            0            4            4            4            4            4            4            4            3            3            3            6            0            0
    1948            0            4            4            4            4            4            4            4            3            3            4            4            0            0
    1949            0            4            4            4            4            4            4            4            4            4            4            4            0            0
    1950            0            4            4            4            4            4            4            4            4            4            4            4            6            0
    1951            0            4            4            4            4            4            4            0            4            4            4            4            4            0
    1952            0            4            4            4            4            4            4            6            4            4            4            4            4            0
    1953            0            4            4            4            4            4            4            4            3            3            3            4            4            0
    1954            0            4            4            4            4            4            4            3            3            3            4            4            4            0
    1955            0            4            4            4            4            4            4            4            3            3            4            4            4            0
    1956            0            4            4            4            4            4            4            4            3            3            4            4            4            0
    1957            0            4            4            4            4            4            4            4            4            4            4            4            4            0
    1958            0            4            4            4            4            6            6            3            3            3            4            4            4            0
    1959            0            4            4            4            4            4            4            4            4            4            4            4            4            0
    1960            0            4            4            4            4            4            4            4            0            4            4            4            4            0
    1961            0            4            4            4            4            4            4            4            3            3            4            4            4            0
    1962            0            4            4            4            4            4            4            4            4            4            4            4            4            0
    1963            0            4            4            4            4            4            3            3            3            3            4            4            4            0
    1964            0            4            4            4            4            4            4            3            3            3            4            4            4            0
    1965            0            4            4            4            4            4            4            4            4            4            4            4            0            0
    1966            0            4            4            4            4            4            6            6            4            4            4            4            4            0
    1967            0            4            4            4            4            4            4            4            4            4            4            4            4            0
    1968            0            4            4            4            4            4            4            4            3            3            4            4            4            0
    1969            0            4            4            4            4            4            4            6            4            4            4            4            4            0
    1970            0            4            4            4            4            4            4            4            3            3            4            4            0            0
    1971            0            4            4            4            4            4            4            4            4            4            4            4            4            0
    1972            0            4            4            4            4            4            4            3            3            3            4            4            4            0
    1973            0            4            4            4            4            4            4            4            3            3            4            4            4            0
    1974            0            4            4            4            4            4            4            4            4            4            4            4            4            0
    1975            0            6            6            4            4            4            4            6            4            4            4            4            4            0
    1976            0            4            4            4            4            4            4            6            4            4            4            4            4            0
    1977            0            4            4            4            4            4            4            4            4            4            4            4            4            0
    1978            0            4            4            4            4            4            4            4            4            4            4            4            6            0
    1979            0            4            4            4            4            4            4            4            4            4            4            4            4            0
    1980            0            4            4            4            4            4            4            4            4            4            4            4            4            0
    1981            0            4            4            4            4            4            4            4            4            4            4            4            4            0
    1982            0            4            4            4            4            4            4            4            4            4            4            4            4            0
    1983            0            4            4            4            4            4            4            4            3            3            4            4            4            0
    1984            0            4            4            4            4            4            4            4            4            4            4            4            4            0
    1985            0            4            4            4            4            4            4            4            3            3            3            4            4            0
    1986            0            4            4            4            4            4            3            6            3            3            3            3            6            0
    1987            0            4            4            4            4            4            4            4            4            4            4            4            4            0
    1988            0            4            4            4            4            4            4            4            4            4            4            4            4            0
    1989            0            4            4            4            4            4            4            4            4            4            4            4            4            0
    1990            0            4            4            4            4            4            4            4            4            4            4            4            4            0
    1991            0            4            4            4            4            4            4            4            0            4            4            4            4            0
    1992            0            4            4            4            4            4            4            4            4            4            4            4            4            0
    1993            0            4            4            4            4            4            6            6            4            4            4            4            4            0
    1994            0            4            4            4            4            4            6            6            4            4            4            4            4            0
    1995            0            4            4            4            4            4            4            4            4            4            4            4            4            0
    1996            0            4            4            4            4            4            4            4            4            4            4            4            4            0
    1997            0            4            4            4            4            4            4            4            4            4            4            4            3            0
    1998            0            4            4            4            4            3            3            6            4            4            4            4            4            0
    1999            0            4            4            4            4            4            4            4            4            4            4            4            4            0
    2000            0            4            4            4            4            4            4            6            4            4            4            4            0            0
    2001            0            4            4            4            4            4            4            4            4            4            4            4            4            0
    2002            0            4            4            4            4            4            4            4            4            4            4            4            4            0
    2003            0            4            4            4            4            4            4            4            4            4            4            4            4            0
    2004            0            4            4            4            4            4            4            4            4            4            4            4            4            0
    2005            0            6            6            4            4            4            4            4            4            4            4            4            4            0
    2006            0            4            4            4            4            4            4            4            4            4            4            4            4            0
    2007            0            4            4            4            4            4            4            4            4            4            4            4            4            0
    2008            0            4            4            4            4            4            4            4            4            4            4            4            4            0
    2009            0            4            4            4            4            4            4            4            4            4            4            4            4            0
    2010            0            4            4            4            4            4            4            4            4            4            4            4            4            0
    2011            0            6            6            4            4            4            4            4            4            4            4            4            0            0
    2012            0            4            4            4            4            4            4            4            4            4            4            4            4            0
    2013            0            6            6            4            4            4            4            3            3            3            4            4            4            0
    2014            0            4            4            4            4            4            4            4            4            4            4            4            4            0
    2015            0            6            6            4            4            4            4            6            4            4            4            4            4            0
    2016            0            4            4            4            4            4            4            4            6            6            6            6            6            0
    2017            0            4            4            4            4            4            4            4            4            4            4            4            4            0
    2018            0            4            4            4            4            4            4            4            4            4            4            4            4            0
    2019            0            4            4            4            4            4            4            4            4            4            4            4            4            0
    2020            0            6            6            4            4            4            4            4            4            4            4            4            4            0
    2021            0            4            4            4            4            4            4            6            4            4            4            4            4            0
    2022            0            4            4            4            4            4            4            4            4            4            4            4            4            0
    2023            0            4            4            4            4            4            4            4            4            4            4            4            4            0
    2024            0            4            4            4            4            4            4            4            4            4            4            4            4            0
    2025            0            4            4            4            4            4            4            4            4            4            4            4            6            0
    2026            0            4            4            4            4            4            4            6            4            4            4            4            4            0
    2027            0            4            4            4            4            4            4            4            4            4            4            4            4            0
    2028            0            4            4            4            4            4            4            4            4            4            4            4            4            0
    2029            0            4            4            4            4            4            4            4            4            4            4            4            4            0
    2030            0            4            4            4            4            4            4            4            4            4            4            4            4            0
    2031            0            4            4            4            4            4            4            4            4            4            4            4            4            0
    2032            0            4            4            4            4            4            4            4            4            4            4            4            4            0
    2033            0            4            4            4            4            4            4            4            4            4            4            4            4            0
    2034            0            4            4            4            4            4            4            4            4            4            4            4            4            0
    2035            0            4            4            4            4            4            4            4            6            6            6            6            6            0
    2036            0            4            4            4            4            4            4            4            4            4            4            4            4            0
    2037            0            6            6            6            4            4            4            4            4            4            4            4            4            0
    2038            0            6            6            4            4            4            4            4            4            4            4            4            4            0
    2039            0            4            4            4            4            4            4            6            4            4            4            4            4            0
    2040            0            4            4            4            4            4            4            4            4            4            4            4            4            0
    2041            0            4            4            4            4            4            4            4            4            4            4            4            4            0
    2042            0            4            4            4            4            4            4            6            4            4            4            4            4            0
    2043            0            4            4            4            4            4            4            4            4            4            4            4            4            0
    2044            0            4            4            4            4            4            4            4            4            4            4            4            4            0
    2045            0            6            6            4            4            4            4            6            4            4            4            4            4            0
    2046            0            6            6            4            4            4            4            4            4            4            4            4            4            0
    2047            0            6            6            6            3            3            3            6            4            4            4            4            4            0
    2048            0            4            4            4            4            4            6            6            6            6            3            3            3            0
    2049            0            6            6            6            6            6            6            6            6            6            6            6            6            0
    2050            0            4            4            4            4            4            4            4            4            4            4            4            4            0
    2051            0            4            4            4            4            4            4            4            4            4            4            4            4            0
    2052            0            4            4            4            4            4            4            4            4            4            4            4            4            0
    2053            0            4            4            4            4            4            4            4            4            4            4            4            4            0
    2054            0            6            6            6            6            6            6            6            4            4            4            4            4            0
    2055            0            4            4            4            4            4            4            4            4            4            4            4            4            0
    2056            0            6            6            6            6            6            6            6            4            4            4            4            4            0
    2057            0            6            6            4            4            4            4            6            4            4            4            4            4            0
    2058            0            4            4            4            4            4            4            4            4            4            4            4            4            0
    2059            0            6            6            4            4            4            4            4            4            4            4            4            4            0
    2060            0            4            4            4            4            4            4            6            4            4            4            4            4            0
    2061            0            4            4            4            4            4            4            6            4            4            4            4            4            0
    2062            0            4            4            4            4            4            4            6            4            4            4            4            4            0
    2063            0            4            4            4            4            4            4            6            4            4            4            4            4            0
    2064            0            4            4            4            4            4            4            0            6            6            6            6            6            0
    2065            0            4            4            4            4            4            4            6            6            6            6            6            6            0
    2066            0            4            4            4            4            4            4            6            4            4            4            4            4            0
    2067            0            4            4            4            4            4            3            3            4            4            4            4            4            0
    2068            0            4            4            4            4            4            4            4            4            4            4            4            4            0
    2069            0            4            4            4            4            4            4            6            4            4            4            4            4            0
    2070            0            4            4            4            4            4            4            3            4            4            4            4            4            0
    2071            0            4            4            4            4            4            6            6            6            3            3            3            6            0
    2072            0            4            4            4            4            4            6            6            4            4            4            4            4            0
    2073            0            4            4            4            4            4            6            6            4            4            4            4            4            0
    2074            0            6            6            4            4            4            4            4            4            4            4            4            4            0
    2075            0            4            4            4            4            4            4            4            4            4            4            4            4            0
    2076            0            4            4            4            4            3            3            6            4            4            4            4            4            0
    2077            0            4            4            4            4            4            0            0            4            4            4            4            4            0
    2078            0            4            4            4            4            4            4            4            6            6            6            6            6            0
    2079            0            6            6            4            4            4            4            4            4            4            4            4            4            0
    2080            0            4            4            4            4            4            4            4            4            4            4            4            4            0
    2081            0            4            4            4            4            4            4            6            4            4            4            4            4            0
    2082            0            4            4            4            4            4            4            4            4            4            4            4            4            0
    2083            0            4            4            4            4            4            4            4            4            4            4            4            0            0
    2084            0            4            4            4            4            4            4            4            4            4            4            4            4            0
    2085            0            6            6            6            6            4            4            4            4            4            4            4            4            0
    2086            0            4            4            4            4            4            4            6            4            4            4            4            0            0
    2087            0            4            4            4            4            4            4            4            4            4            4            4            4            0
    2088            0            4            4            4            4            4            3            6            4            4            4            4            4            0
    2089            0            6            6            6            6            3            3            3            4            4            4            4            4            0
    2090            0            4            4            4            4            4            4            4            4            4            4            4            4            0
    2091            0            4            4            4            4            4            6            6            4            4            4            4            4            0
    2092            0            4            4            4            4            4            4            6            4            4            4            4            4            0
    2093            0            4            4            4            4            4            6            6            4            4            4            4            4            0
[truncated: 30,160,238 more chars]
