# Supplementary material for: Non-degradative Ubiquitination of Protein Kinases
Source: PLoS Comput Biol. 2016 Jun 2;12(6):e1004898. doi: 10.1371/journal.pcbi.1004898 (PMC4890936; doi:10.1371/journal.pcbi.1004898)
Supplement: S32 Dataset — The distance between the ZAP-70 N348 Cα atom and the W501 Cα atom at each picosecond in the simulations is printed in Angstroms. Data from each of the 32 10-ns simulations is combined into one file. (BZ2) [file pcbi.1004898.s042.bz2 › pcbi.1004898.s042]

#Frame      Dis_00000
       1      12.1532
       2      11.8506
       3      11.8276
       4      11.6642
       5      11.7883
       6      11.9381
       7      12.1065
       8      11.7180
       9      12.3595
      10      12.0964
      11      12.2533
      12      12.7807
      13      12.3550
      14      12.0975
      15      11.8187
      16      12.3094
      17      12.2782
      18      12.3335
      19      12.7504
      20      12.7491
      21      12.7093
      22      13.1105
      23      12.9561
      24      12.9034
      25      12.6743
      26      12.1226
      27      12.1174
      28      12.8623
      29      13.0699
      30      12.8227
      31      13.0846
      32      13.3192
      33      13.2419
      34      13.1222
      35      12.9942
      36      13.3350
      37      12.9385
      38      12.4937
      39      11.9188
      40      12.1272
      41      12.8066
      42      13.8008
      43      12.9758
      44      12.7575
      45      12.0842
      46      12.3409
      47      12.5676
      48      12.4853
      49      12.1056
      50      12.9635
      51      13.1158
      52      12.8702
      53      13.3378
      54      13.3174
      55      13.4665
      56      12.8284
      57      12.2022
      58      12.3562
      59      12.6684
      60      12.4491
      61      13.1223
      62      12.7440
      63      12.1182
      64      11.6576
      65      11.9598
      66      11.7982
      67      12.2361
      68      12.2489
      69      12.6551
      70      12.8670
      71      12.8639
      72      12.4300
      73      11.9793
      74      11.8708
      75      11.9813
      76      12.0410
      77      11.3792
      78      10.5262
      79      10.4324
      80      11.8249
      81      11.1125
      82      10.7242
      83      10.9501
      84      10.9794
      85      11.2455
      86      11.2499
      87      11.3598
      88      11.4759
      89      11.7996
      90      11.6047
      91      10.9369
      92      11.1427
      93      10.7466
      94      11.5160
      95      10.2425
      96      11.2354
      97      11.7119
      98      11.9234
      99      12.0747
     100      12.2886
     101      12.0620
     102      11.1206
     103      11.9390
     104      11.7284
     105      11.8239
     106      11.4056
     107      11.5502
     108      12.0569
     109      11.8622
     110      11.6632
     111      11.6103
     112      11.6334
     113      11.4724
     114      11.9377
     115      11.3701
     116      11.3411
     117      11.9939
     118      11.8711
     119      12.0168
     120      12.0535
     121      11.0953
     122      11.6077
     123      10.9954
     124      11.0464
     125      10.6837
     126      10.5733
     127      11.4711
     128      11.7343
     129      11.8428
     130      12.3849
     131      13.0309
     132      11.9077
     133      11.8555
     134      11.9863
     135      11.9766
     136      12.3453
     137      11.9494
     138      12.3555
     139      12.4109
     140      12.6634
     141      12.6972
     142      12.9046
     143      12.9372
     144      12.8243
     145      12.2452
     146      13.1858
     147      12.8802
     148      13.0279
     149      13.5939
     150      14.1227
     151      13.4908
     152      13.9113
     153      14.0465
     154      14.3581
     155      14.4259
     156      13.8441
     157      14.4203
     158      15.2985
     159      15.0415
     160      14.4413
     161      14.9100
     162      14.0878
     163      14.3554
     164      14.2814
     165      14.3370
     166      13.6183
     167      13.2833
     168      12.9428
     169      12.9133
     170      13.0424
     171      13.2218
     172      12.6772
     173      12.9913
     174      12.9537
     175      13.3092
     176      13.1419
     177      13.1705
     178      13.6410
     179      13.5171
     180      13.0185
     181      13.7888
     182      12.9531
     183      13.8794
     184      13.7518
     185      14.2519
     186      14.0926
     187      14.4596
     188      14.2751
     189      14.5263
     190      14.1004
     191      13.7035
     192      14.0843
     193      13.8923
     194      13.7841
     195      13.4609
     196      12.9117
     197      13.3831
     198      12.7518
     199      12.9650
     200      12.4660
     201      13.1325
     202      13.3837
     203      13.2705
     204      13.2059
     205      12.4702
     206      12.7173
     207      12.8015
     208      11.9615
     209      12.8653
     210      13.1926
     211      13.8013
     212      12.8921
     213      12.9887
     214      13.1421
     215      13.2900
     216      13.2738
     217      12.9553
     218      12.9727
     219      13.0088
     220      13.0756
     221      12.5818
     222      12.8836
     223      12.8331
     224      12.4771
     225      12.7651
     226      12.7203
     227      13.1534
     228      12.2948
     229      12.7856
     230      12.3104
     231      12.3677
     232      12.4850
     233      12.4718
     234      12.6188
     235      12.4367
     236      12.6648
     237      12.1945
     238      12.9509
     239      12.3498
     240      12.1729
     241      12.4923
     242      12.5436
     243      11.9766
     244      12.0104
     245      11.7490
     246      12.2624
     247      12.3034
     248      12.9135
     249      12.8979
     250      12.1337
     251      12.3858
     252      12.3242
     253      12.4429
     254      12.4257
     255      12.4426
     256      12.9382
     257      12.9787
     258      13.2715
     259      12.3013
     260      11.9358
     261      11.7424
     262      12.2363
     263      12.1462
     264      12.3190
     265      12.4750
     266      12.3327
     267      12.4288
     268      12.7737
     269      12.4370
     270      12.5427
     271      12.9937
     272      13.4721
     273      12.3779
     274      12.1493
     275      11.5634
     276      12.1638
     277      12.5930
     278      12.1833
     279      11.7646
     280      11.2354
     281      11.5311
     282      11.5362
     283      11.4360
     284      11.3220
     285      11.5005
     286      11.1116
     287      12.0952
     288      11.5727
     289      12.2830
     290      11.9897
     291      12.0531
     292      12.4644
     293      12.4608
     294      12.0082
     295      12.5098
     296      12.2825
     297      12.6362
     298      12.2128
     299      13.1194
     300      12.8235
     301      12.5839
     302      12.6986
     303      12.2253
     304      12.3693
     305      12.5528
     306      11.6541
     307      11.8111
     308      12.4159
     309      11.8937
     310      11.5679
     311      11.5708
     312      12.0662
     313      11.9488
     314      12.5541
     315      12.3923
     316      12.5967
     317      12.2704
     318      12.2074
     319      12.1251
     320      12.3894
     321      12.3436
     322      12.1415
     323      12.7501
     324      12.9709
     325      12.7174
     326      13.7005
     327      12.5554
     328      12.0082
     329      13.4441
     330      13.2347
     331      12.8203
     332      12.7599
     333      13.4672
     334      13.0785
     335      12.9353
     336      13.3621
     337      13.7080
     338      12.9506
     339      13.0236
     340      12.8250
     341      12.2268
     342      12.2258
     343      12.4233
     344      11.6916
     345      12.0452
     346      11.7082
     347      12.2134
     348      12.8177
     349      12.5249
     350      12.7253
     351      12.0110
     352      12.0898
     353      12.0478
     354      11.7555
     355      12.1129
     356      12.7364
     357      12.3295
     358      11.8273
     359      12.0910
     360      12.6479
     361      12.8095
     362      12.4354
     363      11.9192
     364      12.2029
     365      11.9877
     366      12.1047
     367      12.5683
     368      11.7559
     369      12.0993
     370      12.2428
     371      12.0409
     372      11.4431
     373      11.2457
     374      10.9534
     375      11.4641
     376      11.4719
     377      12.0065
     378      11.8216
     379      11.8019
     380      11.3958
     381      11.7442
     382      11.7985
     383      11.3674
     384      12.0474
     385      11.6508
     386      12.7564
     387      12.2883
     388      12.2005
     389      12.2221
     390      12.0306
     391      12.1891
     392      12.1667
     393      12.4297
     394      12.0911
     395      12.4655
     396      12.1453
     397      11.7839
     398      12.0386
     399      12.0534
     400      12.0711
     401      11.6239
     402      11.7619
     403      11.9848
     404      12.4218
     405      12.1392
     406      12.2895
     407      12.2319
     408      12.8394
     409      12.4863
     410      12.6849
     411      12.2333
     412      12.4999
     413      12.4999
     414      12.0194
     415      12.3129
     416      12.3471
     417      12.5416
     418      12.1516
     419      12.5789
     420      12.8832
     421      12.9349
     422      12.7895
     423      12.8581
     424      12.6216
     425      12.6404
     426      11.9931
     427      12.0796
     428      12.7065
     429      12.3453
     430      12.4315
     431      12.2379
     432      12.3952
     433      11.9669
     434      12.3091
     435      12.0153
     436      11.9038
     437      12.2775
     438      11.5496
     439      12.0080
     440      12.5416
     441      11.7704
     442      11.9888
     443      11.5588
     444      11.5247
     445      11.4750
     446      11.4475
     447      11.4750
     448      11.3849
     449      11.3490
     450      11.5523
     451      11.4563
     452      11.6187
     453      11.8348
     454      11.8822
     455      11.4211
     456      12.2051
     457      11.9900
     458      12.1927
     459      12.5898
     460      12.4618
     461      12.4097
     462      12.7911
     463      12.6869
     464      12.6718
     465      12.2905
     466      12.8348
     467      12.3714
     468      12.1953
     469      12.7260
     470      12.3384
     471      12.2165
     472      11.3539
     473      11.2723
     474      11.7191
     475      11.7252
     476      12.6930
     477      11.8892
     478      12.4215
     479      12.0248
     480      12.9965
     481      11.8647
     482      11.7335
     483      12.1073
     484      12.5285
     485      12.2787
     486      11.8737
     487      12.2255
     488      12.8534
     489      12.4307
     490      12.7168
     491      12.1240
     492      11.5520
     493      11.8657
     494      11.9050
     495      11.3707
     496      11.7994
     497      11.8664
     498      12.1670
     499      11.4751
     500      12.0000
     501      12.1791
     502      12.1344
     503      12.2079
     504      12.0058
     505      12.4891
     506      12.4055
     507      12.5664
     508      12.4024
     509      12.3752
     510      11.8192
     511      12.3576
     512      12.8456
     513      12.7412
     514      12.7900
     515      12.3242
     516      12.2100
     517      12.6403
     518      12.7146
     519      12.6179
     520      12.8218
     521      12.6244
     522      12.9570
     523      12.4272
     524      12.7119
     525      12.9735
     526      12.2446
     527      12.5817
     528      12.3394
     529      12.3430
     530      12.7825
     531      12.5145
     532      12.3838
     533      12.2971
     534      11.6302
     535      11.8254
     536      11.7971
     537      11.2530
     538      11.1104
     539      11.3992
     540      11.0660
     541      11.0831
     542      11.1415
     543      11.0577
     544      11.2871
     545      11.2393
     546      11.6859
     547      11.3269
     548      11.7755
     549      11.3409
     550      11.2836
     551      11.4349
     552      11.3147
     553      12.0964
     554      11.1797
     555      11.8872
     556      12.0805
     557      12.3535
     558      12.5318
     559      12.1339
     560      11.7133
     561      11.7946
     562      11.8191
     563      11.7477
     564      11.7060
     565      11.9830
     566      11.0623
     567      11.5726
     568      11.9676
     569      11.4607
     570      12.0157
     571      12.1373
     572      12.4165
     573      12.3470
     574      12.0299
     575      12.1370
     576      11.2955
     577      11.5678
     578      11.4491
     579      11.3337
     580      11.2820
     581      10.8686
     582      11.1827
     583      10.5872
     584      10.7477
     585      10.4537
     586      10.7603
     587      11.3556
     588      10.7903
     589      10.8343
     590      11.0076
     591      10.5727
     592      11.0972
     593      10.9718
     594      10.9582
     595      11.0445
     596      11.0187
     597      11.0678
     598      10.2640
     599      10.8929
     600      10.6984
     601      11.0145
     602      10.6378
     603      11.3224
     604      11.8090
     605      11.8995
     606      10.9614
     607      11.1340
     608      10.9321
     609      10.9193
     610      11.3860
     611      11.9097
     612      11.7353
     613      11.8427
     614      11.9869
     615      11.8526
     616      12.0417
     617      12.4875
     618      11.5042
     619      11.8887
     620      12.0140
     621      12.3625
     622      12.3740
     623      12.5654
     624      12.9336
     625      12.6242
     626      12.3808
     627      12.1978
     628      12.0064
     629      11.5533
     630      11.6845
     631      11.5037
     632      11.3527
     633      11.1046
     634      12.2058
     635      11.6582
     636      11.1680
     637      11.8330
     638      12.0719
     639      12.2722
     640      12.1260
     641      12.0014
     642      12.1317
     643      12.6801
     644      12.6252
     645      12.5384
     646      11.9697
     647      12.0179
     648      11.9184
     649      11.9739
     650      12.3636
     651      12.5928
     652      12.2558
     653      12.5958
     654      12.1816
     655      12.6246
     656      12.0424
     657      12.2696
     658      12.1263
     659      12.1523
     660      11.9817
     661      12.0410
     662      12.6532
     663      12.5968
     664      12.4394
     665      12.3068
     666      12.6839
     667      12.8646
     668      12.6730
     669      12.2947
     670      12.4648
     671      12.4382
     672      12.8140
     673      12.7240
     674      12.5892
     675      12.8927
     676      12.9743
     677      13.7765
     678      14.0760
     679      13.6494
     680      13.3290
     681      13.3318
     682      13.1173
     683      12.9491
     684      13.3692
     685      13.3247
     686      13.3395
     687      13.0865
     688      12.6124
     689      12.3148
     690      12.0819
     691      11.5188
     692      12.2748
     693      11.7893
     694      12.1863
     695      12.4734
     696      12.8603
     697      12.5356
     698      12.6145
     699      12.6695
     700      12.5640
     701      12.8177
     702      12.4758
     703      12.2533
     704      12.4371
     705      12.8021
     706      13.0547
     707      12.6295
     708      13.3996
     709      12.9434
     710      12.9609
     711      12.7139
     712      13.0014
     713      12.8166
     714      13.4959
     715      12.9914
     716      12.8230
     717      12.3894
     718      12.3934
     719      12.8911
     720      12.4942
     721      12.7280
     722      12.3401
     723      12.2626
     724      12.5119
     725      12.7461
     726      12.8945
     727      12.5321
     728      12.9767
     729      12.4174
     730      12.5442
     731      12.6444
     732      12.8717
     733      12.5981
     734      12.9244
     735      12.3684
     736      12.9320
     737      12.9530
     738      12.5496
     739      12.8414
     740      12.4529
     741      12.6409
     742      12.6237
     743      12.4019
     744      11.9432
     745      12.5139
     746      12.3026
     747      12.9794
     748      12.3667
     749      12.1616
     750      11.3681
     751      11.9423
     752      12.4077
     753      12.0408
     754      12.5643
     755      11.9183
     756      12.3191
     757      12.4921
     758      12.2842
     759      12.7646
     760      12.6383
     761      12.4056
     762      12.0463
     763      12.1631
     764      12.5806
     765      13.1835
     766      13.0611
     767      13.0732
     768      13.2482
     769      13.2898
     770      13.0971
     771      12.6351
     772      13.3037
     773      13.6086
     774      13.8249
     775      13.3095
     776      12.9940
     777      13.5478
     778      13.8546
     779      13.0527
     780      13.1361
     781      12.5002
     782      13.1888
     783      13.6971
     784      13.8618
     785      13.1725
     786      13.3840
     787      13.2857
     788      13.8417
     789      13.5195
     790      13.2527
     791      13.0363
     792      13.2712
     793      12.9511
     794      12.8771
     795      13.2860
     796      12.8668
     797      13.4432
     798      13.2384
     799      12.9802
     800      13.2576
     801      13.5382
     802      13.3301
     803      13.1363
     804      13.8077
     805      13.5598
     806      14.6027
     807      14.5978
     808      15.1054
     809      14.4911
     810      14.7395
     811      15.2061
     812      15.0130
     813      15.2778
     814      14.7522
     815      15.9142
     816      15.4305
     817      15.7683
     818      15.5595
     819      14.9521
     820      15.0594
     821      14.6477
     822      14.9126
     823      14.9239
     824      14.5314
     825      13.9817
     826      13.7603
     827      14.3214
     828      14.6512
     829      14.1245
     830      14.6772
     831      14.6132
     832      14.8069
     833      14.5603
     834      13.7692
     835      14.3136
     836      13.4875
     837      14.2740
     838      14.2889
     839      14.1630
     840      14.5523
     841      14.2708
     842      13.2053
     843      13.8012
     844      13.5871
     845      14.1583
     846      13.7560
     847      13.9864
     848      14.3392
     849      13.6982
     850      14.2265
     851      13.6047
     852      13.2865
     853      13.3045
     854      13.7398
     855      14.2125
     856      14.3540
     857      14.5948
     858      14.0138
     859      14.3439
     860      14.0927
     861      14.2773
     862      13.9989
     863      14.4632
     864      14.7783
     865      13.9826
     866      14.2092
     867      14.5845
     868      14.9777
     869      15.8841
     870      15.6151
     871      16.1722
     872      15.4387
     873      14.9974
     874      15.0337
     875      15.2253
     876      14.6882
     877      15.6505
     878      16.1612
     879      15.7660
     880      15.4743
     881      15.2163
     882      16.3775
     883      15.7112
     884      15.4546
     885      15.4629
     886      14.7843
     887      15.3259
     888      15.6590
     889      15.8584
     890      16.2380
     891      15.6844
     892      16.0305
     893      16.3665
     894      15.8971
     895      16.2825
     896      15.8010
     897      15.4473
     898      15.7919
     899      15.7741
     900      16.1416
     901      15.4711
     902      15.9645
     903      14.9198
     904      15.5570
     905      15.3625
     906      15.2150
     907      15.8696
     908      15.0289
     909      15.4432
     910      15.2411
     911      15.0794
     912      15.2408
     913      15.6401
     914      15.8872
     915      15.3372
     916      16.1562
     917      15.5523
     918      15.6092
     919      16.1237
     920      15.8279
     921      15.3072
     922      15.4484
     923      15.2911
     924      16.0685
     925      16.1382
     926      16.3722
     927      15.6847
     928      16.2234
     929      15.7437
     930      15.1994
     931      16.0831
     932      15.4656
     933      15.5704
     934      15.6294
     935      15.0054
     936      14.6635
     937      14.9618
     938      15.1476
     939      15.5178
     940      15.4747
     941      14.8715
     942      14.6423
     943      14.7876
     944      15.2813
     945      15.0469
     946      15.3449
     947      14.9738
     948      15.6148
     949      14.7761
     950      15.0043
     951      14.1775
     952      13.7939
     953      14.5801
     954      14.3886
     955      14.6721
     956      14.3952
     957      14.0839
     958      14.5518
     959      13.5341
     960      13.6419
     961      13.8766
     962      14.2876
     963      14.4359
     964      13.6962
     965      14.0160
     966      14.0942
     967      14.9059
     968      14.7218
     969      15.0511
     970      14.6642
     971      14.3457
     972      14.7426
     973      14.8904
     974      14.9173
     975      15.1211
     976      14.7664
     977      15.1749
     978      14.6644
     979      14.7726
     980      14.2201
     981      14.6758
     982      15.1316
     983      15.1102
     984      14.9299
     985      14.9493
     986      15.1574
     987      14.6174
     988      14.9254
     989      14.9795
     990      15.1980
     991      15.2758
     992      15.0005
     993      14.8040
     994      15.6537
     995      15.1865
     996      15.3878
     997      15.4350
     998      15.5230
     999      15.5165
    1000      15.3233
    1001      16.7126
    1002      15.9765
    1003      16.4279
    1004      16.2083
    1005      16.1372
    1006      15.8929
    1007      15.2936
    1008      15.6579
    1009      15.9155
    1010      16.2122
    1011      16.0435
    1012      15.2035
    1013      15.5131
    1014      15.7835
    1015      15.4799
    1016      15.1988
    1017      14.6173
    1018      15.1144
    1019      15.0040
    1020      14.9281
    1021      15.4505
    1022      14.5372
    1023      14.8271
    1024      14.9063
    1025      14.7233
    1026      14.8153
    1027      14.8963
    1028      15.6940
    1029      15.2819
    1030      15.6022
    1031      15.4215
    1032      15.1013
    1033      15.0592
    1034      15.0544
    1035      14.7744
    1036      14.1799
    1037      14.5606
    1038      13.9231
    1039      14.4092
    1040      14.3617
    1041      14.0314
    1042      14.3964
    1043      14.0918
    1044      14.5102
    1045      13.8387
    1046      13.5693
    1047      13.2443
    1048      13.4737
    1049      13.7734
    1050      13.7596
    1051      14.1437
    1052      14.8759
    1053      15.1971
    1054      14.6978
    1055      14.8829
    1056      15.1126
    1057      14.1023
    1058      14.3592
    1059      14.6741
    1060      14.1339
    1061      13.5302
    1062      13.6771
    1063      13.8345
    1064      14.5211
    1065      13.7924
    1066      14.3029
    1067      13.9758
    1068      14.2334
    1069      13.8248
    1070      15.0038
    1071      14.0216
    1072      14.4857
    1073      13.9991
    1074      14.6915
    1075      14.6630
    1076      14.3197
    1077      14.8439
    1078      14.2266
    1079      15.0222
    1080      14.6881
    1081      13.9275
    1082      14.4210
    1083      14.3253
    1084      14.2701
    1085      14.0791
    1086      14.5534
    1087      14.4957
    1088      14.8714
    1089      14.6416
    1090      14.2967
    1091      15.5397
    1092      14.8788
    1093      15.2082
    1094      15.0797
    1095      15.0958
    1096      15.0324
    1097      14.2794
    1098      15.0054
    1099      15.5406
    1100      15.2307
    1101      15.5327
    1102      15.5828
    1103      14.8325
    1104      14.7384
    1105      13.9941
    1106      14.0121
    1107      14.2281
    1108      14.2240
    1109      15.4857
    1110      14.5409
    1111      15.3218
    1112      14.7687
    1113      14.9247
    1114      14.1325
    1115      14.4710
    1116      15.0305
    1117      14.8749
    1118      14.1484
    1119      14.2156
    1120      14.1255
    1121      13.9249
    1122      13.6155
    1123      14.5150
    1124      14.5701
    1125      14.6397
    1126      14.0778
    1127      13.5615
    1128      13.7198
    1129      14.0089
    1130      13.8030
    1131      13.4824
    1132      14.1990
    1133      14.3883
    1134      14.1275
    1135      13.8491
    1136      14.5617
    1137      14.4121
    1138      13.8430
    1139      13.6626
    1140      13.9548
    1141      14.9956
    1142      15.1017
    1143      14.7516
    1144      14.5864
    1145      14.7977
    1146      15.2499
    1147      14.8984
    1148      15.2120
    1149      15.1144
    1150      14.9705
    1151      14.9868
    1152      14.7296
    1153      14.6696
    1154      14.3822
    1155      14.6735
    1156      14.5843
    1157      14.7883
    1158      14.5108
    1159      14.6965
    1160      13.9424
    1161      14.2857
    1162      14.0608
    1163      14.2797
    1164      13.8542
    1165      14.0375
    1166      13.1422
    1167      13.8024
    1168      13.7027
    1169      13.9160
    1170      13.7448
    1171      13.4207
    1172      14.0831
    1173      14.3434
    1174      13.5816
    1175      14.5386
    1176      13.9397
    1177      13.5245
    1178      13.7518
    1179      14.0023
    1180      14.1682
    1181      13.8408
    1182      13.6712
    1183      14.1738
    1184      14.4048
    1185      13.7578
    1186      13.7927
    1187      13.8211
    1188      13.9078
    1189      13.9105
    1190      13.5474
    1191      13.7631
    1192      13.8104
    1193      13.7453
    1194      13.3158
    1195      13.2355
    1196      13.1953
    1197      12.8586
    1198      13.4654
    1199      12.5864
    1200      13.1658
    1201      13.6361
    1202      13.2228
    1203      13.3116
    1204      13.5616
    1205      13.0091
    1206      12.9373
    1207      13.3680
    1208      13.3717
    1209      13.0899
    1210      14.1151
    1211      13.0384
    1212      13.4751
    1213      13.1199
    1214      12.9117
    1215      12.5220
    1216      12.8171
    1217      12.5245
    1218      12.9894
    1219      12.7191
    1220      12.2244
    1221      12.3900
    1222      12.3388
    1223      11.3254
    1224      11.5537
    1225      11.7157
    1226      12.1035
    1227      12.4809
    1228      12.5548
    1229      11.8631
    1230      12.6955
    1231      12.5175
    1232      13.0635
    1233      12.6973
    1234      12.6373
    1235      13.1505
    1236      12.8656
    1237      12.8735
    1238      13.0209
    1239      13.6077
    1240      13.1468
    1241      13.1038
    1242      12.5446
    1243      12.5738
    1244      13.0074
    1245      13.3228
    1246      13.0161
    1247      13.5432
    1248      13.6435
    1249      13.8674
    1250      13.8502
    1251      13.8831
    1252      13.8350
    1253      13.6979
    1254      13.0817
    1255      13.3939
    1256      14.2346
    1257      13.7213
    1258      14.1444
    1259      14.2082
    1260      14.0898
    1261      14.9283
    1262      14.2650
    1263      14.0129
    1264      14.3290
    1265      13.5950
    1266      14.7106
    1267      14.9105
    1268      14.5005
    1269      14.8988
    1270      14.3097
    1271      14.5327
    1272      14.2088
    1273      14.0502
    1274      14.0725
    1275      14.1460
    1276      13.6948
    1277      13.2087
    1278      12.6665
    1279      13.3062
    1280      13.6246
    1281      13.5574
    1282      13.6458
    1283      13.4228
    1284      12.6868
    1285      13.3254
    1286      13.4296
    1287      13.0119
    1288      13.0291
    1289      12.5352
    1290      12.5749
    1291      12.8864
    1292      12.0777
    1293      12.8221
    1294      13.0883
    1295      13.2479
    1296      12.4026
    1297      12.3275
    1298      12.6607
    1299      12.4032
    1300      12.1033
    1301      12.7150
    1302      11.7435
    1303      11.9854
    1304      11.9145
    1305      12.7663
    1306      11.9450
    1307      11.9809
    1308      11.8987
    1309      11.5361
    1310      12.1394
    1311      11.5915
    1312      11.4585
    1313      11.1571
    1314      11.8683
    1315      11.8920
    1316      12.0842
    1317      12.1510
    1318      11.8023
    1319      12.6571
    1320      13.1231
    1321      12.6263
    1322      12.2313
    1323      12.9966
    1324      12.8868
    1325      12.2986
    1326      12.0834
    1327      12.1791
    1328      12.7910
    1329      13.2274
    1330      13.2678
    1331      13.0483
    1332      12.5453
    1333      11.7850
    1334      11.5054
    1335      12.0244
    1336      12.1672
    1337      12.7869
    1338      12.9998
    1339      12.7197
    1340      12.6742
    1341      12.0867
    1342      11.9890
    1343      11.7005
    1344      12.0137
    1345      11.8637
    1346      12.4188
    1347      11.9330
    1348      11.8748
    1349      11.4875
    1350      11.8716
    1351      11.9873
    1352      11.6351
    1353      12.0324
    1354      12.2333
    1355      12.6950
    1356      12.0830
    1357      12.8497
    1358      12.7075
    1359      13.2920
    1360      12.4689
    1361      12.5165
    1362      11.4769
    1363      12.6949
    1364      12.3361
    1365      12.0622
    1366      11.3419
    1367      12.4269
    1368      12.5188
    1369      12.5935
    1370      12.5053
    1371      12.8837
    1372      12.2244
    1373      12.2969
    1374      13.0233
    1375      13.0155
    1376      13.0307
    1377      12.7766
    1378      13.2701
    1379      13.6713
    1380      13.6920
    1381      13.7062
    1382      13.9944
    1383      13.5416
    1384      13.6439
    1385      14.2216
    1386      13.2481
    1387      13.0648
    1388      12.8873
    1389      13.8015
    1390      12.8754
    1391      13.5828
    1392      12.6712
    1393      13.4173
    1394      13.0867
    1395      13.6393
    1396      14.1614
    1397      14.2668
    1398      14.4061
    1399      14.8011
    1400      14.4329
    1401      13.4700
    1402      14.2915
    1403      13.7583
    1404      13.6623
    1405      13.9242
    1406      13.5329
    1407      14.0608
    1408      14.1031
    1409      14.1366
    1410      13.9071
    1411      13.6273
    1412      13.5119
    1413      13.2609
    1414      12.6728
    1415      12.9643
    1416      12.7847
    1417      12.6797
    1418      12.6581
    1419      12.6223
    1420      13.1352
    1421      12.4639
    1422      12.5332
    1423      12.3550
    1424      12.8334
    1425      13.2513
    1426      13.3841
    1427      13.4160
    1428      13.6255
    1429      14.3029
    1430      14.2209
    1431      13.8710
    1432      14.6592
    1433      14.0155
    1434      13.5100
    1435      13.9508
    1436      13.7632
    1437      13.9991
    1438      14.3139
    1439      14.4585
    1440      14.2347
    1441      14.2250
    1442      14.5968
    1443      13.7861
    1444      13.3686
    1445      14.4683
    1446      14.4689
    1447      14.1747
    1448      13.7582
    1449      13.9050
    1450      14.2055
    1451      13.8671
    1452      13.7313
    1453      13.6037
    1454      14.5857
    1455      14.5453
    1456      14.8316
    1457      14.3310
    1458      13.5501
    1459      14.1289
    1460      13.9726
    1461      13.5967
    1462      14.3314
    1463      14.3457
    1464      13.9358
    1465      14.0059
    1466      13.6858
    1467      14.0236
    1468      14.1110
    1469      14.0226
    1470      13.8470
    1471      14.0687
    1472      14.0467
    1473      13.8553
    1474      14.3191
    1475      13.7319
    1476      13.8929
    1477      13.5204
    1478      13.7690
    1479      13.8082
    1480      13.1376
    1481      13.0312
    1482      12.7721
    1483      14.7100
    1484      14.6824
    1485      14.5409
    1486      13.9355
    1487      14.1550
    1488      14.1721
    1489      14.5954
    1490      14.5649
    1491      14.1495
    1492      14.5796
    1493      14.4586
    1494      14.9201
    1495      14.3207
    1496      14.9571
    1497      14.9163
    1498      14.6421
    1499      15.0617
    1500      15.5311
    1501      15.5791
    1502      14.4721
    1503      14.8003
    1504      14.1861
    1505      14.4520
    1506      14.0347
    1507      14.3376
    1508      14.2817
    1509      15.0636
    1510      14.8861
    1511      14.5445
    1512      14.8502
    1513      15.0394
    1514      15.0103
    1515      14.3402
    1516      14.2080
    1517      14.5384
    1518      15.0249
    1519      14.9712
    1520      14.4023
    1521      14.6776
    1522      14.7641
    1523      14.4499
    1524      14.6927
    1525      15.1386
    1526      15.7703
    1527      15.9198
    1528      15.3992
    1529      15.8717
    1530      15.7562
    1531      16.1391
    1532      16.2922
    1533      16.2360
    1534      16.8385
    1535      16.6552
    1536      16.1381
    1537      15.8679
    1538      15.7924
    1539      15.2040
    1540      15.6330
    1541      14.9811
    1542      14.0947
    1543      14.0686
    1544      13.6724
    1545      14.6055
    1546      14.4154
    1547      14.8877
    1548      14.8098
    1549      14.3976
    1550      14.4418
    1551      14.7962
    1552      14.6154
    1553      14.9665
    1554      13.6569
    1555      14.0380
    1556      13.8582
    1557      14.7170
    1558      14.4602
    1559      14.1168
    1560      14.9753
    1561      15.1052
    1562      14.1812
    1563      14.9771
    1564      15.2711
    1565      14.7213
    1566      14.9839
    1567      14.8223
    1568      14.9895
    1569      15.2835
    1570      16.1232
    1571      15.1345
    1572      14.5462
    1573      15.0900
    1574      14.5484
    1575      14.7930
    1576      14.3487
    1577      15.2144
    1578      14.9592
    1579      15.3240
    1580      15.1270
    1581      15.7947
    1582      15.9653
    1583      15.8706
    1584      15.9950
    1585      15.7823
    1586      15.2337
    1587      15.4077
    1588      15.3757
    1589      15.7739
    1590      15.8570
    1591      15.7538
    1592      15.6797
    1593      15.5675
    1594      15.4944
    1595      14.6983
    1596      15.0239
    1597      14.5597
    1598      14.8539
    1599      14.5507
    1600      15.1130
    1601      15.6465
    1602      15.6047
    1603      14.8524
    1604      15.1091
    1605      15.1291
    1606      14.6618
    1607      15.1874
    1608      15.1336
    1609      14.2410
    1610      14.9636
    1611      15.0871
    1612      15.7505
    1613      15.0896
    1614      15.9880
    1615      15.6656
    1616      16.4643
    1617      16.3454
    1618      15.4262
    1619      15.7325
    1620      15.2762
    1621      16.0238
    1622      16.4813
    1623      16.1329
    1624      15.8015
    1625      15.4280
    1626      15.0553
    1627      14.9795
    1628      15.3965
    1629      15.9415
    1630      15.6957
    1631      15.8008
    1632      15.8705
    1633      15.2121
    1634      15.2384
    1635      15.3556
    1636      15.4506
    1637      15.0870
    1638      15.6317
    1639      15.1438
    1640      14.7874
    1641      14.9311
    1642      14.3813
    1643      15.0446
    1644      14.7955
    1645      14.7450
    1646      14.6967
    1647      15.1345
    1648      14.6514
    1649      15.0165
    1650      14.5047
    1651      14.7272
    1652      14.9126
    1653      14.5757
    1654      14.0632
    1655      14.7612
    1656      14.8410
    1657      14.3994
    1658      14.4555
    1659      14.6599
    1660      14.6168
    1661      14.7682
    1662      14.7176
    1663      14.4771
    1664      14.5558
    1665      14.4778
    1666      13.9700
    1667      14.2528
    1668      13.6957
    1669      14.2390
    1670      14.4064
    1671      14.4222
    1672      14.2179
    1673      14.0509
    1674      13.2484
    1675      13.6234
    1676      13.7473
    1677      14.0211
    1678      13.9029
    1679      13.5346
    1680      13.7045
    1681      13.9835
    1682      13.7174
    1683      13.9260
    1684      13.1970
    1685      13.2617
    1686      13.5989
    1687      13.7344
    1688      14.1400
    1689      13.8939
    1690      13.5268
    1691      13.6926
    1692      13.2334
    1693      13.2810
    1694      13.1295
    1695      13.1722
    1696      12.9293
    1697      13.5792
    1698      12.7902
    1699      12.6290
    1700      12.7488
    1701      13.2516
    1702      13.3757
    1703      12.6969
    1704      12.8124
    1705      12.9292
    1706      12.9831
    1707      12.4837
    1708      12.9434
    1709      12.9493
    1710      12.4900
    1711      12.9603
    1712      12.5858
    1713      12.1525
    1714      12.3176
    1715      12.6934
    1716      12.4343
    1717      13.6696
    1718      13.5825
    1719      13.0541
    1720      12.8870
    1721      12.5263
    1722      12.8277
    1723      12.5846
    1724      12.9415
    1725      12.3349
    1726      12.3468
    1727      11.8690
    1728      11.8321
    1729      11.8959
    1730      11.5936
    1731      12.1787
    1732      12.4995
    1733      12.3528
    1734      12.7681
    1735      12.3932
    1736      12.2736
    1737      11.9876
    1738      12.7000
    1739      12.4388
    1740      12.2395
    1741      13.2687
    1742      12.7816
    1743      12.6388
    1744      12.9895
    1745      12.4836
    1746      12.2142
    1747      12.5367
    1748      13.2753
    1749      13.3720
    1750      13.4610
    1751      13.0226
    1752      13.0447
    1753      12.9496
    1754      12.8254
    1755      12.2258
    1756      12.1480
    1757      11.7278
    1758      12.3721
    1759      12.9553
    1760      12.8086
    1761      12.3995
    1762      12.4006
    1763      12.6653
    1764      12.3276
    1765      11.5611
    1766      12.5475
    1767      12.6536
    1768      12.4189
    1769      12.1859
    1770      12.6069
    1771      13.0108
    1772      12.5659
    1773      11.9936
    1774      12.8588
    1775      12.1470
    1776      12.2650
    1777      12.1975
    1778      12.5156
    1779      12.3074
    1780      11.8840
    1781      12.2593
    1782      12.2347
    1783      12.2494
    1784      11.7890
    1785      11.1521
    1786      12.2078
    1787      12.2634
    1788      11.6562
    1789      11.9931
    1790      12.2360
    1791      11.5002
    1792      11.8007
    1793      12.2898
    1794      11.7623
    1795      11.7468
    1796      12.6763
    1797      12.4963
    1798      12.1827
    1799      12.7499
    1800      12.4843
    1801      12.5132
    1802      12.2643
    1803      12.0853
    1804      12.6334
    1805      12.0754
    1806      12.0408
    1807      12.3409
    1808      11.6675
    1809      12.2777
    1810      12.1272
    1811      11.9274
    1812      11.3516
    1813      11.7492
    1814      12.2938
    1815      11.9052
    1816      12.1017
    1817      11.5559
    1818      11.4607
    1819      11.8209
    1820      11.5138
    1821      11.4110
    1822      11.9380
    1823      12.0580
    1824      11.8397
    1825      11.8761
    1826      12.3558
    1827      11.9374
    1828      12.0301
    1829      11.6591
    1830      11.7896
    1831      11.9175
    1832      11.2909
    1833      12.6126
    1834      11.8941
    1835      12.3235
    1836      11.3589
    1837      12.1417
    1838      11.6663
    1839      11.5476
    1840      11.9617
    1841      12.0627
    1842      12.2464
    1843      12.2805
    1844      11.8180
    1845      11.4715
    1846      11.6152
    1847      11.7691
    1848      11.4339
    1849      12.1805
    1850      12.1805
    1851      11.6482
    1852      11.6548
    1853      11.9742
    1854      12.8401
    1855      12.7540
    1856      12.8209
    1857      13.2822
    1858      13.4645
    1859      13.4175
    1860      12.9156
    1861      13.0042
    1862      12.8926
    1863      13.4433
    1864      13.0094
    1865      12.4748
    1866      12.4549
    1867      11.8611
    1868      12.4035
    1869      12.1129
    1870      13.0340
    1871      12.6001
    1872      12.2981
    1873      12.7289
    1874      12.2786
    1875      12.7783
    1876      12.9372
    1877      13.1427
    1878      13.1231
    1879      12.7505
    1880      12.5557
    1881      12.9056
    1882      13.3795
    1883      12.9090
    1884      12.8674
    1885      12.8646
    1886      11.7512
    1887      12.2997
    1888      12.1825
    1889      12.1659
    1890      12.2392
    1891      13.0087
    1892      13.0497
    1893      12.4557
    1894      13.0948
    1895      12.4913
    1896      12.5649
    1897      12.2793
    1898      11.7141
    1899      12.8374
    1900      11.9629
    1901      11.9135
    1902      11.8581
    1903      11.7744
    1904      11.4827
    1905      11.7121
    1906      11.6380
    1907      11.0759
    1908      11.8219
    1909      11.7150
    1910      12.2737
    1911      12.1933
    1912      12.1814
    1913      12.1887
    1914      12.5159
    1915      12.5880
    1916      12.6920
    1917      12.2638
    1918      13.0303
    1919      12.4546
    1920      12.6539
    1921      13.3136
    1922      12.6020
    1923      12.5227
    1924      12.4816
    1925      12.3008
    1926      12.6639
    1927      13.0294
    1928      13.4398
    1929      13.2408
    1930      13.8143
    1931      13.2328
    1932      12.6154
    1933      12.7614
    1934      12.9918
    1935      13.0079
    1936      12.5970
    1937      12.3173
    1938      12.6782
    1939      12.0629
    1940      11.8177
    1941      11.4835
    1942      11.4638
    1943      11.5644
    1944      12.0916
    1945      11.5881
    1946      12.5171
    1947      11.8399
    1948      11.5024
    1949      12.3264
    1950      12.3920
    1951      12.2816
    1952      12.4460
    1953      13.1272
    1954      13.0249
    1955      13.7367
    1956      13.9563
    1957      12.6838
    1958      13.2668
    1959      12.8917
    1960      12.3133
    1961      12.3376
    1962      13.2570
    1963      12.9762
    1964      13.7378
    1965      13.5546
    1966      12.9752
    1967      12.8292
    1968      12.5551
    1969      12.2576
    1970      12.5059
    1971      13.4371
    1972      13.1973
    1973      13.1801
    1974      13.1975
    1975      12.5407
    1976      12.6925
    1977      12.5043
    1978      11.9895
    1979      12.4827
    1980      12.5321
    1981      12.3718
    1982      12.0117
    1983      12.6350
    1984      12.0002
    1985      12.0243
    1986      12.3258
    1987      12.7311
    1988      12.4405
    1989      12.7272
    1990      12.9376
    1991      12.1300
    1992      11.7545
    1993      12.1404
    1994      11.5817
    1995      12.5973
    1996      12.3979
    1997      11.9642
    1998      12.4697
    1999      12.6380
    2000      12.8524
    2001      12.2373
    2002      11.8346
    2003      12.3221
    2004      11.8291
    2005      11.9083
    2006      12.5677
    2007      12.9604
    2008      12.7186
    2009      12.8162
    2010      13.0559
    2011      12.6457
    2012      12.0818
    2013      12.9184
    2014      13.2082
    2015      13.0743
    2016      13.5108
    2017      13.4852
    2018      13.7693
    2019      13.8092
    2020      13.4685
    2021      13.4508
    2022      13.0775
    2023      13.7779
    2024      12.9887
    2025      13.4596
    2026      13.9043
    2027      13.9695
    2028      14.3359
    2029      13.5647
    2030      13.5804
    2031      13.6967
    2032      13.8596
    2033      12.8870
    2034      12.4663
    2035      12.4941
    2036      13.0894
    2037      12.8145
    2038      12.4824
    2039      12.3778
    2040      12.4263
    2041      12.2556
    2042      12.9681
    2043      12.1142
    2044      12.3489
    2045      11.9954
    2046      11.6551
    2047      11.5864
    2048      11.3696
    2049      11.5298
    2050      11.8561
    2051      12.3425
    2052      12.3865
    2053      12.1964
    2054      12.6218
    2055      12.2592
    2056      12.0323
    2057      12.2449
    2058      12.1921
    2059      12.4513
    2060      12.3952
    2061      12.2515
    2062      12.2104
    2063      12.5963
    2064      12.3915
    2065      13.4692
    2066      12.8026
    2067      13.4527
    2068      13.0530
    2069      12.7003
    2070      12.5950
    2071      12.6971
    2072      12.3411
    2073      12.8490
    2074      13.5290
    2075      12.8002
    2076      13.0474
    2077      13.1833
    2078      12.8256
    2079      12.9127
    2080      13.2044
    2081      12.8978
    2082      13.4423
    2083      12.3347
    2084      13.0386
    2085      12.5119
    2086      12.9705
    2087      12.8443
    2088      12.5232
    2089      12.7494
    2090      12.6768
    2091      12.0942
    2092      11.4414
    2093      12.0637
    2094      12.0712
    2095      12.3684
    2096      11.9378
    2097      12.4437
    2098      12.7776
    2099      12.4805
    2100      12.7402
    2101      12.2173
    2102      12.6301
    2103      12.5126
    2104      12.5638
    2105      12.7105
    2106      12.8590
    2107      12.4814
    2108      12.8319
    2109      12.4814
    2110      11.8795
    2111      12.3505
    2112      12.4453
    2113      12.0896
    2114      11.9501
    2115      11.9208
    2116      12.7490
    2117      12.0179
    2118      12.5552
    2119      12.5937
    2120      12.5283
    2121      13.3315
    2122      13.2836
    2123      13.0791
    2124      13.3911
    2125      12.9952
    2126      13.5803
    2127      12.5892
    2128      12.9070
    2129      13.1171
    2130      12.8620
    2131      12.7864
    2132      13.0203
    2133      12.0189
    2134      12.0507
    2135      11.8614
    2136      11.4169
    2137      11.4295
    2138      11.5427
    2139      10.6275
    2140      10.9046
    2141      10.6081
    2142      10.8192
    2143      10.7538
    2144      10.3488
    2145      10.5031
    2146      11.3851
    2147      11.3785
    2148      10.5310
    2149      11.0203
    2150      10.4919
    2151      11.3646
    2152      10.9143
    2153      10.6848
    2154      10.6061
    2155      10.7343
    2156      10.7565
    2157      10.8306
    2158      10.7421
    2159      11.3839
    2160      11.3039
    2161      11.1959
    2162      10.3747
    2163      10.9212
    2164      10.5319
    2165      10.6229
    2166      11.1333
    2167      11.1019
    2168      11.3626
    2169      10.7513
    2170      11.6093
    2171      10.9001
    2172      10.8744
    2173      10.3847
    2174      10.3167
    2175       9.6826
    2176       9.8471
    2177      10.1961
    2178      10.1879
    2179      10.3711
    2180      10.8881
    2181      10.3235
    2182      10.5276
    2183      10.6260
    2184      10.2380
    2185       9.7964
    2186       9.9644
    2187      10.1689
    2188      10.0069
    2189      10.3653
    2190       9.9872
    2191       9.5444
    2192      10.3332
    2193       9.6793
    2194       9.1596
    2195       9.3968
    2196       9.9858
    2197       9.5112
    2198      10.2153
    2199      10.4904
    2200       9.6431
    2201       9.4134
    2202       9.9543
    2203      10.0664
    2204      10.4682
    2205      10.4900
    2206      10.1441
    2207       9.8566
    2208      10.0677
    2209       9.8821
    2210      10.1779
    2211       9.6954
    2212       9.7298
    2213       9.4994
    2214       9.4376
    2215       9.4896
    2216       9.7763
    2217       9.9448
    2218       9.2601
    2219       9.6920
    2220      10.0410
    2221       9.9313
    2222       9.6242
    2223       9.5000
    2224      10.4163
    2225      10.0079
    2226      10.0598
    2227       9.8908
    2228       9.8725
    2229       9.6123
    2230       9.7564
    2231       9.3736
    2232       9.4199
    2233       9.3456
    2234       8.7887
    2235       8.5058
    2236       9.2651
    2237       8.7839
    2238       9.0551
    2239       8.9395
    2240       8.9368
    2241       9.2805
    2242       9.5460
    2243       9.4162
    2244       9.4665
    2245       9.7889
    2246       9.3654
    2247       9.5931
    2248       9.3308
    2249       9.0215
    2250       9.2480
    2251       9.0001
    2252       9.6924
    2253       9.8149
    2254       9.1776
    2255       9.3872
    2256       9.8336
    2257       9.5246
    2258       9.3029
    2259       9.7600
    2260       9.0022
    2261       9.7586
    2262       9.5026
    2263       9.4438
    2264      10.1216
    2265       9.5662
    2266      10.4708
    2267      11.2440
    2268      11.3267
    2269      11.5721
    2270      11.2593
    2271      11.6470
    2272      11.1016
    2273      11.1313
    2274      10.9901
    2275      11.4757
    2276      11.4966
    2277      11.0838
    2278      10.6763
    2279      11.1203
    2280      10.9153
    2281      10.8415
    2282      11.5869
    2283      11.2593
    2284      10.8996
    2285      11.3501
    2286      10.8198
    2287      11.2681
    2288      10.9665
    2289      11.0205
    2290      11.4878
    2291      10.7344
    2292      10.9211
    2293      10.7459
    2294      10.7580
    2295      10.9119
    2296      10.3234
    2297      11.2071
    2298      11.1777
    2299      10.8886
    2300      11.0660
    2301      10.6676
    2302      10.0755
    2303      10.3674
    2304      10.5200
    2305       9.8082
    2306      10.3013
    2307       9.7955
    2308       9.8318
    2309      10.6391
    2310       9.8324
    2311      10.1170
    2312       9.8199
    2313      10.0521
    2314      10.5024
    2315      10.3174
    2316       9.7680
    2317       9.8684
    2318       9.8332
    2319       9.7258
    2320       9.7641
    2321       9.9721
    2322      10.6985
    2323       9.5908
    2324       9.9768
    2325       8.9782
    2326       8.6732
    2327       9.3072
    2328       9.7215
    2329       9.7609
    2330       9.4753
    2331       9.2073
    2332       9.2953
    2333       9.9902
    2334       9.4002
    2335       9.5837
    2336       9.7059
    2337       9.7957
    2338      10.1664
    2339       9.8194
    2340       9.7911
    2341       9.8574
    2342      10.5319
    2343       9.5525
    2344       9.4029
    2345       9.3861
    2346       9.6961
    2347       9.8517
    2348       9.3253
    2349      10.0942
    2350       9.6354
    2351       9.5940
    2352       9.1530
    2353       9.3376
    2354       9.4823
    2355       8.9965
    2356       9.2384
    2357       9.7203
    2358       9.9803
    2359       9.9342
    2360       9.6253
    2361       9.5182
    2362       9.8353
    2363       9.7222
    2364       9.0120
    2365       9.0700
    2366       8.8587
    2367       8.6831
    2368       9.4280
    2369       9.1005
    2370       8.5682
    2371       9.5988
    2372       9.0888
    2373       9.5128
    2374       8.6976
    2375       9.0683
    2376       8.9451
    2377       9.0936
    2378       8.5804
    2379       9.3239
    2380       9.1414
    2381       9.3988
    2382       9.7590
    2383       9.3124
    2384       9.3179
    2385       9.2215
    2386       9.4410
    2387       9.9557
    2388       9.7504
    2389      10.0523
    2390      10.0069
    2391       9.3719
    2392       9.8947
    2393       9.2680
    2394       9.5785
    2395       9.5887
    2396       9.7159
    2397       9.6940
    2398       9.1312
    2399       9.8147
    2400       9.5907
    2401       9.5751
    2402       8.9195
    2403       9.0648
    2404       9.5568
    2405       8.9495
    2406       8.7536
    2407       8.7005
    2408       8.8148
    2409       8.4449
    2410       8.8722
    2411       9.1236
    2412       8.5852
    2413       9.6571
    2414       9.5521
    2415       9.1536
    2416       9.6422
    2417       9.7370
    2418       9.6044
    2419       9.0700
    2420       9.1262
    2421       9.5144
    2422       9.0473
    2423       9.3096
    2424       8.7483
    2425       9.3992
    2426       8.9473
    2427       9.3275
    2428       8.7858
    2429       8.9805
    2430       9.1707
    2431       9.3591
    2432       8.6875
    2433       9.5094
    2434       9.1199
    2435       9.6998
    2436       8.8189
    2437       9.0615
    2438       9.5846
    2439       9.4925
    2440       9.0502
    2441       9.2321
    2442       9.0439
    2443       9.2055
    2444       9.5899
    2445       9.7701
    2446       9.3055
    2447       9.7301
    2448       9.1064
    2449       9.2371
    2450       9.4929
    2451       9.5597
    2452       9.1219
    2453       9.9560
    2454       9.5472
    2455       9.3006
    2456       9.2706
    2457       9.7593
    2458       9.8500
    2459       9.6117
    2460       9.6648
    2461       9.3904
    2462       9.4137
    2463       9.4178
    2464       9.4295
    2465       9.7653
    2466       9.7814
    2467       9.4482
    2468      10.1471
    2469       9.8646
    2470       9.8400
    2471      10.0162
    2472       9.8831
    2473      10.1106
    2474       9.8537
    2475       9.9592
    2476       9.7716
    2477       9.9750
    2478      10.0152
    2479       9.9054
    2480       9.8610
    2481      10.3515
    2482      10.7768
    2483      10.7757
    2484      10.2409
    2485      11.2866
    2486      10.8267
    2487      10.6095
    2488      10.2787
    2489       9.6555
    2490       9.6988
    2491       9.2880
    2492       9.0864
    2493       9.6159
    2494       9.9663
    2495       9.3236
    2496       8.9878
    2497       8.5987
    2498       9.2798
    2499       9.3166
    2500       9.9917
    2501       9.6824
    2502       9.6299
    2503      10.0053
    2504       9.6119
    2505       9.7734
    2506       9.5857
    2507       9.1812
    2508       9.8038
    2509       9.1032
    2510       9.9661
    2511       8.8014
    2512       9.0473
    2513       8.7428
    2514       8.4602
    2515       8.8090
    2516       8.4742
    2517       8.7745
    2518       9.4955
    2519       9.1158
    2520       9.0369
    2521       8.7386
    2522       8.8470
    2523       8.8942
    2524       9.0066
    2525       8.9896
    2526       8.5144
    2527       8.9437
    2528       9.2231
    2529       8.8145
    2530       9.1617
    2531       9.1354
    2532       9.1524
    2533       9.0645
    2534       9.5267
    2535       9.0302
    2536       8.6142
    2537       8.5197
    2538       9.3069
    2539       8.9273
    2540       8.4746
    2541       8.9656
    2542       9.2670
    2543       8.9156
    2544       9.5619
    2545       9.4554
    2546       9.3364
    2547       9.5073
    2548       9.3802
    2549       9.4190
    2550       9.4377
    2551      10.0604
    2552       9.5282
    2553       9.5646
    2554       9.3765
    2555       8.8553
    2556       9.4305
    2557       8.8951
    2558       9.6175
    2559       9.0936
    2560       9.1320
    2561       9.4679
    2562       9.1950
    2563       9.1527
    2564       8.5841
    2565       9.2120
    2566       8.7472
    2567       9.4773
    2568       9.0241
    2569       9.2875
    2570       9.2857
    2571       9.0155
    2572       8.8447
    2573       8.9743
    2574       9.5730
    2575       8.8622
    2576       9.3717
    2577       8.9876
    2578       8.7267
    2579       9.4149
    2580       9.1778
    2581       9.6859
    2582       9.6567
    2583       9.4131
    2584       8.8200
    2585       8.9480
    2586       9.1838
    2587       8.5216
    2588       8.8281
    2589       8.8839
    2590       8.8083
    2591       9.1321
    2592       8.4243
    2593      10.2807
    2594       9.6594
    2595       9.1465
    2596       9.0613
    2597       9.2146
    2598       9.4485
    2599       9.3689
    2600       8.9821
    2601       9.1456
    2602       8.5594
    2603       8.9830
    2604       9.0366
    2605       8.9245
    2606       9.1857
    2607       8.9299
    2608       8.3092
    2609       8.8470
    2610       9.4965
    2611       9.4533
    2612       9.1815
    2613       9.2097
    2614       9.2775
    2615       9.8016
    2616       9.6949
    2617       9.9571
    2618       9.4453
    2619       9.3124
    2620       9.6402
    2621       9.1204
    2622       9.1869
    2623      10.1731
    2624      10.7112
    2625      10.2566
    2626      10.0957
    2627      10.0497
    2628       9.5924
    2629      10.0101
    2630       9.6580
    2631       9.1432
    2632       9.5334
    2633       9.4148
    2634       9.4446
    2635       9.5770
    2636       9.6654
    2637       9.5325
    2638       9.3526
    2639       9.0919
    2640       9.5196
    2641       9.3333
    2642       9.3969
    2643       9.7644
    2644       9.7079
    2645      10.2058
    2646       9.7063
    2647       9.1660
    2648       9.3733
    2649       9.6674
    2650       9.0057
    2651       8.9924
    2652       9.1013
    2653       8.9781
    2654       8.9159
    2655       8.9981
    2656       9.0695
    2657       9.1705
    2658       9.1137
    2659       9.0029
    2660       8.6059
    2661       8.6480
    2662       8.6009
    2663       8.8782
    2664       8.6073
    2665       8.6333
    2666       8.5855
    2667       7.8847
    2668       8.3445
    2669       8.4710
    2670       8.4086
    2671       8.4247
    2672       8.5126
    2673       8.5492
    2674       8.7020
    2675       8.3728
    2676       8.8365
    2677       8.8623
    2678       8.6831
    2679       8.9403
    2680       9.0661
    2681       8.9429
    2682       8.4314
    2683       9.2111
    2684       9.2169
    2685       8.2670
    2686       8.2776
    2687       8.3054
    2688       8.5499
    2689       9.5471
    2690       9.4664
    2691       9.3505
    2692       8.8075
    2693       8.2276
    2694       8.4875
    2695       8.4633
    2696       9.2352
    2697       9.4083
    2698       9.1873
    2699       8.5461
    2700       8.6417
    2701       8.6615
    2702       8.6534
    2703       8.6764
    2704       8.4695
    2705       8.3916
    2706       8.3904
    2707       8.3921
    2708       8.5710
    2709       8.6573
    2710       8.2644
    2711       8.1650
    2712       8.6020
    2713       8.3581
    2714       8.6527
    2715       7.9186
    2716       7.8852
    2717       8.1074
    2718       8.0084
    2719       8.4255
    2720       8.2425
    2721       8.5884
    2722       8.5482
    2723       9.0875
    2724       8.8758
    2725       8.7692
    2726       9.1049
    2727       8.9702
    2728       8.8047
    2729       9.4151
    2730       9.7408
    2731       9.0862
    2732       8.8142
    2733       8.8408
    2734       9.0859
    2735       9.3856
    2736       9.1699
    2737       9.4044
    2738       9.3376
    2739       9.0864
    2740       9.2583
    2741       9.2267
    2742       9.7851
    2743       9.2658
    2744       8.8649
    2745       8.2237
    2746       9.1909
    2747       9.2704
    2748       9.1755
    2749       9.5255
    2750       9.4081
    2751       9.6380
    2752       9.4397
    2753       9.7046
    2754       9.0424
    2755       9.3711
    2756       8.7777
    2757       8.3220
    2758       8.2110
    2759       8.4084
    2760       8.7006
    2761       8.1310
    2762       8.4703
    2763       8.7556
    2764       9.0580
    2765       8.4514
    2766       8.3926
    2767       8.2720
    2768       8.3768
    2769       8.5050
    2770       8.8135
    2771       8.6080
    2772       8.5758
    2773       9.0286
    2774       9.2098
    2775       9.1963
    2776       8.8905
    2777       8.9205
    2778       8.3774
    2779       8.7378
    2780       8.1213
    2781       8.1976
    2782       8.4320
    2783       7.9337
    2784       7.8277
    2785       8.1610
    2786       8.5097
    2787       8.5779
    2788       8.4406
    2789       8.6411
    2790       8.6196
    2791       8.3136
    2792       8.2215
    2793       8.3107
    2794       8.6528
    2795       8.4504
    2796       8.0043
    2797       8.8217
    2798       8.1104
    2799       8.0592
    2800       7.9295
    2801       8.4039
    2802       8.4980
    2803       7.9505
    2804       7.7972
    2805       8.5280
    2806       8.5497
    2807       8.6726
    2808       8.4543
    2809       8.1489
    2810       8.3903
    2811       8.2959
    2812       9.5203
    2813       8.7249
    2814       8.9111
    2815       8.7989
    2816       8.2833
    2817       8.7910
    2818       8.4944
    2819       8.8333
    2820       9.0102
    2821       8.8452
    2822       8.7493
    2823       9.1320
    2824       9.0042
    2825       8.7484
    2826       8.5484
    2827       8.7164
    2828       8.6846
    2829       8.2696
    2830       9.2405
    2831       8.1923
    2832       8.3575
    2833       8.4057
    2834       8.4013
    2835       8.6557
    2836       8.6415
    2837       8.1928
    2838       8.8058
    2839       8.6538
    2840       9.0776
    2841       9.0426
    2842       8.9094
    2843       9.4126
    2844       9.2726
    2845       9.1670
    2846       8.8376
    2847       9.2248
    2848       9.0912
    2849       9.2173
    2850       8.8260
    2851       8.8908
    2852       9.0711
    2853       8.5979
    2854       8.8150
    2855       8.8313
    2856       8.5404
    2857       8.8694
    2858       9.9130
    2859       9.7738
    2860       9.2707
    2861      10.1587
    2862       9.4551
    2863       9.4038
    2864       9.4166
    2865       9.3740
    2866       9.3817
    2867       9.2545
    2868       9.4182
    2869       9.6331
    2870      10.0869
    2871       9.2697
    2872       9.1077
    2873       8.8044
    2874       9.6049
    2875       9.1747
    2876       9.7834
    2877       9.4460
    2878       9.1917
    2879       9.5647
    2880       9.4756
    2881       9.7522
    2882       9.1723
    2883       9.3297
    2884       9.1749
    2885       9.3317
    2886       9.5947
    2887       9.5382
    2888       9.3083
    2889       9.1395
    2890       9.5613
    2891       9.5132
    2892       9.6922
    2893       9.5049
    2894      10.2334
    2895       9.5853
    2896       9.3716
    2897       9.8808
    2898      10.1829
    2899       9.2561
    2900       9.8335
    2901       9.2977
    2902       9.0257
    2903       9.6658
    2904       9.0182
    2905       9.6102
    2906       9.4909
    2907       9.5587
    2908       9.2120
    2909       9.6021
    2910       9.7296
    2911       9.5031
    2912      10.0813
    2913       9.6374
    2914       9.9377
    2915      10.0803
    2916       9.8368
    2917      10.3284
    2918       9.6107
    2919      10.7205
    2920      10.2847
    2921       9.5905
    2922       9.4867
    2923      10.1448
    2924      10.4982
    2925      10.1228
    2926      10.1339
    2927      10.1415
    2928      10.5994
    2929       9.7220
    2930       9.8607
    2931       9.7819
    2932       9.2127
    2933      10.1470
    2934       9.4722
    2935       9.8218
    2936       9.6147
    2937      10.0969
    2938       9.8460
    2939       9.1964
    2940       9.6826
    2941      10.0587
    2942      10.1237
    2943      10.0430
    2944       9.6995
    2945       9.7258
    2946      10.4804
    2947       9.3891
    2948       9.3843
    2949       9.7372
    2950       9.6514
    2951       9.4843
    2952      10.1841
    2953      10.1824
    2954      10.2398
    2955      10.7104
    2956      10.0388
    2957      10.3664
    2958       9.8382
    2959      10.1524
    2960      11.2848
    2961      10.9770
    2962      10.9138
    2963      10.7506
    2964      10.1312
    2965      10.0304
    2966      10.0102
    2967      10.3319
    2968      10.2204
    2969      10.5439
    2970      10.2281
    2971      10.2550
    2972      10.1980
    2973      10.5757
    2974      10.0652
    2975       9.8601
    2976      10.0649
    2977      10.6043
    2978      10.2010
    2979       9.8406
    2980      10.2802
    2981       9.7960
    2982      10.1202
    2983       9.5120
    2984       9.8476
    2985       9.0773
    2986       9.4867
    2987       9.7482
    2988       9.0790
    2989       9.8226
    2990       9.5444
    2991       9.3861
    2992       9.1239
    2993       9.1881
    2994       9.4061
    2995       9.4920
    2996       9.8707
    2997      10.6822
    2998      10.6744
    2999      10.5566
    3000      10.0724
    3001       9.9194
    3002       9.4235
    3003       9.5675
    3004       9.5773
    3005       9.8270
    3006      10.2684
    3007       9.9101
    3008       9.4442
    3009       9.7054
    3010       9.7227
    3011      10.1443
    3012       9.6423
    3013      10.0863
    3014       9.1750
    3015       9.7626
    3016      10.1078
    3017       9.8731
    3018       9.3526
    3019       9.9556
    3020       9.5631
    3021       9.8821
    3022      10.1690
    3023      10.4907
    3024      10.6522
    3025      11.0755
    3026      10.8196
    3027      10.8713
    3028      11.4968
    3029      11.3463
    3030      11.0486
    3031      11.0814
    3032      11.0551
    3033      10.8369
    3034      10.4713
    3035      10.6397
    3036      10.0593
    3037      10.2536
    3038      10.1425
    3039       9.8797
    3040       9.9321
    3041       9.6447
    3042       9.6597
    3043       9.4346
    3044       9.1807
    3045       9.8096
    3046      10.4038
    3047       9.2893
    3048       9.5609
    3049       9.5348
    3050       9.7618
    3051      10.1559
    3052       9.1993
    3053       9.3320
    3054       9.7964
    3055       9.7805
    3056       9.5464
    3057       9.2679
    3058       9.1932
    3059       9.2155
    3060       9.5188
    3061       9.4034
    3062       9.7040
    3063       8.9228
    3064       9.7779
    3065       9.4631
    3066       9.6923
    3067       9.6464
    3068       9.3180
    3069       9.2878
    3070       8.8963
    3071       8.9470
    3072       9.2277
    3073       9.1642
    3074      10.3136
    3075       9.5517
    3076       9.5891
    3077       9.7457
    3078       9.1926
    3079       9.2904
    3080       9.2163
    3081       9.3887
    3082       9.6299
    3083       9.1641
    3084       9.1285
    3085       8.8517
    3086       8.9627
    3087       9.3649
    3088       9.5133
    3089       9.1058
    3090       9.3182
    3091       9.5789
    3092       8.9117
    3093       9.4924
    3094       9.6839
    3095       9.2520
    3096      10.1402
    3097       9.6522
    3098       9.6138
    3099       9.6801
    3100       9.6776
    3101       9.6790
    3102       9.6750
    3103       9.5004
    3104       9.4715
    3105       9.7394
    3106       9.5111
    3107       9.5302
    3108       9.7946
    3109       9.7150
    3110       9.1836
    3111       9.3148
    3112       8.8908
    3113       9.4361
    3114       9.3411
    3115       9.7604
    3116       9.5382
    3117       9.3188
    3118       8.5685
    3119       8.5589
    3120       8.9280
    3121       9.0423
    3122       9.3032
    3123       8.7632
    3124       9.2466
    3125       9.1233
    3126       9.0755
    3127       9.6003
    3128       9.1305
    3129       8.6736
    3130       8.5983
    3131       8.7110
    3132       9.5332
    3133       9.0842
    3134       9.4758
    3135       9.2477
    3136       9.6988
    3137       9.2096
    3138       9.2172
    3139       9.6435
    3140       9.7344
    3141       9.7569
    3142       9.7143
    3143       9.8821
    3144      10.0058
    3145      10.4006
    3146      10.5551
    3147      10.3676
    3148      10.0567
    3149      10.2862
    3150      10.3579
    3151       9.4110
    3152      10.3029
    3153      10.0771
    3154      10.0800
    3155      10.5347
    3156      10.1279
    3157      10.4490
    3158       9.7581
    3159      10.6421
    3160      10.2305
    3161      10.3488
    3162      10.5908
    3163      10.1663
    3164      10.5781
    3165      10.5035
    3166      10.5549
    3167      10.4624
    3168      11.0001
    3169      10.6006
    3170      10.8624
    3171      10.7939
    3172      10.9582
    3173      11.1055
    3174      10.7597
    3175      11.1270
    3176      11.2388
    3177      10.5712
    3178      10.5978
    3179      11.0083
    3180      11.1209
    3181      11.6300
    3182      11.2301
    3183      11.3604
    3184      11.2181
    3185      11.5776
    3186      10.7604
    3187      11.3634
    3188      11.0319
    3189      11.7524
    3190      10.7773
    3191      10.8483
    3192      11.4037
    3193      10.9311
    3194      11.0091
    3195      11.2943
    3196      10.9338
    3197      11.2363
    3198      11.4150
    3199      10.8131
    3200      11.1192
    3201      10.9957
    3202      11.3226
    3203      10.5634
    3204      10.1716
    3205      10.5952
    3206      10.5253
    3207      10.9589
    3208      11.5311
    3209      10.6836
    3210      10.4490
    3211      10.9968
    3212      10.4124
    3213      10.3322
    3214      10.5475
    3215       9.6372
    3216      10.2644
    3217       9.7292
    3218      10.5079
    3219      10.5494
    3220      11.1076
    3221      11.0794
    3222      10.6369
    3223      10.5652
    3224      10.1651
    3225      10.4894
    3226      10.5731
    3227      10.3529
    3228      10.8381
    3229      10.1460
    3230      10.5301
    3231      11.0337
    3232      11.1865
    3233      10.3278
    3234      10.4285
    3235      10.4333
    3236       9.6545
    3237       9.7282
    3238      10.0975
    3239       9.4399
    3240       9.9582
    3241       9.7411
    3242      10.0289
    3243      10.2726
    3244      10.5467
    3245      10.8259
    3246      10.7247
    3247      10.1538
    3248      10.9740
    3249      10.7479
    3250      10.9310
    3251      10.7145
    3252      10.3959
    3253      10.5340
    3254      11.1389
    3255      10.7921
    3256      10.7804
    3257      10.9862
    3258      11.7378
    3259      10.7737
    3260      11.3037
    3261      10.4927
    3262      10.4211
    3263      10.8864
    3264      10.5459
    3265      10.0186
    3266      10.2771
    3267      10.0968
    3268       9.5853
    3269       9.7024
    3270      10.0701
    3271       9.8989
    3272       9.8665
    3273       9.5836
    3274       9.8410
    3275       9.6842
    3276      10.5019
    3277      10.1109
    3278      10.1609
    3279       9.7711
    3280      10.2608
    3281      10.5547
    3282      10.8686
    3283      10.9494
    3284      11.1241
    3285      11.4768
    3286      11.4398
    3287      11.0429
    3288      11.3200
    3289      11.1568
    3290      10.9282
    3291      10.6633
    3292      10.5725
    3293      10.9267
    3294      10.9736
    3295      11.1782
    3296      10.9833
    3297      10.6841
    3298      10.5330
    3299      10.9541
    3300      10.7001
    3301      10.4820
    3302      10.3133
    3303       9.9445
    3304       9.1810
    3305       9.4632
    3306       9.9127
    3307       9.5705
    3308       9.0921
    3309       9.5596
    3310       9.4837
    3311       9.1449
    3312       9.4344
    3313       8.8694
    3314       8.9515
    3315       9.4844
    3316       9.3082
    3317       9.5022
    3318      10.1117
    3319       9.9007
    3320      10.2856
    3321       9.7649
    3322      10.2135
    3323      10.4720
    3324      10.6968
    3325      10.8897
    3326      10.3192
    3327      10.7137
    3328      10.6506
    3329      10.3250
    3330      10.6764
    3331      10.8234
    3332      10.4485
    3333      10.5577
    3334      10.2943
    3335      10.5892
    3336       9.8390
    3337      10.1806
    3338       9.9451
    3339       9.9314
    3340       9.8994
    3341      10.0476
    3342       9.0268
    3343       9.8252
    3344       9.8608
    3345       9.9043
    3346      10.2881
    3347       9.8808
    3348       9.8910
    3349       9.9245
    3350       9.9754
    3351       9.7788
    3352      10.0047
    3353       9.9669
    3354       9.4398
    3355       9.5701
    3356       9.4300
    3357       9.9477
    3358       9.2015
    3359       9.9149
    3360       9.9787
    3361      10.0415
    3362      10.2721
    3363      10.4354
    3364      10.2461
    3365      10.0356
    3366       9.6840
    3367      10.5342
    3368       9.8648
    3369      10.3555
    3370      10.2231
    3371       9.7013
    3372       9.7457
    3373       9.3321
    3374       9.9621
    3375       9.6452
    3376       9.6148
    3377       9.9777
    3378      10.1750
    3379       9.7927
    3380       9.8035
    3381      10.2691
    3382      10.6542
    3383      10.0515
    3384       9.9892
    3385      10.1377
    3386       9.2923
    3387       9.1988
    3388       9.4063
    3389       9.4440
    3390       9.5299
    3391       9.3506
    3392       9.7300
    3393       9.5578
    3394      10.6123
    3395      10.3952
    3396      10.0561
    3397      10.4154
    3398      10.3876
    3399      10.4824
    3400      10.2076
    3401      10.9037
    3402      10.5120
    3403      10.2390
    3404       9.8251
    3405       9.6390
    3406      10.3265
    3407      10.0434
    3408       9.5533
    3409       9.9873
    3410      10.0267
    3411      10.2870
    3412       9.6812
    3413       9.3525
    3414      10.1582
    3415      10.1318
    3416       9.6322
    3417      10.0975
    3418       9.7398
    3419       9.8902
    3420      10.2098
    3421      10.1531
    3422      10.2979
    3423      10.1185
    3424      10.7273
    3425      11.0367
    3426      10.6328
    3427       9.3963
    3428      10.3225
    3429       9.7697
    3430       9.7750
    3431       9.5524
    3432       9.6157
    3433       9.8315
    3434       9.8265
    3435       9.7952
    3436       9.7378
    3437      10.4284
    3438      10.0085
    3439      10.3683
    3440      10.4077
    3441       9.8462
    3442      10.1091
    3443      10.6235
    3444      11.0851
    3445      10.9280
    3446      11.2107
    3447      10.8483
    3448      11.2262
    3449      11.1105
    3450      11.1524
    3451      11.1449
    3452      10.9524
    3453      11.1631
    3454      10.6961
    3455      11.4407
    3456      10.4350
    3457      10.7449
    3458      10.3188
    3459      10.2023
    3460      10.0476
    3461      10.2088
    3462      10.5906
    3463      10.1203
    3464      11.0452
    3465      10.4961
    3466      10.0100
    3467       9.9156
    3468      10.3089
    3469      10.2381
    3470      10.5914
    3471      10.5167
    3472      10.1218
    3473      10.0256
    3474       9.8806
    3475      10.4379
    3476      10.5789
    3477      10.2125
    3478      10.8005
    3479      11.4047
    3480      11.2465
    3481      10.6923
    3482      10.9086
    3483      11.2209
    3484      11.4640
    3485      11.1609
    3486      11.6296
    3487      11.1496
    3488      10.9441
    3489      11.4503
    3490      10.6277
    3491      10.9567
    3492      10.5872
    3493      10.9755
    3494      10.9221
    3495      11.2245
    3496      11.2039
    3497      11.7644
    3498      11.7162
    3499      11.8751
    3500      12.0137
    3501      12.2928
    3502      12.3738
    3503      12.3414
    3504      11.9874
    3505      11.4212
    3506      11.9697
    3507      12.4804
    3508      12.1364
    3509      11.9991
    3510      11.8351
    3511      12.0637
    3512      12.1117
    3513      11.7406
    3514      11.8715
    3515      11.5557
    3516      11.8633
    3517      11.4433
    3518      11.7759
    3519      12.0208
    3520      11.2493
    3521      11.2496
    3522      11.1915
    3523      10.9057
    3524      11.1779
    3525      10.7762
    3526      10.6074
    3527      10.9383
    3528      10.7159
    3529      10.1417
    3530      10.4689
    3531      10.1624
    3532       9.9701
    3533       9.4989
    3534       9.8527
    3535       9.9486
    3536       9.8674
    3537       9.8489
    3538      10.4449
    3539       9.6804
    3540       9.8254
    3541       9.9117
    3542       9.5882
    3543       9.7288
    3544       9.0691
    3545       9.3242
    3546      10.2565
    3547       8.8997
    3548       9.3526
    3549       9.5445
    3550       9.2368
    3551       9.7455
    3552       9.6950
    3553      10.4730
    3554      10.3236
    3555      10.6621
    3556      10.3489
    3557       9.9280
    3558       9.5361
    3559      11.0200
    3560      10.9055
    3561      10.3450
    3562      10.8650
    3563      10.3964
    3564      10.9398
    3565      10.3733
    3566      10.2385
    3567       9.6176
    3568      10.1169
    3569       9.8420
    3570       9.7539
    3571       9.3517
    3572       8.9676
    3573       9.4697
    3574      10.1450
    3575      10.0728
    3576      10.3549
    3577       9.2447
    3578       9.8573
    3579      10.0913
    3580      10.2183
    3581      10.0003
    3582      10.3088
    3583      10.1472
    3584       9.9280
    3585       9.5753
    3586      10.1543
    3587       9.7151
    3588       9.9342
    3589      10.0091
    3590       9.7027
    3591       9.9111
    3592       9.9101
    3593       9.6414
    3594      10.5992
    3595       9.7641
    3596      10.0957
    3597       9.9434
    3598      10.0834
    3599       9.7425
    3600      10.0906
    3601      10.3455
    3602      10.2587
    3603      10.1181
    3604      10.3787
    3605      10.5703
    3606      10.0786
    3607       9.9746
    3608       9.8540
    3609       9.8539
    3610      10.0564
    3611      10.0709
    3612      10.4177
    3613      10.1007
    3614      10.3013
    3615      10.5391
    3616      10.6601
    3617      10.9500
    3618      10.3531
    3619      10.7218
    3620      10.4668
    3621      10.3127
    3622       9.8269
    3623      10.6242
    3624      10.0034
    3625       9.9055
    3626      10.1677
    3627       9.5666
    3628       9.6860
    3629       9.3590
    3630       9.8142
    3631       9.6248
    3632       9.9544
    3633      10.6860
    3634      10.4367
    3635       9.4901
    3636      10.3844
    3637      10.0103
    3638      10.5007
    3639      10.7187
    3640      10.6954
    3641      11.1638
    3642      10.1118
    3643      10.6569
    3644      10.7182
    3645      10.3768
    3646      10.6497
    3647      10.6769
    3648      10.9228
    3649      11.8404
    3650      11.2066
    3651      11.4515
    3652      10.9865
    3653      11.0553
    3654      10.6794
    3655      10.7458
    3656      10.6280
    3657      10.7213
    3658      11.2507
    3659      11.3657
    3660      11.1795
    3661      11.6671
    3662      10.9973
    3663      11.2934
    3664      10.6472
    3665      10.8214
    3666      11.2666
    3667      11.5812
    3668      10.5914
    3669      10.7675
    3670      10.3780
    3671      10.5443
    3672       9.7633
    3673      10.1249
    3674      10.4061
    3675      10.6139
    3676      10.5684
    3677       9.9486
    3678       9.3299
    3679      10.1758
    3680       9.9001
    3681       9.6233
    3682       9.9419
    3683       9.8515
    3684       9.1665
    3685       9.2519
    3686       9.0855
    3687       9.8886
    3688       9.8412
    3689       9.4854
    3690       9.3347
    3691       9.6671
    3692      10.4092
    3693      10.1291
    3694      10.3158
    3695      10.4976
    3696      10.8975
    3697      10.9323
    3698      11.1192
    3699      10.7595
    3700      10.5953
    3701      10.8677
    3702      10.0651
    3703      10.0071
    3704       9.8355
    3705      10.3614
    3706       9.6600
    3707      10.3011
    3708       9.3462
    3709      10.2194
    3710       9.7656
    3711      10.0486
    3712      10.4158
    3713       9.7138
    3714       9.5743
    3715      10.2414
    3716      10.0226
    3717       9.8375
    3718      10.1513
    3719      10.2697
    3720      10.5025
    3721      10.0596
    3722      10.0111
    3723      10.4084
    3724      10.2401
    3725      10.4079
    3726      10.0340
    3727      10.3878
    3728      10.9771
    3729      10.6555
    3730      10.0025
    3731      10.8459
    3732      10.6219
    3733      10.5169
    3734      10.1622
    3735       9.7461
    3736      10.4930
    3737      11.0654
    3738      11.0080
    3739      10.5122
    3740      11.3171
    3741      10.7347
    3742      11.0606
    3743      10.9498
    3744      11.2152
    3745      11.7999
    3746      11.0006
    3747      10.9497
    3748      11.6543
    3749      11.4707
    3750      10.8990
    3751      10.5790
    3752      10.1236
    3753      10.2981
    3754      10.2430
    3755      10.1659
    3756      10.3339
    3757      10.1099
    3758      10.8988
    3759      10.3351
    3760       9.8938
    3761       9.9587
    3762      10.5368
    3763      10.9113
    3764      10.8978
    3765      10.4448
    3766      10.3693
    3767      10.3168
    3768      10.4499
    3769      10.4652
    3770      10.3828
    3771      10.8530
    3772      10.6141
    3773      11.3200
    3774      10.8553
    3775      10.8045
    3776      10.7580
    3777      10.6294
    3778      10.5337
    3779      10.4622
    3780      10.4253
    3781      10.8988
    3782      11.0768
    3783      10.5261
    3784      10.4390
    3785      10.5666
    3786      10.2260
    3787      10.5520
    3788      10.8312
    3789      10.5317
    3790      10.7394
    3791      10.8620
    3792      11.2227
    3793      10.3991
    3794      10.6750
    3795      10.3081
    3796      11.3380
    3797      10.3822
    3798      10.4213
    3799      10.9245
    3800      11.0881
    3801      10.9277
    3802      10.4475
    3803       9.9066
    3804      10.7467
    3805      10.7942
    3806      10.6788
    3807      11.4458
    3808      11.1770
    3809      11.2251
    3810      11.9361
    3811      10.6737
    3812      10.4667
    3813      10.6789
    3814      10.9587
    3815      11.4492
    3816      10.9532
    3817      11.2986
    3818      10.9011
    3819      11.2397
    3820      11.2185
    3821      11.2049
    3822      11.3463
    3823      11.3555
    3824      11.4169
    3825      11.5790
    3826      10.9340
    3827      11.4521
    3828      11.0756
    3829      10.9547
    3830      10.9946
    3831      11.6751
    3832      11.3008
    3833      11.0666
    3834      11.1398
    3835      11.2652
    3836      10.6774
    3837      11.1946
    3838      10.8123
    3839      11.0436
    3840      10.7649
    3841      10.7466
    3842      10.7816
    3843      10.4946
    3844      10.8711
    3845      10.3678
    3846      10.6780
    3847      10.9654
    3848      10.8654
    3849      10.2167
    3850      10.8611
    3851      10.2246
    3852       9.9243
    3853       9.5599
    3854       9.9526
    3855      10.3825
    3856      10.2224
    3857       9.7785
    3858      10.0170
    3859       9.5950
    3860      10.5214
    3861      10.0860
    3862       9.9982
    3863       9.9014
    3864      11.2963
    3865      11.1256
    3866      11.0524
    3867      11.5233
    3868      11.1408
    3869      11.1500
    3870      11.2660
    3871      11.2040
    3872      10.5638
    3873      10.6928
    3874      10.7849
    3875      11.5150
    3876      11.3956
    3877      11.6139
    3878      11.7140
    3879      11.7278
    3880      12.8112
    3881      11.7934
    3882      12.3694
    3883      12.1178
    3884      12.0773
    3885      12.3745
    3886      12.0353
    3887      11.9956
    3888      11.6085
    3889      11.8322
    3890      12.0041
    3891      12.2087
    3892      12.5241
    3893      11.9692
    3894      11.8364
    3895      11.4097
    3896      11.3581
    3897      11.0179
    3898      10.7514
    3899      10.5942
    3900      10.9374
    3901      11.4984
    3902      11.8334
    3903      12.3308
    3904      11.7193
    3905      11.8116
    3906      11.6409
    3907      13.1186
    3908      13.0278
    3909      13.3186
    3910      13.1421
    3911      12.8073
    3912      13.1980
    3913      13.5975
    3914      13.9850
    3915      13.7835
    3916      14.4094
    3917      13.8031
    3918      14.9759
    3919      14.0641
    3920      14.0468
    3921      14.4836
    3922      13.4143
    3923      13.1692
    3924      13.4913
    3925      13.5153
    3926      12.8254
    3927      13.6881
    3928      13.8957
    3929      13.7751
    3930      14.0800
    3931      13.8996
    3932      13.4846
    3933      14.2939
    3934      13.7597
    3935      13.3797
    3936      12.7536
    3937      13.4444
    3938      12.9032
    3939      12.4912
    3940      11.8730
    3941      13.0013
    3942      12.8481
    3943      12.8652
    3944      12.4247
    3945      12.5810
    3946      12.4600
    3947      12.9449
    3948      12.4687
    3949      12.4216
    3950      12.1662
    3951      12.2077
    3952      12.2396
    3953      12.2125
    3954      12.5287
    3955      12.3416
    3956      12.3431
    3957      12.6061
    3958      12.4961
    3959      12.9654
    3960      13.1767
    3961      13.2773
    3962      13.5144
    3963      13.0538
    3964      13.2470
    3965      12.4068
    3966      12.5081
    3967      11.7678
    3968      12.5199
    3969      11.4186
    3970      11.3377
    3971      11.5286
    3972      12.0257
    3973      11.8696
    3974      11.9261
    3975      12.2075
    3976      12.2393
    3977      12.1207
    3978      11.9097
    3979      12.2866
    3980      11.3839
    3981      11.3807
    3982      11.9849
    3983      11.6086
    3984      12.0057
    3985      11.3289
    3986      11.9884
    3987      11.8075
    3988      11.7764
    3989      11.7498
    3990      11.6937
    3991      11.2028
    3992      11.9336
    3993      12.5496
    3994      12.1659
    3995      12.3635
    3996      12.3941
    3997      12.3657
    3998      12.2301
    3999      11.9299
    4000      11.3745
    4001      11.6320
    4002      11.2449
    4003      11.5648
    4004      11.8659
    4005      11.7762
    4006      11.1673
    4007      11.5266
    4008      11.3749
    4009      11.5012
    4010      12.1400
    4011      12.3266
    4012      12.1215
    4013      12.5588
    4014      12.2063
    4015      12.3782
    4016      12.3751
    4017      12.3043
    4018      12.5817
    4019      12.5939
    4020      12.9999
    4021      13.0518
    4022      12.3111
    4023      12.1539
    4024      12.4045
    4025      11.9441
    4026      11.7261
    4027      11.3078
    4028      12.2396
    4029      11.8799
    4030      11.6457
    4031      11.8745
    4032      12.1487
    4033      12.4941
    4034      12.6919
    4035      12.8680
    4036      12.4118
    4037      12.2366
    4038      12.3509
    4039      12.4561
    4040      13.3103
    4041      12.5390
    4042      12.8742
    4043      12.0854
    4044      11.8603
    4045      11.2116
    4046      12.2508
    4047      12.2750
    4048      12.0561
    4049      11.5173
    4050      12.2892
    4051      11.9485
    4052      11.2959
    4053      11.5335
    4054      11.2678
    4055      11.3053
    4056      10.8199
    4057      11.3432
    4058      11.7368
    4059      11.1815
    4060      11.0696
    4061      11.1876
    4062      10.9572
    4063      11.0369
    4064      10.5873
    4065      11.0304
    4066      10.8241
    4067      10.8321
    4068      11.2699
    4069      11.3306
    4070      10.5884
    4071      10.8912
    4072      10.8113
    4073      11.1525
    4074      10.9514
    4075      10.7447
    4076      10.8282
    4077      10.7202
    4078      10.5788
    4079      10.4284
    4080      10.8864
    4081      11.2724
    4082      10.7628
    4083      10.6515
    4084      10.5323
    4085      10.0423
    4086      10.5246
    4087       9.8576
    4088      10.4319
    4089      10.0310
    4090      10.0565
    4091       9.8955
    4092       9.8994
    4093       9.8258
    4094       9.6954
    4095       9.5921
    4096       9.3165
    4097       9.8193
    4098       9.8488
    4099       9.7006
    4100      10.2001
    4101       9.8966
    4102       9.7994
    4103       9.9977
    4104      10.1033
    4105      10.5101
    4106      10.4558
    4107       9.8580
    4108      10.0698
    4109      10.3499
    4110      10.3197
    4111      11.1499
    4112      10.6872
    4113      10.3316
    4114      10.7476
    4115      10.9571
    4116      10.0595
    4117      10.1542
    4118       9.9276
    4119       9.9495
    4120       9.8150
    4121       9.0504
    4122      10.1228
    4123      10.1571
    4124      10.2686
    4125      10.0349
    4126       9.8624
    4127       9.6375
    4128      10.1294
    4129      10.0948
    4130      10.2994
    4131      10.3157
    4132      10.0041
    4133      10.2060
    4134       9.7509
    4135      10.6456
    4136      10.2459
    4137      10.3288
    4138      10.5916
    4139      10.6469
    4140      10.9741
    4141      10.3911
    4142       9.9949
    4143      10.6551
    4144      10.2848
    4145      10.5339
    4146      10.7662
    4147      10.7869
    4148       9.8796
    4149      10.2207
    4150      10.2126
    4151       9.4737
    4152      10.9707
    4153      11.2507
    4154      10.2158
    4155      10.4521
    4156      10.2236
    4157       9.9757
    4158       9.9548
    4159      10.3290
    4160      10.0361
    4161      10.4602
    4162      10.5736
    4163      10.3122
    4164      10.6546
    4165      10.6575
    4166      10.6551
    4167      10.2900
    4168      10.5168
    4169       9.9020
    4170       9.8679
    4171      10.1406
    4172      10.5045
    4173       9.8302
    4174       8.8666
    4175       9.7825
    4176       9.9952
    4177      10.5821
    4178      10.1072
    4179       9.6418
    4180      10.0440
    4181       9.5068
    4182      10.0835
    4183      10.7973
    4184      10.0271
    4185       9.8940
    4186      10.2206
    4187      10.4191
    4188       9.2354
    4189      10.3125
    4190      10.4399
    4191      10.0944
    4192      10.0401
    4193      10.6762
    4194      10.5201
    4195      10.4171
    4196       9.9775
    4197      10.4583
    4198      10.2741
    4199      10.2969
    4200      10.4544
    4201      10.2143
    4202      10.6082
    4203      10.9002
    4204      11.3884
    4205      11.8223
    4206      11.8539
    4207      11.8328
    4208      11.7994
    4209      12.1787
    4210      11.9950
    4211      12.6648
    4212      12.7577
    4213      12.7199
    4214      12.6666
    4215      13.1992
    4216      12.5606
    4217      13.2492
    4218      12.8469
    4219      13.2415
    4220      12.8177
    4221      12.6251
    4222      12.7025
    4223      12.9963
    4224      12.6064
    4225      12.5153
    4226      13.2323
    4227      12.5969
    4228      12.4382
    4229      12.6419
    4230      12.4593
    4231      12.6893
    4232      11.9435
    4233      11.8014
    4234      12.8327
    4235      12.1026
    4236      11.7369
    4237      12.0360
    4238      12.0395
    4239      12.7859
    4240      11.6266
    4241      11.8685
    4242      11.7444
    4243      11.6624
    4244      11.8033
    4245      12.4495
    4246      11.7357
    4247      12.6513
    4248      11.9332
    4249      12.2567
    4250      11.9237
    4251      11.4933
    4252      11.6353
    4253      12.3245
    4254      11.3853
    4255      11.3587
    4256      11.5796
    4257      11.2457
    4258      11.2462
    4259      10.6595
    4260      11.3585
    4261      10.9614
    4262      11.2790
    4263      11.2109
    4264      11.1491
    4265      11.1788
    4266      12.2363
    4267      10.9025
    4268      10.6588
    4269      11.2853
    4270      10.9833
    4271      11.0195
    4272      11.3976
    4273      10.9020
    4274      11.5518
    4275      10.8137
    4276      10.3414
    4277      10.2477
    4278      10.5326
    4279      10.6938
    4280       9.9487
    4281       9.9532
    4282       9.9609
    4283      10.4761
    4284      10.5216
    4285      10.4984
    4286      10.0136
    4287      10.4696
    4288      10.3062
    4289      10.6084
    4290      10.0517
    4291      10.0601
    4292       9.7858
    4293      10.6110
    4294      10.4252
    4295      10.1517
    4296      10.6046
    4297      10.3013
    4298      10.5347
    4299       9.9367
    4300      10.4281
    4301      10.5686
    4302      10.4853
    4303      10.6637
    4304      10.5600
    4305      11.0964
    4306      10.3298
    4307      10.5361
    4308      10.5143
    4309      10.3854
    4310      11.8355
    4311      11.5703
    4312      11.8028
    4313      12.0843
    4314      12.2816
    4315      11.8875
    4316      11.7021
    4317      11.5369
    4318      11.7494
    4319      11.3140
    4320      10.7755
    4321      12.0289
    4322      11.9015
    4323      11.3704
    4324      10.8901
    4325      11.3876
    4326      11.2714
    4327      11.2404
    4328      10.8599
    4329      10.5405
    4330      10.9790
    4331      10.4936
    4332      10.1382
    4333      10.3906
    4334      10.7944
    4335      11.1355
    4336      11.0326
    4337      11.2013
    4338      11.0921
    4339      11.2707
    4340      11.4567
    4341      11.9353
    4342      11.4838
    4343      11.0919
    4344      11.3321
    4345      11.2684
    4346      11.2925
    4347      12.0142
    4348      11.9388
    4349      11.9893
    4350      11.6844
    4351      11.3938
    4352      12.1750
    4353      11.5354
    4354      11.8444
    4355      11.7414
    4356      11.9304
    4357      12.3932
    4358      11.4270
    4359      11.0780
    4360      12.0554
    4361      11.7148
    4362      11.8551
    4363      12.4213
    4364      12.5090
    4365      12.0443
    4366      11.8983
    4367      12.0963
    4368      12.0520
    4369      11.7471
    4370      12.4106
    4371      11.0310
    4372      10.5491
    4373      11.2488
    4374      10.6510
    4375      10.7616
    4376      10.3412
    4377      10.5729
    4378      10.0140
    4379      10.5206
    4380       9.9337
    4381      10.1815
    4382       9.9665
    4383      10.2761
    4384      10.3824
    4385      10.0429
    4386      10.0795
    4387      10.1262
    4388       9.6172
    4389       9.9049
    4390       9.9519
    4391      10.2641
    4392      10.0211
    4393      10.8967
    4394      10.5211
    4395      10.8409
    4396      10.2979
    4397      10.8616
    4398      10.7540
    4399      11.7245
    4400      11.6794
    4401      11.1574
    4402      11.6276
    4403      11.4187
    4404      10.5677
    4405      10.8978
    4406      10.6372
    4407      10.5826
    4408      11.6195
    4409      11.6028
    4410      10.9723
    4411      11.6188
    4412      11.1168
    4413      10.9224
    4414      11.5111
    4415      11.2950
    4416      11.1415
    4417      11.8376
    4418      11.1038
    4419      11.3755
    4420      11.4448
    4421      10.8353
    4422      11.3555
    4423      11.2133
    4424      11.3341
    4425      11.1811
    4426      10.9195
    4427      11.3939
    4428      10.7694
    4429      10.4628
    4430      10.5887
    4431      10.3752
    4432       9.8632
    4433      10.0835
    4434      10.2126
    4435      10.7121
    4436      10.7444
    4437      10.1233
    4438      10.6708
    4439      10.3471
    4440      10.8085
    4441      10.6318
    4442      10.2612
    4443      10.0014
    4444      10.3603
    4445      10.3807
    4446      10.1022
    4447      10.1336
    4448      10.1554
    4449      10.6011
    4450      10.4848
    4451      11.1091
    4452      11.5123
    4453      11.2296
    4454      11.3187
    4455      11.0908
    4456      12.0201
    4457      11.2932
    4458      10.9401
    4459      11.2957
    4460      11.1683
    4461      11.0017
    4462      11.8019
    4463      11.3596
    4464      11.5122
    4465      11.7875
    4466      11.7226
    4467      11.9043
    4468      11.7311
    4469      11.2557
    4470      11.0689
    4471      11.2782
    4472      11.4609
    4473      11.3522
    4474      11.3265
    4475      11.2413
    4476      11.4231
    4477      11.0695
    4478      10.6728
    4479      11.3791
    4480      11.0765
    4481      11.0497
    4482      11.6542
    4483      10.7195
    4484      11.2966
    4485      11.4495
    4486      11.2691
    4487      10.8260
    4488      11.9256
    4489      11.4408
    4490      10.9294
    4491      11.5943
    4492      11.3768
    4493      11.4608
    4494      11.2569
    4495      11.3822
    4496      11.6234
    4497      11.7173
    4498      11.7396
    4499      11.7578
    4500      11.2213
    4501      11.4198
    4502      10.9879
    4503      11.1713
    4504      10.5781
    4505      10.9181
    4506      10.6949
    4507      11.1475
    4508      11.3181
    4509      11.3320
    4510      11.1263
    4511      11.2699
    4512      11.3607
    4513      11.3516
    4514      11.3096
    4515      10.6774
    4516      11.2698
    4517      10.8125
    4518      10.6576
    4519      11.6210
    4520      11.0652
    4521      11.3384
    4522      11.3439
    4523      10.4776
    4524      10.9367
    4525      10.4990
    4526      11.1668
    4527      11.5249
    4528      11.0127
    4529      11.0914
    4530      10.2738
    4531      10.7553
    4532      10.5365
    4533      10.9370
    4534      11.2079
    4535      11.2918
    4536      10.6705
    4537      10.7890
    4538      11.1954
    4539      12.0190
    4540      11.7426
    4541      11.9085
    4542      11.8204
    4543      11.8445
    4544      11.1771
    4545      11.0275
    4546      11.1100
    4547      11.5782
    4548      11.1128
    4549      11.0985
    4550      10.8124
    4551      10.7411
    4552      10.7921
    4553      10.5409
    4554      10.4412
    4555       9.9796
    4556       9.7212
    4557      10.5530
    4558      10.8553
    4559      11.0180
    4560      11.1438
    4561      11.1408
    4562      11.4596
    4563      11.4720
    4564      11.0400
    4565      10.9973
    4566      11.0369
    4567      11.0170
    4568      10.9660
    4569      10.6297
    4570      11.1718
    4571      11.3077
    4572      10.9518
    4573      11.3153
    4574      11.5306
    4575      11.6826
    4576      11.5413
    4577      11.6415
    4578      12.6166
    4579      12.2140
    4580      11.3566
    4581      11.0240
    4582      11.5916
    4583      11.5634
    4584      12.1905
    4585      11.5051
    4586      11.5036
    4587      11.3966
    4588      11.6568
    4589      11.6931
    4590      11.3618
    4591      11.0492
    4592      11.3932
    4593      11.2908
    4594      12.0841
    4595      11.6445
    4596      11.1585
    4597      10.9937
    4598      11.5481
    4599      11.3058
    4600      11.3867
    4601      10.9579
    4602      11.0142
    4603      10.5838
    4604      11.2275
    4605      11.3994
    4606      11.7332
    4607      11.5077
    4608      12.3010
    4609      12.0081
    4610      11.6068
    4611      11.6632
    4612      11.8075
    4613      10.5726
    4614      11.0503
    4615      11.4469
    4616      10.8937
    4617      11.0577
    4618      10.8590
    4619      10.6645
    4620      10.5853
    4621      10.8587
    4622      11.2056
    4623      11.2204
    4624      11.2329
    4625      10.8999
    4626      10.6562
    4627      10.8158
    4628      10.4970
    4629      11.2359
    4630      11.1435
    4631      11.1737
    4632      10.8878
    4633      10.5226
    4634      10.5738
    4635      10.7620
    4636      10.6381
    4637      10.7006
    4638      11.1098
    4639      11.2781
    4640      11.2467
    4641      11.3958
    4642      11.2874
    4643      11.3177
    4644      11.0430
    4645      11.3553
    4646      11.0025
    4647      10.5469
    4648      10.6515
    4649       9.8368
    4650      10.9661
    4651      10.4037
    4652      10.5813
    4653      11.0857
    4654      10.0639
    4655      10.5996
    4656      10.8095
    4657      10.9614
    4658      10.9145
    4659      11.4417
    4660      11.0103
    4661      10.9246
    4662      10.6440
    4663      11.6966
    4664      11.9627
    4665      11.4078
    4666      11.5743
    4667      10.9683
    4668      11.5223
    4669      11.1999
    4670      11.3889
    4671      11.2779
    4672      10.3775
    4673      10.6070
    4674      10.3702
    4675      11.0783
    4676      10.9002
    4677      11.1872
    4678      11.5571
    4679      10.7725
    4680      11.0947
    4681      11.7611
    4682      11.4690
    4683      11.2215
    4684      11.1080
    4685      10.8735
    4686      10.5314
    4687      10.4148
    4688      11.3079
    4689      11.1600
    4690      11.8170
    4691      11.6039
    4692      12.1659
    4693      12.0553
    4694      12.2891
    4695      12.3651
    4696      12.0476
    4697      12.1510
    4698      12.4079
    4699      12.7617
    4700      13.0423
    4701      12.2279
    4702      12.3050
    4703      12.2865
    4704      11.8278
    4705      11.9182
    4706      11.6717
    4707      11.5753
    4708      11.2903
    4709      11.3495
    4710      11.0281
    4711      10.6586
    4712      10.4262
    4713      11.0904
    4714      12.0021
    4715      10.8842
    4716      11.3741
    4717      10.7005
    4718      10.9604
    4719      10.1846
    4720      10.8509
    4721      10.5367
    4722      10.4202
    4723      10.5483
    4724      10.6075
    4725       9.8050
    4726      10.2235
    4727       9.6526
    4728      10.0121
    4729      10.1039
    4730       9.7573
    4731      10.0755
    4732      10.3203
    4733       9.8256
    4734       9.2231
    4735       9.8027
    4736       9.6287
    4737       9.7632
    4738       9.8992
    4739       9.9107
    4740       9.5381
    4741      10.1088
    4742       9.8870
    4743      10.4283
    4744      10.2991
    4745      10.1531
    4746      10.1021
    4747       9.7163
    4748       9.9504
    4749      10.2025
    4750      10.0824
    4751      10.7689
    4752      10.6589
    4753      10.8171
    4754      10.3695
    4755      10.9388
    4756      10.5832
    4757      10.3548
    4758       9.8289
    4759      10.7271
    4760      11.1335
    4761      10.8508
    4762      10.0979
    4763      10.4247
    4764      10.4749
    4765      10.5424
    4766      10.1218
    4767       9.7187
    4768       9.9606
    4769       9.5216
    4770      10.2750
    4771      10.0995
    4772       9.1470
    4773       9.8177
    4774      10.3883
    4775      10.1759
    4776      10.4485
    4777       9.7785
    4778       9.8208
    4779      10.6439
    4780      11.6368
    4781      10.9715
    4782      10.8000
    4783      10.2608
    4784      10.6345
    4785      10.3152
    4786      10.7633
    4787      11.1906
    4788      11.3376
    4789      10.3001
    4790      10.6511
    4791      10.3789
    4792      10.5603
    4793      10.8857
    4794      10.9312
    4795      11.5981
    4796      10.9773
    4797      11.1896
    4798      11.2027
    4799      10.6862
    4800      10.9481
    4801      11.2566
    4802      11.7624
    4803      11.3766
    4804      10.4482
    4805      10.9418
    4806      11.2982
    4807      10.9252
    4808      11.3098
    4809      11.5389
    4810      11.4002
    4811      10.8188
    4812      10.7237
    4813      10.5490
    4814      10.9194
    4815      11.2969
    4816      10.6868
    4817      10.3408
    4818       9.7855
    4819      10.7775
    4820      10.4193
    4821      10.4500
    4822      10.0410
    4823      10.4362
    4824      10.8026
    4825      11.0563
    4826      11.6189
    4827      11.1808
    4828      11.4151
    4829      11.9319
    4830      11.3730
    4831      11.5925
    4832      11.6036
    4833      11.7571
    4834      12.4697
    4835      12.0481
    4836      12.7703
    4837      12.4021
    4838      12.2173
    4839      12.4965
    4840      11.6342
    4841      11.6450
    4842      11.7261
    4843      12.5083
    4844      12.0233
    4845      12.6792
    4846      12.4225
    4847      11.8093
    4848      12.0792
    4849      12.6225
    4850      12.2014
    4851      12.1142
    4852      12.3474
    4853      12.5854
    4854      11.5064
    4855      12.6281
    4856      11.7653
    4857      12.2051
    4858      12.6556
    4859      12.0855
    4860      11.4259
    4861      12.1514
    4862      12.2890
    4863      12.3768
    4864      12.8049
    4865      12.6455
    4866      12.4381
    4867      12.8546
    4868      12.6593
    4869      12.7915
    4870      12.6009
    4871      12.3020
    4872      12.5628
    4873      12.5147
    4874      12.7767
    4875      12.3799
    4876      12.9649
    4877      12.7217
    4878      12.1664
    4879      12.1641
    4880      11.8321
    4881      11.6740
    4882      12.0902
    4883      12.2003
    4884      12.1632
    4885      12.2872
    4886      12.3733
    4887      12.2596
    4888      12.2954
    4889      12.0564
    4890      12.0854
    4891      12.2140
    4892      12.9751
    4893      11.9165
    4894      11.9111
    4895      12.1266
    4896      11.9224
    4897      11.9551
    4898      12.6641
    4899      11.8583
    4900      12.0521
    4901      12.2728
    4902      12.3097
    4903      12.0848
    4904      12.3978
    4905      12.2230
    4906      12.2456
    4907      12.4576
    4908      13.2541
    4909      12.5040
    4910      11.9013
    4911      12.0415
    4912      12.3330
    4913      12.3213
    4914      11.8423
    4915      12.3359
    4916      12.2539
    4917      11.8928
    4918      11.7802
    4919      11.9208
    4920      11.5051
    4921      11.9288
    4922      11.4630
    4923      12.0012
    4924      11.5689
    4925      11.5019
    4926      11.9975
    4927      11.1503
    4928      11.6550
    4929      11.1260
    4930      11.5818
    4931      11.5331
    4932      11.6004
    4933      10.6656
    4934      11.1868
    4935      11.6346
    4936      11.4974
    4937      10.7503
    4938      10.7693
    4939      10.9786
    4940      10.3314
    4941      10.9112
    4942      10.6844
    4943      11.1845
    4944      10.6621
    4945      11.7714
    4946      11.3060
    4947      11.3231
    4948      11.2277
    4949      11.4712
    4950      11.7798
    4951      11.2968
    4952      11.2082
    4953      10.9521
    4954      11.1872
    4955      11.2755
    4956      11.0161
    4957      11.4524
    4958      12.1782
    4959      11.8976
    4960      12.0027
    4961      11.8843
    4962      11.9938
    4963      11.7525
    4964      12.2064
    4965      11.8692
    4966      11.7390
    4967      10.9251
    4968      11.9039
    4969      11.6228
    4970      11.5917
    4971      12.0634
    4972      12.0122
    4973      11.7696
    4974      11.7233
    4975      11.7658
    4976      11.5365
    4977      10.8832
    4978      10.6474
    4979      10.6722
    4980       9.9865
    4981      10.1805
    4982      10.3644
    4983      10.7565
    4984      11.0927
    4985      10.9454
    4986      11.3420
    4987      10.4328
    4988      10.7914
    4989      11.1451
    4990      10.6057
    4991      10.3877
    4992       9.6039
    4993      10.4895
    4994       9.8605
    4995      10.1102
    4996      10.3641
    4997      11.3345
    4998      10.3431
    4999      10.5397
    5000      11.4758
    5001      11.4403
    5002      11.5646
    5003      10.6741
    5004      11.0447
    5005      10.6530
    5006      11.2787
    5007      11.3011
    5008      10.8962
    5009      10.8787
    5010      11.7951
    5011      11.1681
    5012      10.9355
    5013      10.8472
    5014      11.2643
    5015      10.7285
    5016      11.4677
    5017      11.5961
    5018      11.9543
    5019      11.2965
    5020      10.9361
    5021      10.6426
    5022      11.1718
    5023      11.6020
    5024      11.7623
    5025      11.9643
    5026      11.9890
    5027      11.6352
    5028      11.2396
    5029      11.7516
    5030      11.3668
    5031      11.5828
    5032      11.4257
    5033      11.4720
    5034      10.7560
    5035      10.4839
    5036      11.4244
    5037      10.9500
    5038      10.9939
    5039      10.2181
    5040      11.1518
    5041      11.2984
    5042      11.3816
    5043      11.1645
    5044      10.9394
    5045      10.4494
    5046      10.8368
    5047      10.6571
    5048      10.8427
    5049      10.9992
    5050      10.4665
    5051      10.4663
    5052      10.3521
    5053      10.3074
    5054      11.0001
    5055      10.0682
    5056      10.5026
    5057      10.6840
    5058      10.4639
    5059      10.3975
    5060       9.9147
    5061       9.5555
    5062       9.3991
    5063       9.7793
    5064      10.8679
    5065       9.7695
    5066      10.1532
    5067       9.6356
    5068       9.8513
    5069       9.5849
    5070      10.3670
    5071      10.1636
    5072      10.1209
    5073      10.2197
    5074       9.9276
    5075      10.2974
    5076      10.2877
    5077       9.4414
    5078       9.3973
    5079       9.8272
    5080      10.1475
    5081       9.9420
    5082       9.3674
    5083       9.7318
    5084       9.4346
    5085       9.3899
    5086       9.9088
    5087       9.6131
    5088       9.3902
    5089      10.0464
    5090       9.3603
    5091       9.3341
    5092       9.3151
    5093       9.2794
    5094       8.9555
    5095       8.9750
    5096       9.2495
    5097       9.9309
    5098       9.8115
    5099       9.2580
    5100       9.7218
    5101       9.4663
    5102       9.5072
    5103       9.4089
    5104       8.9004
    5105       9.1971
    5106       9.9642
    5107       9.4262
    5108       9.8677
    5109       9.1864
    5110       9.7775
    5111       9.8270
    5112      10.3688
    5113       9.6386
    5114       9.2767
    5115       9.0792
    5116       9.0311
    5117       9.6814
    5118       9.4679
    5119       9.7438
    5120       9.6551
    5121       8.9248
    5122       9.3927
    5123       9.3354
    5124       9.6763
    5125       9.9123
    5126       9.0410
    5127       9.1349
    5128       9.7231
    5129       9.2488
    5130       9.6345
    5131       9.4999
    5132       9.7179
    5133       9.7221
    5134       9.7070
    5135       9.3260
    5136       9.6545
    5137       9.6288
    5138       9.4773
    5139       9.9740
    5140       9.8438
    5141      10.1524
    5142       9.7334
    5143       9.5708
    5144       9.5289
    5145       9.4479
    5146       9.1511
    5147       9.6168
    5148       9.9220
    5149       9.2706
    5150       9.7098
    5151       8.7674
    5152       9.2381
    5153       8.6380
    5154       8.5171
    5155       9.1051
    5156       9.3396
    5157       9.0002
    5158       8.9657
    5159       9.4215
    5160       9.5454
    5161       9.2632
    5162       9.0611
    5163      10.4690
    5164       9.5647
    5165       9.7509
    5166       9.9997
    5167       9.8665
    5168       9.8324
    5169       9.3393
    5170       9.9729
    5171       9.7097
    5172       9.6932
    5173       9.7040
    5174       9.5079
    5175      10.0882
    5176       9.8902
    5177       9.6716
    5178      10.4933
    5179       9.8481
    5180      10.1211
    5181      10.3232
    5182      10.4528
    5183       9.8327
    5184      10.3740
    5185      10.0503
    5186      10.7143
    5187      10.0775
    5188       9.4677
    5189       9.9817
    5190       9.7218
    5191      10.1717
    5192       9.8138
    5193      10.2673
    5194      10.7750
    5195      10.0558
    5196      10.2377
    5197      10.0179
    5198      10.5251
    5199       9.9665
    5200      10.4101
    5201       9.2922
    5202      10.0340
    5203       9.3672
    5204       9.8056
    5205       9.6956
    5206       9.3939
    5207       9.4622
    5208       9.9623
    5209       9.3998
    5210       9.5911
    5211       9.5488
    5212       9.6585
    5213      10.1250
    5214      10.2354
    5215      10.4008
    5216      10.2022
    5217      10.4384
    5218      10.0812
    5219      10.5055
    5220      10.9223
    5221      10.9090
    5222      11.2306
    5223      10.8848
    5224      11.4124
    5225      10.9717
    5226      10.3471
    5227      10.3979
    5228      10.4095
    5229      10.5885
    5230      10.5630
    5231      10.2409
    5232      10.6090
    5233      10.6593
    5234      10.4751
    5235      10.2857
    5236       9.9491
    5237       9.9484
    5238      10.3030
    5239       9.7091
    5240      10.4475
    5241      10.1803
    5242      10.7340
    5243      10.2969
    5244      10.3384
    5245      10.0780
    5246      10.2101
    5247      10.6858
    5248      10.6592
    5249      10.0991
    5250       9.7647
    5251       9.9297
    5252      10.0584
    5253      10.4211
    5254       9.9152
    5255      10.4706
    5256      10.1904
    5257      10.6486
    5258      10.3362
    5259      10.3653
    5260       9.8610
    5261       9.9482
    5262       9.4728
    5263      10.1910
    5264      10.2189
    5265      10.2305
    5266      10.5196
    5267      10.5425
    5268      10.8689
    5269      10.6095
    5270      10.2353
    5271      10.3655
    5272      10.9799
    5273      10.7617
    5274       9.9880
    5275      10.4100
    5276      10.0108
    5277      10.4867
    5278      10.0578
    5279       9.8902
    5280       9.9333
    5281       9.6139
    5282       9.6573
    5283       9.8278
    5284       9.5615
    5285      10.0210
    5286       9.9693
    5287      10.0386
    5288       9.7974
    5289      10.1771
    5290       9.9143
    5291      10.0659
    5292      10.3290
    5293      10.1892
    5294       9.8368
    5295       9.7224
    5296       9.9426
    5297       9.8560
    5298      10.1184
    5299       9.4180
    5300       9.8869
    5301       9.7461
    5302       9.8217
    5303       9.6362
    5304       9.6784
    5305       9.6945
    5306       9.0309
    5307       9.0297
    5308       9.1252
    5309       9.4119
    5310       9.1308
    5311       9.5725
    5312       8.9336
    5313       9.4970
    5314       9.0531
    5315       8.9290
    5316       9.4869
    5317       9.1509
    5318       9.4556
    5319       9.3614
    5320       9.4293
    5321       9.3906
    5322       9.4545
    5323       9.7199
    5324       9.8571
    5325      10.2384
    5326      10.2528
    5327      10.0682
    5328      10.7134
    5329      10.6663
    5330       9.8335
    5331      10.1812
    5332      10.3136
    5333       9.8134
    5334       9.7729
    5335       9.8146
    5336       9.6346
    5337      10.0618
    5338      10.2150
    5339       9.3007
    5340      10.0878
    5341       9.7183
    5342       9.7442
    5343       9.4425
    5344       9.5143
    5345       9.5734
    5346       9.1981
    5347      10.0010
    5348      10.4743
    5349      10.2991
    5350       9.8152
    5351      10.1465
    5352      10.3044
    5353      10.5627
    5354      10.2356
    5355      10.2639
    5356       9.8688
    5357      10.2580
    5358      10.1435
    5359      10.1606
    5360      10.5533
    5361      10.6424
    5362      10.8788
    5363      10.7497
    5364      10.6742
    5365      10.2767
    5366      10.8373
    5367      10.9642
    5368      11.7137
    5369      10.7962
    5370      10.1163
    5371      10.0512
    5372      10.1314
    5373      10.5590
    5374      10.5564
    5375      10.1436
    5376      10.1255
    5377       9.9067
    5378       9.4424
    5379       9.6563
    5380      10.4162
    5381      10.6500
    5382      10.6814
    5383       9.9035
    5384       9.4555
    5385       9.1797
    5386       9.9357
    5387       9.6279
    5388       9.6047
    5389       9.3980
    5390       9.2689
    5391       9.4087
    5392       9.6492
    5393       9.7930
    5394      10.0503
    5395      10.3774
    5396      10.0902
    5397      10.6516
    5398      10.7300
    5399      10.3483
    5400      10.2972
    5401       9.4538
    5402       9.5858
    5403       9.9712
    5404       9.9479
    5405      10.3448
    5406       9.8583
    5407       9.0274
    5408       9.0819
    5409       9.4609
    5410       9.0840
    5411       9.4209
    5412       9.5686
    5413       9.9442
    5414       9.6704
    5415      10.2437
    5416       9.7531
    5417       9.1237
    5418       9.5720
    5419       9.0924
    5420       9.5593
    5421       9.9785
    5422       9.5364
    5423       9.9671
    5424       9.3712
    5425      10.0642
    5426       9.9912
    5427       9.6860
    5428      10.1462
    5429       9.9101
    5430      10.1896
    5431       9.8011
    5432      10.0158
    5433       9.5120
    5434      10.3261
    5435      10.3320
    5436      10.4150
    5437       9.9917
    5438      10.2863
    5439      10.2536
    5440      10.0633
    5441       9.8096
    5442      10.3022
    5443       9.4530
    5444      10.5207
    5445      10.7169
    5446      10.2735
    5447      10.5438
    5448      10.5642
    5449      10.3878
    5450      10.3788
    5451      10.2784
    5452      10.5750
    5453      10.1142
    5454      10.3715
    5455      10.3330
    5456      10.3340
    5457      10.1088
    5458      10.0082
    5459      10.2464
    5460      10.2381
    5461      10.4856
    5462       9.6277
    5463      10.1564
    5464       9.4994
    5465       9.6939
    5466       9.9745
    5467      10.3331
    5468      10.2324
    5469      10.2962
    5470      10.2639
    5471       9.9471
    5472      10.0929
    5473       9.8642
    5474      10.0413
    5475      10.1027
    5476      10.0796
    5477      10.2049
    5478       9.4671
    5479       9.9869
    5480       9.7701
    5481       9.7587
    5482      10.1298
    5483      10.3640
    5484      10.0155
    5485      11.0563
    5486      10.5437
    5487      10.7412
    5488      10.9805
    5489      10.8633
    5490      11.7511
    5491      12.4454
    5492      11.9351
    5493      11.6461
    5494      12.5466
    5495      12.0160
    5496      12.1406
    5497      11.8344
    5498      12.3054
    5499      11.6442
    5500      12.5381
    5501      12.1139
    5502      10.8757
    5503      12.0372
    5504      11.3306
    5505      11.7926
    5506      12.0255
    5507      11.6761
    5508      11.7366
    5509      11.4424
    5510      11.8795
    5511      11.3287
    5512      11.9547
    5513      11.4586
    5514      11.2490
    5515      11.4260
    5516      11.3208
    5517      11.3116
    5518      11.4338
    5519      11.3340
    5520      11.5788
    5521      11.7295
    5522      11.6298
    5523      11.9983
    5524      11.5758
    5525      11.7037
    5526      11.8081
    5527      11.9503
    5528      10.5789
    5529      10.7413
    5530      10.3527
    5531      10.8205
    5532      11.4046
    5533      10.6691
    5534      11.4040
    5535      11.3572
    5536      11.0745
    5537      10.8503
    5538      11.1850
    5539      10.6184
    5540      11.2257
    5541      10.6892
    5542      10.8424
    5543      10.5321
    5544      11.1872
    5545      10.9066
    5546      10.8621
    5547      11.0056
    5548      11.5094
    5549      11.1738
    5550      11.8762
    5551      12.0163
    5552      11.4356
    5553      12.0750
    5554      12.0386
    5555      11.8073
    5556      12.1613
    5557      11.3412
    5558      11.9769
    5559      11.7461
    5560      11.0631
    5561      10.9269
    5562      10.9908
    5563      10.8986
    5564      11.3342
    5565      11.4850
    5566      11.4657
    5567      11.8828
    5568      11.8562
    5569      11.6997
    5570      11.0508
    5571      11.1369
    5572      11.1545
    5573      10.7844
    5574      11.7633
    5575      11.3670
    5576      11.4555
    5577      11.2907
    5578      12.1473
    5579      11.6860
    5580      11.6837
    5581      12.0339
    5582      11.9011
    5583      12.0193
    5584      12.0785
    5585      11.3962
    5586      11.4542
    5587      11.2571
    5588      11.2902
    5589      11.6376
    5590      11.5120
    5591      11.1401
    5592      10.9735
    5593      10.9095
    5594      10.3584
    5595      11.6419
    5596      12.0104
    5597      11.9957
    5598      11.8656
    5599      10.7922
    5600      11.0743
    5601      11.1265
    5602      10.9064
    5603      11.0872
    5604      10.9236
    5605      10.9310
    5606      10.7144
    5607      10.1681
    5608      10.7437
    5609      10.9875
    5610      10.8266
    5611      11.6685
    5612      11.7024
    5613      11.7545
    5614      11.4432
    5615      12.0274
    5616      11.7513
    5617      11.4352
    5618      11.7285
    5619      11.9095
    5620      11.6743
    5621      11.6598
    5622      12.0821
    5623      11.3881
    5624      11.4769
    5625      11.7947
    5626      11.1848
    5627      11.0128
    5628      10.8879
    5629      10.9712
    5630      10.8153
    5631      11.2819
    5632      11.9709
    5633      11.9194
    5634      11.3389
    5635      11.4803
    5636      11.9175
    5637      11.3156
    5638      11.2556
    5639      11.1191
    5640      10.8194
    5641      10.8089
    5642      11.3527
    5643      11.3134
    5644      11.5292
    5645      11.8652
    5646      11.3005
    5647      11.5380
    5648      11.2739
    5649      11.2263
    5650      11.3844
    5651      11.1601
    5652      11.1961
    5653      10.8468
    5654      10.8360
    5655      11.2099
    5656      10.6001
    5657      11.0060
    5658      10.7781
    5659      10.7881
    5660      10.6203
    5661      10.4970
    5662      11.0764
    5663      10.5776
    5664      10.8275
    5665      10.8384
    5666      10.7429
    5667      11.3329
    5668      11.4186
    5669      11.4558
    5670      10.8546
    5671      11.3651
    5672      11.5470
    5673      11.3617
    5674      11.8592
    5675      11.1012
    5676      11.7103
    5677      11.0241
    5678      11.0263
    5679      10.6609
    5680      11.4163
    5681      11.2689
    5682      11.4140
    5683      11.4355
    5684      11.0996
    5685      11.2084
    5686      11.4620
    5687      11.0848
    5688      10.6601
    5689      10.8924
    5690      11.1944
    5691      10.8481
    5692      10.9737
    5693      11.8006
    5694      11.5748
    5695      11.6338
    5696      11.2755
    5697      11.9899
    5698      11.7978
    5699      11.5040
    5700      11.6367
    5701      12.3054
    5702      11.7986
    5703      11.4815
    5704      11.6256
    5705      11.6557
    5706      11.3287
    5707      11.2005
    5708      11.5175
    5709      11.4174
    5710      11.6866
    5711      11.3500
    5712      11.2963
    5713      11.0407
    5714      11.5397
    5715      12.1945
    5716      12.1246
    5717      11.8277
    5718      12.0341
    5719      11.6559
    5720      11.2969
    5721      12.3760
    5722      12.2533
    5723      11.8868
    5724      12.1767
    5725      12.0342
    5726      12.2119
    5727      11.8923
    5728      11.5024
    5729      11.6781
    5730      11.9529
    5731      11.6419
    5732      12.0851
    5733      12.0112
    5734      12.3074
    5735      12.1961
    5736      11.8058
    5737      11.7813
    5738      12.2074
    5739      12.0653
    5740      11.3146
    5741      11.7100
    5742      11.9091
    5743      11.4328
    5744      11.0521
    5745      11.0150
    5746      12.0906
    5747      11.2865
    5748      11.1707
    5749      11.5152
    5750      11.3985
    5751      11.8952
    5752      11.8023
    5753      11.7811
    5754      10.9931
    5755      11.5973
    5756      12.1355
    5757      11.6941
    5758      10.9449
    5759      11.8187
    5760      11.5354
    5761      11.8796
    5762      11.3811
    5763      12.0041
    5764      12.1378
    5765      11.8054
    5766      11.5168
    5767      11.5048
    5768      11.7498
    5769      12.5332
    5770      11.7231
    5771      12.7042
    5772      11.6538
    5773      12.8046
    5774      12.2087
    5775      11.8866
    5776      12.1829
    5777      12.5644
    5778      12.1857
    5779      11.7594
    5780      11.6663
    5781      11.7655
    5782      11.3458
    5783      11.6203
    5784      11.1598
    5785      11.0325
    5786      11.5767
    5787      11.2116
    5788      11.4013
    5789      10.7767
    5790      11.9472
    5791      11.9781
    5792      11.7916
    5793      12.3978
    5794      12.3287
    5795      12.1371
    5796      12.3935
    5797      12.5701
    5798      12.4059
    5799      12.2896
    5800      11.7699
    5801      11.6163
    5802      11.5925
    5803      11.7331
    5804      11.7581
    5805      11.4947
    5806      12.1464
    5807      11.8001
    5808      12.0690
    5809      12.0557
    5810      11.6468
    5811      11.6300
    5812      12.2644
    5813      11.5112
    5814      12.0611
    5815      11.4118
    5816      11.7837
    5817      11.3741
    5818      11.8064
    5819      11.7651
    5820      11.8072
    5821      12.0693
    5822      11.9241
    5823      11.7852
    5824      10.9827
    5825      11.3558
    5826      11.0460
    5827      11.4186
    5828      11.4458
    5829      11.6672
    5830      11.6728
    5831      12.2567
    5832      12.1769
    5833      12.0031
    5834      11.6978
    5835      11.9850
    5836      12.0090
    5837      12.4540
    5838      12.5092
    5839      13.0078
    5840      11.8715
    5841      12.2002
    5842      12.1089
    5843      12.5709
    5844      12.5708
    5845      12.8298
    5846      12.5246
    5847      11.9245
    5848      12.9468
    5849      12.4007
    5850      12.2326
    5851      12.7025
    5852      12.6534
    5853      12.5802
    5854      12.6552
    5855      13.2147
    5856      13.1050
    5857      13.0495
    5858      13.1497
    5859      12.9206
    5860      12.8571
    5861      12.6503
    5862      12.6555
    5863      12.7899
    5864      12.4570
    5865      12.5093
    5866      12.8450
    5867      12.6739
    5868      12.5104
    5869      12.1965
    5870      12.2142
    5871      13.1161
    5872      12.8993
    5873      12.7386
    5874      12.3488
    5875      11.7980
    5876      11.7744
    5877      12.3204
    5878      12.2754
    5879      12.1821
    5880      12.8213
    5881      12.9516
    5882      12.6453
    5883      12.1761
    5884      12.5922
    5885      11.8349
    5886      12.2514
    5887      12.2001
    5888      12.4745
    5889      11.7251
    5890      11.1498
    5891      11.4165
    5892      11.3514
    5893      11.5127
    5894      11.5280
    5895      11.0763
    5896      11.8262
    5897      11.4386
    5898      12.0314
    5899      11.2422
    5900      11.6666
    5901      11.9295
    5902      12.1019
    5903      11.7924
    5904      11.5517
    5905      11.6047
    5906      11.2850
    5907      11.0932
    5908      11.2317
    5909      11.5305
    5910      11.1840
    5911      10.4135
    5912      11.3020
    5913      11.2810
    5914      11.2950
    5915      11.4939
    5916      11.9717
    5917      12.5604
    5918      12.1417
    5919      12.0744
    5920      11.6486
    5921      12.4752
    5922      11.6403
    5923      12.2869
    5924      12.4066
    5925      12.4647
    5926      12.5202
    5927      11.9162
    5928      12.0939
    5929      12.1253
    5930      13.1175
    5931      12.7044
    5932      11.7451
    5933      11.6413
    5934      12.6042
    5935      12.6719
    5936      12.7099
    5937      13.0429
    5938      13.0921
    5939      12.1415
    5940      12.2572
    5941      12.1256
    5942      12.2906
    5943      12.3031
    5944      13.0451
    5945      13.3590
    5946      12.5367
    5947      12.4920
    5948      13.0173
    5949      13.1938
    5950      12.6942
    5951      13.0657
    5952      13.3309
    5953      13.3857
    5954      12.9114
    5955      13.1734
    5956      12.5654
    5957      13.0121
    5958      12.5242
    5959      12.8574
    5960      12.7305
    5961      12.8969
    5962      12.7956
    5963      13.2359
    5964      13.1852
    5965      12.5920
    5966      12.8153
    5967      13.1835
    5968      13.5508
    5969      13.0182
    5970      12.4360
    5971      12.4929
    5972      12.4956
    5973      12.4799
    5974      11.4945
    5975      12.6107
    5976      12.7952
    5977      12.2819
    5978      12.4182
    5979      12.4118
    5980      11.6655
    5981      12.9782
    5982      13.4217
    5983      12.9152
    5984      12.6635
    5985      13.0222
    5986      13.3562
    5987      13.0238
    5988      12.5518
    5989      12.6748
    5990      12.1959
    5991      11.9524
    5992      12.7290
    5993      12.5644
    5994      12.6149
    5995      12.4849
    5996      11.9907
    5997      12.2805
    5998      11.7060
    5999      11.6910
    6000      12.2862
    6001      12.2399
    6002      11.9613
    6003      12.1319
    6004      12.0072
    6005      11.8549
    6006      11.7469
    6007      11.9113
    6008      12.1648
    6009      12.6629
    6010      12.2172
    6011      11.9769
    6012      11.5947
    6013      12.1491
    6014      11.1623
    6015      11.4648
    6016      11.7160
    6017      11.3282
    6018      11.6952
    6019      11.8220
    6020      11.8569
    6021      11.7297
    6022      12.0227
    6023      12.0228
    6024      12.0195
    6025      12.5710
    6026      12.9065
    6027      13.0200
    6028      14.0403
    6029      13.0065
    6030      13.6128
    6031      12.9617
    6032      12.6855
    6033      14.3642
    6034      13.3925
    6035      13.6739
    6036      14.2534
    6037      14.1871
    6038      13.6294
    6039      13.7422
    6040      13.1842
    6041      14.2154
    6042      13.8456
    6043      14.0126
    6044      13.9461
    6045      14.0746
    6046      14.3487
    6047      14.9411
    6048      14.9826
    6049      14.5297
    6050      13.9283
    6051      14.2621
    6052      14.5307
    6053      13.8269
    6054      13.7171
    6055      13.5942
    6056      14.3326
    6057      13.9197
    6058      13.5196
    6059      13.7894
    6060      13.2729
    6061      13.3857
    6062      13.8921
    6063      14.3282
    6064      14.2512
    6065      14.5091
    6066      14.0338
    6067      14.6976
    6068      14.2186
    6069      14.7017
    6070      14.5415
    6071      14.7487
    6072      14.9876
    6073      14.6180
    6074      14.4612
    6075      14.4194
    6076      14.8483
    6077      14.5673
    6078      15.0158
    6079      15.3229
    6080      15.2481
    6081      15.4136
    6082      15.7066
    6083      14.4040
    6084      14.7156
    6085      14.4411
    6086      14.2464
    6087      14.3724
    6088      14.4712
    6089      13.9406
    6090      14.0594
    6091      14.4222
    6092      13.5240
    6093      13.6089
    6094      13.6267
    6095      13.7098
    6096      13.5443
    6097      13.5082
    6098      13.1590
    6099      13.7116
    6100      13.5406
    6101      13.7409
    6102      13.4101
    6103      13.0388
    6104      12.9484
    6105      13.2048
    6106      13.1957
    6107      12.4159
    6108      13.5534
    6109      12.5899
    6110      12.5853
    6111      13.2646
    6112      14.0851
    6113      13.0253
    6114      12.7174
    6115      13.2173
    6116      13.0811
    6117      12.6421
    6118      13.3096
    6119      12.6693
    6120      13.7862
    6121      12.9892
    6122      12.6324
    6123      12.2729
    6124      11.5744
    6125      11.6225
    6126      11.3791
    6127      11.8416
    6128      11.3982
    6129      12.2789
    6130      12.0157
    6131      12.0451
    6132      11.6767
    6133      11.5067
    6134      12.0905
    6135      11.9035
    6136      12.5439
    6137      11.8185
    6138      11.4772
    6139      11.8237
    6140      11.8949
    6141      11.9680
    6142      11.9762
    6143      12.0625
    6144      11.8971
    6145      11.8781
    6146      12.2747
    6147      12.0545
    6148      12.1613
    6149      11.9576
    6150      11.7490
    6151      12.1547
    6152      12.1736
    6153      11.8883
    6154      12.2768
    6155      11.7902
    6156      12.2544
    6157      12.2599
    6158      12.5518
    6159      12.7673
    6160      11.9989
    6161      11.9421
    6162      12.6353
    6163      12.3605
    6164      12.5920
    6165      12.3611
    6166      12.1521
    6167      12.4056
    6168      11.7659
    6169      11.5296
    6170      11.1579
    6171      11.6396
    6172      11.2695
    6173      10.8433
    6174      11.0722
    6175      11.6306
    6176      10.7629
    6177      11.4273
    6178      11.7321
    6179      11.8505
    6180      11.4597
    6181      11.6293
    6182      11.5328
    6183      11.9087
    6184      12.2285
    6185      12.0862
    6186      12.3363
    6187      11.5935
    6188      12.1729
    6189      11.8864
    6190      12.2813
    6191      11.7121
    6192      12.4562
    6193      11.6869
    6194      11.6510
    6195      12.2680
    6196      12.2381
    6197      12.3078
    6198      12.0882
    6199      12.6033
    6200      12.4729
    6201      12.5002
    6202      12.4354
    6203      11.8146
    6204      12.2780
    6205      11.5421
    6206      11.3956
    6207      11.6033
    6208      12.3931
    6209      11.9910
    6210      10.8761
    6211      11.4064
    6212      11.7118
    6213      11.8021
    6214      12.1205
    6215      12.1063
    6216      11.7604
    6217      12.1681
    6218      11.4546
    6219      11.7626
    6220      11.8716
    6221      11.7960
    6222      11.4700
    6223      11.6899
    6224      11.9075
    6225      12.1360
    6226      11.9264
    6227      11.8978
    6228      11.3121
    6229      11.1243
    6230      11.2175
    6231      10.6543
    6232      11.3902
    6233      11.0798
    6234      12.6724
    6235      11.5909
    6236      12.4393
    6237      11.2888
    6238      11.5223
    6239      12.5740
    6240      12.1447
    6241      12.0069
    6242      11.0716
    6243      11.6543
    6244      11.8452
    6245      11.6865
    6246      10.7851
    6247      11.3078
    6248      11.8461
    6249      11.9477
    6250      11.6635
    6251      10.3320
    6252      11.3340
    6253      11.1465
    6254      10.9900
    6255      10.8901
    6256      11.0301
    6257      11.0492
    6258      10.5788
    6259      10.7641
    6260      11.3378
    6261      10.6642
    6262      10.8061
    6263      11.1092
    6264      11.4374
    6265      11.4953
    6266      11.2255
    6267      12.2263
    6268      11.7544
    6269      11.8401
    6270      12.4387
    6271      11.2493
    6272      12.0590
    6273      11.6774
    6274      11.8064
    6275      11.5624
    6276      11.7888
    6277      11.6110
    6278      11.9835
    6279      10.9848
    6280      11.3763
    6281      10.8012
    6282      11.5765
    6283      11.1645
    6284      11.4064
    6285      11.1987
    6286      11.5771
    6287      11.3836
    6288      11.2616
    6289      11.3065
    6290      11.1351
    6291      12.4614
    6292      11.6662
    6293      12.0898
    6294      12.0377
    6295      11.7327
    6296      12.1706
    6297      12.5871
    6298      11.6521
    6299      11.7795
    6300      11.0602
    6301      11.8603
    6302      11.9468
    6303      11.7977
    6304      12.0410
    6305      11.9044
    6306      11.8921
    6307      12.1045
    6308      12.6308
    6309      12.3795
    6310      12.3725
    6311      12.8199
    6312      12.7631
    6313      13.1646
    6314      12.8254
    6315      12.3248
    6316      11.9916
    6317      13.0728
    6318      12.5188
    6319      11.7635
    6320      11.5867
    6321      11.0276
    6322      11.4231
    6323      12.2428
    6324      10.5802
    6325      10.7429
    6326      11.1083
    6327      10.8202
    6328      11.4498
    6329      11.4543
    6330      10.4128
    6331      11.4274
    6332      11.2918
    6333      11.2589
    6334      10.8161
    6335      10.8292
    6336      10.7787
    6337      10.9731
    6338      11.4082
    6339      12.1550
    6340      11.3999
    6341      11.9770
    6342      11.9370
    6343      11.2970
    6344      11.9664
    6345      11.5956
    6346      12.0065
    6347      11.9115
    6348      11.3641
    6349      10.9828
    6350      11.5605
    6351      10.8187
    6352      10.9062
    6353      11.4866
    6354      11.9240
    6355      11.0767
    6356      11.3941
    6357      11.3325
    6358      11.5173
    6359      10.7388
    6360      10.6582
    6361      11.5538
    6362      10.9991
    6363      11.6351
    6364      10.8314
    6365      10.8052
    6366      10.4588
    6367      10.2363
    6368      10.4055
    6369      10.5876
    6370      10.0829
    6371      10.4343
    6372      10.8693
    6373      10.2710
    6374      10.4940
    6375      10.8345
    6376      10.7211
    6377      11.1395
    6378      10.7857
    6379      10.5372
    6380      10.3100
    6381      10.5394
    6382      10.6132
    6383      10.5045
    6384      10.3486
    6385      10.0895
    6386      11.2705
    6387      11.5051
    6388      11.7351
    6389      11.3016
    6390      11.4662
    6391      10.9987
    6392      10.2444
    6393      10.5687
    6394      10.8984
    6395      10.2581
    6396       9.8666
    6397      10.0112
    6398      10.7179
    6399      10.1524
    6400      10.3861
    6401      10.2687
    6402       9.9040
    6403      10.0392
    6404      10.0967
    6405      10.4832
    6406      10.6981
    6407      10.7478
    6408      10.7710
    6409      10.8400
    6410      10.7924
    6411      10.4368
    6412      10.7566
    6413      10.5305
    6414      10.1940
    6415      10.5119
    6416      10.1940
    6417      10.4075
    6418      10.4617
    6419      10.9897
    6420      11.0504
    6421      10.6417
    6422      10.3288
    6423      10.4020
    6424      10.2884
    6425       9.5201
    6426       9.7238
    6427       9.5838
    6428       9.9413
    6429      10.3317
    6430      10.3242
    6431      10.0679
    6432      10.8644
    6433      10.0031
    6434      10.1561
    6435       9.8150
    6436      10.2509
    6437      10.2988
    6438       9.8670
    6439      10.7114
    6440      10.3265
    6441      11.1697
    6442      11.1594
    6443      11.0897
    6444      10.9098
    6445      10.8612
    6446      10.8257
    6447      10.5799
    6448      10.9703
    6449      10.1882
    6450      10.4997
    6451      10.6637
    6452      10.7375
    6453      10.2862
    6454      10.2839
    6455      10.6070
    6456      10.0426
    6457       9.6932
    6458       9.2917
    6459      10.3511
    6460       9.9329
    6461       9.7371
    6462      10.4458
    6463      10.1069
    6464      10.3275
    6465      10.0289
    6466      10.1010
    6467      10.2270
    6468      10.0140
    6469      10.4488
    6470      10.3839
    6471      10.3797
    6472      10.4688
    6473      10.0671
    6474       9.9380
    6475       9.8524
    6476      10.1073
    6477       9.7712
    6478       9.7652
    6479       9.9256
    6480       9.5723
    6481       9.5782
    6482      10.0147
    6483       9.7602
    6484      10.2239
    6485      10.1165
    6486       9.7640
    6487       9.8243
    6488       9.4796
    6489      10.1107
    6490       9.7033
    6491       9.8217
    6492       9.5992
    6493       9.8801
    6494      10.3566
    6495      10.2037
    6496       9.9576
    6497       9.6763
    6498      10.3392
    6499       9.8320
    6500      10.2086
    6501      10.3700
    6502      10.1867
    6503      10.2694
    6504      10.4089
    6505      10.5146
    6506      10.8794
    6507      10.6599
    6508      10.7127
    6509      10.3201
    6510      10.2917
    6511      10.6340
    6512      10.8428
    6513      10.1775
    6514       9.6765
    6515      10.3665
    6516      10.5255
    6517       9.8949
    6518       9.8967
    6519       9.8810
    6520       9.5874
    6521       9.6651
    6522       9.9382
    6523       9.9249
    6524       9.5794
    6525      10.0880
    6526       9.5230
    6527       9.5420
    6528      10.0737
    6529       9.5947
    6530       9.9808
    6531       9.9917
    6532       9.5079
    6533       9.6958
    6534       9.7131
    6535       9.3871
    6536       9.4667
    6537       9.3137
    6538      10.1655
    6539       9.9069
    6540      10.0860
    6541      10.0504
    6542       9.5314
    6543      10.0848
    6544      10.1965
    6545      10.1975
    6546       9.9955
    6547       9.2060
    6548      10.0417
    6549      10.6694
    6550      10.7341
    6551       9.5792
    6552      10.2329
    6553       9.8986
    6554       9.4979
    6555       9.8113
    6556       9.7543
    6557       9.9922
    6558      10.0990
    6559      10.7430
    6560      10.4807
    6561      10.2309
    6562      10.2506
    6563      10.1404
    6564      10.4161
    6565      10.3845
    6566      10.5937
    6567      11.5023
    6568      11.1150
    6569      11.0547
    6570      11.1550
    6571      11.4344
    6572      11.4950
    6573      11.6438
    6574      11.5037
    6575      11.5829
    6576      11.9513
    6577      11.7283
    6578      11.6061
    6579      11.8835
    6580      11.4239
    6581      11.3963
    6582      10.8537
    6583      10.9615
    6584      11.2351
    6585      11.6688
    6586      11.0168
    6587      11.4211
    6588      10.8766
    6589      10.9036
    6590      11.1628
    6591      11.1679
    6592      11.2599
    6593      11.1937
    6594      11.2645
    6595      11.7511
    6596      11.1102
    6597      11.0614
    6598      11.2293
    6599      10.5459
    6600      11.0588
    6601      11.2058
    6602      11.0052
    6603      11.8421
    6604      11.0815
    6605      11.4564
    6606      11.9767
    6607      10.8361
    6608      10.6584
    6609      10.8565
    6610      10.8796
    6611      10.6888
    6612      11.1374
    6613      10.5634
    6614      11.1984
    6615      11.1413
    6616      10.6417
    6617      10.5177
    6618      11.2486
    6619      10.5552
    6620      10.7196
    6621      10.3737
    6622      10.2625
    6623      10.4809
    6624      10.3000
    6625      10.0963
    6626      10.3677
    6627      10.2223
    6628      10.1279
    6629      10.4772
    6630      10.4208
    6631      10.9430
    6632      10.3787
    6633      10.1005
    6634      10.8571
    6635      10.2070
    6636      10.7067
    6637      10.2654
    6638      10.3903
    6639      10.7603
    6640      10.4912
    6641      10.7645
    6642      10.4616
    6643      10.6132
    6644       9.9970
    6645      10.5128
    6646      10.6589
    6647      10.5172
    6648      10.5395
    6649      10.0530
    6650      10.0929
    6651      10.2508
    6652       9.9625
    6653       9.5828
    6654      10.5947
    6655      10.2988
    6656      10.2730
    6657      10.5718
    6658      10.9303
    6659      10.4561
    6660      11.0436
    6661      10.7570
    6662      10.4218
    6663      10.6407
    6664      10.5271
    6665      11.0427
    6666      10.2573
    6667      10.6843
    6668      10.2331
    6669      10.1407
    6670      10.3240
    6671      10.7248
    6672      10.5344
    6673      10.6602
    6674      11.5298
    6675      10.9915
    6676      10.5890
    6677      10.9135
    6678      10.7033
    6679      10.3958
    6680      10.3776
    6681      10.9566
    6682      10.5149
    6683      10.9028
    6684      10.3010
    6685      10.4609
    6686      10.6592
    6687      10.9880
    6688      10.2254
    6689      10.3824
    6690      10.5980
    6691      10.1429
    6692      10.2674
    6693      10.3699
    6694      10.4723
    6695      10.3766
    6696       9.6364
    6697      10.3794
    6698      10.1669
    6699      10.3411
    6700      10.1671
    6701      10.8705
    6702      10.4387
    6703      10.6235
    6704      10.9099
    6705      11.3965
    6706      11.5814
    6707      11.1084
    6708      11.0528
    6709      11.3369
    6710      11.2368
    6711      11.5345
    6712      11.2812
    6713      11.6490
    6714      11.1346
    6715      11.1782
    6716      10.9981
    6717      11.2781
    6718      10.8501
    6719      11.6672
    6720      11.2573
    6721      11.2178
    6722      10.5480
    6723      10.9181
    6724      10.4948
    6725      10.9891
    6726      11.0439
    6727      11.3347
    6728      11.2117
    6729      11.6255
    6730      11.4902
    6731      11.2327
    6732      11.8142
    6733      11.4031
    6734      11.3351
    6735      10.9172
    6736      11.3770
    6737      10.8837
    6738      11.1931
    6739      10.7709
    6740      11.2208
    6741      11.1027
    6742      11.5126
    6743      11.4083
    6744      11.2553
    6745      12.0026
    6746      11.5737
    6747      11.3355
    6748      11.2897
    6749      11.7354
    6750      12.2873
    6751      12.1771
    6752      12.0251
    6753      12.1248
    6754      11.5993
    6755      11.2664
    6756      11.1022
    6757      11.3355
    6758      11.5876
    6759      11.4752
    6760      12.3242
    6761      12.5523
    6762      11.7623
    6763      11.5469
    6764      11.8769
    6765      11.2006
    6766      11.7687
    6767      11.2545
    6768      11.9734
    6769      11.8274
    6770      11.9062
    6771      11.9024
    6772      11.7333
    6773      12.0087
    6774      12.4793
    6775      12.4833
    6776      12.4668
    6777      12.1121
    6778      11.7121
    6779      12.2056
    6780      11.9637
    6781      12.4390
    6782      11.8338
    6783      12.1985
    6784      12.9792
    6785      12.2404
    6786      12.0634
    6787      12.8122
    6788      12.6333
    6789      12.7756
    6790      12.2967
    6791      12.2253
    6792      11.9899
    6793      12.2958
    6794      12.3692
    6795      12.4564
    6796      12.2661
    6797      11.9602
    6798      12.0161
    6799      11.8664
    6800      11.2559
    6801      11.4628
    6802      11.7310
    6803      11.8278
    6804      11.7692
    6805      12.1900
    6806      12.0335
    6807      11.8124
    6808      11.8534
    6809      11.8244
    6810      11.9192
    6811      11.4844
    6812      12.1886
    6813      11.2634
    6814      11.6609
    6815      12.1652
    6816      11.6721
    6817      11.7913
    6818      11.7365
    6819      11.0639
    6820      10.8299
    6821      11.1275
    6822      10.7464
    6823      10.9057
    6824      11.6446
    6825      11.2209
    6826      11.1418
    6827      10.7786
    6828      11.2184
    6829      10.7355
    6830      10.8556
    6831      11.1409
    6832      11.1714
    6833      10.8712
    6834      11.0585
    6835      11.2364
    6836      10.7586
    6837      10.8596
    6838      10.8212
    6839      10.6858
    6840      10.7721
    6841      10.2286
    6842      10.4561
    6843      10.2130
    6844      10.6919
    6845      10.3732
    6846      10.9106
    6847      10.9641
    6848      11.2319
    6849      10.9481
    6850      11.3699
    6851      10.8621
    6852      10.9673
    6853      11.0648
    6854      11.2862
    6855      10.4297
    6856      11.1018
    6857      11.2479
    6858      11.8572
    6859      11.4606
    6860      11.7867
    6861      11.6377
    6862      11.8698
    6863      11.7883
    6864      12.0977
    6865      11.9593
    6866      11.7291
    6867      11.6133
    6868      11.7506
    6869      11.4423
    6870      11.7025
    6871      11.3314
    6872      11.2033
    6873      11.1082
    6874      11.7221
    6875      10.8455
    6876      10.3158
    6877      10.6455
    6878      10.4839
    6879      10.0144
    6880      10.3013
    6881      10.0461
    6882      10.2116
    6883      10.0016
    6884      10.5136
    6885      10.5357
    6886      10.6010
    6887      10.5479
    6888      10.4686
    6889      10.0815
    6890      10.0064
    6891       9.9694
    6892      10.4558
    6893      10.1679
    6894      10.6274
    6895      10.8718
    6896      11.0977
    6897      10.9442
    6898      10.9795
    6899      11.1899
    6900      11.6983
    6901      12.4026
    6902      12.1625
    6903      12.2025
    6904      12.5967
    6905      12.2060
    6906      11.5336
    6907      11.8090
    6908      11.7314
    6909      11.8908
    6910      12.1000
    6911      12.0832
    6912      11.9626
    6913      12.3828
    6914      11.8953
    6915      11.8051
    6916      11.3746
    6917      11.1885
    6918      11.5257
    6919      10.9801
    6920      11.1426
    6921      10.4862
    6922      11.3696
    6923      10.6431
    6924      10.6159
    6925      11.3162
    6926      10.8946
    6927      10.9754
    6928      11.3316
    6929      11.2704
    6930      10.9793
    6931      10.2528
    6932      10.2219
    6933      10.9592
    6934      11.0201
    6935      10.7359
    6936      10.7105
    6937      10.4239
    6938      10.4640
    6939      10.9203
    6940      10.8873
    6941      10.9362
    6942      10.5915
    6943      11.6317
    6944      10.6000
    6945      10.9085
    6946      11.5275
    6947      11.0252
    6948      11.0169
    6949      11.6777
    6950      11.2620
    6951      11.8377
    6952      11.5647
    6953      11.9501
    6954      12.1233
    6955      11.3788
    6956      11.2021
    6957      11.4347
    6958      11.5772
    6959      11.0094
    6960      10.8895
    6961      11.5094
    6962      11.2109
    6963      10.7351
    6964      11.1941
    6965      11.2447
    6966      11.7067
    6967      11.8335
    6968      11.3746
    6969      10.6706
    6970      11.0111
    6971      10.7442
    6972      10.8695
    6973      10.4715
    6974      11.0181
    6975      10.4320
    6976      10.2872
    6977      11.0759
    6978      10.6515
    6979      10.6883
    6980      11.1943
    6981      11.4696
    6982      11.5055
    6983      11.0563
    6984      11.3915
    6985      11.4661
    6986      11.0493
    6987      11.1237
    6988      10.5775
    6989      11.3141
    6990      11.6147
    6991      11.3984
    6992      10.9416
    6993      11.1237
    6994      11.9879
    6995      12.0701
    6996      11.6226
    6997      11.4216
    6998      11.6667
    6999      11.7135
    7000      11.5533
    7001      11.5147
    7002      11.9767
    7003      11.4546
    7004      11.0363
    7005      10.8995
    7006      11.6420
    7007      11.5918
    7008      11.1271
    7009      11.6549
    7010      11.8986
    7011      11.6294
    7012      11.9918
    7013      11.8496
    7014      12.1198
    7015      11.3971
    7016      11.9840
    7017      11.5955
    7018      11.5261
    7019      11.6585
    7020      11.7985
    7021      11.1940
    7022      11.6116
    7023      11.0300
    7024      11.1343
    7025      11.2734
    7026      11.6704
    7027      12.2135
    7028      11.7801
    7029      11.6409
    7030      11.2011
    7031      11.1256
    7032      11.2025
    7033      11.7330
    7034      11.6712
    7035      11.3966
    7036      12.1654
    7037      11.5093
    7038      11.5951
    7039      11.5065
    7040      11.5172
    7041      11.6256
    7042      11.0600
    7043      11.5687
    7044      11.8186
    7045      11.5369
    7046      11.5074
    7047      11.2475
    7048      11.1476
    7049      11.5634
    7050      12.3798
    7051      11.5502
    7052      11.9088
    7053      12.1450
    7054      11.9491
    7055      11.7970
    7056      11.3857
    7057      11.8871
    7058      11.4525
    7059      12.0021
    7060      11.3315
    7061      11.6564
    7062      11.5647
    7063      11.2275
    7064      11.1680
    7065      10.9466
    7066      11.3092
    7067      11.0142
    7068      10.7096
    7069      11.0209
    7070      11.2607
    7071      11.9158
    7072      12.3122
    7073      12.0746
    7074      11.9974
    7075      11.4111
    7076      10.7446
    7077      11.2398
    7078      11.2046
    7079      10.9801
    7080      11.2355
    7081      11.2088
    7082      11.7069
    7083      11.7164
    7084      11.7866
    7085      11.4117
    7086      11.3502
    7087      11.8250
    7088      11.5588
    7089      10.9006
    7090      11.5981
    7091      11.7100
    7092      11.6913
    7093      11.4095
    7094      11.1859
    7095      11.0778
    7096      11.0153
    7097      11.1171
    7098      10.7374
    7099      10.8444
    7100      11.7844
    7101      11.4425
    7102      12.0648
    7103      12.1158
    7104      11.4414
    7105      11.6909
    7106      12.1948
    7107      12.1406
    7108      11.8318
    7109      12.3685
    7110      11.9177
    7111      11.7246
    7112      12.5046
    7113      12.7706
    7114      12.1492
    7115      12.4642
    7116      12.8391
    7117      12.0955
    7118      11.9214
    7119      11.6451
    7120      11.7065
    7121      11.7906
    7122      12.5110
    7123      11.6954
    7124      11.6871
    7125      12.2147
    7126      12.0092
    7127      12.0596
    7128      12.4346
    7129      11.7402
    7130      12.6768
    7131      11.9485
    7132      11.7416
    7133      12.4448
    7134      12.0258
    7135      11.9674
    7136      12.1370
    7137      11.9095
    7138      12.1540
    7139      12.4959
    7140      12.2424
    7141      12.1522
    7142      12.4501
    7143      12.5551
    7144      12.0790
    7145      12.6833
    7146      12.1112
    7147      12.4376
    7148      12.6320
    7149      13.2567
    7150      13.2218
    7151      13.4146
    7152      12.8758
    7153      12.9977
    7154      13.2934
    7155      12.9692
    7156      13.3339
    7157      13.2216
    7158      12.3800
    7159      12.6397
    7160      13.0374
    7161      12.8399
    7162      12.5526
    7163      12.6664
    7164      12.8185
    7165      12.9594
    7166      12.6810
    7167      13.0168
    7168      12.6470
    7169      12.5423
    7170      12.3409
    7171      12.2519
    7172      12.3233
    7173      12.1369
    7174      12.1896
    7175      11.5662
    7176      11.6151
    7177      11.5289
    7178      11.5246
    7179      10.7976
    7180      11.4547
    7181      11.6421
    7182      12.1555
    7183      11.4999
    7184      11.6111
    7185      12.4317
    7186      12.3493
    7187      12.4928
    7188      12.8267
    7189      13.0058
    7190      12.8182
    7191      12.7053
    7192      12.7536
    7193      12.7788
    7194      12.1937
    7195      12.9069
    7196      11.3130
    7197      13.0189
    7198      12.0219
    7199      11.8262
    7200      11.6177
    7201      11.2808
    7202      11.4384
    7203      11.6557
    7204      11.3132
    7205      11.0517
    7206      11.0287
    7207      12.3896
    7208      11.6500
    7209      11.7350
    7210      12.2042
    7211      12.2328
    7212      11.9896
    7213      11.8509
    7214      11.8596
    7215      12.0822
    7216      11.6240
    7217      12.0079
    7218      12.2842
    7219      12.5107
    7220      12.6436
    7221      12.8294
    7222      12.5510
    7223      12.6352
    7224      12.7636
    7225      11.9501
    7226      11.9345
    7227      12.0738
    7228      12.2205
    7229      12.4548
    7230      12.5981
    7231      11.9727
    7232      12.3767
    7233      12.3822
    7234      12.4038
    7235      12.3847
    7236      12.9339
    7237      12.6855
    7238      12.1310
    7239      11.9953
    7240      11.5294
    7241      12.1930
    7242      11.9951
    7243      11.7140
    7244      12.1915
    7245      11.6922
    7246      12.3819
    7247      12.3831
    7248      11.9393
    7249      12.7840
    7250      12.2826
    7251      12.8007
    7252      12.1584
    7253      12.5789
    7254      11.9614
    7255      11.9008
    7256      11.7962
    7257      11.6388
    7258      11.8085
    7259      12.0212
    7260      12.4454
    7261      11.8826
    7262      12.3121
    7263      12.7494
    7264      12.8577
    7265      12.3182
    7266      12.3207
    7267      11.7939
    7268      11.5106
    7269      12.2389
    7270      11.7229
    7271      12.2932
    7272      12.0012
    7273      11.4659
    7274      11.3146
    7275      11.2254
    7276      11.5926
    7277      12.1583
    7278      10.9399
    7279      11.7107
    7280      11.1122
    7281      11.3053
    7282      11.1523
    7283      11.8064
    7284      10.9306
    7285      11.0947
    7286      10.8871
    7287      10.4861
    7288      10.9010
    7289      10.3309
    7290      10.4164
    7291      10.7511
    7292      11.9455
    7293      11.7428
    7294      11.6844
    7295      11.5985
    7296      11.6090
    7297      11.8717
    7298      12.3733
    7299      12.7396
    7300      12.4007
    7301      11.6613
    7302      11.8511
    7303      12.0025
    7304      11.9634
    7305      12.0177
    7306      11.4695
    7307      12.1910
    7308      11.8218
    7309      12.4939
    7310      11.7936
    7311      11.4757
    7312      11.8029
    7313      12.4605
    7314      12.0544
    7315      11.0269
    7316      11.4060
    7317      11.3149
    7318      11.0108
    7319      11.6846
    7320      12.0658
    7321      11.4312
    7322      11.4461
    7323      11.3553
    7324      11.2045
    7325      11.5512
    7326      11.4723
    7327      11.9039
    7328      12.1094
    7329      11.8239
    7330      11.5714
    7331      11.1841
    7332      11.3120
    7333      11.3131
    7334      11.5270
    7335      11.6465
    7336      11.5654
    7337      11.5032
    7338      12.0471
    7339      11.6788
    7340      11.7788
    7341      11.9422
    7342      12.0483
    7343      11.6664
    7344      12.3323
    7345      11.2291
    7346      11.5009
    7347      11.2821
    7348      11.9139
    7349      10.8024
    7350      11.0031
    7351      11.1053
    7352      11.8198
    7353      11.5595
    7354      11.5734
    7355      11.0287
    7356      10.6767
    7357      10.9939
    7358      10.6628
    7359      11.3790
    7360      11.8661
    7361      12.0263
    7362      10.9026
    7363      11.6729
    7364      11.4088
    7365      11.2307
    7366      11.5481
    7367      11.9099
    7368      11.4163
    7369      11.5284
    7370      11.0348
    7371      10.5782
    7372      10.7223
    7373      10.9855
    7374      11.3386
    7375      10.6022
    7376      11.3753
    7377      10.8666
    7378      11.1194
    7379      11.1415
    7380      11.2074
    7381      11.1201
    7382      12.1774
    7383      11.6981
    7384      11.5491
    7385      11.2905
    7386      11.4687
    7387      11.5577
    7388      11.6166
    7389      11.8314
    7390      11.8631
    7391      11.0648
    7392      11.6372
    7393      11.7757
    7394      11.8555
    7395      11.6118
    7396      11.4702
    7397      11.5202
    7398      11.7440
    7399      12.2964
    7400      11.6875
    7401      11.4679
    7402      12.1553
    7403      12.2634
    7404      11.7680
    7405      12.2159
    7406      12.2816
    7407      11.1161
    7408      12.3325
    7409      11.8613
    7410      11.6214
    7411      11.4582
    7412      12.0540
    7413      11.3690
    7414      10.9317
    7415      11.4273
    7416      10.7992
    7417      11.2474
    7418      10.6785
    7419      11.2314
    7420      10.9725
    7421      10.5763
    7422      11.4078
    7423      10.7803
    7424      10.7029
    7425      10.8002
    7426      10.9496
    7427      11.2507
    7428      10.5555
    7429      10.9794
    7430      11.4016
    7431      11.0138
    7432      11.2780
    7433      10.7728
    7434      11.2135
    7435      11.6829
    7436      11.3549
    7437      11.4129
    7438      11.2205
    7439      10.7694
    7440      10.4440
    7441      10.4714
    7442      10.5543
    7443      10.4589
    7444      10.3613
    7445      10.0840
    7446       9.6361
    7447      10.4955
    7448       9.8191
    7449      10.4762
    7450      11.0042
    7451      11.1031
    7452      10.9482
    7453      10.6182
    7454      10.7656
    7455      10.8758
    7456      10.6451
    7457      10.7613
    7458      11.3836
    7459      11.5594
    7460      10.8031
    7461      11.3795
    7462      11.2729
    7463      11.3843
    7464      11.1492
    7465      10.9249
    7466      11.0833
    7467      11.5324
    7468      11.0822
    7469      12.1456
    7470      11.5499
    7471      11.9138
    7472      12.2027
    7473      11.8334
    7474      12.0448
    7475      12.2539
    7476      12.3101
    7477      12.0297
    7478      12.1011
    7479      11.8622
    7480      12.0713
    7481      11.5012
    7482      11.4926
    7483      11.4142
    7484      11.2088
    7485      11.2919
    7486      10.5292
    7487      10.5671
    7488      11.9554
    7489      11.5701
    7490      11.4369
    7491      11.2552
    7492      11.3036
    7493      11.5784
    7494      10.8927
    7495      10.9532
    7496      11.0261
    7497      10.7882
    7498      11.4320
    7499      10.8332
    7500      10.7003
    7501      10.7925
    7502      11.2515
    7503      11.2887
    7504      11.0330
    7505      11.0443
    7506      10.3593
    7507      10.4503
    7508      10.8593
    7509       9.6891
    7510       9.6664
    7511       9.7404
    7512      11.0514
    7513      10.5349
    7514      10.5454
    7515      10.7752
    7516       9.7666
    7517      10.1543
    7518      10.3406
    7519      10.7601
    7520      10.5837
    7521      10.4102
    7522      10.5157
    7523      10.1597
    7524      10.3503
    7525      10.5679
    7526      11.0434
    7527      10.7079
    7528      10.3355
    7529      10.8640
    7530      11.0897
    7531      10.9398
    7532      10.7690
    7533      10.7884
    7534      10.6031
    7535      10.7654
    7536      10.7599
    7537      10.3661
    7538      10.2566
    7539      10.6313
    7540      10.2658
    7541      10.6381
    7542      10.9810
    7543      11.1107
    7544      10.8725
    7545      11.3569
    7546      11.0811
    7547      10.5998
    7548      10.1793
    7549      10.8313
    7550      11.1941
    7551      11.0250
    7552      10.3654
    7553      10.8894
    7554      10.8689
    7555      10.5258
    7556      11.0350
    7557      10.9977
    7558      11.1021
    7559      10.9678
    7560      11.0341
    7561      11.3903
    7562      11.4186
    7563      10.6476
    7564      11.5009
    7565      11.2960
    7566      11.1407
    7567      11.5072
    7568      11.7444
    7569      11.8521
    7570      11.6106
    7571      11.5055
    7572      11.7318
    7573      12.4349
    7574      11.9500
    7575      12.0800
    7576      12.4952
    7577      12.2734
    7578      12.1271
    7579      12.0869
    7580      12.2721
    7581      12.0890
    7582      12.6687
    7583      12.8836
    7584      12.3250
    7585      12.5968
    7586      12.3264
    7587      12.7971
    7588      12.1791
    7589      12.3955
    7590      12.5085
    7591      12.2664
    7592      12.6836
    7593      12.6420
    7594      12.1324
    7595      11.6407
    7596      11.6218
    7597      12.6003
    7598      12.4075
    7599      12.1480
    7600      12.4262
    7601      12.3916
    7602      12.9790
    7603      12.7248
    7604      12.7929
    7605      12.7090
    7606      13.1066
    7607      12.2248
    7608      12.0976
    7609      12.4808
    7610      12.6213
    7611      13.2522
    7612      13.5019
    7613      13.0201
    7614      13.4153
    7615      12.9860
    7616      13.1224
    7617      12.5741
    7618      13.0102
    7619      12.8999
    7620      12.9575
    7621      13.5572
    7622      13.0592
    7623      12.8446
    7624      12.9522
    7625      12.6412
    7626      13.7489
    7627      12.9840
    7628      12.9423
    7629      12.5585
    7630      12.1218
    7631      12.3617
    7632      12.3770
    7633      12.5708
    7634      12.2958
    7635      12.5310
    7636      12.5636
    7637      11.4503
    7638      12.0614
    7639      11.9138
    7640      12.4238
    7641      12.8303
    7642      12.6916
    7643      12.6237
    7644      12.8658
    7645      12.7831
    7646      13.2470
    7647      12.5809
    7648      12.4607
    7649      13.1751
    7650      13.1861
    7651      13.2584
    7652      12.8900
    7653      13.5567
    7654      12.8773
    7655      12.9278
    7656      13.2367
    7657      12.6713
    7658      12.3953
    7659      12.1407
    7660      12.1818
    7661      12.4344
    7662      12.1932
    7663      12.3015
    7664      11.8031
    7665      11.7164
    7666      11.7492
    7667      11.6101
    7668      11.5099
    7669      11.5814
    7670      11.1953
    7671      11.3378
    7672      11.8658
    7673      11.0760
    7674      11.4591
    7675      11.3756
    7676      11.6609
    7677      11.7122
    7678      11.1107
    7679      11.9625
    7680      11.7365
    7681      11.5766
    7682      12.0151
    7683      11.7378
    7684      11.9032
    7685      11.5459
    7686      11.7779
    7687      11.8891
    7688      11.6229
    7689      11.7454
    7690      11.5107
    7691      12.1684
    7692      12.2987
    7693      12.2809
    7694      11.4815
    7695      12.0562
    7696      12.7390
    7697      13.0338
    7698      12.2720
    7699      12.4475
    7700      12.3433
    7701      12.0844
    7702      12.4762
    7703      11.6721
    7704      11.7652
    7705      11.8505
    7706      11.2938
    7707      11.5050
    7708      11.5841
    7709      11.6098
    7710      11.6139
    7711      12.0581
    7712      11.7466
    7713      11.8062
    7714      11.8907
    7715      12.0077
    7716      12.0526
    7717      12.6424
    7718      12.0977
    7719      12.2630
    7720      11.9426
    7721      11.9317
    7722      11.1546
    7723      10.8053
    7724      11.6713
    7725      12.1047
    7726      11.9930
    7727      11.7214
    7728      10.7712
    7729      11.4214
    7730      11.5649
    7731      11.4071
    7732      11.9570
    7733      11.5651
    7734      12.8036
    7735      12.2787
    7736      11.5313
    7737      12.2366
    7738      11.2353
    7739      11.6747
    7740      10.8244
    7741      11.2951
    7742      11.4566
    7743      11.7666
    7744      11.3284
    7745      11.4938
    7746      11.1769
    7747      11.3002
    7748      11.0686
    7749      10.8586
    7750      11.2060
    7751      11.0275
    7752      11.1562
    7753      11.0176
    7754      11.6231
    7755      11.3024
    7756      11.4673
    7757      11.5326
    7758      11.4213
    7759      11.1300
    7760      11.1904
    7761      11.5897
    7762      10.8708
    7763      10.7211
    7764      11.3726
    7765      11.6746
    7766      12.0046
    7767      10.9027
    7768      11.1481
    7769      11.0189
    7770      11.0260
    7771      11.0437
    7772      11.2305
    7773      11.2764
    7774      11.3495
    7775      10.8351
    7776      11.0190
    7777      11.4013
    7778      11.0315
    7779      11.8325
    7780      11.7692
    7781      11.6003
    7782      11.4640
    7783      11.0470
    7784      11.1464
    7785      10.8845
    7786      11.8792
    7787      11.8474
    7788      11.6054
    7789      11.8368
    7790      11.7281
    7791      11.4821
    7792      12.0999
    7793      11.4241
    7794      11.9201
    7795      11.5478
    7796      12.1854
    7797      11.7768
    7798      11.8393
    7799      11.6198
    7800      11.8245
    7801      11.6892
    7802      11.8313
    7803      11.8433
    7804      11.9022
    7805      11.8953
    7806      12.0944
    7807      12.1213
    7808      11.6631
    7809      11.8338
    7810      11.8146
    7811      11.2573
    7812      11.8430
    7813      12.2684
    7814      11.1275
    7815      11.9325
    7816      11.5018
    7817      12.6786
    7818      12.1158
    7819      11.8979
    7820      12.0065
    7821      12.5592
    7822      12.3494
    7823      12.9903
    7824      12.0489
    7825      12.2113
    7826      12.9157
    7827      12.7886
    7828      12.7697
    7829      13.1276
    7830      12.9809
    7831      13.0892
    7832      12.9130
    7833      13.4884
    7834      12.3100
    7835      12.5769
    7836      12.8005
    7837      12.3333
    7838      12.9121
    7839      12.5964
    7840      13.2796
    7841      13.6698
    7842      12.5233
    7843      13.4765
    7844      12.0206
    7845      12.5022
    7846      11.9286
    7847      12.3905
    7848      12.3563
    7849      12.5646
    7850      13.2507
    7851      13.3358
    7852      13.6675
    7853      13.2491
    7854      13.9256
    7855      13.7598
    7856      13.8492
    7857      14.5381
    7858      14.8678
    7859      14.2050
    7860      13.5816
    7861      13.5609
    7862      14.3391
    7863      13.4248
    7864      13.7058
    7865      13.5802
    7866      13.5230
    7867      13.4542
    7868      13.9204
    7869      13.7314
    7870      13.8150
    7871      13.4015
    7872      13.3662
    7873      12.8365
    7874      12.4420
    7875      12.6587
    7876      11.9745
    7877      11.9259
    7878      12.9126
    7879      12.9416
    7880      13.1866
    7881      13.2981
    7882      13.5597
    7883      13.3393
    7884      13.8579
    7885      12.9305
    7886      12.5965
    7887      13.3623
    7888      12.4138
    7889      13.1120
    7890      13.2032
    7891      13.1750
    7892      12.7534
    7893      12.6214
    7894      12.8851
    7895      13.1845
    7896      12.7641
    7897      12.8550
    7898      13.3902
    7899      13.2389
    7900      12.8956
    7901      12.8012
    7902      13.5191
    7903      12.7245
    7904      12.5229
    7905      12.7560
    7906      12.0894
    7907      12.6201
    7908      12.8390
    7909      13.9249
    7910      13.5392
    7911      13.9699
    7912      14.5873
    7913      14.2409
    7914      13.3509
    7915      13.8196
    7916      13.7978
    7917      12.9126
    7918      12.7794
    7919      13.4240
    7920      13.3243
    7921      13.8485
    7922      12.3751
    7923      12.8923
    7924      12.6091
    7925      13.2704
    7926      13.2106
    7927      12.5541
    7928      12.6105
    7929      12.6790
    7930      13.0482
    7931      12.5175
    7932      12.1704
    7933      13.3044
    7934      12.8112
    7935      12.0282
    7936      11.9896
    7937      12.5698
    7938      12.5506
    7939      12.7441
    7940      12.8487
    7941      12.4288
    7942      11.7304
    7943      11.9333
    7944      12.2635
    7945      12.4635
    7946      12.7481
    7947      12.7809
    7948      12.5770
    7949      12.4607
    7950      12.3405
    7951      12.4532
    7952      12.4874
    7953      12.5037
    7954      13.0208
    7955      13.5792
    7956      13.1509
    7957      13.3804
    7958      12.8925
    7959      13.5228
    7960      12.3010
    7961      13.4336
    7962      13.6975
    7963      13.3983
    7964      13.3385
    7965      12.9821
    7966      13.0902
    7967      12.5187
    7968      12.3808
    7969      12.7395
    7970      13.0686
    7971      12.6453
    7972      13.3657
    7973      12.6101
    7974      12.5414
    7975      12.8038
    7976      13.3021
    7977      12.4567
    7978      12.8658
    7979      12.7728
    7980      12.3533
    7981      11.9347
    7982      12.6416
    7983      12.4706
    7984      11.3028
    7985      11.3746
    7986      11.9609
    7987      11.5886
    7988      11.6786
    7989      11.9144
    7990      12.0613
    7991      11.3934
    7992      12.6029
    7993      12.2083
    7994      12.7472
    7995      12.1414
    7996      13.3096
    7997      12.4834
    7998      12.0244
    7999      12.1148
    8000      11.1052
    8001      11.9891
    8002      12.4819
    8003      11.9147
    8004      11.8535
    8005      12.4547
    8006      11.7245
    8007      12.0256
    8008      12.1356
    8009      12.0624
    8010      11.8457
    8011      11.8060
    8012      11.3989
    8013      11.3921
    8014      11.5037
    8015      10.8552
    8016      11.6587
    8017      11.8356
    8018      12.3555
    8019      11.3115
    8020      11.6766
    8021      11.2911
    8022      11.7282
    8023      11.5120
    8024      11.6747
    8025      11.3413
    8026      10.9307
    8027      11.2798
    8028      11.6214
    8029      11.1530
    8030      11.6136
    8031      11.2329
    8032      11.2336
    8033      10.5385
    8034      10.4871
    8035      10.8601
    8036      10.4773
    8037      10.5941
    8038      10.9092
    8039      10.4316
    8040      11.0978
    8041      10.3944
    8042      11.2533
    8043      10.9358
    8044      10.7738
    8045      11.2760
    8046      10.6145
    8047      10.4131
    8048      11.2113
    8049      11.3009
    8050      11.5189
    8051      11.5274
    8052      11.1460
    8053      10.8417
    8054      11.2480
    8055      10.5550
    8056      11.0091
    8057      10.9961
    8058      11.3795
    8059      10.4649
    8060      11.1280
    8061      11.8632
    8062      11.1271
    8063      10.9656
    8064      10.9578
    8065      10.8797
    8066      11.5409
    8067      10.5700
    8068      10.8002
    8069      11.3867
    8070      11.6681
    8071      11.2606
    8072      11.8716
    8073      11.8059
    8074      12.1735
    8075      11.6206
    8076      11.3338
    8077      10.9875
    8078      11.3721
    8079      11.1155
    8080      10.7782
    8081      11.2509
    8082      11.6599
    8083      11.4388
    8084      11.0411
    8085      11.4988
    8086      10.6336
    8087      10.6059
    8088      11.1410
    8089      10.5571
    8090      10.4596
    8091      10.2477
    8092      10.9935
    8093      10.9915
    8094      11.3241
    8095      10.3532
    8096      10.7528
    8097      10.5400
    8098      10.4553
    8099      10.7509
    8100      11.1776
    8101      11.2938
    8102      10.7192
    8103      11.5499
    8104      11.9236
    8105      10.9617
    8106      10.9959
    8107      12.2717
    8108      11.3400
    8109      11.8935
    8110      11.4920
    8111      11.6803
    8112      11.8761
    8113      11.9396
    8114      11.0352
    8115      11.2187
    8116      11.1158
    8117      11.6285
    8118      11.3807
    8119      11.9503
    8120      11.9524
    8121      12.0719
    8122      11.7035
    8123      11.8248
    8124      12.3155
    8125      12.6296
    8126      12.9429
    8127      11.0970
    8128      11.6130
    8129      11.2157
    8130      11.8754
    8131      11.1685
    8132      11.8527
    8133      11.7651
    8134      10.8610
    8135      10.5020
    8136      10.9874
    8137      11.2513
    8138      10.9921
    8139      11.3233
    8140      10.8724
    8141      11.1732
    8142      11.2047
    8143      11.4531
    8144      11.3959
    8145      11.2893
    8146      10.8156
    8147      10.8746
    8148      10.7555
    8149      10.4710
    8150      10.7323
    8151      11.1405
    8152      10.6507
    8153      11.0053
    8154      10.9090
    8155      10.7260
    8156      11.3102
    8157      10.3576
    8158      10.5381
    8159      10.6749
    8160      10.9552
    8161      11.1519
    8162      11.0535
    8163      11.2257
    8164      11.9527
    8165      11.4752
    8166      11.3865
    8167      11.7809
    8168      11.7648
    8169      12.3398
    8170      12.2794
    8171      12.2870
    8172      12.3846
    8173      12.6349
    8174      12.2332
    8175      11.9134
    8176      11.8844
    8177      11.6392
    8178      11.9410
    8179      11.7154
    8180      11.5184
    8181      11.0710
    8182      10.8379
    8183      10.7927
    8184      11.1336
    8185      11.1943
    8186      11.3060
    8187      11.3295
    8188      10.7991
    8189      10.7421
    8190      10.7573
    8191      10.2251
    8192      11.3053
    8193      11.0463
    8194      11.2805
    8195      10.3900
    8196      11.3753
    8197      11.7200
    8198      11.7696
    8199      11.9050
    8200      11.4147
    8201      11.7728
    8202      11.6215
    8203      12.1143
    8204      11.8649
    8205      11.3285
    8206      12.0732
    8207      11.2027
    8208      10.8048
    8209      11.3075
    8210      11.5266
    8211      11.9168
    8212      11.5560
    8213      11.5685
    8214      11.0403
    8215      11.6936
    8216      12.0287
    8217      11.8231
    8218      11.2038
    8219      11.5510
    8220      11.9513
    8221      12.3471
    8222      12.2142
    8223      12.0606
    8224      11.4805
    8225      11.8351
    8226      10.9259
    8227      11.2272
    8228      11.2966
    8229      11.3223
    8230      10.8592
    8231      10.5318
    8232      10.6757
    8233      10.2168
    8234      10.3066
    8235      10.9598
    8236      10.7453
    8237      10.4787
    8238       9.9772
    8239      10.3646
    8240      10.3391
    8241      10.3772
    8242      11.4015
    8243      11.1350
    8244      10.9020
    8245      10.8400
    8246      10.9693
    8247      10.8375
    8248      11.1603
    8249      10.3375
    8250      10.5756
    8251      10.3416
    8252      10.8706
    8253      10.2154
    8254      10.3276
    8255       9.9877
    8256      11.1179
    8257      11.3957
    8258      11.0137
    8259      11.4125
    8260      11.4747
    8261      11.1771
    8262      11.0361
    8263      11.5848
    8264      11.2708
    8265      12.2378
    8266      11.7407
    8267      12.5219
    8268      11.8680
    8269      12.0022
    8270      12.0009
    8271      11.5085
    8272      11.2937
    8273      11.6020
    8274      11.6328
    8275      11.9670
    8276      11.2427
    8277      10.6402
    8278      11.5328
    8279      10.7874
    8280      11.1831
    8281      10.8643
    8282      10.6715
    8283      10.5505
    8284      10.5029
    8285      10.6829
    8286      10.1948
    8287       9.8685
    8288      10.4593
    8289      10.1929
    8290       9.2944
    8291       9.6406
    8292      10.4833
    8293      10.1785
    8294       9.9645
    8295      10.2436
    8296       9.6886
    8297      10.2542
    8298       9.8684
    8299      10.4804
    8300      10.7910
    8301      10.0469
    8302      10.0388
    8303      10.0709
    8304      10.0949
    8305      10.2409
    8306      10.7656
    8307      10.3613
    8308      10.3072
    8309      10.8252
    8310      10.1468
    8311      10.0839
    8312      11.0325
    8313      10.8824
    8314      10.5296
    8315      10.3610
    8316       9.7707
    8317      10.0194
    8318      10.2374
    8319      10.1201
    8320      10.0271
    8321      10.3186
    8322      10.4124
    8323       9.5205
    8324      10.5468
    8325       9.9360
    8326      10.6817
    8327      11.1489
    8328      11.5114
    8329      10.6174
    8330      10.7121
    8331      11.1328
    8332      11.2925
    8333      11.7367
    8334      11.0875
    8335      10.9279
    8336      10.7438
    8337      11.5133
    8338      10.8988
    8339      10.5055
    8340      11.2010
    8341      11.1891
    8342      11.4317
    8343      11.0176
    8344      11.6503
    8345      11.5140
    8346      11.4579
    8347      11.4421
    8348      11.1390
    8349      11.0498
    8350      10.6138
    8351      10.9490
    8352      10.7732
    8353      11.3455
    8354      11.1947
    8355      11.2997
    8356      10.8833
    8357      11.8134
    8358      11.3863
    8359      11.4530
    8360      10.7376
    8361      11.2240
    8362      11.5735
    8363      11.4383
    8364      11.8530
    8365      12.0762
    8366      12.1970
    8367      11.3097
    8368      11.8186
    8369      11.5232
    8370      11.2548
    8371      11.5886
    8372      11.8816
    8373      12.0713
    8374      12.3275
    8375      11.5857
    8376      11.5193
    8377      11.6614
    8378      11.4343
    8379      11.6004
    8380      11.4562
    8381      11.4134
    8382      11.7968
    8383      11.5418
    8384      11.8328
    8385      10.8289
    8386      10.4357
    8387      11.2250
    8388      11.5816
    8389      11.7580
    8390      12.3505
    8391      12.1800
    8392      12.2185
    8393      12.7229
    8394      12.6699
    8395      11.9693
    8396      12.4387
    8397      12.7001
    8398      11.7814
    8399      11.8991
    8400      12.3546
    8401      11.5742
    8402      12.2012
    8403      11.4801
    8404      11.5431
    8405      11.1541
    8406      11.3176
    8407      10.9546
    8408      11.2851
    8409      11.1427
    8410      11.5242
    8411      11.4339
    8412      10.8703
    8413      11.3584
    8414      11.2348
    8415      11.7858
    8416      11.0978
    8417      11.9629
    8418      11.5877
    8419      11.7452
    8420      11.3995
    8421      11.5826
    8422      11.7118
    8423      11.8452
    8424      11.7936
    8425      11.2464
    8426      11.3077
    8427      11.8885
    8428      11.8369
    8429      11.5935
    8430      11.5347
    8431      10.9581
    8432      10.9947
    8433      10.9999
    8434      11.0609
    8435      10.7171
    8436      11.0269
    8437      11.7121
    8438      11.4142
    8439      11.2298
    8440      11.5671
    8441      10.9665
    8442      11.1943
    8443      11.2485
    8444      11.2903
    8445      11.7536
    8446      11.7610
    8447      11.9316
    8448      11.6549
    8449      12.0675
    8450      11.8724
    8451      11.9752
    8452      12.6481
    8453      11.6587
    8454      11.6273
    8455      11.6269
    8456      10.3066
    8457      10.5813
    8458       9.8661
    8459       9.7727
    8460      10.0920
    8461      10.2282
    8462      10.7925
    8463      11.0723
    8464      11.1180
    8465      11.4899
    8466      10.9563
    8467      11.5675
    8468      11.4386
    8469      10.1019
    8470      11.1906
    8471      11.0071
    8472      10.7356
    8473      10.8493
    8474      10.9193
    8475      11.1028
    8476      11.5770
    8477      11.7086
    8478      12.0148
    8479      11.3447
    8480      11.1577
    8481      10.8405
    8482      10.7133
    8483      10.8685
    8484      10.8853
    8485      10.8786
    8486      12.0643
    8487      11.8994
    8488      12.0817
    8489      12.7536
    8490      12.7276
    8491      12.3960
    8492      12.4658
    8493      12.1832
    8494      12.3846
    8495      12.5495
    8496      13.0814
    8497      12.3899
    8498      12.6212
    8499      12.2100
    8500      13.1075
    8501      12.5235
    8502      13.1135
    8503      13.3707
    8504      13.4291
    8505      13.5115
    8506      12.9408
    8507      13.1092
    8508      13.0798
    8509      12.5702
    8510      13.0825
    8511      12.2212
    8512      12.2040
    8513      12.4345
    8514      11.8611
    8515      12.1301
    8516      12.1099
    8517      12.0329
    8518      11.8371
    8519      11.6972
    8520      11.8382
    8521      11.5972
    8522      11.7137
    8523      11.8630
    8524      11.8910
    8525      11.9022
    8526      12.0121
    8527      11.6861
    8528      11.6299
    8529      11.8191
    8530      13.1826
    8531      12.5125
    8532      11.9145
    8533      12.2997
    8534      12.2241
    8535      11.6995
    8536      11.5073
    8537      11.4667
    8538      11.7280
    8539      11.2044
    8540      11.9728
    8541      11.5525
    8542      12.3036
    8543      12.1559
    8544      11.9208
    8545      11.2832
    8546      12.0477
    8547      12.2948
    8548      13.0552
    8549      12.5226
    8550      12.8344
    8551      12.1508
    8552      12.4888
    8553      12.6031
    8554      12.4981
    8555      13.5592
    8556      13.0879
    8557      13.2493
    8558      13.0165
    8559      12.4813
    8560      12.7964
    8561      11.8594
    8562      11.6027
    8563      11.3783
    8564      12.6240
    8565      12.7212
    8566      12.7722
    8567      12.0669
    8568      12.1979
    8569      11.9943
    8570      12.1824
    8571      12.0517
    8572      11.8887
    8573      12.3563
    8574      12.1007
    8575      12.1221
    8576      12.3599
    8577      12.8493
    8578      12.0887
    8579      12.2950
    8580      11.6972
    8581      12.0198
    8582      12.3680
    8583      12.4193
    8584      12.3283
    8585      12.5371
    8586      12.6124
    8587      12.8457
    8588      13.1210
    8589      12.8368
    8590      12.6066
    8591      12.8910
    8592      12.4377
    8593      12.3890
    8594      13.2776
    8595      12.9135
    8596      12.2867
    8597      13.2264
    8598      12.8565
    8599      12.9979
    8600      12.2281
    8601      12.7336
    8602      13.3065
    8603      12.5133
    8604      12.9768
    8605      13.0943
    8606      12.7996
    8607      11.9759
    8608      12.4341
    8609      12.8089
    8610      12.5903
    8611      12.4959
    8612      12.6277
    8613      13.3951
    8614      13.1094
    8615      12.9723
    8616      12.4111
    8617      12.3935
    8618      12.5075
    8619      12.2894
    8620      12.4270
    8621      12.3542
    8622      13.1996
    8623      12.9531
    8624      12.5683
    8625      13.1403
    8626      12.9595
    8627      13.2433
    8628      13.2993
    8629      13.9330
    8630      13.3112
    8631      13.5245
    8632      12.9108
    8633      12.8624
    8634      12.4147
    8635      12.9203
    8636      13.3059
    8637      13.1051
    8638      13.2323
    8639      13.2334
    8640      12.9962
    8641      12.7571
    8642      13.1558
    8643      12.5914
    8644      12.7419
    8645      12.0556
    8646      13.1009
    8647      12.7988
    8648      12.7499
    8649      12.3816
    8650      12.6438
    8651      12.5529
    8652      12.9657
    8653      12.8788
    8654      12.9399
    8655      12.1839
    8656      12.4438
    8657      12.6461
    8658      12.8116
    8659      12.8140
    8660      13.0053
    8661      12.3926
    8662      12.6561
    8663      12.2833
    8664      12.3616
    8665      12.5216
    8666      12.8608
    8667      12.5720
    8668      13.3713
    8669      13.3998
    8670      12.5881
    8671      13.8118
    8672      13.5762
    8673      13.3515
    8674      13.5681
    8675      13.4397
    8676      13.0774
    8677      13.3635
    8678      13.4311
    8679      13.0849
    8680      13.1060
    8681      12.9421
    8682      12.9128
    8683      12.7203
    8684      13.2875
    8685      12.2166
    8686      12.7726
    8687      12.4506
    8688      12.2576
    8689      13.4760
    8690      13.8500
    8691      13.2274
    8692      12.7267
    8693      12.1818
    8694      12.1711
    8695      12.7416
    8696      12.7068
    8697      13.0615
    8698      12.3971
    8699      13.5468
    8700      13.2370
    8701      12.8732
    8702      12.4945
    8703      12.4596
    8704      12.2332
    8705      11.9069
    8706      12.1788
    8707      12.1790
    8708      13.0313
    8709      11.9695
    8710      12.3985
    8711      12.4019
    8712      12.3339
    8713      12.0172
    8714      12.2004
    8715      11.6902
    8716      11.5000
    8717      12.0500
    8718      11.9282
    8719      12.1508
    8720      12.2140
    8721      12.5657
    8722      12.3698
    8723      11.9738
    8724      11.9730
    8725      11.8318
    8726      11.6320
    8727      11.9421
    8728      12.4046
    8729      12.5240
    8730      12.3964
    8731      12.5205
    8732      12.0888
    8733      11.5723
    8734      12.1018
    8735      12.0831
    8736      12.6110
    8737      12.0287
    8738      12.4374
    8739      12.4364
    8740      13.1414
    8741      12.7316
    8742      12.6524
    8743      12.5146
    8744      11.6627
    8745      12.1620
    8746      13.1272
    8747      12.5506
    8748      12.0047
    8749      12.1084
    8750      11.5680
    8751      11.7402
    8752      11.1801
    8753      11.7063
    8754      11.6534
    8755      11.7842
    8756      11.8323
    8757      11.6913
    8758      11.8685
    8759      11.3620
    8760      11.9144
    8761      12.3043
    8762      12.2440
    8763      12.1475
    8764      11.8815
    8765      12.3584
    8766      11.6188
    8767      12.0924
    8768      11.2042
    8769      12.1210
    8770      11.8674
    8771      11.6714
    8772      12.2329
    8773      12.3832
    8774      12.3490
    8775      11.8808
    8776      12.1688
    8777      12.0150
    8778      12.1953
    8779      11.6430
    8780      11.8807
    8781      11.5279
    8782      11.2916
    8783      11.5232
    8784      11.2979
    8785      11.8153
    8786      11.9142
    8787      11.9597
    8788      12.2749
    8789      11.8397
    8790      12.1739
    8791      11.8410
    8792      11.1775
    8793      12.0670
    8794      11.6318
    8795      11.9212
    8796      11.2313
    8797      11.4058
    8798      11.8452
    8799      12.0629
    8800      11.6030
    8801      11.4192
    8802      11.4189
    8803      11.9082
    8804      11.7081
    8805      11.5034
    8806      11.7981
    8807      12.2420
    8808      12.1049
    8809      11.7858
    8810      11.2245
    8811      12.2210
    8812      12.2625
    8813      12.1094
    8814      11.4550
    8815      11.2935
    8816      11.7346
    8817      11.8317
    8818      12.3123
    8819      12.4025
    8820      12.5691
    8821      13.0825
    8822      12.9365
    8823      12.7853
    8824      12.5547
    8825      13.1515
    8826      13.3063
    8827      13.4977
    8828      13.4645
    8829      13.1071
    8830      12.6784
    8831      12.7942
    8832      13.1889
    8833      13.3029
    8834      13.1658
    8835      12.9027
    8836      13.6142
    8837      12.9128
    8838      13.4647
    8839      12.7934
    8840      13.5284
    8841      13.7012
    8842      13.3256
    8843      13.0235
    8844      13.7041
    8845      13.1869
    8846      12.8462
    8847      13.4967
    8848      13.6560
    8849      13.0329
    8850      13.1978
    8851      13.2011
    8852      12.8815
    8853      13.6763
    8854      12.6228
    8855      12.9253
    8856      13.6846
    8857      12.7184
    8858      12.4591
    8859      13.2226
    8860      12.7833
    8861      12.8335
    8862      13.3049
    8863      12.5981
    8864      12.4978
    8865      12.4734
    8866      12.6391
    8867      12.5624
    8868      13.1692
    8869      13.6797
    8870      13.2001
    8871      13.7988
    8872      12.9086
    8873      13.4345
    8874      12.8655
    8875      12.3278
    8876      12.5206
    8877      12.0882
    8878      12.7915
    8879      11.9424
    8880      12.3955
    8881      13.1156
    8882      12.5565
    8883      13.6986
    8884      12.9479
    8885      12.5336
    8886      12.8786
    8887      12.9252
    8888      13.1126
    8889      13.1562
    8890      12.9290
    8891      12.9042
    8892      12.5395
    8893      12.6104
    8894      12.6638
    8895      13.0684
    8896      12.6400
    8897      12.5133
    8898      12.4947
    8899      11.9154
    8900      12.2842
    8901      12.6361
    8902      12.7597
    8903      12.5245
    8904      12.2130
    8905      12.3823
    8906      12.1569
    8907      12.1988
    8908      11.1150
    8909      11.6843
    8910      11.7901
    8911      11.7231
    8912      11.5909
    8913      12.0742
    8914      12.2117
    8915      12.0627
    8916      12.3842
    8917      12.5464
    8918      12.3173
    8919      11.9023
    8920      12.0562
    8921      12.2542
    8922      13.1726
    8923      12.5453
    8924      13.4072
    8925      13.4055
    8926      13.3674
    8927      12.8749
    8928      12.6970
    8929      12.2655
    8930      12.9393
    8931      12.3445
    8932      12.7578
    8933      13.2222
    8934      12.9722
    8935      12.6622
    8936      12.1540
    8937      12.9388
    8938      12.9796
    8939      13.0315
    8940      13.4366
    8941      12.8898
    8942      13.3445
    8943      13.2889
    8944      13.1092
    8945      13.2834
    8946      13.1976
    8947      13.7333
    8948      13.2351
    8949      13.8187
    8950      14.4918
    8951      13.5070
    8952      13.6374
    8953      13.8554
    8954      14.2365
    8955      13.4787
    8956      13.3433
    8957      12.8132
    8958      12.8130
    8959      13.3194
    8960      13.2306
    8961      13.2106
    8962      12.7333
    8963      13.3360
    8964      13.3766
    8965      13.7607
    8966      13.1559
    8967      13.3678
    8968      13.3052
    8969      13.1415
    8970      12.4826
    8971      12.7726
    8972      12.9477
    8973      12.4870
    8974      12.8419
    8975      12.5834
    8976      12.3834
    8977      12.2737
    8978      13.0236
    8979      12.5456
    8980      13.1372
    8981      12.8352
    8982      13.4377
    8983      12.8757
    8984      13.5672
    8985      13.6233
    8986      13.4017
    8987      13.8176
    8988      13.3935
    8989      13.3022
    8990      13.4528
    8991      13.3854
    8992      14.2350
    8993      13.3283
    8994      13.7023
    8995      13.5660
    8996      13.7349
    8997      13.4641
    8998      14.3668
    8999      14.6950
    9000      14.8030
    9001      14.7426
    9002      15.0486
    9003      14.8719
    9004      14.9985
    9005      14.7689
    9006      15.1049
    9007      15.4617
    9008      14.9630
    9009      14.9326
    9010      14.4453
    9011      14.7779
    9012      14.7556
    9013      14.7990
    9014      14.9998
    9015      14.6585
    9016      14.5876
    9017      13.8933
    9018      14.0764
    9019      14.0522
    9020      15.0234
    9021      14.4745
    9022      15.0553
    9023      15.1423
    9024      14.8942
    9025      14.5684
    9026      14.8635
    9027      14.6256
    9028      14.4185
    9029      13.6240
    9030      13.6144
    9031      13.4659
    9032      13.5921
    9033      13.2589
    9034      13.3857
    9035      14.2334
    9036      14.7397
    9037      14.6509
    9038      14.6501
    9039      15.1832
    9040      14.0767
    9041      15.0780
    9042      14.1140
    9043      14.6052
    9044      15.1798
    9045      15.0060
    9046      15.1365
    9047      14.3801
    9048      14.8111
    9049      14.3569
    9050      14.8497
    9051      14.3206
    9052      14.2366
    9053      13.7749
    9054      13.5168
    9055      14.2077
    9056      14.2506
    9057      14.1144
    9058      14.4835
    9059      14.0322
    9060      14.8878
    9061      14.9681
    9062      15.3558
    9063      15.0096
    9064      14.9201
    9065      15.0180
    9066      15.0314
    9067      15.0919
    9068      15.2499
    9069      15.0719
    9070      15.3204
    9071      14.8033
    9072      15.1644
    9073      15.3277
    9074      14.9717
    9075      14.5404
    9076      14.7315
    9077      14.6366
    9078      14.5987
    9079      14.5235
    9080      14.4696
    9081      14.5117
    9082      14.7704
    9083      14.6244
    9084      15.2325
    9085      14.8802
    9086      15.2210
    9087      15.1329
    9088      15.3411
    9089      15.8421
    9090      15.9244
    9091      15.2047
    9092      15.2448
    9093      15.4191
    9094      15.1977
    9095      15.7833
    9096      15.8446
    9097      16.1493
    9098      16.1892
    9099      16.0298
    9100      16.2423
    9101      16.1320
    9102      15.7404
    9103      15.1975
    9104      14.7610
    9105      15.2122
    9106      14.8240
    9107      15.2711
    9108      14.7673
    9109      14.3917
    9110      14.3252
    9111      15.2117
    9112      14.9098
    9113      14.0369
    9114      14.4189
    9115      14.3797
    9116      14.5516
    9117      14.3314
    9118      14.1875
    9119      14.5597
    9120      13.6712
    9121      14.1659
    9122      14.1331
    9123      14.2027
    9124      14.4009
    9125      14.8585
    9126      14.8233
    9127      14.9872
    9128      15.3773
    9129      14.9986
    9130      15.1892
    9131      15.0984
    9132      14.9052
    9133      14.8798
    9134      15.6023
    9135      15.3080
    9136      15.3722
    9137      15.4284
    9138      15.8315
    9139      15.9779
    9140      15.5337
    9141      15.2597
    9142      15.0269
    9143      15.1472
    9144      15.2624
    9145      15.3022
    9146      15.4035
    9147      15.5074
    9148      15.1560
    9149      15.5217
    9150      15.2555
    9151      15.1478
    9152      15.1032
    9153      15.4751
    9154      16.3557
    9155      16.6824
    9156      17.2148
    9157      17.6270
    9158      17.1634
    9159      17.4138
    9160      17.3360
    9161      17.3321
    9162      17.2391
    9163      16.7524
    9164      16.5476
    9165      16.2770
    9166      16.5161
    9167      16.1597
    9168      15.9757
    9169      15.5581
    9170      15.0590
    9171      15.8075
    9172      15.7461
    9173      15.4490
    9174      16.2695
    9175      15.7969
    9176      15.6706
    9177      15.6933
    9178      15.8674
    9179      14.8443
    9180      14.5839
    9181      14.2639
    9182      14.3131
    9183      14.5071
    9184      14.6312
    9185      14.8645
    9186      14.2229
    9187      14.7823
    9188      15.0534
    9189      14.7322
    9190      14.4120
    9191      14.8284
    9192      14.8329
    9193      14.3890
    9194      15.0151
    9195      14.8548
    9196      14.4836
    9197      14.9583
    9198      14.6227
    9199      14.9586
    9200      14.6838
    9201      14.9390
    9202      15.1125
    9203      14.8041
    9204      14.6627
    9205      14.8917
    9206      15.0619
    9207      15.1400
    9208      14.7586
    9209      15.0361
    9210      14.4699
    9211      14.8789
    9212      16.0964
    9213      15.7915
    9214      16.3771
    9215      16.3265
    9216      16.2195
    9217      16.9367
    9218      16.8134
    9219      16.9725
    9220      16.9866
    9221      16.4547
    9222      16.7600
    9223      16.6217
    9224      16.0445
    9225      15.0478
    9226      15.1040
    9227      14.5702
    9228      15.5016
    9229      15.3024
    9230      14.6435
    9231      14.6991
    9232      14.3835
    9233      14.3151
    9234      14.3713
    9235      14.6395
    9236      13.2968
    9237      13.3314
    9238      13.9231
    9239      13.6502
    9240      13.6768
    9241      13.6869
    9242      13.0086
    9243      13.1839
    9244      13.2719
    9245      13.9499
    9246      13.7711
    9247      13.3339
    9248      12.9697
    9249      12.7994
    9250      13.1475
    9251      12.8202
    9252      13.5557
    9253      13.1655
    9254      13.3410
    9255      13.5091
    9256      13.0988
    9257      13.2976
    9258      13.0683
    9259      13.1752
    9260      12.7513
    9261      13.3873
    9262      12.6914
    9263      14.0560
    9264      13.8667
    9265      13.4215
    9266      13.8394
    9267      12.6531
    9268      13.6523
    9269      13.4657
    9270      13.3830
    9271      13.2474
    9272      13.3679
    9273      13.2344
    9274      13.2975
    9275      12.4344
    9276      12.1777
    9277      12.2150
    9278      12.4889
    9279      12.7011
    9280      13.1098
    9281      12.9810
    9282      13.3598
    9283      13.4437
    9284      12.7248
    9285      13.2881
    9286      13.9115
    9287      13.4789
    9288      13.1679
    9289      13.8450
    9290      14.1105
    9291      13.7661
    9292      13.3281
    9293      13.0711
    9294      12.1228
    9295      12.0280
    9296      12.1387
    9297      11.7380
    9298      12.3853
    9299      12.9881
    9300      12.6974
    9301      12.6178
    9302      13.3683
    9303      12.3510
    9304      12.9520
    9305      13.6480
    9306      13.0494
    9307      13.4417
    9308      13.0649
    9309      13.9204
    9310      13.8833
    9311      13.9082
    9312      14.2340
    9313      13.9609
    9314      13.9064
    9315      14.3733
    9316      14.0855
    9317      13.5118
    9318      13.7065
    9319      13.6229
    9320      14.5821
    9321      14.7594
    9322      14.8129
    9323      14.2953
    9324      14.2814
    9325      14.0556
    9326      14.2668
    9327      14.2775
    9328      14.1236
    9329      14.0464
    9330      14.6360
    9331      14.7439
    9332      14.6531
    9333      14.9534
    9334      14.5514
    9335      14.5392
    9336      14.2877
    9337      14.4800
    9338      15.0511
    9339      14.4517
    9340      14.9724
    9341      15.0361
    9342      15.4543
    9343      14.2218
    9344      13.9906
    9345      14.1905
    9346      15.1296
    9347      14.7180
    9348      14.8925
    9349      14.7891
    9350      15.6039
    9351      14.9517
    9352      15.1244
    9353      14.3839
    9354      15.4263
    9355      14.6990
    9356      15.0862
    9357      15.3930
    9358      14.9735
    9359      14.7661
    9360      14.0456
    9361      14.6537
    9362      14.7933
    9363      14.6211
    9364      15.2557
    9365      14.5586
    9366      14.2853
    9367      13.5978
    9368      14.1121
    9369      14.6236
    9370      14.2702
    9371      14.8140
    9372      13.8932
    9373      14.2319
    9374      14.5922
    9375      14.5647
    9376      14.3487
    9377      14.4842
    9378      14.6870
    9379      14.7686
    9380      14.0822
    9381      14.9914
    9382      15.6455
    9383      15.2535
    9384      15.2462
    9385      14.9836
    9386      15.2239
    9387      15.1252
    9388      15.0009
    9389      15.2654
    9390      14.3533
    9391      14.4798
    9392      14.4352
    9393      14.3797
    9394      14.5948
    9395      13.9469
    9396      14.6754
    9397      14.2333
    9398      13.2342
    9399      12.8836
    9400      13.1738
    9401      13.6099
    9402      13.7167
    9403      12.9325
    9404      12.8095
    9405      12.9637
    9406      13.0904
    9407      13.2721
    9408      13.4474
    9409      12.7174
    9410      13.2735
    9411      13.2317
    9412      13.5921
    9413      13.2647
    9414      13.4922
    9415      13.9444
    9416      13.7626
    9417      13.8862
    9418      13.4590
    9419      12.4027
    9420      12.7666
    9421      13.4548
    9422      13.4465
    9423      13.3538
    9424      13.2779
    9425      13.5446
    9426      12.5100
    9427      13.0614
    9428      11.8959
    9429      12.0925
    9430      12.9270
    9431      11.8589
    9432      11.9515
    9433      12.3865
    9434      12.3244
    9435      12.4713
    9436      12.0190
    9437      12.0274
    9438      12.0431
    9439      12.5835
    9440      12.1782
    9441      12.7231
    9442      12.6800
    9443      13.0645
    9444      12.2667
    9445      13.1597
    9446      13.3484
    9447      12.3935
    9448      12.4716
    9449      12.7704
    9450      12.1379
    9451      13.0509
    9452      12.2563
    9453      12.1983
    9454      12.6729
    9455      12.7552
    9456      12.1869
    9457      12.4854
    9458      12.6862
    9459      12.9527
    9460      12.8373
    9461      12.3376
    9462      12.8460
    9463      11.8145
    9464      11.9316
    9465      11.9342
    9466      12.1327
    9467      12.2621
    9468      12.7544
    9469      12.4306
    9470      12.4406
    9471      12.8428
    9472      13.0675
    9473      12.3151
    9474      12.5654
    9475      12.4901
    9476      12.9837
    9477      12.9261
    9478      12.0194
    9479      12.3773
    9480      12.1087
    9481      11.7574
    9482      11.6761
    9483      11.3050
    9484      12.1244
    9485      11.6015
    9486      11.6719
    9487      11.3410
    9488      12.6690
    9489      12.3437
    9490      12.2234
    9491      12.2585
    9492      11.7259
    9493      12.2403
    9494      12.2988
    9495      11.8313
    9496      12.1873
    9497      12.1410
    9498      11.8581
    9499      12.0262
    9500      12.3381
    9501      11.7721
    9502      11.4625
    9503      11.2755
    9504      12.3731
    9505      13.0226
    9506      12.4378
    9507      12.8840
    9508      13.0429
    9509      12.3890
    9510      11.9724
    9511      13.0827
    9512      12.9549
    9513      12.5940
    9514      13.0580
    9515      13.0500
    9516      12.9014
    9517      12.9601
    9518      12.7820
    9519      12.7946
    9520      12.4369
    9521      12.5987
    9522      12.7151
    9523      13.3309
    9524      12.8094
    9525      13.6910
    9526      13.3686
    9527      13.4202
    9528      12.9216
    9529      12.9351
    9530      13.7806
    9531      12.8498
    9532      13.7294
    9533      13.3453
    9534      14.0675
    9535      13.0901
    9536      13.5341
    9537      14.0206
    9538      13.2124
    9539      13.0137
    9540      13.5142
    9541      13.2079
    9542      13.0898
    9543      12.3004
    9544      13.2342
    9545      13.0789
    9546      13.2968
    9547      12.9830
    9548      12.9624
    9549      13.2883
    9550      12.6895
    9551      12.9482
    9552      12.6878
    9553      13.1056
    9554      12.6691
    9555      12.6689
    9556      12.1157
    9557      12.2899
    9558      12.4411
    9559      12.3190
    9560      12.9448
    9561      13.7829
    9562      13.4515
    9563      12.4316
    9564      13.2938
    9565      11.9634
    9566      12.7255
    9567      12.2990
    9568      12.6345
    9569      12.5883
    9570      13.0600
    9571      12.9955
    9572      12.6338
    9573      12.6920
    9574      12.4071
    9575      12.5257
    9576      11.6903
    9577      11.6295
    9578      12.2565
    9579      12.4695
    9580      12.2209
    9581      12.4681
    9582      12.1320
    9583      11.8163
    9584      11.1745
    9585      11.8515
    9586      11.5435
    9587      11.8920
    9588      12.1724
    9589      11.7780
    9590      12.1285
    9591      11.0962
    9592      12.1373
    9593      11.5370
    9594      11.4501
    9595      11.2109
    9596      11.0668
    9597      11.2373
    9598      11.6425
    9599      11.5672
    9600      11.3886
    9601      11.5432
    9602      11.4791
    9603      12.0753
    9604      11.6571
    9605      11.1925
    9606      11.3284
    9607      12.4546
    9608      11.7964
    9609      11.5674
    9610      11.8852
    9611      11.8063
    9612      12.5827
    9613      12.1047
    9614      12.0182
    9615      12.1205
    9616      11.9538
    9617      12.2825
    9618      12.5792
    9619      11.8621
    9620      12.3812
    9621      12.4750
    9622      12.1192
    9623      12.0016
    9624      11.7959
    9625      12.3659
    9626      12.2411
    9627      11.9731
    9628      12.2077
    9629      12.2627
    9630      12.8201
    9631      12.4808
    9632      13.4307
    9633      13.0694
    9634      12.7869
    9635      12.2294
    9636      11.7829
    9637      12.2888
    9638      12.5146
    9639      11.6102
    9640      12.1467
    9641      12.8570
    9642      12.4759
    9643      12.3885
    9644      12.0680
    9645      12.5035
    9646      13.0452
    9647      13.0074
    9648      13.3322
    9649      13.0107
    9650      12.5469
    9651      12.3307
    9652      13.0606
    9653      12.5842
    9654      12.7766
    9655      13.2188
    9656      12.5921
    9657      12.5909
    9658      12.1634
    9659      12.5127
    9660      12.0546
    9661      12.1269
    9662      11.6074
    9663      12.1391
    9664      12.2197
    9665      12.4289
    9666      12.0828
    9667      12.1057
    9668      12.2831
    9669      12.3530
    9670      13.2694
    9671      12.3094
    9672      12.8523
    9673      12.3727
    9674      12.5488
    9675      12.4166
    9676      11.5929
    9677      12.0629
    9678      12.2848
    9679      12.2039
    9680      11.6068
    9681      11.6393
    9682      11.2536
    9683      11.5804
    9684      11.1276
    9685      10.5295
    9686      10.8670
    9687      10.8417
    9688      10.4141
    9689      10.7624
    9690      10.2787
    9691      10.4402
    9692      10.0866
    9693      10.3524
    9694      10.5900
    9695      10.5405
    9696      11.5052
    9697      11.4623
    9698      11.3663
    9699      11.5526
    9700      11.3462
    9701      10.3362
    9702      10.8541
    9703      11.6710
    9704      11.8039
    9705      11.5070
    9706      11.3880
    9707      10.9196
    9708      10.7635
    9709      11.5208
    9710      11.3129
    9711      11.2564
    9712      11.4388
    9713      10.8521
    9714      10.1422
    9715      10.6466
    9716      10.0119
    9717      10.7607
    9718      11.0021
    9719      11.8622
    9720      11.3102
    9721      11.1048
    9722      11.1710
    9723      10.7380
    9724      10.8608
    9725      11.0697
    9726      11.7495
    9727      11.3401
    9728      12.1086
    9729      11.3931
    9730      10.6995
    9731      10.9880
    9732      10.9968
    9733      10.5612
    9734      11.3308
    9735      11.2003
    9736      11.6845
    9737      11.9116
    9738      11.6507
    9739      11.3259
    9740      11.2747
    9741      12.1789
    9742      11.9836
    9743      12.4899
    9744      12.3698
    9745      12.0421
    9746      12.2252
    9747      11.9853
    9748      12.5025
    9749      12.5464
    9750      12.0755
    9751      12.4224
    9752      11.7518
    9753      12.5003
    9754      12.2687
    9755      12.4681
    9756      12.5111
    9757      12.0694
    9758      12.2026
    9759      11.7930
    9760      11.5207
    9761      11.7722
    9762      11.6566
    9763      12.1314
    9764      11.6266
    9765      11.9884
    9766      12.0670
    9767      11.8759
    9768      12.6855
    9769      12.2903
    9770      11.8274
    9771      11.5993
    9772      12.0653
    9773      12.1772
    9774      11.5596
    9775      11.4761
    9776      12.4360
    9777      11.6029
    9778      12.0622
    9779      12.8189
    9780      12.7496
    9781      12.2441
    9782      11.7862
    9783      12.4776
    9784      11.8244
    9785      11.8777
    9786      12.0988
    9787      11.8195
    9788      11.2854
    9789      12.4742
    9790      12.2650
    9791      12.1740
    9792      12.2181
    9793      11.9264
    9794      12.4095
    9795      11.5389
    9796      11.9454
    9797      11.0701
    9798      11.3578
    9799      11.9446
    9800      11.4936
    9801      11.5389
    9802      12.4984
    9803      11.8294
    9804      11.7318
    9805      11.6443
    9806      12.2022
    9807      11.9268
    9808      11.3853
    9809      11.7449
    9810      12.2128
    9811      11.8754
    9812      11.5398
    9813      11.3027
    9814      11.7864
    9815      12.1412
    9816      12.3153
    9817      12.6753
    9818      12.0033
    9819      11.9104
    9820      12.6117
    9821      12.1020
    9822      12.2727
    9823      11.8306
    9824      11.3762
    9825      11.9814
    9826      11.3068
    9827      11.4217
    9828      11.1210
    9829      10.9531
    9830      11.6535
    9831      11.5708
    9832      11.9034
    9833      11.7713
    9834      11.0549
    9835      11.6747
    9836      11.4683
    9837      12.3771
    9838      10.8774
    9839      11.7542
    9840      11.2091
    9841      10.9677
    9842      10.9233
    9843      11.0094
    9844      11.0992
    9845      10.9629
    9846      10.3658
    9847      10.5646
    9848      10.2696
    9849      10.7677
    9850      11.1200
    9851      10.7155
    9852      11.3523
    9853      10.8766
    9854      10.9860
    9855      10.1420
    9856      10.6828
    9857      11.0468
    9858      10.6845
    9859      11.0663
    9860      10.2784
    9861      10.4494
    9862      10.6366
    9863      10.9876
    9864      10.3968
    9865      10.7169
    9866      10.4565
    9867      10.6234
    9868      10.8052
    9869      10.8752
    9870      11.3246
    9871      11.1253
    9872      10.4367
    9873      10.8413
    9874      10.9228
    9875      10.2218
    9876      10.6594
    9877       9.7978
    9878      10.7323
    9879      11.0488
    9880      10.5710
    9881      10.7752
    9882      11.0446
    9883      11.1221
    9884      10.6161
    9885      11.1586
    9886      10.8415
    9887      11.5481
    9888      11.7657
    9889      11.3801
    9890      11.0296
    9891      10.9299
    9892      11.0931
    9893      10.8269
    9894      10.5470
    9895      10.7773
    9896      10.9901
    9897      11.3558
    9898      10.8753
    9899      11.2558
    9900      11.7865
    9901      11.6897
    9902      11.6772
    9903      11.1146
    9904      11.8226
    9905      11.7625
    9906      11.8039
    9907      12.2850
    9908      12.3916
    9909      12.1035
    9910      11.9495
    9911      12.1437
    9912      11.9797
    9913      12.8917
    9914      12.3308
    9915      12.2812
    9916      12.0583
    9917      12.4695
    9918      12.3742
    9919      11.6414
    9920      11.9368
    9921      11.5939
    9922      11.6648
    9923      11.6928
    9924      11.9333
    9925      12.3146
    9926      12.4095
    9927      12.6883
    9928      12.6286
    9929      12.4058
    9930      12.8134
    9931      12.6030
    9932      12.9404
    9933      11.8920
    9934      11.4164
    9935      11.3609
    9936      11.1626
    9937      12.3804
    9938      11.7889
    9939      12.0496
    9940      11.5839
    9941      10.9605
    9942      11.1933
    9943      11.7939
    9944      12.1557
    9945      11.6700
    9946      11.7885
    9947      11.6430
    9948      11.9402
    9949      11.7172
    9950      11.7287
    9951      12.4790
    9952      11.8391
    9953      12.3896
    9954      11.9745
    9955      12.0337
    9956      11.9793
    9957      11.3356
    9958      10.7190
    9959      11.3287
    9960      11.5944
    9961      11.4064
    9962      11.4564
    9963      11.7874
    9964      11.6334
    9965      11.7038
    9966      11.9843
    9967      11.5621
    9968      11.9882
    9969      11.7859
    9970      12.1232
    9971      11.9202
    9972      11.8762
    9973      11.2074
    9974      11.7634
    9975      11.6800
    9976      11.5972
    9977      11.6499
    9978      11.4864
    9979      11.0328
    9980      11.2030
    9981      10.5016
    9982      11.0620
    9983      11.1986
    9984      10.8402
    9985      10.6498
    9986      10.6767
    9987      10.5808
    9988      10.9482
    9989      10.8510
    9990      10.9814
    9991      10.9522
    9992      10.5670
    9993      11.1017
    9994      11.3543
    9995      11.2299
    9996      11.2442
    9997      11.7773
    9998      11.6775
    9999      11.9005
   10000      12.0615
   10001      10.5224
   10002      10.1736
   10003      10.3755
   10004       9.6941
   10005      10.1627
   10006      10.0053
   10007      10.2764
   10008      10.7813
   10009      10.0445
   10010      10.3592
   10011      10.5134
   10012      10.1184
   10013       9.9820
   10014       9.9802
   10015       9.4677
   10016      10.0976
   10017      10.3318
   10018      10.5843
   10019      10.1797
   10020      10.3802
   10021      10.4807
   10022      10.2602
   10023       9.9056
   10024      10.1086
   10025      10.6297
   10026       9.9423
   10027      10.5123
   10028      11.1435
   10029      10.5806
   10030      11.3096
   10031      11.3682
   10032      11.3881
   10033      11.0681
   10034      11.4361
   10035      10.5989
   10036      10.9058
   10037      11.4424
   10038      12.1003
   10039      10.6787
   10040      11.0053
   10041      11.1344
   10042      11.0520
   10043      11.3625
   10044      10.4919
   10045      11.5707
   10046      11.2646
   10047      11.6578
   10048      10.6259
   10049      11.2227
   10050      11.9520
   10051      11.5839
   10052      11.0405
   10053      11.4477
   10054      11.8401
   10055      11.4311
   10056      11.9375
   10057      12.5081
   10058      12.3975
   10059      11.5107
   10060      11.0583
   10061      10.9840
   10062      11.4900
   10063      11.8161
   10064      11.3714
   10065      11.7015
   10066      10.7397
   10067      11.1356
   10068      10.4602
   10069      12.1349
   10070      11.2641
   10071      11.3772
   10072      11.6979
   10073      11.9870
   10074      11.3842
   10075      11.5321
   10076      11.5121
   10077      11.6929
   10078      11.0114
   10079      11.4433
   10080      11.7938
   10081      10.9516
   10082      11.3876
   10083      10.9241
   10084      10.6458
   10085      11.6292
   10086      11.6448
   10087      11.7280
   10088      12.1599
   10089      11.4620
   10090      10.9172
   10091      11.1468
   10092      11.5161
   10093      10.8448
   10094      10.9140
   10095      11.6936
   10096      11.1077
   10097      12.1224
   10098      11.8486
   10099      12.1852
   10100      11.9125
   10101      11.8976
   10102      12.3599
   10103      12.3096
   10104      12.6244
   10105      12.9531
   10106      12.2968
   10107      12.0772
   10108      12.0984
   10109      11.9627
   10110      11.8795
   10111      13.0866
   10112      11.9714
   10113      12.3491
   10114      12.7649
   10115      12.2964
   10116      12.2887
   10117      12.5025
   10118      12.6577
   10119      12.7517
   10120      12.6631
   10121      12.1909
   10122      11.1716
   10123      12.1983
   10124      11.7997
   10125      11.7363
   10126      12.0101
   10127      11.2520
   10128      11.3859
   10129      11.5361
   10130      11.7303
   10131      12.1279
   10132      11.9128
   10133      12.7349
   10134      11.8088
   10135      11.4422
   10136      11.1323
   10137      11.7626
   10138      11.3141
   10139      11.3338
   10140      11.2876
   10141      11.4962
   10142      11.0636
   10143      11.6193
   10144      11.1934
   10145      11.5090
   10146      10.8505
   10147      11.1827
   10148      11.4452
   10149      11.8887
   10150      12.5516
   10151      12.3601
   10152      11.6920
   10153      11.8824
   10154      11.6850
   10155      11.2578
   10156      11.7466
   10157      12.4227
   10158      11.9791
   10159      12.1381
   10160      11.5233
   10161      11.6560
   10162      11.4969
   10163      11.8584
   10164      12.0753
   10165      11.5062
   10166      11.4147
   10167      11.2682
   10168      11.8403
   10169      10.8788
   10170      11.1391
   10171      11.0787
   10172      10.8332
   10173      11.2828
   10174      10.6298
   10175      11.2259
   10176      10.8527
   10177      11.1403
   10178      10.8889
   10179      11.0113
   10180      10.3695
   10181      10.2438
   10182      10.4578
   10183      11.1941
   10184      10.8689
   10185      11.0978
   10186      11.1172
   10187      10.9046
   10188      11.3442
   10189      10.9373
   10190      11.5426
   10191      11.8751
   10192      10.9423
   10193      11.6369
   10194      11.5526
   10195      11.3888
   10196      11.7229
   10197      11.7272
   10198      11.7562
   10199      11.5751
   10200      11.3006
   10201      11.0794
   10202      11.4693
   10203      11.0600
   10204      10.3280
   10205      10.6031
   10206      10.3745
   10207      10.9594
   10208      11.1762
   10209      11.1721
   10210      11.4796
   10211      11.0938
   10212      10.8853
   10213      11.2009
   10214      10.7433
   10215      10.8438
   10216      10.7548
   10217      10.6874
   10218      10.2945
   10219      10.6046
   10220      10.5588
   10221      10.4812
   10222      10.2342
   10223       9.8844
   10224       9.6872
   10225       9.8220
   10226       9.8304
   10227       9.7395
   10228       9.7636
   10229      10.1153
   10230      10.0501
   10231       9.6383
   10232      10.0793
   10233      10.0850
   10234       9.5533
   10235       9.7347
   10236       9.9881
   10237       9.8868
   10238      10.4500
   10239      10.5497
   10240      10.4837
   10241      10.7060
   10242      10.5906
   10243      11.5970
   10244      11.6213
   10245      11.8038
   10246      11.9101
   10247      11.6084
   10248      11.8215
   10249      10.4638
   10250      10.3808
   10251      10.8235
   10252      10.4496
   10253      10.6221
   10254      10.0937
   10255      10.7167
   10256      10.2878
   10257      10.2484
   10258       9.9000
   10259      10.4129
   10260      10.1849
   10261      10.4080
   10262      10.0483
   10263      10.4102
   10264      10.6558
   10265      10.5711
   10266      10.9484
   10267      10.5148
   10268      10.5843
   10269      10.8237
   10270      11.0059
   10271      11.2878
   10272      10.7720
   10273      10.4229
   10274      10.3591
   10275      10.4284
   10276      10.8942
   10277      10.6904
   10278      10.3747
   10279      10.5066
   10280      10.2208
   10281      10.2702
   10282      10.6138
   10283      10.0581
   10284      10.0087
   10285      10.7244
   10286      11.2423
   10287      10.8523
   10288      10.9102
   10289      11.2656
   10290      11.6509
   10291      10.6721
   10292      11.0877
   10293      10.7239
   10294      11.4132
   10295      10.5619
   10296      10.2708
   10297      11.3260
   10298      11.5377
   10299      11.3687
   10300      11.4806
   10301      11.1351
   10302      11.4871
   10303      11.4733
   10304      10.9805
   10305      12.1693
   10306      11.2179
   10307      11.4113
   10308      12.1180
   10309      11.6140
   10310      11.8316
   10311      11.4774
   10312      11.1594
   10313      11.1952
   10314      12.7044
   10315      12.6002
   10316      11.9994
   10317      11.6784
   10318      11.2751
   10319      11.8142
   10320      11.6515
   10321      12.0037
   10322      12.5467
   10323      12.1291
   10324      12.2116
   10325      12.2616
   10326      12.5163
   10327      11.8423
   10328      12.4849
   10329      11.9287
   10330      12.9380
   10331      12.7706
   10332      13.1516
   10333      12.8288
   10334      12.5048
   10335      12.7702
   10336      11.9594
   10337      12.2904
   10338      12.5229
   10339      12.3901
   10340      11.8859
   10341      11.9051
   10342      11.5068
   10343      11.5024
   10344      11.1454
   10345      11.6145
   10346      11.2118
   10347      11.4745
   10348      10.7073
   10349      11.3425
   10350      11.0769
   10351      11.1695
   10352      10.7442
   10353      10.5623
   10354      11.1395
   10355      10.7119
   10356      11.0678
   10357      10.3422
   10358      11.0264
   10359      11.4242
   10360      11.1880
   10361      10.9022
   10362      11.2505
   10363      12.1479
   10364      12.5993
   10365      12.1911
   10366      12.5220
   10367      12.5933
   10368      12.6696
   10369      12.1830
   10370      12.2569
   10371      12.4775
   10372      12.7832
   10373      12.5063
   10374      12.6549
   10375      13.2078
   10376      13.2275
   10377      12.9721
   10378      13.0656
   10379      13.1860
   10380      12.7956
   10381      12.7684
   10382      12.3585
   10383      12.8330
   10384      12.9242
   10385      12.6849
   10386      12.3449
   10387      12.2049
   10388      12.0787
   10389      12.3191
   10390      11.5650
   10391      12.5366
   10392      11.9900
   10393      12.3378
   10394      12.7598
   10395      12.6259
   10396      12.8991
   10397      12.5919
   10398      12.5235
   10399      12.4505
   10400      11.8407
   10401      12.0190
   10402      12.7096
   10403      12.4626
   10404      12.3251
   10405      12.7634
   10406      12.1328
   10407      12.5732
   10408      12.7293
   10409      12.4066
   10410      12.4139
   10411      12.7166
   10412      12.8400
   10413      13.3951
   10414      12.6746
   10415      12.7542
   10416      12.4753
   10417      13.3872
   10418      13.5208
   10419      13.7518
   10420      13.6736
   10421      14.1878
   10422      14.6034
   10423      13.8888
   10424      13.9686
   10425      14.8400
   10426      14.1530
   10427      13.8155
   10428      14.6082
   10429      14.3206
   10430      13.4045
   10431      14.3982
   10432      14.4285
   10433      13.8795
   10434      13.4518
   10435      13.0070
   10436      13.6742
   10437      14.4668
   10438      14.1153
   10439      14.0882
   10440      13.0115
   10441      13.4307
   10442      13.1592
   10443      13.6404
   10444      13.1533
   10445      14.6865
   10446      14.1592
   10447      14.0472
   10448      14.2014
   10449      13.7169
   10450      13.7712
   10451      13.6348
   10452      12.3542
   10453      13.3598
   10454      13.0457
   10455      13.0909
   10456      13.8449
   10457      13.1581
   10458      12.7510
   10459      12.6755
   10460      12.8818
   10461      13.0935
   10462      13.3374
   10463      13.5957
   10464      14.5000
   10465      13.7674
   10466      14.1479
   10467      13.9051
   10468      14.3368
   10469      14.2356
   10470      14.7961
   10471      14.7933
   10472      15.1648
   10473      15.0417
   10474      15.2687
   10475      15.1244
   10476      15.0580
   10477      14.6680
   10478      14.5976
   10479      15.3416
   10480      14.4693
   10481      15.3582
   10482      15.6119
   10483      14.7511
   10484      15.0633
   10485      14.5552
   10486      15.4275
   10487      15.0304
   10488      14.5558
   10489      14.4991
   10490      14.3476
   10491      13.9594
   10492      13.8026
   10493      13.9904
   10494      14.0756
   10495      13.7095
   10496      13.9071
   10497      14.4360
   10498      13.7419
   10499      14.3371
   10500      14.2768
   10501      14.2611
   10502      13.6086
   10503      13.9089
   10504      13.5110
   10505      14.0542
   10506      14.1507
   10507      14.0354
   10508      13.7504
   10509      14.8362
   10510      14.9429
   10511      14.7513
   10512      14.1478
   10513      13.5921
   10514      13.3605
   10515      13.8493
   10516      13.2416
   10517      14.2305
   10518      13.6803
   10519      13.3826
   10520      12.6467
   10521      13.1345
   10522      13.4124
   10523      12.9675
   10524      13.7758
   10525      12.9082
   10526      13.6124
   10527      13.2453
   10528      14.1710
   10529      13.6563
   10530      13.1458
   10531      13.6023
   10532      13.5446
   10533      12.4769
   10534      12.9509
   10535      12.5829
   10536      13.5229
   10537      12.8914
   10538      12.6085
   10539      12.3288
   10540      13.1828
   10541      12.9995
   10542      13.8762
   10543      13.8938
   10544      13.8028
   10545      13.7511
   10546      13.9110
   10547      14.6443
   10548      14.4856
   10549      13.8199
   10550      12.9335
   10551      13.4566
   10552      13.3128
   10553      12.9185
   10554      13.1711
   10555      13.9119
   10556      13.4786
   10557      12.9787
   10558      12.9389
   10559      12.3207
   10560      12.3875
   10561      12.4186
   10562      13.0140
   10563      12.3491
   10564      12.1928
   10565      12.4851
   10566      12.9503
   10567      13.0875
   10568      13.2223
   10569      13.3674
   10570      12.3551
   10571      12.4541
   10572      11.9452
   10573      12.6600
   10574      12.2923
   10575      12.6735
   10576      12.9412
   10577      12.4756
   10578      13.0223
   10579      12.6566
   10580      13.1251
   10581      13.3792
   10582      13.0623
   10583      13.4756
   10584      13.3793
   10585      12.6739
   10586      13.4051
   10587      14.0693
   10588      13.9844
   10589      13.4072
   10590      13.7241
   10591      13.1502
   10592      13.7741
   10593      13.8492
   10594      14.0095
   10595      13.4562
   10596      12.9402
   10597      12.8900
   10598      12.4455
   10599      12.2622
   10600      13.0121
   10601      12.7761
   10602      12.0293
   10603      12.0246
   10604      11.6843
   10605      12.7419
   10606      12.3565
   10607      12.5367
   10608      12.2696
   10609      12.2844
   10610      12.0485
   10611      12.6977
   10612      13.0667
   10613      12.5468
   10614      12.6104
   10615      12.1199
   10616      12.5301
   10617      12.8183
   10618      12.7818
   10619      12.8780
   10620      13.2803
   10621      12.6704
   10622      12.1994
   10623      12.8929
   10624      12.4460
   10625      12.3157
   10626      13.0900
   10627      12.3117
   10628      12.9614
   10629      12.6221
   10630      12.0478
   10631      12.3564
   10632      11.9266
   10633      12.5761
   10634      12.4649
   10635      12.6616
   10636      11.4853
   10637      11.9261
   10638      11.9281
   10639      11.7307
   10640      11.7379
   10641      11.8521
   10642      12.0408
   10643      12.6095
   10644      11.8985
   10645      12.0218
   10646      12.4734
   10647      12.6621
   10648      12.0587
   10649      12.1251
   10650      12.3233
   10651      12.2244
   10652      11.4050
   10653      12.2540
   10654      11.7098
   10655      11.5536
   10656      11.0883
   10657      11.0804
   10658      11.2869
   10659      11.6523
   10660      11.8693
   10661      11.5609
   10662      11.8344
   10663      11.6883
   10664      11.7660
   10665      11.0684
   10666      11.3259
   10667      11.6785
   10668      11.4006
   10669      11.6787
   10670      11.1465
   10671      11.3360
   10672      11.5102
   10673      11.7445
   10674      11.3997
   10675      11.5079
   10676      12.1442
   10677      11.1916
   10678      12.1089
   10679      11.9914
   10680      12.5950
   10681      12.3877
   10682      12.7604
   10683      12.2656
   10684      11.9560
   10685      12.0420
   10686      13.0074
   10687      11.9239
   10688      12.0622
   10689      12.6426
   10690      12.6240
   10691      11.9047
   10692      12.0184
   10693      12.1163
   10694      12.0421
   10695      12.2440
   10696      11.6740
   10697      11.4813
   10698      12.4716
   10699      12.5260
   10700      11.7042
   10701      11.7632
   10702      11.9785
   10703      11.8457
   10704      11.8747
   10705      12.3604
   10706      12.1677
   10707      11.7030
   10708      11.7163
   10709      11.7670
   10710      12.0262
   10711      11.9835
   10712      12.3127
   10713      12.2789
   10714      12.4385
   10715      11.8484
   10716      11.2177
   10717      11.1711
   10718      11.4905
   10719      12.2567
   10720      11.8027
   10721      11.7915
   10722      11.0235
   10723      11.0894
   10724      11.7342
   10725      11.6105
   10726      12.3764
   10727      12.0685
   10728      11.9179
   10729      11.8358
   10730      12.1919
   10731      11.6415
   10732      12.1612
   10733      11.9709
   10734      11.9547
   10735      11.4480
   10736      11.9092
   10737      11.6526
   10738      11.8027
   10739      12.3728
   10740      11.6599
   10741      11.7509
   10742      11.9480
   10743      12.1206
   10744      11.5606
   10745      11.8383
   10746      12.0955
   10747      13.3629
   10748      13.4021
   10749      12.9994
   10750      12.1980
   10751      12.6521
   10752      13.0649
   10753      12.7145
   10754      12.3894
   10755      12.0259
   10756      12.0763
   10757      13.0439
   10758      12.7079
   10759      12.8374
   10760      12.0996
   10761      12.4306
   10762      12.1954
   10763      12.2576
   10764      12.0830
   10765      12.0826
   10766      11.9448
   10767      12.6538
   10768      12.1095
   10769      11.8032
   10770      11.6688
   10771      11.7443
   10772      11.5000
   10773      11.7692
   10774      11.6626
   10775      11.7884
   10776      12.3465
   10777      12.2898
   10778      11.4372
   10779      10.8548
   10780      10.9103
   10781      11.6373
   10782      11.9164
   10783      11.7364
   10784      12.2206
   10785      12.3284
   10786      11.4771
   10787      11.8091
   10788      11.9250
   10789      11.7010
   10790      11.3750
   10791      11.2849
   10792      11.3193
   10793      11.9217
   10794      10.9201
   10795      11.0438
   10796      10.7641
   10797      11.0574
   10798      11.6636
   10799      11.1579
   10800      10.9338
   10801      11.3268
   10802      11.2889
   10803      11.1494
   10804      12.0249
   10805      11.3884
   10806      11.2303
   10807      10.9528
   10808      11.8728
   10809      11.6200
   10810      12.1420
   10811      11.6580
   10812      11.7637
   10813      11.4032
   10814      11.4890
   10815      11.1441
   10816      11.3367
   10817      11.6005
   10818      11.2378
   10819      11.0529
   10820      11.9118
   10821      12.7404
   10822      11.7561
   10823      11.1263
   10824      10.7745
   10825      11.9485
   10826      10.4727
   10827      11.4895
   10828      11.1463
   10829      10.5194
   10830      10.4307
   10831      11.0407
   10832      10.0776
   10833      10.7493
   10834      10.5702
   10835      10.8491
   10836      10.8422
   10837      10.8727
   10838      10.5029
   10839      11.0802
   10840      10.9231
   10841      10.8914
   10842      10.8195
   10843      10.8821
   10844      11.1722
   10845      11.9203
   10846      11.6190
   10847      11.8841
   10848      11.3377
   10849      11.5811
   10850      10.8529
   10851      11.1257
   10852      11.0430
   10853      10.8251
   10854      11.3419
   10855      10.9228
   10856      11.5763
   10857      11.4282
   10858      11.4986
   10859      11.6945
   10860      11.8159
   10861      11.3901
   10862      11.9380
   10863      10.9571
   10864      11.4771
   10865      11.6216
   10866      11.4515
   10867      11.1833
   10868      11.3998
   10869      11.1511
   10870      11.5978
   10871      12.1928
   10872      11.7404
   10873      10.7733
   10874      11.0646
   10875      10.2362
   10876      11.5287
   10877      11.0762
   10878      11.3809
   10879      10.9774
   10880      10.7795
   10881      11.1771
   10882      11.1013
   10883      11.8722
   10884      11.3670
   10885      11.7102
   10886      11.8205
   10887      11.7430
   10888      11.9345
   10889      11.9903
   10890      12.0325
   10891      11.9755
   10892      12.6131
   10893      11.9471
   10894      12.6426
   10895      12.0219
   10896      11.6937
   10897      11.3234
   10898      11.7737
   10899      12.0042
   10900      11.7900
   10901      11.5440
   10902      11.5252
   10903      11.1586
   10904      11.7933
   10905      11.8333
   10906      11.4092
   10907      11.6970
   10908      11.4938
   10909      11.7450
   10910      12.4509
   10911      11.8327
   10912      11.6024
   10913      11.4467
   10914      11.6951
   10915      11.3878
   10916      11.7820
   10917      11.1706
   10918      11.6046
   10919      11.1153
   10920      11.6432
   10921      12.2683
   10922      11.5253
   10923      10.9334
   10924      11.2196
   10925      11.2690
   10926      11.6215
   10927      11.8132
   10928      11.3325
   10929      11.5213
   10930      10.5526
   10931      10.8824
   10932      11.2418
   10933      10.9242
   10934      10.6259
   10935      10.9908
   10936      10.9511
   10937      11.3705
   10938      10.5559
   10939      11.2974
   10940      10.7121
   10941      11.4323
   10942      10.9817
   10943      11.2615
   10944      11.1138
   10945      11.0483
   10946      10.2726
   10947      10.6717
   10948      10.2540
   10949      10.4810
   10950      10.6392
   10951      10.7529
   10952      10.6318
   10953      11.3725
   10954      10.9840
   10955      11.8457
   10956      11.8699
   10957      11.2811
   10958      11.4510
   10959      11.3473
   10960      11.1779
   10961      11.6594
   10962      11.3081
   10963      11.7564
   10964      11.3239
   10965      11.1023
   10966      10.9877
   10967      11.7296
   10968      11.1471
   10969      11.0072
   10970      11.3841
   10971      10.8155
   10972      11.1388
   10973      11.1986
   10974      11.0181
   10975      11.4449
   10976      11.7410
   10977      11.5575
   10978      11.6509
   10979      11.3938
   10980      10.6421
   10981      11.1516
   10982      11.0335
   10983      11.6553
   10984      11.0440
   10985      11.0341
   10986      10.6947
   10987      10.9816
   10988      10.8680
   10989      10.5432
   10990      10.5428
   10991      10.8043
   10992      10.9105
   10993      10.2948
   10994      10.6347
   10995      10.3138
   10996      10.4630
   10997      10.4717
   10998      10.5254
   10999      10.6029
   11000      11.2157
   11001       9.6896
   11002      10.1735
   11003      10.8224
   11004      11.7753
   11005      10.6609
   11006      10.7370
   11007      10.1717
   11008      10.1349
   11009      10.0238
   11010       9.6741
   11011       9.6654
   11012       9.7922
   11013       9.4531
   11014       9.8767
   11015       9.3767
   11016      10.3573
   11017       9.9664
   11018      10.2716
   11019       9.8615
   11020       9.2517
   11021       9.3940
   11022       9.3717
   11023       8.3638
   11024       9.6606
   11025       9.1531
   11026       9.1537
   11027       9.7525
   11028       9.1865
   11029       9.6353
   11030       9.0139
   11031       9.3352
   11032       9.7920
   11033       9.3230
   11034       9.2020
   11035       9.5417
   11036       9.9654
   11037       9.8523
   11038       9.7537
   11039       9.7359
   11040      10.3925
   11041       9.7972
   11042      10.2576
   11043      10.3761
   11044       9.7788
   11045      10.0528
   11046      11.1149
   11047      10.2513
   11048      10.3768
   11049      10.3048
   11050      10.4781
   11051      10.9733
   11052      10.7211
   11053      11.1308
   11054      11.3955
   11055      11.4240
   11056      10.8959
   11057      11.5746
   11058      11.0897
   11059      10.6616
   11060      11.1029
   11061      10.9894
   11062      10.9980
   11063      11.4692
   11064      11.5062
   11065      10.8789
   11066      10.7180
   11067      11.4498
   11068      11.7210
   11069      11.6276
   11070      11.9618
   11071      11.5688
   11072      11.8209
   11073      12.2780
   11074      11.9846
   11075      11.9157
   11076      11.2736
   11077      12.2722
   11078      11.7849
   11079      11.4896
   11080      11.5815
   11081      11.6218
   11082      11.9377
   11083      12.0495
   11084      11.8426
   11085      11.4910
   11086      11.4645
   11087      11.2113
   11088      12.1360
   11089      12.5417
   11090      12.1858
   11091      11.3587
   11092      11.0322
   11093      11.3748
   11094      11.2666
   11095      11.4114
   11096      11.7756
   11097      11.3503
   11098      11.0637
   11099      11.2628
   11100      11.8598
   11101      11.0325
   11102      11.1444
   11103      11.0318
   11104      11.1118
   11105      11.3094
   11106      10.6788
   11107      10.6720
   11108      10.4430
   11109      10.2236
   11110      11.1531
   11111      11.2377
   11112      10.7334
   11113      11.1693
   11114      11.4576
   11115      12.0143
   11116      12.0685
   11117      11.8005
   11118      11.3645
   11119      12.6378
   11120      11.8207
   11121      13.1908
   11122      11.8582
   11123      12.8595
   11124      11.7723
   11125      12.2513
   11126      12.0284
   11127      12.1879
   11128      11.6453
   11129      11.3715
   11130      11.7780
   11131      11.7707
   11132      12.2840
   11133      11.7447
   11134      11.5975
   11135      12.3273
   11136      12.0509
   11137      12.2033
   11138      12.2701
   11139      12.0348
   11140      11.3847
   11141      11.1987
   11142      12.3583
   11143      11.7356
   11144      11.5536
   11145      11.9108
   11146      12.0906
   11147      12.4607
   11148      13.2956
   11149      12.6867
   11150      12.6256
   11151      13.1041
   11152      12.6677
   11153      12.7251
   11154      12.9721
   11155      12.6923
   11156      12.2314
   11157      12.9271
   11158      12.0160
   11159      12.9331
   11160      12.2379
   11161      11.7467
   11162      12.4269
   11163      11.8637
   11164      11.8616
   11165      12.3590
   11166      12.3969
   11167      12.4560
   11168      11.9372
   11169      12.1021
   11170      12.4386
   11171      12.2265
   11172      11.9666
   11173      12.9315
   11174      12.5711
   11175      11.6599
   11176      12.9543
   11177      12.2279
   11178      12.8283
   11179      12.8916
   11180      13.4177
   11181      12.9575
   11182      13.1748
   11183      12.7639
   11184      13.6330
   11185      12.9427
   11186      13.5762
   11187      13.9069
   11188      13.9426
   11189      14.0689
   11190      13.8735
   11191      13.2307
   11192      13.4435
   11193      13.8551
   11194      13.7810
   11195      13.5246
   11196      13.6314
   11197      13.7776
   11198      13.1544
   11199      12.8921
   11200      12.3495
   11201      12.3917
   11202      12.2553
   11203      12.6375
   11204      13.0714
   11205      12.7656
   11206      13.0269
   11207      12.9030
   11208      12.7578
   11209      12.5346
   11210      12.5127
   11211      12.9968
   11212      13.0966
   11213      12.5383
   11214      12.0236
   11215      12.4803
   11216      12.1385
   11217      11.9054
   11218      12.5385
   11219      12.1438
   11220      11.1737
   11221      11.9483
   11222      12.0136
   11223      11.7750
   11224      12.9018
   11225      12.9575
   11226      12.9905
   11227      12.8006
   11228      12.6878
   11229      12.9198
   11230      12.9196
   11231      12.6709
   11232      13.0502
   11233      13.1352
   11234      12.6741
   11235      12.2558
   11236      13.0769
   11237      12.6606
   11238      12.6376
   11239      12.7477
   11240      12.3885
   11241      12.9194
   11242      11.7047
   11243      12.0795
   11244      12.1572
   11245      12.2519
   11246      11.5858
   11247      11.6348
   11248      11.6571
   11249      11.4436
   11250      10.7751
   11251      11.6301
   11252      11.7309
   11253      11.7604
   11254      11.3855
   11255      11.6921
   11256      10.8352
   11257      11.2033
   11258      11.4829
   11259      11.2147
   11260      11.7048
   11261      11.5692
   11262      11.3603
   11263      11.7396
   11264      10.4444
   11265      11.3287
   11266      11.1977
   11267      11.2614
   11268      11.0085
   11269      10.6416
   11270      10.8594
   11271      10.8170
   11272      10.9370
   11273      10.6560
   11274      10.5267
   11275      10.3958
   11276       9.9108
   11277      10.6410
   11278      10.5646
   11279      10.6818
   11280      11.0774
   11281      10.7326
   11282      10.7910
   11283      11.3554
   11284      10.7009
   11285      11.2730
   11286      11.5838
   11287      11.6147
   11288      12.0375
   11289      11.1387
   11290      11.7963
   11291      12.2541
   11292      12.2114
   11293      13.4293
   11294      12.4669
   11295      12.7510
   11296      12.0916
   11297      12.6582
   11298      12.1798
   11299      13.1602
   11300      13.4257
   11301      12.3095
   11302      12.9912
   11303      13.5519
   11304      13.4144
   11305      12.7813
   11306      12.5228
   11307      12.5938
   11308      12.8880
   11309      12.2699
   11310      12.3149
   11311      11.7853
   11312      11.7458
   11313      11.9997
   11314      12.1142
   11315      12.9505
   11316      12.6306
   11317      12.7649
   11318      12.5759
   11319      12.3702
   11320      12.5519
   11321      12.0208
   11322      11.4324
   11323      12.0680
   11324      11.8551
   11325      11.2458
   11326      11.2470
   11327      11.8657
   11328      12.2790
   11329      11.2447
   11330      11.2775
   11331      11.3805
   11332      11.4136
   11333      10.9419
   11334      11.1100
   11335      11.6697
   11336      10.6776
   11337      12.0513
   11338      11.4833
   11339      11.9504
   11340      12.0618
   11341      11.6141
   11342      11.3024
   11343      11.5529
   11344      11.5820
   11345      12.1738
   11346      11.4150
   11347      10.8624
   11348      10.8632
   11349      10.9504
   11350      10.5714
   11351      10.0211
   11352      10.9170
   11353      11.1912
   11354      11.2744
   11355      10.9626
   11356      11.3556
   11357      11.8213
   11358      10.9598
   11359      11.2377
   11360      11.3690
   11361      11.0002
   11362      12.2653
   11363      12.1363
   11364      12.0356
   11365      12.0185
   11366      11.8750
   11367      11.8475
   11368      11.8580
   11369      11.9236
   11370      11.6588
   11371      11.7795
   11372      12.3029
   11373      11.6536
   11374      12.0551
   11375      12.1376
   11376      11.6819
   11377      11.4033
   11378      10.8582
   11379      10.7704
   11380      10.9585
   11381      11.0928
   11382      10.9024
   11383      11.0165
   11384      10.9701
   11385      11.1224
   11386      11.5237
   11387      10.9180
   11388      11.1709
   11389      10.6819
   11390      11.5495
   11391      11.4804
   11392      10.9911
   11393      11.4808
   11394      10.8328
   11395      11.1221
   11396      10.9491
   11397      10.9660
   11398      10.9283
   11399      10.8427
   11400      10.9044
   11401      10.9236
   11402      10.9837
   11403      10.9787
   11404      11.2458
   11405      11.6643
   11406      11.6240
   11407      11.6507
   11408      11.6894
   11409      11.0695
   11410      11.5099
   11411      11.3748
   11412      11.4802
   11413      11.4908
   11414      11.5199
   11415      11.2493
   11416      11.2843
   11417       9.9727
   11418      11.1520
   11419      10.7920
   11420      10.6129
   11421      10.7524
   11422      11.1976
   11423      11.1829
   11424      10.7017
   11425      10.8364
   11426      10.9402
   11427      11.2836
   11428      11.1186
   11429      11.0161
   11430      11.2613
   11431      11.5272
   11432      11.2137
   11433      11.0298
   11434      11.7245
   11435      11.8577
   11436      12.2592
   11437      11.9408
   11438      12.1589
   11439      11.9273
   11440      11.7795
   11441      12.0133
   11442      11.4471
   11443      11.2277
   11444      11.7245
   11445      11.6791
   11446      12.6177
   11447      12.2270
   11448      12.4879
   11449      11.4538
   11450      12.1062
   11451      11.6474
   11452      11.5520
   11453      11.7454
   11454      11.6185
   11455      10.9346
   11456      11.2905
   11457      11.0045
   11458      11.2809
   11459      11.8884
   11460      11.5048
   11461      11.4309
   11462      12.0057
   11463      12.0659
   11464      11.8193
   11465      12.1019
   11466      12.6536
   11467      12.6559
   11468      12.0088
   11469      11.9188
   11470      12.0720
   11471      11.8109
   11472      10.8556
   11473      11.8153
   11474      11.5875
   11475      11.2888
   11476      11.5549
   11477      11.0192
   11478      10.9594
   11479      11.4622
   11480      11.3677
   11481      11.8217
   11482      11.4026
   11483      11.1728
   11484      11.0634
   11485      11.5180
   11486      12.2981
   11487      10.9117
   11488      10.7133
   11489      10.4668
   11490      10.7583
   11491      10.9549
   11492      11.0296
   11493      11.0128
   11494      11.0179
   11495      11.3279
   11496      12.0785
   11497      11.5500
   11498      11.7355
   11499      10.8883
   11500      12.1351
   11501      11.6710
   11502      12.0458
   11503      12.0224
   11504      11.9935
   11505      11.7660
   11506      11.5100
   11507      11.5123
   11508      11.5490
   11509      11.5158
   11510      11.1676
   11511      11.2346
   11512      11.3563
   11513      11.4292
   11514      11.4566
   11515      11.6171
   11516      11.9757
   11517      11.9625
   11518      12.0450
   11519      11.6452
   11520      11.4023
   11521      11.0917
   11522      11.6161
   11523      11.1799
   11524      11.1828
   11525      11.5730
   11526      11.7688
   11527      12.0103
   11528      11.6815
   11529      11.7610
   11530      11.8016
   11531      11.9061
   11532      11.2428
   11533      11.7854
   11534      11.0079
   11535      11.3609
   11536      12.0018
   11537      11.6197
   11538      11.6917
   11539      12.0021
   11540      11.6803
   11541      12.6602
   11542      12.1813
   11543      11.7288
   11544      11.9088
   11545      12.1721
   11546      12.3754
   11547      12.6914
   11548      12.1513
   11549      12.2900
   11550      12.1697
   11551      12.2370
   11552      12.0156
   11553      11.7808
   11554      12.7683
   11555      12.2773
   11556      12.5170
   11557      12.3989
   11558      12.9511
   11559      12.7154
   11560      13.0605
   11561      12.8154
   11562      12.8513
   11563      12.2106
   11564      11.9627
   11565      11.7180
   11566      12.3194
   11567      12.3764
   11568      12.3185
   11569      12.5721
   11570      12.0309
   11571      12.0651
   11572      12.4764
   11573      12.4326
   11574      12.1094
   11575      12.2881
   11576      12.8180
   11577      12.3560
   11578      12.7652
   11579      12.3387
   11580      11.9637
   11581      12.1777
   11582      11.4523
   11583      11.3495
   11584      11.7428
   11585      11.4052
   11586      11.6149
   11587      11.5529
   11588      11.8810
   11589      11.0860
   11590      11.5766
   11591      11.8475
   11592      11.3721
   11593      11.1728
   11594      10.6745
   11595      11.2858
   11596      10.6450
   11597      11.8014
   11598      10.9403
   11599      11.5679
   11600      11.2947
   11601      11.2788
   11602      11.4718
   11603      11.2839
   11604      10.9461
   11605      11.3495
   11606      11.6115
   11607      11.7528
   11608      11.2197
   11609      11.9683
   11610      12.7176
   11611      12.3547
   11612      12.2016
   11613      12.9691
   11614      12.1276
   11615      12.7491
   11616      12.3447
   11617      13.4161
   11618      12.8841
   11619      12.9772
   11620      13.4677
   11621      12.9250
   11622      12.3942
   11623      12.2431
   11624      12.7582
   11625      12.2134
   11626      12.0772
   11627      12.0805
   11628      12.0745
   11629      12.1665
   11630      11.9141
   11631      11.6484
   11632      12.2674
   11633      12.8413
   11634      12.4693
   11635      12.2545
   11636      11.5432
   11637      12.4944
   11638      12.4274
   11639      12.4442
   11640      12.2825
   11641      13.0292
   11642      12.7189
   11643      12.7713
   11644      11.9249
   11645      13.1073
   11646      11.9458
   11647      12.1573
   11648      12.1320
   11649      12.2197
   11650      12.0930
   11651      12.5932
   11652      12.5110
   11653      12.7913
   11654      12.1706
   11655      11.7211
   11656      10.6930
   11657      11.5834
   11658      12.1789
   11659      11.8809
   11660      11.7172
   11661      11.8619
   11662      11.9915
   11663      11.5102
   11664      11.0078
   11665      12.0401
   11666      12.4458
   11667      12.3593
   11668      11.8293
   11669      11.1278
   11670      11.2425
   11671      11.1158
   11672      11.5278
   11673      12.2551
   11674      11.3832
   11675      11.8064
   11676      12.4464
   11677      11.6817
   11678      11.7640
   11679      12.0639
   11680      11.9325
   11681      11.7171
   11682      11.5137
   11683      12.0110
   11684      11.7271
   11685      11.5573
   11686      12.0945
   11687      12.1626
   11688      12.2180
   11689      12.2908
   11690      11.6338
   11691      12.1384
   11692      12.4234
   11693      11.8395
   11694      12.0649
   11695      12.3509
   11696      12.4869
   11697      12.2736
   11698      12.5808
   11699      13.5625
   11700      13.7666
   11701      12.9910
   11702      13.4001
   11703      12.8010
   11704      13.0877
   11705      13.5195
   11706      14.0815
   11707      12.8374
   11708      13.0400
   11709      12.7274
   11710      13.2047
   11711      13.0760
   11712      13.1303
   11713      12.5996
   11714      12.4765
   11715      12.2246
   11716      12.3785
   11717      11.9385
   11718      11.8170
   11719      11.5789
   11720      11.3530
   11721      12.0332
   11722      11.5702
   11723      11.1309
   11724      11.0807
   11725      11.8326
   11726      11.1830
   11727      11.5479
   11728      10.9938
   11729      10.8073
   11730      11.0646
   11731      11.1946
   11732      10.4254
   11733      10.6642
   11734      11.3266
   11735      10.5637
   11736      11.0802
   11737      11.0844
   11738      10.5354
   11739      10.3106
   11740      10.8150
   11741      10.5307
   11742      10.0582
   11743      10.5328
   11744      11.0099
   11745      10.1936
   11746      11.0322
   11747      10.7363
   11748       9.9241
   11749      10.4254
   11750       9.9661
   11751      10.3649
   11752      10.6833
   11753      10.3733
   11754      10.0846
   11755      10.5287
   11756      10.8343
   11757      10.0891
   11758       9.9626
   11759      10.3895
   11760       9.8585
   11761      10.8525
   11762      11.1296
   11763      10.4065
   11764      10.4781
   11765      10.5714
   11766      10.4427
   11767      10.1220
   11768      10.2476
   11769      10.8292
   11770       9.4525
   11771       9.6701
   11772       9.4434
   11773       9.7927
   11774       9.6687
   11775       9.8647
   11776       9.7097
   11777       9.8218
   11778      10.4161
   11779      10.5537
   11780      10.6228
   11781      10.3962
   11782      10.6595
   11783      10.8830
   11784      10.9000
   11785      11.3654
   11786      10.8794
   11787      11.1491
   11788      10.4202
   11789      11.2578
   11790      11.1850
   11791      11.5352
   11792      11.1498
   11793      10.5550
   11794      10.8280
   11795      11.0366
   11796      11.4103
   11797      10.9898
   11798       9.9815
   11799      10.6345
   11800      10.9128
   11801      10.4810
   11802      10.6317
   11803       9.7642
   11804      10.7301
   11805      10.3162
   11806       9.8840
   11807      10.5897
   11808      11.2867
   11809      10.6153
   11810      10.6158
   11811       9.7417
   11812      10.1880
   11813      10.5544
   11814      10.9585
   11815      10.7787
   11816      10.7016
   11817      11.2498
   11818      11.5162
   11819      10.9276
   11820      10.9918
   11821      10.6902
   11822      10.5092
   11823      10.6193
   11824      11.0760
   11825      10.6999
   11826      11.2002
   11827      10.4417
   11828      11.1063
   11829      11.2663
   11830      10.7918
   11831      10.8464
   11832      10.9403
   11833      11.3258
   11834      10.5819
   11835      10.2519
   11836      10.4606
   11837      11.4053
   11838      11.7060
   11839      11.2414
   11840      10.7263
   11841      10.5994
   11842      11.1200
   11843      11.1935
   11844      11.2121
   11845      10.9676
   11846      11.0636
   11847      10.9013
   11848      11.5289
   11849      11.3493
   11850      10.7797
   11851      11.0359
   11852      11.3671
   11853      10.3175
   11854      10.8082
   11855      10.4333
   11856      10.7696
   11857      10.5386
   11858      10.3741
   11859      10.6117
   11860      10.5470
   11861      10.3654
   11862      10.9403
   11863      10.1117
   11864       9.8541
   11865      10.5989
   11866      10.5216
   11867      10.7498
   11868      10.4918
   11869      11.1567
   11870      10.9323
   11871      10.3262
   11872      11.3283
   11873      10.7551
   11874      10.7848
   11875      10.7973
   11876      10.6774
   11877      10.4276
   11878      10.5827
   11879      10.0313
   11880      10.6796
   11881      10.5207
   11882      10.3818
   11883      10.5754
   11884      10.3704
   11885       9.8982
   11886      10.3197
   11887       9.9488
   11888      10.2602
   11889       9.6919
   11890      10.5189
   11891      10.3579
   11892      10.2393
   11893      10.1244
   11894      10.3707
   11895      10.0322
   11896      10.2573
   11897      10.0343
   11898      10.0512
   11899       9.4543
   11900       9.6524
   11901       9.7145
   11902      10.2338
   11903      10.6195
   11904      10.6317
   11905      10.3654
   11906       9.9918
   11907      10.3770
   11908      10.2689
   11909      11.7679
   11910      11.7067
   11911      11.2145
   11912      11.6160
   11913      11.5078
   11914      11.5326
   11915      11.1163
   11916      10.3764
   11917      10.9922
   11918      10.7662
   11919      10.3038
   11920      10.4326
   11921      10.7743
   11922      11.0947
   11923      10.2161
   11924      10.0895
   11925       9.9218
   11926       9.4374
   11927       9.3681
   11928       9.9811
   11929       9.8339
   11930       9.7212
   11931       9.5792
   11932       9.4072
   11933       9.4608
   11934       9.8087
   11935       9.7917
   11936       9.9880
   11937       9.6735
   11938      10.2508
   11939       9.9219
   11940      10.4139
   11941      10.3957
   11942       9.8058
   11943       9.5887
   11944      10.6306
   11945      10.0710
   11946      10.0004
   11947      10.4754
   11948      10.4467
   11949      10.2102
   11950      10.7695
   11951       9.8950
   11952      10.1946
   11953      10.2125
   11954      10.9338
   11955      10.2029
   11956       9.1944
   11957      10.2341
   11958      10.3790
   11959      10.1794
   11960      10.4368
   11961       9.9630
   11962      10.3299
   11963      10.0983
   11964      10.1763
   11965      10.4386
   11966      11.0987
   11967      11.9456
   11968      11.0620
   11969      11.6753
   11970      12.0666
   11971      11.9077
   11972      12.4019
   11973      11.6641
   11974      10.7470
   11975      11.7499
   11976      11.2325
   11977      11.3810
   11978      11.5175
   11979      12.0844
   11980      11.8479
   11981      11.6375
   11982      11.4845
   11983      12.1722
   11984      11.8197
   11985      11.9136
   11986      11.3204
   11987      11.0994
   11988      11.3821
   11989      11.4784
   11990      11.7622
   11991      11.7128
   11992      12.4988
   11993      11.4271
   11994      11.3778
   11995      10.8351
   11996      11.2598
   11997      10.4967
   11998      10.5100
   11999      10.6779
   12000      11.0098
   12001      10.5972
   12002      10.8939
   12003      10.1572
   12004      11.1353
   12005      10.9441
   12006       9.9513
   12007      10.1074
   12008       9.9506
   12009       9.5379
   12010       9.9667
   12011      10.1465
   12012       9.9443
   12013      10.0270
   12014      10.7175
   12015      10.0522
   12016      11.2240
   12017      10.5706
   12018      10.6533
   12019      10.6788
   12020      10.2473
   12021      10.9969
   12022      10.3885
   12023      10.6146
   12024      11.1715
   12025      11.3816
   12026      11.1617
   12027      10.6317
   12028      10.9316
   12029      11.0701
   12030      10.7889
   12031      10.5090
   12032      10.3801
   12033       9.5862
   12034       9.8378
   12035       9.7157
   12036      10.3210
   12037       9.8982
   12038      10.4966
   12039       9.6760
   12040      10.5522
   12041       9.9729
   12042      10.2950
   12043      11.1890
   12044      10.8033
   12045      11.2108
   12046      11.3267
   12047      11.2354
   12048      11.2244
   12049      11.0409
   12050      10.7643
   12051      10.7170
   12052      10.9570
   12053      11.0268
   12054      10.0680
   12055      11.5309
   12056      11.0014
   12057      11.0672
   12058      11.1572
   12059      11.4968
   12060      11.2965
   12061      11.6524
   12062      11.4803
   12063      11.6984
   12064      11.2623
   12065      11.0040
   12066      10.9213
   12067      11.7542
   12068      12.2222
   12069      11.8349
   12070      11.3688
   12071      10.9761
   12072      11.3520
   12073      11.5825
   12074      11.5506
   12075      11.6997
   12076      11.6472
   12077      11.7753
   12078      11.1087
   12079      11.3810
   12080      11.6876
   12081      11.4946
   12082      11.1857
   12083      10.2619
   12084      10.3481
   12085      10.0416
   12086       9.9709
   12087      10.2174
   12088      10.5076
   12089      10.1102
   12090       9.9760
   12091      10.4199
   12092      10.4203
   12093       9.6715
   12094      10.5554
   12095       9.8793
   12096      10.3900
   12097      10.2852
   12098      11.1759
   12099      10.7705
   12100      11.9400
   12101      12.3213
   12102      12.0799
   12103      12.6177
   12104      12.5875
   12105      11.7230
   12106      11.9204
   12107      12.2628
   12108      11.9514
   12109      11.5863
   12110      11.7313
   12111      11.4980
   12112      11.7833
   12113      11.4131
   12114      12.0396
   12115      11.5699
   12116      11.9928
   12117      11.8820
   12118      11.5906
   12119      11.9154
   12120      11.3406
   12121      11.7718
   12122      11.7896
   12123      11.3265
   12124      11.3178
   12125      11.8137
   12126      11.2673
   12127      11.7462
   12128      11.9940
   12129      11.5301
   12130      11.9285
   12131      12.3479
   12132      11.7353
   12133      12.4448
   12134      11.7049
   12135      11.9827
   12136      12.4160
   12137      12.0634
   12138      12.4959
   12139      13.0295
   12140      12.6911
   12141      13.1129
   12142      12.3272
   12143      11.8921
   12144      12.1838
   12145      12.0028
   12146      11.7152
   12147      11.9949
   12148      11.5452
   12149      11.8957
   12150      11.8224
   12151      11.5296
   12152      11.1252
   12153      11.0170
   12154      11.6127
   12155      11.4297
   12156      11.6541
   12157      11.7160
   12158      11.1683
   12159      10.9619
   12160      10.7108
   12161      12.0208
   12162      11.0500
   12163      11.2657
   12164      11.6241
   12165      11.5820
   12166      11.8731
   12167      11.6252
   12168      11.7570
   12169      11.6464
   12170      11.5255
   12171      12.1767
   12172      12.4761
   12173      13.2325
   12174      12.7081
   12175      13.0930
   12176      13.3539
   12177      12.7545
   12178      13.2650
   12179      14.0245
   12180      13.2578
   12181      12.3451
   12182      12.7176
   12183      12.5745
   12184      13.0921
   12185      12.5209
   12186      12.3184
   12187      12.2394
   12188      12.2560
   12189      12.4584
   12190      12.7197
   12191      13.1616
   12192      12.5663
   12193      12.0357
   12194      11.3475
   12195      11.8518
   12196      11.7158
   12197      11.9547
   12198      11.1221
   12199      11.7663
   12200      12.7560
   12201      13.3141
   12202      12.9627
   12203      12.8272
   12204      13.3123
   12205      12.3318
   12206      11.8583
   12207      11.8232
   12208      11.0978
   12209      11.2116
   12210      10.8755
   12211      10.9082
   12212      10.9818
   12213      11.0448
   12214      11.2468
   12215      11.5334
   12216      11.1209
   12217      11.2631
   12218      11.1639
   12219      10.9595
   12220      11.0006
   12221      11.1311
   12222      11.1922
   12223      11.4699
   12224      11.2132
   12225      11.1111
   12226      10.2035
   12227      10.7639
   12228      10.8931
   12229      10.5481
   12230      11.3917
   12231      11.0935
   12232      11.5539
   12233      11.6929
   12234      11.9146
   12235      11.9021
   12236      11.5497
   12237      11.7076
   12238      11.3666
   12239      12.2167
   12240      12.3972
   12241      12.5713
   12242      12.5792
   12243      12.7301
   12244      12.8435
   12245      12.3298
   12246      11.9176
   12247      12.3063
   12248      12.2169
   12249      11.9731
   12250      12.3230
   12251      12.8976
   12252      12.3392
   12253      11.8146
   12254      12.3685
   12255      11.8029
   12256      12.3481
   12257      11.5909
   12258      11.3968
   12259      11.1766
   12260      12.2944
   12261      12.5574
   12262      12.6648
   12263      12.7556
   12264      12.5124
   12265      12.9883
   12266      12.8520
   12267      12.4599
   12268      12.5146
   12269      12.5762
   12270      13.3656
   12271      12.8392
   12272      13.2447
   12273      13.2518
   12274      12.5973
   12275      13.2387
   12276      12.3710
   12277      12.6748
   12278      11.2364
   12279      11.2691
   12280      11.3474
   12281      11.6070
   12282      11.6446
   12283      12.1046
   12284      11.4187
   12285      11.7200
   12286      11.6818
   12287      11.4674
   12288      12.0234
   12289      11.2251
   12290      11.6027
   12291      12.3820
   12292      12.6360
   12293      12.0790
   12294      11.7564
   12295      11.6297
   12296      11.1143
   12297      12.0803
   12298      11.7664
   12299      12.0535
   12300      11.2354
   12301      11.7869
   12302      11.6143
   12303      10.9764
   12304      10.9869
   12305      11.0371
   12306      11.4888
   12307      11.3891
   12308      10.5172
   12309      11.2701
   12310      11.7000
   12311      11.5176
   12312      11.1602
   12313      11.0092
   12314      11.2982
   12315      10.4652
   12316      10.3422
   12317      10.4618
   12318      10.8156
   12319      11.0943
   12320      11.6070
   12321      11.0715
   12322      10.5459
   12323      11.3754
   12324      10.6955
   12325      11.1443
   12326      11.0069
   12327      11.4088
   12328      10.8869
   12329      10.7221
   12330      11.2416
   12331      10.7812
   12332       9.9423
   12333      10.1864
   12334      10.7669
   12335      11.0225
   12336      10.5184
   12337      10.8692
   12338      10.3843
   12339      10.2712
   12340      11.0075
   12341      10.8705
   12342      10.6481
   12343      10.8688
   12344      11.2401
   12345      11.1290
   12346      12.0184
   12347      11.8749
   12348      12.3332
   12349      12.3321
   12350      12.4870
   12351      12.0613
   12352      12.1684
   12353      11.9092
   12354      12.5290
   12355      11.9408
   12356      12.2084
   12357      11.2946
   12358      11.2059
   12359      12.1540
   12360      11.7709
   12361      11.4748
   12362      11.7648
   12363      11.4303
   12364      10.9509
   12365      11.7721
   12366      10.9785
   12367      11.6056
   12368      11.5799
   12369      11.3209
   12370      11.3791
   12371      11.5759
   12372      11.5809
   12373      10.9977
   12374      11.1406
   12375      11.7950
   12376      12.1432
   12377      11.8989
   12378      12.2554
   12379      11.4730
   12380      11.8836
   12381      11.2930
   12382      11.3257
   12383      11.8457
   12384      11.6885
   12385      11.6552
   12386      10.7537
   12387      11.0487
   12388      10.9898
   12389      11.3144
   12390      11.0288
   12391      11.2574
   12392      10.7987
   12393      11.0372
   12394      11.6768
   12395      11.0496
   12396      11.1123
   12397      10.6060
   12398      10.4044
   12399      10.8619
   12400      10.2646
   12401      10.7907
   12402      10.6986
   12403      10.6191
   12404       9.8117
   12405      10.0751
   12406      10.1024
   12407       9.9609
   12408      10.7029
   12409      10.6269
   12410      10.6122
   12411      10.3796
   12412      10.7365
   12413      10.7961
   12414      10.3741
   12415      10.5567
   12416      10.5656
   12417      10.6537
   12418      10.1986
   12419      10.0236
   12420      10.4379
   12421       9.9988
   12422       9.4798
   12423      10.6539
   12424      10.2469
   12425      10.9376
   12426      10.7546
   12427      10.2184
   12428       9.7728
   12429       9.7403
   12430      10.1191
   12431      10.5696
   12432       9.9870
   12433       9.8274
   12434      11.5711
   12435      10.9669
   12436      11.0908
   12437      10.8228
   12438      10.7590
   12439      10.4997
   12440      11.1242
   12441      11.4148
   12442      11.7004
   12443      10.9976
   12444      10.9610
   12445      10.9180
   12446      10.8792
   12447      10.8593
   12448      10.9606
   12449      10.4152
   12450      10.2026
   12451       9.8926
   12452       9.8185
   12453      10.7067
   12454      10.5909
   12455      10.2258
   12456       9.9919
   12457      10.1122
   12458       9.9349
   12459      10.3455
   12460      10.8733
   12461       9.8346
   12462      10.7365
   12463      10.3791
   12464      10.7030
   12465      10.8962
   12466      10.3769
   12467      10.8445
   12468      11.3416
   12469      11.1205
   12470      10.4741
   12471      11.0497
   12472      11.5716
   12473      10.9223
   12474      10.3989
   12475      11.4289
   12476      10.4533
   12477      10.7544
   12478      10.6496
   12479      10.5161
   12480      10.6904
   12481      11.1589
   12482      10.9407
   12483      11.1102
   12484      11.3925
   12485      11.2017
   12486      10.5555
   12487      10.6318
   12488      11.2850
   12489      11.2517
   12490      10.2927
   12491      10.0364
   12492       9.8876
   12493       9.8599
   12494      10.3741
   12495      10.3591
   12496      10.4503
   12497      11.5507
   12498      11.4402
   12499      10.8338
   12500      11.2120
   12501      10.6481
   12502      10.0042
   12503      10.3344
   12504      11.0268
   12505      10.8493
   12506      10.7122
   12507      11.6272
   12508      11.0530
   12509      10.8229
   12510      11.0286
   12511      10.8649
   12512      11.3530
   12513      11.3676
   12514      11.5707
   12515      11.1225
   12516      11.4069
   12517      11.6915
   12518      11.2671
   12519      10.8995
   12520      11.0175
   12521      11.1784
   12522      11.0930
   12523      10.8651
   12524      10.4363
   12525      10.7043
   12526      10.4436
   12527      10.9613
   12528      10.2453
   12529      11.0941
   12530      10.8451
   12531      11.0415
   12532      10.8674
   12533      11.7338
   12534      10.6875
   12535      11.1889
   12536      10.5367
   12537      11.1322
   12538      11.3572
   12539      11.7217
   12540      11.6755
   12541      11.8562
   12542      11.8858
   12543      11.6421
   12544      11.4771
   12545      11.4440
   12546      11.1769
   12547      11.8239
   12548      11.4700
   12549      12.0014
   12550      11.5271
   12551      11.0758
   12552      11.6092
   12553      10.9876
   12554      11.2072
   12555      10.6875
   12556      10.9364
   12557      11.5021
   12558      10.9409
   12559      11.3230
   12560      11.5555
   12561      10.4478
   12562      10.8137
   12563      11.0495
   12564      10.5161
   12565      10.5925
   12566      10.5117
   12567      10.9463
   12568      11.2790
   12569      11.3070
   12570      11.3505
   12571      10.8981
   12572      10.7366
   12573      11.2965
   12574      10.4843
   12575      10.5068
   12576      10.1757
   12577      10.5275
   12578      11.0044
   12579      11.9806
   12580      11.1251
   12581      12.1057
   12582      11.6876
   12583      11.3076
   12584      10.8141
   12585      10.9986
   12586      10.0915
   12587      10.3466
   12588      10.5528
   12589      10.2880
   12590      10.6426
   12591      10.9290
   12592      10.8703
   12593      10.2620
   12594      11.2384
   12595      11.1091
   12596      10.9183
   12597      11.4013
   12598      11.1965
   12599      10.8769
   12600      10.7153
   12601      10.9179
   12602      11.4726
   12603      10.9367
   12604      11.0925
   12605      10.8702
   12606      10.2145
   12607      10.0089
   12608      10.1587
   12609      10.6466
   12610      10.5695
   12611      11.1114
   12612      10.4854
   12613       9.9768
   12614      10.0792
   12615      10.5571
   12616       9.7480
   12617       9.5772
   12618      10.4350
   12619       9.6540
   12620       9.4917
   12621       9.7982
   12622      10.1247
   12623       9.3835
   12624       9.9926
   12625      10.4396
   12626      10.5160
   12627      10.2887
   12628      10.7002
   12629      10.4320
   12630      10.8163
   12631      10.5064
   12632      10.8796
   12633      11.0276
   12634      10.8329
   12635      11.0524
   12636      11.1255
   12637      10.6521
   12638      10.6300
   12639      11.0392
   12640      11.6018
   12641      10.9300
   12642      10.8913
   12643      11.0515
   12644      11.1106
   12645      10.9938
   12646      11.3462
   12647      10.3945
   12648      10.7628
   12649      10.3971
   12650      10.2913
   12651      10.9570
   12652      10.4739
   12653      10.6711
   12654       9.9110
   12655       9.6169
   12656       9.7388
   12657       9.2930
   12658       9.2737
   12659       8.9975
   12660       9.3655
   12661       9.0259
   12662       9.1990
   12663       9.1094
   12664       9.2105
   12665       9.4359
   12666       9.5320
   12667       9.4083
   12668       9.6173
   12669       9.5845
   12670       9.5070
   12671       9.3360
   12672       9.6647
   12673       9.0966
   12674       9.4347
   12675      10.0085
   12676       9.0392
   12677       9.3798
   12678       9.1829
   12679       9.5436
   12680       9.6466
   12681       9.2472
   12682       9.8047
   12683       9.0685
   12684       9.5177
   12685       9.8907
   12686       9.8252
   12687      10.1500
   12688       9.8981
   12689      10.4640
   12690      10.4337
   12691      10.0620
   12692       9.9851
   12693       9.5730
   12694      10.5127
   12695       9.7725
   12696      10.3433
   12697      10.3732
   12698      11.1221
   12699      11.1609
   12700      11.7805
   12701      11.4790
   12702      11.7498
   12703      11.6792
   12704      12.1495
   12705      11.9196
   12706      12.4849
   12707      11.3666
   12708      12.3335
   12709      11.7868
   12710      11.5667
   12711      11.7430
   12712      11.8469
   12713      11.3399
   12714      11.4351
   12715      11.5521
   12716      11.5303
   12717      10.9211
   12718      11.8636
   12719      11.6042
   12720      11.8126
   12721      11.2693
   12722      11.0607
   12723      12.0576
   12724      11.6962
   12725      11.6871
   12726      11.5679
   12727      11.7279
   12728      11.6339
   12729      11.2700
   12730      11.2532
   12731      10.6624
   12732      10.7116
   12733      11.1240
   12734      10.6819
   12735      10.5160
   12736      10.1518
   12737      10.3963
   12738      10.0301
   12739      10.1045
   12740      10.9335
   12741      10.5174
   12742      10.1700
   12743       9.7567
   12744       9.1498
   12745       9.1849
   12746       8.7178
   12747       9.6519
   12748       9.8408
   12749      10.3072
   12750      10.1901
   12751      11.2858
   12752      10.7587
   12753      10.1150
   12754      10.4454
   12755      10.1184
   12756       9.5322
   12757       9.7984
   12758       9.7553
   12759       9.6339
   12760      10.0152
   12761      10.4643
   12762      10.9331
   12763      10.3524
   12764      10.5961
   12765      10.0546
   12766      10.6352
   12767      11.0329
   12768      10.6682
   12769      10.8426
   12770      10.5501
   12771      10.5248
   12772      10.9789
   12773      10.7369
   12774      10.8074
   12775      10.6272
   12776      10.4470
   12777      10.9974
   12778      11.6701
   12779      10.8656
   12780      10.6711
   12781      11.0757
   12782      10.8212
   12783      10.9535
   12784      10.9585
   12785      10.5938
   12786      10.4426
   12787      10.6046
   12788      10.7563
   12789      10.6390
   12790      10.6410
   12791      10.2580
   12792      11.1505
   12793      10.6525
   12794      10.6602
   12795      10.9319
   12796      11.1208
   12797       9.8273
   12798       9.7329
   12799      10.4868
   12800      10.5097
   12801      10.7471
   12802      10.9788
   12803      10.9072
   12804      10.4011
   12805      10.5077
   12806      10.7994
   12807      10.5059
   12808      10.9563
   12809      11.1577
   12810      11.3522
   12811      11.4674
   12812      11.5022
   12813      11.3583
   12814      11.5786
   12815      11.7225
   12816      11.1075
   12817      11.7840
   12818      11.9481
   12819      12.0032
   12820      10.5216
   12821      11.1293
   12822      10.9169
   12823      11.3289
   12824      11.0700
   12825      11.2941
   12826      11.4807
   12827      11.8138
   12828      11.2030
   12829      10.9161
   12830      10.9843
   12831      11.4672
   12832      11.0755
   12833      11.7204
   12834      11.4175
   12835      12.1242
   12836      11.5407
   12837      11.6170
   12838      10.9039
   12839      11.1718
   12840      11.3706
   12841      10.6277
   12842      10.7451
   12843      11.0914
   12844      11.4323
   12845      11.5037
   12846      12.3699
   12847      12.3168
   12848      11.3953
   12849      11.0003
   12850      11.4951
   12851      11.0074
   12852      11.7533
   12853      11.8827
   12854      11.8106
   12855      11.1638
   12856      11.6889
   12857      11.5899
   12858      11.5988
   12859      12.3071
   12860      11.3177
   12861      11.6227
   12862      11.7053
   12863      11.7073
   12864      11.1394
   12865      11.2786
   12866      11.9019
   12867      10.5598
   12868      10.8004
   12869      10.6369
   12870      11.4157
   12871      10.6537
   12872      10.9211
   12873      10.9791
   12874      10.8886
   12875      10.2410
   12876      10.5583
   12877      10.0424
   12878      10.5410
   12879      10.5962
   12880      10.8720
   12881      10.6740
   12882      10.4321
   12883      10.4359
   12884      10.8050
   12885       9.8441
   12886       9.7109
   12887      10.5208
   12888      10.5985
   12889       9.9994
   12890       9.8682
   12891       9.4303
   12892       9.4728
   12893       9.7082
   12894       9.7616
   12895       9.9198
   12896       9.8791
   12897       9.5882
   12898      10.2113
   12899       9.9847
   12900      10.3904
   12901      10.7504
   12902      10.7473
   12903      10.6362
   12904      10.4138
   12905      10.6976
   12906      10.2915
   12907      10.7450
   12908      11.1252
   12909      10.1808
   12910       9.8723
   12911      10.0202
   12912      10.3691
   12913      10.7110
   12914      10.5586
   12915      10.6513
   12916      10.8427
   12917      10.1841
   12918      10.3437
   12919      10.4181
   12920      10.1109
   12921      10.1913
   12922      10.2624
   12923      10.8444
   12924      11.2087
   12925      11.0714
   12926      10.9981
   12927      10.8283
   12928      11.0497
   12929      11.1996
   12930      11.2934
   12931      10.8861
   12932      11.1528
   12933      11.0453
   12934      11.2292
   12935      10.9775
   12936      10.9646
   12937      11.4002
   12938      12.3707
   12939      11.4260
   12940      11.3566
   12941      11.1829
   12942      10.8670
   12943      10.8332
   12944      10.7034
   12945      10.7473
   12946      10.6506
   12947      10.6460
   12948      10.6209
   12949      10.3505
   12950      10.0425
   12951      10.6530
   12952      10.8337
   12953      10.7879
   12954       9.8412
   12955      10.8282
   12956      10.0525
   12957      10.5780
   12958       9.7364
   12959      10.1713
   12960      10.0830
   12961      10.1699
   12962       9.9868
   12963      10.7657
   12964      10.3115
   12965       9.8820
   12966      10.1718
   12967       9.8246
   12968      10.7381
   12969      10.3058
   12970      10.6757
   12971      11.2264
   12972      10.8960
   12973      11.2472
   12974      11.0155
   12975      11.5681
   12976      11.2037
   12977      11.8728
   12978      12.0036
   12979      11.4347
   12980      11.9862
   12981      11.8435
   12982      12.5959
   12983      12.1759
   12984      12.3846
   12985      11.9701
   12986      12.4901
   12987      12.1650
   12988      12.3949
   12989      12.4847
   12990      12.1475
   12991      12.2291
   12992      12.9580
   12993      13.2131
   12994      12.6646
   12995      12.4563
   12996      11.8244
   12997      12.4292
   12998      12.4247
   12999      11.7848
   13000      12.4365
   13001      12.7587
   13002      13.0456
   13003      12.5699
   13004      12.9572
   13005      13.7561
   13006      13.4308
   13007      12.7403
   13008      12.2852
   13009      12.2445
   13010      12.5270
   13011      12.4754
   13012      12.4250
   13013      11.6033
   13014      11.8491
   13015      11.8299
   13016      11.9690
   13017      11.4415
   13018      12.4105
   13019      12.9097
   13020      12.4457
   13021      12.1300
   13022      11.4658
   13023      11.7987
   13024      12.0704
   13025      11.5276
   13026      11.2818
   13027      11.6250
   13028      11.5148
   13029      11.4645
   13030      11.3803
   13031      11.4442
   13032      11.2646
   13033      11.7501
   13034      11.8329
   13035      12.5169
   13036      12.1722
   13037      11.5061
   13038      11.3372
   13039      11.7166
   13040      11.6263
   13041      11.6632
   13042      12.5178
   13043      12.5814
   13044      12.2559
   13045      11.9110
   13046      12.3773
   13047      12.1065
   13048      11.9228
   13049      11.9496
   13050      12.3907
   13051      12.4130
   13052      12.1404
   13053      11.9611
   13054      12.1172
   13055      11.5221
   13056      12.1566
   13057      11.7419
   13058      12.6363
   13059      12.2747
   13060      12.6809
   13061      11.7770
   13062      12.2337
   13063      11.4739
   13064      11.6819
   13065      11.5622
   13066      11.7002
   13067      12.0987
   13068      11.4880
   13069      11.5231
   13070      12.6505
   13071      11.8060
   13072      12.2705
   13073      12.4206
   13074      12.6280
   13075      12.3594
   13076      12.7703
   13077      12.5058
   13078      12.4259
   13079      12.0787
   13080      11.6092
   13081      11.6621
   13082      11.1989
   13083      11.2308
   13084      11.1068
   13085      10.9400
   13086      11.4331
   13087      11.9356
   13088      11.6671
   13089      11.9727
   13090      11.8649
   13091      12.4676
   13092      12.7920
   13093      12.1366
   13094      12.3458
   13095      12.8112
   13096      13.7033
   13097      13.0123
   13098      11.9970
   13099      12.3292
   13100      12.3671
   13101      12.2791
   13102      11.9573
   13103      12.1805
   13104      12.7695
   13105      12.6000
   13106      12.0639
   13107      12.1498
   13108      12.1762
   13109      12.2942
   13110      12.0092
   13111      12.4962
   13112      11.7949
   13113      11.8897
   13114      11.7841
   13115      11.5156
   13116      11.4925
   13117      11.6939
   13118      12.3408
   13119      12.0116
   13120      11.5425
   13121      11.6297
   13122      11.2973
   13123      11.9216
   13124      11.7269
   13125      12.0577
   13126      11.5673
   13127      10.9190
   13128      11.4685
   13129      11.6434
   13130      11.1647
   13131      11.2396
   13132      10.9379
   13133      10.7443
   13134      11.4313
   13135      11.2384
   13136      11.8493
   13137      12.1559
   13138      11.6858
   13139      11.5463
   13140      11.7100
   13141      11.8650
   13142      11.1972
   13143      12.1265
   13144      12.1502
   13145      12.5179
   13146      11.8906
   13147      12.4031
   13148      11.9419
   13149      11.3232
   13150      11.6721
   13151      11.2299
   13152      12.1957
   13153      12.0931
   13154      12.2992
   13155      10.8685
   13156      11.1946
   13157      10.6021
   13158      11.4205
   13159      11.3260
   13160      12.1388
   13161      12.1008
   13162      11.9938
   13163      12.2270
   13164      12.6180
   13165      12.1750
   13166      12.3002
   13167      12.6231
   13168      11.6291
   13169      11.0043
   13170      11.7559
   13171      11.2922
   13172      11.2537
   13173      10.6036
   13174      10.5352
   13175      10.8286
   13176      11.0151
   13177      10.5047
   13178      10.2470
   13179      10.9686
   13180      11.0744
   13181      10.5632
   13182      10.7401
   13183      10.4403
   13184      10.0964
   13185      10.1973
   13186       9.7317
   13187      10.2495
   13188       9.4569
   13189       9.8565
   13190       9.6772
   13191      10.3008
   13192      10.3314
   13193      10.5423
   13194      10.7847
   13195      11.1326
   13196      10.5827
   13197      10.0597
   13198      10.6982
   13199      10.6690
   13200      10.4572
   13201      10.2295
   13202       9.8117
   13203      10.3218
   13204       9.9420
   13205      11.0448
   13206      10.8933
   13207      10.1684
   13208      10.2490
   13209      10.9077
   13210      10.6734
   13211      10.8083
   13212      10.5794
   13213      11.1195
   13214      11.0979
   13215      11.0567
   13216      10.6404
   13217      11.0431
   13218      11.1991
   13219      10.7102
   13220      11.0992
   13221      11.0491
   13222      10.6382
   13223      11.2035
   13224      11.6586
   13225      11.7980
   13226      11.5978
   13227      11.2104
   13228      11.3267
   13229      11.6434
   13230      11.6073
   13231      11.2974
   13232      10.9684
   13233      11.2352
   13234      12.5126
   13235      12.7080
   13236      11.1743
   13237      11.6150
   13238      11.7859
   13239      11.5596
   13240      11.4937
   13241      12.1541
   13242      11.3910
   13243      10.4234
   13244      10.4375
   13245      10.5717
   13246      10.7823
   13247      11.3492
   13248      10.8588
   13249      10.8359
   13250      10.3575
   13251       9.8185
   13252      10.8531
   13253      10.2481
   13254      10.1942
   13255      10.2306
   13256       9.5931
   13257       9.9361
   13258      10.0000
   13259       9.7295
   13260       9.3602
   13261       9.0643
   13262       8.5646
   13263       8.8129
   13264       9.5835
   13265       9.5809
   13266       8.8992
   13267       9.3813
   13268       9.7405
   13269       9.1165
   13270       8.9754
   13271       9.2176
   13272       8.7998
   13273       9.6323
   13274       9.4116
   13275       9.3806
   13276       8.8367
   13277       9.4118
   13278       9.2001
   13279       9.4791
   13280      10.0500
   13281       8.8415
   13282       9.4592
   13283       9.4619
   13284       9.6437
   13285       9.6834
   13286       9.4112
   13287       9.5503
   13288       9.8099
   13289       9.4443
   13290      10.1539
   13291       9.5659
   13292       9.6510
   13293       9.6140
   13294       9.8242
   13295       9.8910
   13296      10.2023
   13297      10.3445
   13298      10.3253
   13299       9.9751
   13300      10.0087
   13301      10.5353
   13302      10.9063
   13303      10.6140
   13304      10.3800
   13305      11.5112
   13306      11.7234
   13307      10.9262
   13308      10.2076
   13309      10.8705
   13310      11.0310
   13311      11.5716
   13312      11.3661
   13313      10.9009
   13314      11.1598
   13315      10.8104
   13316      10.1924
   13317      11.1596
   13318      10.9812
   13319      10.5452
   13320      10.7648
   13321      10.7851
   13322      11.1636
   13323      11.3580
   13324      11.1818
   13325      10.3714
   13326      10.6395
   13327      10.7747
   13328      10.6635
   13329      10.7688
   13330      11.3916
   13331      10.4669
   13332      11.1827
   13333      10.6889
   13334      11.0325
   13335      11.1353
   13336      11.0329
   13337      11.5583
   13338      10.4920
   13339      10.9403
   13340      10.2332
   13341      10.7341
   13342      11.0797
   13343      10.0224
   13344      11.1194
   13345      11.2976
   13346      11.1121
   13347      10.4629
   13348      10.7289
   13349      10.0807
   13350      10.0286
   13351      10.6028
   13352      10.5058
   13353      10.4273
   13354      10.2562
   13355      10.5209
   13356      10.0936
   13357       9.7627
   13358       9.8689
   13359      10.8488
   13360      10.4549
   13361      10.5750
   13362      10.4451
   13363       9.8254
   13364      10.3993
   13365      10.0822
   13366      10.4998
   13367       9.7206
   13368      10.5007
   13369      11.0795
   13370      10.4619
   13371      10.7100
   13372      11.4398
   13373      11.3856
   13374      10.7670
   13375      11.0820
   13376      10.6156
   13377      11.3348
   13378      10.9055
   13379      10.0106
   13380      11.7928
   13381      11.3797
   13382      11.1905
   13383      11.0246
   13384      11.5225
   13385      11.4149
   13386      11.3397
   13387      11.8712
   13388      11.3457
   13389      11.1151
   13390      11.6346
   13391      11.7103
   13392      10.7676
   13393      11.1684
   13394      10.9626
   13395      11.0788
   13396      10.5350
   13397      11.3770
   13398      11.8837
   13399      11.3139
   13400      11.2453
   13401      11.4381
   13402      10.6686
   13403      10.4923
   13404      10.8080
   13405      11.3250
   13406      11.3445
   13407      11.9700
   13408      11.2109
   13409      11.8445
   13410      11.1982
   13411      10.8937
   13412      11.4478
   13413      11.2663
   13414      10.5174
   13415      10.4662
   13416      10.8067
   13417      10.8227
   13418      10.8892
   13419       9.9267
   13420       9.8918
   13421      10.7940
   13422      10.6555
   13423      10.2878
   13424      10.8170
   13425      11.4670
   13426      11.6843
   13427      11.9356
   13428      11.1629
   13429      11.0997
   13430      11.2230
   13431      11.4527
   13432      11.5797
   13433      11.3621
   13434      11.1905
   13435      12.5263
   13436      12.4713
   13437      12.4255
   13438      12.6972
   13439      12.1549
   13440      11.8014
   13441      11.1417
   13442      11.4561
   13443      11.7347
   13444      11.6263
   13445      12.1956
   13446      12.1615
   13447      12.3817
   13448      12.3014
   13449      11.5884
   13450      12.5565
   13451      12.1217
   13452      11.6935
   13453      11.2676
   13454      11.7877
   13455      11.7301
   13456      11.4846
   13457      11.1526
   13458      11.2889
   13459      11.2729
   13460      11.5778
   13461      11.6237
   13462      11.5575
   13463      11.0596
   13464      10.8524
   13465      11.1031
   13466      11.0537
   13467      11.5518
   13468      11.6385
   13469      11.3768
   13470      11.0839
   13471      11.1921
   13472      10.8373
   13473      11.5894
   13474      11.3190
   13475      10.7458
   13476      10.7048
   13477      10.8579
   13478      10.2119
   13479      10.2270
   13480      10.8382
   13481      11.0361
   13482      10.7307
   13483      11.0792
   13484      11.2886
   13485      11.2140
   13486      11.7358
   13487      11.0329
   13488      11.3790
   13489      11.6233
   13490      11.6360
   13491      10.9346
   13492      11.0655
   13493      10.9701
   13494      10.2265
   13495      10.4436
   13496      10.6898
   13497      10.6550
   13498      10.4620
   13499      10.4390
   13500      11.6280
   13501      10.6290
   13502      10.5481
   13503      10.7790
   13504      11.7595
   13505      10.9867
   13506      10.7513
   13507      11.0413
   13508      10.9690
   13509      11.0239
   13510      11.6368
   13511      11.1357
   13512      11.0723
   13513      11.6450
   13514      11.2117
   13515      11.1078
   13516      11.5213
   13517      11.5254
   13518      10.9976
   13519      11.1013
   13520      11.0194
   13521      10.9179
   13522      10.6145
   13523      10.6175
   13524      10.1802
   13525      10.3632
   13526      10.8141
   13527      10.3799
   13528      10.3934
   13529       9.8984
   13530       9.9623
   13531       9.8831
   13532      10.0557
   13533       9.3419
   13534      10.3006
   13535       9.9393
   13536      10.0154
   13537       9.3293
   13538       9.7524
   13539       9.7831
   13540       9.2495
   13541       9.5214
   13542       9.3102
   13543       9.4341
   13544       9.4152
   13545       9.7467
   13546       9.7445
   13547       9.9751
   13548       9.6395
   13549       9.6911
   13550       9.5343
   13551       9.6085
   13552       8.9934
   13553       9.7579
   13554       9.6619
   13555      10.0408
   13556       9.5155
   13557       9.4093
   13558       9.4304
   13559       9.8146
   13560       9.5715
   13561      10.1077
   13562       9.9880
   13563       9.5978
   13564       9.7945
   13565      10.1081
   13566       9.6472
   13567       9.7858
   13568      10.4761
   13569      10.6214
   13570      10.6690
   13571       9.8119
   13572       9.5307
   13573      10.6062
   13574      10.9494
   13575      11.1808
   13576      10.6419
   13577      10.8549
   13578      10.9005
   13579      10.3914
   13580      10.2758
   13581      10.2752
   13582      10.5961
   13583      10.1976
   13584      10.8025
   13585       9.8236
   13586      10.7868
   13587       9.9438
   13588      10.0024
   13589      10.1557
   13590      10.2241
   13591      10.2437
   13592      10.7141
   13593      10.7467
   13594      11.0199
   13595      11.2660
   13596      10.9375
   13597      10.3063
   13598      11.2759
   13599      11.2074
   13600      11.6070
   13601      11.1316
   13602      11.2004
   13603      11.2026
   13604      11.0012
   13605      10.9196
   13606      10.6512
   13607      11.2994
   13608      11.0378
   13609      10.9631
   13610      10.3934
   13611      10.7218
   13612      10.3066
   13613      10.1849
   13614      10.9241
   13615      11.7407
   13616      10.8999
   13617      11.8100
   13618      11.5115
   13619      11.3803
   13620      11.5961
   13621      11.9752
   13622      10.8476
   13623      10.6591
   13624      11.3917
   13625      11.4648
   13626      12.3904
   13627      12.0279
   13628      11.6079
   13629      11.4125
   13630      11.9192
   13631      12.4702
   13632      12.3328
   13633      11.5609
   13634      11.2659
   13635      11.1386
   13636      11.4805
   13637      11.3558
   13638      11.7667
   13639      11.5529
   13640      11.1183
   13641      11.2654
   13642      11.4233
   13643      11.5762
   13644      11.1674
   13645      11.3710
   13646      11.4539
   13647      11.4416
   13648      11.0573
   13649      10.8400
   13650      11.2569
   13651      11.5966
   13652      11.4862
   13653      11.9689
   13654      11.7465
   13655      11.4973
   13656      11.5965
   13657      10.2594
   13658      10.8363
   13659      11.0682
   13660      11.2685
   13661      11.2879
   13662       9.5753
   13663      11.0092
   13664       9.9119
   13665      10.2306
   13666      10.7189
   13667       9.6212
   13668      10.1725
   13669      10.6125
   13670      10.1815
   13671       9.8718
   13672      10.6881
   13673      10.2258
   13674      10.2013
   13675      10.5451
   13676      10.5801
   13677      10.2745
   13678      10.0413
   13679      11.3083
   13680      11.0148
   13681      11.4442
   13682      11.4792
   13683      11.1337
   13684      10.5863
   13685      10.1825
   13686      10.1188
   13687      10.5987
   13688      10.8974
   13689      11.1854
   13690      11.0467
   13691      10.6399
   13692      11.0373
   13693      11.0000
   13694      10.2191
   13695      11.1961
   13696      10.7349
   13697      10.6191
   13698      11.1291
   13699      11.0344
   13700      10.1316
   13701      10.6476
   13702      10.8953
   13703      11.0726
   13704      10.7419
   13705      10.1701
   13706      11.0356
   13707      11.1119
   13708      11.2668
   13709      11.5763
   13710      11.3774
   13711      11.0925
   13712      11.6387
   13713      11.3212
   13714      11.2194
   13715      11.4050
   13716      11.5872
   13717      10.4007
   13718      11.0913
   13719      10.7686
   13720      10.9294
   13721      11.5014
   13722      11.0789
   13723      10.9750
   13724      10.5631
   13725      11.2375
   13726      11.3607
   13727      11.6788
   13728      11.3564
   13729      11.0144
   13730      12.1329
   13731      12.0295
   13732      12.1831
   13733      12.8744
   13734      12.6377
   13735      12.6974
   13736      13.1879
   13737      11.9683
   13738      12.7174
   13739      11.4756
   13740      11.9665
   13741      11.7734
   13742      11.6785
   13743      11.6522
   13744      12.0048
   13745      12.4654
   13746      11.5408
   13747      12.0078
   13748      11.8764
   13749      11.9985
   13750      12.4013
   13751      12.1058
   13752      11.8005
   13753      12.1802
   13754      11.9341
   13755      12.0627
   13756      12.2203
   13757      12.2311
   13758      11.8576
   13759      11.6594
   13760      11.4571
   13761      12.2801
   13762      12.5090
   13763      12.4289
   13764      12.3058
   13765      12.7720
   13766      11.6426
   13767      12.3729
   13768      11.5397
   13769      11.7152
   13770      11.4509
   13771      11.6217
   13772      11.2290
   13773      11.3040
   13774      11.6666
   13775      10.9557
   13776      11.5518
   13777      11.0466
   13778      11.4889
   13779      11.4648
   13780      10.9544
   13781      11.2703
   13782      10.6713
   13783      11.3056
   13784      11.4213
   13785      11.9098
   13786      12.0298
   13787      11.5066
   13788      11.4853
   13789      11.4189
   13790      11.5907
   13791      11.9909
   13792      11.8424
   13793      12.2775
   13794      11.4804
   13795      11.8153
   13796      12.0340
   13797      12.3720
   13798      12.5473
   13799      12.9807
   13800      12.2268
   13801      13.7567
   13802      12.6914
   13803      12.6560
   13804      12.5799
   13805      12.9322
   13806      13.0825
   13807      12.7213
   13808      13.1631
   13809      12.3731
   13810      12.4556
   13811      12.2392
   13812      11.9841
   13813      11.8139
   13814      12.4311
   13815      12.0472
   13816      11.5031
   13817      12.1204
   13818      12.4534
   13819      11.4039
   13820      11.2344
   13821      11.7376
   13822      11.4770
   13823      12.1200
   13824      12.0110
   13825      11.8122
   13826      13.0233
   13827      12.7430
   13828      11.8521
   13829      12.2898
   13830      11.9007
   13831      12.7348
   13832      12.4692
   13833      12.7453
   13834      11.8677
   13835      12.3671
   13836      12.4312
   13837      11.9861
   13838      12.6558
   13839      12.0946
   13840      12.0911
   13841      12.3224
   13842      12.1916
   13843      12.0236
   13844      11.8889
   13845      11.6744
   13846      12.0282
   13847      11.5813
   13848      11.8894
   13849      12.1216
   13850      11.3162
   13851      11.5268
   13852      11.8063
   13853      11.5012
   13854      12.1320
   13855      11.8526
   13856      11.7567
   13857      11.4276
   13858      11.4336
   13859      11.4931
   13860      11.5543
   13861      11.7943
   13862      10.7526
   13863      11.3756
   13864      10.5638
   13865      11.5530
   13866      11.3908
   13867      11.1571
   13868      11.0906
   13869      10.9185
   13870      10.5964
   13871      10.9850
   13872      11.3193
   13873      11.2908
   13874      11.1731
   13875      11.0736
   13876      11.6683
   13877      10.6559
   13878      10.4015
   13879      10.7477
   13880      10.7622
   13881      10.9377
   13882      10.7789
   13883      10.8837
   13884      11.2991
   13885      10.8244
   13886      11.2024
   13887      10.7914
   13888      11.1114
   13889      10.8025
   13890      10.8285
   13891      10.9206
   13892      10.9806
   13893      10.6612
   13894      10.6437
   13895      10.4831
   13896       9.4704
   13897      10.4417
   13898       9.9498
   13899      10.7132
   13900      10.0227
   13901      10.0576
   13902       9.6859
   13903       9.2702
   13904       9.4799
   13905       9.9248
   13906       9.9554
   13907       9.9772
   13908      10.2209
   13909       9.8514
   13910      10.1499
   13911       9.6748
   13912       9.9544
   13913       9.6804
   13914      10.1717
   13915       9.5684
   13916      10.1745
   13917       9.6043
   13918       9.3767
   13919       9.2565
   13920       9.4529
   13921       9.3262
   13922       9.4328
   13923       8.7297
   13924       9.3179
   13925       9.1518
   13926       9.5850
   13927       9.8965
   13928      10.2075
   13929       9.5857
   13930       9.5582
   13931       8.9361
   13932      10.0757
   13933       9.7531
   13934      10.1282
   13935      10.4865
   13936      10.7483
   13937      10.3467
   13938      10.1999
   13939      10.3750
   13940      10.5840
   13941      10.6325
   13942      10.4595
   13943      10.3787
   13944      10.6003
   13945      10.1920
   13946      10.3815
   13947      10.2191
   13948      10.5413
   13949      10.1443
   13950      10.0035
   13951      10.7998
   13952      10.5041
   13953      10.8738
   13954      10.6733
   13955      10.6616
   13956      10.3795
   13957      10.6257
   13958      10.5608
   13959      10.7133
   13960      10.5990
   13961      10.4551
   13962      10.3642
   13963      10.4570
   13964      12.0469
   13965      11.4039
   13966      10.5498
   13967      10.4131
   13968      11.2498
   13969      10.9662
   13970      10.8792
   13971      10.5933
   13972      10.5524
   13973      10.1438
   13974      10.3668
   13975      10.7079
   13976      10.8792
   13977      10.6281
   13978      10.8072
   13979      10.4683
   13980      10.3581
   13981      10.7118
   13982      10.7428
   13983      10.7389
   13984      11.1274
   13985      11.1376
   13986      10.9384
   13987      10.4821
   13988      11.1112
   13989      10.6919
   13990      10.1559
   13991      10.0511
   13992      10.2836
   13993      10.1089
   13994      10.1558
   13995      10.4144
   13996      10.2500
   13997      10.9112
   13998       9.6780
   13999       9.5931
   14000       9.8636
   14001      10.1301
   14002       9.4508
   14003       9.3485
   14004      10.1326
   14005       9.6000
   14006       9.6981
   14007       9.6618
   14008       9.3690
   14009       9.4179
   14010       9.5563
   14011       9.6730
   14012       9.2975
   14013       9.3455
   14014       9.8918
   14015       9.7397
   14016       8.9673
   14017       9.9953
   14018       9.7462
   14019       9.7933
   14020       9.4451
   14021      10.0227
   14022       9.6478
   14023       9.1288
   14024       9.6674
   14025       9.6709
   14026       9.4865
   14027       9.8882
   14028       9.7076
   14029       9.8479
   14030       9.7616
   14031      10.2427
   14032      10.3753
   14033      10.2198
   14034       9.7713
   14035      10.1664
   14036       9.3589
   14037       9.8506
   14038       9.5449
   14039       9.4409
   14040       9.1939
   14041       9.3810
   14042       9.3965
   14043       8.5710
   14044       8.6637
   14045       9.6212
   14046       8.8642
   14047       8.9184
   14048      10.4453
   14049       9.7463
   14050       9.7553
   14051       9.7286
   14052       9.6457
   14053      10.1241
   14054       9.8412
   14055       9.1587
   14056       9.4959
   14057       9.5424
   14058       9.2746
   14059      10.0379
   14060       9.1270
   14061       9.5071
   14062      10.2932
   14063       9.2981
   14064      10.1778
   14065       9.9568
   14066       9.7535
   14067       8.9789
   14068       9.1441
   14069       9.4325
   14070       9.6276
   14071       9.4295
   14072       8.9799
   14073       8.7711
   14074       8.3236
   14075       8.7307
   14076       9.7040
   14077       9.0479
   14078       9.2803
   14079       9.0462
   14080       9.9516
   14081       9.8388
   14082       9.0830
   14083       9.5936
   14084       9.2497
   14085       9.4378
   14086       9.6976
   14087       9.9909
   14088      10.4624
   14089      10.1686
   14090      10.3439
   14091      10.6287
   14092      10.6383
   14093      10.8458
   14094      11.2981
   14095      11.6580
   14096      11.7065
   14097      11.5408
   14098      11.0146
   14099      10.4282
   14100      11.2596
   14101      11.2133
   14102      11.0295
   14103      11.0938
   14104      11.0678
   14105      10.9384
   14106      11.1986
   14107      11.3277
   14108      10.9136
   14109      11.1135
   14110      11.3049
   14111      10.6292
   14112      10.8409
   14113       9.8220
   14114      10.1411
   14115      10.2921
   14116      11.4707
   14117      11.2025
   14118      11.2840
   14119      10.4408
   14120      11.1794
   14121      11.5710
   14122      11.6300
   14123      11.7577
   14124      11.3943
   14125      11.1347
   14126      11.9201
   14127      12.0187
   14128      11.0498
   14129      11.3492
   14130      11.5185
   14131      11.4560
   14132      11.3244
   14133      10.7754
   14134      10.1212
   14135      10.4669
   14136       9.6313
   14137      10.4311
   14138      10.6253
   14139       9.8097
   14140      10.4609
   14141      10.3865
   14142      10.9701
   14143      10.4731
   14144      10.2246
   14145      11.0284
   14146      10.3834
   14147      10.7659
   14148      10.9845
   14149      11.1171
   14150      10.8453
   14151      11.6021
   14152      11.8285
   14153      11.4023
   14154      11.7097
   14155      12.0046
   14156      12.2683
   14157      11.8705
   14158      12.0099
   14159      11.6773
   14160      10.8248
   14161      11.1459
   14162      10.7474
   14163      10.4986
   14164      10.9025
   14165      10.8761
   14166      11.4278
   14167      11.4084
   14168      11.1502
   14169      11.3360
   14170      11.7610
   14171      11.6762
   14172      11.2169
   14173      11.1560
   14174      11.2606
   14175      11.7612
   14176      12.0318
   14177      10.9936
   14178      11.3344
   14179      12.0563
   14180      11.1649
   14181      12.1390
   14182      11.4412
   14183      10.9471
   14184      10.5596
   14185      11.1564
   14186      10.9101
   14187      11.2719
   14188      10.6038
   14189      10.6856
   14190      10.5472
   14191      10.3785
   14192      10.4855
   14193      11.0614
   14194      10.8714
   14195      10.7384
   14196      10.4581
   14197      10.0584
   14198      10.7607
   14199      10.4120
   14200      10.7647
   14201      10.9015
   14202      10.2982
   14203      10.2478
   14204      10.2685
   14205      10.5547
   14206      11.3430
   14207      11.0244
   14208      10.7311
   14209      12.0223
   14210      10.9616
   14211      11.0395
   14212      10.1985
   14213      10.0391
   14214      10.3644
   14215       9.9631
   14216      10.3552
   14217      10.3778
   14218      10.6347
   14219      10.8962
   14220      10.4584
   14221      10.6019
   14222      11.3797
   14223      10.9691
   14224      10.5324
   14225      10.3705
   14226      10.1482
   14227      11.2826
   14228      10.7387
   14229      10.2036
   14230      10.2441
   14231      10.8073
   14232      10.9185
   14233      10.7046
   14234      10.6181
   14235      11.4031
   14236      10.2927
   14237      10.9723
   14238      11.0144
   14239      10.3658
   14240      10.8522
   14241      10.6529
   14242      11.3681
   14243      10.9624
   14244      11.2904
   14245      11.5314
   14246      11.4457
   14247      11.4245
   14248      11.2012
   14249      10.9920
   14250      10.9859
   14251      10.9132
   14252      11.1404
   14253      11.6254
   14254      10.9626
   14255      12.0011
   14256      12.4202
   14257      12.3775
   14258      12.3571
   14259      13.3509
   14260      13.1070
   14261      13.1332
   14262      12.1874
   14263      12.6045
   14264      12.6170
   14265      12.1449
   14266      11.9500
   14267      11.3448
   14268      11.8010
   14269      11.0623
   14270      11.4569
   14271      12.0192
   14272      11.4256
   14273      10.9487
   14274      10.3680
   14275      10.5178
   14276      10.5957
   14277      10.4047
   14278      10.8697
   14279      10.4912
   14280      10.4417
   14281      11.0348
   14282      10.5665
   14283      10.5376
   14284      10.5575
   14285      11.4310
   14286      10.8237
   14287      10.8411
   14288      10.6005
   14289      10.2384
   14290       9.9385
   14291      10.5979
   14292      10.4517
   14293      10.6865
   14294      10.8024
   14295      10.4116
   14296      10.3921
   14297      10.4141
   14298      10.1041
   14299       9.8324
   14300       9.8258
   14301       9.9987
   14302      10.2790
   14303       9.8611
   14304      10.4597
   14305      10.7854
   14306       9.7158
   14307      10.2992
   14308      11.1521
   14309      11.4060
   14310      11.8863
   14311      11.5947
   14312      11.8745
   14313      12.0540
   14314      11.4630
   14315      11.5551
   14316      11.1247
   14317      10.9929
   14318      11.0430
   14319      10.1574
   14320      10.2496
   14321      10.5550
   14322      10.8474
   14323      11.0654
   14324      10.7403
   14325      11.3966
   14326      11.3871
   14327      11.2719
   14328      10.9101
   14329      10.7307
   14330      10.5436
   14331      10.7448
   14332      10.1014
   14333       9.9904
   14334      10.2484
   14335      10.2300
   14336      10.1034
   14337      10.0841
   14338      10.1663
   14339      10.2610
   14340       9.7959
   14341      10.6335
   14342      10.8431
   14343      10.0620
   14344       9.6237
   14345       9.2564
   14346      10.3324
   14347      10.2650
   14348       9.9735
   14349      10.0153
   14350      10.1960
   14351      10.6767
   14352      10.9789
   14353      10.3355
   14354      10.9537
   14355      11.8523
   14356      10.8577
   14357      11.0652
   14358      11.6724
   14359      11.0605
   14360      10.5391
   14361      11.6830
   14362      11.4225
   14363      12.1124
   14364      11.8948
   14365      12.0911
   14366      12.1938
   14367      12.2747
   14368      12.1997
   14369      11.8877
   14370      11.6043
   14371      11.9422
   14372      11.3778
   14373      11.9561
   14374      12.1369
   14375      11.6111
   14376      10.7277
   14377      11.3808
   14378      10.6957
   14379      11.2826
   14380      11.6854
   14381      11.4199
   14382      11.5408
   14383      11.2205
   14384      10.6092
   14385      10.4852
   14386      10.1125
   14387      10.5961
   14388      10.6416
   14389      11.3320
   14390      10.7271
   14391      10.7608
   14392      10.8526
   14393      10.8382
   14394      11.0301
   14395      11.1535
   14396      10.6015
   14397      10.5000
   14398       9.9510
   14399      11.2348
   14400      11.0809
   14401      11.4139
   14402      10.8479
   14403      11.3938
   14404      10.6472
   14405      10.9149
   14406      10.7417
   14407      10.3510
   14408      10.3002
   14409      10.1074
   14410       9.8680
   14411      10.0436
   14412      10.4786
   14413      10.2811
   14414      10.6107
   14415      10.1579
   14416      10.6029
   14417      10.4373
   14418      10.6403
   14419       9.9936
   14420       9.9866
   14421      10.2310
   14422       9.9281
   14423      10.2246
   14424       9.8795
   14425      10.6384
   14426      10.9778
   14427      10.3812
   14428      10.1870
   14429      10.4423
   14430      10.1460
   14431       9.9807
   14432       9.7210
   14433       9.5986
   14434       9.9349
   14435       9.7029
   14436      10.3929
   14437       9.4506
   14438      10.1324
   14439      10.2464
   14440      10.9129
   14441      10.3634
   14442      10.4799
   14443      10.9009
   14444      10.8023
   14445      10.8040
   14446      11.5988
   14447      11.1872
   14448      11.2493
   14449      11.3429
   14450      11.4408
   14451      11.6513
   14452      11.5874
   14453      11.5416
   14454      11.1122
   14455      10.8424
   14456      10.4712
   14457      11.2947
   14458      11.4887
   14459      11.4722
   14460      11.7449
   14461      11.9064
   14462      11.5090
   14463      11.5546
   14464      11.8100
   14465      12.2294
   14466      12.2957
   14467      11.8988
   14468      11.9804
   14469      11.9346
   14470      11.5807
   14471      11.0199
   14472      11.0794
   14473      11.3998
   14474      11.6749
   14475      12.5167
   14476      11.1649
   14477      11.7905
   14478      11.8182
   14479      11.7374
   14480      11.2890
   14481      11.8247
   14482      11.6770
   14483      10.9405
   14484      11.1905
   14485      10.4495
   14486      10.3893
   14487      10.4796
   14488      11.2946
   14489      10.4828
   14490      10.4208
   14491      10.4907
   14492      10.8824
   14493      11.1948
   14494      10.7676
   14495      11.2135
   14496      10.5138
   14497      10.8917
   14498      11.2757
   14499      10.8890
   14500      11.3090
   14501      11.6176
   14502      11.7135
   14503      11.1388
   14504      11.6128
   14505      11.3409
   14506      11.7666
   14507      11.2239
   14508      11.4842
   14509      11.1168
   14510      11.5325
   14511      10.8739
   14512      10.6459
   14513      10.5029
   14514      11.2451
   14515      10.1131
   14516      10.4446
   14517      10.1809
   14518      10.4854
   14519      10.5956
   14520      10.8430
   14521      10.7411
   14522      10.4039
   14523      10.9787
   14524      10.5896
   14525      10.1703
   14526      10.1358
   14527       9.8300
   14528       9.4266
   14529      10.1563
   14530      10.1498
   14531       9.8885
   14532      10.1387
   14533      10.3318
   14534      10.5946
   14535      11.0240
   14536      10.3156
   14537      11.1993
   14538      11.5778
   14539      10.7438
   14540      11.3699
   14541      10.9225
   14542      10.8003
   14543      10.6022
   14544      11.1768
   14545      10.5541
   14546      11.0747
   14547      11.3122
   14548      11.6831
   14549      12.2276
   14550      12.4175
   14551      12.0689
   14552      11.5150
   14553      11.4061
   14554      11.3171
   14555      10.8195
   14556      11.3872
   14557      11.0668
   14558      11.4123
   14559      11.6177
   14560      11.5006
   14561      12.0521
   14562      12.2990
   14563      11.1297
   14564      11.4473
   14565      11.8098
   14566      11.7961
   14567      12.0236
   14568      12.1257
   14569      12.2044
   14570      11.4858
   14571      11.7869
   14572      11.5977
   14573      11.8360
   14574      11.6915
   14575      12.4546
   14576      12.7574
   14577      12.6381
   14578      12.0983
   14579      12.6575
   14580      12.7642
   14581      12.5111
   14582      12.3595
   14583      12.7647
   14584      13.2551
   14585      12.7305
   14586      12.1078
   14587      12.4387
   14588      12.4988
   14589      11.8186
   14590      12.7824
   14591      12.3568
   14592      12.5229
   14593      13.0965
   14594      12.5660
   14595      12.7190
   14596      11.9272
   14597      12.4183
   14598      11.9164
   14599      12.2943
   14600      12.3772
   14601      11.9988
   14602      11.6506
   14603      12.1060
   14604      12.3730
   14605      11.9502
   14606      11.8105
   14607      11.5124
   14608      11.0042
   14609      11.6481
   14610      10.5654
   14611      11.1555
   14612      10.9941
   14613      11.5469
   14614      11.9266
   14615      11.4183
   14616      11.4600
   14617      11.0107
   14618      12.0386
   14619      11.5675
   14620      11.2389
   14621      12.1949
   14622      11.3573
   14623      11.8135
   14624      11.8061
   14625      12.3727
   14626      12.0644
   14627      11.5230
   14628      11.8718
   14629      11.9065
   14630      11.4673
   14631      11.2659
   14632      10.5092
   14633      10.8338
   14634      11.2805
   14635      10.9155
   14636      11.3971
   14637      10.5654
   14638      10.6135
   14639      11.4009
   14640      11.3460
   14641      11.2417
   14642      10.6637
   14643      10.2815
   14644      10.3793
   14645      10.2264
   14646      10.8435
   14647      10.3330
   14648      10.8557
   14649      10.0565
   14650      10.2454
   14651      10.1632
   14652      10.2986
   14653      10.8044
   14654      10.4771
   14655      10.4315
   14656      10.7907
   14657      10.1519
   14658       9.2531
   14659       9.3580
   14660       9.0666
   14661       9.7380
   14662       9.7323
   14663       9.3896
   14664      10.4089
   14665      10.5725
   14666      10.5864
   14667      10.5165
   14668      11.0440
   14669      11.0972
   14670      11.4652
   14671      10.9977
   14672      10.6068
   14673      11.3896
   14674      10.7832
   14675      10.8737
   14676      10.8096
   14677      11.0369
   14678      11.1498
   14679      10.2052
   14680      10.5000
   14681      10.5549
   14682      10.6149
   14683      10.1174
   14684      10.0721
   14685      10.5885
   14686       9.5607
   14687      10.5754
   14688      10.2881
   14689      10.7469
   14690      10.9052
   14691      11.1718
   14692      10.8635
   14693      10.5421
   14694      11.3011
   14695      11.0513
   14696      11.5541
   14697      10.8700
   14698      11.0479
   14699      11.5936
   14700      10.9128
   14701      10.8315
   14702      10.9680
   14703      10.8925
   14704      11.6449
   14705      11.1197
   14706      11.6029
   14707      11.3326
   14708      10.9235
   14709      11.3242
   14710      11.2643
   14711      11.0375
   14712      11.2252
   14713      11.8677
   14714      10.8421
   14715      11.7473
   14716      11.5292
   14717      11.9726
   14718      11.4594
   14719       9.9558
   14720       9.9105
   14721      11.0779
   14722      11.1911
   14723      12.0797
   14724      10.7563
   14725      11.6242
   14726      11.0227
   14727      11.8290
   14728      11.9307
   14729      11.9776
   14730      11.1457
   14731      11.8114
   14732      11.7663
   14733      12.1626
   14734      12.0629
   14735      11.7564
   14736      12.3442
   14737      12.1867
   14738      11.8534
   14739      12.1903
   14740      12.3026
   14741      12.2942
   14742      12.0501
   14743      12.1136
   14744      12.0879
   14745      12.9588
   14746      12.8096
   14747      12.4400
   14748      12.7351
   14749      12.1359
   14750      13.3344
   14751      12.6224
   14752      13.2184
   14753      12.6798
   14754      13.0126
   14755      13.0827
   14756      13.0739
   14757      12.6789
   14758      12.8596
   14759      13.5270
   14760      13.1282
   14761      13.7263
   14762      13.5462
   14763      13.2920
   14764      13.2046
   14765      13.3775
   14766      13.7961
   14767      14.0795
   14768      13.4327
   14769      13.6097
   14770      13.5890
   14771      13.6789
   14772      13.1301
   14773      12.9077
   14774      13.0966
   14775      12.2787
   14776      13.2053
   14777      12.9004
   14778      12.7974
   14779      13.6278
   14780      13.8257
   14781      13.1640
   14782      13.3374
   14783      12.7978
   14784      12.8486
   14785      12.4705
   14786      12.6025
   14787      12.7645
   14788      13.4285
   14789      12.8992
   14790      13.5172
   14791      12.8437
   14792      13.1226
   14793      12.8798
   14794      13.7031
   14795      13.2206
   14796      13.7426
   14797      13.8900
   14798      13.3956
   14799      12.5181
   14800      12.9588
   14801      12.6907
   14802      12.9221
   14803      12.5223
   14804      12.9843
   14805      12.9379
   14806      12.8110
   14807      12.4577
   14808      12.3508
   14809      12.6649
   14810      12.5081
   14811      12.5100
   14812      12.1268
   14813      12.2519
   14814      12.9857
   14815      12.4846
   14816      12.5157
   14817      12.5470
   14818      12.6401
   14819      13.0254
   14820      12.7792
   14821      12.0019
   14822      12.3713
   14823      12.7075
   14824      12.6705
   14825      13.3729
   14826      12.6500
   14827      12.1427
   14828      12.5823
   14829      12.9789
   14830      12.6949
   14831      12.9082
   14832      12.9633
   14833      13.0682
   14834      13.6181
   14835      13.6028
   14836      13.0280
   14837      13.8562
   14838      13.4139
   14839      13.0627
   14840      12.7947
   14841      13.4945
   14842      13.5797
   14843      13.3016
   14844      13.2417
   14845      13.2362
   14846      13.6073
   14847      13.4819
   14848      13.8139
   14849      14.0296
   14850      13.5891
   14851      13.3524
   14852      13.7305
   14853      13.8561
   14854      13.0160
   14855      13.4578
   14856      12.6266
   14857      13.3525
   14858      12.2845
   14859      12.4406
   14860      12.0096
   14861      11.9464
   14862      11.8304
   14863      11.4922
   14864      12.2930
   14865      12.2121
   14866      12.1156
   14867      12.7504
   14868      13.7550
   14869      13.2634
   14870      13.0697
   14871      12.4988
   14872      12.1231
   14873      12.5730
   14874      12.1691
   14875      12.2901
   14876      11.7397
   14877      11.9008
   14878      12.0035
   14879      11.7285
   14880      11.3329
   14881      12.1956
   14882      11.8417
   14883      11.9117
   14884      11.5223
   14885      12.4467
   14886      11.4876
   14887      12.2553
   14888      11.5801
   14889      12.9889
   14890      12.2306
   14891      12.7341
   14892      13.4823
   14893      12.8506
   14894      12.4621
   14895      12.3919
   14896      11.6508
   14897      12.4467
   14898      12.6548
   14899      12.9377
   14900      12.9882
   14901      13.3249
   14902      13.2003
   14903      13.1585
   14904      13.0422
   14905      13.7329
   14906      13.1024
   14907      13.5379
   14908      13.6934
   14909      13.8953
   14910      13.4361
   14911      13.2476
   14912      13.2307
   14913      13.4343
   14914      12.8833
   14915      12.3614
   14916      12.8072
   14917      13.1468
   14918      13.2729
   14919      12.4413
   14920      12.5159
   14921      11.9581
   14922      13.1728
   14923      12.7222
   14924      13.5112
   14925      12.9310
   14926      13.5253
   14927      12.9243
   14928      13.5365
   14929      13.3334
   14930      13.4588
   14931      13.4729
   14932      14.0085
   14933      13.6129
   14934      13.3658
   14935      14.0971
   14936      13.6224
   14937      13.9958
   14938      13.8408
   14939      13.3903
   14940      13.4162
   14941      13.1263
   14942      13.4269
   14943      13.6696
   14944      13.2161
   14945      13.4110
   14946      12.9200
   14947      13.2764
   14948      14.4513
   14949      14.5176
   14950      13.5590
   14951      13.9200
   14952      13.2469
   14953      13.4575
   14954      12.6682
   14955      12.2028
   14956      12.6672
   14957      12.8317
   14958      14.1443
   14959      13.4088
   14960      14.1336
   14961      13.9312
   14962      14.7837
   14963      13.7942
   14964      13.3694
   14965      14.2678
   14966      13.7510
   14967      13.4674
   14968      13.9446
   14969      14.4575
   14970      13.5102
   14971      13.7116
   14972      14.0919
   14973      14.1628
   14974      15.0340
   14975      15.4907
   14976      15.4966
   14977      15.7772
   14978      15.1492
   14979      15.7485
   14980      15.5529
   14981      16.0735
   14982      15.6569
   14983      15.4513
   14984      14.3083
   14985      14.6037
   14986      14.3061
   14987      14.7057
   14988      14.5195
   14989      14.3053
   14990      15.0653
   14991      15.1966
   14992      14.7472
   14993      15.4572
   14994      16.1777
   14995      16.3806
   14996      16.3470
   14997      15.4232
   14998      15.7375
   14999      15.1418
   15000      15.2807
   15001      15.4608
   15002      15.2488
   15003      14.9812
   15004      15.7822
   15005      15.8212
   15006      15.6229
   15007      16.0372
   15008      15.6744
   15009      15.4664
   15010      15.2092
   15011      15.1697
   15012      15.7683
   15013      15.2225
   15014      15.7173
   15015      15.5266
   15016      15.6826
   15017      15.7785
   15018      15.0904
   15019      16.1901
   15020      15.8357
   15021      16.1356
   15022      16.1425
   15023      16.2769
   15024      16.3641
   15025      16.2583
   15026      14.8158
   15027      14.7186
   15028      14.7595
   15029      14.6287
   15030      15.2317
   15031      14.4529
   15032      14.5632
   15033      15.5747
   15034      15.8554
   15035      14.9569
   15036      14.6380
   15037      15.3366
   15038      15.6689
   15039      16.1652
   15040      16.0193
   15041      15.1744
   15042      15.6305
   15043      15.0057
   15044      14.8723
   15045      14.1111
   15046      14.4922
   15047      15.1919
   15048      14.6694
   15049      15.0779
   15050      15.0502
   15051      15.6635
   15052      14.6483
   15053      14.3873
   15054      14.5469
   15055      14.4994
   15056      14.9040
   15057      15.0328
   15058      14.9661
   15059      14.2266
   15060      14.4672
   15061      14.8435
   15062      15.5027
   15063      15.4965
   15064      16.2218
   15065      16.1245
   15066      15.7332
   15067      15.9702
   15068      15.3031
   15069      14.9274
   15070      14.2947
   15071      15.7201
   15072      16.1625
   15073      15.9827
   15074      15.5861
   15075      15.1901
   15076      15.2221
   15077      15.7756
   15078      15.8755
   15079      15.0127
   15080      15.7140
   15081      15.7059
   15082      15.4031
   15083      15.5429
   15084      16.1614
   15085      16.3853
   15086      16.3098
   15087      16.3894
   15088      17.0009
   15089      16.1421
   15090      16.0465
   15091      16.4972
   15092      15.5578
   15093      15.8066
   15094      15.9599
   15095      15.7208
   15096      16.3040
   15097      15.9785
   15098      15.2177
   15099      15.3610
   15100      15.3440
   15101      14.9044
   15102      15.3537
   15103      14.5399
   15104      14.4501
   15105      14.4064
   15106      14.7919
   15107      15.1918
   15108      14.4696
   15109      15.0705
   15110      14.5930
   15111      14.7472
   15112      14.6239
   15113      14.6951
   15114      15.0291
   15115      15.1444
   15116      15.3381
   15117      16.0327
   15118      16.2328
   15119      14.3385
   15120      13.9843
   15121      13.1185
   15122      14.3180
   15123      12.9118
   15124      13.2417
   15125      12.9633
   15126      12.9964
   15127      13.5031
   15128      13.4869
   15129      13.7636
   15130      13.8814
   15131      13.8752
   15132      13.5355
   15133      13.4529
   15134      13.9736
   15135      13.5452
   15136      13.1365
   15137      13.9030
   15138      13.9147
   15139      13.8736
   15140      14.0041
   15141      14.0852
   15142      14.1310
   15143      14.4188
   15144      14.1929
   15145      13.6181
   15146      12.3637
   15147      12.6548
   15148      11.8796
   15149      12.5725
   15150      12.6197
   15151      12.5567
   15152      12.3624
   15153      12.1495
   15154      12.6392
   15155      11.8302
   15156      12.2184
   15157      12.2217
   15158      12.6270
   15159      12.5686
   15160      12.3682
   15161      12.5597
   15162      13.0648
   15163      12.6887
   15164      12.6769
   15165      12.8074
   15166      12.5133
   15167      13.3495
   15168      12.6075
   15169      12.0146
   15170      11.8539
   15171      11.7180
   15172      12.2380
   15173      12.1624
   15174      12.1079
   15175      12.8633
   15176      12.8169
   15177      12.5602
   15178      12.3362
   15179      11.9979
   15180      12.9417
   15181      13.0849
   15182      13.0764
   15183      13.9242
   15184      12.4035
   15185      13.1321
   15186      13.2678
   15187      13.4574
   15188      13.0839
   15189      12.7840
   15190      12.9554
   15191      12.4922
   15192      12.9356
   15193      12.5986
   15194      12.5283
   15195      12.3791
   15196      11.9656
   15197      13.1971
   15198      13.1053
   15199      12.4496
   15200      13.2210
   15201      12.9249
   15202      12.8430
   15203      13.3804
   15204      13.2993
   15205      13.5964
   15206      13.0661
   15207      13.6245
   15208      13.8516
   15209      12.8661
   15210      13.1986
   15211      13.5019
   15212      13.0012
   15213      13.0444
   15214      13.0105
   15215      12.9588
   15216      12.8522
   15217      12.7106
   15218      12.7259
   15219      13.1327
   15220      12.9186
   15221      13.4908
   15222      13.1518
   15223      12.9891
   15224      13.0351
   15225      12.4872
   15226      13.1408
   15227      12.8239
   15228      13.2530
   15229      13.6635
   15230      13.4906
   15231      13.1799
   15232      13.3827
   15233      13.2006
   15234      13.9298
   15235      14.0379
   15236      13.5726
   15237      13.6674
   15238      12.9730
   15239      13.9235
   15240      13.1579
   15241      13.9046
   15242      13.2557
   15243      13.5197
   15244      13.2478
   15245      12.8139
   15246      12.5919
   15247      13.6569
   15248      12.7543
   15249      12.6555
   15250      12.2873
   15251      12.0989
   15252      12.5026
   15253      11.7659
   15254      11.9042
   15255      12.1750
   15256      12.1278
   15257      11.3082
   15258      11.5514
   15259      12.2010
   15260      11.8120
   15261      12.5215
   15262      11.8481
   15263      11.7961
   15264      12.7656
   15265      12.3405
   15266      12.6407
   15267      12.3768
   15268      12.3677
   15269      12.0937
   15270      12.4704
   15271      12.1342
   15272      12.3017
   15273      11.8269
   15274      11.5378
   15275      10.7071
   15276      10.6076
   15277      10.7087
   15278      11.0498
   15279      11.2330
   15280      11.2041
   15281      10.6714
   15282      11.6374
   15283      11.1139
   15284      11.2575
   15285      11.4534
   15286      11.2245
   15287      11.4402
   15288      11.4572
   15289      11.3926
   15290      11.1061
   15291      11.5816
   15292      10.9738
   15293      11.9347
   15294      12.1305
   15295      11.9797
   15296      11.2805
   15297      10.7431
   15298      10.6575
   15299      10.9506
   15300      11.0123
   15301      11.5552
   15302      11.2931
   15303      11.0649
   15304      11.3072
   15305      10.8582
   15306      11.1696
   15307      11.2239
   15308      11.3481
   15309      11.4359
   15310      11.1999
   15311      10.8314
   15312      11.5574
   15313      11.6719
   15314      12.2621
   15315      12.1029
   15316      11.8630
   15317      11.5349
   15318      11.4438
   15319      12.1408
   15320      11.9500
   15321      11.4131
   15322      12.2250
   15323      12.0563
   15324      12.0905
   15325      11.7870
   15326      11.3454
   15327      11.4948
   15328      11.2155
   15329      11.1537
   15330      10.6076
   15331      10.9210
   15332      10.2060
   15333      10.4899
   15334       9.8157
   15335      10.7493
   15336       9.9345
   15337       9.6855
   15338      10.2094
   15339      10.8209
   15340      10.6493
   15341      10.4397
   15342       9.9361
   15343       9.3888
   15344       9.9300
   15345      10.2464
   15346      10.2604
   15347      10.0769
   15348       9.8048
   15349       9.9697
   15350      10.3524
   15351      10.6941
   15352      10.4649
   15353      10.7684
   15354      10.3121
   15355      10.2119
   15356      10.9975
   15357       9.9939
   15358       9.7022
   15359       9.7867
   15360      10.0861
   15361       9.9153
   15362      10.7395
   15363      10.3399
   15364      10.2449
   15365      10.5835
   15366      10.0444
   15367      10.2867
   15368      11.0140
   15369      10.4270
   15370      10.6164
   15371      10.3876
   15372      10.7396
   15373      10.4334
   15374      10.4179
   15375      10.1409
   15376      10.7594
   15377      10.0843
   15378      10.9009
   15379      10.7199
   15380      10.3647
   15381      11.2213
   15382      10.7858
   15383      11.6339
   15384      11.9497
   15385      11.1955
   15386      11.3021
   15387      11.3612
   15388      11.2164
   15389      11.0724
   15390      12.0664
   15391      11.1661
   15392      11.1366
   15393      12.0280
   15394      13.3847
   15395      12.9456
   15396      13.0820
   15397      12.1457
   15398      12.1312
   15399      12.0250
   15400      12.4119
   15401      12.2459
   15402      11.6719
   15403      11.3157
   15404      11.0643
   15405      11.5127
   15406      11.2094
   15407      11.7083
   15408      11.4781
   15409      12.2098
   15410      11.7700
   15411      12.1053
   15412      11.6872
   15413      12.1859
   15414      11.9176
   15415      11.9284
   15416      11.5390
   15417      11.7211
   15418      11.4047
   15419      11.1776
   15420      11.3209
   15421      11.2275
   15422      11.7297
   15423      11.0855
   15424      11.5242
   15425      11.9263
   15426      10.7348
   15427      11.0196
   15428      11.3095
   15429      11.9806
   15430      12.2136
   15431      12.0337
   15432      11.7436
   15433      11.1471
   15434      11.0990
   15435      11.5179
   15436      10.8986
   15437      11.9026
   15438      11.6389
   15439      11.0806
   15440      11.8239
   15441      11.5543
   15442      11.5344
   15443      11.4613
   15444      11.4536
   15445      10.9994
   15446      12.1009
   15447      12.1137
   15448      11.0822
   15449      11.8349
   15450      11.0925
   15451      11.7498
   15452      11.2890
   15453      11.4771
   15454      11.6322
   15455      11.8865
   15456      11.6919
   15457      11.8184
   15458      11.5166
   15459      11.0880
   15460      11.6105
   15461      10.9651
   15462      10.5225
   15463      10.8591
   15464      10.8307
   15465      10.9042
   15466      11.1281
   15467      11.5165
   15468      11.5902
   15469      11.3399
   15470      10.9408
   15471      11.1653
   15472      11.2894
   15473      11.7541
   15474      11.5972
   15475      11.7185
   15476      11.4692
   15477      11.1926
   15478      11.0199
   15479      10.1472
   15480      10.5724
   15481      10.4380
   15482      10.2907
   15483      10.0303
   15484       9.6642
   15485      10.2913
   15486       9.9507
   15487      10.2743
   15488      10.6004
   15489      10.2989
   15490      11.0521
   15491      10.8567
   15492      10.8089
   15493      11.0210
   15494      11.6575
   15495      11.4309
   15496      11.0162
   15497      11.4859
   15498      11.4694
   15499      11.7288
   15500      11.7541
   15501      11.3892
   15502      11.5834
   15503      11.4592
   15504      11.6962
   15505      12.0114
   15506      11.5099
   15507      12.2090
   15508      11.3603
   15509      11.1010
   15510      11.4353
   15511      11.4256
   15512      11.5991
   15513      11.2932
   15514      11.7080
   15515      11.9838
   15516      12.1878
   15517      11.9232
   15518      12.0424
   15519      12.6181
   15520      12.9813
   15521      12.1884
   15522      11.8841
   15523      12.3171
   15524      12.2841
   15525      11.8227
   15526      11.8327
   15527      11.9922
   15528      11.7103
   15529      11.6075
   15530      11.9951
   15531      11.8592
   15532      12.0192
   15533      12.2627
   15534      11.3699
   15535      11.3592
   15536      11.1053
   15537      10.9636
   15538      11.3818
   15539      11.2653
   15540      11.7389
   15541      11.5044
   15542      11.8611
   15543      11.5224
   15544      11.7429
   15545      11.1104
   15546      11.6091
   15547      10.9741
   15548      11.4288
   15549      11.1857
   15550      11.2368
   15551      12.0963
   15552      10.8485
   15553      11.9920
   15554      11.8257
   15555      11.8654
   15556      12.1685
   15557      12.0711
   15558      12.4225
   15559      11.5777
   15560      11.3028
   15561      12.1504
   15562      12.6827
   15563      12.3661
   15564      12.0919
   15565      11.7056
   15566      12.0781
   15567      12.2711
   15568      11.4695
   15569      11.6324
   15570      13.0087
   15571      12.5535
   15572      12.2018
   15573      11.2632
   15574      12.1745
   15575      11.2358
   15576      11.0017
   15577      10.8940
   15578      11.1731
   15579      11.2239
   15580      11.0320
   15581      11.0835
   15582      10.1157
   15583      11.0959
   15584      11.1150
   15585      11.4427
   15586      12.2871
   15587      11.5875
   15588      11.6986
   15589      12.5489
   15590      12.3502
   15591      12.3386
   15592      11.8338
   15593      12.1847
   15594      12.1050
   15595      11.5106
   15596      11.2490
   15597      11.7902
   15598      11.7153
   15599      12.6896
   15600      11.2778
   15601      11.1115
   15602      10.6328
   15603      10.7026
   15604      10.4763
   15605      10.8129
   15606      10.9109
   15607      10.5852
   15608      11.2081
   15609      10.8906
   15610      10.9155
   15611      10.9240
   15612      11.8652
   15613      11.7764
   15614      11.2531
   15615      11.5699
   15616      11.8628
   15617      11.9629
   15618      11.3659
   15619      11.3470
   15620      11.4652
   15621      11.9922
   15622      11.7253
   15623      12.2889
   15624      12.2991
   15625      12.3056
   15626      12.1195
   15627      11.5485
   15628      12.0986
   15629      12.2156
   15630      12.4848
   15631      12.8083
   15632      12.5727
   15633      12.5486
   15634      12.3344
   15635      12.8059
   15636      12.4273
   15637      12.9671
   15638      12.4947
   15639      13.1709
   15640      13.3017
   15641      13.2586
   15642      12.8672
   15643      13.1434
   15644      12.6803
   15645      12.5454
   15646      12.6855
   15647      12.4619
   15648      12.7878
   15649      13.2284
   15650      12.6824
   15651      12.8361
   15652      12.4310
   15653      12.4359
   15654      12.3355
   15655      12.0269
   15656      12.6103
   15657      12.2353
   15658      12.2128
   15659      12.3619
   15660      12.4133
   15661      11.7705
   15662      11.4545
   15663      11.0630
   15664      11.5606
   15665      11.4892
   15666      10.7747
   15667      10.3410
   15668      11.1121
   15669      11.2959
   15670      10.7699
   15671      11.2484
   15672      11.2667
   15673      11.6312
   15674      11.6255
   15675      10.6607
   15676      10.3261
   15677      10.7685
   15678      10.3775
   15679      10.4992
   15680      10.9116
   15681      11.6248
   15682      10.7986
   15683      11.6018
   15684      11.4256
   15685      11.0814
   15686      10.5596
   15687      11.3599
   15688      11.4863
   15689      11.0855
   15690      10.4925
   15691      10.6976
   15692      10.9863
   15693      10.1521
   15694      10.8593
   15695      10.7207
   15696      10.8965
   15697      11.1080
   15698      10.9992
   15699      10.9032
   15700      11.0047
   15701      10.8639
   15702      10.6559
   15703      10.2833
   15704      10.7052
   15705      11.6678
   15706      12.2196
   15707      11.3539
   15708      12.4886
   15709      12.3060
   15710      13.0683
   15711      12.5701
   15712      12.6151
   15713      12.5190
   15714      11.9284
   15715      11.7809
   15716      11.4701
   15717      11.4822
   15718      11.4566
   15719      11.4774
   15720      11.0589
   15721      11.3820
   15722      11.9157
   15723      11.8609
   15724      11.7252
   15725      11.8444
   15726      11.4954
   15727      12.0407
   15728      12.1180
   15729      11.7169
   15730      11.6584
   15731      11.5038
   15732      12.0071
   15733      11.3523
   15734      11.2117
   15735      11.6216
   15736      11.8686
   15737      12.1248
   15738      12.3428
   15739      12.4136
   15740      12.0055
   15741      12.2044
   15742      12.0281
   15743      12.5463
   15744      12.6619
   15745      12.1045
   15746      11.4201
   15747      11.7157
   15748      11.8163
   15749      12.2064
   15750      12.3883
   15751      12.3377
   15752      11.8695
   15753      12.3135
   15754      13.4942
   15755      13.2158
   15756      13.0847
   15757      13.4527
   15758      12.6968
   15759      12.2105
   15760      12.5241
   15761      12.6749
   15762      12.5978
   15763      12.6766
   15764      13.5489
   15765      12.5017
   15766      12.1421
   15767      12.1491
   15768      12.3778
   15769      12.8045
   15770      13.0327
   15771      12.7389
   15772      12.4705
   15773      13.1106
   15774      13.0069
   15775      13.8263
   15776      13.5690
   15777      13.7980
   15778      12.6855
   15779      14.2076
   15780      13.2203
   15781      13.6422
   15782      12.5790
   15783      13.0317
   15784      13.4298
   15785      13.5896
   15786      13.8130
   15787      14.1443
   15788      14.1712
   15789      14.1120
   15790      14.1001
   15791      13.4733
   15792      13.5927
   15793      13.9192
   15794      14.2498
   15795      14.3271
   15796      14.1075
   15797      14.2025
   15798      14.9697
   15799      15.0020
   15800      14.8438
   15801      14.2392
   15802      13.8036
   15803      14.2505
   15804      14.0103
   15805      14.1538
   15806      13.7832
   15807      13.7461
   15808      14.1791
   15809      13.6891
   15810      13.5284
   15811      14.1581
   15812      14.2744
   15813      13.9434
   15814      13.9564
   15815      14.7791
   15816      14.7975
   15817      15.3915
   15818      15.8708
   15819      15.2673
   15820      15.4064
   15821      15.2026
   15822      14.8984
   15823      15.6356
   15824      16.2079
   15825      15.4502
   15826      15.7007
   15827      15.1602
   15828      14.8574
   15829      15.1332
   15830      15.0447
   15831      14.7392
   15832      15.0289
   15833      14.3391
   15834      14.6422
   15835      15.2647
   15836      14.6985
   15837      14.9366
   15838      14.3940
   15839      15.1639
   15840      15.1077
   15841      15.0395
   15842      14.4903
   15843      14.7324
   15844      14.6347
   15845      14.5064
   15846      14.3198
   15847      14.0186
   15848      13.3902
   15849      14.0020
   15850      14.3884
   15851      14.9860
   15852      14.9481
   15853      14.8671
   15854      14.4035
   15855      15.1984
   15856      15.6093
   15857      14.7246
   15858      14.1204
   15859      14.6525
   15860      13.7692
   15861      13.8947
   15862      14.2569
   15863      14.3618
   15864      13.4905
   15865      13.5277
   15866      13.2625
   15867      14.0335
   15868      14.4071
   15869      13.7919
   15870      14.0126
   15871      13.8791
   15872      14.2620
   15873      14.8277
   15874      14.6064
   15875      14.2628
   15876      14.3438
   15877      14.0817
   15878      14.6333
   15879      14.9688
   15880      14.8747
   15881      14.4643
   15882      14.8104
   15883      14.6015
   15884      14.9832
   15885      15.8783
   15886      15.2371
   15887      15.6124
   15888      15.8464
   15889      16.6057
   15890      16.7020
   15891      16.3432
   15892      16.4854
   15893      16.0427
   15894      15.3415
   15895      16.1753
   15896      15.9208
   15897      15.3585
   15898      15.4702
   15899      15.0341
   15900      15.3162
   15901      15.4275
   15902      15.8525
   15903      15.1293
   15904      15.1305
   15905      14.4653
   15906      14.8922
   15907      15.2508
   15908      14.3624
   15909      14.6240
   15910      14.4968
   15911      14.2511
   15912      14.3075
   15913      14.9240
   15914      14.7822
   15915      14.4629
   15916      14.1978
   15917      14.7273
   15918      14.2025
   15919      14.0883
   15920      14.2548
   15921      14.7664
   15922      14.0189
   15923      13.6771
   15924      13.7950
   15925      14.2783
   15926      14.6230
   15927      14.8635
   15928      14.8743
   15929      14.3738
   15930      14.3665
   15931      14.2394
   15932      14.7743
   15933      14.3865
   15934      14.2630
   15935      14.3423
   15936      13.7913
   15937      13.8851
   15938      14.6228
   15939      15.3407
   15940      15.4617
   15941      15.7953
   15942      14.9221
   15943      15.0295
   15944      14.4809
   15945      13.9787
   15946      14.3816
   15947      14.2799
   15948      15.2679
   15949      14.2792
   15950      13.9171
   15951      13.7921
   15952      13.7014
   15953      13.8932
   15954      14.0477
   15955      14.1638
   15956      15.2615
   15957      15.2407
   15958      15.0337
   15959      14.6414
   15960      14.3323
   15961      14.8229
   15962      14.4728
   15963      15.0501
   15964      15.0251
   15965      14.8668
   15966      15.0106
   15967      14.5689
   15968      14.2556
   15969      14.5789
   15970      14.4702
   15971      14.7967
   15972      14.5552
   15973      15.5820
   15974      15.1453
   15975      15.1661
   15976      15.3169
   15977      14.0809
   15978      13.8002
   15979      14.6555
   15980      15.6267
   15981      14.9658
   15982      14.5495
   15983      14.8030
   15984      14.9875
   15985      14.1826
   15986      13.8607
   15987      14.1854
   15988      14.1508
   15989      13.5684
   15990      14.0027
   15991      13.3183
   15992      14.7090
   15993      13.7966
   15994      13.9379
   15995      13.0397
   15996      13.3938
   15997      13.7396
   15998      13.2021
   15999      14.0323
   16000      13.5684
   16001      14.0144
   16002      14.4477
   16003      14.0724
   16004      14.5447
   16005      14.4145
   16006      14.5657
   16007      14.9520
   16008      14.5680
   16009      14.4036
   16010      15.2262
   16011      14.5474
   16012      14.5649
   16013      14.7418
   16014      14.0690
   16015      14.2470
   16016      14.4404
   16017      14.1252
   16018      14.3399
   16019      14.2719
   16020      13.9096
   16021      14.1787
   16022      14.4194
   16023      14.1371
   16024      13.7105
   16025      13.2121
   16026      13.4105
   16027      12.1461
   16028      13.2473
   16029      13.1889
   16030      12.8282
   16031      13.6963
   16032      13.7052
   16033      13.7057
   16034      13.4568
   16035      14.8291
   16036      15.2619
   16037      15.4629
   16038      15.5696
   16039      15.5504
   16040      14.7517
   16041      14.5719
   16042      14.2389
   16043      14.0101
   16044      14.6498
   16045      14.7057
   16046      15.0033
   16047      14.4493
   16048      14.6580
   16049      14.9544
   16050      15.1639
   16051      15.1034
   16052      15.1558
   16053      15.3687
   16054      15.1662
   16055      14.5456
   16056      14.2022
   16057      14.2125
   16058      14.5665
   16059      13.6329
   16060      13.4912
   16061      13.4506
   16062      13.3674
   16063      13.6034
   16064      13.7540
   16065      13.5047
   16066      13.7021
   16067      13.2264
   16068      13.2110
   16069      13.5703
   16070      14.1552
   16071      14.2650
   16072      13.4304
   16073      13.4162
   16074      13.7374
   16075      13.8800
   16076      14.4371
   16077      14.3395
   16078      14.0014
   16079      14.4825
   16080      14.3243
   16081      13.9788
   16082      13.4396
   16083      14.0245
   16084      13.3032
   16085      13.6838
   16086      12.5997
   16087      13.2036
   16088      14.0278
   16089      13.2291
   16090      12.8075
   16091      13.2759
   16092      12.6238
   16093      13.3582
   16094      13.3452
   16095      13.0740
   16096      13.2770
   16097      13.0706
   16098      13.9120
   16099      13.7208
   16100      13.3957
   16101      13.4455
   16102      13.6161
   16103      13.2963
   16104      14.2871
   16105      14.2876
   16106      14.2324
   16107      14.0175
   16108      14.4165
   16109      14.1701
   16110      13.9085
   16111      14.2651
   16112      14.4017
   16113      13.5291
   16114      13.6705
   16115      13.6185
   16116      13.3818
   16117      13.2511
   16118      13.9972
   16119      14.1054
   16120      13.7232
   16121      13.9316
   16122      13.9847
   16123      13.6867
   16124      12.8779
   16125      13.9198
   16126      13.9309
   16127      13.9594
   16128      14.0650
   16129      13.7437
   16130      14.1840
   16131      13.3769
   16132      13.4599
   16133      13.6607
   16134      13.5100
   16135      13.6442
   16136      13.9201
   16137      13.5024
   16138      13.5350
   16139      12.6166
   16140      13.4888
   16141      13.7118
   16142      13.7295
   16143      13.2321
   16144      13.4430
   16145      13.2201
   16146      13.5417
   16147      13.2967
   16148      12.7057
   16149      12.9955
   16150      12.6883
   16151      12.8030
   16152      13.6727
   16153      13.3648
   16154      12.7013
   16155      13.6404
   16156      13.6036
   16157      13.6408
   16158      13.1324
   16159      13.2292
   16160      12.8646
   16161      12.7611
   16162      12.8524
   16163      13.0844
   16164      13.1452
   16165      12.8701
   16166      12.7225
   16167      12.9529
   16168      12.8695
   16169      12.6632
   16170      12.4323
   16171      13.1000
   16172      13.2121
   16173      13.3462
   16174      13.7829
   16175      13.8283
   16176      13.7552
   16177      13.9213
   16178      13.3637
   16179      13.1821
   16180      12.7043
   16181      12.6337
   16182      12.9298
   16183      12.6946
   16184      12.2391
   16185      12.0427
   16186      11.7870
   16187      12.5247
   16188      11.5833
   16189      11.6772
   16190      11.2230
   16191      11.3254
   16192      11.3408
   16193      10.6155
   16194      10.3977
   16195      10.9955
   16196      10.4617
   16197      10.5491
   16198       9.9172
   16199      10.9309
   16200      10.3835
   16201      10.8179
   16202      11.0605
   16203      11.0989
   16204      11.2169
   16205      10.8201
   16206      11.2171
   16207      10.6979
   16208      11.0154
   16209      11.0011
   16210      11.3748
   16211      11.5783
   16212      11.5257
   16213      10.8605
   16214      10.3970
   16215      10.7107
   16216      10.4100
   16217      10.2571
   16218      10.2027
   16219      10.1755
   16220      10.7861
   16221      11.2431
   16222      11.9123
   16223      11.2599
   16224      11.7735
   16225      11.1083
   16226      11.8467
   16227      11.4076
   16228      11.8414
   16229      11.3759
   16230      11.7601
   16231      11.3324
   16232      11.6839
   16233      10.6749
   16234      10.9732
   16235      10.7930
   16236      11.4031
   16237      11.2850
   16238      11.1377
   16239      10.8179
   16240      10.6189
   16241      10.3971
   16242      10.3026
   16243      10.8587
   16244      10.0243
   16245      10.5855
   16246      10.7609
   16247      11.0151
   16248      10.4708
   16249      11.0258
   16250      11.6124
   16251      10.5705
   16252      10.3845
   16253      10.2458
   16254      10.0789
   16255      10.1787
   16256      10.1149
   16257       9.7124
   16258      10.5629
   16259       9.7889
   16260      10.1373
   16261       9.7411
   16262      10.4606
   16263      11.1117
   16264      10.5402
   16265      10.0443
   16266      10.3906
   16267       9.9628
   16268       9.7255
   16269      10.1945
   16270       9.6864
   16271       9.8913
   16272      10.0514
   16273       9.6240
   16274       9.6802
   16275       9.9356
   16276       9.6298
   16277       9.5203
   16278       8.2696
   16279       8.6689
   16280       8.9604
   16281       9.0442
   16282       8.9442
   16283       8.8586
   16284       9.3652
   16285       9.6151
   16286       9.0161
   16287       9.0030
   16288       9.1070
   16289       8.8642
   16290       9.2151
   16291       9.2036
   16292       9.0372
   16293       8.4252
   16294       8.3396
   16295       8.5735
   16296       8.7101
   16297       8.6866
   16298       8.9315
   16299       9.1038
   16300       9.6133
   16301       8.5621
   16302       8.9052
   16303       8.6229
   16304       9.0826
   16305       8.9067
   16306       8.8773
   16307       9.5173
   16308       9.4984
   16309       9.4618
   16310       9.6173
   16311       9.5659
   16312       9.2281
   16313       9.7290
   16314       9.6536
   16315       9.7495
   16316      10.0792
   16317      10.0147
   16318      10.0159
   16319      10.4882
   16320      10.3856
   16321       9.8089
   16322       9.8324
   16323       9.6104
   16324       9.8533
   16325       9.6059
   16326       9.4963
   16327       9.4034
   16328       9.3782
   16329       9.5564
   16330       9.6023
   16331       9.4735
   16332       9.3727
   16333       9.4195
   16334       9.0277
   16335       9.7630
   16336       9.2615
   16337       9.9855
   16338       9.1916
   16339       8.3273
   16340       8.6061
   16341       8.6436
   16342       9.1788
   16343       8.9181
   16344       8.8397
   16345       9.5901
   16346       9.1410
   16347       9.1670
   16348       9.1139
   16349       9.3804
   16350      10.3382
   16351       9.0952
   16352      10.2137
   16353       9.9157
   16354       9.7468
   16355       9.5481
   16356      10.1427
   16357      10.1585
   16358       9.2266
   16359       9.4209
   16360       9.5698
   16361       9.8001
   16362       9.4482
   16363       9.6122
   16364       9.4703
   16365       9.2544
   16366       9.3866
   16367       9.4339
   16368       9.3563
   16369       9.1296
   16370       9.5264
   16371       9.3735
   16372       9.3412
   16373       9.6978
   16374      10.3313
   16375      10.4791
   16376      10.0504
   16377      10.2945
   16378       9.7916
   16379       9.9705
   16380       9.7723
   16381       9.7444
   16382       9.4174
   16383       9.9373
   16384       9.3082
   16385       9.9895
   16386      10.0282
   16387      10.5634
   16388       9.3252
   16389       9.9095
   16390       9.5357
   16391       9.7333
   16392      10.7229
   16393      10.2001
   16394      10.2826
   16395      10.6697
   16396      11.5450
   16397      11.0632
   16398      11.4372
   16399      11.5749
   16400      11.5733
   16401      11.5606
   16402      11.4035
   16403      11.6734
   16404      10.6555
   16405      10.5856
   16406      10.0128
   16407      10.3344
   16408      10.5115
   16409      10.2693
   16410      11.0162
   16411      10.8390
   16412      10.4450
   16413      10.2523
   16414       9.6600
   16415      10.1402
   16416      10.0409
   16417      10.1743
   16418       9.4386
   16419       9.2910
   16420       9.8581
   16421       9.4221
   16422       9.6668
   16423      10.1147
   16424       9.3163
   16425      10.2360
   16426       9.7954
   16427      10.4483
   16428      10.0915
   16429       9.9415
   16430      10.1858
   16431       9.5484
   16432       9.4063
   16433       9.6093
   16434      10.6935
   16435       9.5040
   16436      10.3213
   16437      10.0767
   16438      10.6716
   16439      10.3920
   16440      10.5120
   16441      10.5040
   16442      10.3699
   16443      10.1009
   16444      10.0852
   16445      10.1195
   16446      10.3032
   16447      10.0164
   16448       9.8509
   16449       9.9486
   16450      10.3060
   16451       9.6317
   16452       9.7460
   16453       9.9139
   16454      10.0654
   16455       9.6797
   16456       9.4943
   16457       8.9689
   16458       9.3805
   16459       9.3561
   16460       9.5030
   16461       9.1049
   16462       9.2139
   16463       9.3297
   16464       8.8024
   16465       9.7463
   16466       9.0741
   16467       9.1954
   16468       9.4169
   16469       9.2237
   16470       8.6164
   16471       8.8702
   16472       8.8180
   16473       8.9610
   16474       9.1083
   16475       8.7175
   16476       8.8086
   16477       8.2090
   16478       8.9210
   16479       9.2568
   16480       8.6489
   16481       8.3114
   16482       8.3595
   16483       8.8498
   16484       9.4049
   16485       9.1356
   16486       9.5614
   16487       9.1215
   16488       9.8353
   16489      10.2021
   16490      10.4282
   16491      10.4801
   16492       9.5616
   16493      10.0365
   16494      10.2448
   16495       9.2310
   16496       9.5153
   16497       9.7120
   16498       9.5770
   16499       9.6937
   16500       9.8748
   16501       9.3350
   16502       9.6699
   16503       9.9696
   16504       9.4221
   16505       8.9420
   16506       9.8664
   16507      10.2605
   16508       9.1226
   16509       9.8548
   16510       9.5413
   16511       9.4180
   16512      10.1126
   16513       9.5161
   16514       9.4739
   16515       9.7069
   16516       9.6699
   16517      10.3284
   16518       9.9050
   16519       9.6379
   16520       9.7409
   16521       9.0824
   16522       9.5872
   16523       9.7943
   16524       9.1330
   16525      10.0572
   16526       9.7272
   16527       9.4762
   16528       9.9468
   16529       9.6772
   16530       9.1519
   16531       9.3699
   16532       9.7541
   16533       9.7943
   16534       9.2504
   16535       9.6767
   16536       9.6073
   16537       9.8106
   16538      10.0010
   16539       9.9914
   16540       9.0713
   16541      10.0914
   16542      10.1225
   16543       9.9707
   16544       9.0629
   16545       9.0171
   16546       9.3096
   16547       9.3304
   16548       9.5824
   16549       9.7645
   16550      10.7684
   16551       9.8911
   16552       9.3538
   16553       9.3644
   16554       9.7282
   16555       9.0538
   16556       9.8213
   16557       9.3360
   16558       9.4032
   16559      10.0826
   16560       9.8602
   16561      10.5990
   16562       9.3065
   16563       9.7699
   16564       9.4639
   16565       9.8489
   16566       9.9373
   16567       9.6622
   16568       9.7509
   16569       9.3358
   16570       9.5336
   16571       9.6915
   16572      10.6490
   16573      10.3747
   16574      10.3161
   16575      10.5678
   16576      10.5249
   16577      10.6166
   16578      11.1186
   16579      10.1103
   16580      10.3273
   16581      10.5643
   16582      10.3410
   16583      10.2148
   16584      10.8882
   16585      10.4183
   16586      10.2804
   16587      10.5381
   16588      10.5205
   16589      10.4933
   16590      10.0177
   16591      10.5348
   16592      10.3068
   16593      10.6155
   16594      10.7632
   16595      10.2730
   16596      10.5148
   16597      10.9043
   16598      10.7151
   16599      10.3593
   16600      10.5844
   16601      10.3080
   16602      11.0287
   16603      11.1908
   16604      10.5213
   16605      11.2943
   16606      11.5061
   16607      10.8283
   16608      11.6877
   16609      11.4108
   16610      11.0996
   16611      11.2475
   16612      10.6822
   16613      10.8126
   16614      10.7334
   16615      10.9573
   16616      10.7137
   16617      10.8092
   16618      10.1762
   16619      10.6276
   16620      11.1486
   16621      10.1936
   16622      10.5904
   16623      11.2008
   16624      11.0909
   16625      11.9135
   16626      11.3667
   16627      11.4490
   16628      10.7320
   16629      10.3507
   16630      10.9899
   16631      10.9642
   16632      10.2187
   16633      10.5087
   16634      10.2351
   16635      10.5691
   16636      10.0653
   16637      10.6444
   16638      10.6143
   16639      10.9218
   16640      10.6923
   16641      10.9903
   16642       9.7905
   16643      10.3094
   16644      10.2692
   16645      10.0665
   16646       9.8044
   16647       9.9280
   16648       9.8721
   16649      10.1099
   16650      10.3816
   16651      10.1690
   16652      10.1961
   16653       9.6362
   16654       9.6266
   16655       9.5752
   16656      10.2511
   16657      10.0753
   16658       9.6594
   16659      10.1477
   16660      10.0361
   16661      10.7216
   16662      10.3728
   16663       9.9210
   16664      10.3492
   16665      10.0215
   16666      10.2274
   16667      10.7346
   16668      11.1447
   16669      11.0327
   16670      10.5295
   16671      10.7179
   16672      10.8720
   16673      10.6610
   16674      10.5582
   16675      10.2432
   16676      10.1934
   16677      10.2517
   16678      10.2833
   16679      10.6404
   16680      10.4372
   16681      11.0764
   16682      10.8337
   16683      11.2953
   16684      10.5339
   16685      10.5218
   16686      10.3756
   16687      10.3191
   16688      10.6025
   16689      10.1614
   16690      10.1944
   16691      10.5305
   16692      10.1762
   16693      10.8687
   16694       9.6774
   16695       9.6764
   16696       9.4794
   16697       9.8633
   16698       9.3378
   16699       9.1216
   16700       9.2781
   16701       9.6624
   16702       9.9136
   16703       9.7429
   16704       9.5468
   16705      10.1263
   16706       9.5360
   16707       9.9729
   16708       9.6310
   16709       9.6954
   16710       9.0401
   16711       8.9263
   16712       8.8209
   16713       9.0256
   16714       8.7136
   16715       9.0581
   16716       9.3312
   16717       8.6635
   16718       9.4049
   16719       9.9663
   16720      10.4823
   16721       9.9752
   16722       9.8212
   16723       9.7290
   16724       9.6593
   16725       9.8091
   16726       9.0991
   16727       9.1182
   16728       8.9405
   16729       8.9350
   16730       9.2001
   16731       9.8269
   16732       8.9472
   16733       9.5623
   16734       9.1485
   16735       9.3649
   16736       9.0434
   16737       9.1604
   16738       8.9700
   16739       9.4387
   16740       8.8025
   16741       9.0326
   16742       8.8940
   16743       8.9104
   16744       9.3946
   16745       9.8628
   16746       9.3204
   16747       9.3753
   16748       9.2168
   16749       9.3903
   16750       8.8443
   16751       8.9766
   16752       9.1834
   16753       9.5453
   16754       8.6789
   16755       8.8733
   16756       9.2193
   16757       9.7631
   16758      10.0626
   16759      10.1828
   16760       9.8624
   16761      10.0571
   16762      10.0218
   16763      10.2905
   16764      10.7332
   16765      10.3052
   16766      10.3455
   16767      10.6858
   16768      10.4000
   16769      11.1128
   16770      11.5469
   16771      11.1258
   16772      11.2266
   16773      10.8722
   16774      10.7078
   16775      10.8571
   16776      10.4008
   16777      11.6804
   16778      11.2005
   16779      10.9776
   16780      10.8524
   16781      10.8922
   16782      11.4996
   16783      10.9816
   16784      11.4077
   16785      10.9068
   16786      10.5112
   16787      11.3505
   16788      11.3614
   16789      11.3213
   16790      11.5663
   16791      11.1620
   16792      10.7674
   16793      10.9772
   16794      10.5082
   16795      10.6696
   16796      10.9202
   16797      10.5177
   16798       9.9776
   16799      11.1028
   16800      11.2804
   16801      11.5736
   16802      11.1609
   16803      11.5330
   16804      12.0768
   16805      11.4551
   16806      11.6604
   16807      11.1598
   16808      10.9143
   16809      10.3755
   16810      10.5462
   16811      10.5648
   16812      11.4077
   16813      11.3202
   16814      11.8455
   16815      10.8828
   16816      10.9736
   16817      11.0239
   16818      10.9424
   16819      10.5485
   16820      10.7344
   16821      10.1826
   16822      10.4161
   16823      10.1338
   16824      10.7096
   16825      11.0065
   16826      10.2401
   16827      11.4978
   16828      11.5601
   16829      10.9241
   16830      11.3352
   16831      12.1013
   16832      11.4733
   16833      11.3152
   16834      11.3804
   16835      12.3502
   16836      11.6889
   16837      11.6951
   16838      12.5348
   16839      12.0731
   16840      12.0970
   16841      12.0285
   16842      11.9937
   16843      11.3576
   16844      11.5504
   16845      11.5518
   16846      11.6918
   16847      10.9852
   16848      10.8838
   16849      11.6541
   16850      11.5961
   16851      11.2613
   16852      10.4903
   16853      10.4946
   16854      10.8659
   16855      10.4868
   16856      10.6339
   16857      10.6766
   16858      10.3584
   16859      11.1131
   16860      10.9725
   16861      11.3823
   16862      11.6436
   16863      11.3333
   16864      10.9286
   16865      11.1491
   16866      10.4106
   16867      10.5200
   16868      10.7937
   16869      10.6549
   16870      10.3662
   16871      11.0022
   16872      10.6732
   16873      10.5929
   16874      10.5514
   16875      10.3453
   16876      10.7466
   16877      11.2177
   16878      10.8400
   16879      11.0439
   16880      10.6538
   16881      10.8869
   16882      10.2371
   16883      10.7475
   16884      11.3077
   16885      11.1225
   16886      11.2272
   16887      11.2607
   16888      10.4529
   16889      10.6711
   16890      10.4850
   16891      10.2727
   16892      10.2923
   16893      11.2570
   16894      10.9037
   16895      11.2305
   16896      10.7934
   16897      11.5048
   16898      10.9373
   16899      10.0923
   16900      10.3069
   16901      10.4224
   16902      10.2245
   16903      10.0607
   16904      10.0907
   16905      10.3174
   16906      10.4582
   16907      11.0425
   16908      11.0162
   16909      10.6591
   16910      10.9575
   16911      11.1017
   16912      11.1333
   16913      10.7692
   16914      11.3499
   16915      10.5112
   16916      10.8154
   16917      10.7980
   16918      11.2142
   16919      11.5730
   16920      11.5683
   16921      11.5704
   16922      11.3355
   16923      11.9829
   16924      11.8645
   16925      12.1219
   16926      11.7885
   16927      11.4184
   16928      12.4860
   16929      11.5265
   16930      11.9877
   16931      11.1141
   16932      11.4827
   16933      11.3548
   16934      11.6188
   16935      11.1347
   16936      11.9918
   16937      11.6553
   16938      11.2860
   16939      11.3105
   16940      11.3819
   16941      11.3897
   16942      11.1208
   16943      12.6060
   16944      11.6973
   16945      11.5542
   16946      12.5329
   16947      12.3866
   16948      12.0993
   16949      12.4485
   16950      11.3075
   16951      11.8150
   16952      11.7851
   16953      11.3776
   16954      11.8755
   16955      11.8722
   16956      12.3205
   16957      12.6899
   16958      12.0746
   16959      12.2748
   16960      12.4310
   16961      12.5686
   16962      12.8203
   16963      12.4997
   16964      12.3387
   16965      12.7119
   16966      12.9989
   16967      12.5179
   16968      12.4585
   16969      12.6992
   16970      11.8994
   16971      11.9350
   16972      12.1384
   16973      12.8944
   16974      12.4228
   16975      12.4082
   16976      12.0166
   16977      11.9784
   16978      11.9215
   16979      12.1487
   16980      11.9066
   16981      11.9849
   16982      12.3044
   16983      11.0204
   16984      11.9814
   16985      10.8042
   16986      10.8921
   16987      11.3234
   16988      10.8482
   16989      11.0512
   16990      10.1675
   16991      10.3407
   16992      10.1563
   16993      10.6200
   16994      10.8839
   16995      10.5149
   16996      11.1773
   16997      10.9440
   16998      10.9513
   16999      10.4693
   17000      10.4693
   17001      11.1686
   17002      11.2827
   17003      10.9973
   17004      10.9122
   17005      11.1275
   17006      10.1404
   17007       9.8971
   17008       9.0635
   17009      10.1732
   17010       9.5427
   17011      10.6332
   17012      10.1126
   17013      10.9118
   17014      10.4521
   17015      10.4581
   17016      10.1872
   17017      10.4043
   17018      10.1637
   17019      10.0821
   17020      10.1012
   17021      10.9560
   17022      10.5892
   17023      10.4497
   17024      10.7563
   17025      11.1244
   17026      10.4965
   17027      11.1996
   17028      10.5018
   17029      10.2430
   17030      10.1714
   17031      10.0107
   17032       9.4247
   17033       8.6171
   17034       9.2369
   17035       9.3167
   17036       9.7769
   17037       9.2646
   17038       9.3156
   17039       9.4346
   17040       9.2956
   17041      10.0380
   17042      10.0210
   17043       9.6893
   17044       9.2533
   17045       9.0247
   17046       9.2698
   17047       9.5892
   17048       9.5835
   17049      10.0373
   17050      10.0970
   17051      10.5080
   17052      10.7066
   17053      10.3111
   17054      10.5562
   17055      10.0340
   17056       9.6826
   17057      10.9883
   17058      10.4778
   17059       9.6182
   17060       9.5369
   17061       9.1400
   17062       8.9009
   17063       9.5165
   17064       9.5273
   17065       9.6102
   17066       9.4459
   17067       9.4329
   17068       9.6665
   17069       9.6666
   17070       9.5586
   17071       9.4690
   17072       9.4766
   17073       9.6342
   17074       9.7388
   17075       9.8879
   17076       9.7648
   17077       9.4078
   17078       9.5207
   17079       9.9306
   17080       9.9397
   17081       9.7927
   17082       9.9888
   17083       9.2619
   17084       9.5346
   17085       9.0934
   17086       9.3700
   17087       8.9797
   17088       9.4119
   17089       9.3967
   17090       9.6554
   17091      10.2304
   17092       9.9867
   17093       9.9246
   17094       9.9348
   17095       9.5910
   17096       9.7344
   17097       9.8462
   17098      10.1427
   17099      10.1495
   17100      10.2666
   17101      10.2885
   17102       9.9417
   17103      10.3765
   17104      11.1182
   17105      10.4962
   17106       9.8819
   17107      10.5529
   17108       9.4768
   17109       9.5240
   17110       9.4347
   17111       9.7026
   17112       9.6129
   17113       9.7593
   17114      10.1600
   17115       9.7311
   17116      10.2522
   17117       9.6947
   17118      10.2277
   17119      10.5278
   17120      10.5236
   17121      10.7953
   17122      10.8433
   17123      10.6735
   17124      10.4504
   17125      10.6878
   17126      11.6525
   17127      11.1347
   17128      10.9986
   17129      11.4330
   17130      11.4835
   17131      11.8645
   17132      11.2227
   17133      11.4246
   17134      10.4324
   17135       9.9301
   17136      10.7511
   17137      11.2881
   17138      10.0989
   17139      10.0128
   17140      10.5114
   17141      10.0686
   17142       9.8351
   17143      11.0030
   17144      11.2429
   17145      10.7107
   17146      10.9087
   17147      10.5931
   17148      10.5902
   17149      11.4726
   17150      11.6114
   17151      11.2881
   17152      10.9435
   17153      10.8588
   17154      10.3940
   17155      10.4742
   17156      10.9582
   17157      11.3037
   17158      10.9508
   17159      11.1557
   17160      11.0701
   17161      11.4084
   17162      11.4437
   17163      11.0581
   17164      11.2326
   17165      10.7936
   17166      10.9204
   17167      11.2071
   17168      11.3439
   17169      11.2010
   17170      11.0626
   17171      10.5586
   17172      10.7091
   17173      11.0958
   17174      11.2316
   17175      11.2251
   17176      11.4279
   17177      11.2957
   17178      11.0600
   17179      11.2730
   17180      11.7912
   17181      11.4401
   17182      11.4165
   17183      11.2100
   17184      12.2202
   17185      11.9691
   17186      11.4703
   17187      11.3142
   17188      10.8917
   17189      11.0759
   17190      11.4471
   17191      11.2975
   17192      11.3953
   17193      11.2646
   17194      11.5476
   17195      11.6604
   17196      10.8774
   17197      11.3675
   17198      11.9002
   17199      11.5017
   17200      12.2262
   17201      12.2933
   17202      12.1053
   17203      11.2368
   17204      10.9897
   17205      11.0242
   17206      10.5821
   17207      11.3023
   17208      11.1154
   17209      11.3915
   17210      11.6658
   17211      11.5509
   17212      11.7855
   17213      11.1935
   17214      12.1542
   17215      11.4470
   17216      11.7911
   17217      11.4570
   17218      11.5057
   17219      11.2762
   17220      11.9957
   17221      11.8325
   17222      11.6907
   17223      11.4976
   17224      11.9041
   17225      11.6051
   17226      12.3309
   17227      12.6703
   17228      11.8453
   17229      11.8461
   17230      11.6551
   17231      11.1573
   17232      10.9387
   17233      11.6493
   17234      11.2094
   17235      11.0521
   17236      10.6089
   17237      10.6170
   17238      10.9430
   17239      11.0998
   17240      11.2699
   17241      10.8766
   17242      10.7995
   17243      10.9799
   17244      10.9808
   17245      11.3469
   17246      11.3135
   17247      10.6880
   17248      10.0284
   17249      10.1729
   17250      10.0764
   17251      10.1645
   17252      10.1187
   17253      10.1298
   17254       9.9366
   17255       9.9538
   17256      10.2981
   17257      10.0500
   17258       9.5603
   17259       9.7192
   17260       9.8674
   17261      10.2997
   17262      10.4504
   17263       9.9401
   17264      10.3424
   17265      10.3346
   17266      10.2581
   17267      11.0999
   17268      11.1235
   17269      10.1605
   17270      10.3844
   17271      10.3417
   17272      10.0674
   17273      10.0993
   17274      10.5744
   17275      10.6147
   17276       9.9934
   17277      10.1305
   17278      10.3110
   17279      10.8908
   17280      10.7516
   17281       9.5791
   17282      10.1430
   17283       9.2975
   17284       9.2980
   17285       9.5159
   17286       9.0334
   17287       9.3094
   17288       9.0463
   17289       8.4372
   17290       9.2934
   17291       9.5001
   17292       9.2648
   17293       9.0196
   17294       9.1258
   17295       9.1672
   17296       8.6436
   17297       8.6216
   17298       8.6600
   17299       8.5364
   17300       9.4873
   17301       8.8861
   17302       8.6346
   17303       9.7200
   17304       8.8802
   17305       8.9286
   17306       8.9149
   17307       8.9965
   17308       9.3490
   17309       9.4799
   17310       8.9383
   17311       9.3421
   17312       9.5728
   17313       9.8883
   17314      10.4437
   17315       9.7646
   17316       9.8254
   17317       9.6678
   17318       9.6757
   17319      10.0254
   17320       9.9694
   17321      10.0380
   17322      10.0106
   17323       9.9793
   17324      10.5076
   17325      10.0616
   17326      10.1603
   17327      10.5037
   17328      10.4063
   17329      10.8363
   17330      10.6073
   17331      10.5937
   17332      10.7184
   17333      10.5453
   17334      10.9403
   17335      11.1526
   17336      10.7563
   17337      10.3980
   17338      10.0415
   17339      11.4901
   17340      10.2522
   17341      10.6842
   17342      10.6198
   17343      10.7559
   17344      10.9831
   17345      11.0092
   17346      10.8985
   17347      10.4012
   17348       9.9846
   17349      10.9033
   17350      10.3826
   17351      11.2100
   17352      11.0204
   17353      10.2950
   17354      11.0460
   17355      10.6538
   17356      10.7167
   17357      10.1223
   17358      10.7036
   17359      10.3568
   17360      10.8871
   17361      10.9202
   17362      11.0679
   17363      10.3179
   17364      10.5978
   17365      10.7473
   17366      10.9001
   17367      10.4472
   17368      10.7516
   17369      10.7646
   17370       9.9715
   17371      10.7388
   17372      10.7903
   17373      10.8703
   17374      10.8843
   17375      10.7837
   17376      11.2282
   17377      11.2676
   17378      11.2124
   17379      11.0176
   17380      11.3520
   17381      10.9404
   17382      11.0992
   17383      11.4031
   17384      11.4277
   17385      11.4798
   17386      11.6367
   17387      11.6557
   17388      11.7508
   17389      11.8602
   17390      11.0361
   17391      12.0614
   17392      11.0361
   17393      11.5151
   17394      11.5441
   17395      12.0738
   17396      11.6427
   17397      11.8714
   17398      11.7235
   17399      11.1601
   17400      11.7649
   17401      11.2507
   17402      12.6523
   17403      11.9992
   17404      11.8246
   17405      12.0763
   17406      12.1761
   17407      11.1901
   17408      11.2846
   17409      11.2013
   17410      11.4335
   17411      11.1692
   17412      11.1004
   17413      11.3594
   17414      11.6368
   17415      10.8255
   17416      11.3865
   17417      11.1214
   17418      11.6061
   17419      11.2886
   17420      11.6587
   17421      11.5919
   17422      10.7330
   17423      10.8681
   17424      10.9099
   17425      10.4014
   17426      10.5531
   17427      10.7664
   17428      11.1245
   17429      10.9929
   17430      11.3717
   17431      10.7886
   17432      11.2522
   17433      10.8675
   17434      10.9643
   17435      10.7311
   17436      10.2028
   17437      10.8224
   17438      10.8035
   17439      10.8247
   17440      11.1603
   17441      10.9630
   17442      10.3370
   17443      10.7650
   17444      10.7569
   17445      11.3351
   17446      11.1601
   17447      10.3349
   17448      10.6268
   17449      10.5608
   17450      10.5943
   17451      10.3102
   17452      10.6085
   17453      10.0980
   17454      10.9544
   17455      10.7574
   17456      10.5809
   17457      10.4766
   17458      10.8887
   17459      10.9536
   17460      11.4873
   17461      11.5949
   17462      10.9699
   17463      10.7156
   17464      11.1345
   17465      10.3645
   17466      11.0259
   17467      10.5741
   17468      10.8604
   17469      10.1977
   17470       9.8093
   17471      10.2306
   17472      10.3322
   17473       9.9748
   17474       9.6953
   17475      10.1124
   17476      10.5207
   17477      10.0477
   17478       9.9395
   17479       9.3744
   17480      10.7209
   17481      10.2228
   17482       9.9238
   17483      10.3318
   17484      10.4600
   17485       9.9969
   17486      10.5379
   17487      10.5488
   17488      10.5177
   17489      10.0870
   17490       9.9264
   17491      10.7014
   17492      10.9126
   17493      10.5131
   17494      10.5485
   17495      10.4034
   17496      10.7319
   17497      10.3832
   17498      11.3586
   17499      10.8646
   17500      10.8069
   17501      10.6622
   17502      10.5551
   17503      11.0056
   17504      10.5173
   17505      10.8939
   17506      10.8162
   17507      10.3648
   17508      10.3809
   17509      10.3093
   17510       9.7096
   17511      10.5610
   17512      10.4871
   17513      10.3989
   17514       9.7832
   17515       9.7960
   17516       9.7676
   17517       9.6371
   17518      10.2211
   17519       9.8586
   17520       9.9385
   17521       9.7346
   17522       9.6003
   17523       9.9125
   17524      10.2177
   17525      10.3093
   17526      10.9263
   17527       9.9113
   17528      10.2817
   17529      10.3650
   17530      11.0043
   17531      10.4388
   17532      10.9712
   17533      10.5834
   17534      11.1131
   17535      10.2316
   17536       9.8012
   17537      10.5011
   17538      10.1300
   17539       9.7454
   17540       9.6588
   17541       9.6383
   17542       9.4061
   17543       9.2824
   17544       9.4853
   17545       9.6341
   17546      10.0115
   17547       9.6035
   17548       9.6417
   17549       9.6261
   17550      10.0444
   17551       9.6082
   17552       9.9986
   17553      10.3739
   17554      10.0682
   17555       9.4377
   17556       9.9478
   17557       9.9806
   17558      10.1366
   17559      10.5315
   17560      10.4865
   17561      10.6339
   17562      10.4197
   17563      10.5108
   17564      10.5447
   17565      10.6986
   17566      11.1570
   17567      10.4155
   17568      10.8421
   17569      10.3041
   17570      10.8492
   17571       9.8745
   17572       9.4895
   17573       9.2859
   17574       9.9225
   17575      10.0677
   17576      10.2092
   17577      10.3429
   17578       9.5346
   17579      10.1273
   17580      10.5918
   17581      11.1328
   17582      11.0332
   17583      10.5047
   17584      10.7043
   17585      10.2490
   17586      10.5739
   17587      10.4968
   17588      10.4430
   17589      10.2251
   17590       9.6195
   17591       9.9645
   17592       9.6187
   17593       9.6326
   17594       9.4084
   17595       9.7967
   17596       9.6619
   17597      10.2938
   17598      10.1065
   17599       9.3790
   17600       9.8912
   17601       9.4793
   17602       9.6814
   17603       9.7216
   17604       9.7595
   17605       9.2243
   17606       9.3007
   17607       8.8161
   17608       9.4955
   17609       9.3501
   17610       9.2987
   17611       9.5417
   17612       9.0487
   17613       9.5074
   17614       9.6757
   17615       9.2181
   17616       9.9397
   17617       9.5224
   17618       9.2260
   17619       9.7944
   17620      10.0439
   17621       9.7811
   17622       9.7811
   17623       9.9036
   17624       9.7442
   17625       9.9476
   17626       9.6735
   17627       9.7207
   17628       9.3209
   17629       9.7271
   17630       9.9163
   17631      10.3965
   17632       9.7921
   17633       9.9467
   17634       9.8533
   17635      10.2334
   17636       9.3782
   17637       9.9314
   17638       9.8331
   17639       9.7509
   17640      10.0068
   17641       9.8140
   17642      10.0612
   17643      10.1650
   17644      10.3015
   17645       9.4887
   17646       9.8107
   17647      10.1930
   17648      10.5320
   17649      10.2590
   17650       9.7657
   17651       9.9140
   17652       9.7422
   17653      10.1357
   17654      10.4566
   17655       9.8008
   17656       9.9196
   17657      10.2532
   17658      10.8328
   17659      10.5148
   17660      10.7141
   17661      10.9559
   17662      10.4356
   17663      10.9708
   17664      10.1797
   17665      10.9380
   17666      10.7954
   17667      10.5973
   17668      10.3268
   17669      10.7252
   17670      10.9828
   17671      10.0259
   17672      10.1645
   17673      10.8039
   17674      10.8315
   17675      11.1581
   17676      10.3543
   17677      10.5840
   17678      10.0079
   17679      10.7047
   17680      10.6769
   17681      11.2261
   17682      11.1110
   17683      11.3773
   17684      11.5492
   17685      11.1513
   17686      10.9594
   17687      11.6842
   17688      10.9327
   17689      11.4205
   17690      11.2220
   17691      10.9268
   17692      10.9733
   17693      10.6024
   17694      10.6929
   17695      11.0610
   17696      10.8860
   17697      10.5799
   17698      11.1722
   17699      10.1064
   17700      10.7031
   17701      10.3599
   17702      10.4105
   17703      10.9211
   17704      11.1088
   17705      10.6912
   17706      10.7329
   17707       9.9842
   17708      10.0777
   17709      10.3510
   17710      11.1297
   17711      10.8973
   17712       9.8102
   17713      10.7813
   17714      10.6827
   17715       9.9658
   17716      10.2879
   17717       9.4779
   17718       9.5208
   17719       9.7330
   17720      10.1105
   17721      10.0506
   17722       9.3349
   17723       9.5708
   17724      10.1734
   17725       9.0396
   17726       9.0006
   17727      10.1237
   17728      10.1938
   17729       9.9071
   17730       8.9312
   17731       9.8374
   17732       9.7758
   17733       9.7815
   17734       9.6025
   17735       9.9831
   17736      10.1143
   17737       9.9457
   17738       9.7952
   17739       9.4811
   17740       9.7646
   17741       9.4763
   17742       9.5365
   17743       9.4311
   17744       9.4547
   17745      10.0344
   17746      10.3264
   17747       9.7347
   17748      10.0601
   17749       9.9188
   17750       9.9852
   17751      10.4554
   17752      10.9459
   17753      10.2207
   17754      10.4072
   17755      10.6168
   17756      10.5235
   17757      10.6198
   17758      10.3157
   17759      10.0806
   17760      10.9410
   17761      10.0537
   17762      11.1714
   17763      11.0231
   17764      10.0413
   17765      10.4035
   17766      10.7722
   17767      10.5387
   17768      10.3531
   17769      10.5716
   17770      10.1813
   17771       9.8801
   17772      10.5310
   17773      10.2595
   17774      10.2069
   17775      10.2712
   17776      10.4625
   17777      10.4726
   17778      10.0939
   17779      10.6168
   17780      10.5589
   17781      10.6722
   17782      10.3862
   17783      10.5165
   17784       9.6121
   17785      10.2719
   17786      10.2307
   17787      10.4064
   17788      10.6592
   17789      10.7361
   17790      10.8240
   17791      10.6071
   17792      11.2388
   17793      11.0563
   17794      10.6845
   17795      10.9147
   17796      10.2253
   17797      10.2333
   17798      10.6157
   17799       9.9267
   17800      10.2860
   17801       9.8764
   17802       9.5559
   17803       9.3610
   17804       9.7207
   17805       9.7620
   17806       9.5788
   17807       9.5663
   17808      10.1386
   17809       9.9241
   17810      10.0833
   17811       9.8799
   17812       9.8427
   17813       9.8096
   17814       9.6801
   17815       9.2812
   17816       9.9712
   17817       9.3701
   17818       9.6392
   17819       9.5345
   17820      10.2041
   17821      10.2825
   17822       9.2020
   17823       9.7013
   17824      10.0239
   17825       9.9928
   17826       9.6041
   17827       9.4775
   17828       9.3628
   17829      10.2466
   17830      10.2435
   17831       9.8275
   17832      10.0379
   17833       9.7999
   17834       9.7218
   17835       9.7523
   17836       9.7030
   17837      10.2527
   17838       8.9159
   17839       9.9050
   17840      10.2142
   17841       9.7777
   17842      10.9914
   17843      10.7419
   17844      10.7753
   17845       9.9217
   17846      10.1032
   17847       9.7862
   17848       9.8350
   17849       9.8730
   17850      10.3374
   17851      10.3041
   17852      10.0557
   17853      10.4393
   17854      10.0022
   17855       9.7903
   17856       9.7750
   17857       9.2357
   17858       9.2188
   17859       9.4376
   17860       9.7813
   17861       9.7215
   17862       9.4346
   17863       9.8117
   17864       9.2293
   17865       9.0937
   17866       9.4601
   17867       9.6150
   17868       9.7645
   17869       9.3902
   17870       9.2115
   17871       9.2422
   17872       9.0003
   17873       9.3108
   17874       9.1099
   17875       8.8810
   17876       9.2202
   17877       9.8959
   17878       8.9461
   17879       8.9095
   17880       9.2727
   17881       8.9243
   17882       9.4811
   17883       9.1892
   17884       9.4884
   17885       9.0443
   17886       9.1987
   17887       8.9629
   17888       8.5850
   17889       8.8803
   17890       8.5325
   17891       8.9722
   17892       8.2936
   17893       7.8960
   17894       8.0402
   17895       7.6742
   17896       7.6787
   17897       7.7195
   17898       7.9398
   17899       8.2314
   17900       7.5876
   17901       8.3244
   17902       8.1237
   17903       7.7386
   17904       7.5707
   17905       7.3725
   17906       7.5189
   17907       7.6543
   17908       8.2775
   17909       8.3393
   17910       9.0727
   17911       9.4826
   17912       8.8030
   17913       9.0796
   17914       9.8581
   17915       8.8852
   17916       9.2958
   17917       8.9350
   17918       8.9036
   17919       8.6063
   17920       9.7566
   17921      10.0214
   17922      10.1499
   17923      10.3896
   17924      10.0739
   17925       9.6609
   17926       9.6665
   17927       9.6215
   17928      10.0658
   17929       9.2943
   17930       9.7792
   17931       9.8946
   17932       9.8919
   17933       9.9833
   17934       9.6330
   17935       9.3207
   17936       9.6691
   17937       9.7018
   17938      10.0968
   17939       9.5744
   17940       8.9138
   17941       9.1260
   17942      10.4593
   17943       9.3159
   17944       9.6857
   17945       8.9366
   17946       9.7887
   17947       9.8194
   17948       9.8607
   17949       9.7115
   17950       9.6339
   17951       9.2250
   17952       9.5965
   17953       9.0111
   17954       9.3325
   17955       8.8425
   17956       8.8061
   17957       9.0785
   17958       8.9891
   17959       8.8017
   17960       8.0590
   17961       8.2670
   17962       8.6033
   17963       8.7306
   17964       8.3240
   17965       9.2141
   17966       8.4732
   17967       8.7044
   17968       8.5166
   17969       9.1391
   17970       9.6199
   17971       9.3835
   17972       9.0552
   17973       9.3176
   17974      10.1474
   17975       9.4670
   17976       9.5256
   17977       9.1194
   17978       8.6769
   17979       8.3332
   17980       8.7495
   17981       8.8331
   17982       8.8441
   17983       8.9657
   17984       8.3341
   17985       8.9808
   17986       8.9715
   17987       9.0998
   17988       8.9815
   17989       8.6075
   17990       8.5772
   17991       8.6742
   17992       8.8455
   17993       8.6786
   17994       8.8683
   17995       8.6966
   17996       9.0943
   17997       8.8176
   17998       8.6552
   17999       8.6712
   18000       8.2074
   18001       8.7012
   18002       8.7450
   18003       8.8699
   18004       8.7818
   18005       8.4955
   18006       8.7245
   18007       8.7225
   18008       9.0250
   18009       8.8691
   18010       8.7134
   18011       9.3594
   18012       9.3147
   18013       9.2832
   18014       9.5475
   18015       9.2110
   18016       9.5342
   18017       9.1166
   18018       8.5616
   18019       9.4889
   18020       9.5935
   18021       9.6589
   18022       9.7972
   18023       9.3888
   18024       9.6061
   18025       9.5358
   18026       9.9951
   18027      10.4035
   18028      10.7299
   18029      10.1003
   18030      10.7797
   18031      10.4107
   18032      10.7125
   18033      10.6160
   18034       9.9803
   18035       9.9237
   18036      10.4175
   18037      10.1684
   18038      10.2515
   18039      10.5697
   18040      10.9992
   18041      10.5008
   18042      11.0236
   18043      10.1703
   18044      10.4107
   18045      10.7054
   18046      11.4023
   18047      10.5310
   18048      11.4559
   18049      10.7540
   18050      10.5657
   18051      10.4840
   18052      10.4800
   18053       9.9504
   18054       9.9117
   18055       9.6822
   18056      10.0055
   18057       9.8068
   18058       9.7391
   18059       9.4291
   18060       9.7359
   18061      10.5136
   18062       9.9974
   18063      10.3626
   18064      10.4038
   18065      10.1643
   18066      10.5307
   18067      11.1644
   18068      10.8464
   18069      10.8664
   18070      11.1825
   18071      11.1559
   18072      10.6369
   18073      11.1125
   18074      10.5195
   18075      11.1992
   18076      10.9476
   18077      10.5032
   18078      10.0837
   18079      10.3508
   18080       9.9205
   18081       9.8487
   18082       9.8219
   18083       9.3260
   18084       9.8353
   18085      10.2503
   18086      10.3597
   18087      10.4444
   18088      10.1554
   18089      10.0958
   18090       9.7839
   18091       9.3161
   18092       9.5403
   18093       9.2856
   18094      10.0965
   18095       9.2489
   18096       9.1209
   18097       9.5909
   18098       9.5822
   18099       9.8424
   18100       9.6598
   18101       9.2355
   18102       9.1127
   18103       9.8299
   18104       9.6982
   18105       9.9752
   18106       9.1719
   18107      10.0878
   18108      10.0320
   18109      10.0335
   18110       9.8154
   18111       9.1820
   18112       8.6119
   18113       8.8474
   18114       9.6499
   18115       8.9165
   18116       9.0466
   18117       8.7992
   18118       8.9569
   18119       9.3165
   18120       9.4636
   18121       9.1830
   18122       9.4713
   18123       8.8015
   18124       8.5638
   18125       9.3971
   18126       9.0578
   18127       9.0291
   18128       9.1996
   18129       9.1475
   18130       9.1361
   18131       8.5689
   18132       8.9637
   18133       9.1394
   18134       9.1819
   18135       8.9090
   18136      10.1022
   18137       8.4351
   18138       8.2426
   18139       8.7422
   18140       9.2829
   18141       9.0480
   18142       8.9709
   18143       9.4529
   18144       9.9168
   18145       9.0846
   18146       9.0290
   18147       9.2369
   18148       9.0856
   18149       9.7548
   18150       9.6667
   18151       9.4337
   18152       8.8214
   18153       9.0533
   18154       9.0061
   18155       9.1572
   18156       8.4228
   18157       8.4718
   18158       9.4495
   18159       9.0695
   18160       8.8721
   18161       8.9990
   18162       8.8479
   18163       8.6998
   18164       8.8079
   18165       8.7879
   18166       8.8962
   18167       9.0731
   18168       8.9716
   18169       9.0232
   18170       9.5837
   18171       9.0381
   18172       8.5813
   18173       8.4648
   18174       9.0601
   18175       9.2076
   18176       8.8093
   18177       9.1534
   18178       9.0606
   18179       9.3469
   18180       8.6853
[truncated: 6,640,041 more chars]
