# Supplementary material for: Non-degradative Ubiquitination of Protein Kinases
Source: PLoS Comput Biol. 2016 Jun 2;12(6):e1004898. doi: 10.1371/journal.pcbi.1004898 (PMC4890936; doi:10.1371/journal.pcbi.1004898)
Supplement: S33 Dataset — The distance between the ZAP-70 N348 Cα atom and the W501 Cα atom at each picosecond in the simulations is printed in Angstroms. Data from each of the 32 10-ns simulations is combined into one file. (BZ2) [file pcbi.1004898.s043.bz2 › pcbi.1004898.s043]

#Frame      Dis_00000
       1       8.6218
       2       9.0536
       3       9.0194
       4       7.9495
       5       8.5471
       6       8.4127
       7       8.7032
       8       8.7274
       9       8.2585
      10       8.2787
      11       8.1932
      12       8.3830
      13       7.8895
      14       8.3456
      15       8.7128
      16       8.2551
      17       8.6837
      18       8.4529
      19       8.2481
      20       8.7053
      21       8.8125
      22       8.9695
      23       9.4176
      24       8.9744
      25       8.7935
      26       8.3625
      27       8.5934
      28       8.6151
      29       8.9460
      30       8.6224
      31       7.9539
      32       7.9945
      33       8.2659
      34       8.0009
      35       8.4776
      36       8.1245
      37       8.0444
      38       8.4028
      39       7.8162
      40       7.5489
      41       7.6047
      42       7.9391
      43       8.6652
      44       8.2696
      45       8.5803
      46       7.8497
      47       8.3803
      48       9.8388
      49       9.8493
      50       9.1262
      51       8.3102
      52       8.4696
      53       8.6166
      54       8.6064
      55       8.2716
      56       9.0524
      57       8.9113
      58       8.4688
      59       8.8967
      60       8.9647
      61       9.2562
      62       7.9811
      63       8.6669
      64       8.7442
      65       8.6910
      66       8.6573
      67       8.6104
      68       8.5089
      69       8.5995
      70       8.6151
      71       8.2385
      72       8.7194
      73       8.6257
      74       8.5135
      75       8.9094
      76       8.5290
      77       9.0026
      78       9.0438
      79       8.9057
      80       9.2975
      81       8.7830
      82       8.8878
      83       8.8734
      84       8.2638
      85       8.2608
      86       8.3141
      87       9.1363
      88       7.9597
      89       8.1022
      90       8.1357
      91       8.8101
      92       8.3757
      93       9.0738
      94       8.4841
      95       8.1994
      96       8.1517
      97       8.6245
      98       8.8691
      99       8.7685
     100       8.4451
     101       8.1355
     102       8.3651
     103       8.2669
     104       7.9115
     105       7.9564
     106       8.1886
     107       7.9900
     108       8.2648
     109       7.7899
     110       7.2559
     111       7.8626
     112       7.9705
     113       7.6906
     114       7.7362
     115       8.4725
     116       8.3932
     117       7.9225
     118       8.7193
     119       8.0467
     120       8.5116
     121       8.7576
     122       8.6431
     123       8.3897
     124       8.2254
     125       9.0294
     126       9.4696
     127       9.4091
     128       9.0670
     129       9.2241
     130       8.5545
     131       9.1545
     132       9.1955
     133       8.6744
     134       8.3683
     135       8.2144
     136       8.1033
     137       7.8566
     138       7.5777
     139       7.6420
     140       7.7445
     141       8.0046
     142       7.7683
     143       8.4319
     144       8.0480
     145       8.4960
     146       7.9796
     147       7.5851
     148       8.8322
     149       8.3743
     150       8.2259
     151       8.4327
     152       8.5318
     153       8.4691
     154       8.5586
     155       8.8416
     156       8.4834
     157       8.7706
     158       7.9519
     159       8.1703
     160       8.3107
     161       8.4273
     162       8.5446
     163       8.2506
     164       9.3364
     165       8.9449
     166       9.0117
     167       8.8415
     168       9.7016
     169       9.3122
     170       9.4774
     171       9.1059
     172       9.3332
     173       8.8910
     174       8.9731
     175       8.8962
     176       9.6949
     177       9.3402
     178       9.4620
     179       9.8002
     180       9.2830
     181       9.8441
     182       9.6012
     183       9.4268
     184       9.2722
     185       9.7404
     186      10.0873
     187      10.0180
     188      10.0894
     189       9.4914
     190       9.7907
     191       9.9380
     192       9.7020
     193       9.1958
     194       9.7283
     195       9.8219
     196       9.1464
     197       9.4346
     198       9.0574
     199       9.0256
     200       9.8621
     201       9.6343
     202       8.9487
     203       8.9790
     204       8.9926
     205       8.9326
     206       9.3774
     207       8.8002
     208       9.0088
     209       8.2442
     210       8.2329
     211       8.2172
     212       8.5074
     213       8.2601
     214       9.0702
     215       8.5705
     216       8.4099
     217       8.8649
     218       8.3702
     219       8.5713
     220       8.7179
     221       8.9767
     222       8.8203
     223       8.6292
     224       8.7885
     225       8.9674
     226       9.0045
     227       8.5958
     228       8.6162
     229       8.5812
     230       8.7093
     231       8.6274
     232       8.9126
     233       8.5168
     234       8.8179
     235       9.0932
     236       9.4503
     237       9.8049
     238       8.9878
     239       9.2469
     240       8.7761
     241       9.3625
     242       9.1306
     243       9.0961
     244       9.1195
     245       9.0960
     246       8.8177
     247       9.0237
     248       8.4589
     249       8.3075
     250       9.0246
     251       8.4323
     252       8.6909
     253       8.9885
     254       8.7258
     255       8.5833
     256       8.2255
     257       8.6487
     258       8.9837
     259       8.3187
     260       8.8780
     261       8.4275
     262       8.8501
     263       8.5805
     264       9.2248
     265       9.1366
     266       9.1939
     267       9.0566
     268       9.3133
     269       8.7497
     270       9.0767
     271       9.9844
     272       9.2973
     273       8.8335
     274       8.5860
     275       9.1297
     276       8.8271
     277       8.8787
     278       9.4559
     279       8.7634
     280       8.7177
     281       8.8202
     282       9.4068
     283       8.8832
     284       9.2224
     285       8.8981
     286       9.1563
     287       9.3542
     288      10.1392
     289      10.1429
     290      10.3098
     291       9.9129
     292       9.6497
     293       9.9557
     294       9.2799
     295       9.2454
     296       9.6503
     297       9.4562
     298       9.5219
     299       9.2797
     300       8.5314
     301       8.9701
     302       9.3767
     303       8.9822
     304       8.3379
     305       8.1307
     306       8.1208
     307       8.9807
     308       8.9645
     309       8.9417
     310       8.7440
     311       8.9047
     312       8.8932
     313       9.2339
     314       9.2786
     315       9.1091
     316       9.1669
     317       9.0944
     318       9.0336
     319       8.5886
     320       8.7118
     321       8.8762
     322       9.3431
     323       9.3395
     324       9.2289
     325       9.5091
     326       8.7483
     327       9.0531
     328       9.4944
     329       9.4200
     330       9.1726
     331       9.4891
     332       9.8660
     333       9.5583
     334       9.4236
     335       9.7784
     336       9.5590
     337       9.0514
     338      10.0587
     339       9.2575
     340       9.5032
     341       9.7632
     342       9.5120
     343       9.4561
     344       9.1570
     345       9.1764
     346       8.5103
     347       8.2476
     348       8.4010
     349       8.7390
     350       8.8689
     351       8.9018
     352       9.0110
     353       8.9756
     354       8.6887
     355       8.9101
     356       8.6374
     357       8.6913
     358       8.7580
     359       8.4430
     360       8.6539
     361       9.0116
     362       8.7318
     363       9.0352
     364       8.5894
     365       8.9896
     366       8.2781
     367       8.7884
     368       8.8706
     369       8.5178
     370       8.8801
     371       8.7464
     372       8.9662
     373       8.3580
     374       8.7684
     375       8.5276
     376       8.7336
     377       8.4552
     378       8.7403
     379       9.0378
     380       9.2599
     381       9.4240
     382      10.2091
     383      10.0266
     384       9.8156
     385       9.7810
     386       9.8245
     387      10.4123
     388       9.7758
     389       9.4600
     390       9.6742
     391       9.9396
     392       9.3132
     393       9.6781
     394      10.0235
     395       9.3151
     396      10.4290
     397       9.8981
     398      10.8255
     399      11.1439
     400      10.5641
     401      10.4737
     402      10.1919
     403      10.2014
     404      10.0759
     405       9.9853
     406       9.7299
     407       9.6666
     408       9.5494
     409       9.6593
     410      10.1764
     411      10.4654
     412      10.6360
     413      10.7066
     414      10.8885
     415      11.1658
     416      10.8575
     417      10.6970
     418      11.4933
     419      11.5565
     420      11.0658
     421      10.8147
     422      11.1731
     423      10.4256
     424      10.5197
     425      10.9041
     426      11.9129
     427      11.0812
     428      10.4703
     429      11.4625
     430      10.5250
     431      10.5266
     432       9.7210
     433      10.3091
     434      10.7662
     435      10.2085
     436      10.6994
     437      10.3788
     438      10.4011
     439      10.0024
     440       9.9684
     441       9.8993
     442      10.0886
     443      10.0291
     444       9.5541
     445      10.0957
     446       9.9365
     447       9.2420
     448       9.9055
     449       9.9649
     450       9.3244
     451       9.7530
     452       9.4498
     453      10.7704
     454       9.0562
     455       9.7187
     456       9.5134
     457       8.7705
     458       8.1592
     459       8.8806
     460       8.7811
     461       8.7764
     462       9.2475
     463       8.6733
     464       9.7632
     465       9.5345
     466       9.3705
     467       8.5658
     468       9.3473
     469      10.2466
     470      10.7247
     471       9.9443
     472      10.5166
     473       9.2289
     474       9.9966
     475      10.3616
     476       9.6346
     477       9.8348
     478      10.4838
     479      10.0192
     480      10.8002
     481       9.6661
     482      10.5567
     483      10.4419
     484      10.1540
     485      10.7133
     486      10.9432
     487      10.4820
     488      10.9210
     489      11.2009
     490      11.0039
     491      10.7640
     492      10.4800
     493      10.2755
     494       9.8139
     495      10.1901
     496      10.7955
     497      10.2532
     498      10.8876
     499      10.3802
     500      10.2290
     501      10.9209
     502      10.2688
     503      10.6728
     504       9.9196
     505      10.2022
     506       9.9427
     507      10.2942
     508      10.2125
     509      10.2901
     510      10.3217
     511       9.9608
     512       9.7548
     513       9.7012
     514       9.4082
     515       9.7973
     516       8.7569
     517       8.8708
     518       9.0294
     519       8.6996
     520       9.0623
     521       8.3903
     522       9.2017
     523       8.8104
     524       9.0994
     525       9.5138
     526       8.7862
     527       9.0169
     528       8.4891
     529       8.9120
     530       9.1503
     531       8.6278
     532       8.2983
     533       8.7835
     534       8.7859
     535       8.5458
     536       8.5212
     537       9.1028
     538       9.0862
     539       8.8159
     540       8.8553
     541       9.1775
     542       8.6362
     543       9.1389
     544       8.8241
     545       8.8555
     546       8.5158
     547       8.4240
     548       9.1608
     549       9.1046
     550       9.1146
     551       8.5474
     552       9.1155
     553       8.7123
     554       8.5998
     555       8.6017
     556       8.5787
     557       8.7272
     558       8.5010
     559       8.6881
     560       8.1124
     561       8.1916
     562       8.1249
     563       8.6545
     564       8.0739
     565       9.1211
     566       8.3711
     567       8.3201
     568       8.2970
     569       7.8002
     570       7.3323
     571       7.0634
     572       7.0381
     573       8.3041
     574       8.2836
     575       7.9819
     576       8.9703
     577       8.6171
     578       8.0122
     579       8.5105
     580       8.9599
     581       9.0478
     582       8.9917
     583       8.2863
     584       9.2181
     585       9.0283
     586       8.2022
     587       7.6283
     588       8.5410
     589       8.2054
     590       8.8401
     591       9.2976
     592       8.7976
     593       8.6705
     594       8.5579
     595       8.7697
     596       8.8842
     597       8.6796
     598       9.2946
     599       9.4562
     600       8.4490
     601       9.2256
     602       8.3037
     603       9.0722
     604       8.1836
     605       9.1264
     606       8.8069
     607       8.4868
     608       8.3200
     609       8.5758
     610       8.7502
     611       8.7223
     612       8.4166
     613       8.8771
     614       8.8999
     615       8.5157
     616       8.8671
     617       9.0912
     618       8.7185
     619       9.1068
     620       8.9845
     621       9.1899
     622       9.7776
     623       9.5334
     624       9.2119
     625       9.5209
     626       8.9430
     627       9.2794
     628       9.7493
     629       9.7256
     630      10.3694
     631      10.5359
     632      11.1657
     633      10.7966
     634      10.9476
     635      10.8156
     636      11.3208
     637      10.6533
     638      10.6283
     639      10.3213
     640      10.7249
     641       9.8242
     642      10.9814
     643      10.0677
     644       9.8921
     645      10.3998
     646      10.4551
     647      10.8176
     648      11.0587
     649      10.6542
     650       9.4102
     651       9.4099
     652       9.6012
     653       9.8158
     654      10.3507
     655      10.3250
     656      10.8975
     657      10.9080
     658      10.3598
     659       9.9420
     660       9.5050
     661       9.0451
     662       9.3709
     663       9.7684
     664       9.4804
     665       9.7439
     666      10.0693
     667       9.1339
     668       9.3857
     669       9.3782
     670       9.0204
     671       8.7315
     672       9.1833
     673       9.0888
     674       9.9464
     675       9.3417
     676       9.6391
     677      10.1050
     678       9.8154
     679       9.2089
     680       8.6820
     681       8.6025
     682       8.2062
     683       8.6064
     684       9.0895
     685       8.6717
     686       8.9369
     687       8.9486
     688       9.2735
     689       9.8042
     690       9.5023
     691       9.0595
     692      10.0121
     693       8.8429
     694       9.0434
     695       8.8111
     696       8.0064
     697       8.0943
     698       8.0472
     699       8.4408
     700       8.6218
     701       8.4500
     702       8.2863
     703       8.1843
     704       9.1300
     705       7.9706
     706       8.2204
     707       8.8386
     708       8.3571
     709       9.2469
     710       9.0502
     711       9.6099
     712       9.1704
     713       9.1622
     714       9.5201
     715       9.4537
     716       9.2396
     717       9.9747
     718       9.5390
     719       9.8125
     720       9.6791
     721       8.9723
     722       9.3868
     723       9.1439
     724       9.0235
     725       9.2698
     726       8.9839
     727       9.4548
     728       9.2619
     729       9.9410
     730       9.5222
     731       9.4296
     732       9.7961
     733       9.3941
     734      10.0786
     735      10.2838
     736       9.9520
     737      10.5389
     738      10.4478
     739      10.2122
     740      10.1361
     741      11.3048
     742      10.5579
     743      10.1268
     744      10.3587
     745      10.5859
     746      10.7597
     747      10.4876
     748      10.6185
     749      10.2034
     750      12.3067
     751      10.7109
     752      11.3622
     753      10.8451
     754      12.0081
     755      11.1453
     756      10.3693
     757      10.9678
     758      11.2795
     759       9.7607
     760       9.9794
     761      10.0230
     762       9.6616
     763      10.0184
     764       9.0622
     765       9.3188
     766       9.8773
     767       9.7219
     768       9.8351
     769      10.1805
     770      10.4452
     771      10.2154
     772       9.9443
     773      10.5708
     774      10.2688
     775      10.1946
     776      10.3058
     777      10.4986
     778      10.3213
     779      10.1055
     780      10.1767
     781      10.2681
     782      10.3931
     783       9.8663
     784      10.0471
     785      10.0822
     786      10.5729
     787      10.6606
     788      10.7832
     789      10.2840
     790      10.0892
     791      10.7975
     792       9.9469
     793      10.5666
     794       9.7011
     795       9.1455
     796       9.8876
     797       9.3429
     798       9.3063
     799       9.9249
     800      10.7760
     801      10.7099
     802      10.1531
     803       9.0684
     804      10.1694
     805      10.6580
     806      10.2576
     807       9.7964
     808      10.4543
     809       9.4677
     810      10.1515
     811      10.3545
     812      10.4242
     813      10.0187
     814      10.2199
     815       9.8121
     816       9.7015
     817       9.8966
     818       9.4836
     819       9.8849
     820      10.2021
     821       9.3770
     822       9.3191
     823       9.0839
     824       9.9645
     825       9.5612
     826       9.7890
     827       9.2008
     828       9.9787
     829      10.5677
     830       9.7144
     831      10.4294
     832       9.8353
     833       9.4803
     834      10.1645
     835       9.8336
     836       9.2026
     837       8.8100
     838       8.6067
     839       9.3610
     840       9.2905
     841       9.2106
     842       9.6578
     843       9.1024
     844       9.0859
     845       9.5740
     846       9.8576
     847       9.4739
     848       9.4822
     849       9.2823
     850      10.5271
     851      10.6844
     852      10.0103
     853      10.3338
     854      10.5177
     855      10.4669
     856      10.8501
     857      10.6757
     858      10.4450
     859      10.0617
     860      10.8740
     861      10.1282
     862      10.6615
     863      11.4470
     864      11.2459
     865      11.0873
     866      11.0460
     867      10.9298
     868      10.7295
     869      10.4906
     870      10.3800
     871      10.2001
     872      10.2818
     873       9.5759
     874       9.9566
     875       9.5870
     876       9.9165
     877       9.3899
     878       9.1769
     879       9.0821
     880       9.1043
     881       9.1460
     882       8.8855
     883       9.1448
     884       9.7404
     885       9.7808
     886       9.6710
     887       9.3989
     888       9.1279
     889       9.2689
     890       9.5643
     891      10.2299
     892      10.1632
     893       9.8486
     894       9.2607
     895       9.8698
     896       9.9880
     897       9.9282
     898       9.4510
     899      10.3055
     900       9.8536
     901       9.4145
     902       8.9796
     903       9.0993
     904       9.4690
     905       9.1698
     906       9.8350
     907       9.3551
     908       9.8187
     909      10.0399
     910      11.6759
     911      11.1985
     912      10.9999
     913      10.7414
     914      10.7626
     915      10.6820
     916      11.1670
     917      11.1485
     918      10.3066
     919       9.7996
     920      10.0037
     921       9.8062
     922       9.7499
     923       9.3053
     924       9.5920
     925       9.2832
     926       9.2786
     927       9.4472
     928       9.7065
     929      10.1782
     930       9.3837
     931      10.0899
     932       9.8949
     933      10.7615
     934      10.4396
     935      10.4258
     936      10.4405
     937      10.6256
     938       9.9606
     939      10.4147
     940      10.8882
     941       9.4328
     942       9.4757
     943       9.0904
     944       9.0136
     945       9.4565
     946       9.4549
     947      10.1713
     948       9.6444
     949      10.4553
     950       9.7406
     951       9.8044
     952       9.7651
     953       9.5050
     954       9.1588
     955      10.1402
     956       9.7261
     957       9.2701
     958      10.0538
     959      10.3904
     960      10.4232
     961      10.3166
     962      10.3688
     963      10.5261
     964      10.4544
     965      11.2429
     966      10.5016
     967      11.2107
     968      11.1183
     969      11.5058
     970      10.9484
     971      11.3813
     972      10.7462
     973      11.0155
     974      11.0347
     975      10.9316
     976      10.6406
     977      11.2465
     978      10.4799
     979      10.7861
     980      11.3309
     981      10.8414
     982      10.8664
     983      10.1477
     984      10.2566
     985      10.2901
     986      10.6858
     987       9.9676
     988       9.6638
     989      10.1211
     990      10.9267
     991      10.9826
     992      11.2043
     993      10.6666
     994      10.8162
     995      10.1771
     996      10.3246
     997      10.3074
     998      10.6641
     999      11.2202
    1000      11.0692
    1001      11.0646
    1002      10.9201
    1003      10.3003
    1004      10.4274
    1005      10.0423
    1006       9.9508
    1007      10.3516
    1008      10.2953
    1009       9.5442
    1010       9.5873
    1011       9.9415
    1012       9.8314
    1013       9.9536
    1014      10.1606
    1015       9.5215
    1016      10.6604
    1017      10.2610
    1018      10.0550
    1019      10.0484
    1020      10.4904
    1021      10.0577
    1022      10.2965
    1023      10.0097
    1024      10.5775
    1025      11.0614
    1026      10.3751
    1027      10.5991
    1028      10.1617
    1029      10.2193
    1030      11.0343
    1031      10.9351
    1032      10.6660
    1033      10.3558
    1034      10.7671
    1035      10.5726
    1036      10.3998
    1037      10.2047
    1038      10.4037
    1039       9.9589
    1040       9.9317
    1041       9.7748
    1042       9.9276
    1043      10.2295
    1044      10.0726
    1045      10.3198
    1046      10.5310
    1047      10.0286
    1048      10.8212
    1049      10.1535
    1050      10.2822
    1051      10.6693
    1052      11.1616
    1053      10.7796
    1054      11.7574
    1055      11.0999
    1056      11.3577
    1057      11.2738
    1058      10.8739
    1059      10.2540
    1060      10.3351
    1061       9.8330
    1062       9.6335
    1063      10.4236
    1064      10.7507
    1065      10.2922
    1066       9.9259
    1067      10.5968
    1068       9.9591
    1069       9.9795
    1070      10.2065
    1071       9.8764
    1072      10.4121
    1073      10.1116
    1074      10.2841
    1075       9.4901
    1076       9.9458
    1077      10.3814
    1078      10.6289
    1079      10.1079
    1080      10.4999
    1081      11.0543
    1082      10.9437
    1083      10.7490
    1084      10.7084
    1085      10.9715
    1086      11.1464
    1087      11.0201
    1088      10.9815
    1089      11.0728
    1090      10.4933
    1091      10.6566
    1092      10.3738
    1093      11.0758
    1094      10.5399
    1095      10.4382
    1096      10.3666
    1097      10.7178
    1098      10.5405
    1099      10.3514
    1100      10.4740
    1101      11.1126
    1102      11.4469
    1103      11.1113
    1104      11.2804
    1105      11.5295
    1106      11.0319
    1107      10.9397
    1108      10.6655
    1109      10.7105
    1110      10.9948
    1111      11.0727
    1112      10.3292
    1113      10.1573
    1114      10.1744
    1115      11.5989
    1116      11.3595
    1117      11.8869
    1118      11.3091
    1119      11.3062
    1120      11.5872
    1121      10.3897
    1122      10.6552
    1123      10.5954
    1124      10.4740
    1125      11.2729
    1126      10.2611
    1127      10.8945
    1128      11.0801
    1129      11.1320
    1130      11.4063
    1131      11.4355
    1132      11.7107
    1133      11.8517
    1134      11.5115
    1135      11.9847
    1136      11.5238
    1137      10.9698
    1138      11.1666
    1139      11.3509
    1140      11.9439
    1141      11.4739
    1142      11.7857
    1143      11.8923
    1144      12.4092
    1145      12.3823
    1146      12.0511
    1147      12.5231
    1148      11.7404
    1149      11.8840
    1150      12.8603
    1151      12.1906
    1152      12.1995
    1153      13.0566
    1154      12.9704
    1155      13.0848
    1156      12.6359
    1157      12.4753
    1158      12.5659
    1159      12.3698
    1160      12.8530
    1161      12.2776
    1162      12.0302
    1163      12.0662
    1164      12.1773
    1165      11.8026
    1166      11.7875
    1167      11.7765
    1168      12.2995
    1169      12.1152
    1170      11.9575
    1171      11.6846
    1172      10.9456
    1173      11.0023
    1174      10.9897
    1175      11.4515
    1176      11.5010
    1177      11.1631
    1178      11.1119
    1179      10.8750
    1180      10.5525
    1181      11.3767
    1182      11.4467
    1183      10.9876
    1184      10.6002
    1185      11.0303
    1186       9.9052
    1187      10.6848
    1188      11.1232
    1189      11.0233
    1190      10.1894
    1191      10.5573
    1192      10.9902
    1193      10.8719
    1194      11.5412
    1195      11.7555
    1196      10.3127
    1197      11.4175
    1198      10.3512
    1199      10.7152
    1200      10.1413
    1201      10.8612
    1202      11.1379
    1203      10.5982
    1204       9.9879
    1205      10.0115
    1206      10.2215
    1207       9.8903
    1208      10.5183
    1209      10.6219
    1210      10.4797
    1211      10.2437
    1212      10.2709
    1213      11.4245
    1214      10.6015
    1215      10.4331
    1216      11.6915
    1217      11.3585
    1218      11.5865
    1219      11.3711
    1220      10.7569
    1221      10.8618
    1222      11.1486
    1223      11.3340
    1224      12.0708
    1225      11.7820
    1226      11.4628
    1227      11.3227
    1228      11.7938
    1229      12.2598
    1230      11.9102
    1231      11.6098
    1232      10.9075
    1233      11.8215
    1234      11.4656
    1235      11.4901
    1236      11.8046
    1237      11.4736
    1238      10.9735
    1239      11.5302
    1240      11.5949
    1241      11.3182
    1242      11.1557
    1243      11.2721
    1244      10.6290
    1245      10.4912
    1246      10.9535
    1247      10.7433
    1248      10.4277
    1249      10.0412
    1250      10.0876
    1251      10.5526
    1252      10.4078
    1253       9.6560
    1254       9.1204
    1255       8.9458
    1256       8.9683
    1257       9.2243
    1258       8.8040
    1259       8.8098
    1260       9.3321
    1261       9.1091
    1262       9.1162
    1263       8.6214
    1264       8.4227
    1265       8.3348
    1266       9.4435
    1267       9.1185
    1268       9.3147
    1269       8.9450
    1270       8.7738
    1271       8.8070
    1272       7.6847
    1273       7.7278
    1274       8.4869
    1275       8.0855
    1276       8.4894
    1277       8.8521
    1278       8.8141
    1279       8.5957
    1280       8.7745
    1281       8.4769
    1282       8.7207
    1283       8.8743
    1284       8.3433
    1285       8.0839
    1286       8.4596
    1287       7.8638
    1288       8.2707
    1289       7.9360
    1290       7.4981
    1291       7.7253
    1292       7.1233
    1293       7.1449
    1294       7.6083
    1295       7.0808
    1296       7.9993
    1297       7.5181
    1298       7.5821
    1299       6.5025
    1300       7.0176
    1301       7.0091
    1302       6.5694
    1303       6.7160
    1304       6.8640
    1305       6.9494
    1306       7.0272
    1307       6.6677
    1308       6.3238
    1309       6.5268
    1310       6.7556
    1311       6.9017
    1312       6.6701
    1313       6.7946
    1314       6.2258
    1315       6.3616
    1316       6.5494
    1317       6.6780
    1318       6.7164
    1319       7.1461
    1320       6.8442
    1321       6.5934
    1322       6.7827
    1323       6.2299
    1324       6.7051
    1325       6.6395
    1326       6.8093
    1327       6.3857
    1328       6.4790
    1329       6.6819
    1330       6.5630
    1331       6.5859
    1332       6.5543
    1333       7.3226
    1334       7.3527
    1335       7.6335
    1336       7.4405
    1337       8.0182
    1338       7.5321
    1339       8.1376
    1340       7.8817
    1341       7.8700
    1342       7.9546
    1343       7.5487
    1344       7.8452
    1345       8.0752
    1346       8.6811
    1347       7.5032
    1348       8.7886
    1349       8.1997
    1350       8.3408
    1351       8.4108
    1352       8.9303
    1353       9.1553
    1354       9.0837
    1355       8.9246
    1356       8.7183
    1357       8.8980
    1358       8.9724
    1359       8.5906
    1360       8.2434
    1361       7.9010
    1362       8.1310
    1363       8.4442
    1364       8.5859
    1365       8.6765
    1366       7.8424
    1367       7.9256
    1368       7.3745
    1369       7.6205
    1370       8.3665
    1371       7.8124
    1372       8.1979
    1373       7.8433
    1374       8.9651
    1375       8.5628
    1376       8.4367
    1377       8.8360
    1378       8.0188
    1379       8.2739
    1380       8.1256
    1381       8.9473
    1382       8.8006
    1383       8.3737
    1384       8.2899
    1385       9.0850
    1386       8.8578
    1387       9.0601
    1388       8.5028
    1389       9.1606
    1390       9.3822
    1391       8.9784
    1392       8.8363
    1393       8.9187
    1394       9.1670
    1395       8.9968
    1396       8.9652
    1397       9.0239
    1398       8.6929
    1399       8.7154
    1400       8.3646
    1401       8.9683
    1402       9.6113
    1403       9.3735
    1404       9.4040
    1405       9.3272
    1406       8.4082
    1407       8.2555
    1408       9.1028
    1409       8.3470
    1410       8.9639
    1411       8.9124
    1412       7.5432
    1413       8.8975
    1414       8.0772
    1415       8.3546
    1416       8.3155
    1417       8.3961
    1418       8.1405
    1419       8.1440
    1420       7.3310
    1421       8.0375
    1422       7.7604
    1423       8.2530
    1424       7.2694
    1425       7.5966
    1426       7.7211
    1427       7.9495
    1428       7.5375
    1429       7.6060
    1430       7.3144
    1431       7.6185
    1432       8.3319
    1433       8.6666
    1434       8.8128
    1435       8.2460
    1436       8.1643
    1437       8.1289
    1438       7.9330
    1439       8.1924
    1440       8.2205
    1441       8.1262
    1442       7.5447
    1443       7.8885
    1444       6.9378
    1445       7.7795
    1446       7.3380
    1447       7.6786
    1448       7.0906
    1449       7.6128
    1450       7.7912
    1451       7.4351
    1452       7.1545
    1453       6.5414
    1454       7.5285
    1455       7.2194
    1456       7.7205
    1457       6.4792
    1458       7.3637
    1459       7.4162
    1460       7.7538
    1461       6.9435
    1462       7.6408
    1463       7.1413
    1464       7.8020
    1465       7.9100
    1466       7.4500
    1467       7.8555
    1468       7.8579
    1469       8.1113
    1470       7.4582
    1471       7.1214
    1472       7.4732
    1473       8.3890
    1474       7.3560
    1475       8.3013
    1476       6.7769
    1477       7.6875
    1478       7.4012
    1479       8.0725
    1480       8.1211
    1481       8.6702
    1482       8.0338
    1483       8.1035
    1484       8.5910
    1485       8.4457
    1486       9.2318
    1487       8.7619
    1488       8.0553
    1489       8.0617
    1490       7.5873
    1491       8.1551
    1492       7.9518
    1493       8.9225
    1494       8.2818
    1495       8.1759
    1496       8.1752
    1497       8.8575
    1498       7.5745
    1499       8.3439
    1500       8.1288
    1501       7.4184
    1502       8.1824
    1503       7.9560
    1504       7.5212
    1505       8.0309
    1506       8.1691
    1507       7.7761
    1508       7.3177
    1509       7.4671
    1510       7.6794
    1511       7.3331
    1512       6.9840
    1513       7.2648
    1514       7.3516
    1515       7.3853
    1516       7.7681
    1517       6.9294
    1518       7.7960
    1519       7.2150
    1520       7.5273
    1521       7.6322
    1522       7.6078
    1523       7.0886
    1524       8.0120
    1525       6.9980
    1526       7.4612
    1527       6.9933
    1528       7.0547
    1529       7.0893
    1530       6.8088
    1531       6.6151
    1532       6.5636
    1533       6.1645
    1534       6.3100
    1535       6.4267
    1536       6.4205
    1537       6.5704
    1538       7.1420
    1539       6.8257
    1540       7.1016
    1541       7.6416
    1542       7.1760
    1543       7.0748
    1544       6.8420
    1545       7.1532
    1546       6.9830
    1547       6.7828
    1548       6.9063
    1549       7.2150
    1550       6.8511
    1551       6.7735
    1552       6.5594
    1553       6.4943
    1554       6.7533
    1555       6.6612
    1556       6.4367
    1557       6.6035
    1558       6.8014
    1559       6.8722
    1560       6.9751
    1561       6.9461
    1562       6.5394
    1563       6.2761
    1564       6.0911
    1565       6.2578
    1566       7.1474
    1567       6.2428
    1568       6.3075
    1569       6.5037
    1570       6.7937
    1571       6.4619
    1572       6.6156
    1573       6.3506
    1574       6.6279
    1575       7.0298
    1576       6.6208
    1577       6.5477
    1578       6.7997
    1579       6.8448
    1580       7.1184
    1581       6.6440
    1582       6.5768
    1583       6.5608
    1584       6.5131
    1585       6.7547
    1586       6.3922
    1587       7.3436
    1588       7.3669
    1589       7.3616
    1590       7.0252
    1591       6.6355
    1592       6.8099
    1593       7.1556
    1594       6.9238
    1595       6.9423
    1596       6.6391
    1597       7.2320
    1598       7.2771
    1599       7.5111
    1600       6.7943
    1601       7.7914
    1602       7.3588
    1603       7.9188
    1604       7.7223
    1605       7.4283
    1606       7.3496
    1607       7.5164
    1608       7.4439
    1609       7.2489
    1610       7.4902
    1611       7.5508
    1612       7.5552
    1613       7.4816
    1614       7.8215
    1615       8.0977
    1616       7.1608
    1617       7.6815
    1618       8.2392
    1619       7.6715
    1620       7.4751
    1621       7.9535
    1622       7.0574
    1623       7.3607
    1624       6.9330
    1625       6.5017
    1626       6.7393
    1627       6.3849
    1628       6.5080
    1629       6.5553
    1630       6.3106
    1631       6.3276
    1632       6.4734
    1633       6.5048
    1634       6.9579
    1635       6.4534
    1636       6.3654
    1637       6.4817
    1638       6.3413
    1639       6.3884
    1640       6.6341
    1641       6.3975
    1642       5.9992
    1643       6.4370
    1644       6.4917
    1645       6.5072
    1646       6.9382
    1647       6.8465
    1648       6.8629
    1649       6.6106
    1650       6.8419
    1651       6.9143
    1652       6.6897
    1653       6.6002
    1654       6.5805
    1655       6.7786
    1656       7.1619
    1657       7.0514
    1658       6.5747
    1659       6.4415
    1660       6.4905
    1661       6.5675
    1662       6.1946
    1663       6.4340
    1664       6.4541
    1665       6.8005
    1666       6.5073
    1667       6.3158
    1668       6.7888
    1669       6.4777
    1670       6.5910
    1671       7.2036
    1672       7.0318
    1673       6.2974
    1674       6.8985
    1675       6.4964
    1676       6.8772
    1677       7.1210
    1678       6.6268
    1679       6.3404
    1680       6.4836
    1681       6.5826
    1682       7.0531
    1683       6.6055
    1684       7.0937
    1685       6.8385
    1686       7.5090
    1687       7.2214
    1688       7.6709
    1689       7.0174
    1690       6.7434
    1691       7.0656
    1692       6.4107
    1693       7.1910
    1694       6.4923
    1695       6.5140
    1696       6.4862
    1697       6.4445
    1698       7.0929
    1699       6.5774
    1700       6.5080
    1701       6.5721
    1702       6.4618
    1703       7.3245
    1704       6.9220
    1705       7.2337
    1706       6.8004
    1707       6.7726
    1708       6.8792
    1709       6.6747
    1710       6.6761
    1711       6.4278
    1712       6.5965
    1713       6.6031
    1714       6.4173
    1715       6.3838
    1716       6.3063
    1717       6.1867
    1718       6.1460
    1719       6.4294
    1720       6.3388
    1721       6.4191
    1722       6.6655
    1723       7.0872
    1724       7.0988
    1725       6.3484
    1726       6.5145
    1727       6.6373
    1728       6.4499
    1729       5.9959
    1730       6.2900
    1731       6.4851
    1732       6.2026
    1733       5.7434
    1734       6.2582
    1735       6.2898
    1736       6.4606
    1737       5.9393
    1738       6.4963
    1739       6.0520
    1740       6.4088
    1741       6.1921
    1742       6.3887
    1743       6.8960
    1744       6.9885
    1745       6.3442
    1746       6.4899
    1747       6.2229
    1748       6.4052
    1749       6.2905
    1750       5.8061
    1751       6.1582
    1752       6.2871
    1753       6.2921
    1754       5.9782
    1755       5.8553
    1756       6.0565
    1757       6.0406
    1758       5.8839
    1759       5.9843
    1760       5.6019
    1761       5.8535
    1762       5.3215
    1763       5.7994
    1764       6.0320
    1765       6.0651
    1766       6.0852
    1767       5.8313
    1768       5.4410
    1769       5.9972
    1770       5.7941
    1771       6.0611
    1772       5.7979
    1773       6.1791
    1774       6.1343
    1775       6.0847
    1776       6.4415
    1777       6.2603
    1778       5.9817
    1779       6.6795
    1780       6.7444
    1781       6.2007
    1782       6.1487
    1783       6.6308
    1784       6.3044
    1785       6.6173
    1786       6.4079
    1787       6.6176
    1788       6.3309
    1789       6.1803
    1790       5.8689
    1791       6.3361
    1792       6.0574
    1793       6.0306
    1794       6.3983
    1795       6.0818
    1796       5.8313
    1797       5.7110
    1798       5.7536
    1799       5.6960
    1800       6.5410
    1801       6.3688
    1802       5.7559
    1803       5.6781
    1804       5.5000
    1805       5.7132
    1806       5.5767
    1807       5.8749
    1808       5.6131
    1809       5.6680
    1810       5.9274
    1811       5.9878
    1812       6.3884
    1813       6.2009
    1814       6.4296
    1815       6.0375
    1816       6.0817
    1817       6.1130
    1818       6.1610
    1819       5.9758
    1820       6.7193
    1821       6.0804
    1822       6.6924
    1823       6.1763
    1824       6.1122
    1825       5.8847
    1826       6.0693
    1827       6.0075
    1828       5.7198
    1829       5.9336
    1830       5.8761
    1831       6.0498
    1832       5.8045
    1833       5.7649
    1834       5.7463
    1835       6.4538
    1836       5.6060
    1837       5.6786
    1838       5.7536
    1839       5.8629
    1840       6.0878
    1841       6.3055
    1842       5.9077
    1843       5.8313
    1844       5.9147
    1845       5.6554
    1846       6.1310
    1847       5.9090
    1848       6.1745
    1849       6.0714
    1850       6.0167
    1851       6.0988
    1852       5.9395
    1853       6.2600
    1854       5.9688
    1855       6.1265
    1856       5.8368
    1857       6.2368
    1858       6.1204
    1859       6.0840
    1860       5.8456
    1861       6.0063
    1862       6.1081
    1863       6.3780
    1864       6.2451
    1865       6.3341
    1866       5.7874
    1867       6.1358
    1868       6.0813
    1869       6.2749
    1870       5.9414
    1871       5.6166
    1872       5.7778
    1873       5.7966
    1874       6.1901
    1875       5.6117
    1876       5.9123
    1877       5.9724
    1878       5.5101
    1879       6.0070
    1880       6.2934
    1881       5.9220
    1882       5.8570
    1883       6.4429
    1884       6.2471
    1885       5.6680
    1886       6.1158
    1887       5.4952
    1888       5.9435
    1889       6.2166
    1890       5.8035
    1891       6.0913
    1892       5.9594
    1893       6.3751
    1894       6.5890
    1895       6.1426
    1896       6.4125
    1897       6.1621
    1898       6.0761
    1899       5.8562
    1900       5.6185
    1901       5.3246
    1902       5.3655
    1903       5.2392
    1904       5.4453
    1905       5.6151
    1906       5.7085
    1907       5.7727
    1908       6.0497
    1909       6.1418
    1910       5.7479
    1911       5.9577
    1912       6.0391
    1913       6.1569
    1914       5.6804
    1915       5.8998
    1916       5.7283
    1917       5.6437
    1918       5.8681
    1919       5.6271
    1920       5.8803
    1921       6.3014
    1922       6.0294
    1923       5.7993
    1924       5.6578
    1925       5.6890
    1926       5.9053
    1927       6.0713
    1928       5.6544
    1929       5.9157
    1930       5.9689
    1931       5.8858
    1932       5.7539
    1933       5.5076
    1934       5.9284
    1935       5.6858
    1936       5.6081
    1937       5.8610
    1938       5.5026
    1939       5.8328
    1940       5.7622
    1941       5.6566
    1942       5.7797
    1943       6.1525
    1944       5.5273
    1945       5.9440
    1946       5.6752
    1947       5.9241
    1948       5.8719
    1949       6.2226
    1950       5.7064
    1951       6.0992
    1952       5.7318
    1953       6.4995
    1954       5.8404
    1955       5.5608
    1956       5.5985
    1957       5.9736
    1958       6.2898
    1959       6.2792
    1960       6.5081
    1961       6.2533
    1962       5.8613
    1963       5.9865
    1964       5.7886
    1965       5.5687
    1966       5.5947
    1967       5.2048
    1968       5.4990
    1969       5.5513
    1970       5.4832
    1971       5.5610
    1972       5.2285
    1973       6.0886
    1974       5.6078
    1975       5.7237
    1976       5.3163
    1977       5.5138
    1978       5.9142
    1979       5.7697
    1980       5.9823
    1981       6.2110
    1982       6.1393
    1983       6.4031
    1984       6.0675
    1985       5.8445
    1986       5.7490
    1987       5.8946
    1988       5.8597
    1989       5.2776
    1990       5.3445
    1991       5.4239
    1992       5.5618
    1993       5.3484
    1994       5.3683
    1995       5.5360
    1996       5.4300
    1997       5.5421
    1998       5.3976
    1999       5.7040
    2000       5.2400
    2001       5.5892
    2002       6.4198
    2003       6.0290
    2004       6.7211
    2005       7.0207
    2006       6.5066
    2007       6.9491
    2008       6.5174
    2009       7.6379
    2010       6.9499
    2011       6.9189
    2012       7.2536
    2013       7.2707
    2014       6.6226
    2015       6.9334
    2016       6.8460
    2017       7.1302
    2018       7.1134
    2019       7.0889
    2020       7.2565
    2021       6.8922
    2022       6.9308
    2023       6.6845
    2024       6.8505
    2025       7.1563
    2026       6.9697
    2027       7.5193
    2028       7.4503
    2029       6.9914
    2030       6.9037
    2031       7.4234
    2032       7.2303
    2033       7.2183
    2034       7.1947
    2035       6.9850
    2036       6.8338
    2037       7.1648
    2038       7.1030
    2039       7.3891
    2040       7.7339
    2041       7.3627
    2042       7.1498
    2043       7.8686
    2044       8.0756
    2045       7.9006
    2046       7.2255
    2047       7.7419
    2048       7.6775
    2049       7.6003
    2050       7.7099
    2051       7.3471
    2052       7.1909
    2053       7.7162
    2054       7.5322
    2055       7.9831
    2056       7.7572
    2057       7.2714
    2058       7.1885
    2059       7.3688
    2060       7.7323
    2061       7.6069
    2062       8.1646
    2063       8.5137
    2064       8.0449
    2065       8.1319
    2066       7.6007
    2067       7.9167
    2068       7.7096
    2069       7.4080
    2070       7.2726
    2071       7.2412
    2072       7.5697
    2073       7.2369
    2074       7.2632
    2075       7.3734
    2076       7.2178
    2077       8.0577
    2078       8.0348
    2079       8.9347
    2080       8.5054
    2081       8.2970
    2082       8.5292
    2083       8.6486
    2084       8.5501
    2085       8.5483
    2086       8.6144
    2087       8.6545
    2088       8.1497
    2089       8.0432
    2090       8.0087
    2091       8.5797
    2092       8.8951
    2093       8.6836
    2094       9.1086
    2095       8.9932
    2096       8.7982
    2097       8.8685
    2098       8.6499
    2099       8.4010
    2100       9.0301
    2101       8.9377
    2102       8.9649
    2103       8.6582
    2104       8.5700
    2105       8.4505
    2106       9.1128
    2107       9.7168
    2108       9.6665
    2109       9.4589
    2110       8.9519
    2111       9.2171
    2112       9.1349
    2113       9.1909
    2114       8.8014
    2115       9.0946
    2116       9.2784
    2117       9.7164
    2118       9.5291
    2119       9.9876
    2120      10.3142
    2121       9.6557
    2122      10.5873
    2123      10.5245
    2124      10.6457
    2125      10.0280
    2126       9.0153
    2127       8.9901
    2128       9.2924
    2129       9.7706
    2130       8.9131
    2131       9.2420
    2132       9.7580
    2133       9.7551
    2134      10.0162
    2135      10.1263
    2136      10.0378
    2137      10.4138
    2138      10.6191
    2139      10.3651
    2140      10.5050
    2141       9.9899
    2142      11.3673
    2143      11.4204
    2144      11.1217
    2145      11.6050
    2146      12.0426
    2147      12.3510
    2148      11.8972
    2149      11.6775
    2150      11.3020
    2151      11.4020
    2152      10.9836
    2153      11.4618
    2154      11.4815
    2155      11.0307
    2156      11.1526
    2157      11.1622
    2158      11.2958
    2159      11.0676
    2160      11.0998
    2161      10.5390
    2162      11.3219
    2163      10.8529
    2164      11.5508
    2165      10.5123
    2166      10.7285
    2167      11.2820
    2168      11.3683
    2169      11.2414
    2170      11.6898
    2171      10.8170
    2172      10.6563
    2173      10.4010
    2174      10.6432
    2175      10.6040
    2176      10.4620
    2177      11.3464
    2178      11.4324
    2179      11.3809
    2180      11.1622
    2181      11.3460
    2182      10.9476
    2183      10.9600
    2184      10.8462
    2185      11.3122
    2186      10.8874
    2187      11.1758
    2188      10.8086
    2189      10.4029
    2190      10.9835
    2191      11.3617
    2192      10.4405
    2193      11.2915
    2194      11.3451
    2195      10.9598
    2196      11.5805
    2197      12.3979
    2198      12.5844
    2199      11.5995
    2200      12.0180
    2201      12.1007
    2202      11.8486
    2203      11.8680
    2204      12.5090
    2205      12.2320
    2206      11.6245
    2207      12.0930
    2208      11.9310
    2209      11.7415
    2210      11.6361
    2211      12.1467
    2212      12.3869
    2213      11.9883
    2214      11.5476
    2215      12.3244
    2216      11.7513
    2217      11.3634
    2218      10.8913
    2219      10.7030
    2220      10.5611
    2221      11.2083
    2222      11.3709
    2223      12.2043
    2224      11.0169
    2225      11.3455
    2226      11.5274
    2227      10.3926
    2228      10.7929
    2229      10.3327
    2230      10.5234
    2231      10.3991
    2232      10.0959
    2233      10.1674
    2234       9.7864
    2235       8.8494
    2236       9.5265
    2237       9.5206
    2238       9.2471
    2239       9.9164
    2240      10.8336
    2241      10.8861
    2242      10.8800
    2243      10.5254
    2244      10.7981
    2245      10.2800
    2246      10.6124
    2247      10.9277
    2248      11.1788
    2249      11.6237
    2250      11.1179
    2251      11.8586
    2252      10.9455
    2253      11.7658
    2254      11.6978
    2255      11.8377
    2256      11.5083
    2257      12.6097
    2258      12.8554
    2259      12.4666
    2260      12.5843
    2261      12.3639
    2262      11.6259
    2263      11.7781
    2264      11.5245
    2265      11.1811
    2266      11.6386
    2267      11.4448
    2268      11.7559
    2269      12.0775
    2270      12.4731
    2271      12.3312
    2272      11.5025
    2273      11.3077
    2274      12.0199
    2275      11.9189
    2276      12.0294
    2277      11.8499
    2278      11.8232
    2279      11.9739
    2280      11.4373
    2281      11.3196
    2282      12.0051
    2283      12.0911
    2284      12.2474
    2285      12.3523
    2286      11.9716
    2287      10.9260
    2288      11.0279
    2289      12.5701
    2290      11.9869
    2291      13.1936
    2292      12.6470
    2293      12.2981
    2294      12.0732
    2295      12.6326
    2296      12.4479
    2297      12.2126
    2298      12.0928
    2299      11.1191
    2300      12.0191
    2301      11.8127
    2302      12.1101
    2303      12.3245
    2304      12.6747
    2305      12.8207
    2306      12.0443
    2307      12.5090
    2308      12.5610
    2309      12.3432
    2310      12.3540
    2311      12.0438
    2312      11.4014
    2313      12.2127
    2314      12.2605
    2315      12.0361
    2316      12.4421
    2317      12.2052
    2318      11.9381
    2319      11.6687
    2320      12.3919
    2321      12.2122
    2322      11.6973
    2323      12.4378
    2324      12.6475
    2325      12.4231
    2326      12.4332
    2327      11.6019
    2328      12.1914
    2329      11.7315
    2330      10.7813
    2331      10.9939
    2332      11.4342
    2333      11.1026
    2334      11.9222
    2335      11.0149
    2336      12.0302
    2337      12.2193
    2338      11.7591
    2339      11.5023
    2340      11.3214
    2341      10.9739
    2342      11.5256
    2343      11.9477
    2344      11.7319
    2345      11.5193
    2346      11.4683
    2347      11.6268
    2348      11.6497
    2349      12.2031
    2350      12.1495
    2351      11.7724
    2352      11.0754
    2353      11.5936
    2354      11.1201
    2355      11.0311
    2356      11.7336
    2357      11.6899
    2358      12.6542
    2359      12.6408
    2360      11.5506
    2361      12.9936
    2362      12.9813
    2363      13.1297
    2364      12.6339
    2365      12.7488
    2366      12.3900
    2367      12.2614
    2368      11.8118
    2369      10.9964
    2370      11.3765
    2371      11.9880
    2372      11.9091
    2373      12.1116
    2374      12.8470
    2375      12.6189
    2376      11.9303
    2377      12.8249
    2378      12.4835
    2379      12.0977
    2380      13.0364
    2381      12.8973
    2382      13.4069
    2383      12.7114
    2384      13.2266
    2385      13.0939
    2386      12.8244
    2387      12.9972
    2388      13.0348
    2389      12.2411
    2390      12.2800
    2391      12.1153
    2392      11.9266
    2393      12.8536
    2394      12.4422
    2395      12.5061
    2396      12.8577
    2397      13.1768
    2398      12.0903
    2399      12.0853
    2400      11.6994
    2401      12.5410
    2402      12.4759
    2403      12.0786
    2404      12.0691
    2405      12.1780
    2406      12.1549
    2407      11.2905
    2408      11.3754
    2409      11.9781
    2410      12.0511
    2411      11.8347
    2412      11.4880
    2413      12.5684
    2414      11.8705
    2415      11.1868
    2416      11.5327
    2417      12.2774
    2418      10.9701
    2419      12.3590
    2420      12.9526
    2421      12.8676
    2422      12.2702
    2423      13.1931
    2424      13.8384
    2425      13.7803
    2426      13.5395
    2427      13.4713
    2428      12.9161
    2429      12.5708
    2430      13.0954
    2431      13.1669
    2432      13.4204
    2433      14.7821
    2434      13.3726
    2435      13.2975
    2436      12.4695
    2437      13.0005
    2438      12.2498
    2439      12.3537
    2440      13.1782
    2441      11.8688
    2442      11.1550
    2443      11.0263
    2444      11.2487
    2445      11.7306
    2446      11.7560
    2447      11.6722
    2448      10.8384
    2449      11.1332
    2450      11.5436
    2451      11.2309
    2452      11.0143
    2453      11.0552
    2454      11.1939
    2455      10.9857
    2456      11.4033
    2457      10.7686
    2458      11.8122
    2459      11.8120
    2460      12.0822
    2461      12.3855
    2462      12.3317
    2463      13.3865
    2464      12.9977
    2465      12.1609
    2466      12.4092
    2467      12.9160
    2468      13.4017
    2469      13.5152
    2470      13.5582
    2471      13.0930
    2472      12.1244
    2473      12.2165
    2474      12.4538
    2475      12.5928
    2476      12.8981
    2477      12.7594
    2478      13.2298
    2479      12.4236
    2480      12.4570
    2481      13.0994
    2482      13.0797
    2483      12.7784
    2484      11.9561
    2485      13.0539
    2486      13.2004
    2487      12.9474
    2488      12.5884
    2489      12.1761
    2490      13.0274
    2491      12.0501
    2492      11.5825
    2493      11.9771
    2494      12.1231
    2495      12.0105
    2496      11.3758
    2497      12.9928
    2498      13.1306
    2499      12.9660
    2500      13.2260
    2501      14.3977
    2502      13.5070
    2503      13.0920
    2504      13.4524
    2505      14.1325
    2506      13.4937
    2507      13.8555
    2508      13.9177
    2509      12.7164
    2510      12.6757
    2511      12.8428
    2512      12.8013
    2513      13.4242
    2514      13.9687
    2515      14.2702
    2516      14.1237
    2517      13.4117
    2518      14.0601
    2519      14.0964
    2520      14.2225
    2521      13.8875
    2522      13.9841
    2523      14.0821
    2524      13.6920
    2525      13.4380
    2526      13.8434
    2527      13.1197
    2528      13.5801
    2529      13.2982
    2530      13.4827
    2531      12.9213
    2532      14.0916
    2533      14.4780
    2534      15.1024
    2535      15.0881
    2536      14.0858
    2537      14.6272
    2538      15.0641
    2539      15.1000
    2540      14.5081
    2541      14.1393
    2542      14.3498
    2543      14.2282
    2544      13.4014
    2545      13.6687
    2546      13.0427
    2547      13.0405
    2548      13.3296
    2549      13.5104
    2550      14.6467
    2551      13.7701
    2552      13.5762
    2553      13.0318
    2554      13.1738
    2555      12.9134
    2556      13.0025
    2557      13.2409
    2558      13.6491
    2559      13.7967
    2560      12.0914
    2561      12.9335
    2562      13.8622
    2563      13.3683
    2564      13.1224
    2565      13.7717
    2566      13.7528
    2567      13.1166
    2568      13.5085
    2569      13.5809
    2570      14.2876
    2571      13.3191
    2572      13.4164
    2573      12.4933
    2574      12.6212
    2575      13.0884
    2576      13.9859
    2577      13.6306
    2578      12.8305
    2579      12.5809
    2580      12.5608
    2581      11.4675
    2582      11.9932
    2583      11.7487
    2584      11.8931
    2585      11.8606
    2586      12.2434
    2587      11.9499
    2588      11.2879
    2589      11.6154
    2590      11.1675
    2591      11.0806
    2592      10.5489
    2593      11.1037
    2594      10.7763
    2595      10.8189
    2596      10.8488
    2597      10.5620
    2598      10.8676
    2599      10.6971
    2600      10.9752
    2601      11.3322
    2602      10.8481
    2603      10.5769
    2604      11.0006
    2605      10.2167
    2606      10.4087
    2607      10.5106
    2608      10.9023
    2609      11.0637
    2610      10.5812
    2611      10.9752
    2612      11.5208
    2613      11.7093
    2614      11.4562
    2615      12.1610
    2616      12.3950
    2617      11.7958
    2618      11.7045
    2619      11.3172
    2620      12.1952
    2621      11.6537
    2622      11.5733
    2623      11.3331
    2624      10.0377
    2625      10.1695
    2626      10.6650
    2627      10.3075
    2628      10.3007
    2629       9.8920
    2630       9.9733
    2631      10.2158
    2632      10.0412
    2633      10.7010
    2634      10.9310
    2635      10.8312
    2636      10.1539
    2637      10.4564
    2638      10.5241
    2639      10.7764
    2640      10.0743
    2641      10.7135
    2642      10.9864
    2643      10.7562
    2644      10.8546
    2645      10.7474
    2646      11.0118
    2647      10.7729
    2648      11.0625
    2649      11.2393
    2650      11.7278
    2651      11.2705
    2652      11.9305
    2653      11.0404
    2654      10.3640
    2655      10.7868
    2656      11.0940
    2657      10.4338
    2658      10.9705
    2659      11.3834
    2660      11.1469
    2661      11.3601
    2662      11.6520
    2663      12.3201
    2664      13.1537
    2665      11.4744
    2666      12.0494
    2667      11.5645
    2668      11.1016
    2669      11.0281
    2670      11.1837
    2671      11.2551
    2672      10.9155
    2673      10.8053
    2674      11.0008
    2675      11.4380
    2676      11.0576
    2677      11.3669
    2678      11.4791
    2679      11.0193
    2680      10.7186
    2681      11.7108
    2682      11.5697
    2683      11.3296
    2684      10.8271
    2685      11.3622
    2686      10.5012
    2687      10.6167
    2688      10.8890
    2689       9.9363
    2690      10.3663
    2691      10.3873
    2692      10.7981
    2693      10.1888
    2694      10.8766
    2695      10.4556
    2696      10.6723
    2697       9.6822
    2698       9.3115
    2699       9.6133
    2700      10.5954
    2701       9.7631
    2702       9.7595
    2703       9.8821
    2704      10.2658
    2705       9.9824
    2706      10.7956
    2707      10.3449
    2708       9.8053
    2709      10.6929
    2710       9.7593
    2711       9.2830
    2712       9.4911
    2713      10.2668
    2714       9.9921
    2715      11.7365
    2716      11.2582
    2717      11.0349
    2718      11.4127
    2719      11.3633
    2720      12.2483
    2721      11.0585
    2722      10.8270
    2723      10.3439
    2724       9.2696
    2725      10.6041
    2726       9.9072
    2727       9.6261
    2728       9.2656
    2729       9.4125
    2730       9.0245
    2731       8.8956
    2732       9.7491
    2733       8.7397
    2734       8.2859
    2735       9.2150
    2736       9.1505
    2737       9.1475
    2738       9.1697
    2739       9.5990
    2740       9.8422
    2741       8.8187
    2742       9.7690
    2743       9.2740
    2744       9.1157
    2745       8.7149
    2746       8.7802
    2747       8.8473
    2748       9.2598
    2749       9.3182
    2750       9.1467
    2751       9.1292
    2752       8.8184
    2753       8.2691
    2754       8.3482
    2755       7.5068
    2756       7.9229
    2757       7.2690
    2758       7.8765
    2759       7.9791
    2760       8.1913
    2761       8.1077
    2762       7.5193
    2763       7.3675
    2764       8.1087
    2765       7.6534
    2766       7.8587
    2767       8.0690
    2768       7.9752
    2769       7.7967
    2770       7.6474
    2771       7.8653
    2772       8.5905
    2773       8.4534
    2774       7.9608
    2775       8.6338
    2776       8.7672
    2777       8.5336
    2778       8.9910
    2779       9.2070
    2780       9.1573
    2781       8.6360
    2782       8.7769
    2783       7.9516
    2784       7.8507
    2785       8.0350
    2786       7.6941
    2787       8.0721
    2788       8.0746
    2789       8.4807
    2790       8.4530
    2791       8.2625
    2792       8.8688
    2793       8.1485
    2794       8.0095
    2795       8.7495
    2796       8.5628
    2797       8.6319
    2798       8.8283
    2799       8.9668
    2800       9.3987
    2801       9.3303
    2802       9.7958
    2803       9.7460
    2804       9.9333
    2805       8.8089
    2806       9.1955
    2807       9.3941
    2808       9.3018
    2809       9.2451
    2810       9.5710
    2811       9.5069
    2812       9.6589
    2813       9.7084
    2814       9.3921
    2815       9.3464
    2816       9.1710
    2817       9.2885
    2818       9.1531
    2819       8.7822
    2820       9.2013
    2821       9.1934
    2822       9.6834
    2823       9.8154
    2824       9.6864
    2825      10.5329
    2826      10.8459
    2827      10.1839
    2828      10.2023
    2829      10.2035
    2830      10.4126
    2831       9.9379
    2832       9.3358
    2833       9.8307
    2834      10.5290
    2835       9.8807
    2836       9.6658
    2837       9.3495
    2838      10.1029
    2839       9.1016
    2840       9.4064
    2841       9.7293
    2842       9.5045
    2843       9.5199
    2844       9.4315
    2845       9.6868
    2846       9.4662
    2847       9.1583
    2848       9.4611
    2849       9.7385
    2850      10.3469
    2851       9.3343
    2852       9.5000
    2853       9.9582
    2854      10.2437
    2855      10.1206
    2856      10.1911
    2857      10.2939
    2858      10.5274
    2859      10.0274
    2860      10.4774
    2861       9.6722
    2862       9.7226
    2863       9.9699
    2864      10.0904
    2865      10.4350
    2866      10.4303
    2867      10.3108
    2868       9.9477
    2869      10.1400
    2870      10.4399
    2871      10.4429
    2872      11.2341
    2873      11.0759
    2874      11.2474
    2875      10.8088
    2876      10.8105
    2877      10.5601
    2878      10.3552
    2879      10.7930
    2880      10.8349
    2881      10.4154
    2882      10.9621
    2883      10.7266
    2884      11.3431
    2885      10.6621
    2886      11.6467
    2887      10.4727
    2888      11.2293
    2889      11.4234
    2890      11.8099
    2891      11.3297
    2892      11.5020
    2893      11.4721
    2894      11.2769
    2895      11.6781
    2896      11.3399
    2897      11.8182
    2898      11.4821
    2899      10.6664
    2900      10.9998
    2901      10.9803
    2902      11.0808
    2903      11.1187
    2904      10.7479
    2905      10.6705
    2906       9.9964
    2907      10.6066
    2908      10.5344
    2909       9.8306
    2910      10.6318
    2911      10.5270
    2912      10.8431
    2913      10.7305
    2914      10.1461
    2915      10.4851
    2916      10.7474
    2917      10.4919
    2918      10.9513
    2919      10.4369
    2920       9.9736
    2921       9.2913
    2922       9.8441
    2923       9.4416
    2924       9.6922
    2925       9.9163
    2926       9.8577
    2927      10.1578
    2928       9.2398
    2929       9.6271
    2930       9.3009
    2931       8.8719
    2932       9.5733
    2933       9.7742
    2934       8.9512
    2935       8.9307
    2936       9.8389
    2937       9.8644
    2938       9.8821
    2939       9.9195
    2940       9.3741
    2941       9.4221
    2942       9.2356
    2943       9.2699
    2944       9.1878
    2945       8.8038
    2946       9.2191
    2947       9.2986
    2948       9.3936
    2949       9.2049
    2950      10.0426
    2951       9.7905
    2952       9.4833
    2953      10.0580
    2954      10.5497
    2955       9.7950
    2956       9.7973
    2957       9.2055
    2958       9.4179
    2959       9.3117
    2960       9.7853
    2961       9.9568
    2962      10.1467
    2963       9.9163
    2964       9.1988
    2965       9.4358
    2966       8.9401
    2967       8.8941
    2968       9.2456
    2969       9.3982
    2970       9.3944
    2971       9.5159
    2972       8.9480
    2973      10.1772
    2974      10.9640
    2975       9.7691
    2976      10.2221
    2977       9.7584
    2978       9.3341
    2979       9.8717
    2980       9.6264
    2981       9.5144
    2982      10.0891
    2983       9.2277
    2984       9.8393
    2985       9.2694
    2986       9.2039
    2987       9.4948
    2988       9.5830
    2989       8.7422
    2990       8.8173
    2991       8.1233
    2992       8.7580
    2993       8.5761
    2994       9.3366
    2995      10.5344
    2996      10.1320
    2997      10.1540
    2998      10.3365
    2999      10.7315
    3000      11.2529
    3001      11.1955
    3002      11.1313
    3003      10.8049
    3004      11.2961
    3005      10.5236
    3006      10.9222
    3007      10.7031
    3008       9.6595
    3009      10.8268
    3010      10.9315
    3011      11.7706
    3012      11.3272
    3013      10.8203
    3014      10.5484
    3015      10.0567
    3016      10.1076
    3017      10.8162
    3018      10.4305
    3019      11.2275
    3020      10.3106
    3021      11.0765
    3022      10.9395
    3023      11.3320
    3024      12.0550
    3025      10.9889
    3026      11.9113
    3027      11.3763
    3028      12.5945
    3029      12.3039
    3030      13.0146
    3031      12.2034
    3032      12.6975
    3033      12.4958
    3034      12.3457
    3035      12.0091
    3036      11.1971
    3037      12.0104
    3038      12.3277
    3039      13.5848
    3040      13.8534
    3041      12.9632
    3042      13.1580
    3043      12.9762
    3044      12.6115
    3045      12.1335
    3046      11.2837
    3047      12.3916
    3048      13.4284
    3049      13.3656
    3050      13.1207
    3051      13.8733
    3052      13.7961
    3053      13.6112
    3054      13.4135
    3055      12.9264
    3056      12.1992
    3057      12.8953
    3058      13.4708
    3059      13.1643
    3060      13.2033
    3061      13.0409
    3062      12.6091
    3063      12.8601
    3064      13.0989
    3065      13.2741
    3066      12.8089
    3067      13.1841
    3068      13.0083
    3069      13.1001
    3070      12.7555
    3071      12.9217
    3072      12.7875
    3073      12.6486
    3074      12.5292
    3075      12.7693
    3076      12.4708
    3077      12.0389
    3078      11.9969
    3079      11.4777
    3080      11.6271
    3081      12.0622
    3082      11.2860
    3083      11.9642
    3084      12.1636
    3085      11.6501
    3086      12.3731
    3087      12.2171
    3088      11.9729
    3089      11.8989
    3090      12.2261
    3091      12.8132
    3092      12.6450
    3093      12.5508
    3094      12.4530
    3095      11.8591
    3096      12.0274
    3097      11.9754
    3098      11.6582
    3099      11.0269
    3100      11.0000
    3101      10.7222
    3102      10.5153
    3103      10.8992
    3104      12.5255
    3105      11.8960
    3106      12.9314
    3107      13.0345
    3108      12.1103
    3109      12.1937
    3110      11.9396
    3111      12.0737
    3112      12.0330
    3113      11.2038
    3114      11.6906
    3115      11.0746
    3116      10.7803
    3117      11.1387
    3118      11.0298
    3119      10.9200
    3120      11.4727
    3121      11.6465
    3122      11.7737
    3123      11.2557
    3124      11.2229
    3125      10.8252
    3126      11.2261
    3127      11.4637
    3128      10.8518
    3129      11.1249
    3130      11.2228
    3131      12.6897
    3132      12.3055
    3133      12.4411
    3134      11.3905
    3135      11.7996
    3136      11.4999
    3137      12.3184
    3138      10.8909
    3139      11.1366
    3140      10.5503
    3141      10.1552
    3142      10.0850
    3143      10.1120
    3144      10.3644
    3145      10.0641
    3146       9.8069
    3147      10.1360
    3148      11.0921
    3149      10.5789
    3150      10.3257
    3151      10.6439
    3152      10.7067
    3153      11.0928
    3154      11.2197
    3155      11.5811
    3156      11.1407
    3157      11.7669
    3158      11.1756
    3159      11.4172
    3160      10.8375
    3161      11.8033
    3162      10.8953
    3163      11.7646
    3164      11.1082
    3165      11.0510
    3166      10.9459
    3167      10.8143
    3168      10.4294
    3169      11.7311
    3170      11.5460
    3171      11.7130
    3172      11.1452
    3173      11.6553
    3174      11.3627
    3175      10.6148
    3176      10.9296
    3177      11.1015
    3178      11.0237
    3179      10.7283
    3180      11.2522
    3181      10.7013
    3182      10.8794
    3183      10.7889
    3184      10.7276
    3185      10.4787
    3186      10.8845
    3187      11.0477
    3188      10.8790
    3189      10.8988
    3190      11.9657
    3191      11.6765
    3192      11.2635
    3193      11.1493
    3194      11.4520
    3195      11.4536
    3196      11.2238
    3197      11.4747
    3198      11.8233
    3199      11.5483
    3200      12.1455
    3201      11.7736
    3202      12.2923
    3203      12.6620
    3204      11.4875
    3205      11.6770
    3206      11.0777
    3207      11.7117
    3208      11.5461
    3209      10.9104
    3210      11.0507
    3211      10.6368
    3212      10.8164
    3213      10.2975
    3214      10.4046
    3215       9.9490
    3216      10.7052
    3217      10.0121
    3218      11.5522
    3219      10.7831
    3220      10.2930
    3221      10.6570
    3222      11.0808
    3223      11.0863
    3224      10.9525
    3225      10.6738
    3226      11.3144
    3227      10.9237
    3228      10.8050
    3229      10.5130
    3230      10.2166
    3231      10.0246
    3232      10.2996
    3233      10.1250
    3234      10.0693
    3235      10.4408
    3236      10.6657
    3237      11.2727
    3238      10.8433
    3239      10.4487
    3240      10.4596
    3241      10.5504
    3242      10.4148
    3243      10.4164
    3244      10.5626
    3245      10.2421
    3246      10.5477
    3247       9.8457
    3248       9.9632
    3249      10.7573
    3250      10.8146
    3251      10.5992
    3252      10.6814
    3253      10.5706
    3254      11.0394
    3255      10.5227
    3256      11.3087
    3257      10.1881
    3258      10.1493
    3259      10.2309
    3260      10.5257
    3261      10.3523
    3262      10.4619
    3263      10.0207
    3264      10.4607
    3265       9.8161
    3266      10.1952
    3267       9.7402
    3268       9.8422
    3269       9.4613
    3270       8.9954
    3271       9.1160
    3272       8.6096
    3273       9.3609
    3274       9.2993
    3275       9.2095
    3276       8.8252
    3277       9.5998
    3278       9.3320
    3279       9.5258
    3280       9.2452
    3281       9.0541
    3282       8.9729
    3283       9.7718
    3284       9.0973
    3285       9.0199
    3286       9.4435
    3287       9.3089
    3288       9.6069
    3289       9.9684
    3290       9.7907
    3291      10.2128
    3292       9.9011
    3293       9.6278
    3294       9.5120
    3295      10.5147
    3296       9.9709
    3297      10.8026
    3298      10.4359
    3299      10.4172
    3300      10.2828
    3301      10.2370
    3302       9.5149
    3303       9.4752
    3304       8.4755
    3305       8.7259
    3306       9.2794
    3307       9.6290
    3308       9.0761
    3309       9.7795
    3310       9.8558
    3311       9.3780
    3312       9.6514
    3313       9.4956
    3314       9.3651
    3315       9.4513
    3316       9.4092
    3317       9.9203
    3318       9.9024
    3319       9.6867
    3320       9.7967
    3321      10.0949
    3322       9.9989
    3323      10.7728
    3324      10.3039
    3325      10.4029
    3326      10.2403
    3327      10.2675
    3328      10.3563
    3329       9.7053
    3330       9.6460
    3331       9.9198
    3332       9.9041
    3333      10.4383
    3334      10.0054
    3335       9.9659
    3336       9.5150
    3337       9.5540
    3338       9.0956
    3339       9.0373
    3340       9.2315
    3341       9.4231
    3342       9.8344
    3343       9.2820
    3344       9.8997
    3345       9.9411
    3346       9.8939
    3347       9.4553
    3348       8.9036
    3349       8.9920
    3350       8.9861
    3351       8.7878
    3352      10.0008
    3353       9.3254
    3354       9.7789
    3355      10.2143
    3356       9.5738
    3357       9.4591
    3358      10.3677
    3359       9.8031
    3360       9.3785
    3361       9.2438
    3362       9.7463
    3363       9.4819
    3364       9.3787
    3365       9.2923
    3366       8.5792
    3367       8.7920
    3368       9.0861
    3369       9.7475
    3370       9.7220
    3371       9.6706
    3372      10.0951
    3373       9.8975
    3374       9.5474
    3375       9.7649
    3376      10.1018
    3377      10.1238
    3378      10.0365
    3379      10.2004
    3380       9.4295
    3381       9.7444
    3382       9.7150
    3383      10.0320
    3384       8.9183
    3385       9.4102
    3386       9.3941
    3387       9.1183
    3388       9.2670
    3389       9.7447
    3390      10.2826
    3391       9.1127
    3392       9.6971
    3393       9.8490
    3394       9.5572
    3395       8.8702
    3396       8.9951
    3397       9.2049
    3398       9.7911
    3399       9.7888
    3400      10.1666
    3401      10.3093
    3402      10.1452
    3403      10.1304
    3404      10.4032
    3405       9.1171
    3406       9.5238
    3407       9.4167
    3408       9.1098
    3409       9.4881
    3410      10.1513
    3411       9.2826
    3412       9.7635
    3413       9.0681
    3414       8.9612
    3415       8.5665
    3416       8.8299
    3417       8.8002
    3418       9.3102
    3419       9.2193
    3420       9.4970
    3421       9.6235
    3422       9.9650
    3423       9.0743
    3424       9.1809
    3425       9.9818
    3426      11.0028
    3427      10.3898
    3428      10.4347
    3429      10.7971
    3430      10.3850
    3431      10.4925
    3432      10.3732
    3433      10.1473
    3434      10.1030
    3435      10.3644
    3436       9.8993
    3437      10.8031
    3438      11.0423
    3439      10.8165
    3440      10.5708
    3441      11.1427
    3442      11.6401
    3443      10.2658
    3444      10.6295
    3445      11.0292
    3446      11.1541
    3447      11.5193
    3448      11.0558
    3449      10.8274
    3450      10.6501
    3451      10.7454
    3452      11.0838
    3453      11.3945
    3454      11.0434
    3455      11.6380
    3456      11.0610
    3457      11.8065
    3458      10.5759
    3459      10.3935
    3460      10.0081
    3461      10.0398
    3462      10.0695
    3463      10.2862
    3464       9.9365
    3465       9.6264
    3466       9.3092
    3467       9.5410
    3468      10.3831
    3469       9.2633
    3470       9.3657
    3471      10.0799
    3472       9.5464
    3473       9.4832
    3474       9.2544
    3475       9.2780
    3476       9.0445
    3477       9.5275
    3478       9.9818
    3479      10.4420
    3480      10.1312
    3481      10.0753
    3482      10.6766
    3483      10.3165
    3484      10.1740
    3485      10.0156
    3486      10.9874
    3487      10.7710
    3488      10.8773
    3489       9.7466
    3490      10.2712
    3491      10.1678
    3492      10.4110
    3493      10.1771
    3494      10.0563
    3495      10.3776
    3496       9.4656
    3497       9.7592
    3498      10.5722
    3499      10.4955
    3500      10.8175
    3501      10.6622
    3502      10.1701
    3503      11.1892
    3504      10.6656
    3505      11.0792
    3506      11.2103
    3507      10.2770
    3508      10.3589
    3509       9.9319
    3510      10.3066
    3511      10.3203
    3512       9.9701
    3513      10.0030
    3514      10.1240
    3515      10.7718
    3516      10.4929
    3517      10.6842
    3518      10.5726
    3519      10.5288
    3520      10.5832
    3521      11.2011
    3522      10.6864
    3523      10.7657
    3524      10.2535
    3525      10.5412
    3526      11.5547
    3527      10.5021
    3528      10.7219
    3529      10.5020
    3530      10.4971
    3531      10.3268
    3532      10.6273
    3533      10.3797
    3534      10.7460
    3535      10.3849
    3536      11.0256
    3537      11.0339
    3538      10.0403
    3539      10.1022
    3540      10.6367
    3541      10.4079
    3542      10.9002
    3543      10.9923
    3544      10.4590
    3545      10.7854
    3546      10.9892
    3547      10.8788
    3548      10.6300
    3549      11.5552
    3550      11.2019
    3551      11.3198
    3552      10.8506
    3553      11.2898
    3554      11.2907
    3555      11.6885
    3556      11.1443
    3557      11.5234
    3558      11.2331
    3559      11.2411
    3560      10.8133
    3561      11.6091
    3562      11.2262
    3563      11.0872
    3564      11.2162
    3565      11.7284
    3566      11.3908
    3567      11.3594
    3568      12.4574
    3569      12.2517
    3570      12.2391
    3571      12.1371
    3572      11.9780
    3573      10.8862
    3574      10.8847
    3575      11.3643
    3576      11.5348
    3577      10.4845
    3578      10.9994
    3579      10.5891
    3580      10.8312
    3581      10.5634
    3582      10.5066
    3583      10.9608
    3584      10.6223
    3585      11.2088
    3586      11.1322
    3587      11.3190
    3588      10.9025
    3589      11.9593
    3590      11.0261
    3591      11.1031
    3592      10.8614
    3593      11.4137
    3594      11.8921
    3595      11.9408
    3596      11.8542
    3597      11.5210
    3598      12.2681
    3599      12.1618
    3600      11.7777
    3601      11.2295
    3602      11.8141
    3603      11.4269
    3604      10.8104
    3605      11.6401
    3606      11.0882
    3607      11.1396
    3608      11.2654
    3609      10.6894
    3610      11.0601
    3611      11.7245
    3612      12.3083
    3613      12.8760
    3614      12.3236
    3615      13.0045
    3616      13.1900
    3617      13.2141
    3618      12.3365
    3619      13.7079
    3620      14.0874
    3621      14.4511
    3622      13.8032
    3623      14.0983
    3624      13.9775
    3625      14.4440
    3626      14.2743
    3627      14.3106
    3628      13.7075
    3629      14.2439
    3630      13.7744
    3631      13.9502
    3632      13.1551
    3633      13.4557
    3634      13.5541
    3635      13.6284
    3636      13.2298
    3637      13.8266
    3638      13.4366
    3639      13.9628
    3640      14.0812
    3641      14.0898
    3642      14.0298
    3643      14.1562
    3644      12.7118
    3645      13.3308
    3646      12.3902
    3647      12.5491
    3648      12.3735
    3649      11.8777
    3650      11.2604
    3651      11.7174
    3652      11.7522
    3653      11.5143
    3654      11.0560
    3655      11.0851
    3656      11.6573
    3657      10.7937
    3658      11.3131
    3659      11.6103
    3660      12.1899
    3661      12.0467
    3662      11.8331
    3663      12.0926
    3664      11.7104
    3665      11.5555
    3666      11.2294
    3667      11.6907
    3668      10.7599
    3669      11.2926
    3670      11.4198
    3671      10.9984
    3672      10.7466
    3673      10.6455
    3674      11.3924
    3675      11.6244
    3676      11.3327
    3677      11.5506
    3678      12.8067
    3679      11.9895
    3680      12.8120
    3681      13.1590
    3682      12.8960
    3683      12.5771
    3684      12.5737
    3685      12.3527
    3686      12.6849
    3687      12.2390
    3688      12.8146
    3689      12.1623
    3690      12.7744
    3691      11.5646
    3692      12.7390
    3693      11.9424
    3694      11.9953
    3695      12.4901
    3696      12.0050
    3697      11.8752
    3698      12.0044
    3699      12.5047
    3700      11.9849
    3701      11.7295
    3702      11.7708
    3703      11.2629
    3704      11.6189
    3705      11.2066
    3706      11.0304
    3707      11.3300
    3708      11.5095
    3709      11.2190
    3710      11.5045
    3711      11.5067
    3712      11.9283
    3713      11.4284
    3714      11.1127
    3715      11.6966
    3716      11.4481
    3717      11.8767
    3718      12.3113
    3719      11.9404
    3720      11.8065
    3721      12.1047
    3722      11.9399
    3723      12.4745
    3724      11.9282
    3725      12.1789
    3726      11.9262
    3727      11.9997
    3728      11.7394
    3729      12.2841
    3730      11.9803
    3731      12.4004
    3732      12.8205
    3733      11.8280
    3734      11.8732
    3735      11.3531
    3736      11.4440
    3737      12.8527
    3738      12.2840
    3739      12.2862
    3740      12.1995
    3741      12.8505
    3742      12.7459
    3743      12.8005
    3744      12.7776
    3745      13.2423
    3746      13.3337
    3747      13.2338
    3748      13.4815
    3749      13.1306
    3750      12.7346
    3751      12.6538
    3752      13.1414
    3753      12.6216
    3754      12.9933
    3755      13.2750
    3756      12.5030
    3757      11.9782
    3758      11.5453
    3759      11.3269
    3760      12.0879
    3761      11.8566
    3762      11.3645
    3763      11.7816
    3764      11.6130
    3765      11.5468
    3766      11.5238
    3767      11.1214
    3768      12.0507
    3769      12.0680
    3770      11.4246
    3771      11.7536
    3772      11.4877
    3773      11.2216
    3774      10.5372
    3775      10.9932
    3776      10.7892
    3777      11.4710
    3778      11.4216
    3779      11.8030
    3780      11.4575
    3781      11.2159
    3782      11.1385
    3783      11.3445
    3784      10.9943
    3785      10.6955
    3786      10.5199
    3787      10.0568
    3788       9.9858
    3789       9.7545
    3790       9.3748
    3791       9.8953
    3792      10.1505
    3793       9.6118
    3794       9.6752
    3795       9.2190
    3796       9.0440
    3797       9.2912
    3798       9.4656
    3799       8.8636
    3800       8.6939
    3801       8.3742
    3802       8.6804
    3803       8.8717
    3804       9.4251
    3805       8.3676
    3806       8.8571
    3807       9.3486
    3808       9.2478
    3809       8.8169
    3810       8.9741
    3811       8.9517
    3812       9.2466
    3813       9.4329
    3814       9.5378
    3815       9.0161
    3816       9.8390
    3817       9.2598
    3818       9.5341
    3819       9.5733
    3820       9.5041
    3821       9.3066
    3822       8.8633
    3823       8.5852
    3824       8.6630
    3825       8.9851
    3826       8.9749
    3827       9.0553
    3828       9.7361
    3829      10.0569
    3830       8.7175
    3831      10.0606
    3832      10.0346
    3833       9.6983
    3834      10.0493
    3835       9.9931
    3836       9.2032
    3837       9.9849
    3838       9.7787
    3839      10.0347
    3840       9.6871
    3841      10.2504
    3842      10.0819
    3843       9.9731
    3844      10.4070
    3845      10.4538
    3846      10.9543
    3847      10.5602
    3848      10.4877
    3849      10.6004
    3850      10.7361
    3851      10.2386
    3852      10.3754
    3853      10.6421
    3854      10.4596
    3855       9.9062
    3856      10.4103
    3857      10.1108
    3858      10.0461
    3859       9.8855
    3860      10.0709
    3861      10.5971
    3862      10.2496
    3863      10.5368
    3864      10.6918
    3865       9.8036
    3866       9.9785
    3867      10.1801
    3868      10.2205
    3869       9.9689
    3870       9.9162
    3871      10.4332
    3872      10.0120
    3873      10.4671
    3874       9.7672
    3875      10.1034
    3876       9.6826
    3877       9.9508
    3878      10.0403
    3879      10.2418
    3880       9.7089
    3881       9.7498
    3882       9.7557
    3883      10.6708
    3884      10.2533
    3885      10.6921
    3886      10.0940
    3887      10.4328
    3888      10.3268
    3889      10.6070
    3890       9.9117
    3891       9.3857
    3892       9.1758
    3893       8.9334
    3894       9.6532
    3895       8.9276
    3896       9.4569
    3897       9.9778
    3898       9.5085
    3899      10.3032
    3900       9.1855
    3901       9.7159
    3902       9.9037
    3903       9.3389
    3904       9.7358
    3905      10.4057
    3906      10.2904
    3907      10.0071
    3908      10.4011
    3909      10.4051
    3910      10.0240
    3911       9.6654
    3912       9.5108
    3913       9.8253
    3914       9.6359
    3915       9.9421
    3916       9.4808
    3917       9.6573
    3918      10.0267
    3919       9.8673
    3920      10.5319
    3921      10.7359
    3922      10.2473
    3923      10.2039
    3924      10.5685
    3925      10.4921
    3926      10.1931
    3927      10.1368
    3928      10.3966
    3929      10.0133
    3930      10.1667
    3931       9.7636
    3932       9.2435
    3933       9.7366
    3934       9.6079
    3935       9.9207
    3936       9.5857
    3937       9.4560
    3938       9.5470
    3939       9.2492
    3940       9.6565
    3941       9.4643
    3942       9.7317
    3943       9.7488
    3944      10.2443
    3945       9.9954
    3946      10.1674
    3947       9.7853
    3948       9.1768
    3949       9.9238
    3950       9.5695
    3951       9.9229
    3952       9.6229
    3953       9.6022
    3954       9.8155
    3955       9.8617
    3956       9.9417
    3957      10.6140
    3958      10.0986
    3959      10.7306
    3960      10.6409
    3961      10.7656
    3962      10.2086
    3963      10.5878
    3964       9.6042
    3965      10.2252
    3966      10.7598
    3967      10.5973
    3968      10.3013
    3969      11.5862
    3970      11.3820
    3971      11.2123
    3972      12.1169
    3973      11.6647
    3974      12.2248
    3975      12.4509
    3976      12.2937
    3977      11.8527
    3978      12.0984
    3979      12.5151
    3980      11.8150
    3981      12.0459
    3982      12.2804
    3983      12.2250
    3984      12.9765
    3985      12.8961
    3986      12.1309
    3987      12.4831
    3988      11.6215
    3989      11.6319
    3990      12.1627
    3991      12.2838
    3992      12.0526
    3993      12.8250
    3994      13.1612
    3995      12.1507
    3996      12.6638
    3997      12.7892
    3998      13.0560
    3999      12.1783
    4000      12.4974
    4001      12.2770
    4002      12.3806
    4003      12.5301
    4004      11.9871
    4005      12.7149
    4006      12.8096
    4007      12.5912
    4008      12.4390
    4009      12.1531
    4010      11.9491
    4011      12.5023
    4012      12.0666
    4013      12.9054
    4014      12.9726
    4015      12.8138
    4016      12.7048
    4017      13.3967
    4018      12.4608
    4019      12.7003
    4020      13.0158
    4021      13.2596
    4022      13.5038
    4023      13.1316
    4024      13.0997
    4025      13.0378
    4026      12.6893
    4027      12.7089
    4028      12.7836
    4029      13.7890
    4030      13.4432
    4031      13.2026
    4032      12.0918
    4033      11.5855
    4034      11.2905
    4035      11.5045
    4036      11.8714
    4037      12.4691
    4038      12.0202
    4039      12.6839
    4040      12.3861
    4041      12.5142
    4042      12.2288
    4043      11.8028
    4044      12.2235
    4045      12.4837
    4046      11.5705
    4047      11.6257
    4048      12.2653
    4049      12.5111
    4050      12.5551
    4051      13.0259
    4052      13.0925
    4053      12.4367
    4054      12.7066
    4055      12.4693
    4056      12.6726
    4057      13.0383
    4058      12.2514
    4059      11.8276
    4060      11.7684
    4061      11.6757
    4062      11.5522
    4063      12.2331
    4064      11.1706
    4065      12.3077
    4066      11.6520
    4067      11.9839
    4068      11.9757
    4069      11.9004
    4070      12.8952
    4071      11.4972
    4072      11.9773
    4073      11.5708
    4074      12.0526
    4075      12.2705
    4076      12.3739
    4077      11.9567
    4078      11.1091
    4079      11.7669
    4080      12.1385
    4081      12.0903
    4082      11.8260
    4083      12.4692
    4084      13.6702
    4085      13.7397
    4086      13.4445
    4087      14.0080
    4088      13.2711
    4089      12.3548
    4090      13.1277
    4091      13.5730
    4092      12.8327
    4093      12.5342
    4094      12.5639
    4095      12.2209
    4096      11.7306
    4097      12.1371
    4098      12.3060
    4099      11.7958
    4100      11.5894
    4101      11.6843
    4102      11.5645
    4103      11.2125
    4104      11.7824
    4105      11.7195
    4106      12.1774
    4107      10.8732
    4108      11.0881
    4109      10.8452
    4110      11.6012
    4111      11.1768
    4112      10.7057
    4113      10.8548
    4114      10.9452
    4115      10.5161
    4116      10.6174
    4117      10.7601
    4118      11.8856
    4119      11.6347
    4120      11.5615
    4121      11.2511
    4122      11.7059
    4123      12.4293
    4124      12.2378
    4125      11.9812
    4126      11.9836
    4127      12.0156
    4128      11.7270
    4129      11.0418
    4130      10.5181
    4131      10.9323
    4132      11.1079
    4133      10.9151
    4134      10.4798
    4135      10.9086
    4136      10.4967
    4137      10.9245
    4138      10.8403
    4139      11.2728
    4140      11.0814
    4141      10.9910
    4142      11.1278
    4143      10.7904
    4144      10.2294
    4145      10.6452
    4146      11.2436
    4147      10.9683
    4148      11.1076
    4149       9.6998
    4150      10.0081
    4151       9.9699
    4152       9.6159
    4153      10.3682
    4154      10.1935
    4155       9.5865
    4156      10.2931
    4157      10.6222
    4158      10.4931
    4159      10.5335
    4160      10.5357
    4161      11.9929
    4162      11.6800
    4163      10.8394
    4164      10.7343
    4165      12.3035
    4166      11.3567
    4167      12.2855
    4168      11.0063
    4169      11.0755
    4170      10.5950
    4171      10.9872
    4172      10.7981
    4173       9.9656
    4174      10.9148
    4175      10.5015
    4176      10.8142
    4177      10.7797
    4178      10.1905
    4179       9.4905
    4180       9.8885
    4181       9.2111
    4182      10.3032
    4183      10.0026
    4184       9.6371
    4185       9.7522
    4186       9.2907
    4187       8.9364
    4188       8.2447
    4189       8.3260
    4190       9.1586
    4191       9.5682
    4192       9.2792
    4193       8.9807
    4194       9.4734
    4195       9.7558
    4196       9.9770
    4197      10.2415
    4198      10.0305
    4199       9.6489
    4200       9.7548
    4201       9.8232
    4202      10.7173
    4203      10.8202
    4204      10.1246
    4205       9.7826
    4206       9.9651
    4207       9.6029
    4208      10.2515
    4209      11.1078
    4210      10.0532
    4211      10.3272
    4212      10.0445
    4213      10.1130
    4214      10.6401
    4215      10.3404
    4216      10.2485
    4217      10.1255
    4218       9.7774
    4219       9.7247
    4220       9.5396
    4221       9.4931
    4222       8.8557
    4223       9.3205
    4224       8.8349
    4225       9.2853
    4226       9.2092
    4227       8.8064
    4228       8.3327
    4229       8.4004
    4230       8.2291
    4231       8.2987
    4232       8.1795
    4233       8.4251
    4234       8.7029
    4235       8.1488
    4236       8.3170
    4237       8.3602
    4238       8.1682
    4239       8.6509
    4240       8.9009
    4241       8.8691
    4242       8.6481
    4243       8.0021
    4244       8.0168
    4245       7.3755
    4246       7.4808
    4247       7.4558
    4248       7.4973
    4249       7.5700
    4250       7.8086
    4251       7.6035
    4252       7.8413
    4253       7.3985
    4254       7.7013
    4255       7.6365
    4256       8.2147
    4257       7.7560
    4258       8.0950
    4259       8.1769
    4260       7.5217
    4261       8.1955
    4262       7.8398
    4263       8.5001
    4264       8.2476
    4265       7.8521
    4266       7.6547
    4267       8.2032
    4268       7.5535
    4269       7.7156
    4270       8.3355
    4271       7.5796
    4272       8.0317
    4273       7.8054
    4274       7.6919
    4275       7.9532
    4276       7.3724
    4277       7.2085
    4278       7.2468
    4279       7.3541
    4280       7.7676
    4281       7.1319
    4282       7.2832
    4283       7.3571
    4284       7.1736
    4285       7.6230
    4286       7.0268
    4287       7.5201
    4288       7.1265
    4289       7.5972
    4290       7.5123
    4291       7.4001
    4292       7.4601
    4293       7.0004
    4294       7.1935
    4295       7.7377
    4296       7.5195
    4297       7.9738
    4298       7.6211
    4299       7.1556
    4300       7.4359
    4301       7.7837
    4302       8.5393
    4303       8.2348
    4304       7.9579
    4305       7.9393
    4306       7.3592
    4307       7.8727
    4308       7.5766
    4309       8.0640
    4310       7.3634
    4311       7.6566
    4312       7.6230
    4313       7.6893
    4314       8.1664
    4315       7.9752
    4316       7.4521
    4317       7.5504
    4318       7.7859
    4319       7.3570
    4320       7.4008
    4321       7.4019
    4322       7.4491
    4323       7.5289
    4324       6.7320
    4325       7.2111
    4326       6.7978
    4327       7.1143
    4328       7.1482
    4329       6.9582
    4330       6.8538
    4331       6.8910
    4332       7.0372
    4333       6.7948
    4334       7.0786
    4335       6.9404
    4336       7.0477
    4337       6.9398
    4338       6.7454
    4339       6.7206
    4340       6.6928
    4341       6.8339
    4342       6.8913
    4343       7.1593
    4344       6.6950
    4345       7.2397
    4346       7.0023
    4347       7.1360
    4348       7.2402
    4349       7.3337
    4350       7.3347
    4351       6.5370
    4352       7.0635
    4353       6.2156
    4354       6.9255
    4355       6.9893
    4356       7.6211
    4357       6.9186
    4358       7.0034
    4359       6.4097
    4360       7.3735
    4361       7.1539
    4362       6.6338
    4363       6.7987
    4364       7.2987
    4365       7.4685
    4366       7.2357
    4367       7.0953
    4368       7.1001
    4369       7.5307
    4370       6.7467
    4371       7.1479
    4372       6.7730
    4373       7.3027
    4374       6.9221
    4375       7.5449
    4376       7.6097
    4377       7.0564
    4378       7.3234
    4379       7.4944
    4380       7.9017
    4381       8.5724
    4382       8.1655
    4383       8.8903
    4384       7.7900
    4385       7.4811
    4386       7.2689
    4387       7.2752
    4388       7.4783
    4389       6.7126
    4390       6.9060
    4391       7.3118
    4392       6.9836
    4393       6.7737
    4394       7.6030
    4395       6.9241
    4396       6.8483
    4397       7.0822
    4398       7.3809
    4399       6.8849
    4400       7.4573
    4401       6.6598
    4402       6.7847
    4403       7.1497
    4404       6.9303
    4405       7.3046
    4406       7.2376
    4407       6.7440
    4408       7.3570
    4409       6.8856
    4410       7.1344
    4411       7.3793
    4412       6.6093
    4413       6.4723
    4414       7.1245
    4415       7.0472
    4416       7.6762
    4417       6.6236
    4418       6.3834
    4419       6.9291
    4420       6.4008
    4421       6.5270
    4422       6.7174
    4423       6.6584
    4424       6.6073
    4425       6.4438
    4426       6.5582
    4427       6.3812
    4428       6.3550
    4429       6.3797
    4430       6.6769
    4431       6.9189
    4432       6.6285
    4433       7.1391
    4434       6.5093
    4435       6.6442
    4436       6.7816
    4437       6.4925
    4438       6.1323
    4439       7.0525
    4440       6.2032
    4441       6.8358
    4442       6.2175
    4443       6.4352
    4444       6.7394
    4445       7.0454
    4446       6.4522
    4447       6.5352
    4448       6.4054
    4449       5.9378
    4450       6.3271
    4451       6.3632
    4452       6.8645
    4453       6.8817
    4454       6.4448
    4455       6.2164
    4456       6.0253
    4457       6.2846
    4458       5.7673
    4459       6.7614
    4460       6.3765
    4461       6.3299
    4462       6.7837
    4463       6.3000
    4464       6.3230
    4465       6.1074
    4466       6.1387
    4467       6.0444
    4468       6.2713
    4469       6.3483
    4470       6.3866
    4471       6.3873
    4472       6.4135
    4473       5.8781
    4474       5.7695
    4475       5.7650
    4476       5.7381
    4477       5.7461
    4478       5.4402
    4479       5.3499
    4480       5.4422
    4481       5.6617
    4482       5.6829
    4483       5.6449
    4484       5.6398
    4485       5.7119
    4486       5.7088
    4487       5.9949
    4488       5.9085
    4489       5.6600
    4490       5.7972
    4491       5.6084
    4492       5.7560
    4493       5.9818
    4494       5.4809
    4495       6.0121
    4496       5.7335
    4497       5.9721
    4498       6.1338
    4499       5.6876
    4500       5.8259
    4501       6.1285
    4502       5.9834
    4503       5.8997
    4504       6.2023
    4505       6.7625
    4506       7.2411
    4507       6.6339
    4508       6.0140
    4509       6.1551
    4510       6.0001
    4511       6.1054
    4512       6.1354
    4513       6.2348
    4514       6.8519
    4515       6.0155
    4516       6.5279
    4517       6.0131
    4518       6.2903
    4519       6.0605
    4520       5.5436
    4521       5.4724
    4522       5.6722
    4523       5.9997
    4524       5.6060
    4525       5.9041
    4526       6.2852
    4527       5.8816
    4528       5.9584
    4529       6.3308
    4530       5.9050
    4531       5.9298
    4532       6.4576
    4533       5.8203
    4534       5.2011
    4535       6.4579
    4536       5.6346
    4537       6.4065
    4538       5.4536
    4539       5.8810
    4540       5.6586
    4541       5.8882
    4542       6.2597
    4543       5.9012
    4544       5.8314
    4545       5.8210
    4546       6.2663
    4547       6.1462
    4548       6.0645
    4549       6.4001
    4550       5.8719
    4551       5.8392
    4552       5.6489
    4553       5.6730
    4554       6.0985
    4555       5.8253
    4556       5.3688
    4557       6.0546
    4558       6.6800
    4559       5.8805
    4560       6.0377
    4561       5.6310
    4562       5.8188
    4563       6.0756
    4564       5.7918
    4565       5.9178
    4566       5.9513
    4567       5.9351
    4568       5.8556
    4569       6.2405
    4570       5.8406
    4571       5.9151
    4572       5.8782
    4573       6.0815
    4574       5.7316
    4575       5.7307
    4576       5.8235
    4577       5.7284
    4578       6.3540
    4579       6.1047
    4580       5.8334
    4581       5.7159
    4582       6.0790
    4583       5.9116
    4584       5.9413
    4585       6.1399
    4586       5.9697
    4587       5.8526
    4588       6.0301
    4589       5.8877
    4590       5.9007
    4591       6.6327
    4592       6.1778
    4593       6.2119
    4594       5.9244
    4595       5.9532
    4596       5.9417
    4597       6.1865
    4598       6.2356
    4599       6.2453
    4600       6.0619
    4601       6.6278
    4602       6.3257
    4603       6.5673
    4604       6.3357
    4605       6.3792
    4606       5.8529
    4607       6.0484
    4608       6.1094
    4609       5.8994
    4610       5.6568
    4611       5.9882
    4612       6.8428
    4613       6.7055
    4614       6.5997
    4615       6.0135
    4616       6.2219
    4617       6.7305
    4618       6.4298
    4619       7.1581
    4620       6.1801
    4621       6.8596
    4622       5.9720
    4623       6.5004
    4624       6.0083
    4625       6.0348
    4626       5.3447
    4627       5.6872
    4628       5.7033
    4629       5.5610
    4630       5.5531
    4631       5.4122
    4632       5.2776
    4633       5.7597
    4634       6.1995
    4635       5.7414
    4636       6.1575
    4637       6.1351
    4638       6.2830
    4639       6.2013
    4640       6.4051
    4641       5.9938
    4642       5.8648
    4643       5.8694
    4644       5.7742
    4645       5.7544
    4646       5.9540
    4647       5.9664
    4648       5.2751
    4649       6.1385
    4650       6.1238
    4651       6.1406
    4652       5.9839
    4653       5.7432
    4654       5.6606
    4655       5.7398
    4656       5.2826
    4657       5.4543
    4658       5.4448
    4659       5.5473
    4660       5.6600
    4661       5.2224
    4662       5.4821
    4663       5.6362
    4664       5.5488
    4665       5.2743
    4666       5.7508
    4667       5.2072
    4668       5.5485
    4669       5.8509
    4670       6.2026
    4671       5.4627
    4672       5.2699
    4673       5.6677
    4674       5.6481
    4675       5.5467
    4676       5.8223
    4677       6.0943
    4678       6.0128
    4679       5.6766
    4680       5.3137
    4681       5.5675
    4682       5.2328
    4683       5.4885
    4684       5.4057
    4685       5.6106
    4686       5.3828
    4687       5.1628
    4688       5.4931
    4689       5.3191
    4690       5.8023
    4691       5.6195
    4692       5.6404
    4693       6.1194
    4694       6.3651
    4695       6.2126
    4696       5.8952
    4697       5.7554
    4698       5.6118
    4699       5.5526
    4700       5.3724
    4701       5.2212
    4702       5.5067
    4703       5.3355
    4704       5.9408
    4705       5.5372
    4706       5.7011
    4707       5.5081
    4708       5.5004
    4709       5.2513
    4710       5.9256
    4711       5.2072
    4712       5.8950
    4713       5.9902
    4714       5.6119
    4715       5.7850
    4716       6.1354
    4717       5.6317
    4718       5.2220
    4719       6.3491
    4720       5.6447
    4721       6.0191
    4722       5.5134
    4723       5.8114
    4724       5.5612
    4725       5.7743
    4726       5.6362
    4727       5.4439
    4728       5.3796
    4729       5.5597
    4730       5.6955
    4731       5.5865
    4732       6.4602
    4733       5.9088
    4734       5.6341
    4735       5.9738
    4736       5.4827
    4737       5.9478
    4738       6.2389
    4739       6.5539
    4740       7.3573
    4741       6.5526
    4742       6.6692
    4743       6.6240
    4744       6.9081
    4745       6.6289
    4746       6.6519
    4747       7.0014
    4748       6.2205
    4749       6.9236
    4750       7.0242
    4751       7.3471
    4752       7.2255
    4753       7.9117
    4754       7.8446
    4755       7.4226
    4756       7.3494
    4757       7.3228
    4758       6.9286
    4759       7.1229
    4760       7.4928
    4761       7.9238
    4762       7.5621
    4763       6.7846
    4764       8.1275
    4765       7.7754
    4766       7.5182
    4767       6.8330
    4768       7.1029
    4769       7.3283
    4770       7.2680
    4771       7.2623
    4772       7.2261
    4773       7.0618
    4774       6.8587
    4775       7.8144
    4776       7.2670
    4777       7.8291
    4778       7.3911
    4779       6.9121
    4780       7.3740
    4781       7.4951
    4782       7.0825
    4783       6.7481
    4784       6.8270
    4785       6.3239
    4786       7.0017
    4787       7.2997
    4788       7.4116
    4789       7.7683
    4790       7.7101
    4791       7.5275
    4792       7.1507
    4793       7.3570
    4794       7.6090
    4795       7.4304
    4796       7.3464
    4797       7.1155
    4798       7.2007
    4799       6.8059
    4800       6.6538
    4801       6.0260
    4802       6.9484
    4803       6.3857
    4804       6.8490
    4805       6.1499
    4806       6.3616
    4807       5.8142
    4808       7.0064
    4809       6.1005
    4810       5.8959
    4811       5.7443
    4812       6.8256
    4813       5.5618
    4814       5.3759
    4815       4.9457
    4816       5.1223
    4817       5.1124
    4818       5.0587
    4819       4.9078
    4820       5.0913
    4821       5.1077
    4822       5.7558
    4823       5.3404
    4824       5.6879
    4825       5.6677
    4826       6.1577
    4827       6.3825
    4828       5.6388
    4829       5.5065
    4830       5.0830
    4831       5.2262
    4832       5.5629
    4833       5.3307
    4834       5.4845
    4835       4.9890
    4836       5.5161
    4837       5.8439
    4838       5.7985
    4839       5.4846
    4840       5.7805
    4841       5.6771
    4842       5.9098
    4843       5.3037
    4844       5.5204
    4845       5.4119
    4846       5.3405
    4847       5.8014
    4848       5.3495
    4849       5.6580
    4850       5.3472
    4851       5.8876
    4852       6.2038
    4853       5.7881
    4854       5.8154
    4855       5.9763
    4856       6.1870
    4857       5.3566
    4858       6.1901
    4859       5.4282
    4860       5.5441
    4861       5.9475
    4862       6.1353
    4863       6.6803
    4864       6.5609
    4865       6.6513
    4866       5.8626
    4867       6.5315
    4868       6.3800
    4869       6.0764
    4870       6.4326
    4871       7.3086
    4872       6.8227
    4873       6.7923
    4874       6.6324
    4875       6.4507
    4876       6.9426
    4877       6.4144
    4878       6.3377
    4879       6.6736
    4880       6.4875
    4881       6.2158
    4882       6.8059
    4883       6.6356
    4884       6.9931
    4885       6.4627
    4886       6.3060
    4887       6.6354
    4888       6.6977
    4889       7.2940
    4890       6.8051
    4891       6.4308
    4892       7.3524
    4893       7.2053
    4894       7.0483
    4895       6.9949
    4896       6.8972
    4897       6.9649
    4898       7.1932
    4899       6.8028
    4900       7.0261
    4901       6.8554
    4902       7.0661
    4903       7.0328
    4904       6.8542
    4905       7.0238
    4906       7.2619
    4907       6.9880
    4908       7.0243
    4909       7.0263
    4910       6.8826
    4911       7.2806
    4912       7.4407
    4913       7.2202
    4914       7.3066
    4915       7.0516
    4916       6.7611
    4917       7.1020
    4918       6.8030
    4919       6.8770
    4920       7.1336
    4921       7.0291
    4922       6.4958
    4923       6.6695
    4924       6.9831
    4925       6.6530
    4926       6.5835
    4927       6.3257
    4928       6.5780
    4929       6.8372
    4930       6.8976
    4931       6.4967
    4932       6.3537
    4933       6.1915
    4934       6.4298
    4935       7.0176
    4936       6.8658
    4937       6.3361
    4938       6.5784
    4939       6.2312
    4940       6.7332
    4941       7.1115
    4942       6.6110
    4943       6.8964
    4944       6.6430
    4945       7.0173
    4946       7.3665
    4947       6.3398
    4948       6.8693
    4949       6.8154
    4950       6.8495
    4951       6.7782
    4952       7.0293
    4953       6.8560
    4954       6.8351
    4955       6.8104
    4956       7.0623
    4957       7.4850
    4958       6.7492
    4959       7.0613
    4960       7.1699
    4961       6.9454
    4962       7.0475
    4963       7.1496
    4964       7.1043
    4965       6.8850
    4966       7.1072
    4967       7.0632
    4968       6.8245
    4969       7.0077
    4970       6.9886
    4971       6.8780
    4972       7.2747
    4973       6.9916
    4974       6.8785
    4975       6.6089
    4976       6.9028
    4977       6.8032
    4978       7.0421
    4979       6.7820
    4980       6.8670
    4981       7.1776
    4982       7.2885
    4983       6.8440
    4984       6.9978
    4985       6.8619
    4986       7.1370
    4987       6.7728
    4988       7.1914
    4989       6.6179
    4990       7.3195
    4991       7.3346
    4992       7.0341
    4993       6.9201
    4994       6.5314
    4995       7.4313
    4996       7.0360
    4997       7.0403
    4998       7.4253
    4999       7.2454
    5000       7.1943
    5001       6.9616
    5002       7.1853
    5003       7.0988
    5004       6.9565
    5005       7.1240
    5006       7.1697
    5007       7.3383
    5008       7.2670
    5009       7.0038
    5010       6.9239
    5011       7.6256
    5012       7.3342
    5013       7.1848
    5014       6.9391
    5015       7.3444
    5016       7.1458
    5017       7.2050
    5018       6.8568
    5019       6.9783
    5020       6.4641
    5021       6.5469
    5022       6.5502
    5023       5.8352
    5024       6.1263
    5025       5.4385
    5026       6.1913
    5027       5.6613
    5028       6.0367
    5029       6.2270
    5030       6.4379
    5031       6.6220
    5032       5.8504
    5033       6.2032
    5034       6.0400
    5035       6.2720
    5036       5.9343
    5037       6.2333
    5038       5.1940
    5039       6.0412
    5040       6.2015
    5041       5.7579
    5042       5.5860
    5043       5.9923
    5044       6.7811
    5045       6.1804
    5046       6.6951
    5047       6.2538
    5048       6.9262
    5049       6.8919
    5050       6.3804
    5051       6.6682
    5052       7.1543
    5053       6.8509
    5054       6.6901
    5055       7.2500
    5056       7.7034
    5057       7.5473
    5058       7.2105
    5059       6.7377
    5060       6.6888
    5061       5.8599
    5062       7.6985
    5063       7.8232
    5064       8.5874
    5065       8.2690
    5066       8.3689
    5067       8.3714
    5068       7.8165
    5069       8.5054
    5070       8.1786
    5071       8.4867
    5072       8.3369
    5073       7.6884
    5074       8.6928
    5075       8.0452
    5076       8.4576
    5077       7.7269
    5078       7.8760
    5079       7.3286
    5080       6.9473
    5081       6.9601
    5082       7.5933
    5083       7.2074
    5084       7.2806
    5085       7.1308
    5086       7.0539
    5087       7.8273
    5088       7.2934
    5089       7.3269
    5090       7.4087
    5091       6.9914
    5092       7.5482
    5093       6.6505
    5094       6.4599
    5095       7.2660
    5096       6.2906
    5097       6.3301
    5098       6.9081
    5099       6.7057
    5100       6.0053
    5101       6.6432
    5102       6.7983
    5103       7.4322
    5104       7.5760
    5105       6.9635
    5106       7.3902
    5107       6.7129
    5108       6.7018
    5109       7.2072
    5110       7.1654
    5111       6.0174
    5112       7.0590
    5113       7.0182
    5114       7.7923
    5115       7.4679
    5116       8.1337
    5117       7.2468
    5118       8.4766
    5119       7.1650
    5120       7.1778
    5121       7.1119
    5122       7.4192
    5123       7.1007
    5124       7.3824
    5125       6.7160
    5126       7.6358
    5127       7.1315
    5128       7.2880
    5129       7.7853
    5130       7.5646
    5131       7.8558
    5132       8.7092
    5133       7.8075
    5134       7.8490
    5135       8.0797
    5136       8.6571
    5137       8.5056
    5138       8.5197
    5139       8.6019
    5140       7.7470
    5141       7.9252
    5142       7.5306
    5143       7.8717
    5144       7.9566
    5145       8.0722
    5146       7.7261
    5147       8.3568
    5148       8.0936
    5149       7.9500
    5150       8.4180
    5151       8.5746
    5152       8.3262
    5153       8.6101
    5154       8.5002
    5155       7.4847
    5156       8.2415
    5157       7.5757
    5158       7.4938
    5159       7.0767
    5160       7.7489
    5161       7.8394
    5162       8.0230
    5163       7.6113
    5164       7.7455
    5165       7.1170
    5166       7.1940
    5167       7.0883
    5168       7.3693
    5169       7.4476
    5170       7.0182
    5171       6.1395
    5172       7.4960
    5173       7.1098
    5174       7.3525
    5175       6.3412
    5176       6.4062
    5177       6.9582
    5178       6.8254
    5179       6.5754
    5180       5.6398
    5181       6.8898
    5182       6.3373
    5183       6.5251
    5184       5.9213
    5185       5.8442
    5186       5.7019
    5187       6.4696
    5188       6.1418
    5189       6.3329
    5190       5.9079
    5191       5.9059
    5192       6.0427
    5193       6.2272
    5194       6.4336
    5195       6.4066
    5196       6.5705
    5197       6.6024
    5198       6.3531
    5199       6.4905
    5200       6.0454
    5201       6.3599
    5202       6.7944
    5203       6.5819
    5204       6.0943
    5205       6.1944
    5206       6.7859
    5207       6.8172
    5208       6.5999
    5209       7.3394
    5210       7.7213
    5211       6.6618
    5212       7.5138
    5213       7.1216
    5214       7.1231
    5215       7.2209
    5216       7.0570
    5217       7.7264
    5218       7.2358
    5219       6.8730
    5220       7.0717
    5221       7.3205
    5222       6.6361
    5223       7.0399
    5224       6.8728
    5225       7.0231
    5226       7.1361
    5227       7.1951
    5228       7.5211
    5229       7.3328
    5230       7.1107
    5231       7.3307
    5232       7.6426
    5233       7.6054
    5234       7.2118
    5235       6.9572
    5236       6.6711
    5237       7.5628
    5238       7.4319
    5239       7.0095
    5240       6.5881
    5241       6.0262
    5242       6.2456
    5243       6.1645
    5244       5.9913
    5245       6.2469
    5246       6.3912
    5247       6.3028
    5248       6.1326
    5249       6.4078
    5250       6.2354
    5251       6.7411
    5252       6.2246
    5253       6.3275
    5254       6.1971
    5255       6.3134
    5256       6.2668
    5257       6.3956
    5258       6.6556
    5259       6.3712
    5260       6.1427
    5261       6.5661
    5262       6.4087
    5263       6.5312
    5264       6.4574
    5265       6.6082
    5266       6.2868
    5267       6.4992
    5268       6.1656
    5269       6.0165
    5270       6.3917
    5271       6.5837
    5272       6.0804
    5273       6.2447
    5274       7.0625
    5275       7.0122
    5276       6.2564
    5277       6.3614
    5278       6.4350
    5279       6.0065
    5280       6.5612
    5281       6.1814
    5282       6.4773
    5283       6.3785
    5284       6.2119
    5285       6.2830
    5286       6.1573
    5287       6.1560
    5288       6.2007
    5289       6.2333
    5290       6.5145
    5291       6.2348
    5292       6.6325
    5293       6.5084
    5294       6.4380
    5295       6.3168
    5296       6.2818
    5297       6.1517
    5298       6.3986
    5299       6.5637
    5300       6.4187
    5301       6.4491
    5302       6.2201
    5303       6.4477
    5304       6.5355
    5305       6.1575
    5306       6.0740
    5307       6.2705
    5308       6.4211
    5309       6.3431
    5310       6.3345
    5311       6.6513
    5312       6.3954
    5313       6.3194
    5314       6.3277
    5315       6.5310
    5316       6.5095
    5317       6.3016
    5318       6.5325
    5319       6.7821
    5320       6.6100
    5321       6.9336
    5322       6.6105
    5323       6.4005
    5324       5.9816
    5325       6.3344
    5326       7.0017
    5327       6.5355
    5328       6.6038
    5329       6.6479
    5330       6.5344
    5331       6.6427
    5332       7.1518
    5333       7.0113
    5334       6.7570
    5335       6.1750
    5336       7.1108
    5337       6.9385
    5338       7.5510
    5339       6.7185
    5340       6.9131
    5341       6.7603
    5342       6.5378
    5343       6.2383
    5344       6.2975
    5345       6.4512
    5346       6.4500
    5347       6.6551
    5348       7.2033
    5349       7.4790
    5350       6.9043
    5351       7.1693
    5352       7.0832
    5353       7.0675
    5354       6.4547
    5355       6.7718
    5356       6.7974
    5357       6.8034
    5358       6.9555
    5359       6.9301
    5360       6.7688
    5361       6.6694
    5362       7.4572
    5363       7.2410
    5364       6.6089
    5365       6.3600
    5366       6.6685
    5367       6.3013
    5368       6.8087
    5369       6.3991
    5370       6.8279
    5371       7.1543
    5372       7.1382
    5373       6.9706
    5374       7.3779
    5375       6.8222
    5376       7.0787
    5377       6.3748
    5378       6.3770
    5379       6.8813
    5380       6.5783
    5381       6.3729
    5382       6.2744
    5383       6.9116
    5384       6.5596
    5385       7.2339
    5386       6.9077
    5387       6.5846
    5388       6.3476
    5389       6.0356
    5390       6.4084
    5391       6.5317
    5392       6.1394
    5393       6.3753
    5394       5.6259
    5395       5.9164
    5396       6.1279
    5397       6.1339
    5398       6.0193
    5399       6.7869
    5400       5.9624
    5401       5.6179
    5402       6.2820
    5403       6.7005
    5404       7.1830
    5405       6.3423
    5406       7.6725
    5407       6.7093
    5408       6.2188
    5409       6.4977
    5410       6.4267
    5411       6.3129
    5412       6.3004
    5413       6.4861
    5414       6.7093
    5415       6.8422
    5416       6.4788
    5417       6.6147
    5418       6.0238
    5419       6.3787
    5420       6.6861
    5421       6.2624
    5422       6.3675
    5423       6.2794
    5424       6.6457
    5425       6.2796
    5426       6.5234
    5427       6.7660
    5428       6.6562
    5429       6.1799
    5430       6.3831
    5431       6.2928
    5432       6.0977
    5433       6.4594
    5434       6.3097
    5435       6.2531
    5436       6.4230
    5437       6.4018
    5438       6.2754
    5439       6.2389
    5440       6.4549
    5441       6.7363
    5442       7.1114
    5443       7.1306
    5444       6.8836
    5445       6.6847
    5446       7.0749
    5447       6.9534
    5448       7.5168
    5449       6.4795
    5450       6.6595
    5451       6.6132
    5452       6.8091
    5453       6.7283
    5454       6.4384
    5455       6.8526
    5456       6.1685
    5457       6.4223
    5458       6.8941
    5459       6.6523
    5460       6.9005
    5461       6.2795
    5462       7.1820
    5463       6.3555
    5464       6.7639
    5465       6.8151
    5466       6.4033
    5467       6.4955
    5468       6.6534
    5469       6.8889
    5470       6.5838
    5471       7.3587
    5472       6.8226
    5473       6.6158
    5474       6.6967
    5475       7.0462
    5476       6.3448
    5477       6.6269
    5478       6.3181
    5479       6.5695
    5480       6.6646
    5481       6.6143
    5482       6.8679
    5483       6.8218
    5484       6.6034
    5485       6.6002
    5486       6.1462
    5487       6.0549
    5488       6.0859
    5489       6.1180
    5490       6.5292
    5491       6.3625
    5492       5.8849
    5493       6.1783
    5494       5.9462
    5495       6.4174
    5496       6.2679
    5497       6.4351
    5498       6.0584
    5499       6.1424
    5500       6.2796
    5501       6.4100
    5502       6.2099
    5503       6.0575
    5504       6.2006
    5505       6.1333
    5506       6.1225
    5507       6.2881
    5508       6.3804
    5509       6.2834
    5510       6.3212
    5511       6.3160
    5512       6.1351
    5513       6.2391
    5514       6.2823
    5515       6.1449
    5516       6.1594
    5517       6.0586
    5518       6.0956
    5519       6.4127
    5520       6.0616
    5521       6.0923
    5522       6.1445
    5523       6.3618
    5524       6.3736
    5525       6.2170
    5526       6.2732
    5527       6.1182
    5528       6.0378
    5529       6.5552
    5530       6.2448
    5531       6.3383
    5532       6.2356
    5533       6.3209
    5534       6.2683
    5535       6.1467
    5536       6.3468
    5537       6.3266
    5538       6.3377
    5539       6.1767
    5540       6.4949
    5541       6.3823
    5542       6.3008
    5543       6.4323
    5544       6.4756
    5545       6.6516
    5546       6.6738
    5547       6.3931
    5548       5.9936
    5549       6.1239
    5550       6.0448
    5551       6.2271
    5552       6.2328
    5553       6.7207
    5554       6.3299
    5555       6.1616
    5556       6.4925
    5557       6.3696
    5558       6.6273
    5559       5.8901
    5560       6.0349
    5561       6.1472
    5562       6.3275
    5563       6.2029
    5564       6.2725
    5565       6.4940
    5566       6.3238
    5567       6.2874
    5568       6.2184
    5569       6.4976
    5570       6.1986
    5571       6.4357
    5572       6.6043
    5573       6.7413
    5574       6.8295
    5575       6.4966
    5576       6.7629
    5577       6.1173
    5578       6.4823
    5579       6.0564
    5580       6.3220
    5581       6.3395
    5582       6.2773
    5583       6.2848
    5584       6.3918
    5585       6.7263
    5586       6.3043
    5587       6.4031
    5588       6.4758
    5589       6.3214
    5590       6.4614
    5591       6.4093
    5592       6.5121
    5593       6.2674
    5594       6.2522
    5595       6.3938
    5596       6.7466
    5597       6.6358
    5598       6.6329
    5599       6.7394
    5600       6.6213
    5601       6.8477
    5602       6.3763
    5603       6.4479
    5604       6.7943
    5605       6.1785
    5606       6.7036
    5607       6.4291
    5608       6.7442
    5609       6.2196
    5610       6.3199
    5611       6.3692
    5612       6.3689
    5613       6.2292
    5614       6.1704
    5615       5.9885
    5616       6.0511
    5617       6.0376
    5618       6.4259
    5619       6.5415
    5620       6.7156
    5621       6.4901
    5622       6.5647
    5623       6.6139
    5624       6.5621
    5625       6.1537
    5626       6.3573
    5627       6.4626
    5628       6.4608
    5629       6.6002
    5630       6.1455
    5631       5.8897
    5632       5.7589
    5633       6.3383
    5634       6.0374
    5635       6.6134
    5636       6.1725
    5637       6.4320
    5638       6.1517
    5639       6.2904
    5640       6.5581
    5641       6.6635
    5642       6.6091
    5643       6.5299
    5644       6.4542
    5645       6.3941
    5646       6.5783
    5647       6.2907
    5648       6.1939
    5649       6.4765
    5650       6.5788
    5651       6.7804
    5652       6.9852
    5653       6.3808
    5654       6.4251
    5655       6.1041
    5656       6.3050
    5657       7.1178
    5658       7.0641
    5659       6.8436
    5660       6.3492
    5661       7.1726
    5662       6.4487
    5663       6.8394
    5664       6.5372
    5665       6.5420
    5666       6.6312
    5667       6.3543
    5668       6.6907
    5669       7.3758
    5670       6.4710
    5671       6.5730
    5672       6.5885
    5673       6.4257
    5674       6.5604
    5675       6.2216
    5676       6.0783
    5677       6.3158
    5678       6.4606
    5679       6.3289
    5680       5.9443
    5681       6.5205
    5682       6.3791
    5683       6.3846
    5684       6.5946
    5685       6.2549
    5686       6.5052
    5687       6.4405
    5688       6.1660
    5689       6.9526
    5690       6.7505
    5691       7.0446
    5692       6.4589
    5693       6.6316
    5694       6.5450
    5695       6.2866
    5696       7.0204
    5697       6.4000
    5698       7.0268
    5699       6.3903
    5700       6.9284
    5701       6.7648
    5702       6.9596
    5703       6.5329
    5704       6.4938
    5705       6.4767
    5706       6.4080
    5707       6.6711
    5708       6.1682
    5709       6.0450
    5710       6.2660
    5711       6.4588
    5712       6.9212
    5713       6.4830
    5714       6.9288
    5715       6.2927
    5716       6.5435
    5717       6.3415
    5718       6.5284
    5719       6.6309
    5720       6.8712
    5721       6.6979
    5722       6.6747
    5723       6.0027
    5724       6.3911
    5725       6.3491
    5726       6.3485
    5727       6.2684
    5728       6.1749
    5729       6.5638
    5730       6.7299
    5731       6.4982
    5732       6.7857
    5733       6.3335
    5734       6.5291
    5735       6.4436
    5736       6.3683
    5737       6.4036
    5738       6.6374
    5739       6.8627
    5740       6.8610
    5741       6.1704
    5742       6.6138
    5743       6.1774
    5744       6.8546
    5745       6.3041
    5746       6.4064
    5747       6.3032
    5748       6.1817
    5749       6.1519
    5750       6.3298
    5751       6.2431
    5752       6.1614
    5753       6.6039
    5754       6.4379
    5755       6.4515
    5756       6.5238
    5757       6.5307
    5758       6.1618
    5759       6.1861
    5760       6.0738
    5761       6.2681
    5762       6.2759
    5763       6.5058
    5764       6.4512
    5765       5.9375
    5766       6.6949
    5767       6.3675
    5768       6.2556
    5769       7.0185
    5770       6.3726
    5771       6.3602
    5772       6.3204
    5773       6.5402
    5774       6.2996
    5775       6.3739
    5776       6.1064
    5777       6.6693
    5778       6.2166
    5779       6.6144
    5780       6.2800
    5781       6.7326
    5782       6.5570
    5783       6.1911
    5784       6.2690
    5785       6.4643
    5786       6.3313
    5787       6.6063
    5788       6.5364
    5789       6.3499
    5790       6.0950
    5791       6.4351
    5792       6.2735
    5793       6.1851
    5794       6.6233
    5795       6.2883
    5796       6.0904
    5797       6.5024
    5798       6.5180
    5799       6.4311
    5800       6.7020
    5801       6.5375
    5802       6.7937
    5803       6.5192
    5804       6.3084
    5805       6.4899
    5806       6.2714
    5807       6.3213
    5808       6.2511
    5809       6.4150
    5810       6.3921
    5811       6.4593
    5812       6.4641
    5813       6.7754
    5814       6.4016
    5815       6.5098
    5816       6.3089
    5817       6.5071
    5818       6.3994
    5819       6.2224
    5820       6.5010
    5821       6.5924
    5822       6.4813
    5823       6.2806
    5824       6.0535
    5825       6.1032
    5826       6.4672
    5827       6.2823
    5828       6.2858
    5829       6.1399
    5830       6.2507
    5831       6.1894
    5832       6.6020
    5833       6.2023
    5834       6.5250
    5835       6.1508
    5836       6.5433
    5837       6.1353
    5838       6.3816
    5839       6.4990
    5840       6.5593
    5841       6.6626
    5842       7.1225
    5843       6.3798
    5844       6.4335
    5845       6.1198
    5846       6.1395
    5847       6.4223
    5848       6.2942
    5849       6.3689
    5850       6.2095
    5851       6.1169
    5852       6.4576
    5853       6.2954
    5854       6.4502
    5855       6.2305
    5856       6.2768
    5857       5.9372
    5858       6.1532
    5859       6.2979
    5860       6.2645
    5861       6.5580
    5862       6.3942
    5863       6.0749
    5864       6.1283
    5865       6.6005
    5866       7.1042
    5867       6.1165
    5868       6.2538
    5869       6.4649
    5870       6.3102
    5871       6.1428
    5872       6.1569
    5873       6.3439
    5874       6.5200
    5875       6.1500
    5876       6.6096
    5877       6.4901
    5878       6.7031
    5879       6.3775
    5880       6.1540
    5881       6.5511
    5882       6.3851
    5883       6.0398
    5884       6.2463
    5885       6.2523
    5886       6.1117
    5887       6.1746
    5888       6.5896
    5889       6.3759
    5890       6.2681
    5891       5.9711
    5892       6.1494
    5893       6.1169
    5894       6.4259
    5895       6.1792
    5896       6.3871
    5897       6.4115
    5898       6.9132
    5899       6.2812
    5900       6.1817
    5901       6.7479
    5902       6.2411
    5903       6.3130
    5904       6.4687
    5905       6.2183
    5906       6.4567
    5907       6.4030
    5908       6.9037
    5909       6.5858
    5910       6.9625
    5911       6.3981
    5912       6.4379
    5913       6.4275
    5914       6.2941
    5915       6.5462
    5916       6.2184
    5917       6.6136
    5918       6.5544
    5919       6.7746
    5920       7.1203
    5921       6.5552
    5922       6.6266
    5923       6.7179
    5924       7.1847
    5925       7.0230
    5926       6.7789
    5927       6.6916
    5928       7.1452
    5929       6.3578
    5930       6.1940
    5931       6.4252
    5932       6.6484
    5933       6.4913
    5934       6.7981
    5935       6.1906
    5936       6.4089
    5937       6.4988
    5938       6.1871
    5939       6.2058
    5940       6.8445
    5941       6.4988
    5942       6.3120
    5943       6.8920
    5944       6.5805
    5945       6.1341
    5946       6.4485
    5947       6.6701
    5948       6.2872
    5949       6.3586
    5950       6.4907
    5951       6.3462
    5952       7.2562
    5953       6.7525
    5954       6.9243
    5955       6.5712
    5956       6.7902
    5957       6.3003
    5958       6.5438
    5959       6.5124
    5960       6.6183
    5961       6.9917
    5962       6.8948
    5963       6.6056
    5964       6.5217
    5965       6.4800
    5966       6.3395
    5967       6.5442
    5968       6.2689
    5969       7.0090
    5970       6.5644
    5971       6.4536
    5972       6.8141
    5973       6.1569
    5974       6.3762
    5975       5.9284
    5976       6.3553
    5977       6.2820
    5978       6.3286
    5979       6.3737
    5980       6.6873
    5981       6.3642
    5982       6.5003
    5983       6.1399
    5984       6.5774
    5985       6.7025
    5986       6.5585
    5987       6.5929
    5988       6.4498
    5989       6.6073
    5990       6.4802
    5991       6.4636
    5992       6.4788
    5993       6.3213
    5994       6.4334
    5995       6.5609
    5996       6.7409
    5997       6.7428
    5998       7.4722
    5999       6.7967
    6000       6.4445
    6001       6.7504
    6002       6.5284
    6003       6.8186
    6004       6.4327
    6005       6.9238
    6006       6.2886
    6007       6.3821
    6008       6.6874
    6009       6.6658
    6010       6.1890
    6011       6.4619
    6012       6.6872
    6013       6.4006
    6014       6.2493
    6015       6.5711
    6016       6.3041
    6017       6.2281
    6018       6.8964
    6019       6.2680
    6020       6.2300
    6021       6.3472
    6022       6.5111
    6023       6.2624
    6024       6.4106
    6025       6.8178
    6026       6.6904
    6027       6.4963
    6028       6.3535
    6029       6.5602
    6030       6.5097
    6031       6.3993
    6032       7.0387
    6033       6.9190
    6034       6.7700
    6035       6.5203
    6036       6.7509
    6037       6.6968
    6038       7.3474
    6039       6.6254
    6040       6.7063
    6041       6.8012
    6042       7.1590
    6043       7.0052
    6044       6.5168
    6045       7.2708
    6046       6.7187
    6047       6.8388
    6048       6.8921
    6049       7.1875
    6050       6.5209
    6051       6.4457
    6052       6.2894
    6053       6.4490
    6054       6.8017
    6055       6.9196
    6056       7.0884
    6057       6.7747
    6058       6.6287
    6059       6.5141
    6060       6.6280
    6061       6.7418
    6062       6.6154
    6063       6.6459
    6064       6.6387
    6065       6.9192
    6066       6.9574
    6067       7.1600
    6068       6.5499
    6069       7.2398
    6070       7.6608
    6071       6.6810
    6072       6.4192
    6073       6.5034
    6074       7.3777
    6075       6.7727
    6076       6.6552
    6077       7.2050
    6078       7.3406
    6079       6.9007
    6080       6.7701
    6081       6.5196
    6082       6.3320
    6083       6.6458
    6084       7.4270
    6085       7.1582
    6086       8.0536
    6087       7.5981
    6088       7.9635
    6089       7.9748
    6090       7.4982
    6091       7.6085
    6092       7.5626
    6093       7.9431
    6094       7.9396
    6095       7.7385
    6096       7.3629
    6097       6.8085
    6098       6.7905
    6099       6.7429
    6100       6.6613
    6101       6.5158
    6102       6.4936
    6103       6.5388
    6104       6.4030
    6105       6.2121
    6106       6.4004
    6107       6.3257
    6108       6.7498
    6109       6.8253
    6110       6.1358
    6111       6.6561
    6112       6.4228
    6113       6.5502
    6114       6.1451
    6115       6.2834
    6116       6.2368
    6117       6.4694
    6118       6.6360
    6119       6.5545
    6120       7.0100
    6121       6.3514
    6122       6.4865
    6123       6.4886
    6124       6.2880
    6125       6.4246
    6126       6.5696
    6127       6.4376
    6128       6.4766
    6129       7.0092
    6130       6.5125
    6131       6.8115
    6132       7.5166
    6133       6.6200
    6134       7.0530
    6135       7.2581
    6136       7.6763
    6137       7.4191
    6138       8.0049
    6139       7.1991
    6140       6.9207
    6141       6.8068
    6142       6.6228
    6143       6.7677
    6144       6.1119
    6145       6.7677
    6146       7.1131
    6147       6.3736
    6148       6.0909
    6149       6.2134
    6150       5.8608
    6151       6.1237
    6152       6.5758
    6153       6.0267
    6154       6.6004
    6155       6.0178
    6156       6.8785
    6157       6.1875
    6158       6.2510
    6159       6.2327
    6160       5.9182
    6161       6.3987
    6162       6.3295
    6163       6.1631
    6164       6.4050
    6165       6.3174
    6166       6.6732
    6167       6.7561
    6168       6.7869
    6169       6.7500
    6170       6.7131
    6171       6.8097
    6172       6.5598
    6173       6.7235
    6174       6.8513
    6175       6.6694
    6176       6.4244
    6177       6.5322
    6178       6.6670
    6179       7.0480
    6180       7.0844
    6181       6.9033
    6182       6.1873
    6183       6.9854
    6184       6.3580
    6185       6.7860
    6186       6.9120
    6187       7.0396
    6188       7.0664
    6189       7.1790
    6190       7.0469
    6191       6.3987
    6192       6.9250
    6193       6.7692
    6194       6.7310
    6195       6.6397
    6196       6.4522
    6197       6.7674
    6198       6.9132
    6199       6.7742
    6200       6.5786
    6201       6.6975
    6202       6.7250
    6203       6.3328
    6204       6.3491
    6205       6.0922
    6206       6.5883
    6207       6.7065
    6208       6.4637
    6209       6.4193
    6210       6.4595
    6211       6.3672
    6212       6.2518
    6213       7.0276
    6214       6.3578
    6215       6.5339
    6216       6.3245
    6217       6.1217
    6218       6.2985
    6219       6.3563
    6220       6.2856
    6221       6.3605
    6222       6.5331
    6223       6.5451
    6224       6.4988
    6225       6.7545
    6226       6.5883
    6227       6.9058
    6228       6.4430
    6229       6.5046
    6230       6.6791
    6231       6.6006
    6232       6.5713
    6233       6.4036
    6234       6.5557
    6235       6.7152
    6236       6.3447
    6237       6.5506
    6238       6.4920
    6239       6.2329
    6240       6.0554
    6241       6.3587
    6242       6.6999
    6243       6.4051
    6244       6.1514
    6245       6.4754
    6246       6.4285
    6247       6.2717
    6248       6.7045
    6249       6.4156
    6250       6.1870
    6251       6.3229
    6252       6.2660
    6253       6.6506
    6254       6.7897
    6255       6.4676
    6256       6.5404
    6257       6.6151
    6258       6.6783
    6259       6.7745
    6260       6.4379
    6261       6.3254
    6262       6.2921
    6263       6.7009
    6264       6.2277
    6265       6.4075
    6266       6.4021
    6267       6.7420
    6268       6.3175
    6269       6.1418
    6270       6.6369
    6271       6.5191
    6272       6.7271
    6273       6.4396
    6274       6.8594
    6275       6.4988
    6276       6.6552
    6277       6.5242
    6278       6.0545
    6279       7.0569
    6280       6.5681
    6281       6.6138
    6282       6.6114
    6283       6.5682
    6284       7.0782
    6285       6.6319
    6286       6.3343
    6287       6.0285
    6288       6.6623
    6289       6.4349
    6290       6.5637
    6291       6.3118
    6292       6.2383
    6293       6.3927
    6294       6.4057
    6295       6.4771
    6296       6.4200
    6297       6.6049
    6298       6.3772
    6299       6.3557
    6300       6.1022
    6301       6.2801
    6302       6.6481
    6303       6.0160
    6304       6.2021
    6305       6.1209
    6306       6.4473
    6307       6.1565
    6308       6.4533
    6309       5.9876
    6310       6.2725
    6311       6.2356
    6312       6.1537
    6313       6.1612
    6314       6.2314
    6315       6.2529
    6316       6.2551
    6317       6.6468
    6318       6.4029
    6319       6.5084
    6320       6.4383
    6321       6.3694
    6322       6.7642
    6323       6.4697
    6324       6.1728
    6325       6.1401
    6326       6.4152
    6327       6.1643
    6328       6.3842
    6329       6.4708
    6330       6.3063
    6331       6.5264
    6332       6.6054
    6333       6.3676
    6334       6.8829
    6335       6.6245
    6336       6.5627
    6337       6.9871
    6338       6.3932
    6339       6.5793
    6340       6.5959
    6341       6.7099
    6342       6.2469
    6343       6.1322
    6344       6.3074
    6345       6.3613
    6346       6.3736
    6347       6.4010
    6348       6.4635
    6349       6.2858
    6350       6.8975
    6351       6.2201
    6352       6.3875
    6353       6.2569
    6354       6.5288
    6355       6.5683
    6356       6.7628
    6357       6.4415
    6358       6.2417
    6359       5.9615
    6360       6.6740
    6361       6.7391
    6362       6.4259
    6363       6.6820
    6364       6.3357
    6365       6.5598
    6366       7.0270
    6367       6.6590
    6368       6.4959
    6369       6.2298
    6370       6.5972
    6371       6.3935
    6372       6.5133
    6373       6.4291
    6374       6.6184
    6375       7.0293
    6376       7.2212
    6377       6.6116
    6378       6.7345
    6379       7.0498
    6380       6.8606
    6381       6.7046
    6382       6.7753
    6383       6.7052
    6384       6.5269
    6385       6.7724
    6386       6.7437
    6387       6.9565
    6388       6.9729
    6389       7.6804
    6390       7.4427
    6391       7.8034
    6392       7.7423
    6393       7.4212
    6394       7.4522
    6395       7.3540
    6396       6.5252
    6397       7.1156
    6398       6.8528
    6399       6.0355
    6400       6.5334
    6401       7.0210
    6402       6.6391
    6403       6.8503
    6404       6.0146
    6405       6.8952
    6406       6.7863
    6407       6.9032
    6408       6.1987
    6409       6.5726
    6410       7.0411
    6411       7.4826
    6412       7.4004
    6413       7.2816
    6414       7.5390
    6415       8.0752
    6416       7.6478
    6417       7.5224
    6418       7.4010
    6419       7.4373
    6420       7.3292
    6421       7.3339
    6422       7.3890
    6423       8.0082
    6424       7.9420
    6425       8.1261
    6426       7.9281
    6427       7.9728
    6428       8.3261
    6429       7.8285
    6430       8.2596
    6431       7.6519
    6432       7.9181
    6433       7.7728
    6434       8.1337
    6435       8.4327
    6436       8.0352
    6437       8.3376
    6438       7.4366
    6439       7.4234
    6440       7.9061
    6441       7.9773
    6442       7.8530
    6443       7.3233
    6444       8.2977
    6445       8.7245
    6446       7.8566
    6447       7.8033
    6448       7.7118
    6449       7.4549
    6450       6.6888
    6451       7.4241
    6452       7.2405
    6453       6.9261
    6454       7.2985
    6455       7.1144
    6456       7.8360
    6457       7.9444
    6458       7.1449
    6459       7.9358
    6460       7.3398
    6461       7.0633
    6462       7.4939
    6463       7.1860
    6464       7.1639
    6465       7.5990
    6466       7.1431
    6467       8.1501
    6468       7.8642
    6469       8.3651
    6470       8.1510
    6471       7.7096
    6472       7.9388
    6473       8.5824
    6474       7.7829
    6475       7.8110
    6476       8.1096
    6477       8.1429
    6478       7.7762
    6479       8.3418
    6480       7.9237
    6481       9.0948
    6482       8.6360
    6483       8.5591
    6484       8.6503
    6485       8.6002
    6486       8.7278
    6487       8.3532
    6488       8.4262
    6489       8.8685
    6490       8.7568
    6491       8.6154
    6492       8.5805
    6493       8.4064
    6494       8.3285
    6495       8.3282
    6496       9.0793
    6497       8.8191
    6498       8.9550
    6499       8.8864
    6500       8.5908
    6501       8.7955
    6502       8.6453
    6503       8.4170
    6504       8.3040
    6505       9.2496
    6506       9.2075
    6507       9.0560
    6508       9.0685
    6509       8.6131
    6510       9.0141
    6511       8.1643
    6512       8.3379
    6513       8.0480
    6514       8.2448
    6515       8.0939
    6516       7.3287
    6517       6.7280
    6518       7.3316
    6519       7.0566
    6520       6.8467
    6521       6.6200
    6522       7.3545
    6523       7.4538
    6524       6.9396
    6525       6.6099
    6526       6.4105
    6527       6.6693
    6528       7.0395
    6529       7.1552
    6530       7.0933
    6531       6.6715
    6532       7.0977
    6533       7.0235
    6534       6.6445
    6535       7.3065
    6536       7.6707
    6537       7.2288
    6538       7.7133
    6539       7.5347
    6540       7.5563
    6541       8.0840
    6542       7.5554
    6543       7.9462
    6544       7.3638
    6545       7.5308
    6546       7.6807
    6547       8.0377
    6548       7.8782
    6549       7.9960
    6550       7.9794
    6551       7.0490
    6552       7.0875
    6553       6.5811
    6554       7.0356
    6555       7.3548
    6556       7.5475
    6557       7.4635
    6558       7.7899
    6559       7.7916
    6560       7.5012
    6561       7.8067
    6562       8.2577
    6563       7.7643
    6564       7.9594
    6565       8.0729
    6566       8.1922
    6567       7.6634
    6568       7.4722
    6569       7.8810
    6570       7.5210
    6571       8.0695
    6572       7.6871
    6573       7.7098
    6574       7.8163
    6575       7.9023
    6576       8.0731
    6577       8.7546
    6578       8.7178
    6579       8.3797
    6580       8.9743
    6581       8.3369
    6582       8.3812
    6583       8.4779
    6584       8.5506
    6585       8.2521
    6586       8.4197
    6587       8.5657
    6588       8.6867
    6589       8.2022
    6590       8.6151
    6591       8.2804
    6592       8.6414
    6593       8.1852
    6594       8.1922
    6595       8.5025
    6596       9.2829
    6597       8.3141
    6598       8.7466
    6599       9.5449
    6600       8.8757
    6601       9.6088
    6602       9.0765
    6603       8.9473
    6604       9.0965
    6605       9.6681
    6606       8.3716
    6607       8.1783
    6608       8.7637
    6609       8.9971
    6610       8.9991
    6611       8.6160
    6612       8.7345
    6613       7.9073
    6614       8.3301
    6615       8.4683
    6616       8.6004
    6617       8.4739
    6618       8.9404
    6619       8.8234
    6620       8.8682
    6621       8.2103
    6622       9.0586
    6623       8.3718
    6624       8.4497
    6625       8.5484
    6626       8.0943
    6627       8.4053
    6628       8.3653
    6629       8.0168
    6630       8.0599
    6631       8.0711
    6632       8.0459
    6633       7.1389
    6634       7.4721
    6635       7.8556
    6636       7.5019
    6637       7.7575
    6638       7.3803
    6639       7.5328
    6640       7.2187
    6641       7.6690
    6642       7.5327
    6643       8.0595
    6644       8.6955
    6645       8.3539
    6646       8.1537
    6647       8.6147
    6648       7.6915
    6649       8.0459
    6650       7.9890
    6651       9.1127
    6652       8.5315
    6653       7.8962
    6654       8.0270
    6655       7.1606
    6656       6.8823
    6657       7.4031
    6658       6.8791
    6659       7.0928
    6660       7.0504
    6661       7.7725
    6662       7.3366
    6663       6.5809
    6664       6.9299
    6665       7.1321
    6666       6.6337
    6667       7.0221
    6668       6.8117
    6669       6.9297
    6670       6.9715
    6671       6.0540
    6672       7.0758
    6673       6.4931
    6674       7.0938
    6675       6.8156
    6676       6.5747
    6677       6.9103
    6678       6.6896
    6679       6.3820
    6680       6.2878
    6681       6.4047
    6682       6.1884
    6683       6.7561
    6684       6.6395
    6685       6.9927
    6686       6.7993
    6687       6.8121
    6688       6.1447
    6689       6.1753
    6690       6.2600
    6691       6.2746
    6692       6.6438
    6693       6.9290
    6694       6.7145
    6695       6.2067
    6696       6.6347
    6697       6.5631
    6698       6.1734
    6699       6.2722
    6700       6.9126
    6701       6.2445
    6702       6.3092
    6703       6.5199
    6704       6.8086
    6705       6.0728
    6706       6.0966
    6707       6.5229
    6708       6.5900
    6709       6.0622
    6710       6.6002
    6711       5.9632
    6712       6.3779
    6713       5.9840
    6714       6.0748
    6715       5.9220
    6716       6.0380
    6717       6.4811
    6718       6.4701
    6719       6.3563
    6720       6.2961
    6721       6.6061
    6722       6.6214
    6723       6.9164
    6724       6.5136
    6725       6.2837
    6726       6.6002
    6727       6.1840
    6728       6.4557
    6729       6.3682
    6730       6.4818
    6731       6.5585
    6732       6.4385
    6733       6.6468
    6734       6.1576
    6735       6.1339
    6736       6.7418
    6737       6.5667
    6738       6.2064
    6739       6.2615
    6740       6.7802
    6741       6.5964
    6742       6.2426
    6743       6.3801
    6744       6.4913
    6745       6.2270
    6746       6.4153
    6747       6.5345
    6748       6.2742
    6749       6.4195
    6750       6.5812
    6751       6.5685
    6752       6.5222
    6753       6.5760
    6754       6.4629
    6755       6.4271
    6756       6.6823
    6757       6.2094
    6758       6.2430
    6759       6.5283
    6760       6.6617
    6761       6.3638
    6762       6.2463
    6763       6.2210
    6764       6.5997
    6765       6.2227
    6766       6.3058
    6767       6.3215
    6768       7.1815
    6769       6.3554
    6770       6.5255
    6771       6.2521
    6772       6.7472
    6773       6.6468
    6774       6.5457
    6775       6.3613
    6776       6.5142
    6777       6.6617
    6778       6.6607
    6779       6.6507
    6780       6.4374
    6781       6.2870
    6782       7.0185
    6783       6.6278
    6784       6.1220
    6785       6.5320
    6786       6.4096
    6787       7.0295
    6788       6.6610
    6789       6.7741
    6790       6.3645
    6791       7.3036
    6792       6.8713
    6793       6.8759
    6794       6.5563
    6795       6.5428
    6796       6.6795
    6797       6.3941
    6798       6.8122
    6799       7.6997
    6800       6.2374
    6801       6.5330
    6802       6.8395
    6803       6.4842
    6804       6.5748
    6805       6.5017
    6806       6.2555
    6807       6.5208
    6808       6.3835
    6809       6.5582
    6810       6.4007
    6811       6.3674
    6812       6.3739
    6813       6.4633
    6814       6.4040
    6815       6.1589
    6816       6.6015
    6817       6.3292
    6818       6.7858
    6819       6.5157
    6820       6.9042
    6821       7.2597
    6822       7.0374
    6823       6.9291
    6824       6.5962
    6825       6.4025
    6826       6.5641
    6827       6.3741
    6828       6.4347
    6829       6.2208
    6830       6.7478
    6831       6.5667
    6832       6.4735
    6833       6.3349
    6834       6.3184
    6835       6.2507
    6836       6.6930
    6837       6.4994
    6838       6.5860
    6839       6.3188
    6840       6.7622
    6841       6.5231
    6842       6.3842
    6843       6.4454
    6844       6.3551
    6845       6.7181
    6846       6.4743
    6847       6.2795
    6848       6.3983
    6849       6.4153
    6850       6.5376
    6851       6.7954
    6852       6.4142
    6853       6.2049
    6854       6.3030
    6855       6.7079
    6856       6.3326
    6857       6.5050
    6858       6.3574
    6859       6.1006
    6860       6.3187
    6861       6.6734
    6862       6.8222
    6863       6.1337
    6864       6.4575
    6865       6.5750
    6866       6.2641
    6867       6.3566
    6868       6.6909
    6869       6.7002
    6870       6.4121
    6871       6.4427
    6872       7.1106
    6873       6.3614
    6874       6.2742
    6875       6.4401
    6876       6.6391
    6877       6.5090
    6878       6.3886
    6879       6.5382
    6880       6.1908
    6881       6.7319
    6882       6.3936
    6883       6.6711
    6884       6.5910
    6885       6.2883
    6886       6.3881
    6887       6.3394
    6888       6.5093
    6889       6.7563
    6890       6.1550
    6891       6.6306
    6892       6.4279
    6893       6.2666
    6894       6.2617
    6895       6.6319
    6896       6.7351
    6897       6.5005
    6898       6.3566
    6899       6.6156
    6900       6.3635
    6901       6.1184
    6902       7.1333
    6903       6.4220
    6904       6.7553
    6905       6.4110
    6906       6.4059
    6907       6.3258
    6908       6.6291
    6909       7.0771
    6910       6.7626
    6911       6.5072
    6912       6.6083
    6913       7.2022
    6914       7.0785
    6915       7.2435
    6916       7.8658
    6917       7.5317
    6918       8.0602
    6919       8.4256
    6920       7.7763
    6921       7.7513
    6922       7.6940
    6923       6.8269
    6924       7.7658
    6925       6.5153
    6926       6.5875
    6927       6.6880
    6928       6.2392
    6929       7.0688
    6930       6.7499
    6931       7.2510
    6932       7.1352
    6933       6.9452
    6934       7.6634
    6935       7.4017
    6936       7.2259
    6937       7.3399
    6938       7.8864
    6939       6.8048
    6940       6.3244
    6941       6.3444
    6942       5.9309
    6943       6.3125
    6944       7.0437
    6945       5.8517
    6946       6.2449
    6947       6.6207
    6948       6.7694
    6949       6.9743
    6950       6.6182
    6951       7.1065
    6952       6.6975
    6953       6.5297
    6954       6.7063
    6955       6.6411
    6956       6.6085
    6957       6.6284
    6958       6.8401
    6959       7.0157
    6960       6.2276
    6961       6.9405
    6962       6.8376
    6963       7.2736
    6964       7.7112
    6965       7.4434
    6966       7.2579
    6967       7.1418
    6968       7.6719
    6969       7.1965
    6970       7.2382
    6971       6.6915
    6972       6.9595
    6973       6.9160
    6974       6.9075
    6975       7.6233
    6976       7.3639
    6977       7.6391
    6978       7.2761
    6979       7.8099
    6980       7.1633
    6981       7.5738
    6982       7.3957
    6983       7.8545
    6984       7.6802
    6985       7.5087
    6986       6.7110
    6987       6.7507
    6988       6.7436
    6989       7.1759
    6990       6.9528
    6991       6.9482
    6992       6.9326
    6993       6.4468
    6994       6.7635
    6995       6.7559
    6996       6.4999
    6997       6.5972
    6998       6.2466
    6999       6.5308
    7000       6.4236
    7001       6.5021
    7002       6.0456
    7003       6.4949
    7004       6.3031
    7005       6.1462
    7006       6.1139
    7007       6.5383
    7008       6.5341
    7009       6.3066
    7010       6.5352
    7011       6.2943
    7012       6.6857
    7013       6.9812
    7014       6.6567
    7015       6.0041
    7016       6.0568
    7017       6.4457
    7018       6.7052
    7019       6.3054
    7020       6.0531
    7021       6.2947
    7022       6.0006
    7023       6.4434
    7024       6.3703
    7025       6.2684
    7026       6.4295
    7027       6.5207
    7028       6.8433
    7029       6.3952
    7030       6.2666
    7031       6.5692
    7032       6.8828
    7033       6.4498
    7034       6.2783
    7035       6.2882
    7036       6.3277
    7037       6.2330
    7038       5.8370
    7039       6.0865
    7040       6.2441
    7041       6.6865
    7042       6.4698
    7043       6.0902
    7044       6.2215
    7045       6.1066
    7046       6.4196
    7047       5.9634
    7048       5.9265
    7049       6.4039
    7050       6.2756
    7051       6.6739
    7052       6.5267
    7053       6.5062
    7054       6.2497
    7055       6.2227
    7056       6.9942
    7057       6.4857
    7058       6.8201
    7059       6.8103
    7060       6.7638
    7061       6.7032
    7062       6.2728
    7063       6.1653
    7064       6.3452
    7065       6.7279
    7066       6.3045
    7067       6.7320
    7068       6.6045
    7069       6.6263
    7070       6.6561
    7071       6.6067
    7072       6.6014
    7073       6.6121
    7074       6.7180
    7075       6.5992
    7076       6.4091
    7077       6.6052
    7078       6.6331
    7079       6.6129
    7080       6.3468
    7081       6.5190
    7082       6.6061
    7083       6.2404
    7084       6.5640
    7085       6.9344
    7086       6.8704
    7087       6.7391
    7088       6.4602
    7089       6.1368
    7090       6.4534
    7091       6.7393
    7092       6.3694
    7093       6.6741
    7094       6.3179
    7095       6.1102
    7096       6.3110
    7097       6.4250
    7098       6.3892
    7099       5.9577
    7100       6.3103
    7101       6.1273
    7102       6.6281
    7103       6.4532
    7104       6.2279
    7105       6.6802
    7106       6.0368
    7107       6.1277
    7108       6.3451
    7109       6.2465
    7110       6.5064
    7111       6.2408
    7112       6.2044
    7113       6.2928
    7114       6.0360
    7115       6.2367
    7116       6.4326
    7117       6.4550
    7118       6.7808
    7119       6.2306
    7120       6.8240
    7121       6.4216
    7122       6.8245
    7123       6.5795
    7124       6.4446
    7125       6.4751
    7126       6.2982
    7127       6.4390
    7128       6.2437
    7129       6.5395
    7130       6.6436
    7131       6.0594
    7132       6.5040
    7133       6.6796
    7134       6.3305
    7135       6.2657
    7136       6.4415
    7137       6.4531
    7138       6.1924
    7139       6.6852
    7140       6.5782
    7141       6.5179
    7142       6.2083
    7143       6.2269
    7144       6.3658
    7145       6.3843
    7146       6.1365
    7147       6.1393
    7148       6.4388
    7149       6.5574
    7150       6.6683
    7151       6.5044
    7152       6.6784
    7153       6.3357
    7154       6.6758
    7155       6.7868
    7156       6.7632
    7157       6.6031
    7158       6.8687
    7159       6.6720
    7160       6.7338
    7161       6.8836
    7162       6.7879
    7163       6.3309
    7164       6.4916
    7165       6.3119
    7166       6.4955
    7167       5.8998
    7168       6.8354
    7169       6.3980
    7170       6.4173
    7171       6.4356
    7172       5.9820
    7173       6.2935
    7174       6.1623
    7175       6.4526
    7176       6.8701
    7177       6.0657
    7178       5.8540
    7179       6.0706
    7180       6.4129
    7181       6.2424
    7182       6.2178
    7183       6.4713
    7184       6.5669
    7185       6.6825
    7186       6.3066
    7187       6.2905
    7188       6.6995
    7189       6.4414
    7190       6.2999
    7191       6.6352
    7192       6.8604
    7193       6.4384
    7194       6.7582
    7195       6.6662
    7196       7.0516
    7197       6.6742
    7198       6.4689
    7199       6.4130
    7200       6.6215
    7201       6.5973
    7202       6.1964
    7203       6.8269
    7204       6.7001
    7205       6.5496
    7206       6.6099
    7207       6.5230
    7208       6.8279
    7209       6.9372
    7210       6.5517
    7211       6.5006
    7212       6.6744
    7213       6.7313
    7214       6.5604
    7215       6.3326
    7216       6.4446
    7217       6.5510
    7218       7.6041
    7219       8.1188
    7220       7.1618
    7221       7.3261
    7222       7.1977
    7223       7.4687
    7224       7.0292
    7225       7.1715
    7226       6.7229
    7227       6.9596
    7228       7.3463
    7229       6.9150
    7230       7.5044
    7231       6.6188
    7232       6.4117
    7233       7.5195
    7234       6.4431
    7235       6.5164
    7236       6.6960
    7237       6.9248
    7238       6.9364
    7239       7.0508
    7240       7.0260
    7241       6.0209
    7242       6.9389
    7243       6.7126
    7244       6.6006
    7245       6.6572
    7246       6.4245
    7247       6.6576
    7248       6.5259
    7249       6.6224
    7250       6.7341
    7251       6.7700
    7252       6.3403
    7253       6.7141
    7254       6.8127
    7255       6.9678
    7256       6.1096
    7257       7.0267
    7258       6.6705
    7259       6.4523
    7260       6.3921
    7261       6.4884
    7262       6.7476
    7263       6.0856
    7264       6.6011
    7265       6.5251
    7266       6.2506
    7267       6.3630
    7268       6.3325
    7269       6.4305
    7270       6.5588
    7271       7.1391
    7272       6.4368
    7273       6.2857
    7274       6.8548
    7275       6.3434
    7276       6.5336
    7277       6.3130
    7278       6.6709
    7279       6.9758
    7280       6.4209
    7281       6.5251
    7282       6.7371
    7283       6.6501
    7284       6.4874
    7285       6.5769
    7286       6.8885
    7287       6.2976
    7288       6.7074
    7289       6.6799
    7290       6.4719
    7291       6.4044
    7292       6.4331
    7293       6.4019
    7294       6.3049
    7295       6.2108
    7296       6.2945
    7297       6.3479
    7298       6.3850
    7299       6.2839
    7300       6.7237
    7301       6.5185
    7302       6.8363
    7303       6.7212
    7304       6.8178
    7305       6.5245
    7306       6.4251
    7307       6.1596
    7308       6.3942
    7309       6.6051
    7310       6.4213
    7311       6.3616
    7312       6.0966
    7313       6.6184
    7314       6.5300
    7315       6.2413
    7316       6.5282
    7317       6.1578
    7318       6.3220
    7319       6.1805
    7320       5.8810
    7321       6.0539
    7322       6.3005
    7323       6.2562
    7324       6.6929
    7325       6.2463
    7326       6.4412
    7327       6.2641
    7328       6.2861
    7329       6.2936
    7330       6.6494
    7331       6.1423
    7332       6.2773
    7333       6.1152
    7334       6.4140
    7335       6.4015
    7336       6.6406
    7337       6.8298
    7338       6.7141
    7339       6.4468
    7340       6.1837
    7341       6.2742
    7342       6.4064
    7343       6.1312
    7344       6.9285
    7345       6.1098
    7346       6.2208
    7347       6.0437
    7348       5.8581
    7349       6.3874
    7350       6.2412
    7351       6.5261
    7352       6.4448
    7353       6.2919
    7354       6.2817
    7355       6.7544
    7356       6.8029
    7357       6.6267
    7358       6.0422
    7359       6.3479
    7360       6.1000
    7361       6.5802
    7362       6.3984
    7363       6.2697
    7364       6.5522
    7365       6.3158
    7366       6.1985
    7367       6.3846
    7368       6.6018
    7369       6.6135
    7370       6.1892
    7371       6.4707
    7372       6.2126
    7373       6.1140
    7374       6.4983
    7375       6.3372
    7376       6.4365
    7377       6.3552
    7378       6.5564
    7379       6.1429
    7380       6.0143
    7381       6.2007
    7382       6.2976
    7383       6.0127
    7384       6.3361
    7385       6.3101
    7386       6.0543
    7387       6.5212
    7388       6.3514
    7389       6.4000
    7390       6.3907
    7391       6.3631
    7392       6.1703
    7393       6.5993
    7394       6.6355
    7395       6.8399
    7396       6.1553
    7397       6.4548
    7398       6.2546
    7399       6.4200
    7400       6.1289
    7401       6.6554
    7402       6.6052
    7403       6.2822
    7404       6.3450
    7405       6.1913
    7406       6.2346
    7407       6.1623
    7408       6.1069
    7409       6.2482
    7410       6.0124
    7411       6.3781
    7412       6.8808
    7413       6.3948
    7414       6.2248
    7415       6.3692
    7416       6.5931
    7417       6.6619
    7418       6.5970
    7419       7.0094
    7420       6.0409
    7421       6.6161
    7422       6.3215
    7423       6.3440
    7424       6.3281
    7425       6.3442
    7426       6.5471
    7427       6.1339
    7428       6.2892
    7429       6.4274
    7430       5.8775
    7431       5.8505
    7432       6.1970
    7433       6.4805
    7434       6.1280
    7435       6.3239
    7436       6.6975
    7437       6.4742
    7438       6.3713
    7439       6.3019
    7440       6.0318
    7441       6.3450
    7442       6.7640
    7443       6.2173
    7444       6.6311
    7445       6.2258
    7446       7.2016
    7447       6.8394
    7448       6.5814
    7449       6.7413
    7450       6.4484
    7451       7.1131
    7452       6.3434
    7453       6.5593
    7454       6.5507
    7455       6.4431
    7456       6.4272
    7457       6.6900
    7458       6.3375
    7459       6.0506
    7460       6.4009
    7461       6.1309
    7462       6.5181
    7463       6.4491
    7464       6.0950
    7465       6.3740
    7466       6.0628
    7467       6.2259
    7468       6.2475
    7469       6.2729
    7470       6.4275
    7471       6.0741
    7472       6.1353
    7473       6.4159
    7474       5.9584
    7475       6.4029
    7476       6.2194
    7477       6.5048
    7478       6.1939
    7479       6.1651
    7480       6.3793
    7481       6.5534
    7482       6.4504
    7483       6.4200
    7484       6.1996
    7485       6.2823
    7486       6.5084
    7487       6.3479
    7488       6.3960
    7489       5.9067
    7490       6.2882
    7491       6.1987
    7492       6.0244
    7493       6.5259
    7494       6.4783
    7495       6.4433
    7496       6.2879
    7497       6.4095
    7498       6.1106
    7499       6.3103
    7500       6.3867
    7501       5.9085
    7502       6.3720
    7503       6.4467
    7504       6.8160
    7505       6.1400
    7506       6.6530
    7507       6.5272
    7508       6.3209
    7509       6.3585
    7510       6.0804
    7511       6.4020
    7512       6.3509
    7513       6.1487
    7514       6.2996
    7515       6.1754
    7516       6.7104
    7517       6.4548
    7518       6.6953
    7519       6.7618
    7520       6.3594
    7521       6.1718
    7522       6.4780
    7523       6.3377
    7524       6.0342
    7525       5.9934
    7526       6.0687
    7527       6.2183
    7528       6.1038
    7529       6.5179
    7530       6.2032
    7531       6.2847
    7532       6.4092
    7533       6.5257
    7534       6.5219
    7535       6.1956
    7536       6.6122
    7537       6.2338
    7538       6.0493
    7539       6.1256
    7540       6.1130
    7541       6.0224
    7542       6.0032
    7543       6.1382
    7544       6.2284
    7545       6.5964
    7546       6.1041
    7547       6.1495
    7548       6.2672
    7549       6.0293
    7550       6.7055
    7551       6.6762
    7552       6.1621
    7553       6.1204
    7554       6.4477
    7555       6.6867
    7556       6.5250
    7557       6.2984
    7558       6.3815
    7559       6.5655
    7560       6.2747
    7561       6.4614
    7562       6.0946
    7563       6.2186
    7564       6.3285
    7565       6.4362
    7566       7.2422
    7567       6.2201
    7568       6.4557
    7569       6.3685
    7570       6.1675
    7571       5.9621
    7572       6.3449
    7573       6.2630
    7574       6.1680
    7575       6.1555
    7576       6.4304
    7577       6.3321
    7578       6.4541
    7579       6.9523
    7580       6.3710
    7581       6.3019
    7582       6.6842
    7583       6.4806
    7584       6.7799
    7585       6.2854
    7586       6.3152
    7587       6.2574
    7588       6.3624
    7589       6.3968
    7590       6.1017
    7591       6.1958
    7592       6.5774
    7593       6.2453
    7594       6.1110
    7595       6.3868
    7596       6.1654
    7597       6.1858
    7598       6.0737
    7599       6.3591
    7600       6.0942
    7601       6.0247
    7602       6.2328
    7603       6.0736
    7604       6.5186
    7605       6.0251
    7606       6.1543
    7607       6.1133
    7608       6.1278
    7609       5.9194
    7610       6.4086
    7611       6.2674
    7612       6.3910
    7613       6.5138
    7614       6.3084
    7615       6.3120
    7616       6.4712
    7617       6.3940
    7618       6.6427
    7619       6.4128
    7620       6.3337
    7621       6.1902
    7622       6.0973
    7623       6.1650
    7624       6.5520
    7625       5.9642
    7626       6.2256
    7627       6.1219
    7628       6.1604
    7629       6.7907
    7630       6.1177
    7631       6.7118
    7632       6.2196
    7633       6.2074
    7634       6.4508
    7635       6.4594
    7636       6.3889
    7637       6.5256
    7638       6.3524
    7639       6.7087
    7640       6.7796
    7641       6.2125
    7642       6.4004
    7643       6.6598
    7644       6.3572
    7645       6.6451
    7646       6.2441
    7647       6.6397
    7648       6.1517
    7649       6.3562
    7650       6.2065
    7651       6.1992
    7652       5.9221
    7653       6.5676
    7654       6.6517
    7655       6.6767
    7656       6.4456
    7657       6.5332
    7658       6.6486
    7659       6.1532
    7660       6.5362
    7661       6.4868
    7662       6.2294
    7663       5.9897
    7664       6.4809
    7665       6.2514
    7666       6.5108
    7667       6.2939
    7668       6.3930
    7669       6.2666
    7670       6.4955
    7671       6.0278
    7672       6.3912
    7673       6.4365
    7674       6.5961
    7675       6.5533
    7676       6.6264
    7677       6.1901
    7678       6.8239
    7679       6.8493
    7680       6.3315
    7681       6.2967
    7682       7.1630
    7683       6.2728
    7684       6.7891
    7685       6.6922
    7686       6.4299
    7687       6.4951
    7688       6.7696
    7689       6.7314
    7690       6.4197
    7691       6.6336
    7692       6.1800
    7693       6.6268
    7694       6.5036
    7695       6.5141
    7696       6.4074
    7697       7.1308
    7698       6.7511
    7699       6.3046
    7700       6.3139
    7701       6.0154
    7702       6.3353
    7703       6.4630
    7704       6.1246
    7705       6.2141
    7706       6.2766
    7707       6.4698
    7708       6.5889
    7709       6.3620
    7710       6.4982
    7711       6.7628
    7712       6.5932
    7713       6.1863
    7714       6.4652
    7715       6.8055
    7716       6.5888
    7717       7.0528
    7718       6.7061
    7719       7.1764
    7720       6.6736
    7721       6.9481
    7722       6.6668
    7723       6.8176
    7724       6.5756
    7725       6.6915
    7726       6.4066
    7727       6.5422
    7728       6.9256
    7729       6.6346
    7730       6.7171
    7731       6.7822
    7732       6.7196
    7733       6.3172
    7734       6.6669
    7735       6.2613
    7736       6.3088
    7737       6.4676
    7738       7.0460
    7739       6.7129
    7740       7.2868
    7741       6.8840
    7742       6.8130
    7743       6.6982
    7744       6.7711
    7745       6.7932
    7746       7.4189
    7747       6.8236
    7748       6.8053
    7749       6.4052
    7750       6.7296
    7751       6.9183
    7752       6.4570
    7753       6.6232
    7754       6.4908
    7755       6.3359
    7756       5.9136
    7757       6.4498
    7758       6.3899
    7759       6.6112
    7760       6.5886
    7761       6.6383
    7762       6.6639
    7763       6.3161
    7764       6.6727
    7765       6.2837
    7766       6.9150
    7767       6.3959
    7768       6.6486
    7769       6.6652
    7770       6.3534
    7771       6.5817
    7772       6.4427
    7773       6.1763
    7774       6.4182
    7775       6.3440
    7776       6.4633
    7777       6.3749
    7778       6.3451
    7779       6.8767
    7780       6.2417
    7781       6.5405
    7782       6.7658
    7783       6.3805
    7784       6.6597
    7785       6.6498
    7786       6.3898
    7787       6.6098
    7788       6.9135
    7789       6.9574
    7790       6.9107
    7791       6.5390
    7792       6.5298
    7793       6.8751
    7794       6.5547
    7795       6.8562
    7796       6.7668
    7797       6.8854
    7798       7.2182
    7799       7.1306
    7800       6.8433
    7801       6.9208
    7802       7.6083
    7803       6.9185
    7804       7.2174
    7805       6.5972
    7806       7.5475
    7807       7.1120
    7808       7.5389
    7809       6.8642
    7810       6.6928
    7811       6.8828
    7812       6.6643
    7813       6.4888
    7814       6.5884
    7815       6.4123
    7816       6.3642
    7817       6.3702
    7818       6.6680
    7819       6.9717
    7820       6.4214
    7821       6.8208
    7822       6.5091
    7823       6.6733
    7824       6.1255
    7825       6.6324
    7826       6.5055
    7827       6.1792
    7828       6.2496
    7829       5.9042
    7830       6.6778
    7831       6.6086
    7832       6.4763
    7833       6.3775
    7834       6.6506
    7835       6.6440
    7836       6.3492
    7837       6.2984
    7838       6.4527
    7839       6.6139
    7840       6.3756
    7841       6.7212
    7842       6.5550
    7843       7.1542
    7844       7.3959
    7845       6.9701
    7846       6.9809
    7847       6.6761
    7848       6.6694
    7849       6.8654
    7850       6.9502
    7851       6.6797
    7852       6.4849
    7853       6.4421
    7854       6.3791
    7855       6.5636
    7856       6.5815
    7857       6.2233
    7858       6.2941
    7859       6.6168
    7860       6.2519
    7861       6.5173
    7862       6.6910
    7863       6.8365
    7864       6.4615
    7865       6.4027
    7866       6.5496
    7867       6.7497
    7868       6.2329
    7869       6.4137
    7870       6.6576
    7871       6.8084
    7872       6.3871
    7873       6.4011
    7874       6.3274
    7875       6.5804
    7876       6.4849
    7877       6.2441
    7878       6.4008
    7879       6.9743
    7880       6.0708
    7881       6.1572
    7882       6.3322
    7883       6.5318
    7884       6.9662
    7885       6.3111
    7886       6.3789
    7887       6.4296
    7888       6.6235
    7889       6.5545
    7890       6.3526
    7891       6.7069
    7892       6.8497
    7893       6.7201
    7894       6.4818
    7895       6.4850
    7896       6.4021
    7897       6.0529
    7898       6.4391
    7899       6.6009
    7900       6.2312
    7901       6.5712
    7902       6.7122
    7903       6.3911
    7904       7.0166
    7905       6.9605
    7906       7.0963
    7907       6.8203
    7908       6.5900
    7909       6.5460
    7910       6.5630
    7911       6.5064
    7912       6.2995
    7913       6.5839
    7914       7.1463
    7915       7.0249
    7916       7.1120
    7917       7.1474
    7918       6.6004
    7919       6.6414
    7920       6.6740
    7921       6.9418
    7922       6.6074
    7923       6.6055
    7924       6.8613
    7925       6.5706
    7926       6.7498
    7927       6.4130
    7928       6.5650
    7929       6.3174
    7930       6.4724
    7931       6.5261
    7932       6.3300
    7933       6.7722
    7934       6.3334
    7935       6.4028
    7936       6.4895
    7937       6.3719
    7938       6.4470
    7939       6.4673
    7940       6.3266
    7941       6.3627
    7942       6.4672
    7943       6.0729
    7944       6.5469
    7945       6.7092
    7946       6.1337
    7947       6.4560
    7948       6.2705
    7949       6.1135
    7950       6.0842
    7951       6.3238
    7952       6.3846
    7953       6.0866
    7954       6.5743
    7955       6.2755
    7956       6.7073
    7957       6.3205
    7958       6.3692
    7959       6.0754
    7960       6.3518
    7961       6.1756
    7962       6.3983
    7963       6.5685
    7964       6.8419
    7965       6.5634
    7966       6.2043
    7967       6.2677
    7968       6.6270
    7969       6.5813
    7970       7.0155
    7971       6.7941
    7972       6.7943
    7973       6.5157
    7974       6.5577
    7975       6.7284
    7976       6.5911
    7977       6.4718
    7978       6.9080
    7979       6.4500
    7980       6.2612
    7981       6.3827
    7982       6.5926
    7983       6.7945
    7984       6.3400
    7985       6.3679
    7986       6.8403
    7987       7.4148
    7988       6.8408
    7989       6.8295
    7990       6.6114
    7991       6.9785
    7992       6.4257
    7993       6.6693
    7994       6.6655
    7995       6.3849
    7996       6.6764
    7997       6.8449
    7998       7.2913
    7999       6.3836
    8000       6.5261
    8001       6.3737
    8002       6.4521
    8003       6.5214
    8004       6.3913
    8005       6.2461
    8006       6.2564
    8007       6.1865
    8008       6.4321
    8009       6.3615
    8010       6.4295
    8011       6.4232
    8012       6.6068
    8013       6.5960
    8014       6.5882
    8015       6.4889
    8016       6.4862
    8017       6.2726
    8018       6.1875
    8019       6.4162
    8020       6.3531
    8021       6.4689
    8022       6.3736
    8023       7.0349
    8024       6.6477
    8025       6.6777
    8026       7.0086
    8027       6.8627
    8028       6.6197
    8029       6.6884
    8030       6.8685
    8031       6.7192
    8032       6.4891
    8033       6.1784
    8034       6.6285
    8035       6.7585
    8036       6.4470
    8037       6.8749
    8038       6.4099
    8039       6.5275
    8040       6.2664
    8041       6.4415
    8042       6.4977
    8043       6.7781
    8044       6.3125
    8045       6.4708
    8046       6.4046
    8047       6.1918
    8048       6.9120
    8049       6.2892
    8050       6.5799
    8051       6.4431
    8052       6.5706
    8053       6.7620
    8054       6.3486
    8055       6.5438
    8056       6.7402
    8057       6.4592
    8058       6.3504
    8059       6.7536
    8060       6.3519
    8061       6.3443
    8062       6.3347
    8063       6.9987
    8064       7.3037
    8065       6.7316
    8066       6.2989
    8067       6.4948
    8068       6.5508
    8069       6.3797
    8070       6.4503
    8071       6.5315
    8072       6.4883
    8073       6.7683
    8074       6.6827
    8075       6.8069
    8076       6.3737
    8077       6.5619
    8078       6.3338
    8079       6.4879
    8080       6.4471
    8081       6.4267
    8082       6.4312
    8083       6.6123
    8084       6.2460
    8085       6.2846
    8086       6.2127
    8087       6.3974
    8088       6.4717
    8089       6.1834
    8090       6.5580
    8091       6.5709
    8092       6.4275
    8093       6.1906
    8094       6.5124
    8095       6.6440
    8096       6.5606
    8097       6.1434
    8098       6.4094
    8099       6.0628
    8100       6.3386
    8101       6.3860
    8102       7.1394
    8103       6.3374
    8104       6.5437
    8105       6.6611
    8106       6.4234
    8107       6.2484
    8108       6.4352
    8109       6.4935
    8110       6.3014
    8111       6.4887
    8112       6.5993
    8113       6.2631
    8114       6.7207
    8115       6.2686
    8116       6.4481
    8117       6.5184
    8118       6.5076
    8119       6.3713
    8120       6.3244
    8121       6.8920
    8122       7.2734
    8123       6.1155
    8124       6.0937
    8125       6.5305
    8126       6.8117
    8127       6.4588
    8128       6.1867
    8129       6.3152
    8130       6.5106
    8131       6.4291
    8132       6.5939
    8133       6.3709
    8134       6.2246
    8135       6.6589
    8136       6.3249
    8137       6.6425
    8138       6.8165
    8139       6.6722
    8140       6.6084
    8141       6.4808
    8142       6.6299
    8143       6.6234
    8144       6.3127
    8145       6.4079
    8146       6.3162
    8147       6.1737
    8148       6.5535
    8149       6.5561
    8150       6.7617
    8151       6.4566
    8152       6.5437
    8153       6.7020
    8154       6.5635
    8155       6.5433
    8156       6.1548
    8157       6.4124
    8158       6.7787
    8159       6.3928
    8160       6.5383
    8161       6.7611
    8162       7.2133
    8163       6.5850
    8164       6.3850
    8165       6.3506
    8166       6.4282
    8167       6.9342
    8168       6.5964
    8169       6.8847
    8170       6.5024
    8171       6.6803
    8172       6.9480
    8173       6.4416
    8174       6.8050
    8175       6.4526
    8176       6.3156
    8177       7.3121
    8178       6.7695
    8179       6.4394
    8180       6.7877
    8181       6.4510
    8182       6.9073
    8183       6.5745
    8184       6.9127
    8185       6.4329
    8186       6.8732
    8187       6.2407
    8188       7.2344
    8189       6.9672
    8190       6.7647
    8191       6.6210
    8192       6.7097
    8193       6.6440
    8194       6.2608
    8195       6.7073
    8196       6.3892
    8197       6.3255
    8198       7.1103
    8199       6.5532
    8200       6.8301
    8201       6.3839
    8202       6.6777
    8203       7.1665
    8204       6.6234
    8205       6.3615
    8206       6.4610
    8207       6.3722
    8208       6.7400
    8209       6.1320
    8210       6.7602
    8211       6.4300
    8212       6.2276
    8213       6.6807
    8214       6.3465
    8215       6.6466
    8216       6.5137
    8217       6.2963
    8218       6.7433
    8219       6.4463
    8220       6.6944
    8221       6.8167
    8222       6.7283
    8223       6.3443
    8224       6.1577
    8225       6.3056
    8226       6.5196
    8227       6.2177
    8228       6.1750
    8229       6.5051
    8230       6.2901
    8231       6.2851
    8232       7.0345
    8233       6.7704
    8234       6.3912
    8235       6.3929
    8236       6.5680
    8237       6.1344
    8238       6.3218
    8239       6.6233
    8240       6.1840
    8241       6.5278
    8242       7.1130
    8243       6.3608
    8244       6.5496
    8245       6.3722
    8246       6.5552
    8247       6.7257
    8248       6.4827
    8249       6.7355
    8250       6.6059
    8251       6.7402
    8252       6.5201
    8253       6.3729
    8254       6.9380
    8255       7.8626
    8256       7.4834
    8257       7.5561
    8258       8.3915
    8259       8.1796
    8260       8.5633
    8261       8.5155
    8262       8.7068
    8263       8.4469
    8264       8.0823
    8265       7.7295
    8266       7.9743
    8267       8.2709
    8268       8.1586
    8269       8.5430
    8270       8.4292
    8271       8.5676
    8272       8.7168
    8273       8.8069
    8274       8.5713
    8275       8.8280
    8276       8.8589
    8277       8.4694
    8278       8.8717
    8279       9.0726
    8280       8.1420
    8281       8.5314
    8282       8.7238
    8283       8.2908
    8284       8.8151
    8285       8.3931
    8286       8.6052
    8287       8.1807
    8288       8.1908
    8289       8.0804
    8290       8.1237
    8291       8.1880
    8292       7.7262
    8293       7.8632
    8294       7.5942
    8295       7.1067
    8296       7.0653
    8297       7.9157
    8298       7.6885
    8299       7.6444
    8300       7.8330
    8301       8.0750
    8302       8.0381
    8303       7.9712
    8304       8.8266
    8305       7.7168
    8306       7.4400
    8307       7.4143
    8308       7.8213
    8309       7.7208
    8310       7.2251
    8311       7.6151
    8312       8.0257
    8313       7.9805
    8314       8.7171
    8315       8.4876
    8316       8.1518
    8317       7.4597
    8318       8.2078
    8319       8.2908
    8320       7.8807
    8321       7.9651
    8322       8.0564
    8323       7.6339
    8324       7.9088
    8325       8.6032
    8326       7.8267
    8327       7.6803
    8328       8.0644
    8329       7.8957
    8330       8.1540
    8331       7.9283
    8332       8.0694
    8333       8.0600
    8334       8.3320
    8335       8.6407
    8336       8.4616
    8337       8.7681
    8338       8.2677
    8339       8.8392
    8340       9.3924
    8341       9.0640
    8342      10.0215
    8343       9.2468
    8344       9.5702
    8345       9.7623
    8346       8.7261
    8347       8.6135
    8348       8.7721
    8349       9.1154
    8350       8.3046
    8351       8.8367
    8352       8.7211
    8353       8.0014
    8354       8.3059
    8355       7.8245
    8356       8.3281
    8357       8.2145
    8358       7.9707
    8359       8.8705
    8360       8.8976
    8361       8.5518
    8362       8.2676
    8363       8.9534
    8364       8.2449
    8365       8.1041
    8366       8.1702
    8367       8.1285
    8368       7.4303
    8369       6.8912
    8370       7.2689
    8371       8.5448
    8372       8.1424
    8373       8.3490
    8374       8.2707
    8375       8.3111
    8376       7.6365
    8377       8.6126
    8378       8.2031
    8379       8.4316
    8380       8.4748
    8381       7.9448
    8382       7.8740
    8383       8.4882
    8384       8.3536
    8385       7.8224
    8386       8.2898
    8387       7.9656
    8388       8.0814
    8389       8.1296
    8390       9.1516
    8391       8.6655
    8392       8.2334
    8393       8.8321
    8394       8.8851
    8395       8.6809
    8396       9.6362
    8397       8.9343
    8398       9.3787
    8399       8.5661
    8400       8.9359
    8401       8.7254
    8402       8.2599
    8403       8.3860
    8404       8.2478
    8405       8.5220
    8406       8.6782
    8407       8.2360
    8408       8.3820
    8409       8.2280
    8410       8.4071
    8411       8.3283
    8412       8.5862
    8413       8.3739
    8414       8.4854
    8415       8.7755
    8416       8.9342
    8417       9.0897
    8418       8.3563
    8419       8.2040
    8420       8.4620
    8421       8.1327
    8422       8.7526
    8423       8.7279
    8424       8.9364
    8425       8.7012
    8426       8.1855
    8427       8.6622
    8428       8.5554
    8429       8.4714
    8430       9.0391
    8431       8.9270
    8432       9.2090
    8433       8.8309
    8434       8.0876
    8435       9.0233
    8436       9.0579
    8437       9.0405
    8438       8.2369
    8439       8.3672
    8440       8.5754
    8441       8.6768
    8442       9.4124
    8443       7.8464
    8444       8.4703
    8445       8.3297
    8446       8.7740
    8447       8.5159
    8448       8.5414
    8449       8.2849
    8450       8.1557
    8451       8.2434
    8452       8.4598
    8453       8.6837
    8454       8.0308
    8455       8.2940
    8456       8.6785
    8457       8.6786
    8458       8.3516
    8459       8.6178
    8460       8.5622
    8461       8.3981
    8462       7.9732
    8463       7.9815
    8464       7.9588
    8465       7.5047
    8466       8.0952
    8467       7.5493
    8468       8.0367
    8469       7.4126
    8470       8.2869
    8471       7.7534
    8472       7.8803
    8473       7.6824
    8474       8.5791
    8475       8.4302
    8476       8.8133
    8477       8.6149
    8478       8.7842
    8479       8.5807
    8480       8.4602
    8481       8.8419
    8482       9.1317
    8483       8.9550
    8484       8.7229
    8485       8.5708
    8486       7.9034
    8487       8.0677
    8488       7.7147
    8489       8.3044
    8490       8.4292
    8491       8.0345
    8492       7.9447
    8493       7.9747
    8494       8.3201
    8495       8.2684
    8496       8.1010
    8497       8.7871
    8498       8.5177
    8499       8.8799
    8500       8.5327
    8501       8.9962
    8502       8.4752
    8503       8.1698
    8504       7.9531
    8505       8.1407
    8506       7.7621
    8507       7.7110
    8508       7.9956
    8509       7.9095
    8510       8.0171
    8511       7.9925
    8512       7.8567
    8513       8.0392
    8514       8.4102
    8515       8.1042
    8516       8.0612
    8517       8.2988
    8518       8.4857
    8519       8.7409
    8520       9.1557
    8521       9.5044
    8522       8.7005
    8523       8.9637
    8524       8.5324
    8525       8.9341
    8526       8.5877
    8527       8.5414
    8528       8.5359
    8529       8.1157
    8530       8.5242
    8531       8.8759
    8532       8.7145
    8533       9.0685
    8534       8.0626
    8535       8.5004
    8536       8.9096
    8537       8.8395
    8538       8.6011
    8539       8.7201
    8540       8.5656
    8541       8.6907
    8542       9.0966
    8543       9.0062
    8544       9.0097
    8545       9.1327
    8546       9.5502
    8547       8.5801
    8548       8.7945
    8549       8.6393
    8550       8.4060
    8551       8.6117
    8552       8.6668
    8553       8.6246
    8554       8.8439
    8555       8.9374
    8556       9.2763
    8557       9.0321
    8558       8.5220
    8559       9.1884
    8560       8.5455
    8561       9.3466
    8562       8.9563
    8563       8.9455
    8564       9.1085
    8565       9.3848
    8566       8.9486
    8567       8.8006
    8568      10.1006
    8569       8.7577
    8570       8.7649
    8571       8.9274
    8572       8.6104
    8573       8.9553
    8574       9.4610
    8575       9.3860
    8576       9.2632
    8577       9.1533
    8578       8.8858
    8579       9.3438
    8580       8.5204
    8581       8.9743
    8582       8.9433
    8583       8.5845
    8584       8.9492
    8585       9.4629
    8586       8.9757
    8587       8.8705
    8588       8.2658
    8589       9.2995
    8590       8.7011
    8591       8.9071
    8592       8.8898
    8593       8.9158
    8594       8.9832
    8595       8.1288
    8596       8.4321
    8597       8.5103
    8598       8.5977
    8599       8.8935
    8600       8.5695
    8601       8.3779
    8602       8.6543
    8603       8.6073
    8604       7.9465
    8605       8.1416
    8606       8.2952
    8607       8.4832
    8608       8.6769
    8609       8.7326
    8610       8.7914
    8611       9.7033
    8612       9.4012
    8613       9.5031
    8614       9.0907
    8615       9.2914
    8616       9.1770
    8617       9.2570
    8618       8.4490
    8619       8.4858
    8620       9.5551
    8621       9.0912
    8622       8.8231
    8623       8.7807
    8624       8.8438
    8625       8.8780
    8626       8.6382
    8627       9.2689
    8628       8.8592
    8629       8.9084
    8630       8.4947
    8631       8.7430
    8632       8.9270
    8633       9.3857
    8634       9.4033
    8635       8.9207
    8636       9.3068
    8637       9.5208
    8638       9.7250
    8639      10.2867
    8640       9.6962
    8641      10.0959
    8642      10.1612
    8643       9.7991
    8644       9.7202
    8645       9.3410
    8646       9.5120
    8647       9.5810
    8648      10.2999
    8649       9.6760
    8650       9.0841
    8651       9.2359
    8652       9.6502
    8653      10.0569
    8654       9.9577
    8655       9.5796
    8656       9.7256
    8657       9.0407
    8658       9.8762
    8659       9.6181
    8660      10.2261
    8661       9.3203
    8662       9.1012
    8663       9.5980
    8664       9.5036
    8665       9.1335
    8666       8.8941
    8667       8.2668
    8668       9.0007
    8669       9.5280
    8670       8.8364
    8671       9.4473
    8672       9.5368
    8673       8.8767
    8674       8.7603
    8675       9.0016
    8676       8.6124
    8677       9.0442
    8678       8.7215
    8679       8.7929
    8680       9.2952
    8681       9.0262
    8682      10.1355
    8683       9.9685
    8684       9.3345
    8685       9.3238
    8686       9.1387
    8687       9.8878
    8688       9.8437
    8689      10.3240
    8690      10.6746
    8691      10.7510
    8692      10.4760
    8693      11.3963
    8694       9.9628
    8695      10.7086
    8696      10.9183
    8697      10.4437
    8698      10.7825
    8699       9.8740
    8700      10.3377
    8701       9.7136
    8702       9.4753
    8703       9.6880
    8704       9.1167
    8705       9.5457
    8706       9.5936
    8707      10.0933
    8708       9.9994
    8709      10.2263
    8710       9.4244
    8711       9.3767
    8712       9.3935
    8713       9.2805
    8714       9.1956
    8715       9.7429
    8716       9.5130
    8717       9.3771
    8718       9.6603
    8719       9.2436
    8720       9.2568
    8721       9.0796
    8722       9.1342
    8723       8.3673
    8724       8.5913
    8725       8.6633
    8726       8.6349
    8727       8.4554
    8728       8.9771
    8729       9.2188
    8730       9.1390
    8731       8.5409
    8732       8.4054
    8733       9.1717
    8734       9.3304
    8735       8.6352
    8736       8.8695
    8737       9.2113
    8738       8.7662
    8739       8.6082
    8740       9.1235
    8741       8.2562
    8742       8.3559
    8743       8.1874
    8744       7.6956
    8745       8.5093
    8746       8.6217
    8747       8.2963
    8748       8.6486
    8749       9.1369
    8750       8.3710
    8751       8.7026
    8752       9.4455
    8753       8.5890
    8754       8.9209
    8755       8.9508
    8756       8.2773
    8757       8.6712
    8758       9.8343
    8759       9.3047
    8760       9.3737
    8761       9.5923
    8762      10.4455
    8763      10.0256
    8764       9.9717
    8765       9.4933
    8766       9.4147
    8767       9.4348
    8768       8.7341
    8769      10.0578
    8770       9.1034
    8771       9.2376
    8772       8.6283
    8773       8.9008
    8774       8.6133
    8775       8.7042
    8776       9.1692
    8777       9.2585
    8778       9.8463
    8779       9.7915
    8780      10.3037
    8781       9.2905
    8782       9.8327
    8783       9.8756
    8784      10.0522
    8785       9.5328
    8786       9.4379
    8787       9.2506
    8788       9.1147
    8789       9.5717
    8790       9.6536
    8791      10.1903
    8792      10.0744
    8793       9.9077
    8794      10.0001
    8795      11.0330
    8796      10.6901
    8797      10.6772
    8798      10.3846
    8799      10.0771
    8800       8.9967
    8801      10.0603
    8802       8.9663
    8803       8.9128
    8804       9.3515
    8805       9.3803
    8806       9.0681
    8807       8.7285
    8808       9.0222
    8809       8.6082
    8810       8.8829
    8811       9.1047
    8812       8.8964
    8813       8.6656
    8814       9.1856
    8815       9.0205
    8816       9.6526
    8817       9.4307
    8818      10.4693
    8819       9.9226
    8820       9.3405
    8821       8.9720
    8822       9.0224
    8823       9.4619
    8824       9.5397
    8825       9.2164
    8826      10.1992
    8827       9.1947
    8828       9.7711
    8829       9.1124
    8830       8.6210
    8831       8.5854
    8832       9.3025
    8833       8.4457
    8834       8.1393
    8835       8.7204
    8836       8.4120
    8837       8.6530
    8838       8.8973
    8839       8.4242
    8840       8.3504
    8841       8.4380
    8842       8.8539
    8843       7.8068
    8844       8.2529
    8845       8.5990
    8846       7.7943
    8847       8.3980
    8848       8.7933
    8849       7.5060
    8850       8.3229
    8851       7.1869
    8852       8.0537
    8853       7.7742
    8854       7.7053
    8855       7.7081
    8856       8.0818
    8857       8.2852
    8858       8.0637
    8859       7.6331
    8860       7.1051
    8861       7.0084
    8862       6.9163
    8863       7.4254
    8864       6.6068
    8865       6.9821
    8866       7.8920
    8867       7.0999
    8868       7.0182
    8869       6.9835
    8870       6.3588
    8871       6.4791
    8872       6.8010
    8873       6.4471
    8874       7.0898
    8875       6.7018
    8876       6.7023
    8877       6.5080
    8878       6.2241
    8879       7.0033
    8880       6.5219
    8881       6.5632
    8882       7.0345
    8883       6.7941
    8884       6.5424
    8885       6.6885
    8886       6.5874
    8887       6.2724
    8888       6.6892
    8889       6.7004
    8890       6.4892
    8891       6.4471
    8892       6.7549
    8893       6.9592
    8894       6.3875
    8895       7.0832
    8896       6.8618
    8897       6.5435
    8898       6.5767
    8899       6.3787
    8900       6.3269
    8901       6.1342
    8902       6.5242
    8903       5.9380
    8904       6.1494
    8905       5.6588
    8906       6.2277
    8907       6.2283
    8908       5.7127
    8909       5.8616
    8910       5.8974
    8911       6.0596
    8912       5.7551
    8913       5.7522
    8914       6.2034
    8915       5.8532
    8916       6.1198
    8917       6.3177
    8918       6.2595
    8919       6.1608
    8920       5.6602
    8921       5.8191
    8922       6.2840
    8923       5.8051
    8924       6.5459
    8925       6.1689
    8926       6.3336
    8927       6.5785
    8928       6.0735
    8929       6.2416
    8930       6.1283
    8931       6.1284
    8932       6.3962
    8933       6.6063
    8934       5.9266
    8935       5.9231
    8936       6.1855
    8937       5.4951
    8938       6.1287
    8939       6.5914
    8940       5.9718
    8941       6.6178
    8942       6.6405
    8943       6.4388
    8944       6.2222
    8945       6.2329
    8946       5.9791
    8947       6.3345
    8948       6.3450
    8949       6.5656
    8950       6.4699
    8951       7.1961
    8952       7.0164
    8953       7.0895
    8954       6.5211
    8955       6.7284
    8956       6.7518
    8957       6.8813
    8958       6.9817
    8959       6.9462
    8960       6.7038
    8961       6.6095
    8962       6.8854
    8963       6.7605
    8964       6.6116
    8965       6.9726
    8966       7.2228
    8967       7.0499
    8968       6.7471
    8969       6.7731
    8970       6.6322
    8971       7.0732
    8972       6.9554
    8973       6.8326
    8974       7.0788
    8975       6.9168
    8976       6.7272
    8977       7.1621
    8978       6.3813
    8979       7.2934
    8980       6.9479
    8981       6.4861
    8982       7.0905
    8983       6.4640
    8984       6.3746
    8985       7.2808
    8986       7.7345
    8987       7.6313
    8988       7.5620
    8989       6.4636
    8990       6.6220
    8991       6.2525
    8992       6.9042
    8993       6.8991
    8994       7.0629
    8995       6.7496
    8996       6.4191
    8997       6.7340
    8998       6.7179
    8999       6.8885
    9000       6.7275
    9001       6.8830
    9002       6.8500
    9003       6.4322
    9004       6.8107
    9005       6.4791
    9006       6.4391
    9007       6.7691
    9008       6.8453
    9009       6.1493
    9010       6.4064
    9011       6.8342
    9012       7.4058
    9013       7.1727
    9014       6.9949
    9015       7.1802
    9016       6.9200
    9017       6.8935
    9018       7.1556
    9019       7.1253
    9020       7.1684
    9021       6.6004
    9022       7.4219
    9023       6.7168
    9024       7.3059
    9025       6.6967
    9026       7.0809
    9027       7.5368
    9028       7.5923
    9029       6.9707
    9030       6.8615
    9031       6.9458
    9032       7.3385
    9033       7.6303
    9034       6.7838
    9035       7.6533
    9036       6.8827
    9037       7.5632
    9038       8.0286
    9039       8.2634
    9040       7.8978
    9041       8.0402
    9042       7.4121
    9043       7.6883
    9044       7.9633
    9045       7.6695
    9046       7.5729
    9047       7.2127
    9048       7.1457
    9049       7.2090
    9050       7.4194
    9051       7.4037
    9052       7.8504
    9053       7.6550
    9054       7.0734
    9055       7.5791
    9056       7.0836
    9057       7.1860
    9058       7.8312
    9059       7.2565
    9060       7.7645
    9061       7.3959
    9062       6.8722
    9063       7.3850
    9064       7.2419
    9065       6.8412
    9066       7.0631
    9067       7.1858
    9068       7.4971
    9069       7.0426
    9070       7.0874
    9071       7.1810
    9072       7.9516
    9073       7.9183
    9074       7.4409
    9075       7.3703
    9076       7.1047
    9077       7.0228
    9078       6.4983
    9079       6.3146
    9080       6.4412
    9081       7.1869
    9082       7.1536
    9083       7.0055
    9084       6.4551
    9085       7.2321
    9086       7.1501
    9087       7.1408
    9088       6.8417
    9089       7.2257
    9090       7.7725
    9091       8.0368
    9092       7.2585
    9093       7.0530
    9094       6.6342
    9095       6.4671
    9096       6.6845
    9097       6.1478
    9098       6.5647
    9099       6.5541
    9100       6.6393
    9101       6.7400
    9102       6.8263
    9103       6.7196
    9104       7.3067
    9105       7.0610
    9106       6.7143
    9107       6.7022
    9108       6.6036
    9109       6.4218
    9110       6.6417
    9111       7.1018
    9112       6.0930
    9113       6.5797
    9114       6.6073
    9115       6.2485
    9116       6.4323
    9117       6.4420
    9118       6.6229
    9119       5.9775
    9120       6.2572
    9121       6.3788
    9122       6.8020
    9123       7.1223
    9124       6.6440
    9125       6.5948
    9126       6.8406
    9127       6.9368
    9128       7.1337
    9129       6.9164
    9130       6.1015
    9131       6.7621
    9132       6.4880
    9133       6.7928
    9134       7.7241
    9135       6.8982
    9136       7.6273
    9137       7.0710
    9138       7.0822
    9139       7.4859
    9140       6.7569
    9141       6.9232
    9142       7.0904
    9143       6.8758
    9144       6.6115
    9145       7.6192
    9146       7.2747
    9147       7.3238
    9148       7.1661
    9149       6.7905
    9150       6.9206
    9151       6.8061
    9152       6.9743
    9153       7.2384
    9154       6.5760
    9155       6.7087
    9156       6.5790
    9157       6.2344
    9158       6.5299
    9159       7.0281
    9160       7.4200
    9161       7.2525
    9162       7.3940
    9163       6.8068
    9164       7.8014
    9165       7.3701
    9166       7.2627
    9167       7.2718
    9168       7.6172
    9169       6.9962
    9170       7.7626
    9171       7.3170
    9172       7.5584
    9173       7.3613
    9174       7.7636
    9175       7.0581
    9176       7.2089
    9177       7.6667
    9178       7.2518
    9179       7.7003
    9180       7.6325
    9181       8.0228
    9182       7.0005
    9183       7.0981
    9184       7.1721
    9185       7.0167
    9186       7.2460
    9187       7.8660
    9188       7.5271
    9189       8.0148
    9190       7.7336
    9191       7.7634
    9192       7.8023
    9193       8.3147
    9194       7.8249
    9195       8.0267
    9196       7.5052
    9197       7.6172
    9198       8.4756
    9199       8.2017
    9200       8.5829
    9201       8.9955
    9202       8.3677
    9203       8.2847
    9204       8.0650
    9205       8.8115
    9206       8.3229
    9207       8.5707
    9208       8.7398
    9209       8.8870
    9210       8.5030
    9211       8.5408
    9212       8.4289
    9213       8.4471
    9214       8.0199
    9215       8.3697
    9216       8.3342
    9217       8.2726
    9218       8.1813
    9219       7.7047
    9220       8.4598
    9221       8.8075
    9222       8.4397
    9223       8.4369
    9224       7.0964
    9225       8.2554
    9226       8.3865
    9227       8.1335
    9228       7.6258
    9229       7.4468
    9230       7.7495
    9231       8.0645
    9232       7.6522
    9233       8.2070
    9234       8.2238
    9235       8.2218
    9236       7.8762
    9237       7.8468
    9238       7.9400
    9239       8.1167
    9240       7.4595
    9241       8.1324
    9242       7.4257
    9243       7.9893
    9244       8.3765
    9245       8.5179
    9246       7.8677
    9247       6.8049
    9248       6.8007
    9249       6.9348
    9250       6.8955
    9251       7.2752
    9252       7.8927
    9253       7.0109
    9254       6.1953
    9255       6.3763
    9256       6.2913
    9257       6.3661
    9258       6.1321
    9259       6.4725
    9260       6.8035
    9261       6.7835
    9262       6.3028
    9263       6.1448
    9264       6.1174
    9265       5.7776
    9266       5.9286
    9267       6.3501
    9268       6.4688
    9269       6.5765
    9270       6.5479
    9271       6.6625
    9272       6.5735
    9273       6.6476
    9274       6.8904
    9275       6.8122
    9276       7.2406
    9277       7.4134
    9278       7.5707
    9279       7.1665
    9280       7.3128
    9281       6.9019
    9282       6.6345
    9283       6.9737
    9284       6.7595
    9285       6.4284
    9286       7.0741
    9287       6.7846
    9288       6.7797
    9289       6.9591
    9290       6.7085
    9291       6.5923
    9292       6.7709
    9293       6.8997
    9294       6.5647
    9295       6.0395
    9296       7.0869
    9297       6.5889
    9298       6.3544
    9299       6.1708
    9300       6.5325
    9301       5.7924
    9302       5.9472
    9303       6.1793
    9304       6.1942
    9305       5.8102
    9306       6.2047
    9307       6.3799
    9308       6.0125
    9309       6.2519
    9310       6.4537
    9311       6.6382
    9312       6.1991
    9313       6.5478
    9314       6.1935
    9315       5.8061
    9316       6.0967
    9317       5.8301
    9318       6.1424
    9319       5.5464
    9320       5.7392
    9321       6.0769
    9322       5.8734
    9323       5.4496
    9324       5.8439
    9325       5.5313
    9326       5.2466
    9327       5.5914
    9328       5.0694
    9329       5.7887
    9330       5.5777
    9331       5.2977
    9332       5.7188
    9333       6.1695
    9334       6.0943
    9335       6.2052
    9336       5.6557
    9337       5.5979
    9338       5.3646
    9339       5.7606
    9340       5.8583
    9341       5.6750
    9342       6.2409
    9343       5.8757
    9344       5.5996
    9345       5.5562
    9346       5.2299
    9347       5.3136
    9348       5.3668
    9349       5.2383
    9350       5.2950
    9351       5.5708
    9352       5.1469
    9353       5.1850
    9354       5.7126
    9355       6.0285
    9356       5.5904
    9357       5.5381
    9358       5.4181
    9359       5.5422
    9360       5.8136
    9361       5.7017
    9362       6.0812
    9363       5.7441
    9364       5.6463
    9365       5.1540
    9366       5.3433
    9367       4.8497
    9368       4.9931
    9369       5.4360
    9370       5.2075
    9371       5.3051
    9372       5.4128
    9373       5.5458
    9374       5.4752
    9375       5.9498
    9376       5.8081
    9377       5.5882
    9378       5.7642
    9379       5.6848
    9380       5.4904
    9381       5.8037
    9382       5.8302
    9383       5.9512
    9384       6.8372
    9385       5.6162
    9386       5.9753
    9387       5.5768
    9388       6.2948
    9389       5.8747
    9390       5.3830
    9391       5.2447
    9392       6.3873
    9393       5.8681
    9394       5.5081
    9395       5.8361
    9396       5.8262
    9397       6.0050
    9398       5.5215
    9399       5.4898
    9400       6.0154
    9401       5.6337
    9402       6.1173
    9403       6.2318
    9404       6.1272
    9405       5.8433
    9406       6.1846
    9407       6.3636
    9408       6.2888
    9409       6.1845
    9410       5.7194
    9411       5.8353
    9412       5.7647
    9413       5.4721
    9414       5.8260
    9415       5.4005
    9416       5.5579
    9417       5.6034
    9418       5.7652
    9419       6.0024
    9420       5.7785
    9421       5.6580
    9422       6.0394
    9423       5.3612
    9424       5.5945
    9425       5.4894
    9426       6.2974
    9427       6.3299
    9428       5.6534
    9429       5.8098
    9430       5.6702
    9431       6.0834
    9432       6.5692
    9433       5.7348
    9434       5.8309
    9435       5.6436
    9436       6.3622
    9437       6.2762
    9438       6.1679
    9439       6.0670
    9440       5.7205
    9441       6.1241
    9442       5.9997
    9443       6.1100
    9444       6.0187
    9445       5.9601
    9446       5.8311
    9447       5.6004
    9448       5.6665
    9449       5.6221
    9450       5.9132
    9451       5.8611
    9452       5.8276
    9453       5.6856
    9454       5.6073
    9455       5.9158
    9456       5.8047
    9457       5.6957
    9458       6.0676
    9459       6.5816
    9460       6.5480
    9461       6.4105
    9462       6.8092
    9463       6.3350
    9464       6.3826
    9465       6.5635
    9466       6.6001
    9467       6.1759
    9468       6.0858
    9469       6.0421
    9470       5.7925
    9471       5.8767
    9472       6.6792
    9473       6.1142
    9474       6.0249
    9475       6.1794
    9476       5.7491
    9477       6.2957
    9478       6.3004
    9479       6.0652
    9480       5.9343
    9481       6.2196
    9482       5.8241
    9483       5.8007
    9484       5.6221
    9485       5.9863
    9486       6.1493
    9487       6.3798
    9488       6.3225
    9489       6.1020
    9490       6.1158
    9491       6.0785
    9492       6.1586
    9493       6.6410
    9494       6.3309
    9495       6.6027
    9496       6.2068
    9497       5.9650
    9498       6.5513
    9499       6.1841
    9500       6.5667
    9501       6.5724
    9502       7.1718
    9503       7.1121
    9504       7.1015
    9505       6.7559
    9506       6.8803
    9507       7.0082
    9508       6.4941
    9509       7.2139
    9510       6.7537
    9511       6.5262
    9512       6.0225
    9513       6.3970
    9514       5.9539
    9515       5.9924
    9516       5.9574
    9517       5.8540
    9518       6.3642
    9519       6.2291
    9520       6.5115
    9521       5.9225
    9522       6.3100
    9523       6.4503
    9524       6.2380
    9525       5.8918
    9526       6.2310
    9527       6.5313
    9528       5.8667
    9529       6.5843
    9530       5.7853
    9531       6.1838
    9532       6.5777
    9533       6.2545
    9534       7.2970
    9535       6.7547
    9536       6.4407
    9537       7.0342
    9538       6.5877
    9539       6.7878
    9540       6.6373
    9541       6.6634
    9542       6.3511
    9543       7.0755
    9544       7.0947
    9545       6.9867
    9546       6.6890
    9547       6.8471
    9548       6.7870
    9549       6.9513
    9550       6.5301
    9551       6.5300
    9552       6.4921
    9553       6.5257
    9554       6.5142
    9555       6.1184
    9556       6.3367
    9557       5.7184
    9558       6.1205
    9559       5.7974
    9560       6.3410
    9561       6.5952
    9562       6.0091
    9563       5.9388
    9564       6.6211
    9565       6.6792
    9566       6.1572
    9567       6.6708
    9568       6.1462
    9569       6.4294
    9570       6.4637
    9571       6.2963
    9572       6.2465
    9573       6.7395
    9574       6.3674
    9575       6.3839
    9576       6.1774
    9577       6.1009
    9578       6.4006
    9579       6.2412
    9580       6.7627
    9581       6.5486
    9582       5.8202
    9583       5.8377
    9584       6.0522
    9585       6.0874
    9586       6.2876
    9587       6.3635
    9588       5.9641
    9589       6.2258
    9590       6.0938
    9591       5.9232
    9592       5.7772
    9593       6.1559
    9594       5.5296
    9595       6.2919
    9596       6.2654
    9597       6.0066
    9598       6.1055
    9599       5.5646
    9600       6.2778
    9601       6.0789
    9602       5.9290
    9603       6.1254
    9604       6.3158
    9605       6.0532
    9606       5.9841
    9607       5.8724
    9608       5.7742
    9609       5.6967
    9610       5.5220
    9611       5.7270
    9612       6.2367
    9613       5.7717
    9614       5.7308
    9615       5.4947
    9616       5.5853
    9617       5.6594
    9618       6.1062
    9619       5.5537
    9620       5.9095
    9621       5.6204
    9622       5.6085
    9623       5.7847
    9624       5.8301
    9625       5.4355
    9626       5.3335
    9627       5.2384
    9628       5.4173
    9629       5.7577
    9630       5.3588
    9631       5.4865
    9632       5.4426
    9633       5.4813
    9634       5.2538
    9635       5.4314
    9636       5.8735
    9637       5.8522
    9638       5.2665
    9639       5.9773
    9640       5.8958
    9641       5.7094
    9642       5.7022
    9643       5.8186
    9644       5.6592
    9645       5.7323
    9646       5.3905
    9647       6.1396
    9648       5.7027
    9649       6.0359
    9650       5.7299
    9651       5.4009
    9652       5.7288
    9653       5.6218
    9654       5.7943
    9655       5.6855
    9656       5.9527
    9657       5.6536
    9658       5.4054
    9659       5.6881
    9660       5.9395
    9661       5.7994
    9662       5.7228
    9663       5.6635
    9664       5.9079
    9665       6.4236
    9666       6.0875
    9667       5.8706
    9668       5.7148
    9669       6.3205
    9670       6.4546
    9671       5.9739
    9672       5.9787
    9673       6.0117
    9674       6.1420
    9675       5.6980
    9676       6.0106
    9677       6.3308
    9678       6.0540
    9679       5.9032
    9680       5.8220
    9681       5.7832
    9682       5.5825
    9683       5.8028
    9684       5.6038
    9685       5.6258
    9686       5.6600
    9687       6.0101
    9688       5.3268
    9689       5.2054
    9690       5.4223
    9691       5.7711
    9692       5.6461
    9693       5.5740
    9694       5.6930
    9695       5.5689
    9696       5.9897
    9697       5.9312
    9698       6.0497
    9699       5.9455
    9700       5.5950
    9701       5.7041
    9702       6.1156
    9703       5.9423
    9704       6.1512
    9705       5.9759
    9706       5.9682
    9707       5.8000
    9708       6.0760
    9709       6.2680
    9710       5.9331
    9711       5.7348
    9712       5.7971
    9713       5.9428
    9714       5.8694
    9715       5.8386
    9716       5.7055
    9717       5.2624
    9718       5.3971
    9719       5.7027
    9720       5.3570
    9721       5.5231
    9722       5.6123
    9723       5.7675
    9724       5.9889
    9725       6.0144
    9726       5.5093
    9727       5.7814
    9728       5.4112
    9729       5.8750
    9730       5.8319
    9731       5.8071
    9732       6.1427
    9733       5.5997
    9734       6.2518
    9735       6.1669
    9736       6.1885
    9737       5.8375
    9738       5.5459
    9739       5.6122
    9740       5.6423
    9741       5.8538
    9742       5.9559
    9743       5.7341
    9744       6.1473
    9745       6.0510
    9746       6.4884
    9747       5.9405
    9748       6.3065
    9749       5.9658
    9750       6.2854
    9751       5.8137
    9752       5.5516
    9753       6.0212
    9754       5.6406
    9755       5.6622
    9756       6.2228
    9757       5.9898
    9758       6.0838
    9759       6.1427
    9760       6.3956
    9761       6.1073
    9762       6.0549
    9763       6.3539
    9764       5.9181
    9765       5.8680
    9766       6.2365
    9767       6.2060
    9768       6.0074
    9769       6.1252
    9770       6.0654
    9771       5.9674
    9772       5.6601
    9773       6.0169
    9774       5.7539
    9775       5.5776
    9776       5.5607
    9777       6.2123
    9778       6.3591
    9779       6.4214
    9780       6.0127
    9781       5.8124
    9782       5.7603
    9783       5.6377
    9784       5.6547
    9785       5.4531
    9786       6.1630
    9787       5.3283
    9788       5.6544
    9789       5.9780
    9790       5.9110
    9791       6.1397
    9792       6.2028
    9793       5.2609
    9794       5.9444
    9795       5.6731
    9796       5.8130
    9797       5.6340
    9798       5.5541
    9799       5.9826
    9800       5.8429
    9801       5.9443
    9802       5.9756
    9803       6.3156
    9804       5.9919
    9805       5.7897
    9806       5.3714
    9807       5.3029
    9808       5.2326
    9809       5.0839
    9810       5.7899
    9811       5.8682
    9812       5.3417
    9813       5.3810
    9814       5.3125
    9815       5.1885
    9816       5.2677
    9817       5.2877
    9818       5.3320
    9819       5.6273
    9820       5.8083
    9821       5.9573
    9822       5.6404
    9823       5.7059
    9824       5.9839
    9825       5.9227
    9826       5.3983
    9827       5.6978
    9828       5.8660
    9829       6.0545
    9830       5.5895
    9831       5.6241
    9832       5.6595
    9833       5.6165
    9834       5.9757
    9835       5.5602
    9836       5.6539
    9837       5.8513
    9838       5.6457
    9839       5.4487
    9840       5.5385
    9841       6.0348
    9842       5.5755
    9843       5.7849
    9844       5.8992
    9845       5.8075
    9846       5.4741
    9847       6.0495
    9848       5.6125
    9849       5.7404
    9850       5.6625
    9851       5.7165
    9852       5.2032
    9853       5.7972
    9854       5.5483
    9855       5.6621
    9856       5.3935
    9857       5.9111
    9858       5.7995
    9859       5.4511
    9860       6.0779
    9861       5.9323
    9862       5.7526
    9863       5.5572
    9864       5.5607
    9865       5.5095
    9866       5.8730
    9867       6.0294
    9868       5.8871
    9869       5.7170
    9870       5.6591
    9871       5.7847
    9872       5.2325
    9873       5.4809
    9874       5.5520
    9875       5.7833
    9876       5.5941
    9877       6.1488
    9878       5.9394
    9879       6.3511
    9880       6.1406
    9881       6.4187
    9882       6.5729
    9883       6.2139
    9884       5.9852
    9885       6.2752
    9886       6.4831
    9887       6.5381
    9888       6.0728
    9889       6.5729
    9890       6.3065
    9891       6.6952
    9892       6.3016
    9893       5.9439
    9894       6.2468
    9895       5.5792
    9896       5.7709
    9897       5.7064
    9898       5.6812
    9899       6.0694
    9900       5.5317
    9901       5.9899
    9902       5.8428
    9903       5.5173
    9904       5.9979
    9905       6.1984
    9906       6.0818
    9907       6.1456
    9908       5.9526
    9909       5.7717
    9910       5.8988
    9911       6.2670
    9912       6.2034
    9913       5.9047
    9914       5.7197
    9915       5.6532
    9916       5.8224
    9917       5.8555
    9918       5.3583
    9919       5.6118
    9920       5.5531
    9921       5.6308
    9922       5.7936
    9923       5.9267
    9924       5.9549
    9925       5.9654
    9926       6.0712
    9927       6.3991
    9928       6.4198
    9929       6.3256
    9930       6.3035
    9931       6.2924
    9932       6.5467
    9933       6.4529
    9934       6.7196
    9935       6.5110
    9936       5.4397
    9937       5.5828
    9938       5.9396
    9939       5.3862
    9940       6.0695
    9941       5.8927
    9942       6.0416
    9943       6.0508
    9944       6.1113
    9945       5.8989
    9946       6.1074
    9947       6.3454
    9948       6.0860
    9949       5.6371
    9950       5.6115
    9951       5.8072
    9952       6.1690
    9953       6.7179
    9954       6.4419
    9955       6.7380
    9956       6.2104
    9957       6.3402
    9958       6.4141
    9959       6.5644
    9960       5.8103
    9961       6.4772
    9962       6.4843
    9963       6.2504
    9964       5.7753
    9965       6.0757
    9966       6.4881
    9967       6.1792
    9968       5.8324
    9969       5.7254
    9970       5.7554
    9971       6.2821
    9972       6.4304
    9973       6.2821
    9974       6.1963
    9975       6.2974
    9976       6.4315
    9977       6.1027
    9978       6.0780
    9979       6.1633
    9980       6.0459
    9981       5.8655
    9982       5.9636
    9983       5.7696
    9984       6.0589
    9985       5.8244
    9986       5.5397
    9987       6.0534
    9988       5.8421
    9989       6.0312
    9990       6.1345
    9991       5.6351
    9992       5.7065
    9993       5.2703
    9994       5.8406
    9995       6.0798
    9996       5.7374
    9997       5.8760
    9998       5.8466
    9999       6.2480
   10000       5.7744
   10001       5.1576
   10002       5.2243
   10003       5.3089
   10004       5.4325
   10005       5.3453
   10006       5.6004
   10007       5.1338
   10008       5.1539
   10009       5.6539
   10010       5.9156
   10011       5.5531
   10012       5.9048
   10013       5.4751
   10014       5.7224
   10015       5.5243
   10016       5.5342
   10017       5.5117
   10018       5.5376
   10019       5.3009
   10020       5.3598
   10021       5.3207
   10022       5.3878
   10023       5.3534
   10024       5.2910
   10025       5.0857
   10026       5.4488
   10027       5.6271
   10028       5.4105
   10029       5.0903
   10030       5.7184
   10031       5.3223
   10032       5.2032
   10033       5.1805
   10034       5.2243
   10035       5.2374
   10036       5.6246
   10037       5.5743
   10038       5.7105
   10039       5.6014
   10040       5.8312
   10041       5.7506
   10042       5.8086
   10043       5.3115
   10044       5.6597
   10045       5.7772
   10046       5.2112
   10047       5.6692
   10048       5.1754
   10049       5.3323
   10050       5.6863
   10051       5.6284
   10052       5.1168
   10053       5.3470
   10054       5.4040
   10055       5.3160
   10056       5.5949
   10057       5.4077
   10058       4.8898
   10059       5.6504
   10060       5.1415
   10061       5.2655
   10062       5.0461
   10063       5.4196
   10064       5.1195
   10065       5.9321
   10066       5.3749
   10067       5.2977
   10068       5.1204
   10069       5.3286
   10070       5.2600
   10071       5.4723
   10072       5.5008
   10073       5.0144
   10074       4.9298
   10075       5.1067
   10076       5.3896
   10077       5.3015
   10078       4.9824
   10079       5.0300
   10080       5.1064
   10081       4.9850
   10082       5.0100
   10083       5.1249
   10084       5.4224
   10085       5.0294
   10086       5.2891
   10087       5.4101
   10088       5.4873
   10089       5.0650
   10090       5.4485
   10091       4.6529
   10092       5.4787
   10093       5.3974
   10094       5.2790
   10095       5.2880
   10096       5.1925
   10097       4.8342
   10098       5.1908
   10099       5.1116
   10100       4.9875
   10101       5.3874
   10102       5.0907
   10103       5.2885
   10104       5.5215
   10105       5.6328
   10106       5.6695
   10107       5.5441
   10108       5.3389
   10109       5.3451
   10110       5.3990
   10111       5.7798
   10112       5.3384
   10113       5.2185
   10114       5.3843
   10115       5.3580
   10116       5.3549
   10117       5.2319
   10118       5.3804
   10119       5.0473
   10120       5.2081
   10121       5.6980
   10122       5.4373
   10123       5.1892
   10124       5.1987
   10125       5.2503
   10126       5.3112
   10127       5.2519
   10128       5.7037
   10129       5.2603
   10130       5.3160
   10131       5.3662
   10132       5.2304
   10133       5.1414
   10134       5.2452
   10135       5.3900
   10136       5.5431
   10137       5.2833
   10138       5.1434
   10139       5.2949
   10140       5.6713
   10141       5.0412
   10142       5.3391
   10143       5.2693
   10144       5.0230
   10145       5.4355
   10146       5.4426
   10147       5.4240
   10148       5.5685
   10149       5.4332
   10150       5.8692
   10151       5.5693
   10152       5.6789
   10153       5.6022
   10154       5.3161
   10155       5.8056
   10156       5.7384
   10157       5.3316
   10158       5.2760
   10159       5.1930
   10160       5.4107
   10161       4.8954
   10162       5.1923
   10163       5.2428
   10164       5.1675
   10165       5.2278
   10166       5.9923
   10167       5.4057
   10168       5.4670
   10169       5.1105
   10170       5.9765
   10171       5.8019
   10172       5.2112
   10173       5.4757
   10174       5.4330
   10175       4.8884
   10176       5.1264
   10177       5.2725
   10178       5.2422
   10179       5.2980
   10180       4.9804
   10181       5.0790
   10182       5.0388
   10183       5.0239
   10184       5.0781
   10185       5.1114
   10186       5.0035
   10187       5.0954
   10188       5.3969
   10189       5.5955
   10190       5.6892
   10191       5.5259
   10192       5.5137
   10193       5.7724
   10194       5.5246
   10195       5.5128
   10196       5.5037
   10197       5.6844
   10198       5.6827
   10199       5.7475
   10200       5.6198
   10201       5.2889
   10202       5.5431
   10203       5.3418
   10204       5.8800
   10205       5.6059
   10206       5.6306
   10207       5.1815
   10208       5.4702
   10209       5.5247
   10210       5.4881
   10211       5.5098
   10212       5.0571
   10213       5.1978
   10214       5.3213
   10215       5.4320
   10216       5.6413
   10217       5.7812
   10218       5.5874
   10219       5.5796
   10220       5.7971
   10221       5.5246
   10222       5.2101
   10223       5.4891
   10224       5.5767
   10225       5.4529
   10226       5.5943
   10227       5.3638
   10228       5.2875
   10229       5.1815
   10230       5.1797
   10231       5.8682
   10232       5.8564
   10233       5.3485
   10234       5.7616
   10235       5.3111
   10236       5.2141
   10237       5.1665
   10238       5.4950
   10239       5.4827
   10240       5.3358
   10241       5.3743
   10242       5.4034
   10243       5.0946
   10244       5.9575
   10245       5.6102
   10246       5.6006
   10247       5.8021
   10248       5.7270
   10249       5.4654
   10250       5.7717
   10251       5.8019
   10252       6.0575
   10253       5.2708
   10254       5.5481
   10255       5.4722
   10256       5.1619
   10257       5.1658
   10258       5.3578
   10259       5.2997
   10260       5.1661
   10261       5.1941
   10262       5.5900
   10263       5.5722
   10264       5.5007
   10265       5.5408
   10266       5.3117
   10267       5.6467
   10268       5.4157
   10269       5.2495
   10270       5.3642
   10271       5.2752
   10272       4.9504
   10273       4.9300
   10274       5.3889
   10275       5.4929
   10276       5.3505
   10277       5.5471
   10278       5.5088
   10279       5.0430
   10280       5.0708
   10281       5.1944
   10282       5.0795
   10283       5.1217
   10284       5.2495
   10285       5.1350
   10286       5.3780
   10287       4.8950
   10288       5.0670
   10289       5.0799
   10290       5.3772
   10291       5.4680
   10292       5.3618
   10293       5.5925
   10294       4.7967
   10295       5.1222
   10296       5.3434
   10297       4.9116
   10298       5.4303
   10299       5.3980
   10300       5.1705
   10301       5.8820
   10302       5.8312
   10303       5.3801
   10304       5.0924
   10305       5.3620
   10306       5.4993
   10307       5.4326
   10308       5.5112
   10309       5.3138
   10310       5.2454
   10311       5.3189
   10312       5.6902
   10313       5.1213
   10314       5.1753
   10315       5.3077
   10316       5.2204
   10317       5.4983
   10318       5.3669
   10319       5.5935
   10320       5.1751
   10321       5.6730
   10322       5.5900
   10323       5.5390
   10324       5.5055
   10325       5.1898
   10326       5.3261
   10327       5.4288
   10328       5.6036
   10329       5.5533
   10330       5.5772
   10331       5.8647
   10332       5.3619
   10333       6.3243
   10334       5.8014
   10335       5.4294
   10336       5.3774
   10337       5.1603
   10338       5.0485
   10339       5.0956
   10340       4.8817
   10341       5.2028
   10342       5.8538
   10343       5.2071
   10344       5.5039
   10345       5.6830
   10346       5.5677
   10347       5.5574
   10348       5.4324
   10349       5.0730
   10350       5.2957
   10351       5.3967
   10352       5.0515
   10353       5.0517
   10354       5.2918
   10355       5.3054
   10356       4.9522
   10357       4.9651
   10358       5.1384
   10359       5.2446
   10360       5.0303
   10361       5.2009
   10362       5.1199
   10363       5.1459
   10364       5.2947
   10365       5.1125
   10366       5.1149
   10367       5.3086
   10368       5.4659
   10369       5.2699
   10370       5.4556
   10371       5.1501
   10372       4.7626
   10373       5.3539
   10374       5.1876
   10375       5.5789
   10376       5.6412
   10377       5.1363
   10378       4.9127
   10379       5.4041
   10380       5.2265
   10381       5.3545
   10382       5.2424
   10383       5.0832
   10384       5.4651
   10385       5.4490
   10386       5.3016
   10387       5.3952
   10388       5.4298
   10389       5.3570
   10390       5.6828
   10391       5.4126
   10392       5.3482
   10393       5.5321
   10394       5.1145
   10395       5.1339
   10396       5.2301
   10397       5.6041
   10398       5.2086
   10399       5.3832
   10400       5.3822
   10401       5.4721
   10402       4.9496
   10403       5.3368
   10404       5.2219
   10405       5.4122
   10406       5.3300
   10407       5.4080
   10408       4.7419
   10409       5.1559
   10410       5.6804
   10411       5.3225
   10412       5.2646
   10413       5.3768
   10414       5.3127
   10415       5.1110
   10416       5.3305
   10417       5.4884
   10418       5.8181
   10419       5.3880
   10420       5.2906
   10421       5.3406
   10422       5.0936
   10423       5.7320
   10424       5.4503
   10425       5.3257
   10426       5.1758
   10427       5.4793
   10428       5.2043
   10429       5.1115
   10430       5.0215
   10431       5.1462
   10432       5.3732
   10433       5.0294
   10434       5.0463
   10435       5.3752
   10436       4.9465
   10437       5.2305
   10438       5.0354
   10439       5.0915
   10440       5.0354
   10441       5.2581
   10442       5.2643
   10443       5.3604
   10444       5.0089
   10445       5.4456
   10446       5.1714
   10447       5.3740
   10448       4.8338
   10449       5.0315
   10450       4.9871
   10451       5.4004
   10452       5.3994
   10453       5.1865
   10454       4.6509
   10455       5.7000
   10456       5.2178
   10457       5.4911
   10458       5.2535
   10459       5.3298
   10460       5.2173
   10461       5.3508
   10462       5.6783
   10463       5.1914
   10464       5.4671
   10465       5.3324
   10466       5.4378
   10467       5.4217
   10468       5.2107
   10469       5.1483
   10470       5.1726
   10471       5.0855
   10472       4.9412
   10473       5.1993
   10474       5.2120
   10475       5.2599
   10476       5.5876
   10477       5.2503
   10478       5.2392
   10479       5.6524
   10480       5.4656
   10481       5.4297
   10482       5.7226
   10483       5.5923
   10484       5.1805
   10485       5.5325
   10486       5.3831
   10487       5.5730
   10488       5.0907
   10489       5.1167
   10490       5.6483
   10491       5.2595
   10492       5.0495
   10493       5.2757
   10494       5.3720
   10495       5.2030
   10496       4.9427
   10497       5.4280
   10498       5.1866
   10499       5.1388
   10500       5.4743
   10501       5.5627
   10502       5.5987
   10503       5.5702
   10504       5.3540
   10505       5.0853
   10506       5.5188
   10507       5.2142
   10508       5.7680
   10509       5.6061
   10510       5.3594
   10511       5.3865
   10512       5.7206
   10513       5.3087
   10514       5.7958
   10515       5.4289
   10516       5.6863
   10517       5.9130
   10518       5.6780
   10519       5.3440
   10520       5.7722
   10521       5.1150
   10522       5.5107
   10523       5.5858
   10524       5.2141
   10525       5.3295
   10526       5.3288
   10527       5.5415
   10528       5.8784
   10529       6.0535
   10530       5.9532
   10531       5.9343
   10532       6.1469
   10533       5.9748
   10534       5.6942
   10535       5.6447
   10536       5.7506
   10537       5.4995
   10538       5.4206
   10539       5.5330
   10540       5.9583
   10541       6.0778
   10542       5.6852
   10543       5.6263
   10544       5.6983
   10545       5.6495
   10546       5.9343
   10547       5.4112
   10548       5.8908
   10549       6.3046
   10550       5.5920
   10551       5.7609
   10552       5.4888
   10553       6.0057
   10554       6.0951
   10555       6.2451
   10556       5.5282
   10557       5.9038
   10558       5.8485
   10559       5.9261
   10560       5.8371
   10561       6.1083
   10562       6.0919
   10563       5.5583
   10564       5.8764
   10565       5.8402
   10566       5.6486
   10567       5.8610
   10568       6.0079
   10569       5.8676
   10570       5.3768
   10571       6.0429
   10572       6.0790
   10573       6.0370
   10574       5.6586
   10575       5.9268
   10576       5.9702
   10577       6.2450
   10578       5.8411
   10579       6.0807
   10580       6.0952
   10581       5.4532
   10582       5.9686
   10583       6.4934
   10584       6.0333
   10585       6.1195
   10586       6.4127
   10587       6.2685
   10588       6.1161
   10589       6.0946
   10590       6.2469
   10591       5.8415
   10592       6.2477
   10593       6.3342
   10594       6.1061
   10595       6.3574
   10596       5.7366
   10597       6.0043
   10598       6.1352
   10599       6.2132
   10600       6.0602
   10601       6.3663
   10602       6.1473
   10603       6.6693
   10604       6.0141
   10605       5.8410
   10606       5.9414
   10607       6.1084
   10608       5.8811
   10609       6.0623
   10610       5.9451
   10611       6.1612
   10612       6.3360
   10613       6.0300
   10614       6.1227
   10615       6.2747
   10616       5.7343
   10617       6.1005
   10618       5.9390
   10619       5.8932
   10620       6.0962
   10621       6.2192
   10622       6.0482
   10623       6.0275
   10624       6.1441
   10625       5.7592
   10626       5.5463
   10627       5.4451
   10628       5.7375
   10629       5.4994
   10630       6.1045
   10631       5.7079
   10632       5.3455
   10633       5.5400
   10634       5.4664
   10635       5.1149
   10636       5.3934
   10637       5.3757
   10638       5.3842
   10639       5.7791
   10640       5.9328
   10641       5.7365
   10642       5.6511
   10643       5.2248
   10644       5.4858
   10645       5.5752
   10646       5.6213
   10647       5.2687
   10648       5.6715
   10649       5.2686
   10650       5.9565
   10651       5.7558
   10652       5.4019
   10653       5.3682
   10654       5.2564
   10655       5.4757
   10656       5.8013
   10657       5.6465
   10658       5.7172
   10659       5.7887
   10660       5.5534
   10661       5.2418
   10662       5.2577
   10663       5.1489
   10664       5.6238
   10665       5.9794
   10666       5.5539
   10667       5.4628
   10668       5.2947
   10669       5.3871
   10670       5.5247
   10671       5.7883
   10672       5.8246
   10673       5.6854
   10674       5.8732
   10675       5.4505
   10676       5.3921
   10677       5.3856
   10678       6.0740
   10679       5.9907
   10680       6.4897
   10681       6.0442
   10682       6.0690
   10683       6.0963
   10684       6.1010
   10685       6.3141
   10686       6.3375
   10687       5.5645
   10688       5.7627
   10689       6.0120
   10690       5.7375
   10691       6.2120
   10692       6.0252
   10693       5.9536
   10694       5.8248
   10695       6.0778
   10696       6.1900
   10697       6.0530
   10698       5.9123
   10699       6.2083
   10700       6.0307
   10701       5.9989
   10702       5.3820
   10703       5.6321
   10704       5.5426
   10705       5.5617
   10706       5.7945
   10707       5.6614
   10708       6.0452
   10709       5.8012
   10710       5.7451
   10711       5.8003
   10712       5.8946
   10713       5.9826
   10714       6.0515
   10715       5.6908
   10716       5.9984
   10717       5.7446
   10718       5.8788
   10719       5.9412
   10720       5.8534
   10721       5.5649
   10722       5.8153
   10723       5.6748
   10724       5.9356
   10725       5.6980
   10726       5.8787
   10727       5.4273
   10728       5.5431
   10729       5.8271
   10730       5.4435
   10731       6.2627
   10732       5.6995
   10733       5.6854
   10734       5.6392
   10735       5.4914
   10736       5.0091
   10737       5.6486
   10738       5.4426
   10739       5.4732
   10740       5.7586
   10741       5.7964
   10742       5.8775
   10743       5.5950
   10744       5.5132
   10745       5.5828
   10746       5.9071
   10747       5.4398
   10748       5.6902
   10749       5.6187
   10750       5.9855
   10751       5.3569
   10752       5.8422
   10753       5.3995
   10754       5.8615
   10755       5.7105
   10756       5.9419
   10757       5.8058
   10758       5.3897
   10759       5.2988
   10760       5.0217
   10761       5.5719
   10762       5.1756
   10763       5.4971
   10764       5.4934
   10765       5.5211
   10766       5.7807
   10767       5.9409
   10768       5.6292
   10769       5.9416
   10770       6.0608
   10771       5.9247
   10772       5.7846
   10773       6.0356
   10774       6.1950
   10775       6.0158
   10776       6.1192
   10777       5.7447
   10778       5.3276
   10779       5.4950
   10780       5.5193
   10781       5.7560
   10782       5.5902
   10783       5.7933
   10784       5.7554
   10785       5.9057
   10786       6.2154
   10787       5.8720
   10788       5.9154
   10789       5.7392
   10790       6.3251
   10791       5.7701
   10792       5.7140
   10793       6.0163
   10794       6.1296
   10795       6.0944
   10796       6.1025
   10797       5.7740
   10798       6.3519
   10799       5.8458
   10800       5.7784
   10801       6.0667
   10802       5.9440
   10803       5.9431
   10804       5.6073
   10805       5.6204
   10806       5.7834
   10807       5.8514
   10808       5.7847
   10809       5.8814
   10810       6.0307
   10811       5.8926
   10812       5.7032
   10813       5.4612
   10814       5.7678
   10815       5.4485
   10816       5.7545
   10817       5.7397
   10818       5.7550
   10819       5.8049
   10820       5.1694
   10821       5.4035
   10822       5.6475
   10823       5.5170
   10824       5.5031
   10825       5.6391
   10826       5.2527
   10827       5.4547
   10828       5.6437
   10829       5.6565
   10830       6.0726
   10831       5.7923
   10832       5.6501
   10833       5.6634
   10834       5.6827
   10835       5.7947
   10836       5.7024
   10837       5.8907
   10838       5.8542
   10839       6.0327
   10840       5.6869
   10841       5.6018
   10842       5.7379
   10843       5.7100
   10844       6.0211
   10845       5.8801
   10846       6.0142
   10847       5.8755
   10848       5.5513
   10849       5.9560
   10850       6.1547
   10851       5.8554
   10852       5.7168
   10853       5.3272
   10854       5.4757
   10855       5.5331
   10856       5.9296
   10857       5.7575
   10858       6.0759
   10859       5.7549
   10860       5.5871
   10861       5.8492
   10862       5.4909
   10863       5.6110
   10864       5.5674
   10865       5.5291
   10866       5.3896
   10867       5.7084
   10868       5.7829
   10869       5.8110
   10870       5.1618
   10871       5.5668
   10872       5.4940
   10873       6.0584
   10874       5.8045
   10875       5.8192
   10876       5.9309
   10877       5.9566
   10878       5.9741
   10879       6.1543
   10880       6.3911
   10881       5.9007
   10882       6.0254
   10883       5.8189
   10884       5.7284
   10885       5.7377
   10886       5.9783
   10887       5.8514
   10888       5.9723
   10889       6.4302
   10890       6.3422
   10891       6.1178
   10892       6.0130
   10893       5.9975
   10894       5.8507
   10895       6.3122
   10896       6.4106
   10897       6.5940
   10898       5.8520
   10899       6.4409
   10900       6.3299
   10901       6.1874
   10902       5.7763
   10903       6.2442
   10904       5.8702
   10905       5.8054
   10906       5.8675
   10907       6.0867
   10908       6.1411
   10909       5.9499
   10910       5.8143
   10911       5.8041
   10912       5.9870
   10913       5.8845
   10914       5.5243
   10915       5.9709
   10916       5.9440
   10917       5.9831
   10918       5.6715
   10919       5.9085
   10920       5.9627
   10921       5.7359
   10922       5.8401
   10923       5.4561
   10924       6.0273
   10925       5.7003
   10926       5.8287
   10927       5.6904
   10928       5.4693
   10929       5.5662
   10930       5.5645
   10931       6.0636
   10932       5.7941
   10933       5.6142
   10934       5.4735
   10935       5.3815
   10936       6.0294
   10937       5.6920
   10938       5.4459
   10939       6.0647
   10940       5.5731
   10941       5.5026
   10942       5.4385
   10943       5.9732
   10944       5.5458
   10945       5.9061
   10946       6.4297
   10947       6.1406
   10948       5.9236
   10949       6.3388
   10950       6.5078
   10951       6.0432
   10952       5.8161
   10953       5.7736
   10954       5.7067
   10955       5.8418
   10956       6.2326
   10957       6.0917
   10958       5.7220
   10959       6.4993
   10960       6.0960
   10961       6.4326
   10962       6.5714
   10963       5.9516
   10964       6.0084
   10965       6.4291
   10966       6.1866
   10967       6.4581
   10968       6.3577
   10969       5.9778
   10970       5.9645
   10971       5.7505
   10972       5.5312
   10973       6.0040
   10974       5.9663
   10975       5.6418
   10976       5.2140
   10977       5.4612
   10978       5.7631
   10979       5.5420
   10980       6.0713
   10981       5.7953
   10982       5.5218
   10983       6.0176
   10984       5.8159
   10985       5.8033
   10986       5.6131
   10987       5.5699
   10988       5.6071
   10989       5.6300
   10990       5.5154
   10991       5.8837
   10992       5.2692
   10993       5.6517
   10994       5.9475
   10995       5.6571
   10996       5.7206
   10997       6.1922
   10998       5.6171
   10999       5.7035
   11000       6.1157
   11001       5.5062
   11002       5.4757
   11003       5.7710
   11004       5.6929
   11005       5.6883
   11006       5.7670
   11007       5.7408
   11008       5.6072
   11009       5.9051
   11010       6.0635
   11011       5.6907
   11012       5.4183
   11013       5.3633
   11014       5.8788
   11015       5.7190
   11016       5.6881
   11017       5.8776
   11018       5.3662
   11019       5.5451
   11020       5.2650
   11021       5.8671
   11022       5.5382
   11023       5.5168
   11024       5.7562
   11025       5.5571
   11026       5.7862
   11027       5.5610
   11028       5.6160
   11029       5.5330
   11030       5.5623
   11031       5.7021
   11032       5.4830
   11033       5.3332
   11034       5.1630
   11035       5.1865
   11036       6.5559
   11037       6.0257
   11038       6.1036
   11039       6.2437
   11040       6.0113
   11041       5.8787
   11042       5.6604
   11043       5.6449
   11044       5.3122
   11045       5.3683
   11046       5.7114
   11047       5.2890
   11048       5.5248
   11049       5.8281
   11050       5.9901
   11051       6.2044
   11052       5.9406
   11053       5.7225
   11054       6.1281
   11055       5.9702
   11056       6.2073
   11057       6.1039
   11058       5.8295
   11059       6.2435
   11060       5.7959
   11061       5.9327
   11062       5.7109
   11063       5.9693
   11064       5.5889
   11065       5.8008
   11066       5.9256
   11067       6.1484
   11068       5.6465
   11069       5.8146
   11070       5.6604
   11071       5.8745
   11072       5.5655
   11073       5.3291
   11074       5.5345
   11075       5.5024
   11076       5.7512
   11077       5.4125
   11078       5.7937
   11079       5.6943
   11080       5.1587
   11081       5.1687
   11082       5.3875
   11083       5.0900
   11084       5.4003
   11085       5.8312
   11086       5.7715
   11087       5.2412
   11088       5.8114
   11089       5.7453
   11090       5.1208
   11091       5.0953
   11092       5.6444
   11093       5.3438
   11094       5.0840
   11095       5.5708
   11096       5.0036
   11097       5.6318
   11098       5.7411
   11099       6.0042
   11100       5.9090
   11101       5.7098
   11102       5.9442
   11103       5.7199
   11104       5.8185
   11105       6.2396
   11106       5.5131
   11107       5.7953
   11108       5.8528
   11109       5.9093
   11110       5.3810
   11111       5.4149
   11112       5.6115
   11113       5.7497
   11114       5.7956
   11115       5.6615
   11116       5.7193
   11117       5.8365
   11118       5.7888
   11119       5.8864
   11120       5.6687
   11121       6.0206
   11122       5.5470
   11123       5.3677
   11124       5.2868
   11125       5.1492
   11126       5.6533
   11127       5.8957
   11128       5.8570
   11129       5.7458
   11130       6.1935
   11131       6.6808
   11132       6.4974
   11133       6.1852
   11134       6.1845
   11135       6.3202
   11136       6.4997
   11137       5.7985
   11138       6.2820
   11139       6.4000
   11140       5.8238
   11141       5.9150
   11142       5.5124
   11143       5.8208
   11144       5.8721
   11145       6.2956
   11146       5.8918
   11147       5.8834
   11148       6.4848
   11149       5.9621
   11150       5.7632
   11151       5.9708
   11152       5.8915
   11153       5.4567
   11154       5.9893
   11155       5.9229
   11156       5.8403
   11157       6.0780
   11158       5.9213
   11159       6.5239
   11160       6.3297
   11161       5.9199
   11162       6.4617
   11163       6.3479
   11164       5.7781
   11165       6.1030
   11166       6.2755
   11167       6.2142
   11168       5.8857
   11169       5.9666
   11170       5.8904
   11171       5.5502
   11172       6.1032
   11173       5.9808
   11174       5.4370
   11175       5.3067
   11176       5.4590
   11177       5.6370
   11178       6.0484
   11179       5.8694
   11180       5.9834
   11181       6.0117
   11182       6.2320
   11183       6.3524
   11184       6.2586
   11185       6.5443
   11186       6.6759
   11187       6.5123
   11188       5.9483
   11189       6.1543
   11190       6.6658
   11191       6.5631
   11192       6.0118
   11193       6.1063
   11194       5.9168
   11195       5.8048
   11196       5.8421
   11197       6.0674
   11198       5.7442
   11199       5.4460
   11200       6.3441
   11201       5.7570
   11202       5.7116
   11203       5.4755
   11204       5.6426
   11205       5.8436
   11206       6.0097
   11207       6.1012
   11208       5.6098
   11209       5.7288
   11210       5.7509
   11211       5.6108
   11212       5.5695
   11213       5.6224
   11214       5.5219
   11215       6.0784
   11216       5.6643
   11217       5.6404
   11218       5.7439
   11219       5.5741
   11220       5.7160
   11221       5.7814
   11222       5.9587
   11223       5.6381
   11224       5.9249
   11225       5.8117
   11226       5.8073
   11227       5.8703
   11228       5.8613
   11229       5.7160
   11230       5.1945
   11231       5.5029
   11232       5.7415
   11233       5.6223
   11234       5.4647
   11235       5.2353
   11236       5.5461
   11237       5.0550
   11238       5.5632
   11239       5.6504
   11240       5.5524
   11241       5.6496
   11242       5.4459
   11243       5.8561
   11244       5.5530
   11245       5.5234
   11246       5.8438
   11247       5.8315
   11248       5.7519
   11249       5.4219
   11250       5.8863
   11251       5.3671
   11252       5.2530
   11253       5.5472
   11254       5.3904
   11255       5.6990
   11256       5.2106
   11257       5.3519
   11258       5.2564
   11259       5.8285
   11260       5.6109
   11261       5.6753
   11262       5.4694
   11263       5.8706
   11264       5.3125
   11265       6.2360
   11266       5.6419
   11267       5.6440
   11268       5.6989
   11269       5.3856
   11270       5.2396
   11271       5.4208
   11272       5.3836
   11273       5.3100
   11274       5.7911
   11275       5.5762
   11276       5.5141
   11277       5.2983
   11278       5.1465
   11279       5.2195
   11280       5.2603
   11281       4.9780
   11282       4.9676
   11283       5.1322
   11284       5.4331
   11285       5.6880
   11286       5.7308
   11287       5.1744
   11288       5.3574
   11289       6.0232
   11290       5.2757
   11291       5.6957
   11292       4.9690
   11293       5.3787
   11294       5.4558
   11295       5.4824
   11296       5.2835
   11297       5.0161
   11298       4.9532
   11299       4.9615
   11300       4.8614
   11301       5.2865
   11302       5.4348
   11303       5.1005
   11304       5.2950
   11305       5.4038
   11306       5.5934
   11307       5.4800
   11308       5.4575
   11309       5.3851
   11310       5.9246
   11311       5.3642
   11312       5.2302
   11313       5.2236
   11314       5.3015
   11315       5.3017
   11316       4.9973
   11317       5.5250
   11318       5.5165
   11319       5.3499
   11320       5.6452
   11321       5.7770
   11322       5.2278
   11323       5.7098
   11324       5.6108
   11325       5.3912
   11326       5.6218
   11327       5.7822
   11328       5.5461
   11329       5.5675
   11330       5.6590
   11331       5.6574
   11332       5.6004
   11333       6.0138
   11334       5.5973
   11335       5.7240
   11336       5.7305
   11337       5.3449
   11338       6.0133
   11339       5.6296
   11340       5.9154
   11341       5.5250
   11342       5.6221
   11343       5.3131
   11344       5.6297
   11345       6.1867
   11346       5.4552
   11347       5.4374
   11348       5.1510
   11349       5.5052
   11350       5.8431
   11351       5.6484
   11352       5.9212
   11353       4.9858
   11354       5.2332
   11355       5.7158
   11356       5.9114
   11357       5.7605
   11358       5.5496
   11359       5.7028
   11360       5.4138
   11361       5.5935
   11362       5.4161
   11363       5.7420
   11364       5.4347
   11365       5.8326
   11366       5.4309
   11367       5.9617
   11368       5.5553
   11369       6.5605
   11370       5.8117
   11371       6.0225
   11372       5.4115
   11373       5.6075
   11374       5.5409
   11375       5.5739
   11376       5.6774
   11377       5.5086
   11378       6.0380
   11379       5.5886
   11380       5.7128
   11381       6.0079
   11382       6.1500
   11383       5.5895
   11384       5.9223
   11385       5.3412
   11386       5.8364
   11387       5.5485
   11388       5.5625
   11389       6.1742
   11390       6.3984
   11391       5.8695
   11392       5.6739
   11393       5.4634
   11394       6.3273
   11395       5.6447
   11396       5.9348
   11397       5.5418
   11398       5.7682
   11399       5.4958
   11400       5.5528
   11401       5.7234
   11402       5.6034
   11403       5.3504
   11404       5.3598
   11405       4.9955
   11406       5.2087
   11407       5.8148
   11408       5.7175
   11409       5.5950
   11410       5.6242
   11411       5.3782
   11412       6.1191
   11413       5.5072
   11414       5.4666
   11415       5.5635
   11416       5.7199
   11417       5.8571
   11418       5.4384
   11419       5.7765
   11420       5.4474
   11421       5.8479
   11422       6.0443
   11423       6.1115
   11424       6.0092
   11425       5.9429
   11426       5.8105
   11427       5.4740
   11428       5.5903
   11429       5.8452
   11430       5.8835
   11431       5.3382
   11432       6.1146
   11433       6.0976
   11434       5.7089
   11435       5.9070
   11436       5.9373
   11437       5.9082
   11438       5.6162
   11439       6.0953
   11440       5.9337
   11441       6.3255
   11442       5.2524
   11443       6.1193
   11444       5.9148
   11445       6.0812
   11446       6.4692
   11447       6.6475
   11448       6.4130
   11449       6.1636
   11450       5.7659
   11451       6.2377
   11452       6.0327
   11453       5.9490
   11454       6.1505
   11455       5.7872
   11456       5.6249
   11457       6.3873
   11458       6.1792
   11459       6.0567
   11460       6.0737
   11461       5.6528
   11462       5.8505
   11463       5.8095
   11464       6.1543
   11465       5.6749
   11466       5.9608
   11467       6.2971
   11468       5.4804
   11469       5.7271
   11470       5.6904
   11471       5.6588
   11472       5.7099
   11473       5.6401
   11474       5.4193
   11475       5.8096
   11476       5.6519
   11477       6.1280
   11478       5.9720
   11479       5.6693
   11480       5.1089
   11481       5.3031
   11482       5.4641
   11483       5.3443
   11484       5.4329
   11485       5.5781
   11486       5.9575
   11487       5.6543
   11488       5.6017
   11489       6.0428
   11490       5.8607
   11491       5.7806
   11492       5.3198
   11493       5.2914
   11494       5.4829
   11495       5.3909
   11496       5.6492
   11497       5.5910
   11498       5.3838
   11499       5.5881
   11500       5.1331
   11501       6.1052
   11502       5.7165
   11503       5.2730
   11504       5.5169
   11505       5.4534
   11506       5.6779
   11507       5.5926
   11508       5.3990
   11509       6.2428
   11510       5.5275
   11511       5.4283
   11512       5.1490
   11513       5.4402
   11514       5.9318
   11515       5.9530
   11516       5.2335
   11517       5.2052
   11518       5.2716
   11519       5.4312
   11520       5.2207
   11521       5.1900
   11522       5.3962
   11523       5.3259
   11524       5.3106
   11525       5.7438
   11526       5.5646
   11527       5.3775
   11528       5.4107
   11529       6.0931
   11530       5.3751
   11531       5.4241
   11532       5.3119
   11533       5.5886
   11534       6.0660
   11535       6.2353
   11536       5.6261
   11537       5.8469
   11538       6.2611
   11539       5.9875
   11540       5.8564
   11541       5.3835
   11542       5.6033
   11543       5.1303
   11544       5.4941
   11545       5.3993
   11546       5.9520
   11547       5.2433
   11548       5.7255
   11549       5.4666
   11550       5.4394
   11551       5.8732
   11552       5.4246
   11553       5.6388
   11554       5.5178
   11555       5.4905
   11556       5.5154
   11557       5.3717
   11558       5.5405
   11559       5.1986
   11560       5.5348
   11561       5.4016
   11562       5.3389
   11563       5.0619
   11564       4.9530
   11565       5.2083
   11566       5.2019
   11567       5.1579
   11568       4.8284
   11569       5.2657
   11570       5.0270
   11571       5.1954
   11572       4.9814
   11573       5.2935
   11574       5.0624
   11575       5.4222
   11576       5.1951
   11577       5.1925
   11578       5.4611
   11579       5.4957
   11580       5.5390
   11581       5.5248
   11582       5.5586
   11583       5.5598
   11584       5.6993
   11585       5.6091
   11586       5.6614
   11587       5.5705
   11588       5.0295
   11589       5.2850
   11590       5.9621
   11591       5.7777
   11592       5.3696
   11593       5.8482
   11594       5.6501
   11595       5.3759
   11596       5.4357
   11597       5.9875
   11598       5.2204
   11599       5.6225
   11600       5.1703
   11601       5.5926
   11602       5.9324
   11603       5.5474
   11604       5.2406
   11605       5.7875
   11606       5.5266
   11607       5.8065
   11608       5.3362
   11609       6.1462
   11610       5.5620
   11611       5.8226
   11612       5.8232
   11613       6.0587
   11614       5.5689
   11615       6.0482
   11616       5.8134
   11617       6.1773
   11618       5.9836
   11619       5.8216
   11620       5.6947
   11621       5.7956
   11622       5.8476
   11623       5.2080
   11624       5.6575
   11625       5.5524
   11626       5.8814
   11627       5.5799
   11628       6.2187
   11629       5.7682
   11630       5.5155
   11631       5.5084
   11632       5.4650
   11633       5.5311
   11634       6.4848
   11635       5.7524
   11636       5.9358
   11637       5.4674
   11638       6.0239
   11639       5.6222
   11640       5.4874
   11641       5.2380
   11642       5.9185
   11643       5.9191
   11644       6.1533
   11645       5.5507
   11646       5.5144
   11647       5.7882
   11648       5.9033
   11649       5.6562
   11650       5.7635
   11651       5.6003
   11652       5.7252
   11653       5.6106
   11654       5.6816
   11655       5.3227
   11656       5.5290
   11657       5.1817
   11658       5.7325
   11659       5.3964
   11660       5.3007
   11661       5.5640
   11662       5.2244
   11663       5.4787
   11664       5.4306
   11665       5.3063
   11666       5.3830
   11667       5.5462
   11668       5.2568
   11669       5.5911
   11670       5.9097
   11671       5.4704
   11672       5.7602
   11673       5.7462
   11674       6.1253
   11675       5.9954
   11676       5.4976
   11677       5.7512
   11678       5.9026
   11679       5.5897
   11680       5.8040
   11681       5.3477
   11682       6.0300
   11683       5.7841
   11684       5.7309
   11685       5.4794
   11686       5.6489
   11687       5.0689
   11688       5.8029
   11689       5.6725
   11690       5.3547
   11691       5.8403
   11692       5.8782
   11693       5.1743
   11694       5.9421
   11695       5.8002
   11696       5.6090
   11697       5.3354
   11698       5.2759
   11699       5.7801
   11700       5.6729
   11701       5.5919
   11702       5.7591
   11703       5.6248
   11704       5.4680
   11705       5.8365
   11706       5.3046
   11707       5.3129
   11708       5.2643
   11709       5.3184
   11710       5.3169
   11711       5.4231
   11712       4.9442
   11713       6.0277
   11714       5.4354
   11715       5.6736
   11716       5.6373
   11717       5.5520
   11718       5.3296
   11719       5.4812
   11720       5.5969
   11721       5.7786
   11722       5.8346
   11723       5.6696
   11724       5.7133
   11725       5.5907
   11726       5.4925
   11727       5.5067
   11728       5.4557
   11729       5.7747
   11730       5.5115
   11731       5.7660
   11732       6.0989
   11733       5.4258
   11734       5.5303
   11735       5.5448
   11736       5.6780
   11737       5.5085
   11738       5.4348
   11739       5.5419
   11740       5.8801
   11741       5.0562
   11742       5.3904
   11743       5.5785
   11744       5.5266
   11745       5.6726
   11746       5.3352
   11747       5.5575
   11748       5.3330
   11749       5.3456
   11750       5.5037
   11751       5.5529
   11752       5.3205
   11753       5.4197
   11754       5.2967
   11755       5.7616
   11756       5.7241
   11757       5.5874
   11758       5.9674
   11759       5.6019
   11760       5.6859
   11761       5.1721
   11762       5.4222
   11763       5.5183
   11764       5.5511
   11765       5.2254
   11766       5.6582
   11767       5.2900
   11768       5.9384
   11769       5.6753
   11770       5.2742
   11771       5.4035
   11772       5.2546
   11773       5.3665
   11774       5.3117
   11775       5.1822
   11776       5.5390
   11777       5.4806
   11778       5.1654
   11779       5.6170
   11780       5.7241
   11781       5.2285
   11782       5.4547
   11783       5.7065
   11784       5.5642
   11785       5.2352
   11786       5.4874
   11787       5.5707
   11788       5.5008
   11789       5.7521
   11790       5.6053
   11791       5.7013
   11792       5.3733
   11793       5.6623
   11794       5.4077
   11795       5.4192
   11796       5.8467
   11797       5.6662
   11798       5.2926
   11799       5.7616
   11800       5.4426
   11801       5.3829
   11802       5.3662
   11803       5.0746
   11804       5.6241
   11805       5.5880
   11806       5.6863
   11807       5.3602
   11808       5.4192
   11809       5.2725
   11810       5.3580
   11811       5.3632
   11812       5.5834
   11813       5.5788
   11814       5.2856
   11815       5.4919
   11816       5.7533
   11817       5.4126
   11818       5.2401
   11819       5.7329
   11820       5.2291
   11821       5.3527
   11822       5.2272
   11823       5.3439
   11824       5.4260
   11825       5.2694
   11826       5.3385
   11827       5.1011
   11828       5.2293
   11829       5.6117
   11830       5.1335
   11831       5.4619
   11832       5.0948
   11833       5.4601
   11834       5.8113
   11835       5.9487
   11836       5.1977
   11837       5.7692
   11838       5.5346
   11839       5.7415
   11840       5.1033
   11841       5.3023
   11842       5.4809
   11843       5.0382
   11844       5.2853
   11845       5.5004
   11846       5.2934
   11847       5.1572
   11848       5.8738
   11849       5.6616
   11850       5.6013
   11851       5.5509
   11852       5.2872
   11853       5.3611
   11854       5.9618
   11855       5.2592
   11856       5.4530
   11857       5.3934
   11858       5.6225
   11859       5.4247
   11860       5.4936
   11861       5.5459
   11862       5.6417
   11863       5.4108
   11864       5.8036
   11865       5.5491
   11866       5.2840
   11867       6.0224
   11868       6.4326
   11869       5.5280
   11870       5.5482
   11871       5.9499
   11872       5.7188
   11873       5.5652
   11874       6.1784
   11875       5.9873
   11876       5.7033
   11877       5.6997
   11878       5.8243
   11879       5.9368
   11880       5.5524
   11881       5.7558
   11882       5.7991
   11883       5.7720
   11884       5.5376
   11885       5.3695
   11886       5.5140
   11887       6.1194
   11888       5.4085
   11889       5.9679
   11890       5.7472
   11891       5.7126
   11892       5.6712
   11893       5.8783
   11894       5.2682
   11895       5.1295
   11896       5.3998
   11897       5.5748
   11898       5.6949
   11899       5.7399
   11900       5.3978
   11901       5.2948
   11902       5.3474
   11903       5.7845
   11904       6.0596
   11905       5.5029
   11906       5.6917
   11907       5.2853
   11908       5.6302
   11909       5.6583
   11910       5.6481
   11911       5.5881
   11912       5.5457
   11913       5.7180
   11914       5.7138
   11915       5.7977
   11916       5.6382
   11917       5.5997
   11918       5.6154
   11919       5.0257
   11920       5.5732
   11921       5.7638
   11922       5.7215
   11923       5.5932
   11924       5.7433
   11925       5.7149
   11926       5.2854
   11927       5.7013
   11928       5.7543
   11929       5.0240
   11930       5.7021
   11931       5.6352
   11932       5.4188
   11933       6.0360
   11934       5.8758
   11935       5.8414
   11936       5.4802
   11937       5.5690
   11938       5.9606
   11939       5.5412
   11940       5.7993
   11941       5.6004
   11942       5.4121
   11943       5.4473
   11944       5.8703
   11945       5.0156
   11946       5.6878
   11947       5.3100
   11948       5.6554
   11949       5.6517
   11950       5.5905
   11951       5.7145
   11952       5.2658
   11953       5.4510
   11954       5.6696
   11955       5.6131
   11956       5.2959
   11957       5.2341
   11958       5.4742
   11959       5.8337
   11960       5.7767
   11961       5.6905
   11962       5.5069
   11963       5.2728
   11964       5.7503
   11965       5.7370
   11966       5.5659
   11967       5.6473
   11968       5.3823
   11969       5.6375
   11970       6.0001
   11971       5.4284
   11972       5.5368
   11973       5.9735
   11974       5.5193
   11975       5.7346
   11976       6.0515
   11977       5.6630
   11978       5.7625
   11979       6.1751
   11980       6.2841
   11981       5.7128
   11982       6.5548
   11983       6.3679
   11984       6.0313
   11985       5.7557
   11986       5.9240
   11987       6.0046
   11988       5.6477
   11989       5.4610
   11990       5.6500
   11991       5.2924
   11992       5.1562
   11993       5.5642
   11994       5.5239
   11995       5.7481
   11996       5.1301
   11997       5.4447
   11998       5.4496
   11999       5.4656
   12000       5.4557
   12001       5.8255
   12002       5.5564
   12003       5.5347
   12004       5.5024
   12005       4.9857
   12006       5.1156
   12007       5.2012
   12008       5.5873
   12009       5.3641
   12010       5.2916
   12011       5.4501
   12012       5.4008
   12013       5.3164
   12014       5.2512
   12015       5.5083
   12016       5.5219
   12017       5.5336
   12018       5.1473
   12019       5.6169
   12020       5.4186
   12021       5.2143
   12022       5.6161
   12023       5.5703
   12024       5.0254
   12025       5.5199
   12026       5.7955
   12027       4.8887
   12028       5.0190
   12029       5.1196
   12030       5.1778
   12031       5.4543
   12032       5.4369
   12033       5.3220
   12034       5.6094
   12035       5.1177
   12036       5.2555
   12037       5.7917
   12038       5.4021
   12039       5.7074
   12040       5.7639
   12041       5.5705
   12042       5.3497
   12043       5.3908
   12044       5.3840
   12045       5.8388
   12046       5.6543
   12047       5.5304
   12048       5.2467
   12049       4.8107
   12050       5.1884
   12051       5.1423
   12052       5.5783
   12053       5.4386
   12054       5.1575
   12055       5.5763
   12056       5.1149
   12057       5.5200
   12058       5.5242
   12059       5.8485
   12060       5.6349
   12061       5.4320
   12062       5.9694
   12063       5.6558
   12064       5.4430
   12065       5.3582
   12066       5.3872
   12067       5.1445
   12068       5.2382
   12069       5.3042
   12070       5.3196
   12071       5.1418
   12072       5.7010
   12073       5.6912
   12074       5.2127
   12075       5.0688
   12076       5.3001
   12077       5.3099
   12078       5.4388
   12079       5.3274
   12080       5.1424
   12081       4.9499
   12082       5.3861
   12083       5.2211
   12084       4.9909
   12085       5.4014
   12086       5.3561
   12087       5.3298
   12088       5.7304
   12089       5.7802
   12090       5.7638
   12091       5.6268
   12092       5.5241
   12093       5.6084
   12094       5.8280
   12095       6.1344
   12096       5.4062
   12097       5.5807
   12098       5.6582
   12099       5.7023
   12100       5.6516
   12101       5.4273
   12102       5.6319
   12103       5.3710
   12104       5.4238
   12105       5.3219
   12106       5.4522
   12107       5.4513
   12108       5.6365
   12109       5.4421
   12110       5.8274
   12111       5.4422
   12112       5.1054
   12113       5.7587
   12114       5.6642
   12115       5.6033
   12116       5.4831
   12117       5.8134
   12118       5.7337
   12119       5.8706
   12120       5.8814
   12121       5.8652
   12122       5.4179
   12123       5.3827
   12124       5.3795
   12125       5.5172
   12126       5.2857
   12127       5.2416
   12128       5.3172
   12129       5.3879
   12130       5.6190
   12131       5.3093
   12132       5.4145
   12133       5.3522
   12134       5.5739
   12135       5.3731
   12136       5.5130
   12137       5.4964
   12138       5.3135
   12139       5.6235
   12140       5.5149
   12141       5.2950
   12142       5.2744
   12143       5.8308
   12144       5.5944
   12145       5.1815
   12146       5.6061
   12147       5.2810
   12148       5.0831
   12149       5.0059
   12150       5.1797
   12151       4.8163
   12152       4.8010
   12153       5.4024
   12154       5.1749
   12155       5.4096
   12156       5.3394
   12157       5.1013
   12158       5.0135
   12159       5.0309
   12160       6.0189
   12161       5.0607
   12162       5.1132
   12163       5.7841
   12164       5.5184
   12165       5.3873
   12166       5.3077
   12167       5.4047
   12168       5.5036
   12169       5.4228
   12170       5.6104
   12171       5.5846
   12172       5.2526
   12173       5.6693
   12174       5.2993
   12175       5.9760
   12176       5.5094
   12177       5.9648
   12178       5.6119
   12179       5.6208
   12180       5.4693
   12181       6.1352
   12182       5.2828
   12183       5.5564
   12184       5.2800
   12185       5.2643
   12186       5.7472
   12187       5.7544
   12188       5.1776
   12189       5.6052
   12190       5.5279
   12191       5.3892
   12192       5.4048
   12193       5.3325
   12194       5.2991
   12195       5.5025
   12196       5.6568
   12197       5.7110
   12198       5.3145
   12199       5.0456
   12200       5.3150
   12201       5.0317
   12202       5.5136
   12203       5.5407
   12204       5.3657
   12205       6.0136
   12206       5.3324
   12207       5.5677
   12208       5.4227
   12209       5.3305
   12210       5.7471
   12211       5.2642
   12212       5.5738
   12213       5.8308
   12214       5.6101
   12215       5.7813
   12216       5.4484
   12217       5.5510
   12218       5.6038
   12219       5.5377
   12220       5.7638
   12221       5.8860
   12222       5.2799
   12223       5.7737
   12224       5.5550
   12225       5.4937
   12226       5.2084
   12227       5.0191
   12228       5.3015
   12229       5.3527
   12230       5.3932
   12231       4.9822
   12232       5.1946
   12233       5.4667
   12234       5.2783
   12235       5.8730
   12236       5.1570
   12237       5.5079
   12238       5.3966
   12239       4.9468
   12240       5.0054
   12241       5.3128
   12242       5.3137
   12243       4.9877
   12244       5.2256
   12245       5.4669
   12246       5.6584
   12247       5.1893
   12248       5.4117
   12249       5.4127
   12250       5.2250
   12251       5.1331
   12252       4.9317
   12253       5.1802
   12254       5.1282
   12255       5.0938
   12256       5.3113
   12257       5.4023
   12258       5.5111
   12259       5.5746
   12260       5.9614
   12261       5.3662
   12262       5.3458
   12263       5.3089
   12264       5.7019
   12265       5.0882
   12266       5.4409
   12267       5.4281
   12268       5.6870
   12269       5.6184
   12270       5.2204
   12271       5.1823
   12272       4.8341
   12273       5.5187
   12274       5.5353
   12275       5.5885
   12276       5.2273
   12277       4.9806
   12278       5.3279
   12279       5.1993
   12280       5.0935
   12281       5.4064
   12282       5.4424
   12283       5.4414
   12284       6.2416
   12285       5.5914
   12286       5.7766
   12287       5.7300
   12288       5.1500
   12289       5.5646
   12290       5.3205
   12291       5.5327
   12292       5.6800
   12293       5.5093
   12294       5.6835
   12295       5.5119
   12296       5.7960
   12297       5.5965
   12298       6.0726
   12299       5.3869
   12300       5.7547
   12301       5.4461
   12302       5.3668
   12303       5.6067
   12304       5.7191
   12305       5.6962
   12306       5.5141
   12307       5.7330
   12308       5.2961
   12309       5.2851
   12310       5.2186
   12311       5.3275
   12312       5.4581
   12313       5.2616
   12314       5.4930
   12315       5.2098
   12316       5.2927
   12317       5.8142
   12318       5.5629
   12319       5.5365
   12320       5.6927
   12321       5.7299
   12322       5.2146
   12323       5.5741
   12324       5.6385
   12325       5.2527
   12326       5.5654
   12327       5.3132
   12328       5.7301
   12329       5.9505
   12330       5.2072
   12331       5.7801
   12332       5.4453
   12333       5.5236
   12334       5.7318
   12335       5.1628
   12336       5.0741
   12337       5.2840
   12338       5.7912
   12339       5.8502
   12340       5.6734
   12341       6.3161
   12342       5.3170
   12343       5.2527
   12344       5.6544
   12345       5.1178
   12346       5.4838
   12347       5.6174
   12348       5.5029
   12349       5.0896
   12350       4.9304
   12351       5.6364
   12352       5.3292
   12353       5.1699
   12354       5.1820
   12355       5.3844
   12356       5.5217
   12357       5.3661
   12358       5.4303
   12359       5.1078
   12360       5.4435
   12361       5.1581
   12362       5.3520
   12363       4.8668
   12364       5.2252
   12365       5.5024
   12366       5.3061
   12367       5.4311
   12368       5.1710
   12369       5.1894
   12370       5.6649
   12371       5.3389
   12372       5.5942
   12373       5.3306
   12374       5.1894
   12375       5.4181
   12376       5.6473
   12377       5.9018
   12378       5.9520
   12379       5.5608
   12380       6.2262
   12381       6.1618
   12382       6.0715
   12383       6.2877
   12384       6.0256
   12385       6.1664
   12386       5.6288
   12387       5.3711
   12388       6.0918
   12389       6.0481
   12390       5.9236
   12391       5.8621
   12392       6.0039
   12393       5.8638
   12394       5.6737
   12395       5.7451
   12396       5.9099
   12397       5.6208
   12398       5.6112
   12399       5.8129
   12400       5.3847
   12401       5.8787
   12402       5.5293
   12403       5.8843
   12404       5.8627
   12405       5.9993
   12406       5.8744
   12407       5.9565
   12408       5.6424
   12409       5.7047
   12410       6.8095
   12411       5.9804
   12412       5.9516
   12413       5.4900
   12414       5.8635
   12415       5.8074
   12416       5.3283
   12417       5.4987
   12418       5.8217
   12419       5.8215
   12420       5.9002
   12421       5.7145
   12422       5.7824
   12423       5.5956
   12424       5.8582
   12425       5.6082
   12426       5.4219
   12427       5.6850
   12428       5.3928
   12429       5.8976
   12430       5.9669
   12431       5.5847
   12432       5.9008
   12433       5.4584
   12434       5.9634
   12435       5.5201
   12436       5.7896
   12437       5.7563
   12438       5.4940
   12439       5.3941
   12440       5.5427
   12441       5.6180
   12442       5.0115
   12443       5.2279
   12444       5.8791
   12445       5.9142
   12446       5.6913
   12447       5.8465
   12448       5.4621
   12449       5.3196
   12450       5.6785
   12451       5.1479
   12452       5.5794
   12453       5.6063
   12454       5.3411
   12455       5.5437
   12456       5.6080
   12457       5.3968
   12458       5.5149
   12459       5.4600
   12460       5.6877
   12461       5.8319
   12462       5.6469
   12463       5.8236
   12464       6.0285
   12465       5.3082
   12466       5.3830
   12467       5.3166
   12468       5.5407
   12469       5.1912
   12470       5.4287
   12471       6.0990
   12472       5.7977
   12473       5.7321
   12474       5.7625
   12475       5.8477
   12476       5.8966
   12477       6.0717
   12478       5.8203
   12479       5.7579
   12480       5.8339
   12481       5.0832
   12482       5.9059
   12483       5.9587
   12484       5.9530
   12485       5.8903
   12486       5.8005
   12487       5.8279
   12488       5.8214
   12489       5.4111
   12490       5.5421
   12491       5.3758
   12492       5.7064
   12493       5.3354
   12494       5.5353
   12495       5.5958
   12496       5.4374
   12497       5.4202
   12498       5.1511
   12499       5.1886
   12500       5.7052
   12501       5.6810
   12502       5.4593
   12503       4.8909
   12504       5.2698
   12505       5.1995
   12506       5.6581
   12507       5.6061
   12508       5.7118
   12509       5.9599
   12510       5.5385
   12511       5.5386
   12512       6.0540
   12513       5.6419
   12514       5.8104
   12515       5.3604
   12516       5.4648
   12517       5.4742
   12518       5.6224
   12519       5.5303
   12520       5.5355
   12521       6.0216
   12522       6.1014
   12523       5.8413
   12524       5.8199
   12525       5.6612
   12526       5.6743
   12527       5.6795
   12528       5.3247
   12529       5.2907
   12530       5.4161
   12531       5.3051
   12532       5.6685
   12533       5.1445
   12534       5.4122
   12535       5.5844
   12536       5.3758
   12537       5.6572
   12538       5.1454
   12539       4.9226
   12540       5.3886
   12541       5.0921
   12542       5.4908
   12543       5.6602
   12544       5.7069
   12545       5.8314
   12546       5.6016
   12547       5.8170
   12548       5.8875
   12549       6.0196
   12550       5.9385
   12551       5.5711
   12552       5.6087
   12553       5.7751
   12554       5.7400
   12555       5.3824
   12556       6.1885
   12557       5.8746
   12558       5.5296
   12559       5.7460
   12560       5.2723
   12561       5.6847
   12562       6.0395
   12563       5.8360
   12564       5.6291
   12565       5.2161
   12566       5.7574
   12567       5.0518
   12568       5.2841
   12569       5.5148
   12570       5.3540
   12571       5.0313
   12572       5.1612
   12573       5.2535
   12574       5.3463
   12575       5.3738
   12576       5.1991
   12577       5.5655
   12578       5.4538
   12579       5.1550
   12580       5.0138
   12581       5.1100
   12582       4.7255
   12583       5.6027
   12584       5.8241
   12585       5.4813
   12586       5.2227
   12587       5.3968
   12588       5.4157
   12589       5.6079
   12590       5.4966
   12591       5.5795
   12592       5.4028
   12593       5.3884
   12594       5.4626
   12595       5.6174
   12596       5.3899
   12597       5.2517
   12598       5.8779
   12599       5.7901
   12600       5.5980
   12601       5.5211
   12602       5.3817
   12603       5.1775
   12604       5.3429
   12605       5.6468
   12606       5.5812
   12607       5.4639
   12608       5.6373
   12609       5.1192
   12610       5.0057
   12611       5.1258
   12612       5.2412
   12613       5.3864
   12614       4.8893
   12615       5.0280
   12616       5.3432
   12617       4.9548
   12618       5.2850
   12619       5.5607
   12620       5.5562
   12621       5.3138
   12622       5.5824
   12623       5.1057
   12624       5.3808
   12625       5.1551
   12626       5.0600
   12627       5.3601
   12628       5.2825
   12629       5.2482
   12630       5.2932
   12631       5.3876
   12632       5.4377
   12633       5.2835
   12634       5.1852
   12635       5.4037
   12636       5.6792
   12637       4.9873
   12638       5.2805
   12639       5.4393
   12640       5.4476
   12641       5.0351
   12642       4.8335
   12643       5.2325
   12644       5.2001
   12645       5.3474
   12646       5.1096
   12647       5.4647
   12648       5.2158
   12649       5.1228
   12650       5.0185
   12651       4.9733
   12652       4.9958
   12653       5.5589
   12654       4.9334
   12655       5.0233
   12656       5.0878
   12657       5.6951
   12658       5.2156
   12659       4.8754
   12660       5.2539
   12661       5.1122
   12662       5.0012
   12663       4.6950
   12664       5.1749
   12665       5.1722
   12666       5.3168
   12667       5.2009
   12668       4.9178
   12669       4.9427
   12670       4.9935
   12671       5.7825
   12672       5.3491
   12673       5.1941
   12674       5.0287
   12675       5.7284
   12676       4.9141
   12677       5.7160
   12678       5.4684
   12679       5.5176
   12680       5.1032
   12681       5.3401
   12682       5.2980
   12683       5.2577
   12684       5.1411
   12685       5.4041
   12686       5.0295
   12687       5.1074
   12688       5.0230
   12689       5.0303
   12690       5.2311
   12691       5.2205
   12692       5.7338
   12693       5.4219
   12694       5.3401
   12695       5.3913
   12696       5.3735
   12697       5.0771
   12698       5.2231
   12699       5.4472
   12700       5.5392
   12701       5.6305
   12702       6.0695
   12703       6.2391
   12704       5.6370
   12705       5.8446
   12706       5.8803
   12707       5.9009
   12708       5.9552
   12709       5.6467
   12710       6.2871
   12711       5.9010
   12712       6.1796
   12713       6.0571
   12714       6.1922
   12715       5.6848
   12716       6.1415
   12717       6.0177
   12718       5.7496
   12719       5.7900
   12720       6.0666
   12721       5.7540
   12722       6.1386
   12723       5.8683
   12724       5.7464
   12725       5.7721
   12726       5.5569
   12727       5.9160
   12728       5.9665
   12729       5.8126
   12730       5.7955
   12731       6.0526
   12732       5.8726
   12733       5.9957
   12734       5.7091
   12735       6.1953
   12736       5.6660
   12737       6.0668
   12738       5.7805
   12739       5.9920
   12740       5.6977
   12741       5.5935
   12742       5.5370
   12743       5.7813
   12744       6.0736
   12745       5.7352
   12746       5.6806
   12747       5.7817
   12748       5.6915
   12749       5.5203
   12750       5.4679
   12751       5.4551
   12752       5.4742
   12753       5.3850
   12754       5.3875
   12755       5.3816
   12756       5.3237
   12757       5.3077
   12758       5.2927
   12759       6.0264
   12760       6.2705
   12761       5.4480
   12762       5.9479
   12763       6.1901
   12764       5.7782
   12765       5.5385
   12766       5.9542
   12767       5.3604
   12768       5.4951
   12769       5.3524
   12770       5.6543
   12771       5.7646
   12772       5.8372
   12773       5.5535
   12774       5.5928
   12775       5.7660
   12776       5.9799
   12777       5.9406
   12778       6.0900
   12779       5.3518
   12780       5.3432
   12781       5.9733
   12782       5.7942
   12783       5.5353
   12784       5.4604
   12785       5.6085
   12786       5.8247
   12787       5.9659
   12788       5.7276
   12789       6.1501
   12790       6.0108
   12791       5.7946
   12792       5.6342
   12793       6.0758
   12794       5.7122
   12795       5.7196
   12796       5.6081
   12797       5.5784
   12798       6.3623
   12799       5.8635
   12800       5.4857
   12801       5.9749
   12802       5.6431
   12803       5.2872
   12804       5.4958
   12805       5.6918
   12806       5.7819
   12807       5.7279
   12808       5.3941
   12809       5.4543
   12810       5.4324
   12811       6.1232
   12812       5.2549
   12813       5.6485
   12814       5.5268
   12815       5.6530
   12816       5.6803
   12817       5.2862
   12818       5.6614
   12819       5.7439
   12820       5.5212
   12821       5.4142
   12822       5.3838
   12823       5.7791
   12824       5.8130
   12825       5.8567
   12826       5.5891
   12827       5.3171
   12828       5.3478
   12829       5.2346
   12830       5.6804
   12831       5.5326
   12832       5.6008
   12833       5.4581
   12834       5.5784
   12835       5.2695
   12836       5.5219
   12837       5.4201
   12838       5.7140
   12839       5.3935
   12840       6.1379
   12841       6.0639
   12842       5.3070
   12843       5.3949
   12844       5.6682
   12845       5.3394
   12846       5.5032
   12847       5.4929
   12848       5.4184
   12849       5.3734
   12850       5.1792
   12851       5.1776
   12852       5.7680
   12853       5.3131
   12854       5.2452
   12855       5.1736
   12856       5.5550
   12857       5.1599
   12858       5.4470
   12859       5.7256
   12860       5.7573
   12861       5.7345
   12862       6.0630
   12863       6.0257
   12864       5.9931
   12865       6.2495
   12866       6.4362
   12867       6.2911
   12868       6.1347
   12869       6.2648
   12870       5.8227
   12871       6.0765
   12872       5.6435
   12873       5.7045
   12874       5.9145
   12875       5.4618
   12876       5.9925
   12877       5.7509
   12878       6.1636
   12879       5.6223
   12880       5.4989
   12881       5.8200
   12882       5.2215
   12883       5.7976
   12884       5.3809
   12885       5.4026
   12886       5.3394
   12887       5.6934
   12888       5.5626
   12889       5.9208
   12890       5.6418
   12891       5.5349
   12892       5.3803
   12893       5.6311
   12894       5.2397
   12895       5.1184
   12896       5.2568
   12897       4.9374
   12898       5.4189
   12899       5.2898
   12900       5.3469
   12901       5.6691
   12902       5.3947
   12903       5.6915
   12904       5.3956
   12905       5.6394
   12906       5.5480
   12907       5.3363
   12908       5.2714
   12909       5.4972
   12910       5.2089
   12911       5.5101
   12912       5.6406
   12913       5.7679
   12914       5.6958
   12915       5.2993
   12916       5.5317
   12917       5.1664
   12918       5.3869
   12919       5.5225
   12920       5.5135
   12921       5.4125
   12922       5.8584
   12923       5.6122
   12924       5.8153
   12925       5.6056
   12926       5.8250
   12927       5.9446
   12928       5.8289
   12929       5.8345
   12930       5.8297
   12931       5.6179
   12932       5.3575
   12933       5.4483
   12934       5.3281
   12935       5.3933
   12936       5.2907
   12937       5.3683
   12938       5.3299
   12939       5.4040
   12940       5.6248
   12941       5.4121
   12942       5.2756
   12943       5.5078
   12944       5.4432
   12945       5.4905
   12946       5.7101
   12947       5.5284
   12948       5.2052
   12949       5.3181
   12950       5.6366
   12951       5.5852
   12952       5.4603
   12953       5.6855
   12954       6.0179
   12955       5.7074
   12956       5.6127
   12957       5.6160
   12958       5.7268
   12959       5.6910
   12960       5.6750
   12961       5.7833
   12962       5.3052
   12963       5.2378
   12964       5.5414
   12965       5.5745
   12966       5.7077
   12967       5.7058
   12968       5.3894
   12969       5.1887
   12970       5.6994
   12971       5.4317
   12972       5.9007
   12973       5.9494
   12974       5.6395
   12975       5.6978
   12976       5.7913
   12977       5.0013
   12978       5.2089
   12979       5.6293
   12980       5.6461
   12981       5.9686
   12982       5.3713
   12983       5.7840
   12984       5.4395
   12985       5.6086
   12986       5.5733
   12987       5.3991
   12988       5.4236
   12989       5.2425
   12990       5.3514
   12991       5.2831
   12992       5.7072
   12993       5.5763
   12994       5.9315
   12995       5.8492
   12996       5.4354
   12997       5.8165
   12998       5.7349
   12999       5.3487
   13000       5.7588
   13001       5.6748
   13002       5.3620
   13003       5.4342
   13004       5.4120
   13005       5.4034
   13006       5.1671
   13007       5.4624
   13008       5.2098
   13009       5.6286
   13010       5.3423
   13011       5.2665
   13012       5.2935
   13013       5.5396
   13014       5.3736
   13015       5.2936
   13016       5.3461
   13017       5.0121
   13018       5.3796
   13019       5.6160
   13020       5.2190
   13021       5.1249
   13022       5.4581
   13023       5.5380
   13024       5.5352
   13025       5.1232
   13026       5.0958
   13027       5.5348
   13028       5.5752
   13029       5.4127
   13030       5.4608
   13031       5.7721
   13032       5.3114
   13033       5.3594
   13034       5.5371
   13035       5.1856
   13036       4.9288
   13037       5.3839
   13038       5.2794
   13039       5.1616
   13040       5.7765
   13041       5.4772
   13042       5.3119
   13043       5.0522
   13044       5.1781
   13045       5.2538
   13046       5.2242
   13047       5.5137
   13048       5.1329
   13049       5.0766
   13050       5.0287
   13051       5.3172
   13052       5.1256
   13053       5.0955
   13054       5.0257
   13055       5.2311
   13056       5.1570
   13057       5.2025
   13058       5.3884
   13059       5.4202
   13060       5.2151
   13061       5.1957
   13062       5.0599
   13063       4.8333
   13064       5.3296
   13065       5.3311
   13066       5.1647
   13067       4.9238
   13068       5.0972
   13069       5.1366
   13070       5.4266
   13071       5.0041
   13072       5.4019
   13073       5.5629
   13074       5.2823
   13075       5.6791
   13076       5.6375
   13077       5.5344
   13078       5.4984
   13079       5.6902
   13080       5.7013
   13081       5.9485
   13082       5.3754
   13083       5.8610
   13084       5.3803
   13085       5.5660
   13086       4.9284
   13087       5.3281
   13088       5.1279
   13089       4.7712
   13090       5.2251
   13091       5.1865
   13092       5.3525
   13093       5.1528
   13094       5.5705
   13095       5.2927
   13096       4.9376
   13097       5.0768
   13098       5.0794
   13099       5.1462
   13100       4.9874
   13101       5.1576
   13102       5.0690
   13103       5.4971
   13104       5.7698
   13105       5.9997
   13106       5.3350
   13107       5.4635
   13108       5.4591
   13109       5.2455
   13110       5.2954
   13111       5.3109
   13112       5.5202
   13113       5.3523
   13114       5.8237
   13115       5.2629
   13116       5.5649
   13117       5.6536
   13118       5.5588
   13119       5.8949
   13120       5.2942
   13121       5.6129
   13122       5.4264
   13123       5.2146
   13124       5.5346
   13125       5.2164
   13126       5.6992
   13127       5.4316
   13128       5.0093
   13129       5.3995
   13130       4.8900
   13131       5.2181
   13132       5.2683
   13133       5.3463
   13134       5.0618
   13135       5.1194
   13136       5.1809
   13137       5.2805
   13138       5.1413
   13139       5.2594
   13140       5.3961
   13141       5.7978
   13142       5.1400
   13143       5.7177
   13144       5.2238
   13145       5.4622
   13146       5.8312
   13147       5.6821
   13148       5.6174
   13149       5.4986
   13150       5.5503
   13151       5.6743
   13152       5.5721
   13153       5.4597
   13154       5.5325
   13155       5.7373
   13156       5.8883
   13157       5.7318
   13158       5.6278
   13159       6.0737
   13160       5.5951
   13161       5.9145
   13162       5.9739
   13163       5.2644
   13164       5.2031
   13165       5.4972
   13166       4.9092
   13167       5.4110
   13168       5.3173
   13169       5.5595
   13170       5.2098
   13171       5.0768
   13172       5.1475
   13173       4.9884
   13174       5.1892
   13175       5.6352
   13176       5.3065
   13177       5.2434
   13178       5.3289
   13179       5.3112
   13180       5.5181
   13181       5.0311
   13182       4.9966
   13183       4.8877
   13184       5.1780
   13185       4.8642
   13186       5.3236
   13187       5.2297
   13188       5.4908
   13189       5.1638
   13190       5.3885
   13191       5.2440
   13192       5.5926
   13193       5.5290
   13194       5.5694
   13195       5.5017
   13196       5.5537
   13197       5.1549
   13198       5.6255
   13199       5.7013
   13200       5.9010
   13201       5.5965
   13202       5.8022
   13203       5.4539
   13204       5.7902
   13205       5.6473
   13206       5.8253
   13207       5.9338
   13208       5.5634
   13209       5.4842
   13210       5.5554
   13211       5.4946
   13212       5.9971
   13213       4.9785
   13214       5.6724
   13215       5.7784
   13216       5.6773
   13217       5.4975
   13218       5.5278
   13219       5.6607
   13220       5.5062
   13221       5.4749
   13222       5.7163
   13223       5.4141
   13224       5.4641
   13225       5.1190
   13226       5.7871
   13227       5.5430
   13228       5.5856
   13229       5.2032
   13230       5.5592
   13231       5.5795
   13232       5.6767
   13233       5.5664
   13234       5.3913
   13235       5.1938
   13236       5.4104
   13237       5.7695
   13238       5.7357
   13239       5.5682
   13240       5.5629
   13241       5.5319
   13242       5.6742
   13243       5.7667
   13244       5.6593
   13245       5.8236
   13246       5.2012
   13247       5.7462
   13248       5.6650
   13249       5.5992
   13250       5.3023
   13251       5.2935
   13252       5.0452
   13253       5.2046
   13254       5.0397
   13255       5.2539
   13256       5.0695
   13257       5.1048
   13258       4.9921
   13259       5.0776
   13260       5.3153
   13261       5.4684
   13262       4.8624
   13263       5.2911
   13264       5.3331
   13265       5.2605
   13266       5.6165
   13267       4.8487
   13268       5.1359
   13269       5.5853
   13270       5.7442
   13271       5.3061
   13272       5.5153
   13273       5.4408
   13274       5.5840
   13275       5.7101
   13276       5.5518
   13277       5.1133
   13278       5.5059
   13279       5.4632
   13280       5.7180
   13281       5.3273
   13282       5.3593
   13283       5.6010
   13284       5.5905
   13285       6.0543
   13286       6.1370
   13287       5.6985
   13288       6.0114
   13289       5.6557
   13290       6.4261
   13291       5.5655
   13292       5.4683
   13293       5.7613
   13294       5.5449
   13295       5.4025
   13296       5.5354
   13297       5.2361
   13298       5.7558
   13299       5.4712
   13300       5.7037
   13301       5.7748
   13302       5.4580
   13303       5.5372
   13304       5.2571
   13305       5.7538
   13306       5.5115
   13307       5.5404
   13308       5.6407
   13309       5.6776
   13310       5.7640
   13311       5.8229
   13312       5.7098
   13313       6.0311
   13314       5.7159
   13315       5.7988
   13316       5.8877
   13317       5.7463
   13318       5.8121
   13319       5.6795
   13320       5.6405
   13321       5.6498
   13322       6.0707
   13323       6.0995
   13324       5.9209
   13325       5.6462
   13326       5.4648
   13327       5.9179
   13328       5.3775
   13329       5.6223
   13330       5.5783
   13331       5.4261
   13332       5.3514
   13333       5.5804
   13334       5.5988
   13335       5.3478
   13336       5.5476
   13337       5.8779
   13338       5.3388
   13339       5.4889
   13340       5.8277
   13341       5.2908
   13342       5.4668
   13343       5.2881
   13344       5.1931
   13345       4.9174
   13346       5.2023
   13347       5.5253
   13348       4.9860
   13349       5.8096
   13350       5.3310
   13351       5.4976
   13352       5.4743
   13353       5.8925
   13354       5.6235
   13355       5.5842
   13356       5.5962
   13357       5.8111
   13358       5.9385
   13359       5.5533
   13360       5.2850
   13361       5.4844
   13362       6.0206
   13363       5.7516
   13364       5.6887
   13365       5.8519
   13366       5.4407
   13367       5.4236
   13368       5.6897
   13369       5.9141
   13370       5.4395
   13371       5.9053
   13372       6.2213
   13373       5.6008
   13374       5.9120
   13375       5.7912
   13376       5.8337
   13377       5.9723
   13378       5.8404
   13379       5.5108
   13380       5.6726
   13381       5.7303
   13382       5.6656
   13383       5.5670
   13384       5.7242
   13385       5.9569
   13386       5.9529
   13387       5.9579
   13388       5.8389
   13389       5.4736
   13390       5.9328
   13391       5.5683
   13392       5.5251
   13393       5.3726
   13394       5.6409
   13395       5.5254
   13396       5.7124
   13397       5.2819
   13398       5.1363
   13399       5.5162
   13400       5.7949
   13401       5.4876
   13402       5.6882
   13403       5.3364
   13404       4.9620
   13405       5.6444
   13406       5.5464
   13407       6.1359
   13408       6.2128
   13409       5.8930
   13410       6.1393
   13411       6.2043
   13412       5.8658
   13413       5.3985
   13414       5.2770
   13415       5.2430
   13416       5.0751
   13417       5.5361
   13418       5.7502
   13419       5.3232
   13420       5.4038
   13421       5.4268
   13422       5.1304
   13423       5.2626
   13424       4.9489
   13425       5.4403
   13426       5.6021
   13427       5.3317
   13428       5.4886
   13429       5.5813
   13430       5.4264
   13431       5.3804
   13432       5.0345
   13433       5.3855
   13434       5.6272
   13435       5.3091
   13436       5.0761
   13437       5.4840
   13438       5.3175
   13439       5.0035
   13440       5.2999
   13441       4.7063
   13442       5.1424
   13443       5.5114
   13444       5.3734
   13445       4.9740
   13446       5.2001
   13447       5.1649
   13448       5.6938
   13449       5.1202
   13450       5.6516
   13451       5.3031
   13452       5.3275
   13453       5.5821
   13454       5.6207
   13455       5.3596
   13456       5.4229
   13457       5.4197
   13458       5.2423
   13459       5.3284
   13460       5.1073
   13461       5.2603
   13462       5.4213
   13463       5.3366
   13464       5.2941
   13465       5.1187
   13466       5.1822
   13467       5.2628
   13468       5.5116
   13469       5.3147
   13470       5.2414
   13471       5.6323
   13472       4.8678
   13473       5.5411
   13474       5.5986
   13475       5.3367
   13476       4.9876
   13477       5.0485
   13478       5.5827
   13479       5.0562
   13480       5.1720
   13481       5.1521
   13482       4.9227
   13483       4.8912
   13484       4.9399
   13485       4.6917
   13486       4.9752
   13487       5.0840
   13488       5.1010
   13489       5.2172
   13490       5.1987
   13491       5.5148
   13492       5.4417
   13493       5.3835
   13494       5.2572
   13495       5.5999
   13496       5.4723
   13497       5.7505
   13498       5.5822
   13499       5.4280
   13500       5.4151
   13501       5.1734
   13502       5.2823
   13503       5.5729
   13504       5.5543
   13505       5.5095
   13506       5.7296
   13507       5.6876
   13508       6.1098
   13509       5.9165
   13510       5.9510
   13511       5.5886
   13512       5.4675
   13513       5.3711
   13514       5.6516
   13515       5.6421
   13516       5.5370
   13517       6.0857
   13518       5.9740
   13519       6.0139
   13520       5.7812
   13521       5.9864
   13522       5.9865
   13523       6.0401
   13524       5.9807
   13525       6.1120
   13526       5.9810
   13527       5.8299
   13528       6.1289
   13529       5.8312
   13530       5.4178
   13531       5.5480
   13532       5.5379
   13533       5.9479
   13534       6.1752
   13535       5.8027
   13536       5.6344
   13537       5.6272
   13538       6.1806
   13539       5.8416
   13540       6.0680
   13541       6.1388
   13542       6.0169
   13543       5.5990
   13544       5.8085
   13545       5.8586
   13546       6.1108
   13547       6.1163
   13548       6.2896
   13549       5.9031
   13550       5.6934
   13551       5.8218
   13552       5.5166
   13553       5.9952
   13554       5.6347
   13555       5.8650
   13556       5.9243
   13557       5.6873
   13558       5.4942
   13559       6.0662
   13560       6.0580
   13561       5.9595
   13562       5.9793
   13563       5.7073
   13564       5.9172
   13565       5.4840
   13566       5.6321
   13567       5.5756
   13568       6.1351
   13569       5.5192
   13570       6.2169
   13571       5.3996
   13572       5.4463
   13573       5.8753
   13574       5.6444
   13575       5.5757
   13576       5.7481
   13577       6.0503
   13578       5.5753
   13579       5.7752
   13580       5.9317
   13581       5.8924
   13582       5.5695
   13583       5.1850
   13584       6.3437
   13585       5.6730
   13586       5.4903
   13587       5.4889
   13588       5.6266
   13589       5.6923
   13590       5.7400
   13591       5.6760
   13592       5.9450
   13593       5.9484
   13594       5.5800
   13595       6.0749
   13596       6.5261
   13597       5.8483
   13598       5.9307
   13599       5.7654
   13600       5.7541
   13601       5.6536
   13602       6.0139
   13603       5.9959
   13604       5.9108
   13605       6.0722
   13606       6.2993
   13607       5.8385
   13608       5.5161
   13609       5.6080
   13610       5.6311
   13611       5.7181
   13612       5.7647
   13613       6.4503
   13614       5.5046
   13615       5.8831
   13616       5.8546
   13617       6.0562
   13618       5.8274
   13619       5.9383
   13620       5.1896
   13621       5.6822
   13622       5.9482
   13623       5.9772
   13624       5.5576
   13625       6.0729
   13626       5.6180
   13627       5.8638
   13628       6.0084
   13629       5.5417
   13630       5.6627
   13631       5.9553
   13632       5.3915
   13633       5.9733
   13634       5.4427
   13635       5.3186
   13636       5.5991
   13637       5.6747
   13638       5.3706
   13639       6.0565
   13640       5.2991
   13641       5.9808
   13642       5.3799
   13643       5.5635
   13644       6.0586
   13645       5.8425
   13646       5.7073
   13647       6.0682
   13648       5.6529
   13649       5.7411
   13650       5.8836
   13651       6.1432
   13652       6.0511
   13653       6.1528
   13654       6.0300
   13655       5.8710
   13656       5.6029
   13657       5.9675
   13658       5.6421
   13659       5.6744
   13660       5.6230
   13661       6.1653
   13662       5.9852
   13663       5.8010
   13664       5.8237
   13665       6.2691
   13666       5.6927
   13667       5.6511
   13668       5.7013
   13669       5.3422
   13670       5.4098
   13671       5.6356
   13672       5.5096
   13673       5.1492
   13674       5.0265
   13675       5.1254
   13676       5.1803
   13677       5.3123
   13678       5.3062
   13679       5.1519
   13680       5.1764
   13681       4.8741
   13682       5.2170
   13683       5.4049
   13684       5.2135
   13685       5.5339
   13686       5.1369
   13687       5.2537
   13688       5.6204
   13689       5.2520
   13690       5.4576
   13691       5.7803
   13692       5.3932
   13693       5.6030
   13694       5.4442
   13695       5.5743
   13696       5.6466
   13697       5.6142
   13698       5.7952
   13699       5.3456
   13700       5.4603
   13701       5.1066
   13702       4.9926
   13703       5.3710
   13704       5.2605
   13705       4.9364
   13706       5.5401
   13707       5.3655
   13708       5.1128
   13709       5.2611
   13710       5.2848
   13711       5.1365
   13712       5.0479
   13713       5.4053
   13714       5.1332
   13715       5.0712
   13716       5.4456
   13717       5.7959
   13718       5.3360
   13719       5.3108
   13720       5.3252
   13721       5.6184
   13722       5.7740
   13723       5.3130
   13724       5.5179
   13725       5.4967
   13726       5.9727
   13727       5.3854
   13728       5.3245
   13729       5.4988
   13730       5.2649
   13731       5.3288
   13732       5.4707
   13733       5.3199
   13734       5.4051
   13735       5.5957
   13736       5.2779
   13737       5.3076
   13738       5.7517
   13739       5.3395
   13740       5.4762
   13741       5.8967
   13742       5.1656
   13743       5.5635
   13744       5.3344
   13745       5.2737
   13746       5.3021
   13747       5.4659
   13748       5.2327
   13749       5.2826
   13750       5.2860
   13751       5.2094
   13752       5.3565
   13753       4.9940
   13754       5.0307
   13755       5.0372
   13756       5.1092
   13757       5.1672
   13758       5.4269
   13759       5.1095
   13760       5.5457
   13761       5.4272
   13762       5.5927
   13763       5.4297
   13764       5.5204
   13765       5.5078
   13766       5.2729
   13767       5.1415
   13768       5.0466
   13769       5.1811
   13770       5.3924
   13771       5.2003
   13772       5.6349
   13773       5.8992
   13774       5.5394
   13775       5.4717
   13776       5.6862
   13777       5.9348
   13778       5.6583
   13779       5.8463
   13780       5.2402
   13781       5.4997
   13782       5.5891
   13783       5.7293
   13784       5.6275
   13785       5.8679
   13786       5.5058
   13787       5.4744
   13788       5.7839
   13789       5.9665
   13790       5.7486
   13791       5.7520
   13792       5.5499
   13793       5.8446
   13794       5.3139
   13795       5.5736
   13796       5.4207
   13797       5.1756
   13798       5.9542
   13799       5.2824
   13800       5.6504
   13801       5.7604
   13802       6.0899
   13803       5.9697
   13804       5.8611
   13805       5.7741
   13806       5.6620
   13807       6.1320
   13808       5.9806
   13809       5.6494
   13810       6.4823
   13811       6.1578
   13812       6.2030
   13813       5.4800
   13814       6.1163
   13815       6.1878
   13816       5.9136
   13817       6.3225
   13818       5.9965
   13819       6.1025
   13820       5.5954
   13821       5.5314
   13822       6.1520
   13823       5.6671
   13824       5.7931
   13825       6.0243
   13826       6.2092
   13827       5.4840
   13828       6.0030
   13829       5.6865
   13830       6.1950
   13831       6.0645
   13832       6.2142
   13833       6.0905
   13834       5.6604
   13835       6.0138
   13836       5.5727
   13837       5.7181
   13838       5.9176
   13839       6.3709
   13840       5.8796
   13841       6.2143
   13842       5.9504
   13843       6.2514
   13844       5.8664
   13845       5.9194
   13846       6.0125
   13847       6.2082
   13848       6.0789
   13849       6.0534
   13850       6.1932
   13851       5.7346
   13852       5.6745
   13853       5.5883
   13854       6.0877
   13855       6.0025
   13856       5.9547
   13857       5.8285
   13858       5.8182
   13859       5.6824
   13860       5.6260
   13861       5.7534
   13862       5.6641
   13863       5.5667
   13864       5.5580
   13865       5.3390
   13866       5.8392
   13867       5.7803
   13868       6.1624
   13869       5.7000
   13870       5.8004
   13871       5.7317
   13872       5.8118
   13873       5.6778
   13874       5.4651
   13875       5.5194
   13876       5.3566
   13877       5.6381
   13878       5.8562
   13879       5.5323
   13880       5.9018
   13881       5.7760
   13882       5.9315
   13883       5.5609
   13884       5.7934
   13885       5.8693
   13886       5.9626
   13887       5.7490
   13888       6.1105
   13889       6.3230
   13890       5.2972
   13891       5.8727
   13892       6.1179
   13893       6.0942
   13894       5.8201
   13895       5.8255
   13896       5.5960
   13897       5.9666
   13898       5.7182
   13899       6.2852
   13900       5.5302
   13901       6.0841
   13902       5.9440
   13903       6.4289
   13904       5.5615
   13905       5.6215
   13906       5.8094
   13907       5.6873
   13908       5.7835
   13909       5.6029
   13910       6.0235
   13911       5.4490
   13912       5.4908
   13913       5.6516
   13914       5.8669
   13915       5.5288
   13916       5.5165
   13917       5.5174
   13918       5.4504
   13919       6.2211
   13920       5.5261
   13921       6.4580
   13922       5.2409
   13923       5.7476
   13924       5.5991
   13925       5.4385
   13926       5.7115
   13927       5.6402
   13928       5.6757
   13929       5.8262
   13930       6.0827
   13931       5.4735
   13932       5.6815
   13933       5.7113
   13934       5.4135
   13935       5.6509
   13936       5.3551
   13937       5.0266
   13938       5.3667
   13939       5.6780
   13940       5.5339
   13941       5.2962
   13942       5.3962
   13943       5.1804
   13944       5.4160
   13945       5.4454
   13946       5.5271
   13947       5.7939
   13948       5.7368
   13949       5.7433
   13950       5.4202
   13951       5.6751
   13952       5.1459
   13953       5.3974
   13954       5.6228
   13955       5.3798
   13956       5.5325
   13957       5.1767
   13958       5.1510
   13959       5.4708
   13960       5.4111
   13961       5.0854
   13962       5.4488
   13963       4.8527
   13964       5.2355
   13965       5.3683
   13966       5.1421
   13967       5.8208
   13968       5.4478
   13969       5.3764
   13970       6.0720
   13971       5.6638
   13972       5.7253
   13973       5.5756
   13974       5.8708
   13975       5.9873
   13976       5.5104
   13977       5.8810
   13978       5.7091
   13979       5.4513
   13980       5.2286
   13981       5.5408
   13982       5.5173
   13983       6.0527
   13984       5.5426
   13985       5.5329
   13986       5.7166
   13987       5.6964
   13988       5.6253
   13989       5.5605
   13990       5.7186
   13991       5.5054
   13992       5.6203
   13993       5.6528
   13994       5.6023
   13995       5.6411
   13996       5.7655
   13997       5.9259
   13998       5.5001
   13999       5.7567
   14000       5.3547
   14001       4.9418
   14002       5.2780
   14003       5.3690
   14004       5.5297
   14005       5.5577
   14006       5.5324
   14007       5.2508
   14008       5.3575
   14009       5.3626
   14010       6.0543
   14011       5.6094
   14012       5.4702
   14013       5.7167
   14014       5.9497
   14015       5.5292
   14016       5.8870
   14017       5.5927
   14018       5.6561
   14019       5.4727
   14020       5.7296
   14021       5.5509
   14022       5.8293
   14023       5.5836
   14024       5.5668
   14025       5.5738
   14026       5.6295
   14027       5.4361
   14028       5.4785
   14029       5.6751
   14030       5.1891
   14031       5.7997
   14032       5.8015
   14033       4.9925
   14034       5.7396
   14035       5.6768
   14036       5.7509
   14037       5.4361
   14038       5.2165
   14039       5.3733
   14040       5.3621
   14041       5.7246
   14042       5.6767
   14043       6.1119
   14044       5.3124
   14045       5.6141
   14046       5.7614
   14047       5.5632
   14048       5.5012
   14049       5.5963
   14050       5.6901
   14051       5.8319
   14052       6.2543
   14053       6.3358
   14054       5.3748
   14055       5.7735
   14056       6.0912
   14057       5.7260
   14058       5.8206
   14059       6.2864
   14060       5.7473
   14061       5.4625
   14062       5.2353
   14063       5.5396
   14064       5.9490
   14065       5.4737
   14066       5.6709
   14067       5.8359
   14068       5.3967
   14069       5.6407
   14070       5.4167
   14071       5.8459
   14072       5.6872
   14073       5.9456
   14074       5.6569
   14075       5.9171
   14076       5.5096
   14077       5.7298
   14078       5.9527
   14079       6.1294
   14080       6.0703
   14081       5.6204
   14082       5.4990
   14083       5.8135
   14084       5.5710
   14085       5.9153
   14086       6.0470
   14087       5.8751
   14088       6.3525
   14089       5.8558
   14090       6.1169
   14091       5.5785
   14092       5.7637
   14093       5.6825
   14094       6.0672
   14095       5.9515
   14096       5.7645
   14097       5.8162
   14098       6.4086
   14099       5.7941
   14100       6.0367
   14101       5.6776
   14102       6.3541
   14103       5.8531
   14104       5.7775
   14105       5.8477
   14106       5.7592
   14107       5.5514
   14108       6.0780
   14109       5.4637
   14110       5.9572
   14111       5.8174
   14112       5.5780
   14113       5.8164
   14114       5.5359
   14115       5.7436
   14116       5.6703
   14117       5.4619
   14118       5.8751
   14119       6.1300
   14120       5.9197
   14121       5.6865
   14122       5.7258
   14123       5.8787
   14124       5.9521
   14125       6.2138
   14126       6.2613
   14127       6.1220
   14128       6.1494
   14129       5.7266
   14130       6.4735
   14131       6.1591
   14132       6.0683
   14133       6.0482
   14134       5.5225
   14135       5.7043
   14136       5.7832
   14137       6.5381
   14138       5.8399
   14139       6.4453
   14140       5.9687
   14141       6.2449
   14142       5.8928
   14143       6.0183
   14144       5.5052
   14145       5.5073
   14146       5.9018
   14147       5.7562
   14148       5.7808
   14149       5.9009
   14150       5.9764
   14151       5.9900
   14152       5.6296
   14153       5.5696
   14154       6.0482
   14155       5.8126
   14156       5.4493
   14157       5.6823
   14158       5.3103
   14159       5.1475
   14160       5.8795
   14161       5.8937
   14162       5.8022
   14163       5.5363
   14164       5.5216
   14165       5.6459
   14166       5.6878
   14167       5.3617
   14168       5.5541
   14169       5.8581
   14170       5.5884
   14171       5.4130
   14172       5.5711
   14173       5.1546
   14174       5.3064
   14175       5.3025
   14176       5.7794
   14177       5.3957
   14178       5.5798
   14179       5.4030
   14180       5.2365
   14181       5.4907
   14182       5.4732
   14183       5.4118
   14184       5.2947
   14185       5.4114
   14186       5.3666
   14187       5.5096
   14188       5.2787
   14189       5.4556
   14190       5.9817
   14191       5.7767
   14192       6.0190
   14193       5.5773
   14194       5.9796
   14195       5.4149
   14196       5.5696
   14197       6.2246
   14198       5.5950
   14199       5.7765
   14200       5.7989
   14201       6.6885
   14202       6.3893
   14203       6.2403
   14204       6.2052
   14205       5.9368
   14206       5.7174
   14207       5.8408
   14208       5.7794
   14209       5.3786
   14210       5.8896
   14211       5.8722
   14212       5.8015
   14213       5.4437
   14214       5.4653
   14215       5.6866
   14216       5.3300
   14217       5.6181
   14218       5.5068
   14219       5.7638
   14220       5.7161
   14221       6.0105
   14222       5.6149
   14223       5.8283
   14224       5.9331
   14225       5.8557
   14226       6.0712
   14227       5.6624
   14228       5.2576
   14229       5.5856
   14230       5.8113
   14231       5.5432
   14232       5.3450
   14233       5.7619
   14234       6.4912
   14235       5.6732
   14236       5.8986
   14237       5.3023
   14238       5.5809
   14239       5.7568
   14240       5.5775
   14241       5.4619
   14242       5.8784
   14243       5.1087
   14244       5.4013
   14245       5.6249
   14246       6.1189
   14247       6.1690
   14248       5.3779
   14249       5.6110
   14250       5.6401
   14251       5.6642
   14252       5.4343
   14253       6.2778
   14254       5.4684
   14255       5.5250
   14256       5.8671
   14257       5.5899
   14258       5.8531
   14259       5.1119
   14260       5.4633
   14261       6.1948
   14262       5.6103
   14263       5.9948
   14264       5.6439
   14265       5.8271
   14266       6.0078
   14267       5.6960
   14268       5.7604
   14269       5.2734
   14270       6.0869
   14271       5.6587
   14272       5.8483
   14273       6.2788
   14274       6.0897
   14275       5.6165
   14276       6.0281
   14277       5.4293
   14278       5.6860
   14279       5.4794
   14280       5.7561
   14281       5.3656
   14282       5.4377
   14283       5.9106
   14284       5.1619
   14285       5.3789
   14286       5.2927
   14287       5.1664
   14288       5.1038
   14289       5.3852
   14290       5.1370
   14291       5.2224
   14292       5.2839
   14293       5.6412
   14294       5.6356
   14295       5.6181
   14296       5.3846
   14297       6.0479
   14298       5.3275
   14299       5.6233
   14300       5.3461
   14301       5.5873
   14302       5.7533
   14303       5.3319
   14304       5.7093
   14305       6.1218
   14306       5.9391
   14307       5.6981
   14308       6.2181
   14309       5.4642
   14310       5.6194
   14311       6.3337
   14312       5.5975
   14313       5.9682
   14314       5.8486
   14315       5.9991
   14316       5.5914
   14317       5.7642
   14318       5.9219
   14319       5.7426
   14320       5.4277
   14321       5.9253
   14322       5.9016
   14323       5.5761
   14324       5.7235
   14325       5.1598
   14326       5.4066
   14327       5.3829
   14328       5.2223
   14329       5.0860
   14330       5.3117
   14331       5.2665
   14332       5.5392
   14333       5.5387
   14334       5.2430
   14335       5.3803
   14336       5.3757
   14337       5.5790
   14338       5.1958
   14339       5.6619
   14340       5.4056
   14341       5.2317
   14342       5.4146
   14343       5.1926
   14344       5.2579
   14345       5.5053
   14346       5.3443
   14347       5.6323
   14348       5.1462
   14349       5.4558
   14350       5.2932
   14351       5.3887
   14352       5.4945
   14353       5.4425
   14354       5.5247
   14355       5.8585
   14356       5.7416
   14357       5.4684
   14358       5.5416
   14359       5.4748
   14360       5.7869
   14361       5.3949
   14362       5.2182
   14363       5.2608
   14364       5.2492
   14365       5.5890
   14366       5.9789
   14367       5.6308
   14368       5.4513
   14369       5.7165
   14370       5.4637
   14371       5.1796
   14372       5.2978
   14373       5.3857
   14374       5.5665
   14375       5.7322
   14376       5.3806
   14377       5.6602
   14378       5.3653
   14379       5.5834
   14380       5.6307
   14381       5.5987
   14382       5.8091
   14383       5.9538
   14384       5.8162
   14385       6.3284
   14386       5.4530
   14387       5.7821
   14388       6.1792
   14389       5.8420
   14390       6.2440
   14391       5.9233
   14392       5.5836
   14393       5.4633
   14394       6.0053
   14395       5.7842
   14396       5.9014
   14397       5.4260
   14398       5.5848
   14399       5.8077
   14400       5.7879
   14401       5.9388
   14402       5.7445
   14403       5.6003
   14404       5.2773
   14405       5.6381
   14406       5.5884
   14407       5.7874
   14408       5.8092
   14409       5.5798
   14410       6.3698
   14411       6.0482
   14412       5.6903
   14413       5.8589
   14414       6.1730
   14415       5.3797
   14416       5.7237
   14417       5.6414
   14418       5.6165
   14419       5.8287
   14420       5.6746
   14421       5.5721
   14422       5.6373
   14423       5.7778
   14424       5.6584
   14425       5.8119
   14426       5.4080
   14427       5.8278
   14428       5.7892
   14429       6.1390
   14430       5.9800
   14431       5.6966
   14432       6.2316
   14433       6.2798
   14434       5.7575
   14435       5.9241
   14436       5.7644
   14437       5.6196
   14438       5.9226
   14439       5.8127
   14440       5.8991
   14441       5.3443
   14442       5.6793
   14443       5.3221
   14444       5.5884
   14445       5.7437
   14446       5.2283
   14447       5.7497
   14448       5.5680
   14449       5.3875
   14450       5.6080
   14451       5.5213
   14452       5.3796
   14453       5.5730
   14454       5.5049
   14455       5.3571
   14456       5.4222
   14457       5.5179
   14458       5.8131
   14459       5.5678
   14460       5.7537
   14461       5.3048
   14462       5.6704
   14463       5.7601
   14464       5.7835
   14465       5.4303
   14466       5.9369
   14467       5.7190
   14468       5.6847
   14469       5.5017
   14470       5.5482
   14471       5.6004
   14472       5.5684
   14473       5.4207
   14474       5.5369
   14475       5.4562
   14476       5.6220
   14477       5.4881
   14478       5.4417
   14479       5.8159
   14480       5.6724
   14481       5.7410
   14482       5.3354
   14483       5.6968
   14484       5.5803
   14485       5.7472
   14486       5.5711
   14487       5.4564
   14488       5.4604
   14489       5.9968
   14490       5.6890
   14491       5.5563
   14492       5.6564
   14493       5.5232
   14494       5.9134
   14495       5.7061
   14496       5.4353
   14497       5.3215
   14498       5.5011
   14499       5.2420
   14500       5.2993
   14501       5.2810
   14502       5.3443
   14503       5.9561
   14504       5.4791
   14505       6.0005
   14506       5.4926
   14507       5.3855
   14508       5.2509
   14509       5.5127
   14510       5.3719
   14511       5.4878
   14512       5.6292
   14513       5.8786
   14514       5.8529
   14515       5.6699
   14516       5.8781
   14517       5.5946
   14518       5.6424
   14519       6.1588
   14520       5.9150
   14521       5.9034
   14522       5.5455
   14523       6.0293
   14524       6.0660
   14525       5.4970
   14526       5.7676
   14527       5.4671
   14528       5.9885
   14529       5.5070
   14530       5.4592
   14531       5.5950
   14532       5.6397
   14533       5.6574
   14534       5.3722
   14535       5.7595
   14536       5.7222
   14537       6.1923
   14538       5.5134
   14539       5.8447
   14540       5.6328
   14541       5.8171
   14542       5.1690
   14543       5.9525
   14544       5.6766
   14545       5.6635
   14546       5.4283
   14547       6.2548
   14548       5.7583
   14549       6.0297
   14550       5.7810
   14551       5.5462
   14552       5.8333
   14553       5.9704
   14554       5.4964
   14555       5.5344
   14556       5.8247
   14557       5.4660
   14558       5.4497
   14559       5.5106
   14560       5.9058
   14561       5.3856
   14562       5.2672
   14563       5.3417
   14564       5.9108
   14565       5.6411
   14566       5.6008
   14567       5.9402
   14568       5.4901
   14569       5.4450
   14570       5.2408
   14571       5.6175
   14572       5.6331
   14573       5.2268
   14574       5.4309
   14575       5.3875
   14576       5.1042
   14577       5.1155
   14578       5.2596
   14579       5.1251
   14580       5.1838
   14581       5.4216
   14582       5.2148
   14583       5.3150
   14584       5.5521
   14585       5.6887
   14586       5.6085
   14587       5.6621
   14588       5.3726
   14589       5.1835
   14590       5.3779
   14591       5.5758
   14592       5.4720
   14593       5.8857
   14594       5.4625
   14595       5.9150
   14596       5.6291
   14597       6.0826
   14598       5.5874
   14599       5.3261
   14600       5.5464
   14601       5.6829
   14602       5.5362
   14603       5.6978
   14604       5.5751
   14605       5.2615
   14606       5.5080
   14607       5.6343
   14608       5.3181
   14609       5.6765
   14610       5.5623
   14611       5.3395
   14612       5.4421
   14613       5.2992
   14614       5.2402
   14615       5.3245
   14616       5.3966
   14617       5.3894
   14618       5.5511
   14619       5.5312
   14620       5.4638
   14621       5.3753
   14622       5.3447
   14623       5.1589
   14624       5.7056
   14625       5.1233
   14626       5.2856
   14627       5.6766
   14628       5.5592
   14629       5.4917
   14630       5.5494
   14631       5.3028
   14632       5.0802
   14633       5.2288
   14634       5.5052
   14635       5.4019
   14636       5.5087
   14637       5.4859
   14638       5.2556
   14639       5.2812
   14640       5.4323
   14641       5.2070
   14642       5.2965
   14643       5.4732
   14644       5.5230
   14645       5.4983
   14646       5.2699
   14647       5.8414
   14648       5.1893
   14649       5.5603
   14650       5.1149
   14651       5.5199
   14652       5.6839
   14653       5.4937
   14654       5.2875
   14655       5.2836
   14656       5.3976
   14657       5.2575
   14658       5.0981
   14659       5.8238
   14660       5.4178
   14661       5.5200
   14662       5.4926
   14663       5.4655
   14664       5.5442
   14665       5.5360
   14666       5.7855
   14667       5.8339
   14668       5.5252
   14669       5.4414
   14670       5.6981
   14671       5.6128
   14672       5.7275
   14673       5.3987
   14674       5.5471
   14675       5.2360
   14676       5.5433
   14677       5.3543
   14678       5.5602
   14679       5.7268
   14680       5.7688
   14681       5.4950
   14682       5.6756
   14683       5.2608
   14684       5.4123
   14685       5.2667
   14686       5.6103
   14687       5.3858
   14688       5.3617
   14689       5.3187
   14690       5.5420
   14691       5.3330
   14692       5.4344
   14693       5.4910
   14694       5.3977
   14695       5.4202
   14696       5.7130
   14697       5.9172
   14698       5.9821
   14699       5.9153
   14700       5.6942
   14701       5.5806
   14702       5.6847
   14703       5.5119
   14704       5.9664
   14705       5.7295
   14706       5.5919
   14707       5.6567
   14708       5.9134
   14709       5.7548
   14710       5.5793
   14711       5.7792
   14712       5.5813
   14713       5.5499
   14714       5.0987
   14715       5.6076
   14716       6.0643
   14717       5.2843
   14718       5.6026
   14719       5.4687
   14720       5.4527
   14721       5.0187
   14722       5.3193
   14723       5.4888
   14724       5.4150
   14725       5.7659
   14726       5.5037
   14727       5.5342
   14728       5.3529
   14729       5.6268
   14730       5.1277
   14731       5.4603
   14732       5.5158
   14733       5.4592
   14734       5.2963
   14735       5.2960
   14736       5.5610
   14737       5.6418
   14738       5.5108
   14739       5.5961
   14740       5.7070
   14741       5.8842
   14742       5.9157
   14743       5.7824
   14744       6.0739
   14745       5.6037
   14746       5.8381
   14747       5.2874
   14748       5.4218
   14749       5.3791
   14750       5.9669
   14751       5.6418
   14752       5.5785
   14753       5.7511
   14754       5.4701
   14755       5.3825
   14756       5.3181
   14757       5.7695
   14758       4.9552
   14759       5.6072
   14760       5.6667
   14761       5.4028
   14762       5.3160
   14763       5.2515
   14764       5.5224
   14765       5.4538
   14766       5.4400
   14767       5.2203
   14768       5.9457
   14769       5.0776
   14770       5.3414
   14771       5.1686
   14772       5.6134
   14773       5.2221
   14774       5.1047
   14775       5.2587
   14776       5.4729
   14777       5.0808
   14778       5.5313
   14779       5.4365
   14780       5.6802
   14781       5.4579
   14782       5.3020
   14783       5.1064
   14784       5.7721
   14785       5.4103
   14786       5.0946
   14787       5.3611
   14788       5.1696
   14789       5.6254
   14790       5.3503
   14791       5.4393
   14792       5.5009
   14793       5.2282
   14794       5.4305
   14795       4.8704
   14796       5.5682
   14797       5.4894
   14798       5.2573
   14799       5.2273
   14800       5.3274
   14801       5.4107
   14802       5.0780
   14803       5.0597
   14804       5.2823
   14805       5.4341
   14806       5.2344
   14807       5.5151
   14808       5.8775
   14809       5.2328
   14810       5.3710
   14811       5.6518
   14812       5.5794
   14813       5.5999
   14814       5.1722
   14815       5.6511
   14816       5.4210
   14817       5.4749
   14818       5.6137
   14819       5.0699
   14820       4.8438
   14821       5.0597
   14822       5.5738
   14823       5.3196
   14824       4.5768
   14825       5.0786
   14826       5.6870
   14827       5.3164
   14828       5.1950
   14829       5.2706
   14830       5.7387
   14831       5.6383
   14832       5.7096
   14833       5.5838
   14834       5.6212
   14835       5.4729
   14836       5.7070
   14837       5.4788
   14838       5.4297
   14839       5.4656
   14840       5.5942
   14841       5.3721
   14842       5.3158
   14843       5.4773
   14844       5.7631
   14845       5.8552
   14846       5.7013
   14847       5.5898
   14848       5.6216
   14849       5.5898
   14850       5.7700
   14851       5.5392
   14852       5.3302
   14853       5.4438
   14854       5.5405
   14855       5.5663
   14856       5.3633
   14857       5.7602
   14858       5.5334
   14859       5.8845
   14860       5.4733
   14861       5.5367
   14862       5.8124
   14863       5.8190
   14864       5.7999
   14865       5.6008
   14866       5.9601
   14867       5.7299
   14868       5.4393
   14869       5.8299
   14870       5.4664
   14871       5.2492
   14872       5.5509
   14873       5.6738
   14874       5.9083
   14875       5.6375
   14876       5.4687
   14877       5.8744
   14878       5.6482
   14879       5.5839
   14880       5.3784
   14881       5.4035
   14882       5.3982
   14883       5.2517
   14884       5.8668
   14885       5.5816
   14886       5.4378
   14887       5.1645
   14888       5.2052
   14889       5.3824
   14890       5.5115
   14891       5.5561
   14892       5.4582
   14893       5.5016
   14894       5.3497
   14895       5.8525
   14896       5.6794
   14897       5.3016
   14898       5.5279
   14899       5.2677
   14900       5.4153
   14901       5.3129
   14902       5.4482
   14903       5.4346
   14904       5.9073
   14905       5.7527
   14906       5.9337
   14907       5.5381
   14908       6.0322
   14909       5.0469
   14910       5.9502
   14911       5.6523
   14912       5.7957
   14913       5.3159
   14914       5.9422
   14915       5.0515
   14916       5.4541
   14917       5.2935
   14918       5.9543
   14919       5.6781
   14920       5.2377
   14921       5.5566
   14922       5.2706
   14923       5.5925
   14924       5.4207
   14925       5.0451
   14926       5.4370
   14927       5.4239
   14928       5.4307
   14929       5.3735
   14930       5.4065
   14931       5.4022
   14932       5.4020
   14933       5.5387
   14934       5.8385
   14935       5.7640
   14936       5.7367
   14937       5.4407
   14938       5.6174
   14939       5.8656
   14940       5.5031
   14941       6.0796
   14942       5.4469
   14943       5.7186
   14944       5.7796
   14945       5.8556
   14946       5.6748
   14947       5.8572
   14948       5.8421
   14949       5.6533
   14950       5.4904
   14951       5.2526
   14952       5.3707
   14953       5.6599
   14954       5.3787
   14955       5.6712
   14956       5.8604
   14957       5.6241
   14958       4.8554
   14959       5.2101
   14960       5.4981
   14961       5.3060
   14962       5.5126
   14963       5.3735
   14964       5.0758
   14965       5.1772
   14966       5.5256
   14967       5.3582
   14968       5.5523
   14969       5.9097
   14970       5.8913
   14971       5.2669
   14972       5.5440
   14973       5.2932
   14974       5.2355
   14975       5.5143
   14976       5.3964
   14977       5.9043
   14978       5.4454
   14979       5.5280
   14980       5.2093
   14981       5.2236
   14982       5.1861
   14983       5.3992
   14984       5.2606
   14985       5.4309
   14986       5.4057
   14987       5.6075
   14988       5.6413
   14989       5.5084
   14990       5.1692
   14991       5.5607
   14992       5.5603
   14993       5.6596
   14994       5.4742
   14995       5.6156
   14996       5.4569
   14997       5.6081
   14998       5.0982
   14999       5.4922
   15000       5.0430
   15001       5.3839
   15002       5.0112
   15003       5.1669
   15004       5.6172
   15005       4.8645
   15006       4.9735
   15007       5.4995
   15008       5.5727
   15009       5.3194
   15010       5.1526
   15011       5.4463
   15012       5.3258
   15013       5.1487
   15014       5.3395
   15015       5.3848
   15016       5.1539
   15017       5.2584
   15018       5.4512
   15019       5.3379
   15020       5.3337
   15021       5.3271
   15022       5.3167
   15023       5.6323
   15024       5.5424
   15025       5.5329
   15026       5.4499
   15027       5.5303
   15028       5.5252
   15029       5.6056
   15030       5.3691
   15031       5.2242
   15032       5.3427
   15033       5.2209
   15034       5.0473
   15035       5.3486
   15036       5.4209
   15037       5.5487
   15038       5.9459
   15039       5.5481
   15040       5.6830
   15041       5.4854
   15042       5.9095
   15043       5.8020
   15044       5.9236
   15045       5.2214
   15046       5.7344
   15047       5.4857
   15048       5.5674
   15049       5.2762
   15050       5.7320
   15051       5.5650
   15052       5.5951
   15053       5.3327
   15054       5.7284
   15055       5.3991
   15056       5.3941
   15057       5.4766
   15058       5.6255
   15059       5.8564
   15060       5.7828
   15061       5.8974
   15062       5.5943
   15063       5.5502
   15064       5.4163
   15065       5.5522
   15066       5.5291
   15067       5.1885
   15068       5.7161
   15069       5.2588
   15070       5.3059
   15071       5.5415
   15072       5.3067
   15073       5.1716
   15074       5.2642
   15075       5.2514
   15076       5.5862
   15077       4.9844
   15078       5.2264
   15079       5.5580
   15080       5.1652
   15081       5.6860
   15082       5.4874
   15083       5.1954
   15084       5.7044
   15085       5.6514
   15086       5.2041
   15087       5.1236
   15088       5.2539
   15089       5.4422
   15090       5.4509
   15091       5.1752
   15092       5.3654
   15093       5.4741
   15094       5.4849
   15095       5.3601
   15096       5.6879
   15097       5.6212
   15098       5.4566
   15099       5.4836
   15100       5.6559
   15101       5.6007
   15102       5.6187
   15103       5.9527
   15104       5.8834
   15105       5.3442
   15106       5.5339
   15107       5.6756
   15108       5.5876
   15109       5.5379
   15110       5.6261
   15111       5.4347
   15112       5.5248
   15113       5.3846
   15114       5.8486
   15115       5.7412
   15116       5.3175
   15117       5.6843
   15118       5.1160
   15119       5.6071
   15120       5.5724
   15121       5.5630
   15122       5.7499
   15123       5.5855
   15124       5.3049
   15125       5.7211
   15126       5.8221
   15127       5.7163
   15128       5.6530
   15129       5.8544
   15130       5.6629
   15131       5.4396
   15132       6.0429
   15133       6.3301
   15134       5.6776
   15135       6.2977
   15136       5.4353
   15137       6.0579
   15138       6.0349
   15139       6.2620
   15140       5.7319
   15141       5.7245
   15142       6.3172
   15143       5.6601
   15144       5.5085
   15145       5.5186
   15146       5.4498
   15147       5.7983
   15148       5.5545
   15149       5.6344
   15150       5.5871
   15151       5.3333
   15152       5.7743
   15153       5.8903
   15154       5.4975
   15155       5.6836
   15156       6.1111
   15157       5.9673
   15158       5.8419
   15159       6.0377
   15160       5.8303
   15161       5.6548
   15162       5.7201
   15163       5.8520
   15164       5.8239
   15165       5.5980
   15166       5.9877
   15167       5.6854
   15168       5.9235
   15169       5.7203
   15170       5.5613
   15171       5.7905
   15172       5.7354
   15173       5.6446
   15174       5.6801
   15175       5.3760
   15176       5.4053
   15177       5.5485
   15178       5.6689
   15179       5.5102
   15180       5.7260
   15181       5.5811
   15182       5.9069
   15183       5.6809
   15184       5.6184
   15185       5.8184
   15186       5.7335
   15187       5.4921
   15188       5.4315
   15189       5.5865
   15190       5.8652
   15191       5.6222
   15192       6.3282
   15193       5.6137
   15194       6.1588
   15195       5.8246
   15196       5.7578
   15197       5.7075
   15198       5.5022
   15199       5.5756
   15200       5.4516
   15201       5.5046
   15202       5.2889
   15203       5.4838
   15204       5.5664
   15205       5.5256
   15206       5.5437
   15207       5.2739
   15208       5.4340
   15209       5.1724
   15210       5.6989
   15211       5.3919
   15212       5.5384
   15213       5.6702
   15214       5.7003
   15215       5.8496
   15216       5.7606
   15217       5.4645
   15218       5.2058
   15219       5.2733
   15220       5.6948
   15221       5.6575
   15222       5.9114
   15223       5.6727
   15224       5.8025
   15225       5.9625
   15226       5.5354
   15227       6.1363
   15228       5.7770
   15229       5.8819
   15230       5.4400
   15231       5.5560
   15232       5.9220
   15233       5.8339
   15234       5.7146
   15235       5.7465
   15236       5.6118
   15237       5.7578
   15238       5.5520
   15239       5.8413
   15240       5.6157
   15241       6.1194
   15242       5.6580
   15243       5.5139
   15244       5.7431
   15245       6.2363
   15246       6.0838
   15247       6.1464
   15248       6.2806
   15249       6.0821
   15250       6.1347
   15251       5.9721
   15252       6.0801
   15253       6.0005
   15254       5.8112
   15255       6.2062
   15256       5.6295
   15257       5.5541
   15258       5.6853
   15259       6.2225
   15260       5.8157
   15261       5.6876
   15262       5.9087
   15263       6.1466
   15264       6.1578
   15265       5.9819
   15266       5.6071
   15267       5.9516
   15268       5.5727
   15269       5.3105
   15270       5.7546
   15271       5.6206
   15272       6.4384
   15273       5.9258
   15274       5.9306
   15275       5.9163
   15276       5.7518
   15277       6.3730
   15278       5.7116
   15279       5.9896
   15280       5.6210
   15281       5.8475
   15282       5.8139
   15283       5.7304
   15284       5.7077
   15285       5.5199
   15286       5.7325
   15287       6.0047
   15288       5.7317
   15289       6.0041
   15290       5.6453
   15291       5.8296
   15292       5.8725
   15293       6.3387
   15294       5.8069
   15295       6.1548
   15296       6.1982
   15297       5.5888
   15298       5.3481
   15299       5.6515
   15300       6.0131
   15301       5.6404
   15302       5.7742
   15303       5.7646
   15304       5.8797
   15305       6.0544
   15306       5.5218
   15307       5.6984
   15308       5.5611
   15309       5.1078
   15310       5.7727
   15311       6.0998
   15312       6.2536
   15313       5.8027
   15314       6.4243
   15315       5.8083
   15316       6.4082
   15317       6.0917
   15318       5.9316
   15319       6.6332
   15320       5.7035
   15321       5.8011
   15322       5.7313
   15323       6.4166
   15324       5.8206
   15325       5.7923
   15326       6.0739
   15327       5.8306
   15328       5.9506
   15329       5.7714
   15330       5.6062
   15331       5.7802
   15332       5.8029
   15333       6.0349
   15334       6.2888
   15335       5.7274
   15336       5.9813
   15337       5.9048
   15338       6.2426
   15339       5.9397
   15340       6.1800
   15341       6.0596
   15342       6.5047
   15343       5.7238
   15344       5.9069
   15345       5.6659
   15346       5.6043
   15347       5.5392
   15348       5.4878
   15349       5.7210
   15350       5.2621
   15351       5.7239
   15352       5.8244
   15353       5.3446
   15354       5.3301
   15355       5.3134
   15356       5.2542
   15357       4.8858
   15358       5.3458
   15359       5.1579
   15360       5.4138
   15361       5.2644
   15362       5.1567
   15363       5.1168
   15364       5.1319
   15365       5.4647
   15366       5.3634
   15367       5.1223
   15368       5.4569
   15369       5.7704
   15370       5.6010
   15371       5.5252
   15372       5.6912
   15373       5.9099
   15374       5.7804
   15375       5.4866
   15376       6.0757
   15377       5.8104
   15378       5.8083
   15379       5.6620
   15380       5.6918
   15381       5.3413
   15382       5.7084
   15383       5.4164
   15384       5.3856
   15385       5.6637
   15386       5.5010
   15387       5.2832
   15388       5.4601
   15389       5.3562
   15390       5.6572
   15391       5.6488
   15392       5.2713
   15393       5.8461
   15394       5.7835
   15395       6.0637
   15396       5.4499
   15397       5.6214
   15398       5.9132
   15399       5.8582
   15400       5.5118
   15401       5.7844
   15402       5.8722
   15403       5.7956
   15404       5.9589
   15405       6.0742
   15406       5.4480
   15407       5.6634
   15408       5.8615
   15409       5.7763
   15410       5.6145
   15411       5.8654
   15412       5.3854
   15413       5.7831
   15414       5.4159
   15415       5.4561
   15416       5.6970
   15417       5.5689
   15418       5.7917
   15419       5.1833
   15420       5.7383
   15421       5.1770
   15422       5.5997
   15423       5.0522
   15424       5.7607
   15425       5.2370
   15426       5.6526
   15427       5.4875
   15428       5.3330
   15429       5.3952
   15430       5.4820
   15431       5.3844
   15432       5.3454
   15433       5.7167
   15434       5.5869
   15435       5.8465
   15436       5.2204
   15437       5.3403
   15438       5.4928
   15439       5.3461
   15440       5.4363
   15441       5.5010
   15442       5.2404
   15443       5.3530
   15444       5.5637
   15445       5.4337
   15446       5.5042
   15447       5.3366
   15448       5.2705
   15449       5.3304
   15450       4.9030
   15451       5.3483
   15452       5.4641
   15453       5.4930
   15454       5.3756
   15455       5.2838
   15456       5.1445
   15457       5.3036
   15458       5.4660
   15459       5.2719
   15460       5.7717
   15461       5.4530
   15462       5.3278
   15463       5.1027
   15464       5.8409
   15465       5.8711
   15466       5.5211
   15467       5.5714
   15468       5.8192
   15469       5.3815
   15470       5.4654
   15471       5.7027
   15472       5.4665
   15473       5.5069
   15474       5.1210
   15475       5.4982
   15476       5.7736
   15477       5.2848
   15478       5.5489
   15479       5.1436
   15480       5.2420
   15481       5.7466
   15482       5.7155
   15483       5.4473
   15484       5.4480
   15485       5.9017
   15486       5.0714
   15487       5.2156
   15488       5.4339
   15489       5.3204
   15490       5.4441
   15491       5.1699
   15492       5.6040
   15493       5.6870
   15494       5.5089
   15495       5.5804
   15496       5.2883
   15497       5.2737
   15498       5.0732
   15499       5.1734
   15500       5.6728
   15501       5.3128
   15502       5.5258
   15503       5.6370
   15504       5.5287
   15505       6.1794
   15506       5.7581
   15507       5.4553
   15508       5.5194
   15509       5.5895
   15510       5.4592
   15511       5.6228
   15512       5.6129
   15513       5.4309
   15514       5.5552
   15515       5.7840
   15516       5.6266
   15517       5.6016
   15518       5.9550
   15519       6.0108
   15520       5.9017
   15521       5.6011
   15522       5.6900
   15523       5.5954
   15524       5.7954
   15525       5.8698
   15526       5.5970
   15527       5.3933
   15528       5.3792
   15529       5.3160
   15530       5.6296
   15531       5.7281
   15532       5.5360
   15533       5.5711
   15534       5.9891
   15535       5.6284
   15536       5.4948
   15537       5.6960
   15538       5.5983
   15539       5.6590
   15540       5.5315
   15541       5.7425
   15542       5.6075
   15543       5.9559
   15544       5.6202
   15545       5.7709
   15546       5.7230
   15547       5.6323
   15548       5.6405
   15549       5.6786
   15550       5.2311
   15551       5.4660
   15552       5.8869
   15553       5.6254
   15554       6.2208
   15555       5.6209
   15556       5.8546
   15557       5.3549
   15558       5.8262
   15559       5.6562
   15560       5.3898
   15561       5.5343
   15562       5.8434
   15563       5.8946
   15564       5.8872
   15565       5.7255
   15566       5.6694
   15567       5.5964
   15568       5.8064
   15569       5.5984
   15570       5.4680
   15571       6.2699
   15572       5.8283
   15573       5.6894
   15574       6.0048
   15575       6.0979
   15576       6.2330
   15577       5.9127
   15578       5.7934
   15579       5.9252
   15580       5.8236
   15581       5.5063
   15582       5.8807
   15583       6.0337
   15584       6.0765
   15585       5.9639
   15586       5.8816
   15587       5.8208
   15588       5.3535
   15589       5.6434
   15590       5.3374
   15591       5.4934
   15592       5.4954
   15593       5.5365
   15594       5.3874
   15595       5.6003
   15596       5.0985
   15597       5.7480
   15598       5.6622
   15599       5.5379
   15600       5.3486
   15601       5.4720
   15602       5.4412
   15603       5.4377
   15604       5.0385
   15605       5.6060
   15606       5.3737
   15607       5.7389
   15608       5.5327
   15609       5.5666
   15610       5.9588
   15611       5.5660
   15612       5.5304
   15613       5.4904
   15614       5.6414
   15615       5.3983
   15616       5.3966
   15617       5.4444
   15618       5.1474
   15619       5.2989
   15620       5.2411
   15621       5.4575
   15622       5.4280
   15623       5.9466
   15624       5.7118
   15625       5.8470
   15626       5.5835
   15627       5.9197
   15628       5.7909
   15629       6.0505
   15630       5.7535
   15631       5.9100
   15632       5.5069
   15633       5.6670
   15634       5.6137
   15635       5.6831
   15636       5.4950
   15637       5.4772
   15638       5.6422
   15639       5.6124
   15640       5.6180
   15641       5.5722
   15642       5.3141
   15643       5.6914
   15644       6.0702
   15645       5.9452
   15646       5.8032
   15647       5.5425
   15648       5.3839
   15649       5.2514
   15650       5.4831
   15651       5.2788
   15652       5.5451
   15653       5.5298
   15654       5.7571
   15655       5.5265
   15656       5.4391
   15657       5.5859
   15658       5.6569
   15659       5.5378
   15660       5.7749
   15661       5.7012
   15662       5.7768
   15663       5.5016
   15664       6.1903
   15665       5.9423
   15666       5.9496
   15667       5.9395
   15668       5.6242
   15669       6.3065
   15670       5.7038
   15671       5.4888
   15672       5.5603
   15673       5.3817
   15674       5.6417
   15675       5.4899
   15676       5.4828
   15677       5.1691
   15678       5.5627
   15679       5.3506
   15680       5.3443
   15681       5.3424
   15682       5.4430
   15683       5.0264
   15684       4.9749
   15685       4.9772
   15686       5.6187
   15687       5.1297
   15688       5.1840
   15689       5.2952
   15690       5.1671
   15691       5.4643
   15692       5.1736
   15693       5.2690
   15694       5.6093
   15695       5.3892
   15696       5.5853
   15697       5.8660
   15698       5.3697
   15699       5.2561
   15700       5.2823
   15701       5.3390
   15702       4.9663
   15703       5.3070
   15704       5.3998
   15705       5.4554
   15706       5.4175
   15707       5.2538
   15708       5.3620
   15709       5.4022
   15710       5.4276
   15711       5.7109
   15712       5.2530
   15713       5.4371
   15714       5.4973
   15715       5.6379
   15716       5.6019
   15717       5.5826
   15718       5.6395
   15719       5.9569
   15720       5.6555
   15721       5.9067
   15722       5.5479
   15723       5.6814
   15724       5.5230
   15725       5.6663
   15726       5.8798
   15727       5.6519
   15728       5.4097
   15729       5.4800
   15730       5.5542
   15731       5.7336
   15732       5.7331
   15733       5.8101
   15734       5.3787
   15735       5.7540
   15736       5.3660
   15737       5.7188
   15738       5.3847
   15739       5.7891
   15740       5.4063
   15741       5.9263
   15742       5.2880
   15743       5.3795
   15744       5.4290
   15745       5.6387
   15746       5.7276
   15747       5.6195
   15748       5.4993
   15749       5.5733
   15750       5.1918
   15751       5.1821
   15752       5.3065
   15753       5.1311
   15754       5.4805
   15755       5.4181
   15756       5.4634
   15757       5.4869
   15758       5.3511
   15759       5.2227
   15760       5.6009
   15761       5.6055
   15762       5.2594
   15763       5.0909
   15764       5.5006
   15765       5.6370
   15766       5.4856
   15767       5.7553
   15768       5.2782
   15769       5.3154
   15770       5.7482
   15771       5.4612
   15772       5.9969
   15773       5.9547
   15774       5.4667
   15775       5.6614
   15776       5.2720
   15777       5.1763
   15778       5.4133
   15779       5.2798
   15780       5.1571
   15781       5.4800
   15782       5.8577
   15783       5.9412
   15784       5.6234
   15785       5.5390
   15786       5.7327
   15787       5.6419
   15788       5.3783
   15789       5.8090
   15790       6.0220
   15791       6.1359
   15792       5.5670
   15793       6.0596
   15794       6.4085
   15795       5.8504
   15796       6.1355
   15797       5.9078
   15798       6.3186
   15799       6.3961
   15800       5.5769
   15801       6.3911
   15802       6.1264
   15803       6.8729
   15804       6.2402
   15805       6.0803
   15806       6.2021
   15807       6.3524
   15808       6.1775
   15809       5.6415
   15810       5.8146
   15811       5.7840
   15812       5.8086
   15813       5.5794
   15814       5.8551
   15815       6.2318
   15816       6.0455
   15817       5.6252
   15818       6.5308
   15819       5.8252
   15820       6.4683
   15821       5.6752
   15822       6.4196
   15823       6.3407
   15824       6.3743
   15825       6.2034
   15826       6.4294
   15827       6.2436
   15828       6.1557
   15829       6.0338
   15830       5.9889
   15831       5.9658
   15832       5.9911
   15833       5.8501
   15834       5.8638
   15835       5.7324
   15836       5.5680
   15837       5.8888
   15838       5.5410
   15839       5.7867
   15840       5.7582
   15841       5.9979
   15842       6.1575
   15843       5.9025
   15844       6.0553
   15845       5.8847
   15846       5.5706
   15847       6.0362
   15848       6.1205
   15849       5.8916
   15850       6.2313
   15851       6.2215
   15852       6.3523
   15853       5.8794
   15854       6.6624
   15855       6.6186
   15856       6.9307
   15857       6.4848
   15858       6.3716
   15859       6.7259
   15860       6.5313
   15861       5.8586
   15862       6.0392
   15863       6.3819
   15864       6.3646
   15865       6.3158
   15866       6.1624
   15867       6.3316
   15868       6.4601
   15869       6.0880
   15870       6.1543
   15871       6.0762
   15872       6.5391
   15873       6.4009
   15874       6.7546
   15875       6.0810
   15876       6.4620
   15877       6.3358
   15878       6.3226
   15879       6.2799
   15880       6.3359
   15881       6.8539
   15882       6.2646
   15883       6.8271
   15884       6.4171
   15885       6.9754
   15886       6.4665
   15887       6.3038
   15888       6.1654
   15889       6.3112
   15890       6.5107
   15891       6.1096
   15892       5.8289
   15893       5.9845
   15894       6.6401
   15895       6.1388
   15896       6.4554
   15897       6.6591
   15898       6.0848
   15899       6.3824
   15900       5.7560
   15901       6.1203
   15902       5.9747
   15903       6.5449
   15904       6.1371
   15905       6.1567
   15906       6.4449
   15907       6.1967
   15908       6.4274
   15909       5.9232
   15910       6.3096
   15911       6.0414
   15912       5.8974
   15913       5.7648
   15914       6.4160
   15915       5.9148
   15916       6.4168
   15917       6.6308
   15918       6.3114
   15919       6.3197
   15920       6.6841
   15921       7.0097
   15922       6.5512
   15923       6.4076
   15924       6.3651
   15925       5.7042
   15926       5.7975
   15927       6.2429
   15928       6.0197
   15929       6.1572
   15930       6.3485
   15931       5.9099
   15932       5.8575
   15933       5.8558
   15934       5.9494
   15935       6.5832
   15936       5.7129
   15937       6.3634
   15938       5.7088
   15939       5.8067
   15940       5.9576
   15941       5.7516
   15942       5.7232
   15943       5.7258
   15944       6.2111
   15945       5.6970
   15946       5.4584
   15947       5.9101
   15948       5.9688
   15949       5.5104
   15950       5.7950
   15951       5.5456
   15952       5.4745
   15953       5.3519
   15954       5.4677
   15955       5.5860
   15956       5.5404
   15957       5.6112
   15958       5.9615
   15959       5.6539
   15960       5.4394
   15961       5.5858
   15962       5.3536
   15963       5.4527
   15964       5.7518
   15965       5.9042
   15966       5.3071
   15967       5.4972
   15968       5.4748
   15969       5.6417
   15970       5.6044
   15971       5.8810
   15972       5.1802
   15973       5.6241
   15974       5.1209
   15975       5.8325
   15976       6.1920
   15977       5.7774
   15978       5.6712
   15979       5.7615
   15980       5.8149
   15981       6.0839
   15982       6.3339
   15983       5.8564
   15984       5.8653
   15985       5.5550
   15986       5.9854
   15987       5.6210
   15988       5.7637
   15989       5.3711
   15990       5.9410
   15991       5.1980
   15992       5.1462
   15993       4.9976
   15994       4.9541
   15995       4.9474
   15996       5.4569
   15997       5.8754
   15998       5.5017
   15999       5.4323
   16000       5.2085
   16001       5.3252
   16002       5.5773
   16003       5.3196
   16004       5.1178
   16005       5.1151
   16006       5.4412
   16007       5.1794
   16008       5.1311
   16009       5.0940
   16010       5.2930
   16011       4.8029
   16012       5.2102
   16013       4.8774
   16014       4.7600
   16015       5.3007
   16016       4.9300
   16017       5.4946
   16018       5.0972
   16019       5.0921
   16020       4.9691
   16021       5.1048
   16022       5.3153
   16023       5.2928
   16024       4.9669
   16025       5.2150
   16026       5.4348
   16027       5.2028
   16028       5.2555
   16029       5.0444
   16030       5.0448
   16031       4.7054
   16032       5.4113
   16033       5.2174
   16034       4.9587
   16035       5.0767
   16036       4.9165
   16037       4.9969
   16038       5.4744
   16039       4.9691
   16040       5.2687
   16041       5.0367
   16042       4.8930
   16043       4.9773
   16044       4.8353
   16045       4.9008
   16046       4.9781
   16047       5.0167
   16048       5.6024
   16049       5.3059
   16050       5.3176
   16051       5.2525
   16052       5.4451
   16053       5.3368
   16054       5.3098
   16055       5.6743
   16056       5.8273
   16057       5.7638
   16058       5.4435
   16059       5.3825
   16060       5.3273
   16061       5.6090
   16062       5.3579
   16063       5.6720
   16064       5.6061
   16065       5.2044
   16066       5.1640
   16067       5.0817
   16068       4.8914
   16069       5.1121
   16070       5.5776
   16071       5.3531
   16072       5.0227
   16073       4.8797
   16074       4.8700
   16075       4.9161
   16076       5.0003
   16077       4.8108
   16078       5.0311
   16079       5.2902
   16080       5.3239
   16081       5.1360
   16082       5.0138
   16083       5.1464
   16084       5.3410
   16085       5.0650
   16086       5.4105
   16087       4.8926
   16088       5.0438
   16089       5.0472
   16090       4.9438
   16091       4.8037
   16092       5.1686
   16093       5.2339
   16094       5.2073
   16095       5.4258
   16096       5.2120
   16097       5.3001
   16098       5.3580
   16099       5.7593
   16100       5.4902
   16101       5.2535
   16102       5.2173
   16103       5.3429
   16104       5.7595
   16105       5.8051
   16106       5.6583
   16107       5.7831
   16108       5.5656
   16109       5.5503
   16110       5.5353
   16111       5.5079
   16112       5.4170
   16113       5.2127
   16114       5.6909
   16115       5.0558
   16116       5.1802
   16117       5.3146
   16118       5.7013
   16119       6.0484
   16120       5.5303
   16121       5.2298
   16122       5.5177
   16123       5.4650
   16124       5.2005
   16125       5.3104
   16126       5.2133
   16127       5.7789
   16128       5.7363
   16129       5.7026
   16130       5.6764
   16131       5.1781
   16132       5.6338
   16133       5.3398
   16134       5.4584
   16135       5.5041
   16136       5.1940
   16137       5.2006
   16138       5.3284
   16139       5.8047
   16140       5.3474
   16141       5.4396
   16142       5.4942
   16143       5.5622
   16144       5.2661
   16145       5.2491
   16146       5.4103
   16147       5.3584
   16148       5.3361
   16149       5.8594
   16150       5.7318
   16151       5.7149
   16152       6.1152
   16153       5.1134
   16154       5.4630
   16155       5.5070
   16156       5.3893
   16157       5.2670
   16158       5.5930
   16159       5.3497
   16160       5.3562
   16161       5.0477
   16162       5.6099
   16163       5.3334
   16164       5.3224
   16165       4.9540
   16166       5.5628
   16167       5.2411
   16168       5.6220
   16169       5.3786
   16170       5.3766
   16171       5.1180
   16172       5.3095
   16173       5.0748
   16174       5.2651
   16175       5.2070
   16176       5.6204
   16177       5.5829
   16178       5.1862
   16179       5.0526
   16180       5.7974
   16181       5.1113
   16182       5.3946
   16183       5.2266
   16184       5.1080
   16185       5.2263
   16186       5.0200
   16187       5.1773
   16188       5.3213
   16189       5.6016
   16190       4.8054
   16191       5.7317
   16192       5.4427
   16193       5.5059
   16194       5.0520
   16195       5.1875
   16196       5.3920
   16197       5.0830
   16198       5.3793
   16199       5.1551
   16200       5.0106
   16201       5.3099
   16202       5.4285
   16203       5.1935
   16204       5.4775
   16205       5.0545
   16206       5.3774
   16207       5.4601
   16208       5.3543
   16209       5.7209
   16210       5.7946
   16211       5.6840
   16212       5.8686
   16213       5.7793
   16214       5.3084
   16215       5.4778
   16216       5.5266
   16217       5.5097
   16218       5.5484
   16219       5.7715
   16220       5.6857
   16221       5.6206
   16222       5.5411
   16223       5.7415
   16224       5.4534
   16225       5.7217
   16226       5.5433
   16227       5.5581
   16228       5.4043
   16229       5.7374
   16230       5.4315
   16231       5.4681
   16232       5.9920
   16233       5.3930
   16234       5.7571
   16235       4.8276
   16236       5.1434
   16237       5.0458
   16238       5.8362
   16239       5.4657
   16240       5.6413
   16241       5.5266
   16242       5.5117
   16243       5.3722
   16244       5.5453
   16245       5.6539
   16246       5.2151
   16247       5.6457
   16248       5.7348
   16249       6.0997
   16250       6.0646
   16251       5.6481
   16252       5.6755
   16253       6.1116
   16254       5.2817
   16255       5.2787
   16256       5.3029
   16257       5.6789
   16258       5.3942
   16259       5.6217
   16260       5.3293
   16261       5.4458
   16262       5.2355
   16263       5.2401
   16264       5.4449
   16265       4.9310
   16266       5.2622
   16267       5.4101
   16268       5.3368
   16269       5.5385
   16270       5.8257
   16271       5.5751
   16272       5.6340
   16273       5.1699
   16274       5.3545
   16275       5.3883
   16276       5.4215
   16277       5.2173
   16278       5.1003
   16279       4.9236
   16280       5.2358
   16281       5.3725
   16282       5.5060
   16283       5.2146
   16284       5.3577
   16285       5.5281
   16286       5.0669
   16287       5.2993
   16288       5.2266
   16289       5.4011
   16290       5.4615
   16291       5.5663
   16292       5.3677
   16293       5.1136
   16294       5.2365
   16295       5.5255
   16296       5.0372
   16297       5.7070
   16298       5.2565
   16299       5.3230
   16300       5.4881
   16301       5.6200
   16302       5.5088
   16303       5.5520
   16304       5.1777
   16305       5.6626
   16306       5.4014
   16307       5.8458
   16308       5.5679
   16309       5.6640
   16310       6.0035
   16311       5.3990
   16312       5.3933
   16313       5.5769
   16314       5.6560
   16315       5.5393
   16316       5.7178
   16317       5.5945
   16318       5.6770
   16319       5.7183
   16320       5.9881
   16321       5.7822
   16322       5.6132
   16323       5.6149
   16324       5.6440
   16325       5.5673
   16326       5.9726
   16327       5.6026
   16328       5.8456
   16329       5.3248
   16330       6.1628
   16331       5.9893
   16332       5.6492
   16333       5.5607
   16334       5.5828
   16335       5.2019
   16336       5.7894
   16337       5.0983
   16338       5.3563
   16339       5.1981
   16340       5.2614
   16341       5.2377
   16342       5.6870
   16343       5.2895
   16344       5.4390
   16345       5.1863
   16346       5.4248
   16347       5.3770
   16348       5.3022
   16349       5.3566
   16350       5.4576
   16351       5.0606
   16352       5.1520
   16353       4.9724
   16354       5.1586
   16355       5.1644
   16356       5.4234
   16357       5.1377
   16358       5.4857
   16359       5.5872
   16360       5.4860
   16361       5.4153
   16362       5.1855
   16363       5.5641
   16364       5.2943
   16365       5.5836
   16366       5.1297
   16367       5.4915
   16368       5.1081
   16369       5.5650
   16370       5.0014
   16371       5.1653
   16372       4.8594
   16373       5.0182
   16374       5.5689
   16375       5.6025
   16376       5.5099
   16377       5.1174
   16378       5.1709
   16379       5.0949
   16380       5.2079
   16381       4.7860
   16382       5.4256
   16383       5.3559
   16384       5.4707
   16385       5.0262
   16386       5.7527
   16387       5.9825
   16388       5.6379
   16389       5.5518
   16390       5.3507
   16391       5.2396
   16392       5.9841
   16393       5.4879
   16394       5.5726
   16395       5.7075
   16396       5.5436
   16397       5.1273
   16398       5.5072
   16399       5.7744
   16400       5.3572
   16401       5.4472
   16402       5.5944
   16403       5.0848
   16404       5.4085
   16405       5.2467
   16406       5.1917
   16407       5.5581
   16408       5.3146
   16409       5.1308
   16410       5.7056
   16411       5.6161
   16412       5.7445
   16413       5.5735
   16414       5.3260
   16415       5.8539
   16416       5.4438
   16417       5.5171
   16418       5.8291
   16419       5.6654
   16420       5.8179
   16421       5.7500
   16422       5.9066
   16423       5.6559
   16424       5.6104
   16425       5.4433
   16426       5.5832
   16427       5.6221
   16428       5.5242
   16429       5.3355
   16430       5.3561
   16431       5.4485
   16432       5.6571
   16433       5.4437
   16434       5.8682
   16435       5.9433
   16436       5.8387
   16437       5.4776
   16438       5.4298
   16439       5.4993
   16440       5.4464
   16441       6.0857
   16442       5.7819
   16443       5.4741
   16444       5.4391
   16445       5.2800
   16446       5.1485
   16447       5.3167
   16448       5.4798
   16449       5.0394
   16450       5.4061
   16451       5.7930
   16452       5.6006
   16453       5.7770
   16454       5.2736
   16455       5.5011
   16456       5.6520
   16457       5.8318
   16458       5.6799
   16459       5.7582
   16460       5.6542
   16461       5.5842
   16462       5.2788
   16463       5.7638
   16464       5.3777
   16465       5.2186
   16466       5.3484
   16467       5.4056
   16468       5.6107
   16469       5.6329
   16470       5.4239
   16471       5.7002
   16472       5.6552
   16473       5.5290
   16474       5.6422
   16475       5.5531
   16476       5.3836
   16477       5.9272
   16478       5.7477
   16479       6.3625
   16480       5.9557
   16481       5.6414
   16482       5.4761
   16483       5.6518
   16484       5.6625
   16485       5.5950
   16486       5.5306
   16487       5.7450
   16488       5.7893
   16489       5.8325
   16490       5.5845
   16491       5.4362
   16492       5.8169
   16493       5.2574
   16494       5.4467
   16495       5.5854
   16496       5.2272
   16497       5.5359
   16498       5.3586
   16499       5.2617
   16500       5.8049
   16501       5.4072
   16502       5.5564
   16503       5.3166
   16504       5.7780
   16505       5.4425
   16506       5.2622
   16507       5.9076
   16508       5.8197
   16509       4.9525
   16510       5.0832
   16511       5.2788
   16512       5.4711
   16513       5.6023
   16514       5.1319
   16515       5.1544
   16516       5.2732
   16517       5.2450
   16518       5.5281
   16519       5.7538
   16520       5.1428
   16521       5.3004
   16522       5.1340
   16523       5.4229
   16524       4.8540
   16525       5.3864
   16526       5.4307
   16527       5.3819
   16528       5.7376
   16529       5.3746
   16530       5.3414
   16531       5.2815
   16532       5.1356
   16533       5.4967
   16534       5.3297
   16535       5.5228
   16536       5.1764
   16537       5.4417
   16538       5.8568
   16539       5.2534
   16540       5.2391
   16541       5.3715
   16542       5.4208
   16543       5.8352
   16544       5.7087
   16545       5.4665
   16546       6.0706
   16547       5.4427
   16548       5.3069
   16549       5.5875
   16550       5.4066
   16551       5.0480
   16552       5.9176
   16553       5.1822
   16554       5.6728
   16555       5.7240
   16556       5.8970
   16557       5.6359
   16558       6.0363
   16559       5.7041
   16560       5.7327
   16561       5.1065
   16562       5.7661
   16563       5.3651
   16564       5.0130
   16565       5.2182
   16566       5.7975
   16567       5.7497
   16568       5.7197
   16569       6.0424
   16570       5.8073
   16571       6.1746
   16572       5.9035
   16573       5.3797
   16574       5.4188
   16575       5.3124
   16576       5.0240
   16577       5.5958
   16578       4.9093
   16579       5.3798
   16580       4.9707
   16581       5.3882
   16582       5.1873
   16583       4.7836
   16584       5.1739
   16585       4.9355
   16586       5.0613
   16587       5.2385
   16588       5.1988
   16589       5.7855
   16590       5.5198
   16591       5.4524
   16592       5.3917
   16593       5.4083
   16594       5.4837
   16595       5.2438
   16596       5.3405
   16597       5.0544
   16598       5.5295
   16599       5.6250
   16600       5.8467
   16601       5.4874
   16602       5.8422
   16603       5.9930
   16604       5.6128
   16605       6.1458
   16606       6.1170
   16607       6.0867
   16608       5.1653
   16609       5.6549
   16610       5.5367
   16611       5.0161
   16612       5.0967
   16613       5.4167
   16614       5.1270
   16615       5.0737
   16616       5.4146
   16617       5.4934
   16618       6.0779
   16619       5.5493
   16620       6.2313
   16621       5.6085
   16622       5.7373
   16623       5.4451
   16624       5.9597
   16625       5.5380
   16626       5.5126
   16627       5.5836
   16628       5.3208
   16629       5.0150
   16630       5.4646
   16631       5.6133
   16632       5.6303
   16633       5.0563
   16634       5.1792
   16635       5.3668
   16636       5.2193
   16637       5.1055
   16638       5.5938
   16639       5.0382
   16640       5.4991
   16641       5.1375
   16642       5.3513
   16643       5.3498
   16644       5.3608
   16645       5.3286
   16646       5.1916
   16647       5.0489
   16648       5.4695
   16649       5.4816
   16650       5.1666
   16651       5.1517
   16652       5.0506
   16653       5.0190
   16654       5.2484
   16655       5.4335
   16656       5.4753
   16657       5.6166
   16658       5.2265
   16659       5.4619
   16660       5.0821
   16661       4.9689
   16662       5.5141
   16663       5.4439
   16664       5.1447
   16665       5.3645
   16666       5.3522
   16667       5.4812
   16668       5.6145
   16669       5.4062
   16670       5.4956
   16671       5.4929
   16672       5.4210
   16673       5.3722
   16674       5.7208
   16675       5.2605
   16676       5.2010
   16677       5.3672
   16678       5.0846
   16679       4.9670
   16680       5.1725
   16681       5.6015
   16682       5.4405
   16683       5.0205
   16684       5.4106
   16685       5.1979
   16686       5.5009
   16687       5.5242
   16688       5.7165
   16689       5.5454
   16690       5.1518
   16691       5.4763
   16692       5.6348
   16693       5.3340
   16694       4.8380
   16695       5.0005
   16696       5.1930
   16697       5.5352
   16698       5.8402
   16699       5.8216
   16700       5.3103
   16701       5.1629
   16702       5.2968
   16703       5.3828
   16704       5.3250
   16705       5.1906
   16706       5.2471
   16707       5.1895
   16708       5.5417
   16709       5.1489
   16710       4.9898
   16711       5.4828
   16712       5.5335
   16713       5.6803
   16714       6.1653
   16715       5.4808
   16716       5.6758
   16717       5.5243
   16718       5.6052
   16719       5.3740
   16720       5.5100
   16721       5.7186
   16722       5.5090
   16723       5.6805
   16724       5.7814
   16725       5.4150
   16726       5.4321
   16727       5.3789
   16728       5.6454
   16729       4.9840
   16730       4.9559
   16731       5.5896
   16732       5.2788
   16733       5.5405
   16734       5.4707
   16735       5.7390
   16736       5.6161
   16737       5.7851
   16738       5.7995
   16739       5.5190
   16740       5.1046
   16741       5.0985
   16742       5.6864
   16743       5.3157
   16744       6.1363
   16745       5.3910
   16746       5.5669
   16747       5.7213
   16748       5.4521
   16749       5.7687
   16750       5.7390
   16751       5.6510
   16752       5.3243
   16753       5.2124
   16754       5.0606
   16755       5.9614
   16756       5.6561
   16757       5.8452
   16758       5.4971
   16759       5.7657
   16760       5.3676
   16761       5.2219
   16762       5.2998
   16763       5.6112
   16764       5.2975
   16765       5.5651
   16766       5.3172
   16767       5.3043
   16768       5.2281
   16769       5.3961
   16770       5.3535
   16771       5.8667
   16772       5.6165
   16773       5.8234
   16774       5.8116
   16775       5.6466
   16776       5.6840
   16777       5.5877
   16778       5.7992
   16779       5.2864
   16780       5.5206
   16781       5.3195
   16782       5.7658
   16783       5.5532
   16784       5.6734
   16785       5.6239
   16786       5.7085
   16787       5.2521
   16788       5.4779
   16789       5.4979
   16790       5.6300
   16791       5.6396
   16792       5.3148
   16793       6.0448
   16794       6.0361
   16795       5.8106
   16796       6.3668
   16797       6.4078
   16798       5.5633
   16799       5.7862
   16800       5.7848
   16801       6.0046
   16802       5.5912
   16803       5.6063
   16804       5.8928
   16805       5.7467
   16806       5.7472
   16807       5.9256
   16808       5.5805
   16809       6.2228
   16810       5.9540
   16811       5.7626
   16812       5.8073
   16813       6.0553
   16814       6.0857
   16815       5.7833
   16816       5.4051
   16817       5.4131
   16818       5.7368
   16819       5.5325
   16820       5.5209
   16821       5.3905
   16822       5.5405
   16823       5.2966
   16824       5.3018
   16825       5.7606
   16826       5.5672
   16827       5.6088
   16828       5.7833
   16829       5.4882
   16830       5.4322
   16831       5.4640
   16832       5.2126
   16833       5.4502
   16834       5.4587
   16835       5.6109
   16836       5.2503
   16837       5.6652
   16838       5.8657
   16839       5.3769
   16840       5.5265
   16841       5.6819
   16842       5.2471
   16843       5.2523
   16844       5.5771
   16845       5.0833
   16846       4.9043
   16847       5.1279
   16848       5.2355
   16849       5.3900
   16850       5.3733
   16851       5.1959
   16852       5.1579
   16853       5.5054
   16854       5.1208
   16855       5.5350
   16856       5.3391
   16857       5.2017
   16858       5.7185
   16859       5.9884
   16860       5.6059
   16861       5.3758
   16862       5.5787
   16863       5.3858
   16864       5.3880
   16865       5.4086
   16866       5.3608
   16867       5.9716
   16868       5.2229
   16869       5.8966
   16870       5.7064
   16871       5.2033
   16872       5.7191
   16873       5.4580
   16874       5.1780
   16875       5.2986
   16876       5.3251
   16877       5.3370
   16878       5.4884
   16879       5.1743
   16880       5.4314
   16881       5.2520
   16882       5.6418
   16883       5.2559
   16884       4.9515
   16885       5.1701
   16886       5.3520
   16887       5.1395
   16888       5.3293
   16889       5.2117
   16890       5.8353
   16891       5.5740
   16892       5.6223
   16893       5.8362
   16894       5.4020
   16895       5.3177
   16896       5.4200
   16897       5.4955
   16898       5.3028
   16899       5.2915
   16900       5.3805
   16901       4.9627
   16902       5.2225
   16903       5.5789
   16904       5.2122
   16905       5.8124
   16906       5.6978
   16907       5.5849
   16908       5.4378
   16909       5.7022
   16910       5.7000
   16911       5.7161
   16912       5.4777
   16913       5.4240
   16914       5.1949
   16915       5.2743
   16916       5.4090
   16917       5.0921
   16918       5.2574
   16919       5.1515
   16920       5.2935
   16921       5.2918
   16922       5.0901
   16923       5.2801
   16924       5.3150
   16925       5.8211
   16926       5.3493
   16927       5.4407
   16928       5.6043
   16929       5.6655
   16930       5.5976
   16931       5.7828
   16932       5.3975
   16933       5.6583
   16934       5.5147
   16935       5.5682
   16936       5.7692
   16937       5.3869
   16938       5.6405
   16939       5.3484
   16940       5.4001
   16941       5.7552
   16942       5.4995
   16943       5.5895
   16944       5.7289
   16945       5.4701
   16946       5.5059
   16947       5.6831
   16948       5.8587
   16949       6.0474
   16950       6.0119
   16951       6.0940
   16952       5.9811
   16953       6.0705
   16954       5.9100
   16955       5.8109
   16956       5.7950
   16957       6.1437
   16958       5.7119
   16959       5.6712
   16960       5.7913
   16961       5.4725
   16962       5.8922
   16963       5.3736
   16964       5.5681
   16965       5.4031
   16966       5.9518
   16967       5.3869
   16968       5.7834
   16969       5.7911
   16970       5.5562
   16971       5.7228
   16972       5.8325
   16973       5.5183
   16974       5.7984
   16975       5.7313
   16976       5.6248
   16977       5.3554
   16978       5.5458
   16979       5.8603
   16980       5.4170
   16981       5.4723
   16982       5.3439
   16983       5.5191
   16984       5.7844
   16985       5.8835
   16986       5.6471
   16987       5.6925
   16988       5.5475
   16989       5.3897
   16990       5.7335
   16991       5.6709
   16992       5.1149
   16993       5.5737
   16994       5.2534
   16995       5.4636
   16996       6.0962
   16997       5.4380
   16998       5.7536
   16999       5.9443
   17000       5.7727
   17001       5.8601
   17002       5.3738
   17003       5.4846
   17004       5.3020
   17005       5.1466
   17006       4.9785
   17007       5.4537
   17008       5.4216
   17009       5.7529
   17010       5.2890
   17011       5.5494
   17012       5.4061
   17013       5.2204
   17014       5.3034
   17015       4.8875
   17016       5.4440
   17017       5.1101
   17018       5.3348
   17019       5.3303
   17020       5.1435
   17021       5.2780
   17022       5.1061
   17023       5.1098
   17024       5.0515
   17025       5.2198
   17026       5.7075
   17027       5.5529
   17028       5.2118
   17029       5.3049
   17030       4.9088
   17031       5.1784
   17032       5.1382
   17033       5.2490
   17034       5.2329
   17035       4.9382
   17036       5.1124
   17037       5.0202
   17038       5.3339
   17039       5.2183
   17040       5.3106
   17041       5.4298
   17042       5.0956
   17043       5.2689
   17044       5.6253
   17045       5.4471
   17046       5.7399
   17047       5.5859
   17048       5.0305
   17049       5.3233
   17050       5.3372
   17051       5.7426
   17052       5.6500
   17053       5.4770
   17054       5.3635
   17055       5.4395
   17056       5.7411
   17057       5.4844
   17058       5.4384
   17059       5.7024
   17060       5.7587
   17061       5.3734
   17062       5.2302
   17063       5.5290
   17064       5.1977
   17065       5.2639
   17066       5.4029
   17067       5.5998
   17068       5.3914
   17069       5.4882
   17070       5.2649
   17071       4.9699
   17072       5.3995
   17073       5.6090
   17074       4.8813
   17075       5.3712
   17076       5.3509
   17077       5.3622
   17078       5.3361
   17079       5.1597
   17080       5.3574
   17081       5.1201
   17082       5.6227
   17083       5.4426
   17084       5.5973
   17085       5.0558
   17086       5.3672
   17087       5.3188
   17088       5.5544
   17089       5.2904
   17090       5.3002
   17091       5.4089
   17092       5.3079
   17093       5.4410
   17094       5.8309
   17095       5.0539
   17096       5.5734
   17097       5.1385
   17098       5.6986
   17099       5.1593
   17100       5.3837
   17101       5.3168
   17102       4.9780
   17103       5.5805
   17104       5.2209
   17105       4.9845
   17106       5.2882
   17107       5.1587
   17108       4.9112
   17109       5.3602
   17110       5.3474
   17111       5.4425
   17112       5.6258
   17113       5.5317
   17114       5.3049
   17115       5.0807
   17116       5.3236
   17117       5.1233
   17118       5.2470
   17119       5.0727
   17120       5.1380
   17121       5.2276
   17122       5.3229
   17123       5.3496
   17124       5.4801
   17125       5.6695
   17126       5.0415
   17127       5.5060
   17128       5.3615
   17129       5.2425
   17130       5.7664
   17131       5.2068
   17132       5.4876
   17133       5.5012
   17134       5.6823
   17135       5.3659
   17136       5.3707
   17137       5.1757
   17138       5.3856
   17139       5.6117
   17140       5.1870
   17141       4.9649
   17142       5.5278
   17143       5.5429
   17144       5.5885
   17145       5.8373
   17146       5.7257
   17147       5.7262
   17148       5.8630
   17149       5.8855
   17150       5.6111
   17151       5.3636
   17152       6.2131
   17153       5.4974
   17154       5.5692
   17155       5.5708
   17156       5.5602
   17157       5.1775
   17158       5.5622
   17159       5.5149
   17160       5.1496
   17161       5.8738
   17162       5.1669
   17163       5.5523
   17164       5.2381
   17165       5.5907
   17166       5.2793
   17167       5.1537
   17168       5.2286
   17169       5.3303
   17170       5.6760
   17171       5.1332
   17172       5.5038
   17173       5.2187
   17174       5.3360
   17175       5.2594
   17176       5.7782
   17177       5.3348
   17178       5.2907
   17179       5.2253
   17180       5.0101
   17181       5.3216
   17182       5.0455
   17183       5.4453
   17184       5.1437
   17185       5.1173
   17186       5.1557
   17187       5.2842
   17188       5.1762
   17189       5.6706
   17190       5.1000
   17191       4.9146
   17192       5.3352
   17193       5.3002
   17194       5.0174
   17195       5.1403
   17196       4.7665
   17197       5.0931
   17198       4.5217
   17199       4.5716
   17200       5.0666
   17201       4.9063
   17202       5.1129
   17203       4.8459
   17204       4.8064
   17205       4.8445
   17206       4.7968
   17207       5.0698
   17208       5.3735
   17209       5.1171
   17210       5.1408
   17211       5.1338
   17212       5.3114
   17213       5.0625
   17214       5.0013
   17215       5.4833
   17216       5.3154
   17217       5.3834
   17218       5.6871
   17219       5.2391
   17220       5.7812
   17221       4.9232
   17222       5.2285
   17223       5.2047
   17224       5.3740
   17225       5.2442
   17226       5.1441
   17227       5.4484
   17228       5.3262
   17229       5.7331
   17230       5.6108
   17231       5.3964
   17232       5.7905
   17233       5.5032
   17234       5.6953
   17235       5.7834
   17236       5.8330
   17237       5.5862
   17238       4.9976
   17239       5.2524
   17240       5.3833
   17241       5.7861
   17242       5.2257
   17243       5.3299
   17244       5.1013
   17245       5.3663
   17246       5.4278
   17247       5.6436
   17248       5.2527
   17249       5.7765
   17250       5.2952
   17251       5.8782
   17252       5.8340
   17253       5.4096
   17254       5.1932
   17255       6.0896
   17256       5.3469
   17257       5.4563
   17258       5.3860
   17259       5.5701
   17260       5.6182
   17261       5.6694
   17262       5.5892
   17263       5.0782
   17264       5.2943
   17265       5.5207
   17266       5.4968
   17267       6.1871
   17268       6.2240
   17269       5.6086
   17270       5.6288
   17271       6.0138
   17272       5.8624
   17273       5.8147
   17274       5.6375
   17275       5.7091
   17276       5.7083
   17277       5.7176
   17278       5.9384
   17279       5.9606
   17280       5.9177
   17281       5.4493
   17282       5.5200
   17283       5.9155
   17284       5.4178
   17285       5.6821
   17286       5.5557
   17287       5.7000
   17288       5.5206
   17289       5.8778
   17290       5.8616
   17291       6.1257
   17292       5.5376
   17293       5.7935
   17294       5.5472
   17295       5.6092
   17296       5.3668
   17297       5.6216
   17298       5.3454
   17299       5.1136
   17300       5.7263
   17301       5.1373
   17302       5.1976
   17303       5.3690
   17304       5.2581
   17305       5.2554
   17306       5.3618
   17307       5.3850
   17308       5.1493
   17309       5.4058
   17310       5.5108
   17311       5.2873
   17312       5.2879
   17313       5.3394
   17314       5.1453
   17315       5.7414
   17316       5.3481
   17317       5.1959
   17318       5.0241
   17319       5.1839
   17320       5.4142
   17321       5.5095
   17322       5.6002
   17323       5.5888
   17324       5.7510
   17325       5.6270
   17326       5.4491
   17327       5.5803
   17328       5.9417
   17329       5.4147
   17330       5.7730
   17331       5.4851
   17332       5.2825
   17333       5.4577
   17334       5.3526
   17335       5.5880
   17336       5.5302
   17337       5.1895
   17338       5.3734
   17339       5.4620
   17340       5.0654
   17341       5.3672
   17342       5.4165
   17343       5.4607
   17344       5.6807
   17345       5.4579
   17346       5.4663
   17347       4.8418
   17348       5.2993
   17349       5.6768
   17350       5.9928
   17351       5.7222
   17352       5.3152
   17353       5.8332
   17354       5.4652
   17355       5.1532
   17356       5.7917
   17357       5.8273
   17358       5.0472
   17359       5.0488
   17360       5.7992
   17361       5.0938
   17362       5.1495
   17363       5.4584
   17364       5.5215
   17365       5.5176
   17366       5.4344
   17367       5.1591
   17368       5.1000
   17369       5.6381
   17370       5.2834
   17371       5.5002
   17372       5.4115
   17373       5.0898
   17374       5.2943
   17375       5.0660
   17376       5.5091
   17377       5.4121
   17378       5.5955
   17379       5.2828
   17380       5.1899
   17381       5.3667
   17382       5.3007
   17383       5.2539
   17384       5.0020
   17385       5.3552
   17386       5.1956
   17387       5.3374
   17388       5.5455
   17389       5.2456
   17390       5.1541
   17391       5.2228
   17392       5.1633
   17393       5.5042
   17394       5.3639
   17395       5.0657
   17396       5.1166
   17397       5.2960
   17398       5.2739
   17399       5.3012
   17400       5.1646
   17401       5.0307
   17402       5.0081
   17403       5.2088
   17404       5.1239
   17405       5.2935
   17406       5.4929
   17407       5.4833
   17408       5.8059
   17409       5.6636
   17410       5.8800
   17411       5.7346
   17412       5.4903
   17413       5.0389
   17414       5.4711
   17415       5.2061
   17416       5.3261
   17417       5.1751
   17418       5.3130
   17419       5.5133
   17420       5.7044
   17421       5.1804
   17422       5.3628
   17423       5.4963
   17424       5.1984
   17425       5.2263
   17426       5.4579
   17427       5.4847
   17428       5.6638
   17429       5.5084
   17430       6.0874
   17431       6.0959
   17432       5.6879
   17433       5.6509
   17434       5.9343
   17435       5.6127
   17436       5.5039
   17437       5.3140
   17438       5.5419
   17439       5.3283
   17440       5.2604
   17441       5.2181
   17442       5.3193
   17443       5.3998
   17444       5.2936
   17445       5.4255
   17446       5.0388
   17447       5.9978
   17448       5.5321
   17449       5.5473
   17450       5.5194
   17451       5.2685
   17452       4.8176
   17453       5.4918
   17454       4.7943
   17455       5.2266
   17456       5.3763
   17457       5.2069
   17458       5.0931
   17459       5.2715
   17460       5.4406
   17461       5.3868
   17462       5.4556
   17463       5.0379
   17464       5.1657
   17465       5.4345
   17466       5.1982
   17467       5.4611
   17468       5.3482
   17469       5.4637
   17470       5.3550
   17471       5.2057
   17472       5.3693
   17473       5.3288
   17474       5.1298
   17475       5.4997
   17476       5.0606
   17477       5.1667
   17478       5.0100
   17479       5.5347
   17480       5.2002
   17481       5.2416
   17482       5.9181
   17483       4.9024
   17484       5.2305
   17485       4.9009
   17486       5.3476
   17487       5.2559
   17488       5.1317
   17489       4.8303
   17490       5.4141
   17491       5.2160
   17492       4.9394
   17493       4.6650
   17494       5.0866
   17495       4.9356
   17496       4.9305
   17497       5.2148
   17498       5.3983
   17499       5.2999
   17500       5.0603
   17501       5.6033
   17502       5.1270
   17503       5.2582
   17504       5.3502
   17505       5.4395
   17506       5.1420
   17507       5.3493
   17508       5.2454
   17509       5.2409
   17510       5.3439
   17511       5.1944
   17512       5.7280
   17513       5.2712
   17514       5.6625
   17515       4.8538
   17516       5.0175
   17517       5.4523
   17518       5.6456
   17519       4.9666
   17520       5.4309
   17521       5.2880
   17522       5.4096
   17523       5.3174
   17524       5.3544
   17525       5.6423
   17526       5.3805
   17527       5.6654
   17528       5.4379
   17529       5.4442
   17530       5.5337
   17531       5.2591
   17532       5.1977
   17533       5.0473
   17534       5.0964
   17535       5.1870
   17536       5.9064
   17537       5.3990
   17538       5.2516
   17539       5.4579
   17540       5.1943
   17541       5.3725
   17542       4.9688
   17543       5.1710
   17544       5.9856
   17545       5.5074
   17546       5.5364
   17547       5.1554
   17548       5.6382
   17549       5.3021
   17550       5.2064
   17551       5.2849
   17552       5.1028
   17553       5.0898
   17554       5.3295
   17555       4.9813
   17556       5.2254
   17557       5.6265
   17558       5.9209
   17559       5.7015
   17560       5.5067
   17561       5.3383
   17562       5.2315
   17563       5.3405
   17564       5.2205
   17565       5.0100
   17566       5.3477
   17567       5.2793
   17568       5.7707
   17569       5.6761
   17570       5.4961
   17571       5.5670
   17572       5.6225
   17573       5.5944
   17574       5.3893
   17575       5.4453
   17576       5.2334
   17577       5.3106
   17578       5.8272
   17579       5.7061
   17580       5.5970
   17581       5.3540
   17582       5.0708
   17583       5.4625
   17584       5.4673
   17585       5.2019
   17586       5.4236
   17587       5.5944
   17588       5.3571
   17589       5.3382
   17590       5.8578
   17591       5.6448
   17592       5.7587
   17593       5.1564
   17594       5.1622
   17595       5.3633
   17596       4.8397
   17597       5.3828
   17598       5.3737
   17599       5.3159
   17600       5.0368
   17601       5.2806
   17602       5.0291
   17603       5.1144
   17604       5.2234
   17605       5.2180
   17606       5.2904
   17607       5.3210
   17608       5.1902
   17609       5.1605
   17610       5.0264
   17611       5.1778
   17612       5.3068
   17613       5.4445
   17614       5.3460
   17615       5.2999
   17616       5.4795
   17617       5.4014
   17618       5.6845
   17619       5.4087
   17620       5.1219
   17621       5.6315
   17622       5.4545
   17623       5.5684
   17624       5.2030
   17625       5.3431
   17626       5.3742
   17627       5.5935
   17628       5.5400
   17629       5.1508
   17630       5.3622
   17631       5.1503
   17632       5.1509
   17633       5.3717
   17634       5.5267
   17635       5.5933
   17636       5.0957
   17637       5.0589
   17638       4.8088
   17639       5.0416
   17640       5.1595
   17641       5.0451
   17642       5.0940
   17643       5.4371
   17644       5.4676
   17645       5.1127
   17646       5.2568
   17647       5.3242
   17648       5.2743
   17649       5.0616
   17650       5.2957
   17651       5.2315
   17652       4.8990
   17653       5.3332
   17654       5.3007
   17655       5.4632
   17656       5.0499
   17657       5.1122
   17658       5.2693
   17659       5.2670
   17660       5.1878
   17661       5.0311
   17662       5.3008
   17663       5.5553
   17664       5.5732
   17665       5.6299
   17666       5.5608
   17667       5.5800
   17668       5.4201
   17669       5.3059
   17670       5.7230
   17671       5.5109
   17672       5.5248
   17673       5.4078
   17674       5.6010
   17675       5.3469
   17676       5.4099
   17677       5.6796
   17678       5.7995
   17679       5.3423
   17680       5.6249
   17681       5.4000
   17682       5.5716
   17683       5.0785
   17684       5.4884
   17685       5.2972
   17686       5.8948
   17687       5.1987
   17688       5.4421
   17689       5.1521
   17690       5.3757
   17691       5.2706
   17692       5.1922
   17693       5.1814
   17694       5.3970
   17695       4.9889
   17696       5.1407
   17697       5.2029
   17698       5.3592
   17699       5.3951
   17700       5.1703
   17701       5.4382
   17702       5.4412
   17703       5.4506
   17704       5.2731
   17705       5.2114
   17706       5.1302
   17707       5.0457
   17708       5.1583
   17709       5.2284
   17710       5.5343
   17711       5.4431
   17712       5.0824
   17713       6.0614
   17714       5.6225
   17715       5.6332
   17716       5.4646
   17717       5.2186
   17718       5.5642
   17719       5.3107
   17720       5.5150
   17721       5.3348
   17722       5.3940
   17723       5.2046
   17724       5.2531
   17725       5.5078
   17726       5.6130
   17727       5.4132
   17728       5.2039
   17729       5.3738
   17730       5.7173
   17731       5.4778
   17732       5.4175
   17733       5.5741
   17734       5.3660
   17735       5.4445
   17736       5.3345
   17737       5.0750
   17738       5.6007
   17739       5.6303
   17740       5.3836
   17741       5.9283
   17742       5.2672
   17743       5.5205
   17744       5.1837
   17745       5.6321
   17746       5.4423
   17747       5.2760
   17748       5.3135
   17749       5.1003
   17750       5.5932
   17751       5.8379
   17752       5.2423
   17753       5.2187
   17754       5.5666
   17755       5.5353
   17756       5.2478
   17757       5.2944
   17758       5.1816
   17759       5.4944
   17760       5.7043
   17761       5.6001
   17762       5.6536
   17763       5.2331
   17764       5.3610
   17765       5.1621
   17766       5.2195
   17767       5.4899
   17768       5.8751
   17769       5.3653
   17770       5.5817
   17771       5.5143
   17772       5.0602
   17773       5.5076
   17774       5.5626
   17775       5.8061
   17776       5.6447
   17777       5.6420
   17778       5.6446
   17779       5.1601
   17780       5.5314
   17781       5.3777
   17782       5.6771
   17783       5.3864
   17784       5.3497
   17785       5.9048
   17786       5.7202
   17787       6.2030
   17788       5.6475
   17789       5.2587
   17790       5.6905
   17791       5.0732
   17792       5.3202
   17793       5.4767
   17794       5.4549
   17795       5.6502
   17796       5.2759
   17797       6.0839
   17798       5.5679
   17799       5.6529
   17800       5.7690
   17801       5.1873
   17802       5.1743
   17803       5.5680
   17804       5.5673
   17805       5.5159
   17806       5.7258
   17807       5.3123
   17808       5.5751
   17809       5.6154
   17810       5.3964
   17811       5.2589
   17812       5.6135
   17813       5.2299
   17814       5.5164
   17815       5.3816
   17816       5.7616
   17817       5.4475
   17818       5.6151
   17819       5.1977
   17820       5.5759
   17821       5.3126
   17822       5.4083
   17823       5.5097
   17824       5.1544
   17825       5.7478
   17826       5.5041
   17827       5.5196
   17828       5.7598
   17829       5.1554
   17830       5.3801
   17831       5.3668
   17832       5.2478
   17833       5.4193
   17834       5.3843
   17835       5.4511
   17836       5.6519
   17837       5.6425
   17838       5.5428
   17839       5.2218
   17840       5.5142
   17841       5.4898
   17842       5.4471
   17843       5.6822
   17844       5.5575
   17845       5.5487
   17846       5.5178
   17847       5.3564
   17848       5.4158
   17849       5.3781
   17850       5.6197
   17851       5.3781
   17852       5.5092
   17853       5.6505
   17854       5.7425
   17855       5.4107
   17856       5.5659
   17857       5.2854
   17858       5.9742
   17859       5.6138
   17860       5.6153
   17861       5.4171
   17862       5.5621
   17863       5.2777
   17864       5.1243
   17865       5.1719
   17866       5.4225
   17867       5.2579
   17868       5.4019
   17869       5.5260
   17870       5.5384
   17871       5.2331
   17872       5.4047
   17873       5.4286
   17874       5.6793
   17875       6.0745
   17876       5.3748
   17877       5.9289
   17878       5.3336
   17879       5.1882
   17880       5.4175
   17881       5.7186
   17882       5.5197
   17883       5.4007
   17884       5.3054
   17885       5.4015
   17886       5.5112
   17887       5.7437
   17888       5.3429
   17889       5.1394
   17890       5.2622
   17891       5.6475
   17892       5.5665
   17893       5.5448
   17894       5.6949
   17895       5.3295
   17896       5.5720
   17897       5.5470
   17898       4.9350
   17899       5.4331
   17900       5.5425
   17901       5.6147
   17902       5.7757
   17903       5.9418
   17904       5.5451
   17905       5.8347
   17906       5.3211
   17907       5.5081
   17908       5.5569
   17909       5.5171
   17910       5.4183
   17911       5.8276
   17912       5.7917
   17913       5.1979
   17914       5.0316
   17915       5.2709
   17916       5.5430
   17917       5.4035
   17918       5.6540
   17919       5.2778
   17920       5.5364
   17921       5.4701
   17922       5.3867
   17923       5.2055
   17924       5.3078
   17925       5.3819
   17926       5.4961
   17927       5.4395
   17928       5.1519
   17929       5.6214
   17930       5.8242
   17931       5.8033
   17932       5.5989
   17933       5.7058
   17934       5.6424
   17935       5.4838
   17936       5.7688
   17937       5.5358
   17938       5.6210
   17939       5.6504
   17940       5.3912
   17941       5.2570
   17942       5.4213
   17943       5.6084
   17944       5.8101
   17945       5.6063
   17946       5.3111
   17947       5.6102
   17948       6.0725
   17949       5.7216
   17950       5.4707
   17951       5.4178
   17952       5.2793
   17953       5.3807
   17954       5.5165
   17955       5.7229
   17956       5.3730
   17957       5.2591
   17958       4.9782
   17959       5.1520
   17960       5.7016
   17961       5.4586
   17962       5.6900
   17963       5.3397
   17964       5.5220
   17965       5.2014
   17966       5.2981
   17967       5.4419
   17968       5.3463
   17969       5.4876
   17970       5.0594
   17971       5.1141
   17972       5.1384
   17973       5.2429
   17974       5.2185
   17975       5.2009
   17976       5.2429
   17977       4.9332
   17978       4.9869
   17979       5.4183
   17980       5.2469
   17981       5.5047
   17982       5.3611
   17983       5.0953
   17984       5.8292
   17985       4.9159
   17986       5.1811
   17987       5.1230
   17988       5.1226
   17989       5.0684
   17990       5.2263
   17991       5.0124
   17992       5.0752
   17993       5.2813
   17994       5.1878
   17995       5.4154
   17996       5.1158
   17997       5.1141
   17998       5.1513
   17999       4.9547
   18000       5.2004
   18001       5.2245
   18002       5.3991
   18003       5.5981
   18004       5.4368
   18005       5.1931
   18006       5.2297
   18007       5.3663
   18008       5.2311
   18009       5.5443
   18010       5.5240
   18011       4.8905
   18012       5.2694
   18013       5.1511
   18014       5.4021
   18015       5.1631
   18016       5.3999
   18017       5.7917
   18018       5.4116
   18019       5.7065
   18020       5.6920
   18021       5.4867
   18022       5.4080
   18023       5.0179
   18024       5.6504
   18025       5.6535
   18026       5.4143
   18027       5.4556
   18028       5.5899
   18029       5.0993
   18030       5.5214
   18031       5.4065
   18032       5.4542
   18033       5.7223
   18034       5.4244
   18035       5.3493
   18036       5.0692
   18037       5.1224
   18038       5.4893
   18039       5.6088
   18040       5.5362
   18041       5.4822
   18042       5.4253
   18043       5.3981
   18044       5.6134
   18045       5.2078
   18046       5.4015
   18047       5.8207
   18048       5.9305
   18049       5.5792
   18050       5.5217
   18051       5.8253
   18052       5.7136
   18053       6.1995
   18054       5.7883
   18055       5.6265
   18056       6.2498
   18057       5.6781
   18058       5.7823
   18059       5.3483
   18060       5.9431
   18061       5.3893
   18062       4.9878
   18063       5.3460
   18064       5.3231
   18065       5.4301
   18066       5.3254
   18067       5.3142
   18068       5.1703
   18069       5.0000
   18070       5.2514
   18071       4.5923
   18072       5.1632
   18073       4.9624
   18074       4.7725
   18075       5.0362
   18076       5.2884
   18077       4.6932
   18078       4.5986
   18079       5.0991
   18080       5.3871
   18081       5.1558
   18082       5.3000
   18083       5.1966
   18084       4.9702
   18085       5.4653
   18086       5.3079
   18087       5.1641
   18088       5.2734
   18089       5.1465
   18090       5.3024
   18091       5.1755
   18092       5.5048
   18093       5.1092
   18094       5.2945
   18095       5.1887
   18096       5.1046
   18097       4.7101
   18098       5.4805
   18099       5.2896
   18100       4.9739
   18101       5.4912
   18102       5.4287
   18103       5.3178
   18104       5.0530
   18105       5.2726
   18106       5.7424
   18107       5.3546
   18108       5.2773
   18109       5.5759
   18110       5.7302
   18111       5.7378
   18112       5.9844
   18113       5.6073
   18114       6.0477
   18115       6.2627
   18116       5.4489
   18117       5.5614
   18118       5.0220
   18119       5.3084
   18120       5.4123
   18121       5.7885
   18122       5.6963
   18123       5.6486
   18124       5.3339
   18125       5.8288
   18126       5.7001
   18127       5.9470
   18128       5.6155
   18129       5.7552
   18130       5.6106
   18131       5.7206
   18132       5.7602
   18133       5.3436
   18134       6.2004
   18135       5.5969
   18136       5.1498
   18137       5.5966
   18138       5.6036
   18139       5.5147
   18140       5.3380
   18141       5.0669
   18142       5.9532
   18143       5.9919
   18144       5.7452
   18145       6.0074
   18146       5.9096
   18147       5.9585
   18148       5.0931
   18149       5.6068
   18150       5.3286
   18151       5.6560
   18152       5.0929
   18153       5.1313
   18154       5.5614
   18155       5.6337
   18156       5.3083
   18157       5.6723
   18158       5.5349
   18159       5.6105
   18160       5.5445
   18161       5.2777
   18162       5.4825
   18163       5.2851
   18164       5.4430
   18165       5.4491
   18166       4.7642
   18167       5.7340
   18168       5.2890
   18169       5.3458
   18170       5.2794
   18171       5.6021
   18172       5.3756
   18173       5.3220
   18174       5.2776
   18175       5.5481
   18176       5.2592
   18177       5.0626
   18178       4.9849
   18179       5.3807
   18180       5.0615
[truncated: 6,640,041 more chars]
