# Supplementary material for: Non-degradative Ubiquitination of Protein Kinases
Source: PLoS Comput Biol. 2016 Jun 2;12(6):e1004898. doi: 10.1371/journal.pcbi.1004898 (PMC4890936; doi:10.1371/journal.pcbi.1004898)
Supplement: S34 Dataset — The distance between the ZAP-70 N348 Cα atom and the W501 Cα atom at each picosecond in the simulations is printed in Angstroms. Data from each of the 32 10-ns simulations is combined into one file. (BZ2) [file pcbi.1004898.s044.bz2 › pcbi.1004898.s044]

#Frame      Dis_00000
       1      11.9923
       2      11.9801
       3      11.5313
       4      11.3911
       5      11.6565
       6      12.5313
       7      12.5765
       8      12.7300
       9      12.6139
      10      12.9645
      11      12.8868
      12      12.3697
      13      12.4434
      14      12.7289
      15      12.7510
      16      12.8565
      17      12.8798
      18      12.5978
      19      11.7415
      20      12.7328
      21      12.1603
      22      12.0138
      23      12.2142
      24      12.0942
      25      12.1984
      26      12.5882
      27      12.5587
      28      12.6317
      29      12.4213
      30      12.5302
      31      12.5010
      32      13.0342
      33      12.9333
      34      13.2858
      35      12.9753
      36      12.1129
      37      12.7176
      38      12.7548
      39      12.3552
      40      12.0611
      41      12.2935
      42      11.8859
      43      12.5277
      44      12.1861
      45      12.5983
      46      12.2413
      47      11.9014
      48      12.2549
      49      12.3267
      50      12.2506
      51      11.5972
      52      11.6154
      53      11.5890
      54      11.6700
      55      11.8407
      56      12.5618
      57      11.9793
      58      11.7525
      59      11.3981
      60      11.4865
      61      11.1667
      62      12.1748
      63      12.7063
      64      12.1462
      65      13.0169
      66      11.8994
      67      12.6150
      68      12.6468
      69      11.7808
      70      11.7175
      71      11.7621
      72      11.9372
      73      11.6777
      74      12.3883
      75      12.5497
      76      13.1253
      77      12.4533
      78      11.9841
      79      11.5708
      80      11.8875
      81      12.5372
      82      12.2832
      83      12.7667
      84      12.1403
      85      12.8738
      86      12.8825
      87      11.9409
      88      11.7283
      89      11.5440
      90      11.9809
      91      11.8760
      92      11.9109
      93      12.3618
      94      12.4011
      95      12.3156
      96      12.9615
      97      12.4285
      98      12.9243
      99      12.5062
     100      12.1484
     101      11.3791
     102      12.1849
     103      11.9213
     104      12.6255
     105      11.9272
     106      11.9621
     107      12.6011
     108      12.2547
     109      12.4746
     110      12.8709
     111      12.6561
     112      12.1281
     113      11.4479
     114      12.0685
     115      11.6426
     116      12.6650
     117      11.8309
     118      12.3480
     119      12.1396
     120      12.0036
     121      11.8692
     122      12.6197
     123      12.5063
     124      12.9155
     125      12.2075
     126      12.5790
     127      12.2228
     128      12.6304
     129      12.7865
     130      12.5682
     131      12.1084
     132      12.3919
     133      12.7101
     134      13.1536
     135      12.9442
     136      12.8524
     137      13.0392
     138      13.2803
     139      13.1398
     140      13.6325
     141      13.3981
     142      13.7831
     143      13.3817
     144      13.2997
     145      13.8880
     146      13.3314
     147      13.8830
     148      13.2798
     149      12.6177
     150      13.0557
     151      13.7149
     152      14.3424
     153      13.7727
     154      12.8531
     155      13.2665
     156      13.8565
     157      13.3049
     158      13.4509
     159      13.5609
     160      12.5215
     161      12.7403
     162      13.1274
     163      12.3298
     164      11.5850
     165      12.2181
     166      12.2851
     167      11.9663
     168      12.3836
     169      11.7493
     170      11.9654
     171      11.5878
     172      12.5986
     173      13.3977
     174      13.3412
     175      14.4102
     176      13.5049
     177      13.3255
     178      13.2616
     179      14.4850
     180      14.1080
     181      14.3999
     182      12.9437
     183      13.1187
     184      12.5812
     185      13.4896
     186      12.6347
     187      13.0078
     188      13.3986
     189      13.5184
     190      13.3696
     191      13.4917
     192      14.2866
     193      13.7106
     194      13.1234
     195      13.8517
     196      14.4664
     197      14.1681
     198      14.5670
     199      14.0606
     200      13.8007
     201      13.4947
     202      14.5730
     203      14.8269
     204      14.3155
     205      14.7262
     206      14.4731
     207      15.5068
     208      15.1967
     209      15.3563
     210      15.4600
     211      14.9096
     212      14.6742
     213      15.3612
     214      14.8686
     215      15.0480
     216      14.7512
     217      15.4079
     218      15.2454
     219      15.4774
     220      15.2824
     221      15.7936
     222      15.6543
     223      15.1475
     224      15.1365
     225      15.2946
     226      15.2312
     227      15.7753
     228      15.6938
     229      15.5313
     230      15.8951
     231      15.6279
     232      15.8966
     233      15.2961
     234      16.2767
     235      14.6556
     236      15.3358
     237      15.8842
     238      17.0130
     239      16.3992
     240      15.1884
     241      15.9279
     242      15.7160
     243      16.0361
     244      15.6936
     245      15.4367
     246      15.8096
     247      15.2723
     248      15.5804
     249      15.3509
     250      15.1520
     251      15.1501
     252      16.3593
     253      15.2165
     254      15.7672
     255      15.2052
     256      14.2111
     257      14.1884
     258      14.8902
     259      14.8386
     260      14.1152
     261      14.5271
     262      14.9815
     263      14.3896
     264      15.4523
     265      14.8220
     266      15.4174
     267      14.1503
     268      15.1220
     269      15.0150
     270      14.4458
     271      14.6328
     272      15.2498
     273      15.1329
     274      15.0836
     275      15.5319
     276      15.1565
     277      14.9094
     278      15.4271
     279      14.9531
     280      15.5067
     281      14.6715
     282      14.5105
     283      14.5636
     284      15.1532
     285      15.9417
     286      16.2432
     287      15.6469
     288      14.7694
     289      15.6961
     290      15.4900
     291      15.8194
     292      15.6635
     293      15.2057
     294      15.2932
     295      15.1076
     296      15.2232
     297      14.5264
     298      15.4734
     299      15.2503
     300      14.9545
     301      14.4315
     302      14.7637
     303      14.7997
     304      14.2414
     305      13.6178
     306      14.1094
     307      13.9860
     308      14.6420
     309      14.4031
     310      13.7995
     311      14.8667
     312      14.2447
     313      14.5182
     314      14.2492
     315      15.1101
     316      14.3633
     317      14.7986
     318      14.8481
     319      14.8496
     320      14.1281
     321      14.5501
     322      14.5649
     323      14.0071
     324      13.8021
     325      13.4111
     326      13.9746
     327      13.0423
     328      13.3292
     329      13.5621
     330      13.1470
     331      13.4236
     332      13.4914
     333      13.4363
     334      12.7545
     335      13.1513
     336      13.6646
     337      13.3769
     338      13.4853
     339      13.1984
     340      13.8197
     341      13.2393
     342      12.8786
     343      12.4812
     344      13.1668
     345      12.5804
     346      12.8559
     347      12.5304
     348      12.5076
     349      12.3449
     350      12.2549
     351      12.8108
     352      13.4226
     353      13.2285
     354      13.0969
     355      13.3376
     356      13.0852
     357      13.1692
     358      13.0538
     359      13.2332
     360      13.8930
     361      13.5486
     362      13.9229
     363      13.5015
     364      13.8579
     365      13.8116
     366      14.0343
     367      13.8569
     368      14.0573
     369      14.4075
     370      15.0111
     371      15.1020
     372      14.4885
     373      15.1990
     374      13.9981
     375      14.5252
     376      14.1876
     377      14.9470
     378      14.0415
     379      14.5226
     380      14.2551
     381      14.7336
     382      14.9312
     383      14.7867
     384      14.8529
     385      14.9505
     386      14.6521
     387      14.6732
     388      14.6018
     389      14.4620
     390      14.9353
     391      14.8191
     392      15.4057
     393      15.3470
     394      15.5555
     395      16.3415
     396      16.2945
     397      16.5961
     398      16.6645
     399      16.6019
     400      16.6310
     401      16.8595
     402      17.2045
     403      16.9897
     404      16.8201
     405      16.6359
     406      16.8020
     407      16.5607
     408      16.3704
     409      16.1194
     410      15.6313
     411      16.6375
     412      16.5585
     413      16.2755
     414      16.7702
     415      16.3878
     416      16.5807
     417      16.2766
     418      15.9138
     419      16.6613
     420      16.5246
     421      17.0361
     422      17.4893
     423      16.8773
     424      16.5571
     425      16.7051
     426      16.4820
     427      16.2416
     428      16.0071
     429      16.7283
     430      15.9642
     431      16.2589
     432      16.2587
     433      16.4860
     434      16.1826
     435      16.3103
     436      15.9776
     437      16.4097
     438      16.1113
     439      16.5946
     440      15.5539
     441      15.7027
     442      15.2990
     443      15.7924
     444      15.3483
     445      15.7736
     446      15.7788
     447      16.1291
     448      15.7344
     449      15.5805
     450      15.5960
     451      15.5506
     452      14.8385
     453      15.3841
     454      15.5051
     455      15.1311
     456      15.0016
     457      15.1986
     458      15.7781
     459      15.7143
     460      15.7445
     461      16.3958
     462      15.8630
     463      14.9319
     464      15.7859
     465      15.3035
     466      16.0285
     467      15.9747
     468      16.0038
     469      16.1206
     470      16.7252
     471      15.9221
     472      16.2707
     473      17.1152
     474      16.0010
     475      16.9697
     476      17.2572
     477      17.3781
     478      17.1898
     479      17.8890
     480      17.5013
     481      18.3556
     482      18.3619
     483      18.4026
     484      18.6079
     485      18.6865
     486      19.0935
     487      17.9074
     488      18.2185
     489      18.1776
     490      17.6838
     491      17.3222
     492      16.9459
     493      17.6060
     494      17.5885
     495      16.5231
     496      16.2683
     497      17.0982
     498      17.8396
     499      16.2360
     500      15.5395
     501      16.6581
     502      16.7631
     503      16.9529
     504      17.8126
     505      17.4733
     506      17.1637
     507      17.4211
     508      16.3265
     509      16.3518
     510      16.4039
     511      15.3839
     512      16.1704
     513      16.8004
     514      16.5387
     515      16.3505
     516      16.6844
     517      16.1995
     518      16.9655
     519      16.7610
     520      16.3313
     521      16.6486
     522      16.1733
     523      16.9426
     524      17.5029
     525      17.6502
     526      17.1091
     527      16.2828
     528      15.8139
     529      16.4757
     530      16.1641
     531      16.6552
     532      15.8067
     533      16.0927
     534      16.2570
     535      16.7435
     536      16.4727
     537      16.6024
     538      16.5772
     539      15.9422
     540      16.4630
     541      16.3904
     542      16.4101
     543      15.7047
     544      16.1485
     545      15.4024
     546      16.2086
     547      15.6448
     548      15.9630
     549      15.7278
     550      16.2982
     551      15.4754
     552      15.3271
     553      15.2924
     554      15.3069
     555      15.8802
     556      15.3768
     557      15.3399
     558      15.9547
     559      15.8768
     560      15.5293
     561      15.9411
     562      15.1144
     563      15.6640
     564      15.6859
     565      15.4460
     566      15.3272
     567      15.8284
     568      15.7497
     569      16.8297
     570      16.0791
     571      15.7282
     572      15.1416
     573      14.5923
     574      14.4108
     575      14.1323
     576      14.9909
     577      13.9473
     578      14.2500
     579      14.2651
     580      14.2365
     581      13.8171
     582      13.4374
     583      13.8743
     584      14.6448
     585      14.0281
     586      13.9680
     587      13.8435
     588      14.2175
     589      14.0625
     590      14.6310
     591      14.5848
     592      13.5560
     593      14.1023
     594      13.8566
     595      14.2395
     596      14.4113
     597      14.8431
     598      13.4968
     599      13.9872
     600      13.9333
     601      14.2842
     602      14.4627
     603      13.9626
     604      13.9691
     605      13.1835
     606      13.5891
     607      13.3911
     608      13.5917
     609      13.6665
     610      13.5313
     611      13.6251
     612      13.9606
     613      13.6347
     614      13.6537
     615      14.0577
     616      14.1124
     617      14.1338
     618      14.3089
     619      14.7902
     620      13.8042
     621      15.0114
     622      14.0550
     623      14.4050
     624      14.9493
     625      15.1655
     626      14.7069
     627      15.1028
     628      15.6384
     629      14.7203
     630      14.3744
     631      14.3203
     632      13.4378
     633      13.8437
     634      14.0764
     635      13.9276
     636      13.7943
     637      13.0881
     638      13.4343
     639      13.2704
     640      13.1889
     641      12.8895
     642      14.1074
     643      13.4457
     644      14.1864
     645      13.4959
     646      13.5978
     647      14.1471
     648      13.3189
     649      14.3045
     650      13.5245
     651      13.6876
     652      13.5195
     653      13.2130
     654      13.3410
     655      12.8731
     656      13.4370
     657      12.6243
     658      13.1492
     659      12.6742
     660      12.5518
     661      12.8773
     662      12.5137
     663      13.3172
     664      12.7165
     665      12.6662
     666      12.9898
     667      13.1717
     668      12.6381
     669      12.5624
     670      12.2103
     671      13.0742
     672      13.2061
     673      13.4529
     674      13.7225
     675      14.1577
     676      13.5175
     677      13.8926
     678      12.9754
     679      13.9651
     680      14.0032
     681      13.6563
     682      14.6616
     683      14.4020
     684      13.9915
     685      14.8503
     686      14.6403
     687      14.6820
     688      14.6627
     689      14.9130
     690      14.7092
     691      14.0830
     692      14.3811
     693      14.5574
     694      13.7456
     695      14.3926
     696      14.6674
     697      14.8192
     698      14.2819
     699      14.2895
     700      14.3955
     701      14.4278
     702      15.2604
     703      15.0641
     704      15.1999
     705      15.6773
     706      15.4337
     707      15.8360
     708      15.1599
     709      15.8258
     710      14.9183
     711      14.3378
     712      14.5176
     713      14.6477
     714      13.7903
     715      12.9671
     716      12.7766
     717      13.1404
     718      13.0684
     719      13.0318
     720      12.8017
     721      12.3364
     722      12.9798
     723      12.1259
     724      12.7873
     725      13.2337
     726      13.3233
     727      12.4266
     728      13.3539
     729      12.8337
     730      12.6207
     731      12.7576
     732      13.2429
     733      12.6681
     734      13.1868
     735      13.5168
     736      13.4842
     737      13.7314
     738      13.1371
     739      13.1115
     740      12.3730
     741      12.3259
     742      12.8581
     743      13.3756
     744      13.2680
     745      13.0355
     746      13.0072
     747      13.4451
     748      12.9207
     749      13.1125
     750      13.5386
     751      12.2197
     752      12.4190
     753      12.2757
     754      12.3770
     755      12.9605
     756      13.1832
     757      12.7811
     758      12.1683
     759      12.6985
     760      12.9855
     761      12.3396
     762      13.0255
     763      13.2815
     764      12.8237
     765      13.3260
     766      12.7936
     767      13.7445
     768      13.6147
     769      13.2238
     770      13.8058
     771      13.4783
     772      13.5782
     773      13.3896
     774      13.2503
     775      12.8165
     776      12.5986
     777      13.6081
     778      14.1943
     779      13.4841
     780      13.0820
     781      13.3884
     782      13.1096
     783      12.5954
     784      13.1059
     785      13.1945
     786      12.8188
     787      11.8159
     788      12.1111
     789      13.1612
     790      13.3415
     791      13.0517
     792      11.8697
     793      13.5743
     794      12.9665
     795      13.7322
     796      13.6958
     797      13.1332
     798      13.3427
     799      13.3238
     800      13.0539
     801      13.3505
     802      13.5007
     803      12.8073
     804      13.3237
     805      13.4680
     806      12.7124
     807      12.9675
     808      12.1669
     809      12.3927
     810      13.4722
     811      13.3692
     812      12.6585
     813      12.2325
     814      11.7593
     815      11.8012
     816      12.0486
     817      12.5139
     818      12.3869
     819      11.1846
     820      11.5655
     821      10.9270
     822      10.6436
     823      10.6098
     824      10.2366
     825       9.5337
     826       9.8750
     827       9.4276
     828      10.5738
     829      11.3169
     830      10.3867
     831      10.1386
     832      10.2632
     833      10.5671
     834      10.4542
     835      10.3647
     836      10.0267
     837      10.0971
     838      10.0659
     839      11.1326
     840      10.3857
     841      10.0450
     842      10.9560
     843      10.7336
     844      10.8328
     845      11.2133
     846      11.4974
     847      10.7905
     848      11.2644
     849      11.3322
     850      10.9825
     851      11.0826
     852      10.8335
     853      11.2548
     854      10.6810
     855      11.5956
     856      12.0639
     857      11.9817
     858      11.8743
     859      12.0195
     860      12.2011
     861      12.5979
     862      11.8482
     863      11.3183
     864      10.9995
     865      11.1909
     866      10.8673
     867      11.0635
     868      11.4505
     869      10.6266
     870      10.9763
     871      10.0966
     872      10.8228
     873      10.7469
     874      10.4907
     875      10.9141
     876      11.2534
     877      10.8439
     878      10.0610
     879       9.8926
     880      10.0812
     881      11.0255
     882      10.2073
     883      10.3034
     884      10.7318
     885      10.3627
     886      10.3156
     887      10.4531
     888      10.0398
     889      10.6334
     890      10.2366
     891      10.1435
     892       9.8341
     893      10.1242
     894      10.2899
     895      10.1721
     896      10.4154
     897      10.2898
     898      10.0682
     899      10.6350
     900       9.8579
     901      10.3999
     902      10.2760
     903       9.9413
     904      10.2138
     905       9.9014
     906       9.8939
     907      10.2353
     908       9.4163
     909       9.6702
     910       8.5630
     911       8.9912
     912       8.6078
     913       9.3786
     914       9.5975
     915       9.5707
     916       9.9695
     917      10.7340
     918      10.0667
     919       9.7088
     920       9.9323
     921       9.9574
     922       9.9245
     923      10.2320
     924       9.9046
     925       9.7533
     926      10.3542
     927      10.3152
     928      10.0923
     929      10.6419
     930      10.9725
     931      10.0447
     932       9.9090
     933      10.2718
     934      10.2739
     935       9.7659
     936       9.9900
     937       9.2463
     938       9.4947
     939       9.4123
     940      10.1290
     941      10.0915
     942       9.9569
     943      10.2890
     944      10.1879
     945       9.3985
     946       9.4921
     947      10.1244
     948      10.1256
     949      10.2003
     950       9.5548
     951       8.8936
     952       9.6198
     953       9.5284
     954       9.8608
     955       9.6049
     956       9.5148
     957       9.5142
     958       9.7797
     959       9.8720
     960      10.0605
     961       9.0961
     962      10.6697
     963      10.9592
     964      10.1159
     965      10.0898
     966       9.9196
     967      10.3508
     968      10.0462
     969       9.9105
     970      10.0926
     971      10.1568
     972       8.9899
     973       9.9033
     974       9.1853
     975       9.7981
     976       9.4767
     977       8.7649
     978       9.7220
     979       9.2292
     980       9.5981
     981       8.8855
     982       9.4422
     983       9.8152
     984      10.2448
     985       9.8367
     986      10.2585
     987      10.0643
     988      10.0335
     989       9.7790
     990       9.5916
     991       9.5095
     992      10.2585
     993       9.9723
     994       9.2874
     995       9.1096
     996       8.6699
     997       9.4048
     998       9.1393
     999       9.3420
    1000       8.8337
    1001       9.2142
    1002       9.8625
    1003       9.1267
    1004       9.1227
    1005       9.1683
    1006       8.9621
    1007       9.3527
    1008       9.1598
    1009       9.1718
    1010       9.5070
    1011       8.3444
    1012       8.6913
    1013       8.7661
    1014       8.4171
    1015       8.7577
    1016       9.3488
    1017      10.1564
    1018       9.7463
    1019       9.1595
    1020       9.4617
    1021       9.4719
    1022       9.4971
    1023       9.2225
    1024       9.1149
    1025       8.7481
    1026       8.9972
    1027       8.3901
    1028       8.8795
    1029       8.6552
    1030       9.1193
    1031       8.7847
    1032       8.8265
    1033       9.4622
    1034       8.7274
    1035       9.0814
    1036       9.4129
    1037       8.7954
    1038       8.7490
    1039       9.2910
    1040       8.9828
    1041       8.4794
    1042       9.0720
    1043       8.6195
    1044       8.9593
    1045       9.5213
    1046       8.7936
    1047       9.2535
    1048       9.0649
    1049       9.1771
    1050       9.8601
    1051       9.1367
    1052       9.0281
    1053       8.5731
    1054       9.1646
    1055       8.4616
    1056       9.1350
    1057       9.3396
    1058       8.5556
    1059       9.0542
    1060       9.4569
    1061       9.4871
    1062       9.4813
    1063       9.6324
    1064       9.3065
    1065       8.6092
    1066       9.0696
    1067       9.1505
    1068       9.6171
    1069       9.5637
    1070       9.1713
    1071       8.8918
    1072       8.9032
    1073       9.5342
    1074       9.8305
    1075       9.4573
    1076       8.9591
    1077       9.4839
    1078      10.1723
    1079       9.6514
    1080       9.6665
    1081       9.5349
    1082       9.5781
    1083       9.6395
    1084      10.1707
    1085      10.1065
    1086       9.8793
    1087      10.0424
    1088      10.1010
    1089       9.5676
    1090       9.6604
    1091       9.6282
    1092       9.5451
    1093      10.2161
    1094       9.5950
    1095       9.9253
    1096       8.7541
    1097       9.0333
    1098       9.0619
    1099       9.0847
    1100       8.4747
    1101       8.9977
    1102       8.4508
    1103       8.9867
    1104       9.3571
    1105       9.3586
    1106       9.0085
    1107       9.3081
    1108       9.1306
    1109       9.3310
    1110       9.3910
    1111       9.0426
    1112       9.0134
    1113       9.1795
    1114       9.3608
    1115       9.3641
    1116       9.5283
    1117       8.9540
    1118       8.9569
    1119       8.9088
    1120       8.3848
    1121       8.9057
    1122       8.8088
    1123       9.0818
    1124       9.0666
    1125       9.4773
    1126       8.6839
    1127       8.6766
    1128       9.2372
    1129       8.3569
    1130       8.9966
    1131       8.5243
    1132       7.8649
    1133       8.3950
    1134       7.8177
    1135       8.2767
    1136       8.5200
    1137       8.2906
    1138       8.3320
    1139       9.0833
    1140       8.4871
    1141       7.6574
    1142       8.5404
    1143       8.7625
    1144       8.5802
    1145       9.0415
    1146       8.1800
    1147       8.3342
    1148       8.2351
    1149       8.1616
    1150       8.2037
    1151       8.9787
    1152       8.3265
    1153       8.5343
    1154       8.1986
    1155       8.0027
    1156       8.5054
    1157       8.7761
    1158       8.2500
    1159       8.5540
    1160       8.8320
    1161       7.5747
    1162       8.0502
    1163       8.5244
    1164       8.6009
    1165       8.2381
    1166       8.0976
    1167       8.2559
    1168       8.4209
    1169       8.8890
    1170       8.9539
    1171       8.5904
    1172       8.7870
    1173       9.6189
    1174       8.8658
    1175       9.2405
    1176       9.4960
    1177       9.8031
    1178       9.1953
    1179       9.0869
    1180       8.7812
    1181       9.1968
    1182       9.4609
    1183       8.9083
    1184       9.5659
    1185       9.2523
    1186       9.4960
    1187       9.3389
    1188       9.9097
    1189      10.0064
    1190      10.0992
    1191       9.4784
    1192       9.2876
    1193       9.3405
    1194       9.5320
    1195      10.0390
    1196       9.1815
    1197       9.4445
    1198       9.6166
    1199       9.2865
    1200       9.0824
    1201       9.9347
    1202       8.8879
    1203       9.5359
    1204       9.0253
    1205       9.4486
    1206       9.4197
    1207       9.1134
    1208       9.7121
    1209       9.3716
    1210       9.6451
    1211       9.7326
    1212       9.8363
    1213       9.6241
    1214      10.3059
    1215       9.2201
    1216       9.3189
    1217       9.1800
    1218       9.4540
    1219       9.3640
    1220       8.9109
    1221       8.9354
    1222       9.3743
    1223       9.5226
    1224       8.7116
    1225       8.7455
    1226       9.0151
    1227       9.5065
    1228       9.5796
    1229       9.5389
    1230       9.5133
    1231       9.1853
    1232       8.9730
    1233       9.3639
    1234       9.7149
    1235       9.1561
    1236       9.3482
    1237       9.4439
    1238       9.1536
    1239       9.0954
    1240       8.6177
    1241       8.9686
    1242       9.3824
    1243       9.0586
    1244       9.8018
    1245       9.6558
    1246       9.3911
    1247       9.0608
    1248       9.6116
    1249       9.5977
    1250       8.6763
    1251       8.8789
    1252       9.4773
    1253       9.2702
    1254       9.9560
    1255       9.7218
    1256       9.7620
    1257       9.6496
    1258       9.3019
    1259       9.2843
    1260       9.9086
    1261       9.4064
    1262       9.6429
    1263       9.1970
    1264       9.5805
    1265       8.8452
    1266       9.2961
    1267       9.4676
    1268       9.2613
    1269       9.3523
    1270       8.8637
    1271       8.5179
    1272       8.8950
    1273       9.0356
    1274       9.2629
    1275       8.9720
    1276       8.8658
    1277       8.8669
    1278       8.8413
    1279       9.1414
    1280       8.7976
    1281       8.9564
    1282       9.0975
    1283       8.7437
    1284       9.5925
    1285       9.1526
    1286       9.3232
    1287       9.5739
    1288       9.1189
    1289       9.1656
    1290       9.3306
    1291       8.8232
    1292       9.2834
    1293       9.2158
    1294       8.7033
    1295       9.3564
    1296       8.2592
    1297       9.0035
    1298       9.2237
    1299       9.1463
    1300       9.4208
    1301       9.3363
    1302       9.7734
    1303       9.1952
    1304       9.4553
    1305       9.4982
    1306       9.1195
    1307       8.4840
    1308       8.6872
    1309       9.3764
    1310       8.8420
    1311       9.0462
    1312      10.1929
    1313       9.5742
    1314       9.3262
    1315       9.9600
    1316       9.3070
    1317       9.8215
    1318       9.4499
    1319       9.7367
    1320       9.5320
    1321       9.7715
    1322       9.8527
    1323       9.6708
    1324      10.8857
    1325       9.7871
    1326       9.3712
    1327       9.2094
    1328       9.3606
    1329       9.8973
    1330       9.6102
    1331       9.1856
    1332       9.6407
    1333       9.8571
    1334       9.6827
    1335       9.8989
    1336       9.8008
    1337       9.0574
    1338       8.8961
    1339       9.2531
    1340       9.3343
    1341       9.4038
    1342       9.4431
    1343       9.0515
    1344       9.4425
    1345       9.3553
    1346       9.5835
    1347       9.5615
    1348       9.9242
    1349       8.8064
    1350       9.7013
    1351       9.1607
    1352      10.0679
    1353       9.3705
    1354      10.0077
    1355       9.5585
    1356       9.2611
    1357       9.5641
    1358       9.4718
    1359       9.3071
    1360       9.9502
    1361       8.8978
    1362       8.8292
    1363       9.3281
    1364       9.0604
    1365       9.5840
    1366      10.0293
    1367      10.1445
    1368       9.7316
    1369       9.6003
    1370       9.8410
    1371       9.9600
    1372      10.3354
    1373      10.4880
    1374      10.5577
    1375      10.5191
    1376      11.0807
    1377      10.8172
    1378      10.5813
    1379      10.6732
    1380       9.4429
    1381      10.3612
    1382      10.3813
    1383       9.5216
    1384       9.7818
    1385       9.5144
    1386      10.3316
    1387       9.9925
    1388       9.5018
    1389       9.9500
    1390       9.8455
    1391       9.3991
    1392       9.3527
    1393       9.4138
    1394       9.2259
    1395       9.5256
    1396       9.4093
    1397       9.6188
    1398       9.5094
    1399      10.2848
    1400      10.6386
    1401       9.7340
    1402       9.4362
    1403      10.2659
    1404       9.9927
    1405      10.3093
    1406       9.7723
    1407      10.4376
    1408       9.3799
    1409      10.0830
    1410      10.4272
    1411       9.5334
    1412       9.3029
    1413       9.9708
    1414       9.3122
    1415      10.1294
    1416       9.4134
    1417       9.8709
    1418       9.9109
    1419       9.4395
    1420       9.5853
    1421       9.4347
    1422       9.8751
    1423       8.8613
    1424       9.3589
    1425       9.6810
    1426       9.1883
    1427       9.6048
    1428       9.4168
    1429       9.6166
    1430       9.6133
    1431       9.6759
    1432       8.8577
    1433       9.8326
    1434       8.7007
    1435       9.3317
    1436       8.4795
    1437       9.4885
    1438       9.5113
    1439      10.3218
    1440       9.8821
    1441      10.4767
    1442      10.0349
    1443      10.5484
    1444      10.2668
    1445       9.4529
    1446       9.9486
    1447       9.4980
    1448       9.5229
    1449      10.2239
    1450      10.4593
    1451      10.3702
    1452      10.3415
    1453      10.2926
    1454      10.1950
    1455      10.7679
    1456      10.2485
    1457      10.4440
    1458       9.8410
    1459      10.1813
    1460      10.3556
    1461      10.1330
    1462       9.1674
    1463       9.0885
    1464       9.5995
    1465       9.0037
    1466       9.5814
    1467       9.1679
    1468       9.8102
    1469      10.0822
    1470      10.1676
    1471       9.9570
    1472       9.5320
    1473       9.8596
    1474       9.7544
    1475       9.7619
    1476       9.9543
    1477      10.0622
    1478       9.8704
    1479      10.1335
    1480       9.2770
    1481       9.8086
    1482       9.4709
    1483       9.9043
    1484      10.1340
    1485       9.3932
    1486       9.9237
    1487       9.7500
    1488      10.5266
    1489      10.7189
    1490      10.1932
    1491      10.0677
    1492      10.0407
    1493      10.5668
    1494       9.8245
    1495       9.9416
    1496       9.9120
    1497       9.8410
    1498       9.8360
    1499       9.9794
    1500      10.7763
    1501      10.3686
    1502      10.7865
    1503      10.8281
    1504      10.7261
    1505      10.3536
    1506      10.4301
    1507       9.9041
    1508      10.2843
    1509       9.7499
    1510       9.3175
    1511       9.9666
    1512       9.7078
    1513       9.8940
    1514      10.3658
    1515      10.1204
    1516      10.2547
    1517       9.9093
    1518      10.5750
    1519      10.9913
    1520      10.1123
    1521      10.9222
    1522      10.2993
    1523      10.6378
    1524      10.1810
    1525      10.4128
    1526      10.6520
    1527      10.3300
    1528      10.2346
    1529      10.1226
    1530      10.3296
    1531       9.8369
    1532      10.4313
    1533       9.6294
    1534       9.8087
    1535       9.8542
    1536       9.8022
    1537      10.3304
    1538      10.3824
    1539       9.4295
    1540       9.8446
    1541       9.6040
    1542       9.5352
    1543      10.1328
    1544       9.4572
    1545       9.8765
    1546       9.9886
    1547       9.8187
    1548      10.4747
    1549      10.4592
    1550       9.8898
    1551      10.1331
    1552       9.7251
    1553       9.9673
    1554       9.6194
    1555      10.1908
    1556      10.1786
    1557      10.3829
    1558       9.9844
    1559      10.8404
    1560       9.9780
    1561      10.2520
    1562      10.3560
    1563      10.4191
    1564      10.5357
    1565      10.4315
    1566      10.2616
    1567       9.4783
    1568       9.6295
    1569       9.8009
    1570      10.1032
    1571      10.3336
    1572      10.1632
    1573      10.1093
    1574      10.2346
    1575      10.0047
    1576       9.9171
    1577      10.4982
    1578       9.7213
    1579      10.0344
    1580       9.9150
    1581      10.7644
    1582       9.5871
    1583       9.8610
    1584       9.8698
    1585      10.0506
    1586       9.5455
    1587       9.8386
    1588       9.9280
    1589      10.2432
    1590       9.3832
    1591      10.1936
    1592      10.3753
    1593       9.6673
    1594       9.6549
    1595      10.1711
    1596       9.8463
    1597      10.0794
    1598       9.8377
    1599      10.0242
    1600      10.4163
    1601       9.9607
    1602      11.0692
    1603      10.4353
    1604      10.8547
    1605      10.9400
    1606      10.5646
    1607      10.3292
    1608      10.3969
    1609       9.8154
    1610       9.8098
    1611       9.7541
    1612       9.7936
    1613      10.3102
    1614      10.2656
    1615       9.7303
    1616      10.0043
    1617       9.5465
    1618      10.1813
    1619      10.4213
    1620       9.8115
    1621      10.0464
    1622      10.4819
    1623      10.6976
    1624       9.7212
    1625       9.5731
    1626       9.7559
    1627      10.1212
    1628       8.9705
    1629       9.3340
    1630       8.9976
    1631       9.5078
    1632       9.2937
    1633       8.9441
    1634       9.5343
    1635       9.5460
    1636       9.1855
    1637       9.4578
    1638       8.9307
    1639       8.9280
    1640       9.2365
    1641       8.7022
    1642       9.1665
    1643       9.0656
    1644       9.7682
    1645       9.7451
    1646       8.8366
    1647       9.3069
    1648       9.0428
    1649       9.8163
    1650       9.9794
    1651       9.5109
    1652       8.6193
    1653       8.7513
    1654       8.8758
    1655       9.2193
    1656       8.5203
    1657       9.1631
    1658       8.6239
    1659       9.5127
    1660       9.3455
    1661       9.8819
    1662       9.8852
    1663      10.3740
    1664      10.7746
    1665      11.1609
    1666      10.8869
    1667      11.1060
    1668      11.3527
    1669      11.0711
    1670      12.1290
    1671      11.1693
    1672      10.3025
    1673      10.6964
    1674      10.5811
    1675      10.6434
    1676      10.4288
    1677      10.6121
    1678      10.3284
    1679      10.7262
    1680      10.1663
    1681      10.6670
    1682      10.2984
    1683      10.0573
    1684      10.9687
    1685       9.7842
    1686      10.7083
    1687      10.5058
    1688       9.2812
    1689       9.4739
    1690      10.2226
    1691       9.5884
    1692       9.7402
    1693       9.7045
    1694      10.0845
    1695      10.2439
    1696      10.7789
    1697       9.8438
    1698       9.7278
    1699       9.8200
    1700       9.5502
    1701       9.8259
    1702       9.6532
    1703       9.7355
    1704       9.7719
    1705       9.3121
    1706       9.3957
    1707       9.7164
    1708       9.4871
    1709       9.5106
    1710       9.3290
    1711       9.0395
    1712       9.1268
    1713       9.2579
    1714       9.2853
    1715       9.4281
    1716       9.0322
    1717      10.0338
    1718       8.9866
    1719       9.6858
    1720       9.0100
    1721       9.5894
    1722       8.7142
    1723       9.6860
    1724      10.1063
    1725       9.3258
    1726       9.4672
    1727       9.4169
    1728       9.4187
    1729       9.2793
    1730      10.1645
    1731       9.5066
    1732       9.2849
    1733      10.0396
    1734       9.5037
    1735       9.6744
    1736       9.0104
    1737       9.3939
    1738       8.6368
    1739       9.0642
    1740       9.0769
    1741       8.8509
    1742       8.6559
    1743       8.4655
    1744       8.5340
    1745       8.5892
    1746       9.7679
    1747       9.0895
    1748       8.9659
    1749       8.9761
    1750       7.9882
    1751       8.3554
    1752       9.3677
    1753       8.9851
    1754       9.3558
    1755       8.6128
    1756       9.6114
    1757       9.3285
    1758       8.6767
    1759       9.2810
    1760       9.2903
    1761      10.1735
    1762       9.8807
    1763       9.7003
    1764       9.8902
    1765       9.6250
    1766       9.9810
    1767       9.3917
    1768       9.5210
    1769       9.7463
    1770       9.7800
    1771       9.0181
    1772       9.3664
    1773       9.0312
    1774       8.8234
    1775       9.5965
    1776       9.4924
    1777       9.4846
    1778       9.3002
    1779       9.3634
    1780       9.5946
    1781       9.0447
    1782       9.6743
    1783      10.0398
    1784      10.2333
    1785       9.4695
    1786      10.0218
    1787      10.0485
    1788       9.5912
    1789      10.2353
    1790       9.7519
    1791       9.8915
    1792       9.9772
    1793       9.3370
    1794       9.6235
    1795       9.9442
    1796       9.8341
    1797      10.5904
    1798       9.8796
    1799       9.4259
    1800      10.1019
    1801       9.6328
    1802       9.9771
    1803       9.6226
    1804       9.8263
    1805       9.4835
    1806       9.7346
    1807      10.0388
    1808       9.2998
    1809       9.8024
    1810       9.1281
    1811       9.4146
    1812       9.5602
    1813       9.8196
    1814       9.5318
    1815      10.1155
    1816      10.3198
    1817       9.9063
    1818       9.9840
    1819       9.9909
    1820       8.9077
    1821       9.7060
    1822       9.6389
    1823       9.9629
    1824       9.3438
    1825       9.4463
    1826       9.6004
    1827       9.4741
    1828       9.9480
    1829       9.8336
    1830       9.5977
    1831       9.8369
    1832       9.7319
    1833       9.2830
    1834       9.4553
    1835       9.7306
    1836      10.1536
    1837      10.1832
    1838       9.6906
    1839      10.3141
    1840      10.4443
    1841      10.1293
    1842      10.6248
    1843       9.7272
    1844      10.0592
    1845       9.7774
    1846      10.0079
    1847       9.9615
    1848       9.6262
    1849      10.1003
    1850      10.0072
    1851      10.0216
    1852       9.6458
    1853      10.0852
    1854       9.5737
    1855      10.4191
    1856      10.1616
    1857      10.2859
    1858       9.3235
    1859      10.0007
    1860      10.0504
    1861      10.3174
    1862      10.2313
    1863      10.4720
    1864       9.8702
    1865      10.1371
    1866      10.5385
    1867       9.8156
    1868      10.4763
    1869       9.9997
    1870       9.9937
    1871      10.3820
    1872      10.0022
    1873      10.3377
    1874      10.5407
    1875      10.8066
    1876      10.0412
    1877      10.5519
    1878      10.0281
    1879      10.9112
    1880      10.5349
    1881      11.0349
    1882      10.3602
    1883      10.4265
    1884      10.6230
    1885      10.7934
    1886      10.0335
    1887      10.3004
    1888       9.6510
    1889      10.5766
    1890       8.9629
    1891       9.3573
    1892       9.5560
    1893       9.7144
    1894       9.9145
    1895       9.5218
    1896       9.6259
    1897       9.4715
    1898       9.8767
    1899      10.0738
    1900       9.5937
    1901       9.6194
    1902       9.3306
    1903       9.9214
    1904       9.6761
    1905      10.0754
    1906       9.7712
    1907       9.6640
    1908       9.2689
    1909       8.9813
    1910       9.4178
    1911       9.4817
    1912       9.4350
    1913       9.1608
    1914       9.6555
    1915       9.1838
    1916       9.2605
    1917       9.2987
    1918       9.1117
    1919       9.3113
    1920       9.5167
    1921       8.5182
    1922       9.3308
    1923       8.5578
    1924       9.0985
    1925       9.4551
    1926       8.7858
    1927       8.6166
    1928       8.8810
    1929       8.5137
    1930       8.6050
    1931       8.6637
    1932       9.1336
    1933       8.5217
    1934       8.6100
    1935       7.6753
    1936       8.3595
    1937       9.3940
    1938       8.6498
    1939       8.2908
    1940       8.1858
    1941       9.2060
    1942       8.6125
    1943       8.6160
    1944       8.6644
    1945       8.9700
    1946       8.3075
    1947       9.1313
    1948       8.4101
    1949       8.7943
    1950       8.3209
    1951       8.2419
    1952       8.8469
    1953       8.8269
    1954       8.8940
    1955       7.9988
    1956       8.3337
    1957       7.7569
    1958       7.4138
    1959       7.9170
    1960       7.7724
    1961       8.8404
    1962       8.3882
    1963       8.6502
    1964       8.1280
    1965       8.5400
    1966       8.0457
    1967       8.3507
    1968       7.7399
    1969       8.7079
    1970       8.1678
    1971       7.9757
    1972       8.2309
    1973       8.5944
    1974       8.8335
    1975       8.1345
    1976       8.1135
    1977       9.1548
    1978       8.9984
    1979       8.7675
    1980       8.5927
    1981       9.0006
    1982       8.6515
    1983       8.5101
    1984       8.3707
    1985       9.0931
    1986       8.4301
    1987       8.4835
    1988       8.9609
    1989       9.1344
    1990       8.5276
    1991       8.8531
    1992       9.2732
    1993       8.5041
    1994       8.6102
    1995       8.3421
    1996       8.5301
    1997       8.8963
    1998       8.8198
    1999       8.1195
    2000       9.4934
    2001       8.6316
    2002       7.9906
    2003       8.2461
    2004       8.4293
    2005       8.1067
    2006       8.3363
    2007       7.6228
    2008       7.6033
    2009       7.4126
    2010       7.2890
    2011       7.4341
    2012       7.6725
    2013       7.5980
    2014       7.8849
    2015       7.5828
    2016       7.7614
    2017       8.2888
    2018       8.5431
    2019       9.0500
    2020       7.8714
    2021       8.5750
    2022       7.9134
    2023       8.4706
    2024       9.0380
    2025       8.4500
    2026       9.0025
    2027       9.6828
    2028       9.6301
    2029       9.4258
    2030       9.4272
    2031       9.2042
    2032      10.2444
    2033       9.4457
    2034       9.3402
    2035       9.0702
    2036       9.1666
    2037       9.3587
    2038       9.2652
    2039       9.8490
    2040       9.4360
    2041       9.5708
    2042       9.9104
    2043      10.3040
    2044       9.4361
    2045       9.7097
    2046      10.0392
    2047       9.6350
    2048       9.7675
    2049       9.3215
    2050       8.5583
    2051       9.1174
    2052       9.0578
    2053       9.6215
    2054       9.2034
    2055      10.0099
    2056       9.9080
    2057       9.9827
    2058       9.7265
    2059       9.1476
    2060       9.6112
    2061       9.6070
    2062      10.3255
    2063      10.1266
    2064       9.3765
    2065      10.0791
    2066       9.7986
    2067      10.6552
    2068      10.6561
    2069       9.5903
    2070       9.8210
    2071       9.1202
    2072       9.1451
    2073       9.1826
    2074       8.6166
    2075       9.1734
    2076       9.1719
    2077       9.3333
    2078       8.1020
    2079       8.2489
    2080       8.5945
    2081       8.6346
    2082       9.7109
    2083       9.8991
    2084      10.2510
    2085       9.5567
    2086       9.1372
    2087       9.7867
    2088       9.7801
    2089      10.0110
    2090       9.8704
    2091       9.4284
    2092       9.3133
    2093       9.5254
    2094       9.1987
    2095       9.1044
    2096       9.5647
    2097       9.4605
    2098       9.2087
    2099       8.7006
    2100       9.4381
    2101       9.2544
    2102       9.1322
    2103       9.3559
    2104       9.2501
    2105       9.2093
    2106       9.0587
    2107       9.3844
    2108       9.3307
    2109       9.2951
    2110       9.8729
    2111       9.1586
    2112       9.7531
    2113       9.5188
    2114       9.1845
    2115       9.7177
    2116       9.6857
    2117       9.0388
    2118       8.6977
    2119       9.7218
    2120       9.7888
    2121      10.4234
    2122      10.4479
    2123       9.8219
    2124      10.0701
    2125       9.4641
    2126       9.9358
    2127       8.8970
    2128       9.8100
    2129       9.6334
    2130       9.8166
    2131       9.9592
    2132       9.6556
    2133      10.3238
    2134       9.5289
    2135      10.4219
    2136      10.6873
    2137      10.6490
    2138       9.8166
    2139       9.9559
    2140      10.1620
    2141      10.1059
    2142      10.1093
    2143      10.6572
    2144      11.1577
    2145      10.5373
    2146      10.8484
    2147      10.3702
    2148      10.4619
    2149      10.7620
    2150      11.1066
    2151      10.5685
    2152      10.2444
    2153      10.6538
    2154      10.4190
    2155      10.5932
    2156       9.7744
    2157      10.2937
    2158      11.2865
    2159      10.3297
    2160      10.2490
    2161      10.3176
    2162      11.1213
    2163      10.7822
    2164      11.0162
    2165      11.1544
    2166      11.0312
    2167      11.0786
    2168      11.2780
    2169      11.5039
    2170      10.4210
    2171      10.8613
    2172      10.3059
    2173      10.8167
    2174      10.7015
    2175      10.2601
    2176      10.4765
    2177      10.3645
    2178      10.4183
    2179      10.4475
    2180      10.0863
    2181      10.3968
    2182       9.8220
    2183      10.3789
    2184      10.0210
    2185      10.4302
    2186      10.6210
    2187      10.3345
    2188      10.6969
    2189      10.7125
    2190       9.9088
    2191      10.2228
    2192       9.9412
    2193       9.8859
    2194       9.7722
    2195       9.1889
    2196       9.5782
    2197       9.9098
    2198      10.3907
    2199       9.5635
    2200      10.3696
    2201      10.2659
    2202       9.9651
    2203       9.7323
    2204      10.5381
    2205       9.6596
    2206      10.0859
    2207      11.0372
    2208      10.4453
    2209       9.9688
    2210       9.8351
    2211       9.4135
    2212       9.1873
    2213       9.1698
    2214       9.1065
    2215       9.3352
    2216       9.4504
    2217       9.6475
    2218       9.4154
    2219      10.1166
    2220       9.8932
    2221       9.2547
    2222       9.6228
    2223       9.5017
    2224       9.2912
    2225       9.5744
    2226       8.7663
    2227       8.8726
    2228       9.7848
    2229       9.2764
    2230       9.9098
    2231       9.8289
    2232       9.8469
    2233       9.5689
    2234       9.1765
    2235       9.3820
    2236       9.1687
    2237       9.1974
    2238       9.8641
    2239       9.4850
    2240      10.3338
    2241       9.0778
    2242      10.1365
    2243      10.1465
    2244       9.9298
    2245       9.9765
    2246       9.8718
    2247      10.0072
    2248      10.2377
    2249      10.4017
    2250      10.1035
    2251      10.3259
    2252      10.0349
    2253       9.7037
    2254      10.7892
    2255      10.5520
    2256      10.2016
    2257      10.1669
    2258       9.9454
    2259      10.5488
    2260      10.3814
    2261      10.7719
    2262      11.0935
    2263      10.0122
    2264      10.2378
    2265       9.9000
    2266      10.5742
    2267       9.6472
    2268      10.4378
    2269      10.3971
    2270      10.1267
    2271      10.6244
    2272      10.6010
    2273      10.6189
    2274      10.8576
    2275      10.9410
    2276      11.2444
    2277      11.5029
    2278      12.2302
    2279      11.0981
    2280      12.0875
    2281      12.1221
    2282      11.1491
    2283      11.4930
    2284      11.8913
    2285      12.0330
    2286      12.9433
    2287      12.5717
    2288      12.1925
    2289      12.3072
    2290      12.5692
    2291      12.4655
    2292      12.5860
    2293      12.8945
    2294      12.7621
    2295      13.1315
    2296      12.9140
    2297      12.4551
    2298      12.3837
    2299      11.8763
    2300      11.9892
    2301      11.3006
    2302      11.8022
    2303      13.5218
    2304      13.2104
    2305      12.8392
    2306      12.9164
    2307      13.7365
    2308      13.4819
    2309      13.4032
    2310      14.5464
    2311      14.1544
    2312      13.9090
    2313      14.1035
    2314      12.4060
    2315      13.0496
    2316      13.1487
    2317      12.5107
    2318      13.0903
    2319      12.7141
    2320      12.9606
    2321      13.8368
    2322      14.0156
    2323      13.6236
    2324      13.4384
    2325      13.5479
    2326      13.6175
    2327      13.3820
    2328      12.8918
    2329      14.1567
    2330      14.0927
    2331      13.8996
    2332      14.0188
    2333      13.9984
    2334      13.3339
    2335      13.5829
    2336      14.3079
    2337      13.2251
    2338      13.9309
    2339      14.1064
    2340      12.9204
    2341      13.9577
    2342      12.9443
    2343      13.0178
    2344      13.2432
    2345      13.7175
    2346      13.5069
    2347      13.5150
    2348      13.3591
    2349      13.4845
    2350      13.9691
    2351      13.8566
    2352      13.3757
    2353      12.8647
    2354      13.8798
    2355      13.1310
    2356      12.7175
    2357      12.9829
    2358      13.8984
    2359      13.7896
    2360      13.6914
    2361      13.7926
    2362      13.5136
    2363      14.1020
    2364      13.5227
    2365      13.1678
    2366      13.8016
    2367      13.2009
    2368      14.2567
    2369      14.3795
    2370      14.8660
    2371      14.3128
    2372      14.6224
    2373      14.0254
    2374      13.2260
    2375      13.8098
    2376      13.6455
    2377      13.3976
    2378      13.3145
    2379      13.1148
    2380      13.4574
    2381      13.0544
    2382      14.1058
    2383      13.8468
    2384      13.8486
    2385      13.8950
    2386      13.4145
    2387      13.9220
    2388      13.0638
    2389      13.9147
    2390      13.4837
    2391      13.1133
    2392      14.0634
    2393      13.8835
    2394      13.4661
    2395      12.7650
    2396      13.5174
    2397      13.8091
    2398      13.3255
    2399      13.4161
    2400      13.1609
    2401      12.6287
    2402      13.6211
    2403      12.4480
    2404      13.4366
    2405      12.2140
    2406      13.2340
    2407      13.6120
    2408      13.2437
    2409      13.8744
    2410      13.1740
    2411      14.0754
    2412      13.1748
    2413      13.1402
    2414      13.6949
    2415      13.7764
    2416      14.1120
    2417      13.4727
    2418      13.4590
    2419      13.0328
    2420      12.3423
    2421      12.4198
    2422      12.4396
    2423      13.1243
    2424      13.0995
    2425      13.4142
    2426      13.2095
    2427      13.1494
    2428      12.7660
    2429      12.5094
    2430      12.0478
    2431      11.7105
    2432      12.4660
    2433      12.6364
    2434      11.8888
    2435      12.9912
    2436      12.9220
    2437      13.2870
    2438      13.1998
    2439      13.3567
    2440      12.9978
    2441      12.7754
    2442      13.4550
    2443      13.0264
    2444      13.3696
    2445      13.0038
    2446      12.8779
    2447      13.1147
    2448      12.5198
    2449      13.1646
    2450      13.6907
    2451      13.8139
    2452      13.7489
    2453      14.0235
    2454      13.3720
    2455      13.8803
    2456      14.1429
    2457      13.1993
    2458      13.5051
    2459      12.6875
    2460      13.0706
    2461      12.7238
    2462      13.4650
    2463      13.3914
    2464      13.5008
    2465      13.3626
    2466      14.1312
    2467      14.3144
    2468      13.0062
    2469      14.0539
    2470      13.3732
    2471      13.0275
    2472      13.7418
    2473      13.1031
    2474      13.4601
    2475      13.1658
    2476      13.0423
    2477      13.0845
    2478      12.8629
    2479      13.0205
    2480      13.6816
    2481      12.9285
    2482      12.5467
    2483      12.9110
    2484      13.7376
    2485      13.4861
    2486      13.9153
    2487      13.7862
    2488      13.5635
    2489      13.7887
    2490      13.3446
    2491      13.6689
    2492      13.5057
    2493      13.8577
    2494      13.8685
    2495      13.4007
    2496      13.2555
    2497      12.6227
    2498      13.0397
    2499      12.9481
    2500      12.8272
    2501      12.4830
    2502      13.1080
    2503      12.4866
    2504      13.4897
    2505      13.4202
    2506      13.2551
    2507      12.9378
    2508      12.2895
    2509      13.2824
    2510      13.5173
    2511      13.0401
    2512      12.3257
    2513      13.3072
    2514      13.1995
    2515      13.3963
    2516      13.1397
    2517      13.6295
    2518      13.1467
    2519      12.4395
    2520      12.9507
    2521      13.0675
    2522      12.8980
    2523      13.5055
    2524      13.8467
    2525      12.6817
    2526      13.1501
    2527      13.2949
    2528      13.8214
    2529      13.6781
    2530      12.7448
    2531      12.3111
    2532      12.3756
    2533      11.8191
    2534      12.2406
    2535      12.9811
    2536      12.7144
    2537      11.5643
    2538      12.8102
    2539      12.1740
    2540      12.1771
    2541      12.9546
    2542      13.1687
    2543      12.6779
    2544      13.3170
    2545      13.4271
    2546      13.4340
    2547      12.9945
    2548      13.5684
    2549      13.2052
    2550      13.7695
    2551      13.2817
    2552      12.8799
    2553      12.6675
    2554      12.4211
    2555      12.2420
    2556      12.7608
    2557      13.4012
    2558      13.4130
    2559      13.1715
    2560      12.8627
    2561      13.2597
    2562      12.6273
    2563      12.4086
    2564      13.4723
    2565      13.6117
    2566      13.0036
    2567      13.2918
    2568      14.1785
    2569      13.8764
    2570      13.5295
    2571      13.6018
    2572      13.8173
    2573      13.1459
    2574      14.0999
    2575      13.7783
    2576      13.7937
    2577      13.7845
    2578      14.0269
    2579      13.5756
    2580      13.4693
    2581      12.8267
    2582      13.2530
    2583      12.4481
    2584      12.2962
    2585      12.7780
    2586      12.3895
    2587      13.1077
    2588      12.7862
    2589      12.7691
    2590      12.5074
    2591      13.4961
    2592      13.6854
    2593      13.5601
    2594      13.3449
    2595      13.0774
    2596      12.9700
    2597      13.3840
    2598      12.5264
    2599      12.5456
    2600      13.2324
    2601      12.8968
    2602      12.8616
    2603      12.4053
    2604      12.5357
    2605      12.9587
    2606      12.7648
    2607      12.8456
    2608      12.4612
    2609      12.9385
    2610      13.2655
    2611      13.3005
    2612      12.6550
    2613      12.9785
    2614      12.8434
    2615      13.2921
    2616      13.6472
    2617      13.3689
    2618      13.8507
    2619      14.0732
    2620      13.9579
    2621      13.7279
    2622      13.8493
    2623      12.9166
    2624      13.4415
    2625      13.3080
    2626      13.2953
    2627      13.4710
    2628      13.0754
    2629      13.0257
    2630      13.2072
    2631      13.6797
    2632      14.0921
    2633      13.4187
    2634      13.7425
    2635      14.1755
    2636      14.3242
    2637      14.7429
    2638      14.0922
    2639      13.9260
    2640      13.7928
    2641      13.3821
    2642      13.7962
    2643      13.9198
    2644      14.0458
    2645      14.0805
    2646      14.3647
    2647      13.6017
    2648      13.9041
    2649      13.9600
    2650      13.8739
    2651      13.7529
    2652      13.8330
    2653      13.7766
    2654      13.3785
    2655      13.6290
    2656      13.3104
    2657      13.2292
    2658      13.9958
    2659      14.4733
    2660      14.2549
    2661      14.7789
    2662      14.6726
    2663      14.3844
    2664      14.6280
    2665      14.8155
    2666      14.8824
    2667      14.7105
    2668      14.9896
    2669      15.1769
    2670      14.7272
    2671      15.1587
    2672      15.3534
    2673      14.8033
    2674      15.1772
    2675      15.6010
    2676      15.0046
    2677      15.2625
    2678      14.4396
    2679      14.5063
    2680      13.8521
    2681      14.0113
    2682      13.8518
    2683      13.8478
    2684      13.9459
    2685      14.3592
    2686      13.0407
    2687      13.5418
    2688      13.1796
    2689      13.7248
    2690      13.1735
    2691      13.0932
    2692      13.4064
    2693      13.8767
    2694      13.4278
    2695      13.4047
    2696      13.0208
    2697      12.7734
    2698      12.0748
    2699      13.2951
    2700      13.1142
    2701      13.2278
    2702      13.7979
    2703      12.9280
    2704      12.9310
    2705      13.1480
    2706      13.6912
    2707      13.8532
    2708      13.4319
    2709      13.1631
    2710      13.2267
    2711      14.1517
    2712      13.7251
    2713      13.4402
    2714      14.0048
    2715      14.0399
    2716      13.4856
    2717      13.8097
    2718      13.7486
    2719      13.6593
    2720      12.7220
    2721      13.4222
    2722      13.1065
    2723      12.9628
    2724      12.7446
    2725      13.6804
    2726      13.9485
    2727      13.6017
    2728      13.5072
    2729      12.8839
    2730      13.4609
    2731      13.4433
    2732      13.2013
    2733      13.4348
    2734      13.0544
    2735      13.0036
    2736      12.8309
    2737      12.8304
    2738      13.4402
    2739      13.9329
    2740      14.3205
    2741      13.8153
    2742      13.7322
    2743      13.3366
    2744      13.5302
    2745      13.5776
    2746      14.1565
    2747      14.4991
    2748      14.1530
    2749      14.6140
    2750      14.8631
    2751      13.9855
    2752      14.3177
    2753      14.4663
    2754      13.3399
    2755      13.4594
    2756      12.8541
    2757      13.6639
    2758      13.5887
    2759      13.7412
    2760      13.5112
    2761      13.5006
    2762      13.2868
    2763      13.6783
    2764      13.5220
    2765      13.8738
    2766      13.2938
    2767      13.5010
    2768      13.7292
    2769      14.0283
    2770      13.9986
    2771      14.1900
    2772      14.0675
    2773      13.8259
    2774      13.8477
    2775      14.2165
    2776      14.0696
    2777      13.9046
    2778      13.9807
    2779      13.5974
    2780      13.7989
    2781      13.2875
    2782      13.3074
    2783      14.1649
    2784      13.6786
    2785      13.1471
    2786      12.9379
    2787      13.2305
    2788      13.3878
    2789      13.5573
    2790      13.0255
    2791      12.8611
    2792      13.4720
    2793      12.6422
    2794      12.7787
    2795      13.0625
    2796      13.0942
    2797      12.2254
    2798      12.9809
    2799      12.0945
    2800      12.2661
    2801      12.2447
    2802      12.4101
    2803      12.4563
    2804      12.8282
    2805      12.9968
    2806      13.9392
    2807      12.2513
    2808      12.4567
    2809      12.5274
    2810      12.0760
    2811      12.0875
    2812      11.9696
    2813      12.6789
    2814      12.2595
    2815      12.4317
    2816      11.2295
    2817      11.8164
    2818      12.1380
    2819      12.3270
    2820      12.2558
    2821      12.2074
    2822      12.0478
    2823      13.0311
    2824      12.7224
    2825      12.8069
    2826      13.1844
    2827      12.7589
    2828      13.2060
    2829      12.8785
    2830      13.2725
    2831      12.9717
    2832      13.2378
    2833      12.8493
    2834      12.3825
    2835      12.5222
    2836      11.8604
    2837      11.8166
    2838      11.9869
    2839      11.8951
    2840      12.1639
    2841      11.9469
    2842      12.7656
    2843      12.2238
    2844      12.7849
    2845      12.3397
    2846      12.7842
    2847      13.1544
    2848      13.0916
    2849      13.4909
    2850      12.8028
    2851      12.7809
    2852      12.8844
    2853      12.3676
    2854      12.3661
    2855      12.5617
    2856      11.8391
    2857      12.3280
    2858      12.2780
    2859      12.0481
    2860      12.5136
    2861      12.7939
    2862      12.4202
    2863      13.4056
    2864      13.3808
    2865      12.3048
    2866      12.7701
    2867      13.4655
    2868      13.0674
    2869      13.2433
    2870      13.0969
    2871      12.5593
    2872      13.1190
    2873      13.2229
    2874      12.3971
    2875      11.4697
    2876      11.6135
    2877      11.6582
    2878      12.0007
    2879      11.9325
    2880      12.5326
    2881      12.1792
    2882      11.6449
    2883      12.4472
    2884      12.3238
    2885      12.6721
    2886      13.0864
    2887      12.8498
    2888      12.4314
    2889      12.8630
    2890      12.6392
    2891      12.6972
    2892      11.8031
    2893      12.3238
    2894      12.1283
    2895      12.9227
    2896      12.5197
    2897      12.9448
    2898      13.4233
    2899      13.9289
    2900      13.7378
    2901      14.6635
    2902      14.9509
    2903      14.9106
    2904      14.5848
    2905      14.2078
    2906      14.8188
    2907      13.9017
    2908      13.8632
    2909      13.6983
    2910      15.0527
    2911      13.8663
    2912      14.1443
    2913      14.3807
    2914      13.3574
    2915      14.0931
    2916      14.1069
    2917      14.4105
    2918      13.5426
    2919      13.7645
    2920      13.3225
    2921      14.1682
    2922      15.0974
    2923      13.7957
    2924      13.9931
    2925      14.4397
    2926      14.6122
    2927      12.9343
    2928      13.4470
    2929      12.5166
    2930      12.8497
    2931      12.8973
    2932      11.8701
    2933      11.1163
    2934      12.3293
    2935      11.4059
    2936      12.2088
    2937      12.6180
    2938      11.5354
    2939      11.2382
    2940      12.0761
    2941      11.6587
    2942      12.1484
    2943      11.9938
    2944      12.4530
    2945      12.4488
    2946      12.9172
    2947      12.5939
    2948      12.1759
    2949      12.5792
    2950      12.8066
    2951      13.1999
    2952      12.6192
    2953      12.6549
    2954      12.3839
    2955      12.8607
    2956      12.8703
    2957      12.2858
    2958      12.8135
    2959      12.5122
    2960      13.0436
    2961      13.4566
    2962      12.3447
    2963      13.2557
    2964      13.3083
    2965      13.4452
    2966      13.6213
    2967      13.5919
    2968      13.4174
    2969      13.7075
    2970      13.5509
    2971      13.2998
    2972      13.2701
    2973      13.0659
    2974      12.9665
    2975      12.9020
    2976      12.6590
    2977      13.0470
    2978      13.3324
    2979      12.9752
    2980      12.3331
    2981      12.5084
    2982      12.7560
    2983      12.3389
    2984      13.4398
    2985      13.1090
    2986      13.0620
    2987      13.3003
    2988      13.2631
    2989      12.9942
    2990      12.7254
    2991      12.7371
    2992      12.0841
    2993      12.5140
    2994      13.5457
    2995      12.8588
    2996      12.8661
    2997      12.8619
    2998      12.8101
    2999      12.5163
    3000      12.6222
    3001      13.0815
    3002      12.9457
    3003      12.8537
    3004      12.9463
    3005      12.9420
    3006      12.8789
    3007      11.9316
    3008      12.6003
    3009      12.6280
    3010      12.3245
    3011      12.7980
    3012      12.9552
    3013      12.8120
    3014      13.0717
    3015      12.6020
    3016      12.1039
    3017      12.7733
    3018      12.6607
    3019      12.5478
    3020      12.5615
    3021      12.7395
    3022      13.1300
    3023      12.5917
    3024      12.6873
    3025      12.5740
    3026      12.9460
    3027      12.7351
    3028      12.7463
    3029      12.9452
    3030      13.1916
    3031      12.9952
    3032      12.6111
    3033      12.8656
    3034      13.3178
    3035      13.4702
    3036      12.9591
    3037      13.0565
    3038      13.2007
    3039      13.5125
    3040      13.9671
    3041      14.1607
    3042      14.2506
    3043      13.8993
    3044      13.6962
    3045      13.4558
    3046      13.8006
    3047      14.1332
    3048      13.1761
    3049      13.7052
    3050      13.8885
    3051      13.6286
    3052      13.8312
    3053      13.9191
    3054      14.6811
    3055      14.0148
    3056      13.7801
    3057      13.3211
    3058      13.5632
    3059      13.4338
    3060      13.1649
    3061      12.8455
    3062      13.7559
    3063      12.9015
    3064      12.8873
    3065      12.6688
    3066      13.5888
    3067      12.7775
    3068      13.4817
    3069      13.1642
    3070      13.1562
    3071      13.0216
    3072      13.1512
    3073      13.4386
    3074      13.9938
    3075      13.6793
    3076      13.8476
    3077      14.1212
    3078      13.4152
    3079      13.2232
    3080      13.7328
    3081      13.2424
    3082      14.0810
    3083      12.9414
    3084      12.8009
    3085      12.7084
    3086      13.0646
    3087      13.1462
    3088      13.4904
    3089      13.1100
    3090      12.5160
    3091      12.4681
    3092      12.4888
    3093      12.6486
    3094      13.0828
    3095      12.2785
    3096      12.7331
    3097      13.0529
    3098      12.9677
    3099      13.5938
    3100      13.1863
    3101      12.7602
    3102      12.7532
    3103      12.9715
    3104      12.4627
    3105      13.2709
    3106      13.1561
    3107      14.1083
    3108      13.7145
    3109      13.4542
    3110      13.0641
    3111      14.2174
    3112      13.5453
    3113      12.8458
    3114      12.9420
    3115      12.5668
    3116      11.9946
    3117      12.4120
    3118      12.4706
    3119      13.4897
    3120      12.5991
    3121      13.1258
    3122      12.5153
    3123      12.6388
    3124      12.5750
    3125      12.4166
    3126      12.2405
    3127      12.6002
    3128      12.5478
    3129      12.5834
    3130      13.8568
    3131      13.8768
    3132      14.1706
    3133      13.4962
    3134      13.6837
    3135      13.8974
    3136      14.5213
    3137      13.3875
    3138      13.5397
    3139      13.4253
    3140      13.7045
    3141      13.6706
    3142      13.2444
    3143      13.1370
    3144      12.9959
    3145      13.8678
    3146      13.7350
    3147      13.3901
    3148      13.8970
    3149      13.8386
    3150      13.7658
    3151      12.9604
    3152      13.3337
    3153      12.6994
    3154      12.9571
    3155      13.4460
    3156      13.5166
    3157      13.7945
    3158      13.0628
    3159      13.7338
    3160      14.1869
    3161      14.3343
    3162      14.0735
    3163      13.9042
    3164      13.6289
    3165      14.2444
    3166      14.4090
    3167      13.7047
    3168      13.3306
    3169      13.4173
    3170      13.9455
    3171      13.5970
    3172      14.5679
    3173      14.7304
    3174      14.6682
    3175      14.8321
    3176      14.0687
    3177      14.7306
    3178      14.7971
    3179      15.0260
    3180      13.9265
    3181      13.7506
    3182      14.3843
    3183      13.9194
    3184      14.1818
    3185      14.5480
    3186      15.2699
    3187      14.4815
    3188      15.2468
    3189      15.1617
    3190      14.5717
    3191      14.6948
    3192      14.1772
    3193      14.5132
    3194      14.5318
    3195      14.3190
    3196      14.0545
    3197      13.8477
    3198      13.8067
    3199      14.1962
    3200      14.5463
    3201      14.3422
    3202      14.8598
    3203      14.3786
    3204      14.2771
    3205      13.8293
    3206      14.4047
    3207      13.6621
    3208      13.8642
    3209      14.5462
    3210      14.2672
    3211      14.1335
    3212      14.5780
    3213      14.5100
    3214      15.1025
    3215      14.5043
    3216      14.3320
    3217      14.4420
    3218      14.7714
    3219      14.7805
    3220      15.0419
    3221      14.9511
    3222      15.2165
    3223      14.4613
    3224      15.5562
    3225      14.2935
    3226      13.5972
    3227      13.9701
    3228      13.9475
    3229      14.6994
    3230      14.2765
    3231      13.9461
    3232      14.5902
    3233      13.5489
    3234      14.1962
    3235      14.3511
    3236      13.8666
    3237      13.5007
    3238      13.7375
    3239      13.2321
    3240      13.1881
    3241      13.3734
    3242      13.7284
    3243      13.1399
    3244      12.8283
    3245      13.0477
    3246      13.3795
    3247      13.2882
    3248      13.6463
    3249      13.9422
    3250      13.6505
    3251      13.8072
    3252      13.8117
    3253      13.9240
    3254      13.4164
    3255      13.6200
    3256      13.4934
    3257      13.5542
    3258      13.4036
    3259      13.0176
    3260      13.3097
    3261      13.2914
    3262      13.1920
    3263      12.1611
    3264      11.9779
    3265      11.8730
    3266      12.6055
    3267      12.1537
    3268      12.3921
    3269      12.7604
    3270      13.0462
    3271      12.3055
    3272      12.1578
    3273      12.8760
    3274      13.1585
    3275      13.2633
    3276      13.0905
    3277      13.5413
    3278      13.5739
    3279      14.1133
    3280      13.9157
    3281      13.3941
    3282      13.2026
    3283      13.8159
    3284      12.9114
    3285      13.6399
    3286      13.5368
    3287      13.7594
    3288      13.3200
    3289      12.8991
    3290      12.5272
    3291      13.2048
    3292      12.4437
    3293      12.7820
    3294      13.1820
    3295      12.8165
    3296      12.7924
    3297      13.3921
    3298      13.0713
    3299      13.4249
    3300      12.3926
    3301      13.4555
    3302      13.0612
    3303      14.1064
    3304      13.1199
    3305      13.1781
    3306      13.3487
    3307      14.0278
    3308      14.2566
    3309      13.9626
    3310      12.8968
    3311      13.7464
    3312      13.5278
    3313      13.6066
    3314      13.6576
    3315      12.9008
    3316      13.0733
    3317      12.7941
    3318      13.0070
    3319      12.8032
    3320      12.6919
    3321      12.3184
    3322      12.5934
    3323      12.5453
    3324      12.2667
    3325      12.4998
    3326      12.3141
    3327      12.5200
    3328      11.9334
    3329      12.4940
    3330      12.5512
    3331      12.2017
    3332      12.9881
    3333      13.3330
    3334      13.7652
    3335      13.2808
    3336      13.9022
    3337      13.9004
    3338      13.7582
    3339      14.0527
    3340      12.9465
    3341      13.1880
    3342      11.8345
    3343      11.9010
    3344      11.3132
    3345      12.1507
    3346      12.8991
    3347      12.5050
    3348      12.7565
    3349      13.4624
    3350      12.7474
    3351      12.1053
    3352      12.5829
    3353      11.9771
    3354      12.4137
    3355      12.2931
    3356      12.3944
    3357      11.9901
    3358      12.2541
    3359      12.4773
    3360      12.0502
    3361      12.7674
    3362      13.7380
    3363      13.8182
    3364      13.5801
    3365      12.5757
    3366      12.9910
    3367      13.0536
    3368      13.0660
    3369      12.9472
    3370      12.5965
    3371      13.2437
    3372      13.4520
    3373      14.9477
    3374      14.7184
    3375      14.3557
    3376      14.3444
    3377      14.2260
    3378      14.6926
    3379      14.6583
    3380      13.8803
    3381      14.5276
    3382      14.6454
    3383      13.8218
    3384      14.5694
    3385      13.2371
    3386      13.6582
    3387      13.5179
    3388      13.0368
    3389      13.8106
    3390      14.0779
    3391      13.1158
    3392      13.8696
    3393      13.4806
    3394      13.5660
    3395      13.9291
    3396      13.5108
    3397      13.9236
    3398      13.8838
    3399      14.1893
    3400      14.0506
    3401      14.2905
    3402      13.3602
    3403      13.9461
    3404      13.5704
    3405      13.4496
    3406      13.2191
    3407      13.6267
    3408      12.9424
    3409      13.4160
    3410      13.6461
    3411      13.5281
    3412      13.7676
    3413      13.6062
    3414      13.6601
    3415      13.9139
    3416      13.7332
    3417      13.3104
    3418      13.6121
    3419      13.3517
    3420      13.5332
    3421      13.6697
    3422      12.6630
    3423      12.7896
    3424      12.5371
    3425      13.5362
    3426      13.4639
    3427      13.0309
    3428      12.7018
    3429      11.6156
    3430      12.2526
    3431      12.2941
    3432      12.9926
    3433      13.1182
    3434      12.3718
    3435      13.1197
    3436      14.3263
    3437      13.2536
    3438      13.1282
    3439      13.8117
    3440      13.5280
    3441      13.4104
    3442      13.2512
    3443      13.9039
    3444      13.3338
    3445      13.6857
    3446      13.9765
    3447      13.8706
    3448      13.4870
    3449      14.5336
    3450      13.8873
    3451      14.0954
    3452      14.0471
    3453      14.3558
    3454      14.3180
    3455      14.2670
    3456      14.3400
    3457      13.9716
    3458      14.1367
    3459      14.7071
    3460      14.5667
    3461      14.5465
    3462      15.0834
    3463      14.9107
    3464      15.2401
    3465      14.5098
    3466      14.5050
    3467      14.3297
    3468      13.7722
    3469      14.2183
    3470      14.4195
    3471      13.4461
    3472      13.9913
    3473      14.1654
    3474      13.7196
    3475      13.6540
    3476      14.0419
    3477      13.9035
    3478      13.6655
    3479      14.2028
    3480      14.2379
    3481      14.1846
    3482      14.4415
    3483      13.5179
    3484      13.8974
    3485      13.8226
    3486      13.9892
    3487      13.9344
    3488      13.8327
    3489      12.7376
    3490      13.3757
    3491      13.3564
    3492      13.2306
    3493      13.3992
    3494      14.2597
    3495      13.5108
    3496      13.8850
    3497      15.2312
    3498      15.4071
    3499      15.1121
    3500      15.2727
    3501      15.0754
    3502      15.6622
    3503      15.0739
    3504      14.6461
    3505      14.5132
    3506      14.0136
    3507      13.9068
    3508      13.6814
    3509      14.1390
    3510      14.8624
    3511      14.2607
    3512      14.2680
    3513      13.9049
    3514      14.4609
    3515      13.6076
    3516      14.0202
    3517      14.2978
    3518      13.6812
    3519      13.8008
    3520      13.8244
    3521      13.4384
    3522      14.8869
    3523      13.9669
    3524      14.3383
    3525      13.4761
    3526      14.5271
    3527      14.5489
    3528      14.3536
    3529      14.5167
    3530      14.2252
    3531      14.6570
    3532      14.7052
    3533      15.2240
    3534      15.3789
    3535      15.4603
    3536      14.9640
    3537      15.2680
    3538      14.9461
    3539      15.3800
    3540      14.9442
    3541      14.4091
    3542      15.0682
    3543      14.4181
    3544      14.7473
    3545      13.9879
    3546      13.5428
    3547      13.5660
    3548      14.1090
    3549      13.9981
    3550      14.4289
    3551      13.9265
    3552      14.4727
    3553      14.8153
    3554      14.0165
    3555      14.8390
    3556      14.4098
    3557      14.5128
    3558      14.5798
    3559      14.5289
    3560      13.8763
    3561      14.0363
    3562      14.2645
    3563      13.9124
    3564      13.5731
    3565      14.2204
    3566      13.9484
    3567      13.5992
    3568      13.4480
    3569      13.6128
    3570      14.2670
    3571      14.0390
    3572      14.5243
    3573      14.0359
    3574      14.3015
    3575      13.7926
    3576      13.9478
    3577      13.6820
    3578      14.0261
    3579      14.1369
    3580      14.3487
    3581      14.0708
    3582      14.6426
    3583      14.6079
    3584      14.1620
    3585      13.6827
    3586      14.3074
    3587      14.0205
    3588      14.2981
    3589      14.4403
    3590      15.4834
    3591      15.5111
    3592      14.3344
    3593      14.5176
    3594      14.5081
    3595      15.2169
    3596      14.0847
    3597      15.1982
    3598      15.1099
    3599      14.8685
    3600      14.9245
    3601      14.4976
    3602      13.6382
    3603      14.4778
    3604      13.9712
    3605      14.8054
    3606      13.8537
    3607      15.3717
    3608      14.9333
    3609      14.2410
    3610      14.0773
    3611      14.5587
    3612      14.7515
    3613      14.2710
    3614      14.8225
    3615      14.2318
    3616      14.2536
    3617      14.4378
    3618      14.5727
    3619      14.4983
    3620      13.9306
    3621      14.0728
    3622      14.5610
    3623      13.6639
    3624      12.2637
    3625      14.3089
    3626      13.2270
    3627      12.7793
    3628      12.0202
    3629      12.1908
    3630      12.3990
    3631      12.3767
    3632      12.1385
    3633      11.9899
    3634      12.3155
    3635      12.3932
    3636      12.8174
    3637      13.4455
    3638      12.9246
    3639      12.9621
    3640      12.8755
    3641      12.6519
    3642      12.1511
    3643      12.5347
    3644      11.9720
    3645      12.6888
    3646      12.8198
    3647      13.4973
    3648      12.2733
    3649      12.9842
    3650      12.3038
    3651      12.3822
    3652      11.2537
    3653      11.4357
    3654      11.7562
    3655      11.9765
    3656      12.1460
    3657      12.0864
    3658      12.2240
    3659      12.6600
    3660      12.6673
    3661      12.3299
    3662      12.6890
    3663      11.8941
    3664      11.8383
    3665      11.7540
    3666      12.5693
    3667      12.4839
    3668      11.9001
    3669      12.6050
    3670      12.3440
    3671      12.4849
    3672      12.6264
    3673      13.0310
    3674      13.3699
    3675      13.4347
    3676      12.2456
    3677      12.2865
    3678      12.2277
    3679      12.4416
    3680      12.6807
    3681      12.3227
    3682      13.3482
    3683      12.3245
    3684      11.7521
    3685      12.9150
    3686      12.8529
    3687      13.3411
    3688      12.4381
    3689      12.7932
    3690      12.7815
    3691      13.3150
    3692      13.4635
    3693      12.9413
    3694      12.1033
    3695      12.5575
    3696      12.7983
    3697      12.3060
    3698      12.4725
    3699      11.9468
    3700      12.0399
    3701      11.8842
    3702      11.9313
    3703      11.7559
    3704      11.8384
    3705      11.6917
    3706      11.6822
    3707      10.9022
    3708      10.9907
    3709      10.4724
    3710      10.8862
    3711      10.7626
    3712      10.0275
    3713      10.1735
    3714      10.2547
    3715      10.3603
    3716      10.2798
    3717      11.0025
    3718      10.8722
    3719      10.6682
    3720      10.1397
    3721      10.8527
    3722      10.7661
    3723      10.6379
    3724      10.4458
    3725       9.9773
    3726      11.5880
    3727      10.5654
    3728      10.6127
    3729      10.1120
    3730      10.3737
    3731      10.5962
    3732      11.0120
    3733      11.4129
    3734      11.4992
    3735      11.1754
    3736      11.2237
    3737      11.1004
    3738      11.7703
    3739      11.3026
    3740      11.1367
    3741      11.2316
    3742      11.3393
    3743      11.2708
    3744      11.1539
    3745      11.5522
    3746      11.0465
    3747      10.6197
    3748       9.9882
    3749      10.0110
    3750      10.2398
    3751       9.8437
    3752      10.3802
    3753      10.4749
    3754       9.9586
    3755      10.5701
    3756      11.2733
    3757      10.7238
    3758      11.2898
    3759      11.1360
    3760      11.6898
    3761      11.5418
    3762      12.1802
    3763      12.2426
    3764      11.5433
    3765      11.9210
    3766      11.8768
    3767      12.1909
    3768      12.2133
    3769      12.1693
    3770      12.5552
    3771      12.5109
    3772      12.3019
    3773      12.5780
    3774      12.4772
    3775      12.6038
    3776      12.0474
    3777      12.4634
    3778      12.6841
    3779      13.1073
    3780      12.3597
    3781      12.4944
    3782      12.5371
    3783      12.4152
    3784      12.4585
    3785      13.0678
    3786      12.7054
    3787      12.8496
    3788      12.1537
    3789      11.8975
    3790      11.7112
    3791      12.1377
    3792      11.8747
    3793      11.5433
    3794      11.7347
    3795      11.7583
    3796      11.9436
    3797      11.5485
    3798      11.6408
    3799      12.1978
    3800      12.0390
    3801      11.6965
    3802      12.0065
    3803      11.5949
    3804      11.4821
    3805      11.7116
    3806      11.6445
    3807      11.4402
    3808      12.2438
    3809      11.1822
    3810      11.8988
    3811      11.3520
    3812      11.5615
    3813      11.4892
    3814      11.4704
    3815      11.5546
    3816      11.5657
    3817      11.3849
    3818      11.5511
    3819      11.6543
    3820      12.0736
    3821      12.1991
    3822      11.8452
    3823      11.8215
    3824      11.3264
    3825      11.7034
    3826      11.6463
    3827      11.7575
    3828      11.9972
    3829      11.5353
    3830      11.6237
    3831      12.2468
    3832      11.9881
    3833      11.8446
    3834      12.2103
    3835      11.5956
    3836      11.2008
    3837      11.7385
    3838      11.6803
    3839      11.2508
    3840      11.3753
    3841      11.3567
    3842      11.0059
    3843      12.2778
    3844      11.9907
    3845      12.0058
    3846      11.5797
    3847      11.1621
    3848      10.0299
    3849      10.6829
    3850      10.6380
    3851      10.4380
    3852      10.1889
    3853      10.4849
    3854      11.5065
    3855      10.6610
    3856      10.5283
    3857      10.7829
    3858      10.4261
    3859      10.5889
    3860      10.2519
    3861      10.1481
    3862       9.7251
    3863      10.4102
    3864      10.4489
    3865      10.3656
    3866      10.1470
    3867      10.1677
    3868       9.8985
    3869      10.7678
    3870      10.2209
    3871      10.4146
    3872       9.9476
    3873      10.1514
    3874      10.4343
    3875      11.3306
    3876      11.4226
    3877      11.0545
    3878      11.2541
    3879      11.0336
    3880      11.0030
    3881      10.6840
    3882      11.4878
    3883      10.7683
    3884      10.9462
    3885      11.3074
    3886      11.4542
    3887      11.3695
    3888      10.7315
    3889      10.9823
    3890      11.3059
    3891      11.0408
    3892      11.2860
    3893      11.3928
    3894      11.7859
    3895      11.0321
    3896      11.3651
    3897      10.9152
    3898      10.8410
    3899      11.1204
    3900      11.0063
    3901      10.4393
    3902      10.1369
    3903       9.6012
    3904      10.1524
    3905      10.1851
    3906      10.4055
    3907      10.7237
    3908      10.8135
    3909      10.0055
    3910      10.0227
    3911       9.9059
    3912       9.7666
    3913       9.8745
    3914      10.1568
    3915      10.0314
    3916      10.2495
    3917       9.8009
    3918      10.0238
    3919      10.6050
    3920      10.5238
    3921      10.7586
    3922      10.9870
    3923      10.3933
    3924      10.2032
    3925      10.1061
    3926      11.0432
    3927      10.5692
    3928      11.3623
    3929      11.1143
    3930      10.7956
    3931      10.8625
    3932      10.6315
    3933      10.8802
    3934      10.3466
    3935      10.1751
    3936      10.3985
    3937      10.1998
    3938      10.3863
    3939      10.7033
    3940      10.5204
    3941      11.4366
    3942      11.8228
    3943      11.6000
    3944      11.4027
    3945      12.1909
    3946      11.5789
    3947      11.4018
    3948      10.7196
    3949      11.6049
    3950      11.8775
    3951      11.9368
    3952      12.2193
    3953      13.4692
    3954      12.5556
    3955      13.0687
    3956      12.7479
    3957      13.6853
    3958      13.2699
    3959      12.9207
    3960      13.0967
    3961      12.8942
    3962      13.0101
    3963      12.2217
    3964      12.8056
    3965      11.6821
    3966      13.0522
    3967      13.2366
    3968      13.2506
    3969      12.5572
    3970      13.2524
    3971      13.0969
    3972      12.1705
    3973      12.8427
    3974      12.9600
    3975      12.6601
    3976      12.9056
    3977      12.6345
    3978      12.7728
    3979      12.9996
    3980      12.9174
    3981      13.5131
    3982      13.1648
    3983      13.3487
    3984      12.7273
    3985      13.3948
    3986      13.0352
    3987      12.6659
    3988      12.8887
    3989      12.3743
    3990      12.7674
    3991      11.2022
    3992      11.2841
    3993      11.9572
    3994      12.2680
    3995      11.6234
    3996      10.6533
    3997      11.0143
    3998      11.1393
    3999      11.4007
    4000      11.7079
    4001      11.1408
    4002      12.0325
    4003      11.4810
    4004      11.2939
    4005      12.5030
    4006      11.7376
    4007      12.3311
    4008      11.9190
    4009      11.6705
    4010      11.5502
    4011      11.2906
    4012      10.3956
    4013      10.9234
    4014      11.0927
    4015      11.0093
    4016      10.4359
    4017      10.5319
    4018      10.7116
    4019      10.1774
    4020      10.4870
    4021      10.4855
    4022      10.6251
    4023      10.4999
    4024      10.4390
    4025       9.8015
    4026       9.4697
    4027      10.8232
    4028      11.1541
    4029      11.4444
    4030      10.6863
    4031      10.6949
    4032      10.6021
    4033      11.0526
    4034      11.0820
    4035      10.9747
    4036      10.8282
    4037      10.7032
    4038      11.0892
    4039      10.4630
    4040      11.0037
    4041      10.9630
    4042      11.8442
    4043      11.1725
    4044      11.8503
    4045      11.2866
    4046      10.7350
    4047      11.5154
    4048      11.7279
    4049      11.4552
    4050      12.0980
    4051      11.7825
    4052      12.3151
    4053      12.5112
    4054      12.3146
    4055      11.9122
    4056      12.8973
    4057      12.2933
    4058      11.9711
    4059      12.1849
    4060      11.8885
    4061      12.1828
    4062      12.5443
    4063      12.3264
    4064      12.8536
    4065      12.2170
    4066      12.9726
    4067      13.0565
    4068      12.1175
    4069      13.1814
    4070      12.7737
    4071      13.1262
    4072      12.7862
    4073      13.3124
    4074      13.3617
    4075      13.6104
    4076      13.1197
    4077      12.8603
    4078      12.7491
    4079      13.3679
    4080      13.3704
    4081      13.4254
    4082      12.8425
    4083      12.7019
    4084      12.5824
    4085      12.5811
    4086      12.5426
    4087      12.6910
    4088      12.8346
    4089      13.0235
    4090      12.0957
    4091      12.5592
    4092      12.4771
    4093      12.8641
    4094      12.2599
    4095      13.6418
    4096      13.1785
    4097      12.7536
    4098      12.9412
    4099      12.6364
    4100      12.7673
    4101      12.4747
    4102      12.8645
    4103      12.6688
    4104      12.3986
    4105      12.0624
    4106      12.1148
    4107      12.1202
    4108      11.9196
    4109      12.2245
    4110      12.3516
    4111      12.3462
    4112      12.3574
    4113      12.7275
    4114      13.0958
    4115      12.9558
    4116      12.8196
    4117      12.7332
    4118      12.7206
    4119      12.1603
    4120      11.8085
    4121      11.7154
    4122      11.9779
    4123      12.1586
    4124      12.0245
    4125      11.4841
    4126      11.2989
    4127      11.8155
    4128      12.0895
    4129      11.6461
    4130      11.6749
    4131      11.9104
    4132      11.8311
    4133      11.4086
    4134      12.1025
    4135      11.9195
    4136      11.6161
    4137      11.7860
    4138      12.2932
    4139      12.1744
    4140      12.2278
    4141      11.4583
    4142      11.1685
    4143      12.1559
    4144      11.7000
    4145      12.4293
    4146      12.3600
    4147      11.9574
    4148      11.3469
    4149      11.2495
    4150      10.8593
    4151      11.1986
    4152      10.9423
    4153      10.9676
    4154      11.5427
    4155      11.7611
    4156      11.0890
    4157      11.4762
    4158      10.9828
    4159      11.7330
    4160      11.3733
    4161      11.4062
    4162      12.1081
    4163      11.2228
    4164      11.9448
    4165      11.6656
    4166      11.3000
    4167      10.7434
    4168      11.4081
    4169      11.5281
    4170      11.4967
    4171      11.4304
    4172      11.6134
    4173      11.1936
    4174      11.9430
    4175      11.8431
    4176      11.4347
    4177      11.7926
    4178      11.8249
    4179      11.7603
    4180      11.5775
    4181      11.9561
    4182      11.7760
    4183      12.3167
    4184      12.6316
    4185      12.3769
    4186      12.2170
    4187      12.6060
    4188      12.0850
    4189      12.2495
    4190      11.5523
    4191      12.0147
    4192      11.4246
    4193      11.4810
    4194      11.2204
    4195      11.4848
    4196      11.3111
    4197      11.4340
    4198      11.7345
    4199      11.7296
    4200      11.4976
    4201      11.7374
    4202      11.9324
    4203      12.5221
    4204      12.4610
    4205      12.1190
    4206      12.9871
    4207      12.8455
    4208      12.2228
    4209      12.0625
    4210      12.2958
    4211      11.2453
    4212      11.4856
    4213      11.9722
    4214      11.4561
    4215      11.8530
    4216      12.1936
    4217      11.8378
    4218      11.3653
    4219      11.8717
    4220      11.6233
    4221      11.8249
    4222      11.5215
    4223      11.7829
    4224      11.6545
    4225      11.8643
    4226      12.0011
    4227      11.5145
    4228      11.6719
    4229      11.9146
    4230      11.4519
    4231      11.2988
    4232      11.6416
    4233      11.4877
    4234      11.2224
    4235      12.0870
    4236      11.6258
    4237      12.1795
    4238      11.8733
    4239      11.7796
    4240      12.1778
    4241      12.3559
    4242      11.7301
    4243      11.4709
    4244      11.5280
    4245      11.6243
    4246      11.7191
    4247      12.5427
    4248      11.9183
    4249      11.8050
    4250      11.5210
    4251      11.8227
    4252      11.7668
    4253      11.7672
    4254      11.9402
    4255      12.5564
    4256      11.4744
    4257      12.5756
    4258      11.8496
    4259      12.2894
    4260      11.5284
    4261      11.9256
    4262      11.9198
    4263      11.8728
    4264      11.6307
    4265      11.9649
    4266      11.9222
    4267      11.9452
    4268      11.9031
    4269      11.6647
    4270      11.3320
    4271      11.4093
    4272      11.2504
    4273      10.7669
    4274      11.0192
    4275      11.0016
    4276      10.4041
    4277      11.2191
    4278      11.5535
    4279      11.9218
    4280      11.6741
    4281      11.4498
    4282      11.4140
    4283      11.2004
    4284      11.3793
    4285      11.3539
    4286      11.6915
    4287      11.8585
    4288      11.7291
    4289      11.2581
    4290      11.7288
    4291      11.8213
    4292      11.7812
    4293      11.4986
    4294      11.7512
    4295      11.6651
    4296      11.6322
    4297      11.5261
    4298      11.7287
    4299      11.2416
    4300      10.7743
    4301      11.2556
    4302      11.6176
    4303      11.6716
    4304      11.2951
    4305      11.3751
    4306      10.7686
    4307      10.5327
    4308      11.6084
    4309      11.1098
    4310      11.0770
    4311      11.1995
    4312      10.7795
    4313      10.8964
    4314      11.0307
    4315      10.7200
    4316      11.6205
    4317      11.1701
    4318      11.3249
    4319      10.9303
    4320      10.9750
    4321      10.9258
    4322      11.2284
    4323      11.3347
    4324      11.0668
    4325      11.1298
    4326      11.0697
    4327      11.4099
    4328      11.1358
    4329      11.0936
    4330      11.1828
    4331      10.8898
    4332      11.1314
    4333      10.6916
    4334      11.7067
    4335      11.6807
    4336      10.8511
    4337      10.8826
    4338      11.3236
    4339      11.5411
    4340      11.6094
    4341      11.1982
    4342      11.3888
    4343      11.7021
    4344      11.3467
    4345      11.8273
    4346      11.7449
    4347      11.1646
    4348      11.8208
    4349      11.8411
    4350      11.2790
    4351      11.6195
    4352      11.2240
    4353      11.7999
    4354      12.1875
    4355      11.8325
    4356      11.8100
    4357      11.3971
    4358      12.0635
    4359      11.9174
    4360      11.5251
    4361      11.5344
    4362      12.0086
    4363      11.6536
    4364      11.7142
    4365      11.8247
    4366      11.5606
    4367      11.3011
    4368      11.9146
    4369      11.9524
    4370      11.7811
    4371      11.5945
    4372      11.8710
    4373      12.3256
    4374      12.1870
    4375      12.5480
    4376      11.8479
    4377      12.0375
    4378      11.6539
    4379      12.4099
    4380      12.6838
    4381      12.1215
    4382      12.2332
    4383      12.1672
    4384      12.2334
    4385      12.4946
    4386      11.7141
    4387      11.8842
    4388      12.1472
    4389      11.9701
    4390      12.0126
    4391      11.7832
    4392      12.1708
    4393      11.1002
    4394      11.8655
    4395      11.5609
    4396      11.6741
    4397      11.9927
    4398      11.2536
    4399      11.3645
    4400      11.3614
    4401      11.2656
    4402      11.0960
    4403      10.5637
    4404      11.5404
    4405      11.7768
    4406      12.1352
    4407      11.8408
    4408      12.3563
    4409      12.5021
    4410      11.9467
    4411      12.0105
    4412      11.8706
    4413      11.8927
    4414      12.2178
    4415      11.7621
    4416      11.9604
    4417      11.9735
    4418      12.2133
    4419      11.8005
    4420      11.9926
    4421      12.1424
    4422      12.0976
    4423      12.7361
    4424      12.8120
    4425      11.9484
    4426      11.9827
    4427      11.6576
    4428      11.2689
    4429      11.3522
    4430      11.9896
    4431      12.2787
    4432      11.8564
    4433      11.9195
    4434      11.8509
    4435      11.3791
    4436      12.1100
    4437      11.9657
    4438      12.1909
    4439      12.9286
    4440      12.5006
    4441      11.9850
    4442      12.4585
    4443      11.9606
    4444      11.8795
    4445      12.3001
    4446      11.5046
    4447      11.4455
    4448      11.7947
    4449      11.0495
    4450      11.5140
    4451      11.9255
    4452      11.6058
    4453      11.8924
    4454      11.9627
    4455      11.9332
    4456      11.5276
    4457      11.5739
    4458      11.6263
    4459      11.4786
    4460      11.8487
    4461      11.2923
    4462      11.9217
    4463      12.1129
    4464      12.0322
    4465      11.6987
    4466      11.5589
    4467      11.4597
    4468      11.3293
    4469      11.0052
    4470      11.0906
    4471      11.0053
    4472      11.2310
    4473      10.8429
    4474      11.0234
    4475      10.9812
    4476      11.7319
    4477      11.4401
    4478      11.4897
    4479      11.5461
    4480      11.8973
    4481      12.1216
    4482      12.0025
    4483      12.4999
    4484      12.7481
    4485      11.9304
    4486      12.2050
    4487      12.0963
    4488      12.9404
    4489      12.6169
    4490      12.0536
    4491      12.9699
    4492      12.3143
    4493      12.2236
    4494      11.9595
    4495      11.7885
    4496      12.1899
    4497      11.6392
    4498      11.1986
    4499      10.7087
    4500      11.1773
    4501      11.9219
    4502      12.2878
    4503      11.6798
    4504      12.8287
    4505      12.0361
    4506      12.6646
    4507      11.7836
    4508      12.2348
    4509      12.2440
    4510      12.5859
    4511      11.7099
    4512      11.5272
    4513      11.7946
    4514      11.7540
    4515      11.7029
    4516      11.7427
    4517      10.9950
    4518      10.8033
    4519      11.7944
    4520      11.5870
    4521      10.7434
    4522      10.4467
    4523      10.6163
    4524      10.6917
    4525      10.4417
    4526      10.2331
    4527      10.2867
    4528      10.6475
    4529      10.7786
    4530      10.6714
    4531      10.9088
    4532      11.0449
    4533      10.7179
    4534      10.4415
    4535      11.2594
    4536      10.8596
    4537      11.0415
    4538      11.2892
    4539      11.2402
    4540      11.2739
    4541      11.4320
    4542      11.4786
    4543      11.0781
    4544      10.9986
    4545      10.7981
    4546      10.1111
    4547      10.6431
    4548      10.4525
    4549      10.5430
    4550      10.2167
    4551       9.7605
    4552      10.3694
    4553      10.2423
    4554      10.8017
    4555       9.9094
    4556      10.4544
    4557      10.0722
    4558      10.7409
    4559      10.4345
    4560      10.7590
    4561      10.4360
    4562      10.3386
    4563      10.7484
    4564      10.5368
    4565      10.0564
    4566      10.5369
    4567      11.5153
    4568      11.2355
    4569      11.0766
    4570      11.0180
    4571      11.4963
    4572      11.3495
    4573      11.2678
    4574      11.3769
    4575      11.3388
    4576      11.5696
    4577      11.4718
    4578      11.0643
    4579      11.3254
    4580      11.4288
    4581      11.2197
    4582      10.8459
    4583      10.3077
    4584      10.8880
    4585      10.2442
    4586      10.6270
    4587      10.4885
    4588      11.1929
    4589      11.1360
    4590      11.0943
    4591      10.9214
    4592      10.5919
    4593      10.6782
    4594      12.0900
    4595      11.9954
    4596      11.8698
    4597      11.5359
    4598      10.9095
    4599      11.0934
    4600      10.9121
    4601      11.2958
    4602      11.1908
    4603      11.3143
    4604      10.6191
    4605      10.6946
    4606      11.0416
    4607      10.8541
    4608      11.2129
    4609      11.0355
    4610      11.4869
    4611      11.5552
    4612      10.8156
    4613      10.9618
    4614      10.6714
    4615      11.3577
    4616      11.1800
    4617      10.8761
    4618      11.1076
    4619      11.1571
    4620      11.1746
    4621      11.3250
    4622      11.3895
    4623      11.2158
    4624      10.7574
    4625      11.1716
    4626      11.1657
    4627      11.0751
    4628      11.2635
    4629      11.4512
    4630      11.6016
    4631      11.6063
    4632      11.2516
    4633      11.3093
    4634      10.5770
    4635      11.1227
    4636      10.9114
    4637      10.2937
    4638      11.3985
    4639      11.6497
    4640      11.4953
    4641      11.1272
    4642      11.0888
    4643      10.5983
    4644      11.2535
    4645      11.3406
    4646      11.6870
    4647      11.6869
    4648      11.2255
    4649      11.0377
    4650      10.7152
    4651      10.7772
    4652      10.6270
    4653      11.3305
    4654      10.9608
    4655      11.2280
    4656      10.3275
    4657      10.9568
    4658      10.6193
    4659      10.9972
    4660      11.1550
    4661      11.2806
    4662      11.3940
    4663      11.2881
    4664      11.1911
    4665      11.4896
    4666      10.7624
    4667      10.7137
    4668      11.2422
    4669      10.9815
    4670      10.3689
    4671      10.7534
    4672      10.3540
    4673      11.0275
    4674      10.9412
    4675      11.3357
    4676      10.8365
    4677      11.1129
    4678      11.0112
    4679      10.9582
    4680      10.8943
    4681      11.3839
    4682      11.1985
    4683      10.8416
    4684      11.0517
    4685      10.9230
    4686      10.6903
    4687      10.4881
    4688      10.6706
    4689      10.5092
    4690      10.7619
    4691      10.3978
    4692      10.7151
    4693      10.3788
    4694      11.0277
    4695      10.9088
    4696      10.7099
    4697      10.7344
    4698      10.6046
    4699      11.1276
    4700      10.2399
    4701      10.6760
    4702      10.9328
    4703      10.4099
    4704      10.7316
    4705      10.4260
    4706      10.4164
    4707      10.0897
    4708      10.7721
    4709      10.5766
    4710      10.4403
    4711      10.2339
    4712      10.0845
    4713      10.1044
    4714       9.9515
    4715      10.0022
    4716      10.2300
    4717      10.0858
    4718       9.8885
    4719       9.8946
    4720       9.6643
    4721      10.6517
    4722       9.5304
    4723      10.2855
    4724      10.0968
    4725       9.9737
    4726       9.4039
    4727      10.1668
    4728       9.4186
    4729      10.7467
    4730      10.5434
    4731      10.5545
    4732      10.8668
    4733      11.0734
    4734      10.9191
    4735      11.0714
    4736      11.1691
    4737      11.2996
    4738      10.6352
    4739      10.6073
    4740      10.2919
    4741      11.0288
    4742      10.0603
    4743      10.4068
    4744      11.0358
    4745      10.2946
    4746      10.6085
    4747      10.7857
    4748      10.5581
    4749      10.0998
    4750      10.6886
    4751      11.0332
    4752      10.0388
    4753      10.4180
    4754      10.0757
    4755      10.2624
    4756       9.8820
    4757      10.0254
    4758      10.0303
    4759      10.2338
    4760      10.3183
    4761      10.1719
    4762       9.7747
    4763       9.8281
    4764       9.6216
    4765       9.2766
    4766       9.9647
    4767       9.5622
    4768       9.6978
    4769       9.7603
    4770       9.4704
    4771      10.0407
    4772      10.6626
    4773       9.9330
    4774      10.2058
    4775      10.5533
    4776      10.5667
    4777      10.5781
    4778      10.5225
    4779      10.5227
    4780      10.9821
    4781      10.8573
    4782      10.5896
    4783      10.5350
    4784      10.8924
    4785      10.4948
    4786      10.8318
    4787      10.3170
    4788      10.6722
    4789      10.3112
    4790      10.7218
    4791      10.8859
    4792      11.5610
    4793      11.1083
    4794      10.8471
    4795      11.1973
    4796      11.8992
    4797      11.3511
    4798      11.4262
    4799      11.8412
    4800      11.3391
    4801      11.8357
    4802      11.9263
    4803      11.6874
    4804      11.4131
    4805      10.9426
    4806      10.9019
    4807      10.7939
    4808      11.3715
    4809      11.6624
    4810      11.6497
    4811      11.0791
    4812      10.8265
    4813      11.2315
    4814      10.6721
    4815      10.6382
    4816      10.4798
    4817      10.9968
    4818      10.6708
    4819      10.1322
    4820      11.0646
    4821       9.8694
    4822      10.1882
    4823      10.4338
    4824       9.9308
    4825      10.6280
    4826      10.1852
    4827      10.0162
    4828      10.4041
    4829      10.2768
    4830       8.9343
    4831       9.6159
    4832      10.0587
    4833      10.0838
    4834      10.4065
    4835      10.7998
    4836      11.0880
    4837      11.0936
    4838      10.7719
    4839      10.7951
    4840      10.8112
    4841      10.3956
    4842      10.9014
    4843      10.6678
    4844      11.1092
    4845      10.9046
    4846      10.3965
    4847      10.8608
    4848      11.2121
    4849      10.6596
    4850      10.5387
    4851      10.7216
    4852      11.2480
    4853      10.5069
    4854      11.8586
    4855      11.3438
    4856      11.1556
    4857      10.9483
    4858      10.8624
    4859      11.1468
    4860      10.8509
    4861      10.5375
    4862      11.0335
    4863      10.5422
    4864      11.3209
    4865      11.1972
    4866      11.4499
    4867      11.1899
    4868      10.8436
    4869      10.6459
    4870      10.3027
    4871      10.6184
    4872      10.5447
    4873      11.0674
    4874      10.5068
    4875      10.0860
    4876      10.4663
    4877      10.9742
    4878      11.1428
    4879      10.9846
    4880      11.5042
    4881      11.1979
    4882      10.8713
    4883      10.9692
    4884      11.3028
    4885      10.0788
    4886      10.8335
    4887      10.2701
    4888      10.8537
    4889       9.8507
    4890      10.2469
    4891      10.1095
    4892       9.9201
    4893      10.2808
    4894      10.0140
    4895      10.5968
    4896      10.9678
    4897      11.1493
    4898      11.3593
    4899      10.6717
    4900      10.5536
    4901      10.4478
    4902      10.4486
    4903      10.4600
    4904       9.7599
    4905      10.1333
    4906      10.0173
    4907      10.2147
    4908       9.3806
    4909       9.8142
    4910       9.5414
    4911      10.1049
    4912       9.9908
    4913       9.8611
    4914       8.8911
    4915       9.4542
    4916       9.0515
    4917       8.7009
    4918       9.0489
    4919       8.9948
    4920       9.0646
    4921       9.4177
    4922       9.9695
    4923       9.7627
    4924       9.7265
    4925       9.4156
    4926       9.8465
    4927      10.3404
    4928       9.2065
    4929      10.0168
    4930       9.7191
    4931      10.2155
    4932      10.4136
    4933      10.7702
    4934      10.6885
    4935      10.7161
    4936      10.6778
    4937      10.5882
    4938      11.3454
    4939      11.1788
    4940      10.9221
    4941      10.9880
    4942      11.2189
    4943      10.6598
    4944       9.8667
    4945      10.3521
    4946      10.5327
    4947      11.1446
    4948      10.7744
    4949      10.8886
    4950      10.4284
    4951      10.9099
    4952      10.5805
    4953      10.6917
    4954      10.8325
    4955      10.7214
    4956      10.1520
    4957      11.2847
    4958      10.9803
    4959      10.8664
    4960      10.4330
    4961      10.4349
    4962      10.7998
    4963      11.2059
    4964      11.5192
    4965      11.1028
    4966      10.7382
    4967      10.9075
    4968      10.3836
    4969      10.4666
    4970      10.7491
    4971      10.8614
    4972      10.1719
    4973      10.8928
    4974      10.4293
    4975      10.2753
    4976      10.6200
    4977      10.0538
    4978      10.2928
    4979      10.0188
    4980      10.3694
    4981      10.0810
    4982      10.5154
    4983      10.6793
    4984      10.6915
    4985      10.2296
    4986      11.0508
    4987      10.1193
    4988      10.5640
    4989      10.6486
    4990      10.5201
    4991      11.2224
    4992      10.7949
    4993      10.6648
    4994      10.7314
    4995      10.9087
    4996      11.0749
    4997      10.8647
    4998      11.5486
    4999      11.9090
    5000      11.1685
    5001      11.6693
    5002      11.7344
    5003      11.5837
    5004      11.5658
    5005      11.2952
    5006      11.1098
    5007      10.8387
    5008      10.9891
    5009      10.9952
    5010      10.7933
    5011      10.4825
    5012      11.2569
    5013      10.7918
    5014      11.0349
    5015      10.5676
    5016      10.5787
    5017      10.3557
    5018      10.9214
    5019      10.6260
    5020      11.6078
    5021      11.1112
    5022      10.8718
    5023      10.9883
    5024      10.9299
    5025      11.0457
    5026      11.0880
    5027      10.9475
    5028      10.4758
    5029      10.7776
    5030      11.3504
    5031      11.2176
    5032      11.1055
    5033      10.9631
    5034      11.5359
    5035      11.2433
    5036      10.6621
    5037      11.0036
    5038      10.9983
    5039      10.5027
    5040      10.8263
    5041      10.7841
    5042      10.9820
    5043      11.1783
    5044      11.0198
    5045      10.9664
    5046      11.0114
    5047      11.7988
    5048      11.0846
    5049      11.3594
    5050      10.8874
    5051      10.7353
    5052      10.2259
    5053      10.5087
    5054      10.6235
    5055      10.2001
    5056      10.4501
    5057      10.4423
    5058      10.6924
    5059      10.9375
    5060      11.1290
    5061      10.8085
    5062      11.6261
    5063      11.4188
    5064      11.0689
    5065      11.5347
    5066      11.3751
    5067      12.2488
    5068      11.7172
    5069      11.4875
    5070      10.9190
    5071      11.1284
    5072      11.0456
    5073      11.3046
    5074      11.1413
    5075      11.1164
    5076      11.3678
    5077      11.6667
    5078      11.5098
    5079      10.9428
    5080      10.8024
    5081      11.0647
    5082      10.9048
    5083      10.6839
    5084      10.6658
    5085      11.0750
    5086      11.0586
    5087      11.7418
    5088      11.4942
    5089      11.1441
    5090      11.1957
    5091      12.3706
    5092      11.6027
    5093      11.5287
    5094      11.7025
    5095      11.2616
    5096      11.1553
    5097      11.1952
    5098      11.1953
    5099      10.6597
    5100      10.9751
    5101      11.3660
    5102      11.0554
    5103      11.1790
    5104      11.4658
    5105      11.3238
    5106      10.9223
    5107      11.3536
    5108      11.1226
    5109      11.4145
    5110      11.5978
    5111      11.4667
    5112      11.8016
    5113      11.9779
    5114      11.9653
    5115      12.2278
    5116      11.4735
    5117      12.4577
    5118      11.9495
    5119      11.3143
    5120      10.9271
    5121      11.3525
    5122      11.7986
    5123      11.2099
    5124      11.7481
    5125      11.1521
    5126      12.1407
    5127      11.4946
    5128      12.1048
    5129      12.2309
    5130      12.4625
    5131      11.6562
    5132      11.6679
    5133      12.2742
    5134      11.4977
    5135      11.6143
    5136      11.1192
    5137      11.9574
    5138      11.6607
    5139      11.8848
    5140      11.3405
    5141      11.3133
    5142      11.5172
    5143      11.5429
    5144      11.6226
    5145      11.6674
    5146      12.0467
    5147      11.8187
    5148      11.3849
    5149      11.4237
    5150      12.0057
    5151      10.8415
    5152      10.9062
    5153      11.3299
    5154      11.6130
    5155      11.2757
    5156      10.6857
    5157      11.4044
    5158      11.0314
    5159      11.0160
    5160      11.0452
    5161      10.7329
    5162      10.8096
    5163      11.1524
    5164      10.1150
    5165      10.1866
    5166      10.2026
    5167      10.3046
    5168      10.1958
    5169      10.5958
    5170      10.4160
    5171      11.1921
    5172      11.3113
    5173      10.9897
    5174      11.1736
    5175      10.8254
    5176      10.8842
    5177      11.4054
    5178      11.0479
    5179      11.1371
    5180      11.7548
    5181      11.9069
    5182      11.3066
    5183      10.9178
    5184      11.6435
    5185      11.4626
    5186      11.4590
    5187      12.3372
    5188      11.8897
    5189      11.8484
    5190      12.1377
    5191      11.6843
    5192      11.7697
    5193      11.4002
    5194      11.8883
    5195      11.8201
    5196      11.8467
    5197      11.3845
    5198      11.2503
    5199      11.9277
    5200      11.8597
    5201      11.7343
    5202      11.7109
    5203      11.4694
    5204      11.7053
    5205      11.9696
    5206      12.0385
    5207      11.9637
    5208      11.5937
    5209      11.7153
    5210      12.1980
    5211      11.9520
    5212      11.2287
    5213      10.7686
    5214      11.0106
    5215      11.5221
    5216      11.2175
    5217      11.1370
    5218      11.3759
    5219      11.0934
    5220      11.1890
    5221      11.4087
    5222      11.6136
    5223      11.2722
    5224      11.2658
    5225      11.1513
    5226      11.1831
    5227      10.9282
    5228      11.4501
    5229      11.3552
    5230      11.1387
    5231      11.9529
    5232      11.2680
    5233      11.9710
    5234      11.6198
    5235      10.8937
    5236      11.3791
    5237      10.9241
    5238      11.2574
    5239      10.9412
    5240      11.4543
    5241      11.3076
    5242      11.0840
    5243      11.1140
    5244      10.9830
    5245      10.2447
    5246      10.7528
    5247      10.8995
    5248      10.9697
    5249      11.1101
    5250      11.5077
    5251      11.3267
    5252      11.5803
    5253      11.1404
    5254      10.9214
    5255      10.9909
    5256      11.0263
    5257      10.5989
    5258      10.5854
    5259      10.6851
    5260      10.4990
    5261      10.4348
    5262      10.5268
    5263      10.3136
    5264      10.3187
    5265      11.0704
    5266      10.9402
    5267      10.7762
    5268      10.8747
    5269      10.7458
    5270      10.8339
    5271      10.6466
    5272      10.5969
    5273      10.6049
    5274      10.4013
    5275      10.8142
    5276      10.8329
    5277      10.3861
    5278      10.7063
    5279      10.6734
    5280      10.7269
    5281      11.1461
    5282      11.2544
    5283      10.9479
    5284      11.4917
    5285      11.6824
    5286      11.3323
    5287      11.2396
    5288      10.9024
    5289      11.1115
    5290      10.6813
    5291      10.9851
    5292      10.9046
    5293      10.4971
    5294      10.2082
    5295      11.5808
    5296      10.9570
    5297      11.2386
    5298      11.3516
    5299       9.8285
    5300      10.2363
    5301      10.0786
    5302      11.6205
    5303      10.9695
    5304      10.7588
    5305      10.1786
    5306      10.3084
    5307      10.5457
    5308      10.1659
    5309      10.8139
    5310      10.8924
    5311      10.2077
    5312      10.5791
    5313      10.4244
    5314      10.7633
    5315      10.7770
    5316      10.1303
    5317      10.9467
    5318      11.3801
    5319      11.5687
    5320      10.6820
    5321      10.7310
    5322      11.0709
    5323      11.4117
    5324      10.7810
    5325      10.1580
    5326      10.3806
    5327      10.4808
    5328      10.8575
    5329      10.7526
    5330      10.6910
    5331      11.3322
    5332      11.0895
    5333      11.1673
    5334      10.9979
    5335      10.6235
    5336      11.1011
    5337      10.9379
    5338      11.2394
    5339      11.2525
    5340      10.8437
    5341      10.7329
    5342      10.7231
    5343      11.0442
    5344      10.9501
    5345       9.9558
    5346      10.5619
    5347      10.8068
    5348      10.9389
    5349      10.8610
    5350      10.6781
    5351      10.3721
    5352      10.7297
    5353      10.8907
    5354      10.9271
    5355      10.7023
    5356      11.5566
    5357      11.1538
    5358      11.0580
    5359      10.3588
    5360      10.6218
    5361      10.2339
    5362      11.1467
    5363      10.5610
    5364      11.4168
    5365      10.9082
    5366      10.9456
    5367      10.0283
    5368      10.4620
    5369      10.6672
    5370      10.5169
    5371      11.3552
    5372      11.0266
    5373      11.2632
    5374      10.5923
    5375      10.4441
    5376      10.3262
    5377       9.9593
    5378      10.0591
    5379       9.9311
    5380       9.8019
    5381      10.1772
    5382      10.4244
    5383      10.6955
    5384      10.5025
    5385      10.8133
    5386      10.4603
    5387      10.5308
    5388      10.4864
    5389      10.5622
    5390      10.6705
    5391      10.9255
    5392      10.9460
    5393      10.5388
    5394      10.4281
    5395      10.6875
    5396      11.2307
    5397      10.8446
    5398      10.9508
    5399      10.8292
    5400      10.7973
    5401      10.9128
    5402       9.8535
    5403      10.5163
    5404      10.8058
    5405      10.6864
    5406      10.6116
    5407      11.0359
    5408      10.4513
    5409      11.1235
    5410      10.2391
    5411      11.2283
    5412      10.3834
    5413      10.6886
    5414      10.4476
    5415      11.2398
    5416      10.8206
    5417      10.5936
    5418      10.6467
    5419      10.5861
    5420      11.2349
    5421      11.2032
    5422      10.5039
    5423      10.3582
    5424      10.4192
    5425      10.9222
    5426      10.3369
    5427      10.2361
    5428      10.4159
    5429       9.9239
    5430       9.9925
    5431      10.7370
    5432      10.7920
    5433      10.6073
    5434      10.4054
    5435      10.4796
    5436      10.6750
    5437      10.8943
    5438      10.8265
    5439      10.1358
    5440      10.8233
    5441      10.3969
    5442      10.5189
    5443      11.0677
    5444      10.7987
    5445      11.2863
    5446      10.6513
    5447      10.5103
    5448      10.6002
    5449      10.6635
    5450      10.8898
    5451      10.6179
    5452      10.5381
    5453      10.0387
    5454      10.2635
    5455      11.1784
    5456      10.5291
    5457      11.2894
    5458      11.0095
    5459      10.5514
    5460      10.6014
    5461      11.1810
    5462      10.4876
    5463      10.8786
    5464      10.6985
    5465      11.0059
    5466      10.6332
    5467      11.0859
    5468      11.0955
    5469      11.9167
    5470      10.9990
    5471      11.5713
    5472      11.4402
    5473      11.6851
    5474      11.4510
    5475      12.1465
    5476      11.2530
    5477      11.2626
    5478      11.5199
    5479      11.5900
    5480      11.5572
    5481      11.0130
    5482      11.3542
    5483      11.1675
    5484      10.2299
    5485      10.3046
    5486      10.2653
    5487      10.5226
    5488      10.5976
    5489      10.8054
    5490      10.7291
    5491      10.6806
    5492      10.1851
    5493      10.2772
    5494      10.5502
    5495      10.3156
    5496      10.5696
    5497      10.6825
    5498      10.2043
    5499      11.0221
    5500      10.6400
    5501      11.3169
    5502      11.3383
    5503      10.8611
    5504      10.4850
    5505      11.6261
    5506      11.6635
    5507      11.0186
    5508      10.6432
    5509      10.6578
    5510      10.5351
    5511      10.5244
    5512      10.0590
    5513      10.7236
    5514      11.1559
    5515      10.9019
    5516      11.3742
    5517      10.5768
    5518      10.9624
    5519      10.7460
    5520      10.0685
    5521      10.6922
    5522      10.4125
    5523      10.7221
    5524      10.8694
    5525      10.8778
    5526      11.0272
    5527      11.1205
    5528      11.9006
    5529      11.2483
    5530      10.8263
    5531      10.7915
    5532      11.9635
    5533      11.8560
    5534      11.9088
    5535      11.2678
    5536      11.5391
    5537      11.0653
    5538      11.3939
    5539      11.3429
    5540      11.6440
    5541      11.1103
    5542      11.5193
    5543      11.2946
    5544      11.8339
    5545      11.7369
    5546      10.7550
    5547      11.5333
    5548      10.7571
    5549      11.4437
    5550      11.2159
    5551      11.2760
    5552      10.9239
    5553      11.1818
    5554      10.7088
    5555      11.1829
    5556      11.4853
    5557      11.5292
    5558      11.6599
    5559      11.6140
    5560      11.4979
    5561      11.7179
    5562      11.6647
    5563      11.6543
    5564      11.1486
    5565      11.4088
    5566      11.6340
    5567      11.6194
    5568      11.0201
    5569      11.8611
    5570      11.7438
    5571      11.8951
    5572      11.4545
    5573      11.1945
    5574      11.8200
    5575      11.3298
    5576      11.2052
    5577      11.8122
    5578      11.4034
    5579      12.4056
    5580      11.1224
    5581      11.6533
    5582      12.0054
    5583      11.8211
    5584      11.3935
    5585      11.5686
    5586      11.4045
    5587      11.1593
    5588      11.5807
    5589      11.4913
    5590      12.2307
    5591      11.6464
    5592      11.4914
    5593      11.4122
    5594      11.2407
    5595      11.2695
    5596      11.8714
    5597      11.2785
    5598      11.2634
    5599      11.3912
    5600      11.1903
    5601      11.6342
    5602      10.9728
    5603      11.5024
    5604      12.1505
    5605      12.4992
    5606      12.2153
    5607      11.5438
    5608      11.1123
    5609      10.6937
    5610      10.3620
    5611      10.5639
    5612      10.5082
    5613      10.2210
    5614      10.5885
    5615      10.2532
    5616      10.2500
    5617      10.1282
    5618      10.9083
    5619      11.0053
    5620      10.5676
    5621      10.5549
    5622      10.6959
    5623      10.3526
    5624      10.4181
    5625      10.0851
    5626      10.1885
    5627      10.7020
    5628       9.3852
    5629      10.0772
    5630      10.2868
    5631       9.9012
    5632      10.0680
    5633       9.9348
    5634      10.5966
    5635      10.9890
    5636      10.4535
    5637      10.4553
    5638      11.0282
    5639      10.4353
    5640      10.5199
    5641      11.0687
    5642      10.1575
    5643      10.0532
    5644      10.4625
    5645      10.4915
    5646      10.1015
    5647      10.3748
    5648       9.7092
    5649      10.2309
    5650      10.2173
    5651      10.0340
    5652       9.7286
    5653       9.8196
    5654       9.5366
    5655       9.7961
    5656       9.5904
    5657       9.9109
    5658      10.2539
    5659       9.8196
    5660       9.8559
    5661      10.0464
    5662       9.7545
    5663       9.9613
    5664      10.1859
    5665      10.0645
    5666      10.2700
    5667      10.1690
    5668      11.1353
    5669       9.5591
    5670       9.7991
    5671       9.7363
    5672      10.2282
    5673       9.6909
    5674      10.3544
    5675      10.1748
    5676      10.2774
    5677      10.3105
    5678       9.8899
    5679       9.2898
    5680       9.2749
    5681       8.8441
    5682       9.1717
    5683       8.7167
    5684       9.7030
    5685       9.3481
    5686       9.7121
    5687       9.7208
    5688      10.3582
    5689      10.2325
    5690      10.1352
    5691      10.3011
    5692      10.2476
    5693       9.7282
    5694      11.2044
    5695      10.0603
    5696       9.8838
    5697      10.4739
    5698       9.6432
    5699       9.6246
    5700       9.6921
    5701       9.6567
    5702       8.8662
    5703       9.2444
    5704       9.7069
    5705      10.0448
    5706       9.0618
    5707       8.8150
    5708       8.7916
    5709       9.1232
    5710       9.5458
    5711       9.8328
    5712       9.6335
    5713       8.8130
    5714       8.8234
    5715       9.3026
    5716       9.3492
    5717       9.8562
    5718       9.9370
    5719       9.5041
    5720       9.3561
    5721       9.7592
    5722       9.2291
    5723       9.0313
    5724       9.2387
    5725       9.2620
    5726       8.9200
    5727       8.8870
    5728       8.7358
    5729       8.7345
    5730       8.7807
    5731       9.0708
    5732       9.0718
    5733       9.0849
    5734       9.2782
    5735       9.2009
    5736       9.2912
    5737       9.3815
    5738       9.4355
    5739       9.8132
    5740      10.2854
    5741       9.8717
    5742      10.0822
    5743       9.3603
    5744       9.9213
    5745       9.9049
    5746       9.8790
    5747      10.3333
    5748       9.5430
    5749       9.5226
    5750       9.4088
    5751       9.6916
    5752       9.3739
    5753       9.5779
    5754       9.3014
    5755       8.7091
    5756       9.4414
    5757       9.2865
    5758       9.4142
    5759       9.7023
    5760       9.5277
    5761       9.4663
    5762       9.6887
    5763      10.0189
    5764       9.9795
    5765      10.1880
    5766       9.9775
    5767       9.8036
    5768       9.7168
    5769       9.6881
    5770       9.7722
    5771      10.3006
    5772       9.1915
    5773       9.9315
    5774      10.2978
    5775       9.9469
    5776       9.1420
    5777       9.9908
    5778      10.8825
    5779      10.0495
    5780      10.3900
    5781      10.5590
    5782       9.6305
    5783      10.6239
    5784       9.9003
    5785      10.3342
    5786      10.4223
    5787      10.1930
    5788       9.3649
    5789       9.8885
    5790      10.3134
    5791      10.3945
    5792       9.4660
    5793       9.5287
    5794       9.3237
    5795       9.4064
    5796       9.1531
    5797       9.6786
    5798       9.5247
    5799       9.4667
    5800       9.2168
    5801       9.0667
    5802       8.7923
    5803       8.9410
    5804       9.2432
    5805       9.0386
    5806       8.9671
    5807       8.7641
    5808       9.0503
    5809       8.3120
    5810       8.6189
    5811       8.7369
    5812       8.2907
    5813       8.3260
    5814       8.6283
    5815       8.3758
    5816       9.3040
    5817       9.0685
    5818       8.8654
    5819       9.1845
    5820       8.1830
    5821       8.6794
    5822       8.8975
    5823       9.1926
    5824       9.5570
    5825       8.8133
    5826       8.6573
    5827       8.8014
    5828       8.9987
    5829       9.1340
    5830       8.8159
    5831       9.1765
    5832       8.7899
    5833       8.7839
    5834       8.6573
    5835       9.5657
    5836       9.7423
    5837       8.9563
    5838      10.3143
    5839       9.3872
    5840       9.2001
    5841       9.1956
    5842       8.7959
    5843       8.8028
    5844       8.3949
    5845       8.4481
    5846       8.5487
    5847       8.6508
    5848       8.5196
    5849       8.5930
    5850       7.9975
    5851       8.5760
    5852       8.1781
    5853       8.1063
    5854       8.2503
    5855       8.2794
    5856       8.1357
    5857       8.5136
    5858       8.1477
    5859       7.9165
    5860       8.2851
    5861       8.0112
    5862       9.0909
    5863       8.6126
    5864       8.4072
    5865       8.7462
    5866       8.3470
    5867       8.9995
    5868       8.2571
    5869       8.1582
    5870       8.1984
    5871       8.8366
    5872       8.4980
    5873       8.7161
    5874       8.3758
    5875       8.5986
    5876       8.2119
    5877       8.8363
    5878       9.0379
    5879       8.8310
    5880       9.1047
    5881       8.4889
    5882       8.6581
    5883       8.3800
    5884       8.5714
    5885       8.9764
    5886       8.5787
    5887       8.5608
    5888       8.4836
    5889       8.5220
    5890       8.7615
    5891       8.7320
    5892       8.3969
    5893       7.9624
    5894       8.5760
    5895       8.0193
    5896       7.9891
    5897       8.0260
    5898       8.1329
    5899       8.2418
    5900       7.5059
    5901       7.9792
    5902       7.5525
    5903       8.7044
    5904       8.6251
    5905       8.6850
    5906       7.8246
    5907       8.9769
    5908       9.0275
    5909       8.5479
    5910       8.5036
    5911       8.8523
    5912       8.9329
    5913       8.4374
    5914       8.0988
    5915       8.4072
    5916       8.4510
    5917       8.5273
    5918       8.3934
    5919       8.9818
    5920       9.3224
    5921       9.1815
    5922       9.4430
    5923       9.2321
    5924       9.2355
    5925      10.0423
    5926       8.9967
    5927       9.4047
    5928       9.1627
    5929       9.2488
    5930       9.1890
    5931       8.9463
    5932       9.5435
    5933       9.3152
    5934       9.1687
    5935       9.4346
    5936       9.1272
    5937       9.1488
    5938       9.0920
    5939      10.2591
    5940       9.5026
    5941       9.2279
    5942       9.5781
    5943       9.5093
    5944      10.6377
    5945       9.5117
    5946       9.2894
    5947       9.1040
    5948      10.0006
    5949       9.1941
    5950       9.9843
    5951       9.2958
    5952       8.8674
    5953       9.3801
    5954       9.0661
    5955       8.6039
    5956       9.0339
    5957       8.9817
    5958       9.6683
    5959       9.6646
    5960       9.4158
    5961       9.1347
    5962       9.3154
    5963       9.8268
    5964       9.0927
    5965      10.0332
    5966      10.4840
    5967       9.3291
    5968       9.2017
    5969       9.5119
    5970       9.6227
    5971       9.4381
    5972       9.7216
    5973       9.4344
    5974       9.0935
    5975       9.6041
    5976       8.9989
    5977       9.2897
    5978       9.2077
    5979       8.4803
    5980       8.9149
    5981       9.4153
    5982       9.3025
    5983       9.6496
    5984       9.2579
    5985       8.9897
    5986       8.9928
    5987       9.2169
    5988       9.0399
    5989       9.6921
    5990       9.7927
    5991      10.2744
    5992      10.0450
    5993       9.6582
    5994      10.4228
    5995      10.0505
    5996      10.0820
    5997       9.9667
    5998       9.4788
    5999       9.4789
    6000       9.7664
    6001       9.9000
    6002       9.5717
    6003       9.4947
    6004       9.6479
    6005       9.7741
    6006      10.1441
    6007       9.6710
    6008       9.4860
    6009       9.9166
    6010      10.0041
    6011       9.5978
    6012       9.6675
    6013       9.3633
    6014       9.1431
    6015       8.9018
    6016       9.6709
    6017       9.7680
    6018       9.3986
    6019       9.8463
    6020       9.9726
    6021      10.1477
    6022       9.9935
    6023      10.1647
    6024       9.7738
    6025       9.9026
    6026       9.4853
    6027      10.1468
    6028       9.0567
    6029      10.0749
    6030       9.9921
    6031      10.4645
    6032       9.7701
    6033       9.5854
    6034       9.4149
    6035       9.5731
    6036       9.4219
    6037       9.4957
    6038       9.1059
    6039       9.1174
    6040       9.3324
    6041       9.6364
    6042       9.1627
    6043       9.1543
    6044       9.9058
    6045       9.2083
    6046       9.7074
    6047       9.2296
    6048       8.9540
    6049       9.5160
    6050       9.2984
    6051       9.6863
    6052       9.3128
    6053       9.0417
    6054       9.3874
    6055       9.4859
    6056       9.6998
    6057       9.9531
    6058      10.1026
    6059       9.8106
    6060       9.4190
    6061       9.0330
    6062       8.8450
    6063       9.1308
    6064       9.3023
    6065       9.0763
    6066       9.4023
    6067       8.9712
    6068       9.3190
    6069       9.4487
    6070       9.4781
    6071       9.4003
    6072       8.8897
    6073       9.5675
    6074       9.6269
    6075       9.9593
    6076       9.6742
    6077       9.2958
    6078      10.1801
    6079       9.8935
    6080      10.1098
    6081      10.3032
    6082       9.9096
    6083      10.2199
    6084      10.4451
    6085      10.1943
    6086      10.3518
    6087      10.1061
    6088      10.8580
    6089      11.0941
    6090      10.0559
    6091      10.3712
    6092       9.8586
    6093      10.3755
    6094      10.2192
    6095       9.8587
    6096       9.6212
    6097       9.7407
    6098       9.7411
    6099       9.9305
    6100      10.1424
    6101       9.6074
    6102      10.0594
    6103       9.7665
    6104       9.4062
    6105       9.6779
    6106       9.5276
    6107      10.0214
    6108       9.6136
    6109       9.2368
    6110       9.3913
    6111       9.0422
    6112       8.7499
    6113       9.8318
    6114      10.0493
    6115      10.3277
    6116      10.1295
    6117      10.4939
    6118      10.6414
    6119      10.6224
    6120      10.3011
    6121      10.3421
    6122      10.0474
    6123      11.2474
    6124      10.4429
    6125      10.4638
    6126      10.9736
    6127      10.6327
    6128      11.1383
    6129      11.1444
    6130      11.0091
    6131      10.9626
    6132      11.1307
    6133      11.9180
    6134      11.9544
    6135      12.2182
    6136      11.4441
    6137      11.5462
    6138      12.0582
    6139      11.3148
    6140      12.4612
    6141      11.9248
    6142      11.3679
    6143      11.7510
    6144      11.5647
    6145      11.1757
    6146      11.2344
    6147      11.2636
    6148      10.7201
    6149      10.2819
    6150      10.6381
    6151      10.7718
    6152      10.2159
    6153      10.5426
    6154      11.0958
    6155      10.7394
    6156      10.3734
    6157      10.8892
    6158      11.0474
    6159      11.0354
    6160      10.9634
    6161      10.9189
    6162      11.7411
    6163      11.7369
    6164      10.6970
    6165      11.0189
    6166      11.5664
    6167      11.1624
    6168      10.7730
    6169      11.7016
    6170      11.8690
    6171      11.8092
    6172      11.4400
    6173      10.6971
    6174      10.8872
    6175      11.1538
    6176      11.8355
    6177      11.2511
    6178      11.6160
    6179      11.4701
    6180      11.8175
    6181      11.9067
    6182      11.5508
    6183      11.9670
    6184      11.9199
    6185      10.9518
    6186      11.6120
    6187      11.4730
    6188      11.9110
    6189      11.0533
    6190      11.3196
    6191      11.2381
    6192      11.5462
    6193      11.4743
    6194      11.7309
    6195      11.7582
    6196      12.0316
    6197      12.1116
    6198      12.0667
    6199      12.0227
    6200      11.6650
    6201      11.5461
    6202      11.4041
    6203      11.2138
    6204      11.7453
    6205      12.0318
    6206      11.5601
    6207      11.4746
    6208      11.5817
    6209      12.5005
    6210      12.1911
    6211      12.3508
    6212      12.3629
    6213      11.7517
    6214      11.6273
    6215      12.1583
    6216      12.9160
    6217      12.8096
    6218      13.1146
    6219      13.8909
    6220      13.4242
    6221      13.6831
    6222      13.1908
    6223      12.9772
    6224      12.8266
    6225      12.4465
    6226      12.7488
    6227      12.2883
    6228      13.1325
    6229      13.1186
    6230      13.8072
    6231      14.1107
    6232      13.5467
    6233      13.0553
    6234      13.5455
    6235      13.4837
    6236      13.7540
    6237      14.5150
    6238      14.2308
    6239      15.0515
    6240      14.6502
    6241      14.2420
    6242      13.6881
    6243      14.0068
    6244      14.9030
    6245      14.5837
    6246      14.7883
    6247      15.0950
    6248      14.7035
    6249      14.2362
    6250      14.9033
    6251      14.4555
    6252      14.0064
    6253      15.0768
    6254      14.6545
    6255      14.8215
    6256      14.4911
    6257      14.8177
    6258      14.3709
    6259      14.3289
    6260      14.5548
    6261      15.3704
    6262      15.1599
    6263      15.2779
    6264      15.0305
    6265      15.2369
    6266      15.0949
    6267      15.7623
    6268      15.2526
    6269      15.1135
    6270      15.2074
    6271      15.3610
    6272      14.8636
    6273      15.9967
    6274      15.1935
    6275      14.7072
    6276      14.0830
    6277      14.5497
    6278      14.4341
    6279      14.3298
    6280      13.5808
    6281      14.1638
    6282      14.6769
    6283      15.5137
    6284      13.9945
    6285      14.3351
    6286      15.2420
    6287      15.5323
    6288      15.0779
    6289      15.5254
    6290      15.5721
    6291      14.6668
    6292      15.1033
    6293      14.9555
    6294      14.7720
    6295      15.1544
    6296      13.8126
    6297      14.2037
    6298      13.4622
    6299      13.9392
    6300      14.6084
    6301      13.2716
    6302      13.8942
    6303      12.8151
    6304      12.6254
    6305      13.1984
    6306      13.0590
    6307      12.8470
    6308      13.8650
    6309      13.7156
    6310      13.4487
    6311      13.0974
    6312      13.4370
    6313      12.8840
    6314      12.8893
    6315      13.1239
    6316      12.6487
    6317      13.1431
    6318      13.7062
    6319      13.5382
    6320      13.0075
    6321      13.2954
    6322      13.4059
    6323      13.2556
    6324      13.7848
    6325      12.4597
    6326      12.8386
    6327      12.5579
    6328      12.9854
    6329      12.6236
    6330      11.9352
    6331      12.7524
    6332      12.7619
    6333      13.3760
    6334      13.1795
    6335      13.1226
    6336      13.0782
    6337      12.8892
    6338      12.8917
    6339      13.0884
    6340      12.7248
    6341      12.9335
    6342      13.0024
    6343      13.2666
    6344      12.7132
    6345      13.1821
    6346      13.3888
    6347      12.8705
    6348      13.6370
    6349      12.1031
    6350      12.2310
    6351      12.1393
    6352      12.0889
    6353      11.5518
    6354      11.2027
    6355      12.0066
    6356      11.6451
    6357      11.8588
    6358      11.8944
    6359      11.9678
    6360      12.2404
    6361      12.2375
    6362      11.9288
    6363      11.9388
    6364      12.7101
    6365      12.2834
    6366      11.9362
    6367      12.2550
    6368      12.3561
    6369      12.6824
    6370      13.0283
    6371      12.7061
    6372      13.1980
    6373      12.8601
    6374      13.0665
    6375      13.0449
    6376      12.0564
    6377      12.2529
    6378      12.6113
    6379      13.0307
    6380      13.1344
    6381      12.8306
    6382      13.0753
    6383      12.8817
    6384      13.7600
    6385      13.4095
    6386      12.6468
    6387      12.9641
    6388      12.2589
    6389      13.1358
    6390      13.1371
    6391      13.0129
    6392      12.4966
    6393      12.7735
    6394      11.9187
    6395      12.1705
    6396      12.2535
    6397      12.1647
    6398      12.3956
    6399      13.0529
    6400      12.7849
    6401      12.5365
    6402      12.4119
    6403      12.5801
    6404      11.9629
    6405      12.3124
    6406      12.3073
    6407      12.6759
    6408      11.9540
    6409      12.0015
    6410      12.1364
    6411      12.6106
    6412      12.8802
    6413      12.6598
    6414      13.5744
    6415      12.3575
    6416      12.3687
    6417      12.6698
    6418      12.6203
    6419      12.9618
    6420      12.9003
    6421      12.9995
    6422      12.5337
    6423      12.7656
    6424      13.5209
    6425      12.8603
    6426      12.9669
    6427      12.6701
    6428      12.4817
    6429      12.4742
    6430      12.7865
    6431      12.5588
    6432      12.8297
    6433      12.7488
    6434      12.1895
    6435      12.1809
    6436      11.9877
    6437      12.9182
    6438      12.4110
    6439      12.3929
    6440      11.9427
    6441      14.2868
    6442      13.2600
    6443      13.6098
    6444      13.0787
    6445      12.4267
    6446      13.0987
    6447      12.8741
    6448      12.4067
    6449      12.7023
    6450      12.9217
    6451      12.3666
    6452      12.0492
    6453      13.4826
    6454      12.1225
    6455      12.4758
    6456      12.5402
    6457      12.8876
    6458      13.4347
    6459      13.7329
    6460      13.4817
    6461      13.3808
    6462      13.3739
    6463      13.8545
    6464      12.7028
    6465      13.1041
    6466      12.8933
    6467      12.6132
    6468      12.3090
    6469      12.3860
    6470      12.7707
    6471      13.4572
    6472      13.0138
    6473      12.6516
    6474      12.6643
    6475      13.1015
    6476      13.1662
    6477      13.2622
    6478      13.0809
    6479      12.3933
    6480      12.8006
    6481      12.8280
    6482      13.6097
    6483      13.2888
    6484      13.4259
    6485      13.7721
    6486      13.8768
    6487      13.8606
    6488      13.4269
    6489      12.7275
    6490      13.4051
    6491      13.6996
    6492      14.1067
    6493      13.5117
    6494      12.9840
    6495      12.5735
    6496      13.5094
    6497      13.1793
    6498      13.4456
    6499      13.3277
    6500      13.3183
    6501      12.9378
    6502      12.6481
    6503      13.2200
    6504      14.0541
    6505      13.7873
    6506      14.2272
    6507      14.1500
    6508      14.6402
    6509      13.7931
    6510      14.1809
    6511      13.9494
    6512      13.5426
    6513      14.0752
    6514      14.1075
    6515      13.9842
    6516      13.0346
    6517      13.6062
    6518      13.0949
    6519      12.9921
    6520      12.9318
    6521      12.8828
    6522      13.3406
    6523      12.2521
    6524      12.7154
    6525      12.7538
    6526      12.9621
    6527      12.3914
    6528      12.3336
    6529      12.2090
    6530      12.5632
    6531      12.6961
    6532      12.5025
    6533      12.7105
    6534      12.2909
    6535      13.2595
    6536      12.7514
    6537      12.3478
    6538      12.2580
    6539      12.1575
    6540      12.8140
    6541      11.7371
    6542      12.3094
    6543      12.5709
    6544      12.4914
    6545      11.9644
    6546      12.4125
    6547      12.9911
    6548      12.7115
    6549      12.6318
    6550      12.4210
    6551      12.7556
    6552      13.2873
    6553      12.7934
    6554      12.9454
    6555      12.9632
    6556      12.8675
    6557      13.8735
    6558      14.2443
    6559      13.3602
    6560      13.2488
    6561      12.7386
    6562      13.2117
    6563      13.0302
    6564      12.7947
    6565      12.5956
    6566      12.1030
    6567      12.5296
    6568      12.4147
    6569      12.9311
    6570      13.7284
    6571      13.0134
    6572      13.0143
    6573      12.9381
    6574      12.6009
    6575      13.1270
    6576      12.3301
    6577      13.2879
    6578      13.7139
    6579      13.9286
    6580      13.8876
    6581      13.3172
    6582      12.9007
    6583      14.0443
    6584      14.0010
    6585      14.1308
    6586      14.6917
    6587      13.9987
    6588      14.6181
    6589      14.3610
    6590      14.5071
    6591      13.9527
    6592      13.9133
    6593      13.9040
    6594      14.0873
    6595      14.0574
    6596      13.2794
    6597      13.2197
    6598      13.6246
    6599      13.9585
    6600      14.0688
    6601      13.6889
    6602      13.5528
    6603      13.4998
    6604      14.0161
    6605      14.0047
    6606      14.3293
    6607      13.6824
    6608      12.9831
    6609      13.2701
    6610      14.2064
    6611      13.3903
    6612      14.2451
    6613      14.3510
    6614      14.2440
    6615      14.7429
    6616      14.8907
    6617      13.9234
    6618      14.6191
    6619      13.7430
    6620      14.3264
    6621      13.6770
    6622      13.4096
    6623      13.1696
    6624      12.8590
    6625      12.9779
    6626      13.8596
    6627      12.8871
    6628      13.0627
    6629      13.4409
    6630      13.4395
    6631      13.6371
    6632      12.3179
    6633      13.3677
    6634      14.0718
    6635      14.1438
    6636      13.7777
    6637      14.2067
    6638      13.9604
    6639      14.1308
    6640      13.4952
    6641      13.5126
    6642      13.7755
    6643      13.1274
    6644      13.3409
    6645      13.1550
    6646      13.0573
    6647      12.6825
    6648      12.4199
    6649      13.3158
    6650      12.6049
    6651      12.6218
    6652      12.8259
    6653      13.1720
    6654      12.9334
    6655      12.9907
    6656      13.6026
    6657      12.6353
    6658      12.8645
    6659      12.9726
    6660      13.1759
    6661      13.1205
    6662      13.4481
    6663      13.6130
    6664      13.1518
    6665      13.6474
    6666      13.5528
    6667      12.6653
    6668      12.2961
    6669      12.1670
    6670      12.4646
    6671      11.9966
    6672      12.0694
    6673      12.3271
    6674      12.5148
    6675      11.8598
    6676      12.7063
    6677      12.9201
    6678      12.4508
    6679      12.3819
    6680      12.3114
    6681      12.6155
    6682      12.1783
    6683      12.0662
    6684      12.6360
    6685      12.1312
    6686      11.7554
    6687      11.8635
    6688      12.1905
    6689      11.6899
    6690      12.2223
    6691      11.7577
    6692      12.0427
    6693      12.2615
    6694      13.7587
    6695      12.9175
    6696      12.8152
    6697      13.4122
    6698      13.9819
    6699      13.1533
    6700      12.7870
    6701      12.5438
    6702      12.8036
    6703      13.0641
    6704      12.6942
    6705      13.5074
    6706      12.5409
    6707      13.2304
    6708      13.1038
    6709      13.0334
    6710      14.0980
    6711      13.3477
    6712      13.2571
    6713      12.8408
    6714      12.5916
    6715      13.0222
    6716      12.9056
    6717      13.2070
    6718      12.6099
    6719      12.5159
    6720      12.7744
    6721      12.1916
    6722      12.8059
    6723      13.0810
    6724      13.1101
    6725      12.6000
    6726      12.5141
    6727      12.6606
    6728      13.3865
    6729      13.2372
    6730      13.7814
    6731      13.7669
    6732      13.1999
    6733      13.4975
    6734      12.2500
    6735      12.6737
    6736      12.2690
    6737      12.8727
    6738      12.6718
    6739      12.7346
    6740      12.3588
    6741      12.7148
    6742      13.0394
    6743      12.6230
    6744      12.6087
    6745      12.6714
    6746      12.3623
    6747      12.3474
    6748      12.4646
    6749      12.1057
    6750      11.5219
    6751      12.5193
    6752      12.0215
    6753      12.1111
    6754      12.9026
    6755      13.0653
    6756      12.6761
    6757      12.8022
    6758      13.2906
    6759      13.6071
    6760      13.1559
    6761      13.4157
    6762      12.9776
    6763      13.1221
    6764      12.6258
    6765      12.4938
    6766      12.9042
    6767      12.8017
    6768      13.7321
    6769      13.3627
    6770      14.4052
    6771      14.5387
    6772      14.2930
    6773      14.3310
    6774      13.6316
    6775      13.3027
    6776      12.9921
    6777      13.1901
    6778      13.4273
    6779      13.6114
    6780      12.1940
    6781      13.0538
    6782      12.4891
    6783      12.5952
    6784      13.1224
    6785      12.7878
    6786      12.4602
    6787      13.0108
    6788      12.1689
    6789      12.1822
    6790      13.0179
    6791      12.3326
    6792      12.5110
    6793      12.4031
    6794      12.6614
    6795      13.0102
    6796      13.0505
    6797      12.8978
    6798      12.8804
    6799      12.6597
    6800      12.6159
    6801      12.3373
    6802      12.3448
    6803      12.8059
    6804      12.8188
    6805      12.4888
    6806      12.6240
    6807      12.9305
    6808      12.5675
    6809      13.0741
    6810      13.2133
    6811      13.2048
    6812      13.3516
    6813      13.0305
    6814      12.2695
    6815      12.8110
    6816      13.1982
    6817      13.0995
    6818      12.3449
    6819      12.1466
    6820      12.1430
    6821      12.4634
    6822      12.8661
    6823      12.4222
    6824      12.5377
    6825      12.2996
    6826      11.8989
    6827      11.9622
    6828      12.2820
    6829      12.1257
    6830      11.7441
    6831      12.1461
    6832      12.2352
    6833      12.1475
    6834      11.3928
    6835      10.6556
    6836      11.4365
    6837      11.3844
    6838      10.7473
    6839      11.9758
    6840      11.8625
    6841      12.0274
    6842      11.6814
    6843      11.8891
    6844      11.2904
    6845      12.8241
    6846      11.7654
    6847      11.5670
    6848      11.5194
    6849      11.7389
    6850      11.5638
    6851      11.1650
    6852      11.2378
    6853      11.7295
    6854      11.0194
    6855      11.6830
    6856      11.1532
    6857      11.5773
    6858      10.9424
    6859      10.7854
    6860      11.2085
    6861      10.8576
    6862      11.2739
    6863      10.8889
    6864      10.8158
    6865      10.4125
    6866      11.5195
    6867      11.1525
    6868      11.8793
    6869      11.7909
    6870      11.5187
    6871      12.0316
    6872      12.0365
    6873      12.7644
    6874      12.1911
    6875      11.6371
    6876      11.1765
    6877      11.7327
    6878      11.0020
    6879      11.0151
    6880      11.3801
    6881      11.8839
    6882      11.1810
    6883      11.0315
    6884      11.2597
    6885      11.1540
    6886      11.4445
    6887      10.6468
    6888      10.1571
    6889      11.1149
    6890      11.5059
    6891      11.4934
    6892      10.8455
    6893      11.0881
    6894      11.4649
    6895      11.5164
    6896      11.2983
    6897      11.2786
    6898      11.4982
    6899      12.3998
    6900      12.4728
    6901      12.4171
    6902      12.0059
    6903      12.0504
    6904      12.6170
    6905      12.9863
    6906      12.6461
    6907      11.8313
    6908      12.7393
    6909      11.5898
    6910      11.6738
    6911      11.5076
    6912      11.7828
    6913      12.0682
    6914      12.1017
    6915      12.7286
    6916      12.6380
    6917      12.5015
    6918      12.9974
    6919      13.1665
    6920      12.8498
    6921      12.2969
    6922      12.2969
    6923      11.9991
    6924      12.0977
    6925      11.4162
    6926      11.6557
    6927      11.6859
    6928      11.7765
    6929      11.3868
    6930      11.9844
    6931      11.7497
    6932      10.9179
    6933      11.5156
    6934      10.9468
    6935      11.1274
    6936      11.0731
    6937      11.8313
    6938      11.9487
    6939      12.0417
    6940      12.4462
    6941      12.4973
    6942      12.0913
    6943      11.9807
    6944      12.3671
    6945      12.4301
    6946      12.4243
    6947      12.3899
    6948      12.6458
    6949      13.0548
    6950      12.6197
    6951      12.8164
    6952      12.7643
    6953      12.5156
    6954      12.9475
    6955      13.1823
    6956      13.0713
    6957      12.7112
    6958      12.8767
    6959      12.7971
    6960      12.8930
    6961      12.9356
    6962      13.1213
    6963      12.3109
    6964      12.4341
    6965      12.1544
    6966      13.0164
    6967      12.2685
    6968      12.3983
    6969      12.4465
    6970      12.3752
    6971      12.5750
    6972      12.2195
    6973      12.5230
    6974      12.7117
    6975      12.2946
    6976      12.1542
    6977      11.7838
    6978      12.0257
    6979      11.9538
    6980      12.0738
    6981      11.9794
    6982      11.9997
    6983      12.2558
    6984      11.4755
    6985      11.7710
    6986      11.6969
    6987      11.6505
    6988      11.3814
    6989      11.8355
    6990      11.6037
    6991      11.8620
    6992      12.0967
    6993      12.4400
    6994      12.5076
    6995      12.2293
    6996      12.5582
    6997      12.5929
    6998      12.3427
    6999      12.4877
    7000      12.2376
    7001      12.3298
    7002      12.4153
    7003      11.9927
    7004      12.8921
    7005      13.3301
    7006      13.3552
    7007      13.4006
    7008      13.6374
    7009      13.3994
    7010      13.7651
    7011      13.9820
    7012      13.5148
    7013      13.7213
    7014      13.5489
    7015      14.0271
    7016      14.0974
    7017      14.2371
    7018      13.4537
    7019      13.6452
    7020      13.6446
    7021      13.7221
    7022      13.8323
    7023      13.0508
    7024      13.1920
    7025      13.8361
    7026      14.5117
    7027      14.3020
    7028      14.0661
    7029      14.2889
    7030      14.1182
    7031      14.0007
    7032      14.1237
    7033      14.4826
    7034      13.2577
    7035      13.5449
    7036      14.0365
    7037      13.4330
    7038      13.5301
    7039      12.9008
    7040      13.5300
    7041      13.1885
    7042      12.5664
    7043      12.5293
    7044      12.5358
    7045      12.4942
    7046      13.1187
    7047      13.0624
    7048      12.8678
    7049      12.9981
    7050      13.3197
    7051      12.6752
    7052      12.7383
    7053      12.8712
    7054      13.1109
    7055      13.5037
    7056      12.6363
    7057      13.0022
    7058      12.0274
    7059      12.1921
    7060      12.9330
    7061      11.7705
    7062      11.9372
    7063      11.6895
    7064      12.9361
    7065      13.2159
    7066      12.8485
    7067      12.5056
    7068      13.0300
    7069      13.1820
    7070      12.8722
    7071      12.6868
    7072      12.2977
    7073      12.5507
    7074      12.4513
    7075      12.6982
    7076      11.8891
    7077      12.9715
    7078      12.5040
    7079      12.7411
    7080      13.0713
    7081      12.4827
    7082      11.6891
    7083      12.0316
    7084      12.1273
    7085      11.4683
    7086      11.7354
    7087      11.9204
    7088      12.3623
    7089      11.9653
    7090      11.7159
    7091      11.7545
    7092      11.5198
    7093      12.1106
    7094      12.5382
    7095      12.4636
    7096      12.6652
    7097      12.8271
    7098      12.3278
    7099      12.3549
    7100      12.9121
    7101      12.8011
    7102      13.0772
    7103      13.9079
    7104      13.2284
    7105      13.2678
    7106      13.2307
    7107      13.3780
    7108      13.8400
    7109      12.9955
    7110      13.1830
    7111      13.0909
    7112      13.7504
    7113      13.4165
    7114      13.5086
    7115      12.6087
    7116      13.2390
    7117      13.5661
    7118      14.1519
    7119      13.9619
    7120      14.3701
    7121      14.0585
    7122      14.0425
    7123      13.8147
    7124      14.2076
    7125      13.4889
    7126      13.5463
    7127      12.7823
    7128      12.7467
    7129      13.3606
    7130      13.1116
    7131      13.2239
    7132      13.5378
    7133      13.5229
    7134      12.7688
    7135      13.0960
    7136      13.9114
    7137      13.1866
    7138      12.8943
    7139      13.5584
    7140      12.5996
    7141      12.7998
    7142      12.9235
    7143      13.2837
    7144      12.8862
    7145      13.0256
    7146      13.4143
    7147      12.7853
    7148      13.0870
    7149      13.0199
    7150      13.5507
    7151      13.5072
    7152      13.3070
    7153      13.2664
    7154      13.1779
    7155      13.5380
    7156      13.5042
    7157      13.4731
    7158      13.8475
    7159      13.7187
    7160      13.7586
    7161      13.3996
    7162      13.2920
    7163      13.4338
    7164      12.5979
    7165      13.6131
    7166      14.3509
    7167      13.7068
    7168      14.1607
    7169      13.8035
    7170      14.3406
    7171      13.4282
    7172      14.0498
    7173      13.7955
    7174      13.5121
    7175      13.8018
    7176      14.8128
    7177      13.3823
    7178      14.3221
    7179      14.6371
    7180      13.3827
    7181      13.6513
    7182      13.4777
    7183      13.3396
    7184      13.8578
    7185      13.5898
    7186      12.9514
    7187      14.1647
    7188      13.4280
    7189      13.0263
    7190      12.7136
    7191      14.0118
    7192      14.1698
    7193      13.6461
    7194      13.5305
    7195      13.4530
    7196      13.6327
    7197      13.7200
    7198      13.3962
    7199      13.7531
    7200      13.5308
    7201      13.4573
    7202      13.5503
    7203      13.3004
    7204      13.5760
    7205      13.8542
    7206      13.8951
    7207      14.4875
    7208      14.6161
    7209      14.2328
    7210      14.4283
    7211      14.4109
    7212      14.4617
    7213      14.4160
    7214      14.7779
    7215      15.2891
    7216      14.8930
    7217      14.1407
    7218      14.2260
    7219      13.5946
    7220      13.9943
    7221      13.6950
    7222      13.2167
    7223      13.6483
    7224      13.5791
    7225      13.1712
    7226      13.4592
    7227      12.4068
    7228      13.3207
    7229      12.8816
    7230      14.1288
    7231      13.7139
    7232      13.3774
    7233      13.3075
    7234      13.5073
    7235      13.8748
    7236      13.8245
    7237      13.9168
    7238      14.0922
    7239      13.4985
    7240      13.7875
    7241      13.4923
    7242      13.1721
    7243      12.6641
    7244      13.2880
    7245      13.7052
    7246      13.0269
    7247      14.1619
    7248      14.6054
    7249      14.3235
    7250      14.5573
    7251      14.0984
    7252      13.9279
    7253      13.9967
    7254      13.9117
    7255      14.0155
    7256      13.8282
    7257      13.8207
    7258      14.3212
    7259      14.1618
    7260      13.9413
    7261      14.8659
    7262      15.1285
    7263      14.8638
    7264      14.7248
    7265      14.9996
    7266      14.4449
    7267      14.5342
    7268      14.6019
    7269      14.8155
    7270      14.1842
    7271      14.7928
    7272      13.5615
    7273      14.2127
    7274      13.7589
    7275      13.8197
    7276      14.4717
    7277      14.3892
    7278      13.9840
    7279      14.0984
    7280      14.6253
    7281      14.5522
    7282      14.8058
    7283      14.1996
    7284      13.8035
    7285      14.5169
    7286      14.3427
    7287      14.0827
    7288      14.0097
    7289      13.4797
    7290      13.8093
    7291      13.9121
    7292      13.6477
    7293      14.0981
    7294      14.5228
    7295      13.4385
    7296      14.2199
    7297      14.5368
    7298      14.5037
    7299      14.9631
    7300      14.3884
    7301      14.1879
    7302      13.8857
    7303      13.8326
    7304      14.0976
    7305      13.6752
    7306      13.6773
    7307      13.3709
    7308      13.6865
    7309      13.4048
    7310      13.2614
    7311      14.0431
    7312      13.7894
    7313      13.4843
    7314      13.6665
    7315      13.2214
    7316      12.8948
    7317      13.0692
    7318      13.3147
    7319      13.1933
    7320      13.0436
    7321      14.0892
    7322      13.4153
    7323      13.2371
    7324      13.3156
    7325      12.9958
    7326      13.4745
    7327      13.1419
    7328      13.6143
    7329      13.5079
    7330      14.3514
    7331      13.9335
    7332      13.7197
    7333      13.3787
    7334      13.7685
    7335      13.6354
    7336      13.4149
    7337      13.7241
    7338      13.1275
    7339      13.0173
    7340      12.7387
    7341      12.6776
    7342      12.6820
    7343      13.2417
    7344      13.3307
    7345      13.2386
    7346      12.2252
    7347      12.4170
    7348      12.3370
    7349      12.5216
    7350      11.4583
    7351      12.4208
    7352      12.3221
    7353      13.0285
    7354      12.5738
    7355      13.4999
    7356      13.2823
    7357      12.8119
    7358      12.8744
    7359      11.8871
    7360      12.3520
    7361      12.4304
    7362      11.5340
    7363      12.0384
    7364      11.9971
    7365      12.4395
    7366      11.8726
    7367      12.6717
    7368      11.9602
    7369      11.9727
    7370      12.6722
    7371      12.0124
    7372      12.5175
    7373      12.4693
    7374      12.0067
    7375      11.9188
    7376      11.3228
    7377      12.2032
    7378      12.3156
    7379      12.9864
    7380      12.5992
    7381      13.1058
    7382      12.9712
    7383      13.1955
    7384      13.4044
    7385      13.0291
    7386      13.0680
    7387      12.6605
    7388      13.1499
    7389      12.2557
    7390      13.2013
    7391      13.2733
    7392      12.8609
    7393      12.6705
    7394      12.5136
    7395      13.0036
    7396      13.0848
    7397      12.8621
    7398      12.7524
    7399      12.3551
    7400      12.4798
    7401      13.0809
    7402      12.8246
    7403      12.8476
    7404      12.7275
    7405      12.0442
    7406      12.2851
    7407      12.3826
    7408      12.9855
    7409      13.4515
    7410      12.9013
    7411      13.0454
    7412      13.3048
    7413      12.9852
    7414      13.2667
    7415      12.0937
    7416      12.6515
    7417      12.8953
    7418      12.8105
    7419      13.6727
    7420      14.0925
    7421      14.4459
    7422      13.4031
    7423      13.3477
    7424      13.0668
    7425      13.4413
    7426      12.8133
    7427      13.6637
    7428      13.6764
    7429      13.6877
    7430      14.1293
    7431      13.5788
    7432      14.4579
    7433      14.5466
    7434      14.8606
    7435      15.2822
    7436      13.7806
    7437      14.6796
    7438      14.7831
    7439      14.2967
    7440      14.6353
    7441      13.7381
    7442      13.9134
    7443      15.1841
    7444      14.9456
    7445      15.1649
    7446      14.1844
    7447      14.6301
    7448      14.4910
    7449      14.1176
    7450      13.7881
    7451      14.1370
    7452      14.6662
    7453      14.1895
    7454      14.6973
    7455      15.2977
    7456      15.5157
    7457      15.5637
    7458      15.9454
    7459      15.3614
    7460      15.6984
    7461      14.9388
    7462      15.4432
    7463      16.0405
    7464      16.4623
    7465      16.3720
    7466      16.0754
    7467      15.2045
    7468      15.0389
    7469      14.6779
    7470      15.1083
    7471      16.0722
    7472      15.9430
    7473      15.2887
    7474      15.3520
    7475      15.8018
    7476      14.9427
    7477      15.2696
    7478      15.7015
    7479      15.3870
    7480      15.6051
    7481      15.4271
    7482      15.3706
    7483      15.3443
    7484      14.9804
    7485      14.1488
    7486      14.7686
    7487      13.9813
    7488      14.9279
    7489      14.3454
    7490      14.6896
    7491      14.8693
    7492      14.6865
    7493      13.8238
    7494      13.9032
    7495      13.3066
    7496      13.7891
    7497      14.0131
    7498      13.9404
    7499      14.2675
    7500      14.4820
    7501      14.2471
    7502      14.1813
    7503      13.7947
    7504      14.3601
    7505      14.2952
    7506      14.9305
    7507      15.1391
    7508      15.3788
    7509      14.5381
    7510      14.2363
    7511      14.1111
    7512      14.2598
    7513      13.1571
    7514      13.7023
    7515      13.9841
    7516      13.6759
    7517      14.1121
    7518      14.2544
    7519      13.8367
    7520      13.6872
    7521      14.3641
    7522      13.9259
    7523      13.9808
    7524      14.3005
    7525      14.0411
    7526      14.0374
    7527      13.7271
    7528      14.6063
    7529      14.0201
    7530      14.0609
    7531      13.0825
    7532      13.3377
    7533      13.1232
    7534      13.2112
    7535      14.4199
    7536      14.2050
    7537      14.4926
    7538      14.0017
    7539      13.9990
    7540      13.8513
    7541      13.8048
    7542      13.4419
    7543      14.2264
    7544      13.6533
    7545      14.5117
    7546      13.4755
    7547      14.4363
    7548      13.9446
    7549      14.0592
    7550      13.1023
    7551      13.5796
    7552      13.3963
    7553      13.1910
    7554      13.1672
    7555      12.8153
    7556      12.7839
    7557      13.0693
    7558      13.2768
    7559      13.4027
    7560      13.7191
    7561      13.8319
    7562      13.6292
    7563      13.8756
    7564      14.4681
    7565      14.7738
    7566      14.5633
    7567      14.7620
    7568      14.5443
    7569      14.2112
    7570      13.9251
    7571      14.3841
    7572      14.5099
    7573      13.3725
    7574      13.3889
    7575      13.8538
    7576      14.4508
    7577      14.0228
    7578      14.0786
    7579      13.8602
    7580      14.1245
    7581      13.0921
    7582      13.2177
    7583      13.5266
    7584      13.9441
    7585      13.4517
    7586      13.3500
    7587      13.5700
    7588      13.2617
    7589      13.2790
    7590      13.7219
    7591      13.6548
    7592      12.7097
    7593      13.6479
    7594      13.7774
    7595      13.1862
    7596      12.8333
    7597      12.6131
    7598      13.0051
    7599      12.9624
    7600      13.1169
    7601      13.0142
    7602      13.2307
    7603      13.3827
    7604      13.7522
    7605      13.0614
    7606      13.1069
    7607      12.5537
    7608      13.6305
    7609      14.2818
    7610      13.0046
    7611      13.9546
    7612      13.9277
    7613      13.3746
    7614      13.4877
    7615      14.4409
    7616      14.2148
    7617      13.2772
    7618      13.1653
    7619      13.1353
    7620      13.0007
    7621      12.6903
    7622      12.5374
    7623      12.6391
    7624      13.6699
    7625      13.4979
    7626      13.7733
    7627      13.5284
    7628      13.6690
    7629      13.0172
    7630      13.0362
    7631      12.6799
    7632      13.4174
    7633      13.4078
    7634      14.8811
    7635      13.9620
    7636      14.0048
    7637      14.6504
    7638      14.0792
    7639      14.3041
    7640      14.3327
    7641      13.4845
    7642      13.4790
    7643      13.3514
    7644      13.0335
    7645      13.4367
    7646      13.1016
    7647      13.3702
    7648      12.7867
    7649      13.2055
    7650      13.4975
    7651      12.4992
    7652      13.0873
    7653      12.4742
    7654      12.9106
    7655      11.4092
    7656      13.0752
    7657      12.8016
    7658      13.6433
    7659      13.4611
    7660      13.0594
    7661      13.0262
    7662      13.7480
    7663      13.6073
    7664      13.0927
    7665      13.3129
    7666      13.5951
    7667      13.9606
    7668      13.9233
    7669      12.7997
    7670      14.0734
    7671      13.2321
    7672      13.0461
    7673      12.8302
    7674      13.7477
    7675      13.2711
    7676      12.9960
    7677      13.4327
    7678      12.9650
    7679      13.5625
    7680      13.1118
    7681      13.6793
    7682      13.1626
    7683      13.7703
    7684      13.9255
    7685      13.7600
    7686      13.1851
    7687      13.2248
    7688      13.0284
    7689      13.1629
    7690      13.4681
    7691      13.5074
    7692      12.6379
    7693      13.8557
    7694      14.1623
    7695      13.7022
    7696      13.1399
    7697      12.7901
    7698      12.9004
    7699      13.2638
    7700      13.0035
    7701      12.8788
    7702      12.4890
    7703      12.7421
    7704      13.2314
    7705      13.9212
    7706      13.2974
    7707      13.9456
    7708      13.6467
    7709      14.3679
    7710      13.6322
    7711      14.2104
    7712      14.1883
    7713      13.1217
    7714      12.8501
    7715      12.7161
    7716      12.6267
    7717      12.8079
    7718      12.6877
    7719      13.1113
    7720      12.7955
    7721      13.1056
    7722      13.9981
    7723      13.6744
    7724      12.6011
    7725      12.9895
    7726      12.6864
    7727      12.6073
    7728      12.2323
    7729      12.2402
    7730      12.0787
    7731      11.4481
    7732      11.3034
    7733      10.5768
    7734      11.1477
    7735      10.8422
    7736      12.0445
    7737      11.5994
    7738      11.2451
    7739      11.8109
    7740      12.5561
    7741      12.5322
    7742      12.2730
    7743      11.4229
    7744      11.7360
    7745      11.2872
    7746      11.0896
    7747      11.2635
    7748      10.8393
    7749      10.6129
    7750      11.7652
    7751      11.0449
    7752      12.0166
    7753      11.6208
    7754      11.6611
    7755      11.5574
    7756      12.5206
    7757      12.4374
    7758      12.5137
    7759      11.6049
    7760      11.7020
    7761      11.5355
    7762      12.1475
    7763      12.2727
    7764      11.6923
    7765      12.3156
    7766      11.7041
    7767      11.0128
    7768      11.5239
    7769      11.3426
    7770      11.7064
    7771      11.2006
    7772      11.6750
    7773      10.8684
    7774      11.1659
    7775      11.3630
    7776      11.5646
    7777      11.3173
    7778      11.5360
    7779      11.4897
    7780      11.8153
    7781      11.8160
    7782      11.6909
    7783      12.5571
    7784      11.3392
    7785      11.2468
    7786      11.1783
    7787      11.0977
    7788      11.6131
    7789      11.8771
    7790      11.8125
    7791      11.8382
    7792      11.8139
    7793      11.8752
    7794      11.4073
    7795      11.8664
    7796      12.1511
    7797      11.8482
    7798      11.0627
    7799      11.3827
    7800      10.6272
    7801      11.2201
    7802      10.4638
    7803      10.7635
    7804      11.6579
    7805      10.9354
    7806      10.8514
    7807      11.4144
    7808      10.7021
    7809      11.1186
    7810      10.4933
    7811      11.2968
    7812      11.3966
    7813      11.5458
    7814      11.5631
    7815      11.6583
    7816      10.1898
    7817      11.5447
    7818      11.0336
    7819      11.3969
    7820      10.9754
    7821      10.4883
    7822       9.8553
    7823      10.4459
    7824      10.8185
    7825      10.1961
    7826      10.5905
    7827      10.2733
    7828      10.4666
    7829      10.6303
    7830      11.1090
    7831      10.6805
    7832      10.7916
    7833      11.1942
    7834      10.4459
    7835      10.0192
    7836      10.7695
    7837      10.1465
    7838       9.4618
    7839      10.0099
    7840       9.9003
    7841      10.3012
    7842       9.9592
    7843       9.9230
    7844      10.4187
    7845      10.0601
    7846      10.0881
    7847      10.0698
    7848       9.3364
    7849      10.1462
    7850      10.0624
    7851       9.7006
    7852       9.9729
    7853      10.0943
    7854      10.2860
    7855      10.5844
    7856      11.1530
    7857      11.2125
    7858      10.9162
    7859      11.3822
    7860      11.1688
    7861      10.6983
    7862      11.0852
    7863      10.2576
    7864      10.5373
    7865       9.5594
    7866      10.0436
    7867      10.9978
    7868      10.0834
    7869      10.1025
    7870      10.6929
    7871      10.4560
    7872      10.4715
    7873      10.6479
    7874      11.8405
    7875      10.9781
    7876      11.3529
    7877      11.2355
    7878      11.4109
    7879      11.5713
    7880      11.4058
    7881      10.7476
    7882      10.6541
    7883      11.3712
    7884      11.1225
    7885      10.6487
    7886      10.4175
    7887      10.6264
    7888      10.7295
    7889      10.3467
    7890      10.2918
    7891      10.6347
    7892      10.8027
    7893      11.0942
    7894      11.0133
    7895      10.7200
    7896      11.0631
    7897      10.8984
    7898      10.6646
    7899      10.7633
    7900      10.7384
    7901      10.2570
    7902      10.4323
    7903      10.1143
    7904       9.9057
    7905       9.2486
    7906       9.7736
    7907      10.6781
    7908      10.7136
    7909      11.3750
    7910      10.7824
    7911      10.2382
    7912      11.0586
    7913      10.8228
    7914      10.2364
    7915      10.3186
    7916      10.5965
    7917      10.4283
    7918       9.9017
    7919      10.0430
    7920       9.8555
    7921       9.7350
    7922       9.8856
    7923      10.0839
    7924      10.3807
    7925      10.2660
    7926      10.1542
    7927      10.6202
    7928      10.0353
    7929      10.5049
    7930      10.4592
    7931      10.6373
    7932      10.9653
    7933      10.7113
    7934      11.2764
    7935      10.7481
    7936      10.8896
    7937      11.2029
    7938      11.0313
    7939      10.9979
    7940      10.6652
    7941      10.0599
    7942      10.2839
    7943       9.7427
    7944       9.6625
    7945       9.6638
    7946       9.7740
    7947       9.1603
    7948       9.7571
    7949      10.0145
    7950       9.6780
    7951      10.0913
    7952      10.3007
    7953      10.1978
    7954      10.5188
    7955      10.6410
    7956       9.3230
    7957       9.4555
    7958       9.3898
    7959       9.4751
    7960       9.7527
    7961       9.3487
    7962      10.0205
    7963      10.0703
    7964      10.1504
    7965      10.6020
    7966      10.4372
    7967      10.3627
    7968       9.9545
    7969       9.3352
    7970      10.1902
    7971      10.1273
    7972       9.8249
    7973       9.4926
    7974       9.5963
    7975      10.0851
    7976      10.8282
    7977      11.1376
    7978      10.1481
    7979      10.6188
    7980      10.3518
    7981       9.9307
    7982       9.7875
    7983      10.0624
    7984      10.2201
    7985      10.8122
    7986      10.7884
    7987      10.6608
    7988      10.7842
    7989      11.3636
    7990      11.5268
    7991      10.9663
    7992      11.4299
    7993      11.4793
    7994      11.0698
    7995      11.3505
    7996      11.9864
    7997      11.6749
    7998      11.4536
    7999      11.3744
    8000      10.6473
    8001      11.0247
    8002      10.4385
    8003      11.4003
    8004      11.1542
    8005      11.0507
    8006      10.9071
    8007      11.0662
    8008      10.5165
    8009      11.0242
    8010      10.4475
    8011      10.2571
    8012      10.4984
    8013      10.6437
    8014      10.6528
    8015      10.9084
    8016      10.6429
    8017      11.3082
    8018      11.4049
    8019      10.9845
    8020      10.9619
    8021      10.8395
    8022      11.1262
    8023      10.2887
    8024      10.7671
    8025      10.3068
    8026      10.3463
    8027       9.9661
    8028      10.9193
    8029      10.6991
    8030       9.7534
    8031      10.6735
    8032       9.8465
    8033      10.7773
    8034      11.3916
    8035      10.8178
    8036      10.7369
    8037      11.2309
    8038      11.1775
    8039      10.7049
    8040      11.0461
    8041      11.1967
    8042      11.1911
    8043      11.3216
    8044      11.2321
    8045      10.6763
    8046      10.5140
    8047      10.3310
    8048      11.2000
    8049      11.1186
    8050      11.4644
    8051      10.6625
    8052      10.9838
    8053      10.5257
    8054      10.9050
    8055      11.1206
    8056      11.2281
    8057      10.5629
    8058      10.8819
    8059      10.4570
    8060      11.0094
    8061      10.5171
    8062      11.0638
    8063      11.0665
    8064      11.5435
    8065      11.1488
    8066      11.1704
    8067      11.3671
    8068      10.6695
    8069      11.4414
    8070      11.0971
    8071      10.8019
    8072      11.1655
    8073      11.3817
    8074      10.8620
    8075      11.0455
    8076      11.0589
    8077      10.9723
    8078      11.0465
    8079      10.8787
    8080      10.8008
    8081      11.3108
    8082      11.0888
    8083      11.4032
    8084      10.9021
    8085      10.5783
    8086      10.9313
    8087      11.1397
    8088      11.4403
    8089      11.3736
    8090      11.2942
    8091      11.6872
    8092      11.1506
    8093      11.4136
    8094      12.0732
    8095      11.3195
    8096      11.5196
    8097      12.3653
    8098      11.3571
    8099      10.5405
    8100      11.3833
    8101      11.4597
    8102      11.1837
    8103      12.1614
    8104      11.3096
    8105      10.9970
    8106      11.5012
    8107      10.9642
    8108      11.2781
    8109      11.5349
    8110      11.0631
    8111      11.2824
    8112      11.1040
    8113      10.5738
    8114      10.8098
    8115      11.0694
    8116      10.9550
    8117      11.0655
    8118      11.5684
    8119      11.3917
    8120      11.8571
    8121      10.9052
    8122      10.5501
    8123      10.2849
    8124       9.8788
    8125      10.1811
    8126      10.0497
    8127      10.6741
    8128      10.6723
    8129      10.9480
    8130      10.1751
    8131      10.1793
    8132      10.6163
    8133      10.7167
    8134      10.5125
    8135      10.5767
    8136      10.2106
    8137       9.8137
    8138       9.6559
    8139      10.6806
    8140      10.3426
    8141      10.8179
    8142      10.5218
    8143      11.2875
    8144      10.6854
    8145      10.4691
    8146      10.1108
    8147       9.9291
    8148      10.4323
    8149      10.3498
    8150      10.6991
    8151      10.5056
    8152      10.3328
    8153      10.9924
    8154      11.0480
    8155      10.7540
    8156      10.2557
    8157      10.0922
    8158      10.3426
    8159       9.7143
    8160      10.0394
    8161      10.6497
    8162      10.2872
    8163      10.1476
    8164      10.4192
    8165      10.8560
    8166      10.2983
    8167      10.4652
    8168      10.3029
    8169      10.2381
    8170      11.3009
    8171      10.9019
    8172      11.3029
    8173      11.2424
    8174      10.8227
    8175      11.2800
    8176      11.2896
    8177      10.8405
    8178      11.0909
    8179      11.3735
    8180      10.7718
    8181      11.5866
    8182      11.5549
    8183      10.8858
    8184      10.8209
    8185      11.6587
    8186      11.6370
    8187      11.1616
    8188      11.3687
    8189      11.0049
    8190      11.2217
    8191      11.4797
    8192      11.3973
    8193      11.5574
    8194      11.0414
    8195      10.9416
    8196      11.2698
    8197      11.2677
    8198      11.3171
    8199      11.5387
    8200      11.5004
    8201      11.5717
    8202      11.3571
    8203      11.2424
    8204      10.6561
    8205      11.0252
    8206      11.0609
    8207      10.7448
    8208      11.4019
    8209      11.2757
    8210      11.2825
    8211      11.1376
    8212      11.0362
    8213      10.6809
    8214      11.0687
    8215      10.8633
    8216      10.9011
    8217      11.2462
    8218      11.2439
    8219      11.5500
    8220      11.4694
    8221      11.8878
    8222      12.4729
    8223      11.6375
    8224      11.4501
    8225      11.7174
    8226      11.1518
    8227      11.5874
    8228      12.1724
    8229      12.2869
    8230      12.6365
    8231      11.8095
    8232      12.3524
    8233      11.7688
    8234      12.3483
    8235      12.2375
    8236      12.6610
    8237      13.1773
    8238      12.6284
    8239      12.7926
    8240      12.6643
    8241      12.0980
    8242      12.5873
    8243      12.6902
    8244      12.9843
    8245      12.2650
    8246      12.3844
    8247      12.5242
    8248      12.4516
    8249      12.7613
    8250      12.2031
    8251      12.2829
    8252      11.9885
    8253      12.5810
    8254      12.9554
    8255      12.6339
    8256      12.9115
    8257      12.5378
    8258      12.1426
    8259      12.0041
    8260      13.2244
    8261      13.1921
    8262      12.5220
    8263      13.5760
    8264      13.1643
    8265      13.2262
    8266      13.7368
    8267      14.5095
    8268      14.0877
    8269      14.4902
    8270      14.3959
    8271      14.2964
    8272      14.8549
    8273      15.0354
    8274      14.3703
    8275      15.1558
    8276      14.6926
    8277      14.3178
    8278      14.2083
    8279      14.0191
    8280      13.7678
    8281      13.9728
    8282      14.6629
    8283      13.9906
    8284      14.2321
    8285      14.1959
    8286      14.1655
    8287      14.3960
    8288      14.2480
    8289      14.2944
    8290      14.8556
    8291      14.2405
    8292      14.4341
    8293      14.4652
    8294      14.9705
    8295      15.1847
    8296      15.3338
    8297      15.3624
    8298      16.1124
    8299      15.5381
    8300      15.2156
    8301      15.1933
    8302      15.6198
    8303      15.4699
    8304      15.5772
    8305      15.5308
    8306      15.5019
    8307      15.4013
    8308      15.9736
    8309      15.8214
    8310      15.3713
    8311      16.2875
    8312      15.4907
    8313      15.8283
    8314      15.6697
    8315      15.8293
    8316      15.9915
    8317      14.7093
    8318      14.8126
    8319      13.8053
    8320      14.8182
    8321      14.9686
    8322      14.6643
    8323      14.8659
    8324      15.5791
    8325      15.0914
    8326      16.0429
    8327      16.5972
    8328      15.9303
    8329      15.2870
    8330      15.3071
    8331      15.2610
    8332      15.4841
    8333      14.8599
    8334      14.7405
    8335      14.7245
    8336      14.6100
    8337      14.2126
    8338      14.6786
    8339      14.4100
    8340      13.9197
    8341      14.2440
    8342      14.1578
    8343      14.7998
    8344      14.5426
    8345      14.1894
    8346      14.9717
    8347      14.8005
    8348      14.3062
    8349      15.2102
    8350      14.6647
    8351      14.6029
    8352      15.1406
    8353      15.0113
    8354      14.6276
    8355      15.1965
    8356      14.4944
    8357      14.2952
    8358      14.1806
    8359      14.2589
    8360      14.2345
    8361      14.4418
    8362      14.6191
    8363      14.6418
    8364      14.8044
    8365      15.1044
    8366      15.2023
    8367      14.5883
    8368      15.1256
    8369      15.0693
    8370      14.8794
    8371      15.2519
    8372      15.5427
    8373      14.8093
    8374      14.0667
    8375      14.3500
    8376      14.0310
    8377      14.3319
    8378      14.2494
    8379      15.2452
    8380      15.0270
    8381      14.9511
    8382      14.7782
    8383      14.4922
    8384      14.9680
    8385      14.4603
    8386      15.0288
    8387      14.7988
    8388      14.9997
    8389      14.9829
    8390      15.0831
    8391      14.4310
    8392      14.7117
    8393      14.5054
    8394      13.7732
    8395      13.3958
    8396      14.6118
    8397      14.2318
    8398      13.9067
    8399      13.9003
    8400      14.4664
    8401      14.5735
    8402      13.8283
    8403      13.5321
    8404      13.5448
    8405      13.6727
    8406      13.9059
    8407      13.5642
    8408      13.0947
    8409      14.4107
    8410      14.1293
    8411      15.0862
    8412      13.8144
    8413      14.0908
    8414      14.2385
    8415      14.2323
    8416      13.2332
    8417      14.1861
    8418      13.9919
    8419      13.0736
    8420      13.4865
    8421      13.0998
    8422      13.7405
    8423      13.0136
    8424      13.3524
    8425      13.7789
    8426      13.4563
    8427      13.5537
    8428      12.9817
    8429      13.8588
    8430      13.6158
    8431      14.0376
    8432      13.1734
    8433      13.1380
    8434      13.6519
    8435      13.0415
    8436      13.7214
    8437      13.3376
    8438      12.9428
    8439      12.7101
    8440      13.8353
    8441      13.8876
    8442      13.3907
    8443      13.3080
    8444      13.2270
    8445      13.1874
    8446      12.9973
    8447      12.8409
    8448      12.3642
    8449      12.1912
    8450      13.1350
    8451      13.2657
    8452      13.6151
    8453      14.2760
    8454      14.9561
    8455      14.2486
    8456      14.3681
    8457      13.8643
    8458      14.4353
    8459      13.8112
    8460      14.4240
    8461      14.4036
    8462      13.8448
    8463      14.7406
    8464      14.1985
    8465      14.4184
    8466      14.7251
    8467      14.1758
    8468      14.3423
    8469      14.2230
    8470      14.8833
    8471      15.0546
    8472      15.2367
    8473      15.2097
    8474      15.3756
    8475      14.6294
    8476      14.5685
    8477      14.5070
    8478      13.8387
    8479      13.9044
    8480      13.3069
    8481      13.7569
    8482      13.8281
    8483      13.8411
    8484      13.2278
    8485      13.4553
    8486      13.5600
    8487      12.8432
    8488      13.7781
    8489      13.0030
    8490      13.4738
    8491      13.1395
    8492      13.6512
    8493      13.0324
    8494      13.8102
    8495      13.5204
    8496      13.5044
    8497      13.7809
    8498      14.2907
    8499      14.4903
    8500      13.9639
    8501      13.8881
    8502      13.0344
    8503      13.3365
    8504      13.2543
    8505      12.8885
    8506      12.3280
    8507      13.0491
    8508      12.6092
    8509      13.5033
    8510      12.7533
    8511      13.2478
    8512      13.4099
    8513      13.3985
    8514      13.1473
    8515      13.3942
    8516      13.5113
    8517      13.3400
    8518      13.4000
    8519      13.2272
    8520      13.5641
    8521      12.4854
    8522      12.6400
    8523      12.5583
    8524      12.6729
    8525      13.4760
    8526      13.4335
    8527      13.2104
    8528      13.1808
    8529      13.1587
    8530      13.1161
    8531      13.0079
    8532      12.3297
    8533      12.5717
    8534      12.1558
    8535      12.5152
    8536      13.0002
    8537      12.6160
    8538      12.1398
    8539      12.7353
    8540      13.1049
    8541      13.0973
    8542      12.1377
    8543      12.3698
    8544      11.8841
    8545      12.3843
    8546      12.6558
    8547      12.2165
    8548      12.7883
    8549      12.3933
    8550      13.0841
    8551      12.1119
    8552      12.1432
    8553      12.4025
    8554      12.7629
    8555      13.1718
    8556      12.5094
    8557      13.7123
    8558      13.0647
    8559      13.4583
    8560      13.1248
    8561      13.3145
    8562      13.2882
    8563      12.9787
    8564      12.0683
    8565      12.4633
    8566      12.2046
    8567      13.3714
    8568      12.6584
    8569      12.4941
    8570      13.1336
    8571      12.5481
    8572      12.6162
    8573      13.0694
    8574      13.0116
    8575      13.3755
    8576      12.9602
    8577      12.8579
    8578      12.7407
    8579      13.2031
    8580      13.8055
    8581      13.4626
    8582      13.4325
    8583      13.6061
    8584      14.3538
    8585      13.7797
    8586      14.4773
    8587      14.0995
    8588      15.2653
    8589      14.0794
    8590      14.2999
    8591      13.8854
    8592      13.4694
    8593      14.3619
    8594      14.7538
    8595      15.1398
    8596      15.6191
    8597      14.9116
    8598      15.0885
    8599      14.6728
    8600      14.8719
    8601      15.4670
    8602      16.0641
    8603      15.7768
    8604      14.9028
    8605      14.6692
    8606      14.6542
    8607      14.0014
    8608      14.5632
    8609      14.5465
    8610      13.6443
    8611      14.1791
    8612      12.8294
    8613      14.2526
    8614      13.7398
    8615      13.1678
    8616      13.0927
    8617      12.9230
    8618      13.3334
    8619      12.7837
    8620      12.9690
    8621      12.8856
    8622      12.5832
    8623      12.2821
    8624      12.3031
    8625      12.7507
    8626      13.6804
    8627      13.3153
    8628      12.9225
    8629      12.7342
    8630      13.3496
    8631      13.2167
    8632      13.6369
    8633      12.8136
    8634      12.1506
    8635      12.8222
    8636      12.6955
    8637      13.0500
    8638      12.1022
    8639      11.7179
    8640      11.1897
    8641      11.7906
    8642      12.7162
    8643      12.8602
    8644      13.2181
    8645      13.1386
    8646      13.3654
    8647      13.6868
    8648      13.5112
    8649      13.2797
    8650      14.3243
    8651      14.1095
    8652      14.4654
    8653      13.8876
    8654      13.5074
    8655      13.4554
    8656      13.4173
    8657      12.6213
    8658      12.6255
    8659      12.9845
    8660      13.2292
    8661      13.1045
    8662      13.1903
    8663      13.2241
    8664      12.9647
    8665      13.4388
    8666      12.6119
    8667      13.1743
    8668      12.4143
    8669      13.2333
    8670      14.2324
    8671      13.8823
    8672      13.5079
    8673      13.7012
    8674      13.6248
    8675      13.6022
    8676      14.1842
    8677      14.2165
    8678      13.4084
    8679      14.2022
    8680      13.7700
    8681      13.4481
    8682      13.7971
    8683      13.7158
    8684      14.3620
    8685      13.5947
    8686      14.2611
    8687      14.4635
    8688      13.6209
    8689      14.3072
    8690      15.0004
    8691      14.0347
    8692      14.3877
    8693      14.8608
    8694      14.9183
    8695      14.8462
    8696      15.8921
    8697      14.6508
    8698      15.7240
    8699      14.9260
    8700      15.6651
    8701      14.6533
    8702      14.4110
    8703      13.9438
    8704      13.7677
    8705      14.0063
    8706      13.6394
    8707      14.0513
    8708      13.5861
    8709      13.3990
    8710      13.5258
    8711      13.3966
    8712      14.3847
    8713      14.0054
    8714      13.9345
    8715      12.9856
    8716      13.7845
    8717      13.3663
    8718      13.1743
    8719      12.9333
    8720      12.9549
    8721      13.1330
    8722      13.2962
    8723      13.4264
    8724      12.7019
    8725      12.7568
    8726      13.1911
    8727      13.1340
    8728      12.6986
    8729      13.0761
    8730      13.0527
    8731      12.7316
    8732      13.1461
    8733      12.3309
    8734      12.0806
    8735      13.0318
    8736      11.8869
    8737      12.6720
    8738      13.3795
    8739      12.4953
    8740      13.6255
    8741      12.6387
    8742      12.6444
    8743      13.4174
    8744      13.0729
    8745      12.6841
    8746      12.1611
    8747      13.5064
    8748      13.2272
    8749      12.9855
    8750      13.4399
    8751      13.4175
    8752      12.8327
    8753      13.6014
    8754      13.7013
    8755      12.9996
    8756      13.1271
    8757      12.7900
    8758      12.7212
    8759      13.0651
    8760      13.0268
    8761      12.2760
    8762      12.0163
    8763      11.4607
    8764      11.3438
    8765      11.7116
    8766      12.3744
    8767      12.3020
    8768      12.1359
    8769      12.2406
    8770      11.4718
    8771      12.4447
    8772      12.7653
    8773      12.8250
    8774      11.9248
    8775      11.3523
    8776      11.8986
    8777      11.9046
    8778      11.9351
    8779      11.9937
    8780      11.6129
    8781      11.8370
    8782      12.3697
    8783      11.0167
    8784      11.6723
    8785      11.2775
    8786      11.7780
    8787      11.4518
    8788      11.1674
    8789      11.8227
    8790      10.0049
    8791      11.5910
    8792      11.5332
    8793      10.6735
    8794      10.6526
    8795      10.6721
    8796      10.4376
    8797      10.5933
    8798      10.4195
    8799      10.8584
    8800      10.1873
    8801      10.6927
    8802      11.1264
    8803      11.1808
    8804      11.4737
    8805      10.9359
    8806      10.9131
    8807      11.5512
    8808      11.9128
    8809      10.6166
    8810      10.7165
    8811      11.2096
    8812      10.5017
    8813      10.9971
    8814      10.9787
    8815      11.4207
    8816      11.3763
    8817      11.6902
    8818      11.7137
    8819      11.9251
    8820      12.0883
    8821      11.4169
    8822      11.6961
    8823      12.1022
    8824      11.8526
    8825      11.9149
    8826      12.4428
    8827      12.6549
    8828      12.2624
    8829      12.2808
    8830      12.7017
    8831      12.7501
    8832      12.2544
    8833      12.6422
    8834      12.8493
    8835      12.9721
    8836      13.0588
    8837      12.8513
    8838      13.3620
    8839      12.9065
    8840      13.2936
    8841      13.1444
    8842      13.1018
    8843      13.3580
    8844      12.9616
    8845      12.4099
    8846      12.7310
    8847      12.6010
    8848      12.8685
    8849      12.3684
    8850      12.8788
    8851      12.9290
    8852      13.0438
    8853      12.4980
    8854      12.8283
    8855      12.1111
    8856      12.3029
    8857      11.6594
    8858      11.7705
    8859      12.4559
    8860      12.4478
    8861      12.4099
    8862      12.0591
    8863      12.0893
    8864      12.3201
    8865      11.6058
    8866      12.1983
    8867      12.3741
    8868      11.4360
    8869      11.6542
    8870      11.7524
    8871      11.9164
    8872      11.6066
    8873      12.0345
    8874      11.7205
    8875      12.2829
    8876      12.5668
    8877      11.7485
    8878      11.5760
    8879      11.9775
    8880      12.1630
    8881      12.3415
    8882      12.8768
    8883      12.4417
    8884      12.1406
    8885      12.4730
    8886      11.7374
    8887      11.5502
    8888      12.2474
    8889      11.6359
    8890      11.8598
    8891      11.8188
    8892      10.5738
    8893      11.5494
    8894      11.2398
    8895      10.5117
    8896      10.9177
    8897      10.2812
    8898       9.7696
    8899       9.5045
    8900       9.2867
    8901      10.2266
    8902       9.3132
    8903       9.3626
    8904       9.7642
    8905       9.7170
    8906       9.9166
    8907       9.6441
    8908       9.1909
    8909       9.4651
    8910      10.2342
    8911      10.6046
    8912      10.5038
    8913      10.4742
    8914      10.1912
    8915      10.7361
    8916      10.4792
    8917      11.1864
    8918      10.6024
    8919       9.6899
    8920      10.0677
    8921       9.9585
    8922      10.0597
    8923      10.1747
    8924      11.3225
    8925      11.1738
    8926      11.1666
    8927      10.6664
    8928      10.4946
    8929      10.5314
    8930      10.3319
    8931      11.0570
    8932      10.6234
    8933      10.7593
    8934      11.8186
    8935      11.6502
    8936      11.0225
    8937      10.9702
    8938      10.7770
    8939      10.7257
    8940      10.9476
    8941      10.2728
    8942      10.3637
    8943      10.2960
    8944      10.7087
    8945      10.5206
    8946      10.3331
    8947      10.6437
    8948      10.8949
    8949      10.7440
    8950      11.0036
    8951      10.7632
    8952      10.2341
    8953      11.0400
    8954      11.2361
    8955      11.0363
    8956      11.2437
    8957      11.0895
    8958      11.2257
    8959      11.2461
    8960      11.3182
    8961      11.6484
    8962      11.2903
    8963      10.8981
    8964      10.3376
    8965      10.1061
    8966      10.8568
    8967      10.5068
    8968      10.1462
    8969      10.4174
    8970      10.4735
    8971      10.3074
    8972      10.3898
    8973      10.8357
    8974      10.8091
    8975      11.4806
    8976      10.4147
    8977      10.1447
    8978      10.4804
    8979      10.0078
    8980       9.9444
    8981      10.0093
    8982      10.4951
    8983      10.8434
    8984      10.9033
    8985      11.0090
    8986      10.7002
    8987      10.8783
    8988      10.7222
    8989      10.3250
    8990       9.8706
    8991      10.8267
    8992      11.0726
    8993      11.4472
    8994      11.1524
    8995      11.7930
    8996      11.9529
    8997      11.9851
    8998      11.7153
    8999      12.4807
    9000      10.9428
    9001      11.0206
    9002      11.0316
    9003      11.1759
    9004      11.0132
    9005      12.5430
    9006      11.9390
    9007      11.2139
    9008      11.1984
    9009      11.8879
    9010      11.0374
    9011      11.1926
    9012      11.6492
    9013      11.9675
    9014      12.2297
    9015      12.5609
    9016      12.1838
    9017      12.4399
    9018      11.8655
    9019      12.3347
    9020      11.6445
    9021      12.2956
    9022      12.1031
    9023      11.8996
    9024      11.3983
    9025      11.3176
    9026      10.9740
    9027      11.8345
    9028      11.4549
    9029      11.3325
    9030      11.4265
    9031      11.1737
    9032      11.2934
    9033      11.3060
    9034      10.6666
    9035      11.5520
    9036      11.2513
    9037      11.7134
    9038      11.7410
    9039      11.2524
    9040      11.7817
    9041      11.6887
    9042      11.7441
    9043      11.4491
    9044      12.3330
    9045      11.8006
    9046      11.9517
    9047      12.1253
    9048      12.3983
    9049      12.0159
    9050      11.8405
    9051      11.7575
    9052      11.3141
    9053      11.6836
    9054      12.1596
    9055      11.9967
    9056      11.3607
    9057      11.4759
    9058      11.1096
    9059      11.2703
    9060      11.7184
    9061      11.4172
    9062      10.7965
    9063      10.7976
    9064      10.5687
    9065      11.1703
    9066      11.1748
    9067      11.5529
    9068      11.9703
    9069      12.1666
    9070      11.7837
    9071      12.4253
    9072      12.2897
    9073      11.8952
    9074      10.7090
    9075      11.6994
    9076      11.6233
    9077      11.6952
    9078      11.5868
    9079      11.5482
    9080      11.7064
    9081      11.3770
    9082      11.0990
    9083      11.4084
    9084      12.0413
    9085      12.3551
    9086      11.6307
    9087      11.2478
    9088      12.3293
    9089      12.1711
    9090      11.9880
    9091      11.8733
    9092      12.5562
    9093      12.3996
    9094      11.8691
    9095      10.6595
    9096      11.6911
    9097      10.7343
    9098      11.5253
    9099      11.3849
    9100      11.4011
    9101      11.8190
    9102      11.3807
    9103      11.6206
    9104      11.1885
    9105      12.6959
    9106      12.7444
    9107      12.5885
    9108      11.8956
    9109      11.7605
    9110      12.5248
    9111      12.1674
    9112      12.7690
    9113      12.5663
    9114      12.6793
    9115      12.5035
    9116      12.8985
    9117      12.9051
    9118      13.4370
    9119      13.1529
    9120      13.0970
    9121      12.7101
    9122      12.4581
    9123      12.5707
    9124      13.0263
    9125      12.6661
    9126      13.1962
    9127      12.3507
    9128      12.4933
    9129      12.4623
    9130      11.9129
    9131      11.4861
    9132      11.1011
    9133      10.9875
    9134      12.5620
    9135      11.6792
    9136      11.1027
    9137      12.0798
    9138      11.6497
    9139      11.4988
    9140      11.8514
    9141      11.7377
    9142      11.5342
    9143      11.2348
    9144      11.8536
    9145      12.0461
    9146      11.4968
    9147      11.1485
    9148      11.4442
    9149      11.8959
    9150      12.0698
    9151      11.9357
    9152      11.9028
    9153      11.6087
    9154      11.5501
    9155      11.7773
    9156      12.1559
    9157      12.1841
    9158      12.6056
    9159      11.7191
    9160      12.3780
    9161      12.1535
    9162      11.1157
    9163      10.3492
    9164      11.1723
    9165      11.1623
    9166      11.2379
    9167      10.0727
    9168      11.4347
    9169      11.6955
    9170      12.2676
    9171      12.4689
    9172      12.3522
    9173      11.7000
    9174      12.2705
    9175      11.4670
    9176      11.5192
    9177      11.7645
    9178      11.7207
    9179      11.3781
    9180      12.4243
    9181      12.3070
    9182      12.5382
    9183      12.9221
    9184      13.0508
    9185      12.4073
    9186      11.6671
    9187      11.7329
    9188      11.4509
    9189      11.1423
    9190      10.9236
    9191      11.2233
    9192      11.7987
    9193      11.1785
    9194      11.7035
    9195      11.7946
    9196      11.6354
    9197      11.6812
    9198      11.0694
    9199      11.3129
    9200      10.9922
    9201      11.6206
    9202      11.0638
    9203      10.9489
    9204      11.4569
    9205      10.9679
    9206      10.8915
    9207      10.5363
    9208      11.0214
    9209      11.1975
    9210      11.2537
    9211      10.9144
    9212      10.9829
    9213      11.7524
    9214      11.5142
    9215      11.3737
    9216      10.6949
    9217      10.6254
    9218      10.3346
    9219      10.5628
    9220      10.2234
    9221       9.6709
    9222      10.5913
    9223      10.6146
    9224      11.0233
    9225      11.0504
    9226      10.8114
    9227      10.6601
    9228      10.8355
    9229      10.9697
    9230      10.3944
    9231      10.1578
    9232       9.3814
    9233       9.4043
    9234       9.8100
    9235      10.0654
    9236       9.9076
    9237       9.5356
    9238       9.3248
    9239       9.5724
    9240       9.7526
    9241       9.9018
    9242      10.2597
    9243      10.6035
    9244      10.8869
    9245      11.0341
    9246      11.3945
    9247      11.4128
    9248      11.5211
    9249      11.3514
    9250      10.4477
    9251      10.6317
    9252      10.4091
    9253      10.8227
    9254      10.9455
    9255      11.1876
    9256      10.5767
    9257      10.7492
    9258      10.0822
    9259      11.0713
    9260      10.5526
    9261      10.5557
    9262      10.8723
    9263      10.9402
    9264      10.4681
    9265      10.5868
    9266      10.7425
    9267      11.3843
    9268      11.0348
    9269      10.9364
    9270      11.2664
    9271      10.9266
    9272      11.1661
    9273      10.9149
    9274      11.3880
    9275      11.6634
    9276      11.1474
    9277      11.1226
    9278      10.9429
    9279      11.5301
    9280      12.4036
    9281      11.1629
    9282      10.6809
    9283      11.2689
    9284      11.4517
    9285      11.3554
    9286      10.6588
    9287      10.4890
    9288      10.1865
    9289       9.5637
    9290      10.4192
    9291      10.5143
    9292       9.7507
    9293       9.7615
    9294       9.7899
    9295      10.2946
    9296      11.1734
    9297       9.9724
    9298      10.4668
    9299       9.9979
    9300      10.2797
    9301      10.3069
    9302       9.8766
    9303      10.5567
    9304      10.0796
    9305      10.2971
    9306      10.8552
    9307       9.3391
    9308       9.3653
    9309       9.7889
    9310       9.4504
    9311       9.4091
    9312       9.9808
    9313       9.6560
    9314       9.0696
    9315       9.0912
    9316       8.7181
    9317       8.8454
    9318       8.7202
    9319       8.3628
    9320       8.6463
    9321       9.4001
    9322       8.4444
    9323       8.4258
    9324       8.6056
    9325       8.5227
    9326       8.5606
    9327       8.7583
    9328       8.8500
    9329       8.8295
    9330       9.1279
    9331       9.0498
    9332       9.5582
    9333       9.6877
    9334       8.4224
    9335       9.3751
    9336       9.0955
    9337       8.7189
    9338       9.0061
    9339       9.0935
    9340       9.0172
    9341       8.6026
    9342       9.7377
    9343       8.5539
    9344       9.8566
    9345      10.7334
    9346       9.3548
    9347       8.6439
    9348      10.0275
    9349      10.7080
    9350       9.4010
    9351       9.8242
    9352       9.9161
    9353       9.9827
    9354      10.2367
    9355      10.7517
    9356      11.4748
    9357       9.4772
    9358       9.9926
    9359       9.7183
    9360      10.7259
    9361      10.1699
    9362      10.4815
    9363      10.6891
    9364      10.7259
    9365      10.6045
    9366      10.8800
    9367      11.6520
    9368      11.6056
    9369      10.7656
    9370      10.7549
    9371      10.1420
    9372      10.8184
    9373      11.4705
    9374      10.7968
    9375      10.2286
    9376      11.0154
    9377      10.5505
    9378       9.9522
    9379      10.4662
    9380      10.2900
    9381      11.0598
    9382      10.5970
    9383      10.6078
    9384      11.3556
    9385      11.0679
    9386      11.6834
    9387      11.8108
    9388      12.1830
    9389      12.1761
    9390      12.1014
    9391      12.6209
    9392      11.8149
    9393      11.9246
    9394      11.1980
    9395      11.2715
    9396      10.4561
    9397      11.2712
    9398      10.0061
    9399      10.5653
    9400      11.2743
    9401      11.3731
    9402      10.9090
    9403      10.7317
    9404      10.7030
    9405      10.5304
    9406      10.7808
    9407      11.2693
    9408      11.4325
    9409      10.6078
    9410      11.0229
    9411      11.5052
    9412      10.9227
    9413      11.3442
    9414      11.0656
    9415      11.4323
    9416      12.2959
    9417      11.2302
    9418      11.1028
    9419      11.3837
    9420      10.9120
    9421      11.0679
    9422      11.1303
    9423      11.1601
    9424      11.5961
    9425      11.2811
    9426      10.9674
    9427      10.6370
    9428      10.5284
    9429      10.9163
    9430      10.3437
    9431      11.0722
    9432      11.1999
    9433      10.5566
    9434      10.7790
    9435      10.9692
    9436      10.8288
    9437      11.2845
    9438      10.9210
    9439      10.5886
    9440      10.3001
    9441      10.3905
    9442      10.2102
    9443      10.4280
    9444      10.6709
    9445      11.0059
    9446      10.9112
    9447      10.8587
    9448       9.9194
    9449      10.7369
    9450      10.9826
    9451      11.3867
    9452      10.3032
    9453      10.3315
    9454      10.4368
    9455      10.6530
    9456      11.0033
    9457      10.6946
    9458      10.3301
    9459      10.6819
    9460      10.7400
    9461      10.8423
    9462       9.9810
    9463      10.2987
    9464      10.4313
    9465      10.2197
    9466      10.0537
    9467      10.5771
    9468      10.5224
    9469       9.8685
    9470       9.8900
    9471       9.8123
    9472      10.0943
    9473      10.8551
    9474       9.3403
    9475       9.6551
    9476       9.2330
    9477       9.2007
    9478       9.0334
    9479       9.0424
    9480       8.8212
    9481       9.4040
    9482       9.5763
    9483       9.0496
    9484       9.6376
    9485       8.7753
    9486       8.9430
    9487       8.9463
    9488       8.7919
    9489       8.9869
    9490       8.9080
    9491       8.7610
    9492       9.4724
    9493      10.8743
    9494      10.4680
    9495      10.2848
    9496       9.2762
    9497       9.8142
    9498       9.6820
    9499       9.9503
    9500       9.4670
    9501      10.3570
    9502      11.3657
    9503      11.7383
    9504      11.4419
    9505      11.1893
    9506      10.5520
    9507      11.7685
    9508      11.8091
    9509      11.8073
    9510      11.2757
    9511      11.7973
    9512      11.2101
    9513      10.8467
    9514      10.9036
    9515      10.6326
    9516      10.3102
    9517      10.7457
    9518      10.8651
    9519       9.9106
    9520      10.8056
    9521      10.6338
    9522      10.5718
    9523      10.2637
    9524      11.0988
    9525      11.0718
    9526      10.7247
    9527      10.9637
    9528      10.3629
    9529      10.8136
    9530      10.4475
    9531      10.3205
    9532      11.6504
    9533      11.0768
    9534      11.0755
    9535      11.5011
    9536      11.2651
    9537      11.2040
    9538      12.1046
    9539      12.1956
    9540      12.3254
    9541      12.4198
    9542      13.0628
    9543      12.6257
    9544      12.9900
    9545      12.0993
    9546      12.1678
    9547      12.2212
    9548      11.6364
    9549      12.7200
    9550      12.2084
    9551      12.0465
    9552      12.2491
    9553      12.3343
    9554      12.5817
    9555      11.7025
    9556      11.5897
    9557      11.7091
    9558      11.8104
    9559      11.0559
    9560      11.1568
    9561      11.3250
    9562      11.8256
    9563      11.0825
    9564      11.7001
    9565      10.2055
    9566      10.7158
    9567      10.3987
    9568      11.0319
    9569      10.1329
    9570      10.5335
    9571      10.6896
    9572      10.2429
    9573      10.9592
    9574       9.9610
    9575      10.1509
    9576      10.0716
    9577       9.8119
    9578       9.4290
    9579      10.0055
    9580       9.7592
    9581       9.9569
    9582       9.1980
    9583       9.4480
    9584       9.8331
    9585       9.4160
    9586       8.7876
    9587       9.2628
    9588       9.8722
    9589       9.3119
    9590       9.6206
    9591       9.7676
    9592       9.4373
    9593       8.9398
    9594       8.8195
    9595       9.2044
    9596       9.1948
    9597       9.2062
    9598       8.8808
    9599       8.6734
    9600       9.1039
    9601       8.6521
    9602       8.9578
    9603       8.5729
    9604       8.9636
    9605       9.2709
    9606       8.8332
    9607       8.9084
    9608       9.1050
    9609       8.9847
    9610       8.8297
    9611       9.3084
    9612       8.9916
    9613       9.4411
    9614       9.6054
    9615       9.3132
    9616       8.8147
    9617       9.1065
    9618       9.0660
    9619       9.7761
    9620       9.8915
    9621       9.6598
    9622       9.6284
    9623       9.3917
    9624       9.6516
    9625       9.3006
    9626       8.4804
    9627       8.6333
    9628       8.9965
    9629       8.6737
    9630       9.4520
    9631       9.3872
    9632       8.5192
    9633       8.8505
    9634       8.6879
    9635       8.8628
    9636       9.5803
    9637       9.4477
    9638       9.4089
    9639       8.7612
    9640       9.0969
    9641       9.3463
    9642       8.9902
    9643       9.1665
    9644       9.1054
    9645       9.1965
    9646       9.1846
    9647       8.8712
    9648       9.2677
    9649       9.3675
    9650       9.5401
    9651       9.5615
    9652      10.3481
    9653      10.0273
    9654      10.2431
    9655      10.0323
    9656       9.9455
    9657       9.4550
    9658       9.7668
    9659      10.1203
    9660       9.9887
    9661       9.4595
    9662       9.5817
    9663       9.8161
    9664       9.8801
    9665       9.6268
    9666       9.4384
    9667       9.5724
    9668       9.6815
    9669       9.6264
    9670       9.5252
    9671       8.9961
    9672       9.7072
    9673       9.3003
    9674       9.6407
    9675       9.5728
    9676       8.8294
    9677       9.6820
    9678       9.4444
    9679       8.9796
    9680       9.2710
    9681       9.5486
    9682       9.0833
    9683       9.1261
    9684       9.0703
    9685       8.8058
    9686       9.0395
    9687       9.8643
    9688       9.2296
    9689       9.7329
    9690      10.1255
    9691       9.3665
    9692       9.2172
    9693      10.0421
    9694       9.8769
    9695       9.5496
    9696      10.0680
    9697       9.7396
    9698       9.2236
    9699       9.6872
    9700       9.3119
    9701       9.0920
    9702       9.4023
    9703       9.6628
    9704       9.4875
    9705       9.8989
    9706       9.1772
    9707       9.1084
    9708       9.3799
    9709       8.9323
    9710       8.9474
    9711       9.2283
    9712       8.8750
    9713       9.5223
    9714       9.2606
    9715       8.7092
    9716       8.8102
    9717       8.4306
    9718       8.9695
    9719       9.2528
    9720       8.6348
    9721       8.6094
    9722       8.4903
    9723       9.1181
    9724       8.1392
    9725       7.8158
    9726       8.3643
    9727       8.3355
    9728       8.1792
    9729       8.5996
    9730       8.6004
    9731       8.5300
    9732       8.7265
    9733       8.0389
    9734       8.0686
    9735       8.4247
    9736       8.5429
    9737       8.9204
    9738       8.1616
    9739       8.3174
    9740       8.1903
    9741       8.0328
    9742       8.1762
    9743       8.1636
    9744       8.0821
    9745       8.0501
    9746       7.9856
    9747       8.4615
    9748       8.2033
    9749       8.0507
    9750       8.3712
    9751       7.8110
    9752       7.9822
    9753       8.8125
    9754       9.1276
    9755       8.5512
    9756       8.3710
    9757       8.3494
    9758       8.4685
    9759       8.5116
    9760       8.3320
    9761       8.2002
    9762       8.8162
    9763       7.5496
    9764       7.7637
    9765       8.5200
    9766       7.9774
    9767       8.4825
    9768       8.3482
    9769       8.9300
    9770       8.5002
    9771       9.4287
    9772       8.0925
    9773       8.7989
    9774       8.3224
    9775       8.1077
    9776       8.3216
    9777       8.1263
    9778       8.3846
    9779       8.3818
    9780       8.3708
    9781       8.3704
    9782       8.2145
    9783       8.4333
    9784       8.9175
    9785       8.6482
    9786       8.5697
    9787       8.3549
    9788       8.1491
    9789       8.7099
    9790       8.5016
    9791       8.5292
    9792       8.8756
    9793       8.5123
    9794       9.1137
    9795       8.9509
    9796       9.0974
    9797       9.4788
    9798       9.3653
    9799      10.1156
    9800       9.2660
    9801       8.8357
    9802       9.3163
    9803       9.5010
    9804       9.0068
    9805       8.2266
    9806       9.4853
    9807       8.8910
    9808       8.5430
    9809       8.1134
    9810       8.6681
    9811       8.7356
    9812       8.7568
    9813       8.7522
    9814       8.3839
    9815       8.1414
    9816       8.0767
    9817       7.7958
    9818       8.0529
    9819       8.2320
    9820       7.5565
    9821       8.2668
    9822       8.1230
    9823       8.1437
    9824       8.3964
    9825       8.6375
    9826       8.2776
    9827       7.9496
    9828       7.8009
    9829       7.4793
    9830       7.6860
    9831       7.9833
    9832       8.0265
    9833       8.2669
    9834       8.4827
    9835       7.9908
    9836       7.9645
    9837       7.9761
    9838       8.7919
    9839       8.3272
    9840       8.2460
    9841       8.2347
    9842       8.2338
    9843       8.1512
    9844       7.6946
    9845       8.2515
    9846       8.5109
    9847       8.6541
    9848       8.2798
    9849       8.0196
    9850       8.0611
    9851       8.1738
    9852       8.1468
    9853       8.1360
    9854       8.4926
    9855       7.7510
    9856       8.2510
    9857       8.4916
    9858       8.8166
    9859       8.2540
    9860       8.4456
    9861       8.6292
    9862       8.1444
    9863       8.2470
    9864       8.1364
    9865       7.7214
    9866       8.0307
    9867       7.8429
    9868       7.7257
    9869       7.9755
    9870       7.7867
    9871       7.5770
    9872       7.7775
    9873       7.3627
    9874       7.4110
    9875       7.6549
    9876       7.4707
    9877       7.5019
    9878       7.0353
    9879       7.2498
    9880       7.7832
    9881       7.4770
    9882       7.8844
    9883       7.4814
    9884       7.3753
    9885       7.4179
    9886       7.2089
    9887       7.6691
    9888       7.7532
    9889       7.6397
    9890       7.5752
    9891       7.4072
    9892       8.0077
    9893       7.8839
    9894       7.6488
    9895       8.0738
    9896       7.6331
    9897       7.7861
    9898       8.1754
    9899       7.5502
    9900       7.5680
    9901       7.9558
    9902       8.0102
    9903       8.3571
    9904       8.1912
    9905       8.7535
    9906       8.4996
    9907       8.3949
    9908       7.9655
    9909       8.4379
    9910       8.3867
    9911       8.1112
    9912       8.4911
    9913       8.0240
    9914       8.5539
    9915       7.8171
    9916       8.6943
    9917       7.6029
    9918       7.6789
    9919       7.7761
    9920       8.4756
    9921       8.8420
    9922       8.3335
    9923       8.0794
    9924       8.9238
    9925       7.9953
    9926       8.6157
    9927       7.9602
    9928       7.8467
    9929       7.6771
    9930       7.5510
    9931       7.3124
    9932       7.7866
    9933       7.9217
    9934       8.0336
    9935       8.0541
    9936       8.0559
    9937       7.9672
    9938       7.7302
    9939       8.4175
    9940       8.9648
    9941       8.7549
    9942       8.6379
    9943       8.1603
    9944       8.5910
    9945       8.9163
    9946       8.6732
    9947       9.0668
    9948       9.0799
    9949       9.0347
    9950       8.8042
    9951       9.1129
    9952       8.6350
    9953       8.5099
    9954       8.3881
    9955       8.8762
    9956       9.2071
    9957       8.6436
    9958       9.0618
    9959       8.6055
    9960       8.5084
    9961       8.8503
    9962       8.6435
    9963       8.9454
    9964       8.8268
    9965       8.3675
    9966       8.8672
    9967       8.7232
    9968       8.6012
    9969       9.4903
    9970       9.1422
    9971       9.1325
    9972       9.2487
    9973       8.6477
    9974       8.8913
    9975       8.5676
    9976       8.4053
    9977       8.2220
    9978       8.9616
    9979       8.7728
    9980       8.8206
    9981       9.3980
    9982       9.3658
    9983       8.8973
    9984       8.7104
    9985       9.3821
    9986       9.1349
    9987       9.2156
    9988       9.5447
    9989       9.3919
    9990      10.1199
    9991       9.8196
    9992       9.5144
    9993      10.1867
    9994       9.7205
    9995       9.8527
    9996       9.5758
    9997       9.3215
    9998       9.2157
    9999       9.1371
   10000       9.0032
   10001      11.1361
   10002      11.2145
   10003      11.2374
   10004      11.3975
   10005      11.2675
   10006      11.6595
   10007      11.6929
   10008      11.4190
   10009      11.5932
   10010      11.5605
   10011      11.5069
   10012      11.3553
   10013      11.2764
   10014      11.5678
   10015      12.0149
   10016      11.6568
   10017      12.0402
   10018      11.8081
   10019      11.8046
   10020      11.1652
   10021      11.8074
   10022      11.7392
   10023      11.6855
   10024      12.1216
   10025      12.2579
   10026      11.6777
   10027      11.9562
   10028      12.0481
   10029      12.1873
   10030      11.7350
   10031      12.0788
   10032      12.4403
   10033      12.4979
   10034      11.9121
   10035      12.0943
   10036      11.8926
   10037      11.4716
   10038      11.3142
   10039      11.2216
   10040      11.2528
   10041      11.1419
   10042      10.8995
   10043      10.9452
   10044      10.7611
   10045      11.4587
   10046      11.9842
   10047      11.7474
   10048      11.4243
   10049      11.3344
   10050      12.1445
   10051      12.0606
   10052      11.6760
   10053      11.3376
   10054      11.6179
   10055      11.3723
   10056      11.7789
   10057      11.6300
   10058      11.5575
   10059      12.2145
   10060      11.6562
   10061      11.6407
   10062      11.7619
   10063      11.6775
   10064      11.3691
   10065      11.5705
   10066      11.8406
   10067      11.7887
   10068      11.5867
   10069      12.2805
   10070      11.9999
   10071      12.0784
   10072      12.4104
   10073      12.4962
   10074      12.5074
   10075      12.9206
   10076      12.1096
   10077      12.7853
   10078      12.6164
   10079      12.7247
   10080      12.7151
   10081      12.8538
   10082      12.8623
   10083      12.7874
   10084      12.3115
   10085      12.3546
   10086      12.8875
   10087      12.3628
   10088      11.7865
   10089      12.6246
   10090      11.8370
   10091      12.4800
   10092      12.0435
   10093      12.0293
   10094      12.1814
   10095      12.2087
   10096      11.6048
   10097      11.5334
   10098      11.6186
   10099      11.9703
   10100      11.4915
   10101      11.4507
   10102      12.0392
   10103      12.4218
   10104      12.5918
   10105      12.7585
   10106      11.7836
   10107      12.2526
   10108      11.4935
   10109      11.8728
   10110      11.1709
   10111      11.5640
   10112      11.6431
   10113      10.7494
   10114      11.4457
   10115      10.6722
   10116      10.6423
   10117      10.6195
   10118      11.1630
   10119      10.7381
   10120      10.7755
   10121      10.5340
   10122       9.6008
   10123      10.2371
   10124       9.6244
   10125      10.4414
   10126       9.8290
   10127      10.3457
   10128      10.1971
   10129       9.8173
   10130      10.1814
   10131       9.8265
   10132      10.0853
   10133       9.5805
   10134       9.5175
   10135       9.6611
   10136       8.7593
   10137       8.7905
   10138       9.3521
   10139       9.2787
   10140       9.3574
   10141       9.5757
   10142       9.3676
   10143       9.9058
   10144       9.1497
   10145       9.5313
   10146       9.7231
   10147       9.1992
   10148       9.7405
   10149       9.7632
   10150      10.4597
   10151      10.4662
   10152      10.2698
   10153      10.0637
   10154      10.1726
   10155      10.2292
   10156       9.9000
   10157       9.6885
   10158      10.2263
   10159      10.5538
   10160      10.5448
   10161      10.4648
   10162      10.0082
   10163      10.0593
   10164       9.8747
   10165       9.9139
   10166       9.7705
   10167       9.8688
   10168       9.1931
   10169       9.7643
   10170       9.7420
   10171       9.5513
   10172       9.8699
   10173       9.8209
   10174      10.0409
   10175      10.3510
   10176      10.0966
   10177      10.3503
   10178      10.5931
   10179      10.2851
   10180      10.3273
   10181      10.6024
   10182      10.0271
   10183      10.2458
   10184      10.9104
   10185      10.5392
   10186      11.0003
   10187      10.6651
   10188      10.1548
   10189      10.5506
   10190       9.8769
   10191      10.0688
   10192      11.0605
   10193      10.7108
   10194      10.1178
   10195      10.6726
   10196      10.1917
   10197      10.0989
   10198      10.4016
   10199      11.0770
   10200      10.8886
   10201      10.8483
   10202      10.5425
   10203      10.5623
   10204      10.1673
   10205      10.1524
   10206      10.4947
   10207       9.8996
   10208       9.8539
   10209      10.2361
   10210      10.9163
   10211      10.3377
   10212      10.3889
   10213       9.9330
   10214      10.5772
   10215      10.8725
   10216      11.1429
   10217      11.1326
   10218      11.2793
   10219      11.4830
   10220      11.5792
   10221      11.5512
   10222      11.0709
   10223      11.2121
   10224      11.5249
   10225      10.6132
   10226      10.3439
   10227      10.7718
   10228      10.3543
   10229      10.3026
   10230       9.7006
   10231      10.2065
   10232      10.6390
   10233      10.0407
   10234      10.1734
   10235      10.1180
   10236      11.0536
   10237      10.1274
   10238      10.4900
   10239      10.2070
   10240      10.3017
   10241       9.8583
   10242       9.7781
   10243       9.5941
   10244       9.0175
   10245       9.4174
   10246       9.8311
   10247       9.9528
   10248      10.1632
   10249       9.6623
   10250       9.2097
   10251       9.0086
   10252       8.5399
   10253       9.2936
   10254       9.1251
   10255       9.6723
   10256       9.3426
   10257       9.5803
   10258       9.0184
   10259       8.8731
   10260       8.7588
   10261       8.8010
   10262       8.9302
   10263       9.2081
   10264       9.0888
   10265       9.1062
   10266       8.9521
   10267       9.3664
   10268       9.3313
   10269       9.3432
   10270       9.5608
   10271       8.8014
   10272       8.8470
   10273       9.0922
   10274       9.4047
   10275       9.3322
   10276       9.2038
   10277       9.3523
   10278       9.1844
   10279       9.5130
   10280       9.7107
   10281       8.8090
   10282       9.4816
   10283       9.2632
   10284       9.7896
   10285       9.6623
   10286       9.2799
   10287       9.1851
   10288       8.8820
   10289       9.2954
   10290       9.2673
   10291       9.1847
   10292       9.2860
   10293       8.8594
   10294       9.1963
   10295       9.1271
   10296       9.3449
   10297       8.5240
   10298       9.5802
   10299       9.2891
   10300       9.0352
   10301       8.7204
   10302       8.8986
   10303       8.8575
   10304       9.0952
   10305       8.8171
   10306       8.9544
   10307       8.8203
   10308       8.9113
   10309       8.9894
   10310       9.0474
   10311       9.1739
   10312       9.0286
   10313       8.7913
   10314       7.9592
   10315       8.5270
   10316       8.3131
   10317       8.5622
   10318       8.2802
   10319       8.5130
   10320       8.4285
   10321       8.2906
   10322       7.9599
   10323       7.9937
   10324       7.7224
   10325       7.9934
   10326       8.7616
   10327       8.4617
   10328       9.0477
   10329       9.2477
   10330       8.9829
   10331       8.8595
   10332       8.9748
   10333       9.6926
   10334       9.4685
   10335       8.8392
   10336       9.1842
   10337       8.8054
   10338       8.8286
   10339       8.6880
   10340       8.4913
   10341       9.1702
   10342       8.9801
   10343       8.9290
   10344       8.5006
   10345       9.0779
   10346       8.8359
   10347       8.8859
   10348       8.5532
   10349       8.4431
   10350       9.0800
   10351       8.7655
   10352       8.8211
   10353       8.8026
   10354       8.2407
   10355       9.2846
   10356       8.8232
   10357       8.7435
   10358       8.1767
   10359       8.7482
   10360       8.7384
   10361       8.7681
   10362       9.0010
   10363       9.3125
   10364       9.0471
   10365       8.3315
   10366       8.4888
   10367       9.1125
   10368       9.1402
   10369       9.3780
   10370       9.1374
   10371       9.9297
   10372      10.4256
   10373       9.4511
   10374       9.9475
   10375      10.2795
   10376       9.7050
   10377       9.9315
   10378       9.6944
   10379       9.9568
   10380       8.9159
   10381       8.6595
   10382       9.5297
   10383       9.4432
   10384       8.8437
   10385       8.8049
   10386       8.8350
   10387       8.6634
   10388       8.5001
   10389       8.6807
   10390       9.4979
   10391       9.3473
   10392       9.2271
   10393       8.5175
   10394       9.2919
   10395       9.1147
   10396       9.0505
   10397       9.3517
   10398      10.1854
   10399       9.2575
   10400       8.9800
   10401       9.0712
   10402       9.4480
   10403       9.0708
   10404       9.0224
   10405       8.8009
   10406       9.1381
   10407       9.2803
   10408       9.5910
   10409       9.8930
   10410      10.8968
   10411      10.3595
   10412      10.1862
   10413       9.5631
   10414       9.6796
   10415       9.6039
   10416       9.0309
   10417       8.9172
   10418       9.1165
   10419       8.8101
   10420       9.1744
   10421       8.9465
   10422       9.3832
   10423       9.1273
   10424       9.4252
   10425       9.0557
   10426       9.2831
   10427       9.2260
   10428       8.9036
   10429       8.7040
   10430       8.6503
   10431       9.1337
   10432       9.6009
   10433       9.1738
   10434       9.0036
   10435       8.5887
   10436       8.6238
   10437       9.2142
   10438       8.8014
   10439       8.4714
   10440       8.6684
   10441       9.2621
   10442       8.8370
   10443       9.6068
   10444       9.5724
   10445       9.7512
   10446      10.5808
   10447      10.6809
   10448      10.0186
   10449      10.5999
   10450      10.4884
   10451      10.1136
   10452       9.6570
   10453       9.7372
   10454       8.9525
   10455       9.0116
   10456       8.8024
   10457       9.5996
   10458       9.6146
   10459       9.3335
   10460       9.5713
   10461       9.5241
   10462       9.4730
   10463       9.5493
   10464       9.5031
   10465       9.5237
   10466       9.1079
   10467       9.4517
   10468      10.0665
   10469       9.8150
   10470      10.1419
   10471      10.4511
   10472      10.3922
   10473       9.7587
   10474       9.2608
   10475       9.2237
   10476       9.2460
   10477       9.2605
   10478       9.3094
   10479       9.2833
   10480       9.5804
   10481      10.1367
   10482       9.8048
   10483      10.1037
   10484       9.7157
   10485      10.1972
   10486      10.3137
   10487      10.7187
   10488       9.5353
   10489       9.1815
   10490       9.1863
   10491       8.9607
   10492       9.2930
   10493       9.2289
   10494       9.9154
   10495       9.6836
   10496      10.7114
   10497      10.8076
   10498       9.7120
   10499      10.0020
   10500       9.3404
   10501       9.5708
   10502       9.7708
   10503       9.4802
   10504       9.8356
   10505       9.6438
   10506       9.0156
   10507       9.4887
   10508      10.2071
   10509      10.4257
   10510       9.6856
   10511       9.3719
   10512       9.3818
   10513       9.5137
   10514       8.9110
   10515       9.1372
   10516       9.3992
   10517       8.2847
   10518       9.1939
   10519       8.9967
   10520       8.7840
   10521       8.6376
   10522       9.4197
   10523       9.0912
   10524       9.6070
   10525       9.4849
   10526       8.5738
   10527       9.6658
   10528       9.6113
   10529       9.5192
   10530       9.3662
   10531       9.5722
   10532       9.5248
   10533       9.4161
   10534       9.4433
   10535       9.3382
   10536       9.3579
   10537       9.8381
   10538       8.7937
   10539       9.6559
   10540       8.5528
   10541       8.8896
   10542       9.8926
   10543       8.7375
   10544       8.7196
   10545       9.1730
   10546       8.6629
   10547       9.3304
   10548       9.4011
   10549      10.2778
   10550      10.1638
   10551      10.1184
   10552      11.2296
   10553      11.2363
   10554      11.2206
   10555      10.8958
   10556      10.6858
   10557      10.8946
   10558       9.9989
   10559      10.5414
   10560      10.6236
   10561      10.5559
   10562      11.2870
   10563      10.5343
   10564      10.2092
   10565      10.7786
   10566      10.6974
   10567      10.6286
   10568      10.6694
   10569      10.1626
   10570       9.9252
   10571      10.1019
   10572      10.0376
   10573      10.4295
   10574      10.4740
   10575       9.7734
   10576      10.4072
   10577       9.9254
   10578       9.7473
   10579       9.8255
   10580       9.5948
   10581       8.4018
   10582       8.4648
   10583       8.2944
   10584       8.3139
   10585       8.1538
   10586       9.3131
   10587       8.5785
   10588       9.0438
   10589       9.7066
   10590       9.0205
   10591      10.0284
   10592       9.0885
   10593       9.4440
   10594       9.3765
   10595       9.3818
   10596       9.0851
   10597       8.8565
   10598       9.0539
   10599       9.3152
   10600       8.5548
   10601       9.5069
   10602       8.9908
   10603       9.6680
   10604       9.4156
   10605      10.6383
   10606       9.5834
   10607       9.7087
   10608       8.7139
   10609       9.0880
   10610       9.2179
   10611       8.8889
   10612       9.7218
   10613       8.8836
   10614       8.9771
   10615       9.2307
   10616       9.6324
   10617       9.7534
   10618       9.9659
   10619       9.5549
   10620      10.0052
   10621      10.2686
   10622       9.8910
   10623       9.7648
   10624      10.4414
   10625       9.4351
   10626       9.4139
   10627       9.0134
   10628       9.1787
   10629       8.7406
   10630       8.6288
   10631       8.9552
   10632       8.5285
   10633       9.0727
   10634       8.5006
   10635       7.8635
   10636       7.7078
   10637       7.7281
   10638       7.7130
   10639       7.3193
   10640       7.4148
   10641       7.0653
   10642       7.8664
   10643       7.4912
   10644       7.5390
   10645       7.7613
   10646       7.8077
   10647       8.1110
   10648       8.5473
   10649       8.4671
   10650       8.2590
   10651       8.6543
   10652       8.7158
   10653       8.9934
   10654       8.0399
   10655       8.6489
   10656       9.1320
   10657       8.1065
   10658       8.5548
   10659       8.5967
   10660       8.2560
   10661       8.6946
   10662       9.0365
   10663       8.5484
   10664       8.2945
   10665       9.0623
   10666       8.2259
   10667       8.7357
   10668       8.7639
   10669       8.4257
   10670       9.5902
   10671       8.5001
   10672       9.2058
   10673       8.8494
   10674       9.5153
   10675       8.7522
   10676       9.4962
   10677      10.0258
   10678       9.3951
   10679       9.8869
   10680       9.1419
   10681       9.0591
   10682       8.6866
   10683       9.0927
   10684       9.0920
   10685       9.3822
   10686       8.8305
   10687       8.1642
   10688       8.4307
   10689       8.4162
   10690       8.1729
   10691       8.4295
   10692       8.2501
   10693       8.5699
   10694       9.1188
   10695       8.9142
   10696       8.5882
   10697       9.6242
   10698       9.4371
   10699       8.1426
   10700       8.3973
   10701       8.1776
   10702       8.4987
   10703       8.2434
   10704       9.0437
   10705       9.5856
   10706       9.0632
   10707       9.3091
   10708       9.1373
   10709       9.3293
   10710       9.6345
   10711       8.9218
   10712       8.5800
   10713       8.9582
   10714       8.4905
   10715       7.9756
   10716       8.1044
   10717       8.1667
   10718       8.2470
   10719       8.6164
   10720       8.5932
   10721       8.8233
   10722       9.5003
   10723       9.7228
   10724       9.2942
   10725       9.3188
   10726       9.6536
   10727       9.0033
   10728       9.8213
   10729       9.5861
   10730      10.1587
   10731       9.8121
   10732      10.3897
   10733       9.9795
   10734       9.8201
   10735       9.8353
   10736      10.8216
   10737      10.1669
   10738      10.6333
   10739      10.2001
   10740      10.3055
   10741      10.9085
   10742      11.5512
   10743      10.8763
   10744      11.3706
   10745      11.4470
   10746      11.2774
   10747      11.9799
   10748      12.4559
   10749      11.5247
   10750      11.7588
   10751      12.1041
   10752      12.2973
   10753      11.9832
   10754      12.5161
   10755      12.4934
   10756      12.0417
   10757      12.2564
   10758      12.1696
   10759      12.3315
   10760      11.9460
   10761      12.1169
   10762      11.9074
   10763      11.9559
   10764      11.6730
   10765      11.1357
   10766      11.0597
   10767      10.6566
   10768      11.1074
   10769      11.2514
   10770      11.4852
   10771      10.9466
   10772      11.2337
   10773      10.8488
   10774      11.7154
   10775      11.0551
   10776      11.2871
   10777      11.5161
   10778      11.6306
   10779      10.6251
   10780      10.7738
   10781      10.9226
   10782      11.7897
   10783      11.2158
   10784      11.6933
   10785      11.4096
   10786      10.6435
   10787      10.5754
   10788      10.5646
   10789      10.8255
   10790      11.1185
   10791      11.7376
   10792      11.0145
   10793      10.6912
   10794      10.5432
   10795      11.0587
   10796      11.4240
   10797      10.5670
   10798      10.2608
   10799      10.4161
   10800      10.0688
   10801      10.8242
   10802      11.1845
   10803      10.9235
   10804      10.7907
   10805      11.1198
   10806      11.4911
   10807      12.4651
   10808      12.3074
   10809      11.7373
   10810      12.0999
   10811      12.1690
   10812      12.3044
   10813      11.9751
   10814      12.7557
   10815      11.9261
   10816      11.8682
   10817      11.8591
   10818      11.5211
   10819      11.1518
   10820      11.3193
   10821      11.1695
   10822      11.4295
   10823      11.6097
   10824      11.2113
   10825      11.2394
   10826      10.5389
   10827      11.0862
   10828      10.7562
   10829      11.1947
   10830      10.9005
   10831      10.6366
   10832      11.4030
   10833      10.9560
   10834      11.8518
   10835      11.0452
   10836      11.5321
   10837      10.6631
   10838      11.3848
   10839      11.4515
   10840      11.4203
   10841      11.3508
   10842      11.1385
   10843      11.0384
   10844      11.3889
   10845      11.0533
   10846      11.5914
   10847      11.0099
   10848      11.1310
   10849      11.5066
   10850      10.8198
   10851      10.9890
   10852      11.4844
   10853      11.6625
   10854      11.6767
   10855      11.7481
   10856      12.3751
   10857      11.6528
   10858      11.4044
   10859      11.3976
   10860      10.7926
   10861      10.8359
   10862      11.1741
   10863      10.7429
   10864      12.0167
   10865      10.8837
   10866      10.8831
   10867      11.6886
   10868      11.1023
   10869      11.0473
   10870      11.3459
   10871      11.5288
   10872      11.1753
   10873      11.8541
   10874      11.6358
   10875      11.4584
   10876      11.3447
   10877      10.8012
   10878      11.8799
   10879      11.4551
   10880      11.1771
   10881      11.4411
   10882      11.2396
   10883      11.1415
   10884      11.2022
   10885      11.5606
   10886      11.5623
   10887      11.5878
   10888      10.5293
   10889      11.0568
   10890      11.1422
   10891      11.0458
   10892      10.8020
   10893      11.2212
   10894      11.6159
   10895      11.0247
   10896      11.3700
   10897      11.0295
   10898      10.5568
   10899      10.7766
   10900      10.6062
   10901       9.9165
   10902      10.3866
   10903      10.4867
   10904      10.4069
   10905      10.1377
   10906       9.9570
   10907       9.6855
   10908      10.9472
   10909      10.4030
   10910       9.8603
   10911      10.4243
   10912      10.0358
   10913       9.7619
   10914      10.1013
   10915      10.4293
   10916      10.7101
   10917      10.7482
   10918      10.2667
   10919      10.9607
   10920      11.5185
   10921      11.0777
   10922      11.4197
   10923      11.4365
   10924      12.3236
   10925      10.4962
   10926      10.7332
   10927       9.8640
   10928      10.4737
   10929      10.6924
   10930      10.5788
   10931      11.1566
   10932      11.5188
   10933      11.1054
   10934      10.9554
   10935      11.0408
   10936      11.2311
   10937      10.2358
   10938      10.5964
   10939      11.2086
   10940      11.6799
   10941      11.3873
   10942      11.4078
   10943      10.6069
   10944      11.2628
   10945      10.9982
   10946      10.8699
   10947      10.7762
   10948      11.3742
   10949      11.0624
   10950      10.9662
   10951      10.4346
   10952       9.7613
   10953      10.0912
   10954      10.5004
   10955      10.5460
   10956      11.5827
   10957      11.0003
   10958      11.5344
   10959      11.6430
   10960      11.8640
   10961      11.7560
   10962      11.6453
   10963      12.1438
   10964      12.5317
   10965      13.0984
   10966      12.7519
   10967      12.3586
   10968      12.3092
   10969      12.2880
   10970      12.3970
   10971      12.9708
   10972      11.7937
   10973      12.4753
   10974      12.2793
   10975      11.4496
   10976      12.0435
   10977      11.8850
   10978      12.3662
   10979      11.9634
   10980      11.2217
   10981      12.3044
   10982      12.1837
   10983      12.3060
   10984      12.1077
   10985      12.5962
   10986      12.3897
   10987      12.0116
   10988      11.9146
   10989      11.6250
   10990      11.4766
   10991      11.9707
   10992      11.7907
   10993      10.6763
   10994      11.7022
   10995      11.3157
   10996      11.9966
   10997      12.0172
   10998      11.9222
   10999      11.7813
   11000      12.3371
   11001      11.7081
   11002      11.5831
   11003      10.8778
   11004      10.4400
   11005      10.6803
   11006      10.5634
   11007      10.3397
   11008      11.1067
   11009      10.7846
   11010      11.5982
   11011      12.0116
   11012      11.2893
   11013      11.6393
   11014      11.7313
   11015      11.9586
   11016      11.5445
   11017      11.8588
   11018      11.4145
   11019      11.8915
   11020      12.1732
   11021      12.1082
   11022      12.3508
   11023      11.8741
   11024      11.6555
   11025      11.0866
   11026      11.5355
   11027      11.3443
   11028      12.2484
   11029      11.9943
   11030      11.3770
   11031      11.5322
   11032      11.1225
   11033      11.3860
   11034      11.7051
   11035      10.9549
   11036      11.0009
   11037      11.5866
   11038      12.0988
   11039      11.9037
   11040      11.7763
   11041      12.3386
   11042      12.9776
   11043      12.3848
   11044      11.9398
   11045      12.1484
   11046      12.4743
   11047      12.9526
   11048      11.9955
   11049      11.4027
   11050      12.3265
   11051      11.5821
   11052      11.7898
   11053      12.0614
   11054      11.8615
   11055      12.0179
   11056      11.8324
   11057      12.0611
   11058      11.0960
   11059      11.5682
   11060      11.8866
   11061      12.0079
   11062      12.2623
   11063      11.9089
   11064      12.1835
   11065      12.0365
   11066      12.1686
   11067      11.7331
   11068      11.7461
   11069      11.7327
   11070      11.5530
   11071      12.0367
   11072      11.5832
   11073      11.7301
   11074      11.8510
   11075      12.2469
   11076      12.1134
   11077      12.6581
   11078      11.8721
   11079      12.4110
   11080      12.0824
   11081      11.9747
   11082      12.8037
   11083      11.9100
   11084      12.0475
   11085      11.9807
   11086      12.6226
   11087      11.3592
   11088      11.1684
   11089      13.2466
   11090      12.3835
   11091      12.7503
   11092      12.9041
   11093      12.9226
   11094      12.6397
   11095      12.9575
   11096      12.8951
   11097      13.3155
   11098      13.0866
   11099      13.6314
   11100      13.9472
   11101      13.5435
   11102      13.5959
   11103      13.2832
   11104      13.5028
   11105      12.9605
   11106      12.9565
   11107      12.4562
   11108      13.1913
   11109      12.8929
   11110      12.7732
   11111      11.9181
   11112      12.6964
   11113      11.9213
   11114      12.2022
   11115      12.3572
   11116      12.6053
   11117      13.0246
   11118      12.2495
   11119      12.4386
   11120      13.0705
   11121      12.2594
   11122      11.9882
   11123      12.0746
   11124      12.1323
   11125      12.5882
   11126      12.9653
   11127      11.8023
   11128      11.9706
   11129      11.5633
   11130      10.8643
   11131      11.3550
   11132      11.2919
   11133      12.5891
   11134      12.8161
   11135      12.2361
   11136      11.8006
   11137      11.8404
   11138      11.6399
   11139      11.3386
   11140      11.1823
   11141      11.1931
   11142      11.9890
   11143      12.1360
   11144      12.6067
   11145      11.9959
   11146      11.6545
   11147      11.5662
   11148      12.1991
   11149      11.8621
   11150      11.4321
   11151      11.8597
   11152      11.9213
   11153      10.8655
   11154      11.3407
   11155      11.2712
   11156      11.7686
   11157      11.2712
   11158      11.5430
   11159      11.0001
   11160      11.5255
   11161      11.5983
   11162      10.9955
   11163      11.0600
   11164      10.8224
   11165      10.4803
   11166      10.7373
   11167      11.0177
   11168      11.3407
   11169      11.1819
   11170      11.0411
   11171      11.2451
   11172      10.5520
   11173      11.1283
   11174      10.6924
   11175      11.1650
   11176      11.9845
   11177      12.1046
   11178      12.4066
   11179      12.0936
   11180      12.3600
   11181      11.4825
   11182      12.2883
   11183      11.8552
   11184      11.9289
   11185      11.8973
   11186      10.9649
   11187      11.9108
   11188      11.3134
   11189      11.3859
   11190      11.0276
   11191      11.3282
   11192      11.3983
   11193      11.8202
   11194      11.6544
   11195      11.9259
   11196      11.9254
   11197      11.2256
   11198      11.2827
   11199      11.6001
   11200      10.7538
   11201      11.2002
   11202      11.2193
   11203      10.8617
   11204      10.8680
   11205      11.3581
   11206      10.3760
   11207      10.4983
   11208      10.4175
   11209      10.4646
   11210      10.1564
   11211      11.0333
   11212      11.3100
   11213      11.5196
   11214      11.2786
   11215      10.8385
   11216      11.0666
   11217      11.3168
   11218      11.4572
   11219      10.4369
   11220      10.7036
   11221      10.7115
   11222      11.0349
   11223      10.3915
   11224      10.2138
   11225       9.9036
   11226      10.4580
   11227      10.3828
   11228      10.1659
   11229      10.9234
   11230      10.9773
   11231      11.2943
   11232      11.2292
   11233      10.9436
   11234      10.9194
   11235       9.5810
   11236      10.3085
   11237       9.8962
   11238      10.5230
   11239       9.7943
   11240       9.8210
   11241      10.1736
   11242       9.7104
   11243      10.3940
   11244       9.6539
   11245      10.9821
   11246      10.3951
   11247       9.7522
   11248       9.4922
   11249       9.7537
   11250       9.9981
   11251      10.1785
   11252      10.4927
   11253      10.5376
   11254      10.1634
   11255      10.4713
   11256       9.9813
   11257      10.6017
   11258      10.5064
   11259      10.4696
   11260      10.7869
   11261      10.8710
   11262      10.4822
   11263      10.7210
   11264      10.4061
   11265      10.4605
   11266      10.2084
   11267      11.3190
   11268      11.5733
   11269      10.8726
   11270      10.5772
   11271      10.4327
   11272      10.9072
   11273      10.9916
   11274      11.4225
   11275      11.7066
   11276      11.7036
   11277      11.7548
   11278      12.0241
   11279      11.5750
   11280      12.1141
   11281      11.8693
   11282      11.4047
   11283      11.3048
   11284      12.2960
   11285      11.9469
   11286      12.2866
   11287      12.8157
   11288      12.7921
   11289      12.3389
   11290      12.5334
   11291      12.7436
   11292      13.2758
   11293      12.4415
   11294      12.4361
   11295      12.3792
   11296      12.4200
   11297      12.0226
   11298      12.2236
   11299      12.0278
   11300      12.0200
   11301      13.0073
   11302      12.3361
   11303      13.6300
   11304      13.5023
   11305      12.9066
   11306      13.3398
   11307      12.5623
   11308      13.3678
   11309      12.4694
   11310      13.1945
   11311      12.8204
   11312      12.5206
   11313      12.8596
   11314      12.2812
   11315      12.5254
   11316      11.8216
   11317      11.5278
   11318      11.9533
   11319      11.4664
   11320      11.2708
   11321      11.4682
   11322      11.1797
   11323      11.2441
   11324      11.7339
   11325      12.0743
   11326      12.5219
   11327      12.3148
   11328      12.5278
   11329      11.4218
   11330      11.9442
   11331      12.0077
   11332      12.2296
   11333      12.1313
   11334      12.4720
   11335      12.4558
   11336      12.3150
   11337      11.7958
   11338      11.7643
   11339      11.9322
   11340      11.2841
   11341      11.7861
   11342      11.1697
   11343      11.1864
   11344      11.6929
   11345      11.7744
   11346      12.1080
   11347      12.7870
   11348      12.2765
   11349      12.4522
   11350      12.1535
   11351      12.3003
   11352      12.5059
   11353      12.7919
   11354      13.4381
   11355      12.8221
   11356      11.3554
   11357      11.8745
   11358      11.5917
   11359      11.6636
   11360      11.3244
   11361      11.9140
   11362      12.0005
   11363      11.8179
   11364      11.5396
   11365      11.7931
   11366      11.9787
   11367      12.1675
   11368      11.5723
   11369      12.2173
   11370      12.2713
   11371      12.7945
   11372      12.4053
   11373      12.4324
   11374      11.9128
   11375      11.4739
   11376      12.2190
   11377      12.4833
   11378      12.2578
   11379      12.1378
   11380      12.8205
   11381      12.8537
   11382      13.2035
   11383      12.5087
   11384      13.0435
   11385      13.2531
   11386      12.3139
   11387      12.3680
   11388      12.4369
   11389      12.4248
   11390      12.1546
   11391      12.3123
   11392      11.8922
   11393      11.8276
   11394      11.8469
   11395      12.1400
   11396      11.6034
   11397      11.7589
   11398      10.8342
   11399      11.7504
   11400      12.0473
   11401      11.8790
   11402      12.1031
   11403      10.7628
   11404      11.3806
   11405      10.6413
   11406      11.5744
   11407      11.5688
   11408      11.6416
   11409      11.5427
   11410      11.6059
   11411      11.1685
   11412      10.0792
   11413       9.9280
   11414      10.0726
   11415      10.3739
   11416      10.2488
   11417       9.8648
   11418      10.1464
   11419      10.6092
   11420      11.3933
   11421      11.7356
   11422      11.9961
   11423      12.4102
   11424      11.5464
   11425      11.7215
   11426      11.4519
   11427      11.2337
   11428      11.7716
   11429      11.3051
   11430      11.8960
   11431      10.8535
   11432      11.1406
   11433      11.5399
   11434      11.2422
   11435      11.8757
   11436      12.7314
   11437      11.8046
   11438      12.1938
   11439      12.2445
   11440      10.9983
   11441      12.2477
   11442      12.5458
   11443      12.4741
   11444      12.1776
   11445      12.4457
   11446      12.4971
   11447      12.8944
   11448      12.4595
   11449      12.3269
   11450      11.9528
   11451      11.6678
   11452      11.7589
   11453      12.4873
   11454      11.7392
   11455      11.1548
   11456      11.1252
   11457      11.5065
   11458      11.4010
   11459      10.7818
   11460      11.4716
   11461      10.9349
   11462      10.8873
   11463      11.2035
   11464      11.0609
   11465      11.3097
   11466      10.9322
   11467      11.5547
   11468      11.1272
   11469      11.2005
   11470      10.9733
   11471      10.2443
   11472      10.2904
   11473      10.2749
   11474      10.9383
   11475      11.0045
   11476      11.0048
   11477      10.5865
   11478      11.0138
   11479      10.8878
   11480      11.2179
   11481      10.4505
   11482      10.8914
   11483      10.8484
   11484      11.9610
   11485      11.5157
   11486      11.8114
   11487      11.5310
   11488      11.3948
   11489      11.4794
   11490      11.2431
   11491      11.3865
   11492      10.6693
   11493      11.2275
   11494      11.5247
   11495      11.2413
   11496      10.9743
   11497      11.5606
   11498      11.3055
   11499      11.3179
   11500      10.8937
   11501      11.7276
   11502      10.7548
   11503      10.1670
   11504      10.7560
   11505      10.9435
   11506      10.2688
   11507      10.7367
   11508      10.2808
   11509      10.6309
   11510      11.1479
   11511      10.7209
   11512      11.2822
   11513      10.3803
   11514      10.5244
   11515      10.5348
   11516      10.4144
   11517      10.5575
   11518      10.4002
   11519      10.2008
   11520      10.1955
   11521      10.3240
   11522      10.6452
   11523      10.5194
   11524      10.8028
   11525      10.9197
   11526      10.7531
   11527      10.9285
   11528      10.5514
   11529      10.3790
   11530      10.5698
   11531      10.4517
   11532      10.8744
   11533      10.0946
   11534      10.2368
   11535      10.0378
   11536      10.6163
   11537      10.7791
   11538      10.3462
   11539      10.9851
   11540      10.6061
   11541      10.3477
   11542      10.7519
   11543      10.1700
   11544      10.1922
   11545      10.8922
   11546      11.1448
   11547      10.8594
   11548      10.3253
   11549      10.1738
   11550      10.7488
   11551      11.5261
   11552      11.0443
   11553      11.3620
   11554      11.3586
   11555      10.4783
   11556      10.8274
   11557      10.4167
   11558      10.5953
   11559      10.0703
   11560      10.4346
   11561      11.2205
   11562      10.7284
   11563      11.3529
   11564      10.6250
   11565      10.3706
   11566      11.0109
   11567      11.0684
   11568      11.2401
   11569      10.9776
   11570      11.0787
   11571      11.2121
   11572      10.8416
   11573      10.6788
   11574      11.1012
   11575      10.7716
   11576      10.8819
   11577      10.8305
   11578      10.7023
   11579      11.1808
   11580      11.2831
   11581      11.2287
   11582      11.0355
   11583      10.6979
   11584      11.0107
   11585      10.7791
   11586      10.8394
   11587      11.2437
   11588      10.9728
   11589      11.1148
   11590      11.0961
   11591      10.3060
   11592      10.0593
   11593       9.9484
   11594      10.5064
   11595       9.9908
   11596      10.5299
   11597      10.9971
   11598      11.2085
   11599      10.7757
   11600      10.8609
   11601      11.3005
   11602      10.9965
   11603      11.0694
   11604      12.1587
   11605      11.0431
   11606      11.4676
   11607      12.0060
   11608      11.7656
   11609      11.9014
   11610      12.3001
   11611      11.3345
   11612      11.7236
   11613      11.6580
   11614      11.7664
   11615      11.7543
   11616      11.5440
   11617      11.4463
   11618      11.6100
   11619      11.7620
   11620      11.2991
   11621      11.9622
   11622      12.1042
   11623      12.5133
   11624      11.5771
   11625      12.3945
   11626      13.3108
   11627      12.3387
   11628      12.0266
   11629      12.8562
   11630      12.0532
   11631      12.1878
   11632      12.2975
   11633      12.2324
   11634      12.7486
   11635      13.4078
   11636      13.7940
   11637      13.6371
   11638      13.5670
   11639      13.1009
   11640      13.8089
   11641      13.0660
   11642      12.8960
   11643      13.4372
   11644      13.3263
   11645      12.0329
   11646      13.0342
   11647      13.3615
   11648      12.7769
   11649      12.2692
   11650      13.1034
   11651      12.7020
   11652      12.3496
   11653      12.2193
   11654      12.1832
   11655      12.8001
   11656      12.9106
   11657      12.3454
   11658      12.3204
   11659      12.2558
   11660      12.1140
   11661      12.1607
   11662      12.4859
   11663      12.5403
   11664      12.8537
   11665      11.9594
   11666      11.7107
   11667      12.2668
   11668      12.8938
   11669      12.8380
   11670      11.8600
   11671      12.3572
   11672      11.1198
   11673      11.8728
   11674      12.8115
   11675      12.4128
   11676      12.9410
   11677      12.4389
   11678      12.6166
   11679      13.1631
   11680      12.9640
   11681      12.9129
   11682      13.1711
   11683      12.6585
   11684      13.1133
   11685      13.0878
   11686      12.1749
   11687      11.9839
   11688      12.7683
   11689      11.7402
   11690      12.1537
   11691      11.8265
   11692      11.7509
   11693      12.6857
   11694      12.7302
   11695      12.7014
   11696      12.5272
   11697      12.7412
   11698      11.9927
   11699      11.5178
   11700      11.6412
   11701      11.8390
   11702      11.1359
   11703      11.1566
   11704      11.4501
   11705      12.0062
   11706      11.9391
   11707      11.6140
   11708      10.7549
   11709      11.6207
   11710      11.5908
   11711      11.5032
   11712      11.2956
   11713      11.2840
   11714      10.7892
   11715      11.0695
   11716      11.7726
   11717      11.2725
   11718      10.9883
   11719      10.6183
   11720      11.0737
   11721      10.5063
   11722      11.0624
   11723      11.1058
   11724      11.3725
   11725      11.3590
   11726      12.3582
   11727      11.7751
   11728      11.9623
   11729      11.3386
   11730      11.5848
   11731      11.6564
   11732      11.3193
   11733      11.7049
   11734      11.6325
   11735      11.7460
   11736      11.5732
   11737      11.8190
   11738      11.4195
   11739      11.5397
   11740      10.9086
   11741      11.4618
   11742      11.0739
   11743      11.4984
   11744      10.7531
   11745      11.5324
   11746      11.0783
   11747      10.6199
   11748      10.6677
   11749      10.6858
   11750      10.3213
   11751       9.8862
   11752      10.5225
   11753      10.1669
   11754      10.0451
   11755      10.3135
   11756      10.3672
   11757      10.3848
   11758       9.7413
   11759      10.0237
   11760       9.7024
   11761      10.2071
   11762       9.6783
   11763       9.9300
   11764      10.5924
   11765      10.7327
   11766      11.0183
   11767      10.7813
   11768      10.5542
   11769      10.6117
   11770      10.8144
   11771      10.8892
   11772      11.0702
   11773      10.9666
   11774      10.2112
   11775      10.8981
   11776      10.7157
   11777      11.3259
   11778      10.8516
   11779      11.0739
   11780      11.4825
   11781      11.2573
   11782      11.0750
   11783      10.8604
   11784      11.9106
   11785      11.7848
   11786      11.7818
   11787      11.5397
   11788      11.2524
   11789      11.5324
   11790      10.9665
   11791      11.5069
   11792      11.6697
   11793      11.8207
   11794      11.5959
   11795      11.5546
   11796      11.8536
   11797      11.6651
   11798      11.0986
   11799      10.9408
   11800      11.2680
   11801      11.2692
   11802      10.5003
   11803      10.7716
   11804      11.7752
   11805      11.3367
   11806      11.1173
   11807      10.9951
   11808      10.9525
   11809      10.4229
   11810      11.0969
   11811      10.5303
   11812      10.6001
   11813      10.3823
   11814      11.3251
   11815      10.7894
   11816      10.6419
   11817      11.6885
   11818      10.8605
   11819      10.7298
   11820       9.8136
   11821      10.2251
   11822      11.1569
   11823      11.2158
   11824      11.2078
   11825      11.9677
   11826      11.7526
   11827      11.3740
   11828      11.2863
   11829      11.4740
   11830      10.2249
   11831      10.9038
   11832      11.7752
   11833      11.4353
   11834      12.2816
   11835      11.9869
   11836      11.9664
   11837      12.2771
   11838      12.2463
   11839      11.8476
   11840      11.8561
   11841      12.7700
   11842      12.5249
   11843      12.3237
   11844      12.3421
   11845      12.7052
   11846      12.6599
   11847      11.9134
   11848      11.9970
   11849      12.2053
   11850      12.8565
   11851      11.6914
   11852      11.5708
   11853      10.9741
   11854      11.8305
   11855      11.7449
   11856      11.6730
   11857      11.1014
   11858      10.9601
   11859      11.0679
   11860      11.4325
   11861      10.7781
   11862      10.6499
   11863      10.7541
   11864      10.5497
   11865      10.4070
   11866      10.3905
   11867      10.2315
   11868      10.8960
   11869      10.3923
   11870      11.1124
   11871      10.5511
   11872      10.3514
   11873      11.6057
   11874      11.3141
   11875      11.2521
   11876      11.2890
   11877      11.1533
   11878      10.7932
   11879      10.9124
   11880      10.8148
   11881      11.0859
   11882      10.6963
   11883      11.0707
   11884      11.1705
   11885      10.3527
   11886      10.3957
   11887      11.3826
   11888      11.0703
   11889      11.4711
   11890      11.7026
   11891      11.7708
   11892      11.0470
   11893      11.4098
   11894      11.3587
   11895      11.8717
   11896      11.9302
   11897      11.8790
   11898      12.1678
   11899      11.1381
   11900      11.5523
   11901      11.9265
   11902      11.9993
   11903      11.8053
   11904      11.5582
   11905      11.5158
   11906      11.3577
   11907      11.7999
   11908      11.5407
   11909      11.7246
   11910      11.4113
   11911      11.8033
   11912      11.2771
   11913      10.9451
   11914      11.1044
   11915      10.5127
   11916      10.8666
   11917      11.1930
   11918      11.1325
   11919      11.0984
   11920      11.3796
   11921      11.3970
   11922      11.4315
   11923      11.0646
   11924      11.3198
   11925      10.7694
   11926      11.1786
   11927      11.3191
   11928      11.6526
   11929      11.4661
   11930      12.1692
   11931      11.3383
   11932      11.1500
   11933      11.2682
   11934      10.6943
   11935      10.0778
   11936      10.5579
   11937       9.9658
   11938      10.8963
   11939      11.1025
   11940       9.5374
   11941       9.7042
   11942      10.0781
   11943       9.6119
   11944       9.6100
   11945      10.0916
   11946      10.0496
   11947       9.5666
   11948      10.1679
   11949       9.5598
   11950      10.1221
   11951      10.8574
   11952      10.7426
   11953      10.4632
   11954      11.2768
   11955      11.0506
   11956      10.9187
   11957      11.0706
   11958      10.4086
   11959      10.9691
   11960      10.6527
   11961      11.3605
   11962      10.8514
   11963      10.9154
   11964      10.8774
   11965      10.7618
   11966      11.5915
   11967      11.2174
   11968      11.2671
   11969      10.5826
   11970      10.9156
   11971      10.7325
   11972      10.5063
   11973      11.2393
   11974      10.9129
   11975      10.9497
   11976      11.6736
   11977      10.7248
   11978      10.2549
   11979      10.6063
   11980      10.5336
   11981      10.5769
   11982      11.0166
   11983      10.6358
   11984      11.1450
   11985      10.5923
   11986      10.1333
   11987      10.3122
   11988      10.6048
   11989      10.2861
   11990      11.0208
   11991      11.5212
   11992      11.0298
   11993      10.9954
   11994      10.7418
   11995      10.9730
   11996      10.8762
   11997      10.8711
   11998      10.0477
   11999      10.7916
   12000      10.4528
   12001      10.6949
   12002       9.8518
   12003      10.4801
   12004       9.9998
   12005      10.3219
   12006       9.8480
   12007       9.8685
   12008      10.3294
   12009      10.9534
   12010      10.5283
   12011      11.1525
   12012      10.5595
   12013      10.4397
   12014      10.2029
   12015       9.7428
   12016      10.4231
   12017      10.2050
   12018       9.8314
   12019      10.3002
   12020      10.0965
   12021      10.6839
   12022       9.9520
   12023      10.1998
   12024      10.1107
   12025      10.0026
   12026       9.9665
   12027      10.1251
   12028       9.4583
   12029      10.0097
   12030      10.5580
   12031      10.4833
   12032      10.3938
   12033      10.0444
   12034       9.7621
   12035      10.0221
   12036      10.1963
   12037       9.7512
   12038      10.3091
   12039       9.9865
   12040       9.6726
   12041       9.7902
   12042       9.6883
   12043      10.1771
   12044       9.8904
   12045      10.0251
   12046      10.3718
   12047      10.1262
   12048      10.3655
   12049      10.3759
   12050      10.4947
   12051      10.4051
   12052      10.2497
   12053      10.2257
   12054      10.2370
   12055       9.6862
   12056       9.1257
   12057      10.0904
   12058       9.9575
   12059       9.5983
   12060       9.8317
   12061      10.0411
   12062       9.5919
   12063       9.4812
   12064       9.6675
   12065       9.0815
   12066       9.3374
   12067       9.7244
   12068       9.3257
   12069      10.1260
   12070      10.0927
   12071       9.6645
   12072       9.6803
   12073       9.7866
   12074       9.6332
   12075       9.2589
   12076       9.5610
   12077       9.3855
   12078       9.4251
   12079       9.0405
   12080       9.5943
   12081       8.7156
   12082       8.7627
   12083       9.0489
   12084       9.0327
   12085       9.1330
   12086       9.4648
   12087       9.0224
   12088       9.1719
   12089       9.6435
   12090       9.2646
   12091       9.0356
   12092       9.3590
   12093       9.0172
   12094       8.5981
   12095       9.2004
   12096       8.6190
   12097       8.7997
   12098       8.1276
   12099       8.5777
   12100       8.4011
   12101       8.6279
   12102       8.4661
   12103       8.4455
   12104       9.1511
   12105       9.0399
   12106       9.2127
   12107       9.4922
   12108       9.1671
   12109       8.9463
   12110       9.4832
   12111       9.4740
   12112       9.1168
   12113       9.4004
   12114       9.3673
   12115       9.9832
   12116       9.4359
   12117       9.1003
   12118       9.0807
   12119       8.8873
   12120       8.4568
   12121       8.9493
   12122       9.7627
   12123       9.3537
   12124       9.9250
   12125       9.8175
   12126       9.1700
   12127       9.7410
   12128       9.5490
   12129       9.8036
   12130       9.6487
   12131       9.9438
   12132       9.6705
   12133       9.4793
   12134       9.4488
   12135       9.0865
   12136       9.0316
   12137       9.6472
   12138       9.0642
   12139       9.0160
   12140       8.4636
   12141       8.7400
   12142       9.3953
   12143       8.6444
   12144       8.8923
   12145       9.6967
   12146       9.4774
   12147       8.7088
   12148       9.1726
   12149       8.5143
   12150       9.1063
   12151       8.2480
   12152       7.8189
   12153       8.5236
   12154       8.9306
   12155       8.7402
   12156       8.3766
   12157       8.2566
   12158       8.4808
   12159       8.4057
   12160       8.0912
   12161       8.4605
   12162       7.9415
   12163       8.4677
   12164       7.8881
   12165       8.0765
   12166       7.9264
   12167       8.7658
   12168       9.0920
   12169       8.6830
   12170       8.9164
   12171       8.4814
   12172       8.8622
   12173       8.5822
   12174       9.0991
   12175       8.4396
   12176       8.5350
   12177       8.0407
   12178       8.5646
   12179       7.9746
   12180       7.9566
   12181       8.3094
   12182       8.5404
   12183       8.5031
   12184       8.5378
   12185       8.6814
   12186       8.1974
   12187       8.8798
   12188       8.6964
   12189       8.6976
   12190       8.3466
   12191       8.0611
   12192       8.2247
   12193       8.1897
   12194       8.4515
   12195       8.4761
   12196       8.2985
   12197       8.0010
   12198       7.6915
   12199       7.7664
   12200       7.7534
   12201       8.7442
   12202       8.8133
   12203       8.3893
   12204       8.5955
   12205       8.8965
   12206       8.8254
   12207       9.0502
   12208       8.3778
   12209       9.0515
   12210       8.6729
   12211       7.9998
   12212       8.2858
   12213       8.7511
   12214       8.4642
   12215       8.4777
   12216       9.0569
   12217       8.7404
   12218       8.5752
   12219       8.1904
   12220       9.0612
   12221       8.6834
   12222       9.1196
   12223       8.9066
   12224       9.3025
   12225       8.8654
   12226       8.5538
   12227       8.5208
   12228       8.3348
   12229       7.6775
   12230       8.4892
   12231       8.3831
   12232       7.7961
   12233       8.7965
   12234       9.0354
   12235       8.5015
   12236       9.0965
   12237       8.8151
   12238       9.0663
   12239       8.3778
   12240       8.3349
   12241       8.3748
   12242       7.9619
   12243       7.8555
   12244       8.3775
   12245       7.9292
   12246       8.2338
   12247       8.1764
   12248       8.3011
   12249       8.2943
   12250       8.4197
   12251       8.0293
   12252       8.7818
   12253       8.7891
   12254       8.7792
   12255       8.2139
   12256       8.9923
   12257       8.7210
   12258       9.1044
   12259       8.9553
   12260       9.8192
   12261       8.8206
   12262       9.2441
   12263       8.9647
   12264       8.5032
   12265       8.9734
   12266       9.5479
   12267       9.3778
   12268       8.9071
   12269       8.9502
   12270       8.6721
   12271       9.5170
   12272       9.5639
   12273       9.3295
   12274       8.6467
   12275       8.8377
   12276       9.3692
   12277       8.8672
   12278       8.5110
   12279       8.9303
   12280       9.2790
   12281       8.9643
   12282       8.9845
   12283       9.1638
   12284       9.1693
   12285       9.1932
   12286       9.4187
   12287       8.8595
   12288       8.6895
   12289       8.7260
   12290       8.8157
   12291       8.3971
   12292       9.3153
   12293       9.0269
   12294       8.2307
   12295       8.7721
   12296       8.5315
   12297       8.5425
   12298       9.0335
   12299       8.6360
   12300       8.6422
   12301       8.3374
   12302       8.7252
   12303       8.6220
   12304       8.3987
   12305       8.4159
   12306       8.4576
   12307       8.6192
   12308       8.5259
   12309       8.5808
   12310       8.2976
   12311       8.5774
   12312       8.3663
   12313       8.8857
   12314       8.7349
   12315       9.5339
   12316       9.9012
   12317       9.6357
   12318       9.1895
   12319       9.1506
   12320       9.5575
   12321       8.7368
   12322       9.1473
   12323       9.3287
   12324       9.1414
   12325       9.0539
   12326       9.4227
   12327       9.4402
   12328       9.3665
   12329       9.0293
   12330       9.4522
   12331       9.4442
   12332       9.6710
   12333       9.3375
   12334       9.8009
   12335      10.2275
   12336      10.7289
   12337      10.9387
   12338      10.8098
   12339      10.4414
   12340       9.4621
   12341      10.0400
   12342       9.8127
   12343      10.5311
   12344      10.2218
   12345      10.2676
   12346      10.3276
   12347       9.7992
   12348      10.0183
   12349      10.3315
   12350       9.9989
   12351       9.8288
   12352      10.2179
   12353      10.3072
   12354      10.0048
   12355      10.2172
   12356      10.0431
   12357      10.3660
   12358      10.2998
   12359      10.4270
   12360      10.3143
   12361      10.4551
   12362       9.8317
   12363       9.6066
   12364       9.3200
   12365       9.0996
   12366       9.6476
   12367       9.4849
   12368       9.6735
   12369      10.2736
   12370       9.9782
   12371      10.3851
   12372      10.7485
   12373      10.6730
   12374      10.3621
   12375      10.6763
   12376       9.3448
   12377      10.7390
   12378       9.9348
   12379      10.4559
   12380       9.8248
   12381      10.2071
   12382       9.2264
   12383      10.3104
   12384       9.9549
   12385       9.4342
   12386       9.5210
   12387       8.9165
   12388       9.5902
   12389       9.4295
   12390       9.6604
   12391       9.8967
   12392       9.8932
   12393       9.3551
   12394       8.2240
   12395       9.2624
   12396       8.8922
   12397       8.7203
   12398       8.5471
   12399       8.3671
   12400       7.5852
   12401       8.8503
   12402       8.4541
   12403       8.8060
   12404       8.6508
   12405       8.0623
   12406       8.4134
   12407       8.3274
   12408       8.6373
   12409       8.6034
   12410       8.7849
   12411       8.3300
   12412       9.0370
   12413       8.9537
   12414       8.6597
   12415       8.5597
   12416       8.8469
   12417       8.3134
   12418       8.5442
   12419       8.1636
   12420       8.2097
   12421       8.7221
   12422       8.9493
   12423       8.7269
   12424       8.4747
   12425       8.2879
   12426       8.3869
   12427       8.4866
   12428       8.8949
   12429       9.1298
   12430       8.5544
   12431       8.8421
   12432       9.0923
   12433       8.6133
   12434       8.4924
   12435       8.8724
   12436       8.6400
   12437       8.6435
   12438       8.7031
   12439       9.0549
   12440       9.1653
   12441       8.5322
   12442       8.9898
   12443       9.2578
   12444       9.0491
   12445       8.9337
   12446       8.7806
   12447       9.3280
   12448       8.7999
   12449       9.3209
   12450       8.9413
   12451       8.9998
   12452       9.1550
   12453       8.6901
   12454       8.3893
   12455       8.8262
   12456       8.2727
   12457       8.0994
   12458       8.2057
   12459       7.8521
   12460       8.1004
   12461       8.2625
   12462       7.6956
   12463       8.0868
   12464       8.1590
   12465       7.5585
   12466       7.2424
   12467       7.6068
   12468       8.3174
   12469       7.8499
   12470       8.1737
   12471       8.4280
   12472       8.1273
   12473       8.3347
   12474       7.8313
   12475       7.7734
   12476       7.9508
   12477       8.2918
   12478       9.2712
   12479       8.7533
   12480       9.4881
   12481       9.3056
   12482       9.2423
   12483       9.4673
   12484       9.6840
   12485       9.0350
   12486       9.4467
   12487       8.9537
   12488       9.1648
   12489       9.3800
   12490       8.8160
   12491       8.4118
   12492       8.5207
   12493       8.0301
   12494       8.1714
   12495       8.5943
   12496       8.4830
   12497       8.3194
   12498       9.5161
   12499       8.8189
   12500       8.2424
   12501       8.3559
   12502       8.5147
   12503       8.5129
   12504       7.8837
   12505       7.6555
   12506       8.2434
   12507       8.0251
   12508       7.6440
   12509       8.1518
   12510       8.2223
   12511       7.7564
   12512       7.6859
   12513       7.7836
   12514       7.4767
   12515       7.4204
   12516       7.9436
   12517       7.8773
   12518       7.6304
   12519       7.9709
   12520       8.4544
   12521       8.1654
   12522       7.8631
   12523       8.3287
   12524       7.9340
   12525       8.9691
   12526       7.9477
   12527       9.1906
   12528       8.6617
   12529       8.8016
   12530       8.6222
   12531       7.8280
   12532       8.6535
   12533       7.9571
   12534       7.8534
   12535       8.1095
   12536       7.6700
   12537       7.8593
   12538       7.8441
   12539       7.2783
   12540       7.4533
   12541       7.2462
   12542       7.5315
   12543       7.2260
   12544       7.5221
   12545       8.2324
   12546       7.5958
   12547       8.0153
   12548       8.3306
   12549       8.7556
   12550       8.7957
   12551       8.5332
   12552       8.7969
   12553       8.1604
   12554       7.9056
   12555       8.3015
   12556       8.6009
   12557       8.4707
   12558       7.8816
   12559       7.5609
   12560       7.6858
   12561       7.7358
   12562       7.7280
   12563       7.7892
   12564       7.8498
   12565       7.8322
   12566       7.8523
   12567       8.2428
   12568       8.3536
   12569       8.1096
   12570       8.1309
   12571       7.8520
   12572       7.7108
   12573       7.4027
   12574       7.8369
   12575       7.8855
   12576       7.2337
   12577       8.2695
   12578       7.7608
   12579       8.0369
   12580       8.0135
   12581       7.4035
   12582       7.7472
   12583       7.2716
   12584       7.1733
   12585       7.3449
   12586       7.4449
   12587       7.8457
   12588       8.2658
   12589       8.0007
   12590       7.6348
   12591       8.0593
   12592       7.6391
   12593       7.5935
   12594       7.7347
   12595       7.7672
   12596       8.0047
   12597       7.5516
   12598       7.7171
   12599       8.2118
   12600       8.7381
   12601       8.1739
   12602       8.4513
   12603       7.8617
   12604       8.1159
   12605       8.2861
   12606       8.0619
   12607       8.0607
   12608       8.3580
   12609       8.4036
   12610       8.0349
   12611       8.4358
   12612       8.1383
   12613       7.9332
   12614       7.5956
   12615       8.6089
   12616       8.5767
   12617       8.4271
   12618       7.9428
   12619       7.4973
   12620       8.0057
   12621       7.6413
   12622       8.6919
   12623       8.2765
   12624       7.9965
   12625       8.5871
   12626       7.8157
   12627       7.8463
   12628       7.7693
   12629       8.3023
   12630       8.0397
   12631       8.0231
   12632       8.3642
   12633       7.9492
   12634       7.3515
   12635       8.4408
   12636       8.3082
   12637       7.9695
   12638       8.4669
   12639       8.0217
   12640       7.9731
   12641       7.7037
   12642       7.8412
   12643       8.0355
   12644       8.0206
   12645       8.0686
   12646       8.6126
   12647       7.7832
   12648       7.9886
   12649       7.7067
   12650       8.5132
   12651       8.6155
   12652       8.6031
   12653       7.7344
   12654       8.5372
   12655       7.4304
   12656       7.5967
   12657       7.5197
   12658       8.1515
   12659       7.8157
   12660       8.0826
   12661       8.2303
   12662       8.7891
   12663       8.3481
   12664       8.7637
   12665       8.7137
   12666       8.8671
   12667       8.2990
   12668       8.3672
   12669       8.1510
   12670       8.7158
   12671       8.3518
   12672       8.7261
   12673       8.4886
   12674       8.6125
   12675       8.3163
   12676       8.0505
   12677       8.2698
   12678       7.9234
   12679       7.6695
   12680       7.7367
   12681       7.8888
   12682       8.3166
   12683       7.6989
   12684       7.8337
   12685       8.0495
   12686       7.9190
   12687       8.1204
   12688       7.7419
   12689       8.2205
   12690       8.3744
   12691       7.9983
   12692       8.5215
   12693       8.2845
   12694       8.7861
   12695       8.5192
   12696       8.1842
   12697       8.8564
   12698       8.7548
   12699       8.5978
   12700       9.2548
   12701       9.0757
   12702       9.7525
   12703       9.4369
   12704       9.1729
   12705       9.3439
   12706       9.8951
   12707       8.9727
   12708       9.8092
   12709       9.9687
   12710       9.9428
   12711       9.6532
   12712       9.6731
   12713       9.6048
   12714       9.9907
   12715       9.4973
   12716       9.0429
   12717       9.5208
   12718       9.5106
   12719       9.9447
   12720      10.0657
   12721       9.6175
   12722       9.9669
   12723       9.8830
   12724       9.2899
   12725       9.2197
   12726       9.5876
   12727       9.7322
   12728       9.1053
   12729       9.2683
   12730       9.5528
   12731       9.3814
   12732       9.4330
   12733      10.1094
   12734      10.1801
   12735      10.4107
   12736       9.6463
   12737       9.7661
   12738       9.8491
   12739      10.3887
   12740       9.7685
   12741      10.1157
   12742       9.6691
   12743      10.0166
   12744      10.2550
   12745       9.6450
   12746      10.0518
   12747       9.7015
   12748       9.3747
   12749       9.2081
   12750       9.3015
   12751       9.2588
   12752       9.3354
   12753       9.6525
   12754       9.5148
   12755       9.6270
   12756       9.1746
   12757       8.7492
   12758       9.2186
   12759       9.1896
   12760       9.2123
   12761       9.5615
   12762       9.5325
   12763       9.4329
   12764      10.0178
   12765       9.6367
   12766       9.6900
   12767       9.5172
   12768       9.6029
   12769       9.9620
   12770       9.2830
   12771       9.1689
   12772       9.6347
   12773       9.8441
   12774       8.8949
   12775       9.2588
   12776       9.2992
   12777       9.2617
   12778       8.7911
   12779       9.0620
   12780       8.7940
   12781       8.4038
   12782       8.5777
   12783       8.0143
   12784       8.2798
   12785       8.0261
   12786       7.6261
   12787       8.2383
   12788       8.5444
   12789       8.3612
   12790       9.1369
   12791       8.7907
   12792       9.1228
   12793       8.5237
   12794       8.5158
   12795       8.5328
   12796       8.5544
   12797       8.4813
   12798       8.4018
   12799       8.8825
   12800       8.6645
   12801       8.6159
   12802       8.3844
   12803       8.6634
   12804       7.9214
   12805       8.2418
   12806       8.3086
   12807       8.3065
   12808       8.1078
   12809       8.3660
   12810       8.5086
   12811       8.6484
   12812       9.1412
   12813       8.7297
   12814       9.1177
   12815       9.2074
   12816       9.5668
   12817       9.1400
   12818       9.2698
   12819       9.2974
   12820      10.2262
   12821       9.6662
   12822       9.8176
   12823       9.4755
   12824       9.4615
   12825       9.5216
   12826       8.9991
   12827       9.8548
   12828       9.8707
   12829      10.1614
   12830       9.9190
   12831      10.1367
   12832       9.4809
   12833       9.1100
   12834       8.9564
   12835       9.3434
   12836       9.2483
   12837       9.7022
   12838       8.9941
   12839       8.7592
   12840       9.0576
   12841       9.0877
   12842       9.8722
   12843       8.9616
   12844       9.9457
   12845       9.1436
   12846       9.2381
   12847       8.8469
   12848       9.1871
   12849       8.4160
   12850       9.1550
   12851       8.5498
   12852       8.1367
   12853       8.5825
   12854       8.8495
   12855       9.0897
   12856       8.8517
   12857       8.9017
   12858       8.6533
   12859       9.2059
   12860       8.2065
   12861       8.1251
   12862       8.7300
   12863       8.9024
   12864       8.6151
   12865       8.1140
   12866       8.2130
   12867       8.3484
   12868       8.0976
   12869       8.3637
   12870       8.6998
   12871       8.8128
   12872       8.5696
   12873       8.5151
   12874       9.0038
   12875       9.2938
   12876       8.9364
   12877       8.6650
   12878       8.0926
   12879       8.4425
   12880       8.8446
   12881       9.1320
   12882       9.1326
   12883       9.3162
   12884       8.7036
   12885       8.7650
   12886       9.1680
   12887       8.3194
   12888       8.2929
   12889       9.2207
   12890       8.8060
   12891       8.0314
   12892       8.1910
   12893       8.5497
   12894       8.1374
   12895       8.8009
   12896       8.6309
   12897       8.4257
   12898       8.4890
   12899       8.6470
   12900       8.5046
   12901       8.2648
   12902       8.1041
   12903       8.1200
   12904       8.3309
   12905       9.0597
   12906       8.4155
   12907       8.6528
   12908       9.0624
   12909       8.8422
   12910       9.0970
   12911       9.1810
   12912       8.4896
   12913       8.5648
   12914       8.3684
   12915       8.8481
   12916       8.9100
   12917       8.5801
   12918       8.2151
   12919       8.2672
   12920       7.8453
   12921       8.5106
   12922       8.3457
   12923       7.9795
   12924       7.7615
   12925       8.5899
   12926       8.6295
   12927       8.7551
   12928       8.8657
   12929       8.2142
   12930       7.8924
   12931       7.3355
   12932       7.2381
   12933       7.8460
   12934       7.9924
   12935       7.9280
   12936       7.4409
   12937       8.1002
   12938       7.7145
   12939       7.8087
   12940       8.1725
   12941       8.0060
   12942       8.7057
   12943       8.3882
   12944       8.9873
   12945       8.4038
   12946       8.6969
   12947       8.9666
   12948       8.5730
   12949       8.9794
   12950       9.0771
   12951       8.2293
   12952       8.6098
   12953       8.4167
   12954       7.9097
   12955       8.8293
   12956       8.6699
   12957       8.5830
   12958       8.8847
   12959       9.1629
   12960       9.1773
   12961       8.4261
   12962       8.1575
   12963       9.0651
   12964       8.4263
   12965       8.3251
   12966       8.2090
   12967       8.3110
   12968       8.6133
   12969       7.9072
   12970       8.3990
   12971       8.0334
   12972       8.3687
   12973       8.3505
   12974       8.6445
   12975       7.8656
   12976       8.1674
   12977       8.2357
   12978       8.4873
   12979       7.8127
   12980       7.7346
   12981       8.0578
   12982       8.3055
   12983       8.2939
   12984       7.7224
   12985       8.0093
   12986       8.0131
   12987       7.8030
   12988       8.4165
   12989       8.0353
   12990       8.6523
   12991       9.3181
   12992       8.7648
   12993       9.2111
   12994       8.9668
   12995       9.0728
   12996       8.5360
   12997       8.3684
   12998       8.3997
   12999       8.4320
   13000       8.3615
   13001       9.1580
   13002       9.4360
   13003       9.3323
   13004       9.4958
   13005       9.5383
   13006       9.1865
   13007       9.8762
   13008       9.1154
   13009       9.8578
   13010       9.0895
   13011       9.1363
   13012       9.2620
   13013       8.9309
   13014       8.9124
   13015       9.3656
   13016       9.1740
   13017       9.1564
   13018       8.8385
   13019       8.9077
   13020       9.2564
   13021       9.3159
   13022       9.3281
   13023       9.4036
   13024       9.6781
   13025       9.2219
   13026       9.1345
   13027       9.7400
   13028       9.7628
   13029       9.2160
   13030       8.8432
   13031       9.9346
   13032       9.7492
   13033       9.6962
   13034      10.2191
   13035       9.3346
   13036       9.8398
   13037       9.2235
   13038       9.0230
   13039       8.9427
   13040       8.9971
   13041       8.9792
   13042       8.8103
   13043       9.3857
   13044       9.8265
   13045       9.4029
   13046       9.3607
   13047       9.8977
   13048       9.6208
   13049       9.9699
   13050       9.5992
   13051       9.9909
   13052      10.0669
   13053       9.5237
   13054       9.8217
   13055       9.3321
   13056       9.3930
   13057       9.0987
   13058       9.6394
   13059       9.3995
   13060       9.3769
   13061       9.0857
   13062       8.8720
   13063       9.0199
   13064       9.1791
   13065       8.9508
   13066       9.1488
   13067       8.5071
   13068       9.1948
   13069       8.7213
   13070       8.4216
   13071       9.3641
   13072       9.9765
   13073       9.7433
   13074      10.0036
   13075       9.3861
   13076      10.1557
   13077      10.0210
   13078       9.9481
   13079       9.9194
   13080       9.9084
   13081       9.7009
   13082      10.3419
   13083      10.1033
   13084       9.8264
   13085      10.2894
   13086      10.3036
   13087      10.2439
   13088      10.3513
   13089      10.1277
   13090      10.7954
   13091      10.6627
   13092      10.6917
   13093      10.0469
   13094       9.9432
   13095      10.1905
   13096      10.1302
   13097       9.9599
   13098       9.7472
   13099      10.0294
   13100      10.1197
   13101       9.6792
   13102       9.5727
   13103       9.9999
   13104       9.5499
   13105       9.2268
   13106       9.7503
   13107      10.3545
   13108      10.4110
   13109      10.5181
   13110      10.6422
   13111      10.9084
   13112      10.9723
   13113      10.8289
   13114      11.1253
   13115      11.2615
   13116      10.7516
   13117       9.8639
   13118      10.6516
   13119      10.2319
   13120      10.1436
   13121      10.1571
   13122      10.8260
   13123      10.6312
   13124      10.4191
   13125      10.5614
   13126      11.0980
   13127      11.2333
   13128      10.5163
   13129      10.1758
   13130      10.4284
   13131      10.2557
   13132      10.7787
   13133      10.3788
   13134      10.9150
   13135      10.3393
   13136       9.7420
   13137       9.9935
   13138       9.2447
   13139       8.9879
   13140       9.2671
   13141       9.6760
   13142      10.3071
   13143      10.5271
   13144       9.8835
   13145      10.2443
   13146      10.3505
   13147      10.0818
   13148      10.0420
   13149      10.2333
   13150       9.8193
   13151      10.5807
   13152      10.4898
   13153      11.0200
   13154      11.3206
   13155      11.7635
   13156      11.7315
   13157      12.1785
   13158      11.1152
   13159      11.2263
   13160      11.3936
   13161      11.5876
   13162      11.2004
   13163      11.3465
   13164      11.6023
   13165      11.6820
   13166      11.6862
   13167      11.0786
   13168      10.9384
   13169      11.2622
   13170      11.0923
   13171      11.3215
   13172      11.7090
   13173      11.5582
   13174      11.3016
   13175      10.8524
   13176      11.3364
   13177      10.1291
   13178      10.3582
   13179      10.2918
   13180      10.4163
   13181      10.2391
   13182      10.2316
   13183      10.1334
   13184      10.5264
   13185       9.8149
   13186       9.7738
   13187      10.2687
   13188      10.1593
   13189       9.2077
   13190       9.6614
   13191       9.6540
   13192      10.0085
   13193       9.9490
   13194       9.5051
   13195       9.5626
   13196       9.3650
   13197       8.8427
   13198      10.0138
   13199       9.6609
   13200       9.4307
   13201       9.8085
   13202      10.0159
   13203      10.2607
   13204       9.4720
   13205       9.7954
   13206       9.1288
   13207       9.3029
   13208       9.8346
   13209       9.4926
   13210       9.7064
   13211       9.8615
   13212       9.4110
   13213       9.8140
   13214       9.4195
   13215       9.1956
   13216       9.5911
   13217       9.6567
   13218       9.8967
   13219       9.9095
   13220       9.8111
   13221       9.7073
   13222       9.4118
   13223       9.3069
   13224       9.2683
   13225       9.1512
   13226       9.2794
   13227       9.8258
   13228       9.3906
   13229       9.6396
   13230       9.2124
   13231       9.0106
   13232       9.2403
   13233       8.8624
   13234       8.9731
   13235       8.5151
   13236       9.5360
   13237       8.8258
   13238       8.4367
   13239       8.4646
   13240       9.4868
   13241       8.7592
   13242       9.0447
   13243       9.6273
   13244       9.1865
   13245       9.6292
   13246       9.7520
   13247       8.9526
   13248       9.1938
   13249       9.5093
   13250      10.0386
   13251       9.5496
   13252      10.0967
   13253       9.1684
   13254       8.8625
   13255       8.8450
   13256       8.8145
   13257       8.5909
   13258       8.9590
   13259       9.2960
   13260       8.9331
   13261       9.4513
   13262       9.4732
   13263       9.5812
   13264       9.9238
   13265       9.8353
   13266      10.3680
   13267      10.3446
   13268       9.9018
   13269      10.3657
   13270      10.0722
   13271       9.7468
   13272       9.6483
   13273       9.4339
   13274       9.3319
   13275       9.8751
   13276      10.5697
   13277      10.1495
   13278       9.2244
   13279       9.6131
   13280      10.5657
   13281      10.7590
   13282      10.5567
   13283      10.7537
   13284      10.5752
   13285      10.6884
   13286       9.7464
   13287       9.7073
   13288       9.8433
   13289       9.0001
   13290      10.0127
   13291       9.4753
   13292       8.6916
   13293       9.5192
   13294       9.9693
   13295       9.7995
   13296       9.6942
   13297       9.1748
   13298      10.1592
   13299       9.3319
   13300      10.2719
   13301       9.2246
   13302       9.4331
   13303      10.4227
   13304      10.6306
   13305       9.4699
   13306       9.9521
   13307      10.0997
   13308      10.3867
   13309       9.9562
   13310      10.0374
   13311       9.9459
   13312       9.8736
   13313       9.6056
   13314       9.4499
   13315      10.2173
   13316      10.4681
   13317       9.4944
   13318       9.8004
   13319       9.7652
   13320       9.2867
   13321       9.1941
   13322       9.3024
   13323       9.6008
   13324       9.6396
   13325       9.6235
   13326      10.3321
   13327       9.9455
   13328      10.2841
   13329      10.1835
   13330      11.3255
   13331      11.1213
   13332      10.5160
   13333      10.8111
   13334      10.3286
   13335      11.0248
   13336      11.1254
   13337      10.3259
   13338      10.7853
   13339      10.2447
   13340      10.3022
   13341      10.4808
   13342      10.4686
   13343      10.2286
   13344      10.1644
   13345      10.0775
   13346      10.2051
   13347      10.4756
   13348      10.4951
   13349      10.7165
   13350       9.4653
   13351      10.2644
   13352      10.9479
   13353      10.3573
   13354      11.3700
   13355      10.3860
   13356      10.6829
   13357      10.4632
   13358      10.4663
   13359      10.2341
   13360      10.7628
   13361      10.1591
   13362      10.8452
   13363      10.8539
   13364      10.4026
   13365      10.8554
   13366      10.9725
   13367      11.3954
   13368      11.3990
   13369      11.1146
   13370      11.0541
   13371      11.8645
   13372      11.4797
   13373      10.7758
   13374      10.2745
   13375      10.0523
   13376      10.8580
   13377      10.6776
   13378      11.2627
   13379      11.1921
   13380      11.0716
   13381      11.7196
   13382      11.6099
   13383      11.3179
   13384      11.6889
   13385      11.9143
   13386      12.4410
   13387      12.5001
   13388      12.3821
   13389      11.4636
   13390      10.9193
   13391      11.9099
   13392      11.5641
   13393      11.7842
   13394      12.4636
   13395      12.5372
   13396      11.8608
   13397      11.9510
   13398      11.8245
   13399      12.2936
   13400      11.8084
   13401      12.3577
   13402      12.0702
   13403      11.7100
   13404      11.9706
   13405      11.6554
   13406      11.5946
   13407      11.0527
   13408      11.0756
   13409      11.0278
   13410      11.1903
   13411      11.3537
   13412      10.8209
   13413      10.6812
   13414      10.7775
   13415      10.7058
   13416      11.2004
   13417      10.4733
   13418      11.5751
   13419      10.9177
   13420      11.4681
   13421      11.0465
   13422      10.3877
   13423      10.8052
   13424      10.8552
   13425       9.8144
   13426      10.5400
   13427       9.7447
   13428      10.6036
   13429      10.4937
   13430      10.8171
   13431      11.2084
   13432      11.0247
   13433      11.4209
   13434      10.4600
   13435      10.6112
   13436      10.5480
   13437      10.1963
   13438      10.5354
   13439      10.1978
   13440      10.8543
   13441       9.9309
   13442      10.7358
   13443      10.4733
   13444      10.7950
   13445      10.7932
   13446      11.0962
   13447      10.7550
   13448      10.8242
   13449      11.3011
   13450      10.3384
   13451      10.9158
   13452      10.9441
   13453      11.2502
   13454      10.5633
   13455      11.5479
   13456      11.7395
   13457      11.4997
   13458      11.4991
   13459      12.1196
   13460      11.8958
   13461      11.5927
   13462      11.0451
   13463      11.8036
   13464      11.6343
   13465      11.0285
   13466      10.6221
   13467      11.0110
   13468      10.8636
   13469      10.4248
   13470      10.7692
   13471      11.1463
   13472      11.7331
   13473      11.0560
   13474      11.3959
   13475      11.2624
   13476      11.7268
   13477      11.2629
   13478      11.4683
   13479      11.2568
   13480      11.4350
   13481      11.5741
   13482      11.8766
   13483      11.3953
   13484      11.9581
   13485      11.5977
   13486      10.9843
   13487      11.7379
   13488      11.7633
   13489      12.0213
   13490      11.4286
   13491      11.3206
   13492      11.6679
   13493      12.0670
   13494      11.5840
   13495      12.3574
   13496      12.3128
   13497      12.2191
   13498      11.9977
   13499      11.5566
   13500      11.4274
   13501      10.8363
   13502      11.3718
   13503      11.1446
   13504      11.3115
   13505      10.6450
   13506      10.1984
   13507      10.7255
   13508      10.4450
   13509       9.6040
   13510      10.7575
   13511      10.4822
   13512      10.1338
   13513      10.7505
   13514      10.9409
   13515      11.0598
   13516      10.7407
   13517      10.6777
   13518      11.3898
   13519      11.3279
   13520      11.7171
   13521      11.5554
   13522      11.2004
   13523      11.0046
   13524      11.6825
   13525      11.9874
   13526      11.8278
   13527      11.5950
   13528      11.5883
   13529      11.9346
   13530      12.4967
   13531      12.7912
   13532      11.8982
   13533      11.8434
   13534      11.9285
   13535      11.3920
   13536      11.9798
   13537      11.9714
   13538      12.3931
   13539      12.6271
   13540      12.3768
   13541      12.3037
   13542      11.8365
   13543      11.7569
   13544      11.7403
   13545      12.2024
   13546      11.5255
   13547      11.7950
   13548      12.0168
   13549      11.6801
   13550      11.1422
   13551      11.5692
   13552      11.5800
   13553      11.4064
   13554      11.9203
   13555      11.4584
   13556      11.4899
   13557      10.6866
   13558      10.8906
   13559       9.8167
   13560      10.3806
   13561      10.4254
   13562      10.8817
   13563      11.1583
   13564      11.0499
   13565      12.0107
   13566      12.0570
   13567      11.1011
   13568      11.5443
   13569      11.1787
   13570      12.1438
   13571      11.5227
   13572      11.6204
   13573      11.0498
   13574      12.1038
   13575      11.9609
   13576      11.9029
   13577      12.1756
   13578      11.7722
   13579      11.8146
   13580      11.3396
   13581      11.9342
   13582      11.7434
   13583      11.7903
   13584      12.2931
   13585      12.7786
   13586      12.6308
   13587      13.3427
   13588      12.9469
   13589      12.6731
   13590      12.1913
   13591      12.2479
   13592      12.7387
   13593      13.3051
   13594      13.4447
   13595      13.5025
   13596      13.7475
   13597      12.7401
   13598      12.8973
   13599      13.5224
   13600      13.1731
   13601      13.8949
   13602      13.9279
   13603      13.0280
   13604      12.9903
   13605      12.9213
   13606      12.8264
   13607      13.0479
   13608      12.9639
   13609      13.2056
   13610      13.4720
   13611      13.5180
   13612      13.7937
   13613      13.2827
   13614      14.0379
   13615      14.5917
   13616      13.7731
   13617      13.3442
   13618      13.7119
   13619      12.7620
   13620      12.0177
   13621      12.5848
   13622      12.6822
   13623      12.7098
   13624      12.7714
   13625      12.6820
   13626      13.0786
   13627      13.0780
   13628      12.4551
   13629      12.8128
   13630      13.0548
   13631      12.3626
   13632      12.1031
   13633      12.1198
   13634      12.3214
   13635      12.3606
   13636      12.6538
   13637      13.1378
   13638      12.8151
   13639      12.2090
   13640      12.3194
   13641      11.7468
   13642      12.4734
   13643      12.5284
   13644      12.2804
   13645      12.3925
   13646      13.1028
   13647      12.4205
   13648      12.5888
   13649      12.7251
   13650      12.7516
   13651      12.8317
   13652      13.2545
   13653      13.4466
   13654      13.0763
   13655      12.6397
   13656      13.3527
   13657      13.0791
   13658      13.5094
   13659      12.9217
   13660      13.5464
   13661      13.3337
   13662      13.1401
   13663      13.3900
   13664      14.4747
   13665      13.2499
   13666      13.8437
   13667      13.3867
   13668      12.8290
   13669      12.8580
   13670      13.1616
   13671      13.2653
   13672      13.6067
   13673      13.3450
   13674      13.0991
   13675      13.1221
   13676      12.7389
   13677      13.2935
   13678      12.6021
   13679      12.7302
   13680      13.0901
   13681      13.1551
   13682      14.2561
   13683      14.9396
   13684      14.3271
   13685      14.0996
   13686      14.5281
   13687      14.0184
   13688      13.6642
   13689      13.5801
   13690      13.7421
   13691      14.2039
   13692      13.7983
   13693      14.0758
   13694      14.8406
   13695      15.3223
   13696      14.5799
   13697      15.3188
   13698      14.7472
   13699      15.0036
   13700      14.3642
   13701      14.4123
   13702      14.0627
   13703      14.3571
   13704      14.5775
   13705      15.1920
   13706      14.3244
   13707      14.3788
   13708      14.5850
   13709      13.9433
   13710      14.0997
   13711      14.8151
   13712      14.6965
   13713      15.8131
   13714      15.4007
   13715      14.9505
   13716      14.9415
   13717      15.0013
   13718      15.4244
   13719      15.1713
   13720      14.7353
   13721      15.6222
   13722      15.6560
   13723      15.8558
   13724      15.1031
   13725      15.2427
   13726      14.1113
   13727      14.5906
   13728      14.2807
   13729      13.7331
   13730      13.4872
   13731      14.0370
   13732      14.0005
   13733      13.9204
   13734      13.1185
   13735      12.9542
   13736      12.9791
   13737      13.2265
   13738      12.9007
   13739      12.3321
   13740      13.0782
   13741      13.5827
   13742      13.2439
   13743      13.4136
   13744      12.9090
   13745      13.3532
   13746      13.8902
   13747      13.3757
   13748      12.7757
   13749      13.9133
   13750      13.6406
   13751      13.8782
   13752      13.8269
   13753      13.2902
   13754      12.8098
   13755      13.0497
   13756      13.6859
   13757      13.4464
   13758      12.6812
   13759      13.4864
   13760      12.7888
   13761      13.2280
   13762      12.5331
   13763      13.1515
   13764      13.5973
   13765      12.9450
   13766      12.7187
   13767      13.5455
   13768      12.9603
   13769      13.7616
   13770      13.2874
   13771      13.6059
   13772      13.1545
   13773      13.7844
   13774      13.4379
   13775      13.4939
   13776      13.2903
   13777      13.3293
   13778      13.2888
   13779      13.0956
   13780      13.4251
   13781      13.1554
   13782      13.8713
   13783      13.5800
   13784      13.2887
   13785      13.4475
   13786      13.7802
   13787      13.8594
   13788      14.4442
   13789      13.4954
   13790      13.5534
   13791      13.0958
   13792      12.6871
   13793      13.2257
   13794      12.7667
   13795      12.8330
   13796      13.6617
   13797      14.3081
   13798      13.7858
   13799      14.0250
   13800      13.3595
   13801      13.5567
   13802      13.1466
   13803      13.0953
   13804      13.6974
   13805      13.5545
   13806      13.2114
   13807      13.3003
   13808      12.6945
   13809      12.8652
   13810      13.2460
   13811      12.4508
   13812      12.5681
   13813      13.2467
   13814      12.3643
   13815      13.0279
   13816      12.0339
   13817      12.0968
   13818      13.2196
   13819      13.2258
   13820      12.5965
   13821      12.7666
   13822      11.7933
   13823      11.3204
   13824      11.4598
   13825      11.1045
   13826      11.4409
   13827      11.5809
   13828      11.7437
   13829      10.9924
   13830      11.9020
   13831      12.0641
   13832      12.1188
   13833      12.4223
   13834      11.9490
   13835      12.4151
   13836      12.7497
   13837      12.0658
   13838      11.7916
   13839      11.7837
   13840      11.5896
   13841      12.3137
   13842      12.2935
   13843      12.2835
   13844      12.5004
   13845      12.3940
   13846      12.2959
   13847      12.2785
   13848      12.3925
   13849      12.5806
   13850      11.8743
   13851      12.6617
   13852      12.6340
   13853      12.5772
   13854      12.2578
   13855      12.2869
   13856      13.0044
   13857      11.9050
   13858      11.8591
   13859      11.6496
   13860      11.4545
   13861      12.1044
   13862      12.3755
   13863      12.3318
   13864      12.2683
   13865      11.9191
   13866      11.5020
   13867      12.0430
   13868      11.4540
   13869      12.3897
   13870      12.0266
   13871      13.0347
   13872      12.7891
   13873      12.7778
   13874      13.1217
   13875      13.5159
   13876      13.1451
   13877      13.1139
   13878      13.2352
   13879      13.3340
   13880      13.2281
   13881      13.1158
   13882      14.4371
   13883      13.6653
   13884      13.5845
   13885      13.6693
   13886      12.2091
   13887      12.7312
   13888      12.6255
   13889      13.2794
   13890      13.1369
   13891      13.3039
   13892      13.8152
   13893      13.4586
   13894      13.0265
   13895      12.7997
   13896      14.0079
   13897      13.5133
   13898      13.2269
   13899      13.6765
   13900      12.7237
   13901      13.7727
   13902      13.1324
   13903      13.1617
   13904      13.6618
   13905      12.7910
   13906      12.9306
   13907      13.4355
   13908      12.9558
   13909      12.9236
   13910      12.6511
   13911      12.7309
   13912      13.2613
   13913      13.3494
   13914      13.5661
   13915      13.1256
   13916      12.7817
   13917      12.4867
   13918      13.2228
   13919      13.4221
   13920      13.0835
   13921      13.1325
   13922      13.2312
   13923      13.3108
   13924      12.7582
   13925      12.9666
   13926      12.6182
   13927      12.7103
   13928      12.2114
   13929      12.6507
   13930      12.6508
   13931      12.8657
   13932      13.1311
   13933      13.1243
   13934      13.2666
   13935      13.5463
   13936      12.9927
   13937      13.0751
   13938      12.9692
   13939      12.9797
   13940      13.3647
   13941      13.3280
   13942      13.3533
   13943      13.7297
   13944      13.6107
   13945      13.3957
   13946      13.5769
   13947      13.5847
   13948      13.0408
   13949      12.9615
   13950      12.5138
   13951      12.8145
   13952      12.9549
   13953      12.9844
   13954      12.7652
   13955      12.8202
   13956      12.3891
   13957      12.9304
   13958      12.7001
   13959      12.4845
   13960      13.2604
   13961      12.4930
   13962      13.9023
   13963      13.4351
   13964      13.6899
   13965      13.0900
   13966      13.3610
   13967      13.3786
   13968      13.0307
   13969      13.4235
   13970      13.3080
   13971      13.5882
   13972      14.0080
   13973      13.7811
   13974      13.8707
   13975      13.6339
   13976      13.4606
   13977      13.2161
   13978      13.4960
   13979      13.3185
   13980      12.6574
   13981      12.9970
   13982      13.4410
   13983      13.0480
   13984      12.3465
   13985      12.3884
   13986      12.9378
   13987      13.3694
   13988      12.6439
   13989      12.2478
   13990      12.5105
   13991      12.8063
   13992      13.5212
   13993      13.2992
   13994      13.6470
   13995      14.1372
   13996      14.3797
   13997      14.2830
   13998      14.0082
   13999      13.1012
   14000      13.8918
   14001      14.7874
   14002      14.6750
   14003      14.9201
   14004      14.0214
   14005      14.5046
   14006      14.2819
   14007      14.2143
   14008      14.1715
   14009      14.3263
   14010      14.6727
   14011      14.9544
   14012      14.9124
   14013      14.9745
   14014      14.8894
   14015      15.0569
   14016      14.8258
   14017      14.8881
   14018      15.9571
   14019      15.4112
   14020      15.4554
   14021      15.8512
   14022      15.3704
   14023      14.9976
   14024      15.2131
   14025      15.2302
   14026      15.2893
   14027      15.4789
   14028      15.5256
   14029      15.3926
   14030      15.4452
   14031      14.9911
   14032      14.9262
   14033      15.7424
   14034      15.8988
   14035      15.6207
   14036      14.6957
   14037      14.9735
   14038      15.4250
   14039      15.8302
   14040      15.6765
   14041      15.2397
   14042      15.1382
   14043      15.4296
   14044      16.1496
   14045      16.5562
   14046      16.5473
   14047      17.0101
   14048      15.9779
   14049      16.2412
   14050      16.9220
   14051      16.1229
   14052      16.1576
   14053      17.1256
   14054      15.9716
   14055      16.2414
   14056      15.2948
   14057      15.8001
   14058      16.3760
   14059      16.5668
   14060      15.9460
   14061      16.7296
   14062      16.9174
   14063      16.9772
   14064      16.2241
   14065      16.5101
   14066      15.3819
   14067      16.0330
   14068      16.0410
   14069      14.9443
   14070      15.4563
   14071      15.1235
   14072      15.0156
   14073      15.6498
   14074      14.7748
   14075      14.8118
   14076      14.4894
   14077      14.7861
   14078      14.7752
   14079      14.8898
   14080      15.2252
   14081      15.0099
   14082      15.5160
   14083      15.2801
   14084      15.2183
   14085      15.9353
   14086      14.9776
   14087      15.6250
   14088      14.9141
   14089      15.9278
   14090      14.5819
   14091      15.0840
   14092      15.2318
   14093      15.5372
   14094      15.5335
   14095      15.1639
   14096      15.4650
   14097      15.1868
   14098      15.3958
   14099      15.3680
   14100      15.3058
   14101      14.7369
   14102      14.9321
   14103      15.0093
   14104      15.2093
   14105      15.3191
   14106      14.5224
   14107      15.0704
   14108      16.0637
   14109      16.4691
   14110      15.6830
   14111      16.0509
   14112      15.2982
   14113      15.9391
   14114      14.7969
   14115      15.5857
   14116      15.6644
   14117      16.3085
   14118      16.1532
   14119      15.7455
   14120      16.0628
   14121      14.5675
   14122      14.3993
   14123      14.6473
   14124      14.2552
   14125      14.2028
   14126      14.0998
   14127      13.6308
   14128      13.5508
   14129      12.7115
   14130      13.7824
   14131      13.8604
   14132      13.8401
   14133      13.4223
   14134      13.9000
   14135      14.1683
   14136      14.4848
   14137      14.6527
   14138      14.4580
   14139      14.4345
   14140      14.0574
   14141      14.5009
   14142      14.2888
   14143      14.3158
   14144      14.1746
   14145      13.5480
   14146      13.3827
   14147      13.8903
   14148      14.4203
   14149      14.4604
   14150      14.4691
   14151      14.2861
   14152      13.8981
   14153      13.7889
   14154      14.0278
   14155      14.3420
   14156      14.3763
   14157      14.4508
   14158      13.6047
   14159      14.3253
   14160      13.5994
   14161      14.0914
   14162      13.2775
   14163      13.7710
   14164      14.1176
   14165      14.6389
   14166      14.6305
   14167      14.8175
   14168      15.0576
   14169      15.3327
   14170      14.7030
   14171      15.1418
   14172      14.2242
   14173      15.0146
   14174      14.9070
   14175      14.6606
   14176      14.7822
   14177      14.7591
   14178      14.3605
   14179      14.1711
   14180      14.3562
   14181      13.7502
   14182      14.1352
   14183      13.7901
   14184      13.6041
   14185      13.3991
   14186      13.8936
   14187      13.1911
   14188      12.4365
   14189      13.2485
   14190      13.4740
   14191      13.2559
   14192      13.8039
   14193      13.0504
   14194      13.2453
   14195      12.4787
   14196      12.1427
   14197      12.0559
   14198      12.2821
   14199      12.4357
   14200      12.9598
   14201      12.5506
   14202      12.4271
   14203      12.7366
   14204      12.3100
   14205      12.7944
   14206      12.0094
   14207      12.8188
   14208      12.4182
   14209      12.4994
   14210      12.1129
   14211      12.1223
   14212      13.0513
   14213      12.6786
   14214      12.7196
   14215      12.5982
   14216      13.1160
   14217      12.7329
   14218      12.1068
   14219      12.2048
   14220      12.5198
   14221      12.6591
   14222      12.4889
   14223      12.3629
   14224      11.8613
   14225      11.9275
   14226      12.2219
   14227      12.2205
   14228      12.1387
   14229      12.2568
   14230      12.9132
   14231      12.2993
   14232      12.6363
   14233      12.0001
   14234      12.3474
   14235      12.3270
   14236      12.0589
   14237      11.9807
   14238      10.8803
   14239      11.2136
   14240      11.5909
   14241      11.4472
   14242      11.7612
   14243      12.1317
   14244      12.2256
   14245      12.6269
   14246      12.0536
   14247      12.6461
   14248      12.4575
   14249      11.8541
   14250      12.0926
   14251      12.4545
   14252      12.8715
   14253      12.5660
   14254      12.6005
   14255      11.4273
   14256      11.8872
   14257      11.5662
   14258      12.1358
   14259      11.8631
   14260      11.8905
   14261      12.5935
   14262      12.0963
   14263      11.7649
   14264      11.5773
   14265      11.5968
   14266      11.2894
   14267      12.1535
   14268      12.1148
   14269      12.0812
   14270      12.2641
   14271      11.4834
   14272      11.7130
   14273      11.2155
   14274      11.3466
   14275      11.1163
   14276      10.9170
   14277      11.4611
   14278      11.2077
   14279      11.0073
   14280      11.2554
   14281      11.2101
   14282      10.8795
   14283      11.6816
   14284      11.6669
   14285      11.0582
   14286      11.0965
   14287      11.4525
   14288      11.6614
   14289      11.0056
   14290      11.2849
   14291      11.5844
   14292      11.2953
   14293      11.4190
   14294      12.0793
   14295      11.8130
   14296      11.9700
   14297      11.0994
   14298      11.5413
   14299      11.6628
   14300      11.6564
   14301      12.0742
   14302      11.6661
   14303      11.9247
   14304      11.8279
   14305      11.4492
   14306      11.0939
   14307      11.7245
   14308      11.5984
   14309      11.9120
   14310      11.4041
   14311      11.4945
   14312      11.6561
   14313      11.5842
   14314      12.0267
   14315      12.0192
   14316      12.2223
   14317      11.7605
   14318      11.5250
   14319      11.7281
   14320      11.1554
   14321      11.8912
   14322      11.9396
   14323      12.1936
   14324      12.2043
   14325      11.7322
   14326      12.6347
   14327      12.8505
   14328      12.1196
   14329      12.0191
   14330      11.6755
   14331      11.9645
   14332      11.8329
   14333      11.5910
   14334      11.4858
   14335      12.0395
   14336      11.4259
   14337      11.6946
   14338      11.7681
   14339      11.6134
   14340      11.6611
   14341      11.6749
   14342      12.1321
   14343      11.5644
   14344      11.2169
   14345      11.1443
   14346      11.9767
   14347      11.8549
   14348      12.3404
   14349      12.5466
   14350      12.1128
   14351      11.9913
   14352      11.5386
   14353      11.6572
   14354      11.6962
   14355      11.6656
   14356      12.4843
   14357      11.8989
   14358      11.4087
   14359      11.2499
   14360      11.3500
   14361      11.4984
   14362      12.1956
   14363      11.8598
   14364      11.6407
   14365      11.5693
   14366      12.1305
   14367      12.0567
   14368      12.6864
   14369      12.9366
   14370      12.3519
   14371      12.9919
   14372      12.9501
   14373      12.8551
   14374      12.9773
   14375      12.1398
   14376      11.5414
   14377      12.0273
   14378      12.0040
   14379      11.9583
   14380      12.2120
   14381      11.3515
   14382      11.7458
   14383      11.7219
   14384      11.3118
   14385      12.0607
   14386      11.7300
   14387      11.7902
   14388      12.3903
   14389      12.3776
   14390      11.7834
   14391      12.3906
   14392      11.7210
   14393      11.5727
   14394      11.7128
   14395      11.9659
   14396      11.9161
   14397      11.3966
   14398      11.4904
   14399      12.0079
   14400      11.5729
   14401      11.7576
   14402      12.3114
   14403      11.7477
   14404      12.3844
   14405      11.8944
   14406      12.2979
   14407      12.2263
   14408      11.9368
   14409      12.4729
   14410      12.3270
   14411      12.1359
   14412      12.3454
   14413      11.9670
   14414      11.5803
   14415      11.4123
   14416      11.8595
   14417      11.5809
   14418      11.6898
   14419      11.1957
   14420      11.3674
   14421      10.6243
   14422      11.0247
   14423      11.5896
   14424      11.9581
   14425      12.5013
   14426      11.4754
   14427      11.5303
   14428      11.7564
   14429      11.7994
   14430      11.6680
   14431      11.4009
   14432      11.6157
   14433      10.9392
   14434      10.9731
   14435      11.2902
   14436      11.2009
   14437      11.0508
   14438      12.1447
   14439      10.3334
   14440      11.1527
   14441      11.8898
   14442      11.7563
   14443      11.7944
   14444      11.2977
   14445      11.0648
   14446      10.9829
   14447      11.2547
   14448      11.1452
   14449      11.2487
   14450      10.9778
   14451      11.6789
   14452      10.9755
   14453      10.8900
   14454      11.4583
   14455      10.6808
   14456      11.2736
   14457      11.0779
   14458      10.7476
   14459      11.0179
   14460      10.7995
   14461      11.1896
   14462      10.9733
   14463      10.7976
   14464      10.1839
   14465      11.3742
   14466      11.2921
   14467      10.1614
   14468      10.6595
   14469      10.3687
   14470      10.0186
   14471       9.5853
   14472      11.0331
   14473      10.2857
   14474      10.7690
   14475      10.7124
   14476      10.1915
   14477      11.2643
   14478      10.9322
   14479      10.7269
   14480      10.9627
   14481      11.2127
   14482      10.8438
   14483      11.1238
   14484      10.1992
   14485      10.4005
   14486      10.8975
   14487      10.8687
   14488      10.8314
   14489      10.2247
   14490      10.6582
   14491      10.9353
   14492      10.1916
   14493      10.2792
   14494       9.7642
   14495       9.7358
   14496      11.1794
   14497      10.2601
   14498      11.1285
   14499      10.1677
   14500      10.5471
   14501      10.5058
   14502      10.5416
   14503      10.6958
   14504      10.4146
   14505      10.2903
   14506      10.7305
   14507      10.5961
   14508      10.8192
   14509      11.5115
   14510      11.1715
   14511      10.8890
   14512      10.3778
   14513      10.8153
   14514      10.5211
   14515      10.9155
   14516      10.7753
   14517      10.3269
   14518      10.7705
   14519      10.4539
   14520      10.8490
   14521      11.0884
   14522      11.4697
   14523      11.2098
   14524      11.0114
   14525      11.5840
   14526      10.8143
   14527      10.8010
   14528      10.6425
   14529      10.3753
   14530      10.7418
   14531      10.6767
   14532      10.4920
   14533       9.9057
   14534      10.1935
   14535      10.7782
   14536      10.4358
   14537      11.0966
   14538      10.3787
   14539      10.7994
   14540      10.4584
   14541      10.0939
   14542      10.4239
   14543      10.6529
   14544      10.7437
   14545      10.6676
   14546      10.8750
   14547       9.7971
   14548      10.2387
   14549       9.9444
   14550       9.5780
   14551       9.9426
   14552      10.1522
   14553       9.8077
   14554       9.4995
   14555       9.5856
   14556       9.5739
   14557       9.9832
   14558       9.8004
   14559      10.5948
   14560      10.1927
   14561      10.1658
   14562      10.2528
   14563       9.6457
   14564       9.7425
   14565       9.7821
   14566      10.2254
   14567       9.7278
   14568      10.1092
   14569       9.3668
   14570       9.6602
   14571       9.1011
   14572       9.7701
   14573      10.0608
   14574       9.6880
   14575      10.4437
   14576      10.3129
   14577      10.3801
   14578       9.7655
   14579       9.8541
   14580       9.2552
   14581       9.7347
   14582      10.0641
   14583       9.7296
   14584       9.7731
   14585       9.1308
   14586       9.6556
   14587       9.1147
   14588       9.2120
   14589       9.4765
   14590       9.5604
   14591       8.5342
   14592       8.6202
   14593       8.7348
   14594       9.0836
   14595       8.6233
   14596       9.4639
   14597       8.7168
   14598       9.4886
   14599       9.3089
   14600       9.0510
   14601       9.0366
   14602       9.5363
   14603       9.2997
   14604       8.7266
   14605       9.0682
   14606      10.0599
   14607       9.9972
   14608       9.4765
   14609      10.0189
   14610      10.4433
   14611      11.1845
   14612      11.0838
   14613      11.3592
   14614      10.9778
   14615      10.7990
   14616      11.0618
   14617      10.3304
   14618      10.9105
   14619      11.1873
   14620      11.1131
   14621      11.2798
   14622      11.1733
   14623      10.1919
   14624      10.6028
   14625      10.8182
   14626      10.9142
   14627      11.1107
   14628      10.8312
   14629      10.6339
   14630      10.6159
   14631      10.7460
   14632      11.3045
   14633      11.5624
   14634      11.5218
   14635      11.3002
   14636      11.9645
   14637      11.4557
   14638      11.3824
   14639      11.4839
   14640      11.9563
   14641      11.5932
   14642      11.6504
   14643      11.8779
   14644      11.5986
   14645      11.7131
   14646      11.3076
   14647      11.8034
   14648      11.4592
   14649      11.6170
   14650      11.9289
   14651      11.0929
   14652      11.0415
   14653      11.1064
   14654      11.2059
   14655      10.2675
   14656      11.2484
   14657      11.4230
   14658      10.8167
   14659      10.5159
   14660      11.2985
   14661      11.2878
   14662      11.2357
   14663      11.3225
   14664      10.6695
   14665      11.4694
   14666      11.2248
   14667      10.4608
   14668      10.4555
   14669      10.5058
   14670      10.6429
   14671      10.6902
   14672       9.9857
   14673      10.2955
   14674      11.1463
   14675       9.8818
   14676      10.2468
   14677      10.3785
   14678      10.4391
   14679      11.2022
   14680      10.9679
   14681      11.1272
   14682      10.5358
   14683      10.8872
   14684      10.7654
   14685      11.1173
   14686      11.1144
   14687      10.8460
   14688      11.5944
   14689      11.0802
   14690      11.0319
   14691      11.4658
   14692      10.6698
   14693      10.7813
   14694      10.4784
   14695      10.3141
   14696      10.3339
   14697      10.9656
   14698      10.8877
   14699      12.3311
   14700      11.2545
   14701      11.1528
   14702      11.1322
   14703      11.2207
   14704      10.4543
   14705      11.0987
   14706      10.4066
   14707      10.7494
   14708      10.8546
   14709      10.4967
   14710      10.2128
   14711       9.8160
   14712      10.0733
   14713       9.3754
   14714       9.8553
   14715      10.6830
   14716      10.8424
   14717      10.2036
   14718      10.9089
   14719      11.0123
   14720      10.6531
   14721      10.6994
   14722      10.6143
   14723      10.9673
   14724      10.9265
   14725      11.4334
   14726      11.5971
   14727      11.1494
   14728      11.8645
   14729      11.2420
   14730      11.1388
   14731      10.5091
   14732      10.3061
   14733      10.6309
   14734      11.0016
   14735      10.4275
   14736      10.9106
   14737      10.9178
   14738      10.8184
   14739      10.7561
   14740      10.8090
   14741      10.9540
   14742      10.9763
   14743      10.5306
   14744      10.6250
   14745      10.5048
   14746      10.6077
   14747      10.4569
   14748      10.3245
   14749       9.9213
   14750       9.2348
   14751       9.5310
   14752       9.6227
   14753       9.9354
   14754       9.5871
   14755      10.1057
   14756      10.6958
   14757      10.1331
   14758       9.2754
   14759       9.8744
   14760       9.2486
   14761       9.7155
   14762      10.1129
   14763      10.6318
   14764      10.5298
   14765      10.5757
   14766      10.0862
   14767      10.5473
   14768      10.9888
   14769      10.9895
   14770      11.0679
   14771      10.8984
   14772      10.5773
   14773      10.8075
   14774      11.1511
   14775      11.2773
   14776      10.9112
   14777      10.9616
   14778      10.7010
   14779      11.6466
   14780      11.8718
   14781      10.5775
   14782      10.2046
   14783      10.7805
   14784      10.6223
   14785      10.4849
   14786      10.5612
   14787      10.3845
   14788      11.2533
   14789      10.4940
   14790      10.8990
   14791      10.7839
   14792      10.4570
   14793       9.6397
   14794       9.2294
   14795       9.8879
   14796       9.8900
   14797       9.9075
   14798      10.2240
   14799      10.2501
   14800      10.4253
   14801      10.6185
   14802      10.4967
   14803      10.6811
   14804      11.2222
   14805      11.2014
   14806      10.8920
   14807      12.0056
   14808      11.6685
   14809      11.6502
   14810      11.0129
   14811      10.9039
   14812      10.8549
   14813      11.2324
   14814      11.1696
   14815      11.3545
   14816      11.9917
   14817      12.2347
   14818      11.8879
   14819      11.9866
   14820      11.9068
   14821      11.4465
   14822      12.0935
   14823      12.1313
   14824      11.5408
   14825      11.7066
   14826      11.2112
   14827      11.9127
   14828      11.0292
   14829      10.6007
   14830      10.9100
   14831      10.6915
   14832      10.7545
   14833      10.7700
   14834      11.1304
   14835      11.3656
   14836      11.2572
   14837      12.2730
   14838      11.6109
   14839      11.2965
   14840      11.6746
   14841      11.1113
   14842      11.1242
   14843      12.4360
   14844      11.7820
   14845      12.1184
   14846      12.4392
   14847      11.6909
   14848      12.0985
   14849      11.4622
   14850      11.4009
   14851      11.3557
   14852      11.7408
   14853      10.9469
   14854      11.2084
   14855      11.5092
   14856      11.5964
   14857      11.4372
   14858      11.1809
   14859      11.6229
   14860      11.9096
   14861      11.1733
   14862      10.9980
   14863      11.0902
   14864      11.1358
   14865      11.8410
   14866      11.8179
   14867      11.4155
   14868      11.1269
   14869      11.2712
   14870      11.2470
   14871      11.4052
   14872      11.5627
   14873      11.3794
   14874      11.4127
   14875      11.3364
   14876      10.5299
   14877      11.3971
   14878      10.7688
   14879      11.1223
   14880      10.7237
   14881      10.6299
   14882      10.8959
   14883      10.5698
   14884       9.7058
   14885       9.9855
   14886       9.8277
   14887      10.0108
   14888       9.3834
   14889       9.5573
   14890      10.0548
   14891      10.5669
   14892      10.3869
   14893      10.2750
   14894      10.4797
   14895      10.5196
   14896      10.1089
   14897      10.6701
   14898      10.8925
   14899      11.0307
   14900       9.9020
   14901      10.2905
   14902      10.5863
   14903      10.1979
   14904      10.3005
   14905       9.7971
   14906       9.5478
   14907       9.7355
   14908       9.1067
   14909       9.2269
   14910       9.0445
   14911       9.3834
   14912       8.8042
   14913       9.2474
   14914       9.3100
   14915       9.3593
   14916       9.7221
   14917      10.1619
   14918       9.8720
   14919       9.8990
   14920      10.0372
   14921      10.2290
   14922       9.4566
   14923      10.1985
   14924       9.9378
   14925      10.4311
   14926       9.8613
   14927       9.8195
   14928      10.3197
   14929       9.8142
   14930      10.2370
   14931      10.9978
   14932      10.1439
   14933      10.4856
   14934      10.5430
   14935      11.0057
   14936      10.7361
   14937      11.1927
   14938      10.7952
   14939      10.5975
   14940       9.9519
   14941       9.8495
   14942      10.6320
   14943      10.5890
   14944      10.2504
   14945       9.6815
   14946      10.1614
   14947      10.1240
   14948      10.2265
   14949       9.9882
   14950      10.0089
   14951      10.1721
   14952       9.8334
   14953      10.5454
   14954      10.4241
   14955      10.6294
   14956      10.5146
   14957      10.2791
   14958      10.9958
   14959      10.2077
   14960      10.5122
   14961      10.3782
   14962      10.9579
   14963      10.4723
   14964      10.3054
   14965      10.5453
   14966      10.6615
   14967      10.7555
   14968      11.3164
   14969      10.8966
   14970      10.8662
   14971      10.9593
   14972      10.4993
   14973      11.3151
   14974      10.6744
   14975      11.1972
   14976      11.4079
   14977      10.7131
   14978      11.0146
   14979      10.4262
   14980      10.5960
   14981      10.7043
   14982      11.4299
   14983      10.7183
   14984      10.1859
   14985      10.8587
   14986      11.1310
   14987      10.9270
   14988      10.5473
   14989      11.2752
   14990      10.5450
   14991      11.0791
   14992      11.0485
   14993      11.7587
   14994      10.9438
   14995      11.4623
   14996      10.9193
   14997      10.5044
   14998      10.4895
   14999      10.8433
   15000      10.4519
   15001      11.0025
   15002      11.3915
   15003      11.4268
   15004      11.1190
   15005      11.8801
   15006      10.5540
   15007      11.4484
   15008      11.9477
   15009      11.5142
   15010      11.7504
   15011      11.4720
   15012      11.9558
   15013      12.2190
   15014      12.6500
   15015      11.6400
   15016      11.4907
   15017      11.0864
   15018      11.5426
   15019      11.7236
   15020      11.9372
   15021      11.9198
   15022      11.7298
   15023      11.8405
   15024      11.6425
   15025      11.8628
   15026      11.5246
   15027      11.3634
   15028      11.7096
   15029      11.7975
   15030      11.6641
   15031      11.5873
   15032      11.9036
   15033      12.0224
   15034      11.8996
   15035      11.0442
   15036      11.5701
   15037      10.9093
   15038      10.8183
   15039      10.8246
   15040      11.0574
   15041      11.0662
   15042      11.3235
   15043      11.0456
   15044      11.2692
   15045      10.9177
   15046      11.4260
   15047      10.4859
   15048      10.7258
   15049      10.8442
   15050      11.0716
   15051      10.9672
   15052      10.6637
   15053      10.2243
   15054      10.6389
   15055      10.5090
   15056      10.8163
   15057      11.2318
   15058      10.4365
   15059      10.9607
   15060      11.4457
   15061       9.7346
   15062      10.9434
   15063      11.3236
   15064      11.4284
   15065      11.4527
   15066      11.2213
   15067      11.1517
   15068      11.5367
   15069      11.0502
   15070      11.0086
   15071      11.0738
   15072      12.2239
   15073      11.6810
   15074      12.0831
   15075      11.7897
   15076      12.3026
   15077      11.7149
   15078      12.0205
   15079      11.9224
   15080      12.6741
   15081      12.3901
   15082      12.1586
   15083      12.2408
   15084      12.1182
   15085      12.1149
   15086      11.1384
   15087      12.3198
   15088      12.0982
   15089      11.6321
   15090      11.3421
   15091      11.7343
   15092      11.8482
   15093      11.7421
   15094      11.9827
   15095      11.9932
   15096      11.3887
   15097      12.1111
   15098      12.1500
   15099      11.4422
   15100      12.1180
   15101      11.7766
   15102      12.0653
   15103      11.7420
   15104      11.5481
   15105      11.7111
   15106      11.3468
   15107      11.9586
   15108      11.3532
   15109      11.7015
   15110      12.4942
   15111      11.6075
   15112      12.7634
   15113      11.4254
   15114      11.6416
   15115      11.9299
   15116      11.2279
   15117      11.4212
   15118      11.9164
   15119      11.1505
   15120      11.4229
   15121      11.4957
   15122      12.0147
   15123      11.3849
   15124      11.6627
   15125      12.0862
   15126      11.3900
   15127      11.8118
   15128      11.0426
   15129      10.9996
   15130      11.2222
   15131      11.5509
   15132      11.5274
   15133      11.6932
   15134      11.6211
   15135      11.0655
   15136      10.8627
   15137      11.3238
   15138      11.2012
   15139      11.4914
   15140      11.1411
   15141      11.1496
   15142      10.4325
   15143      11.2719
   15144      10.2575
   15145      11.1052
   15146      11.0052
   15147      10.6865
   15148      10.8400
   15149      11.2530
   15150      11.1599
   15151      10.7572
   15152      11.5093
   15153      10.9240
   15154      11.0705
   15155      11.1062
   15156      10.8760
   15157      10.4271
   15158      10.6299
   15159      11.1633
   15160      10.0737
   15161      10.5855
   15162       9.7727
   15163      10.1658
   15164       9.6306
   15165      10.3447
   15166       9.7216
   15167      10.1050
   15168       9.1836
   15169      10.2112
   15170      11.5524
   15171      10.5110
   15172      10.5282
   15173      11.3845
   15174      10.0851
   15175      10.8052
   15176      10.9366
   15177      10.1447
   15178      10.3612
   15179      10.2893
   15180      10.5330
   15181      10.6869
   15182      11.1784
   15183      10.1932
   15184      10.9589
   15185      11.6858
   15186      11.0408
   15187      10.8194
   15188      10.4576
   15189      11.0809
   15190      10.7869
   15191      10.7683
   15192      11.4853
   15193      10.7560
   15194      10.5717
   15195      10.7889
   15196      10.9097
   15197       9.9887
   15198      10.7293
   15199      10.4369
   15200      10.5880
   15201      10.1614
   15202      10.3251
   15203       9.9410
   15204       9.9011
   15205       9.8697
   15206      11.5392
   15207      10.6017
   15208      10.6225
   15209      11.2674
   15210      11.5909
   15211      11.7768
   15212      11.3046
   15213      10.8589
   15214      11.6112
   15215      12.5982
   15216      11.8201
   15217      11.6208
   15218      12.2438
   15219      11.8766
   15220      12.7528
   15221      12.3545
   15222      12.1679
   15223      12.0613
   15224      11.9547
   15225      12.2110
   15226      11.6210
   15227      11.6943
   15228      11.4417
   15229      12.0939
   15230      12.2890
   15231      12.1733
   15232      12.4290
   15233      11.5500
   15234      11.0181
   15235      11.3815
   15236      11.7197
   15237      11.0070
   15238      10.9473
   15239      10.4054
   15240      10.6955
   15241      11.4864
   15242      11.4921
   15243      11.2396
   15244      10.9452
   15245      11.4904
   15246      10.9976
   15247      10.8574
   15248      10.8449
   15249      11.1940
   15250      10.9702
   15251      11.1339
   15252      11.1053
   15253      11.8758
   15254      11.1218
   15255      11.2284
   15256      11.1821
   15257      11.6614
   15258      11.6049
   15259      12.0660
   15260      11.7718
   15261      11.7689
   15262      11.4231
   15263      11.6322
   15264      11.5075
   15265      11.6014
   15266      11.5123
   15267      11.7142
   15268      11.6326
   15269      11.0295
   15270      10.8597
   15271      10.9734
   15272      11.0947
   15273      11.6898
   15274      10.8458
   15275      11.0019
   15276      10.8666
   15277      10.3391
   15278      10.6050
   15279      10.8052
   15280      10.2586
   15281      10.9326
   15282      10.5648
   15283      10.7764
   15284      10.7478
   15285      10.7344
   15286      10.9746
   15287      10.9100
   15288      11.3260
   15289      11.0602
   15290      11.5620
   15291      10.1532
   15292      10.6432
   15293      11.2198
   15294      11.6696
   15295      11.1435
   15296      11.2237
   15297      12.0168
   15298      11.7177
   15299      12.1644
   15300      11.5841
   15301      12.5688
   15302      11.9173
   15303      12.1596
   15304      12.0138
   15305      12.7003
   15306      12.2050
   15307      12.0213
   15308      12.1273
   15309      12.5999
   15310      12.4510
   15311      12.5362
   15312      13.1286
   15313      12.7172
   15314      12.5048
   15315      12.2176
   15316      12.0975
   15317      12.3281
   15318      12.9159
   15319      12.2172
   15320      12.3603
   15321      12.4153
   15322      13.0641
   15323      12.8366
   15324      13.4982
   15325      12.7785
   15326      12.7627
   15327      12.5669
   15328      12.5284
   15329      12.7299
   15330      12.6727
   15331      12.5479
   15332      13.1874
   15333      12.8534
   15334      12.9520
   15335      13.3956
   15336      13.0673
   15337      13.0881
   15338      12.9963
   15339      13.1657
   15340      12.9761
   15341      13.4425
   15342      13.4128
   15343      12.9678
   15344      12.6272
   15345      13.0499
   15346      13.0922
   15347      12.1910
   15348      13.0975
   15349      12.8712
   15350      13.4917
   15351      13.2661
   15352      13.3723
   15353      13.5847
   15354      14.1448
   15355      13.2497
   15356      13.8495
   15357      13.3329
   15358      13.3150
   15359      13.0064
   15360      12.7899
   15361      12.7713
   15362      13.1677
   15363      12.7079
   15364      12.4161
   15365      12.6210
   15366      12.5284
   15367      12.8812
   15368      12.6178
   15369      12.9521
   15370      12.9829
   15371      12.9741
   15372      13.3000
   15373      13.3727
   15374      12.5172
   15375      12.6878
   15376      12.4415
   15377      12.5276
   15378      13.0479
   15379      12.1933
   15380      12.9002
   15381      12.8696
   15382      12.3515
   15383      12.4216
   15384      12.3676
   15385      12.8739
   15386      13.0009
   15387      12.7789
   15388      12.7096
   15389      11.7853
   15390      12.1515
   15391      12.0613
   15392      11.9830
   15393      12.3002
   15394      12.1870
   15395      12.1361
   15396      11.5877
   15397      12.3930
   15398      11.9161
   15399      12.2586
   15400      12.2244
   15401      12.2720
   15402      11.2158
   15403      12.0343
   15404      11.5180
   15405      11.4404
   15406      12.1450
   15407      11.9781
   15408      12.2612
   15409      11.4710
   15410      11.2738
   15411      11.4417
   15412      11.2376
   15413      11.2336
   15414      11.2083
   15415      12.6657
   15416      12.6535
   15417      11.8629
   15418      12.2335
   15419      12.4210
   15420      12.5250
   15421      12.5202
   15422      12.3267
   15423      12.1655
   15424      12.7836
   15425      12.8554
   15426      12.9474
   15427      11.9815
   15428      12.2468
   15429      12.1439
   15430      11.6758
   15431      11.9255
   15432      11.7060
   15433      11.6012
   15434      11.2009
   15435      11.5243
   15436      11.2826
   15437      10.9307
   15438      11.0811
   15439      10.9144
   15440      10.8152
   15441      11.0891
   15442      11.4814
   15443      11.2743
   15444      11.0963
   15445      11.3506
   15446      10.9008
   15447      11.0055
   15448      11.0711
   15449      11.3825
   15450      11.7545
   15451      10.8619
   15452      11.5004
   15453      11.6863
   15454      11.7735
   15455      11.5797
   15456      11.9646
   15457      12.4922
   15458      12.4220
   15459      11.9454
   15460      11.7115
   15461      12.1014
   15462      12.0174
   15463      11.6910
   15464      11.8504
   15465      12.5692
   15466      12.8431
   15467      11.8423
   15468      12.2084
   15469      12.3751
   15470      12.3207
   15471      11.8353
   15472      11.9602
   15473      11.6965
   15474      11.5842
   15475      11.7894
   15476      11.1668
   15477      12.0687
   15478      11.2882
   15479      10.5174
   15480      11.3986
   15481      11.1144
   15482      11.2577
   15483      11.3750
   15484      11.1114
   15485      10.8243
   15486      10.2358
   15487      10.4743
   15488      10.6899
   15489      10.7566
   15490      10.7748
   15491      10.8699
   15492      11.3354
   15493      10.9075
   15494      10.1774
   15495      10.8895
   15496      10.8590
   15497      10.6898
   15498      10.4949
   15499      11.5095
   15500      11.4729
   15501      11.2803
   15502      11.0373
   15503      10.6432
   15504      11.3415
   15505      11.3323
   15506      10.8081
   15507      11.0739
   15508      10.6776
   15509      10.4304
   15510      10.5048
   15511      10.3243
   15512      10.0303
   15513       9.8780
   15514      10.6192
   15515       9.7423
   15516       9.9471
   15517      10.3613
   15518      10.5800
   15519       9.8974
   15520      10.0668
   15521      10.1862
   15522      10.2344
   15523       9.9157
   15524      10.2527
   15525      10.1602
   15526      10.1508
   15527      10.3605
   15528      10.1903
   15529       9.9345
   15530      10.1473
   15531      10.3350
   15532      10.4493
   15533      10.1265
   15534       9.2930
   15535       9.7095
   15536       9.5379
   15537       9.6330
   15538       9.5833
   15539       9.7192
   15540       9.4361
   15541       9.4339
   15542       9.3198
   15543       8.8553
   15544       9.1718
   15545       8.9583
   15546       9.3439
   15547       9.6261
   15548      10.0215
   15549       9.5745
   15550      10.0202
   15551       9.4257
   15552       9.3981
   15553       9.7092
   15554       9.4540
   15555       9.1040
   15556       9.4347
   15557       9.7962
   15558       9.9998
   15559       9.5999
   15560       9.7653
   15561       9.3620
   15562       8.8177
   15563       9.2021
   15564       9.8640
   15565       8.5659
   15566       9.2366
   15567       9.2671
   15568       9.6369
   15569       9.2818
   15570       8.5783
   15571       9.1515
   15572       9.0511
   15573       9.4260
   15574       9.7706
   15575       9.1617
   15576       9.6505
   15577       9.5945
   15578       9.0940
   15579       9.1269
   15580       8.8283
   15581       9.2308
   15582       8.9975
   15583       9.4303
   15584       9.7058
   15585       9.3182
   15586       9.3337
   15587       9.5823
   15588       9.3009
   15589       9.8394
   15590       9.7889
   15591       9.9945
   15592       9.5214
   15593       9.2378
   15594       9.8961
   15595       9.4773
   15596       8.9502
   15597       8.9576
   15598       8.6800
   15599       8.5492
   15600       9.6662
   15601       8.5640
   15602       9.5204
   15603       9.4472
   15604       9.2807
   15605       9.0992
   15606       9.6541
   15607       9.8280
   15608      10.0530
   15609       9.6573
   15610       9.7716
   15611       9.0942
   15612       8.6235
   15613       8.8516
   15614       8.9690
   15615       9.2622
   15616       9.3154
   15617       8.8197
   15618       8.9200
   15619       8.9870
   15620       9.4719
   15621       9.1347
   15622       9.0318
   15623       9.4634
   15624       9.5017
   15625       9.5158
   15626       9.5361
   15627       9.8770
   15628       9.7518
   15629      10.3124
   15630      10.6312
   15631      10.3763
   15632      10.4382
   15633       9.8300
   15634       9.7144
   15635       9.6364
   15636       9.6570
   15637       8.8564
   15638       9.5725
   15639       9.1936
   15640       8.9404
   15641       9.1005
   15642       8.8451
   15643       9.1008
   15644       9.5662
   15645       9.1333
   15646       9.3263
   15647       9.2528
   15648       8.2548
   15649       8.8665
   15650       9.5259
   15651       8.4839
   15652       8.8457
   15653       8.1972
   15654       8.3114
   15655       8.3917
   15656       8.3317
   15657       8.7490
   15658       8.6932
   15659       8.7684
   15660       8.4651
   15661       8.5959
   15662       8.8846
   15663       8.7378
   15664       9.1381
   15665       9.3050
   15666       9.2738
   15667       8.8600
   15668       9.2164
   15669       9.5320
   15670       9.2377
   15671       9.2072
   15672       9.7501
   15673       9.6770
   15674       9.7807
   15675       9.4699
   15676       9.4111
   15677       9.9588
   15678       9.3754
   15679       9.2886
   15680      10.0336
   15681       9.3952
   15682       9.6367
   15683       9.8199
   15684      10.0271
   15685       9.5774
   15686       8.4672
   15687       9.1980
   15688       8.8327
   15689       8.5137
   15690      10.0095
   15691       8.6933
   15692       8.8185
   15693       8.7618
   15694       9.2387
   15695       8.9682
   15696       8.8493
   15697       9.0386
   15698       8.4993
   15699       8.8127
   15700       8.7338
   15701       8.7944
   15702       8.7613
   15703       8.9788
   15704       8.8635
   15705       8.7162
   15706       9.2767
   15707       9.0831
   15708       8.9078
   15709       8.9744
   15710       8.6979
   15711       9.6536
   15712       9.1294
   15713       9.4229
   15714       9.2917
   15715       9.6944
   15716       9.5762
   15717       9.4055
   15718      10.1862
   15719       9.4325
   15720       8.9600
   15721       8.7800
   15722       8.9899
   15723       9.4716
   15724       9.3204
   15725       9.1708
   15726       9.5678
   15727       9.2601
   15728       9.2896
   15729      10.0957
   15730       9.4256
   15731       9.8921
   15732       9.8244
   15733       9.4106
   15734       9.8841
   15735       9.4485
   15736       9.6037
   15737       9.7288
   15738      10.0700
   15739      10.0412
   15740       9.4084
   15741       9.7578
   15742       9.5858
   15743       9.7470
   15744      10.1593
   15745      10.0522
   15746      10.3390
   15747       9.5395
   15748       9.0646
   15749       9.5334
   15750       9.5299
   15751       9.3826
   15752       9.5073
   15753       9.7885
   15754       9.5818
   15755       9.3851
   15756       8.6314
   15757       9.3116
   15758       9.5257
   15759       9.0464
   15760       8.6213
   15761       9.1500
   15762       8.9260
   15763       8.7643
   15764       8.8597
   15765       8.9343
   15766       9.6522
   15767       8.8901
   15768       9.3573
   15769       8.7477
   15770       9.3814
   15771       9.0334
   15772       9.3523
   15773       9.4997
   15774       9.8940
   15775       9.2169
   15776       9.7814
   15777       9.5081
   15778       9.7025
   15779       9.8531
   15780       9.6958
   15781      10.1137
   15782      10.3051
   15783      10.1321
   15784       9.6575
   15785      10.3170
   15786       9.8974
   15787       9.5920
   15788       9.5943
   15789      10.1820
   15790       9.9329
   15791       9.8920
   15792       9.8825
   15793       9.7796
   15794       9.6880
   15795       9.8319
   15796       9.8279
   15797       9.3951
   15798       9.4582
   15799      10.0856
   15800      10.3070
   15801      10.5135
   15802       9.9577
   15803       9.6734
   15804       9.8364
   15805      10.0048
   15806       9.8730
   15807      10.8898
   15808      10.2473
   15809      10.1741
   15810      10.8160
   15811      10.3441
   15812       9.5351
   15813       9.9081
   15814      10.4205
   15815      10.1555
   15816       9.5628
   15817       9.8887
   15818      10.0702
   15819       9.1245
   15820      10.1246
   15821       9.4973
   15822       9.5467
   15823       9.3720
   15824       9.3401
   15825       9.3534
   15826       9.7552
   15827       9.4428
   15828       9.4287
   15829       9.1960
   15830       8.9486
   15831       9.7486
   15832       9.6800
   15833       9.4651
   15834       9.6167
   15835       9.5443
   15836       9.2835
   15837       8.9019
   15838       9.4350
   15839       9.4138
   15840       9.6863
   15841       9.2787
   15842       8.6582
   15843       9.7267
   15844       9.8361
   15845       9.3867
   15846       9.6685
   15847       9.1859
   15848       9.1597
   15849       9.8417
   15850       9.8600
   15851      10.4039
   15852       9.7318
   15853      10.4099
   15854      10.7653
   15855       9.9908
   15856      10.4726
   15857      10.2027
   15858       9.7346
   15859      10.2609
   15860       9.9498
   15861      10.8652
   15862      10.0763
   15863      10.0719
   15864       9.7174
   15865       9.6338
   15866      10.2455
   15867       9.3877
   15868       9.5860
   15869       9.6488
   15870      10.4897
   15871       9.7053
   15872      10.1265
   15873      10.0876
   15874      10.5278
   15875      10.0860
   15876       9.9708
   15877       9.2546
   15878       9.6221
   15879       9.7754
   15880       9.6201
   15881       9.8147
   15882       9.9990
   15883       9.8665
   15884      10.2432
   15885      10.4365
   15886       9.9833
   15887      10.2194
   15888       9.9970
   15889      10.1125
   15890      10.5542
   15891      10.6411
   15892       9.7158
   15893      10.3389
   15894       9.9953
   15895      10.7624
   15896      10.0193
   15897      10.2222
   15898      10.0550
   15899      10.5611
   15900      10.4760
   15901      10.6648
   15902      11.2710
   15903      11.0394
   15904      11.1266
   15905      10.9595
   15906       9.9964
   15907      10.4459
   15908      10.2574
   15909      10.0315
   15910      10.3255
   15911      10.5696
   15912      10.0975
   15913       9.7452
   15914       9.4629
   15915       9.5498
   15916       9.8462
   15917       9.4495
   15918      10.1623
   15919      10.1375
   15920      10.9164
   15921      10.4047
   15922      11.1891
   15923      10.5161
   15924      11.0677
   15925      10.8134
   15926      11.0530
   15927      11.2868
   15928      11.3333
   15929      11.4241
   15930      11.0048
   15931      11.2025
   15932      11.4062
   15933      11.5245
   15934      11.3563
   15935      10.6146
   15936      11.1352
   15937      10.7885
   15938      10.5054
   15939      10.8510
   15940      10.8044
   15941      10.8667
   15942      10.5267
   15943      11.2487
   15944      12.3102
   15945      11.8427
   15946      11.4592
   15947      11.2220
   15948      10.8531
   15949      11.6688
   15950      12.0092
   15951      11.5763
   15952      11.8577
   15953      11.2065
   15954      11.4886
   15955      10.9415
   15956      11.2928
   15957      10.6836
   15958      10.7608
   15959      11.0579
   15960      10.9521
   15961      11.0061
   15962      10.8641
   15963      10.9496
   15964      11.3672
   15965      11.6298
   15966      11.8048
   15967      11.3816
   15968      11.3374
   15969      11.4974
   15970      11.9351
   15971      11.6509
   15972      11.8312
   15973      11.5942
   15974      11.5707
   15975      11.7198
   15976      11.1543
   15977      11.5392
   15978      11.6243
   15979      10.9543
   15980      10.9949
   15981      11.0203
   15982      10.7213
   15983      10.3061
   15984      11.5922
   15985      11.2085
   15986      11.0169
   15987      11.5807
   15988      11.1564
   15989      12.0625
   15990      12.0894
   15991      11.5797
   15992      11.7302
   15993      11.7217
   15994      12.3560
   15995      12.2300
   15996      12.3398
   15997      12.5611
   15998      12.9929
   15999      12.6139
   16000      12.8203
   16001      13.0076
   16002      12.9045
   16003      13.0424
   16004      12.6688
   16005      11.8930
   16006      12.5339
   16007      12.1092
   16008      11.9387
   16009      12.2769
   16010      12.6486
   16011      12.5412
   16012      12.0800
   16013      12.1002
   16014      13.2288
   16015      12.5528
   16016      12.6307
   16017      12.5250
   16018      12.2770
   16019      12.7024
   16020      11.2825
   16021      11.2895
   16022      11.9100
   16023      11.9439
   16024      11.6462
   16025      11.6415
   16026      12.0641
   16027      13.0051
   16028      12.7023
   16029      12.7110
   16030      12.4140
   16031      12.1592
   16032      12.4231
   16033      12.5446
   16034      12.1838
   16035      12.1733
   16036      12.0800
   16037      12.1513
   16038      12.7729
   16039      12.3427
   16040      11.9957
   16041      11.9409
   16042      12.2683
   16043      11.9767
   16044      12.0030
   16045      12.2303
   16046      12.5387
   16047      12.7963
   16048      12.4393
   16049      12.6487
   16050      13.4907
   16051      13.0398
   16052      12.6150
   16053      12.9421
   16054      12.6284
   16055      12.1036
   16056      12.6897
   16057      12.7253
   16058      12.3179
   16059      12.5188
   16060      12.1730
   16061      12.4761
   16062      11.8715
   16063      12.2295
   16064      12.2266
   16065      11.9117
   16066      12.0363
   16067      12.4186
   16068      13.1696
   16069      12.4715
   16070      12.7417
   16071      12.6162
   16072      12.8403
   16073      12.8922
   16074      12.6920
   16075      12.9914
   16076      12.2877
   16077      13.1104
   16078      12.0912
   16079      12.4607
   16080      12.2899
   16081      12.4037
   16082      11.7384
   16083      11.8710
   16084      11.6993
   16085      11.8563
   16086      11.7770
   16087      11.8227
   16088      11.6976
   16089      11.1908
   16090      11.1413
   16091      11.4422
   16092      11.2412
   16093      11.4663
   16094      11.3017
   16095      11.8256
   16096      12.5266
   16097      11.9974
   16098      11.6643
   16099      12.2125
   16100      12.0594
   16101      12.0957
   16102      11.9977
   16103      12.5334
   16104      12.3839
   16105      12.7186
   16106      12.0659
   16107      13.0582
   16108      13.1426
   16109      13.2345
   16110      13.2820
   16111      12.8690
   16112      12.1868
   16113      12.3067
   16114      12.2895
   16115      12.4949
   16116      12.8206
   16117      12.1477
   16118      11.7137
   16119      11.8957
   16120      11.9575
   16121      11.8808
   16122      12.0523
   16123      12.1515
   16124      12.2264
   16125      12.2371
   16126      11.6972
   16127      11.8453
   16128      12.1838
   16129      11.9002
   16130      11.6457
   16131      11.5245
   16132      12.3865
   16133      12.4898
   16134      12.4216
   16135      12.3175
   16136      12.1404
   16137      11.7996
   16138      12.3085
   16139      11.7271
   16140      11.9441
   16141      12.2758
   16142      11.8452
   16143      11.7956
   16144      11.6345
   16145      11.6283
   16146      12.0709
   16147      12.0307
   16148      11.4365
   16149      11.7536
   16150      12.0455
   16151      11.3043
   16152      11.2201
   16153      10.8180
   16154      10.9321
   16155      10.6149
   16156      10.6919
   16157      10.6357
   16158      10.6768
   16159      11.0351
   16160      11.8129
   16161      11.4994
   16162      11.4557
   16163      11.2698
   16164      11.3600
   16165      11.0219
   16166      11.1190
   16167      11.0045
   16168      11.2111
   16169      11.6015
   16170      10.6688
   16171      11.0188
   16172      10.9559
   16173      11.4068
   16174      11.4014
   16175      10.8732
   16176      11.8426
   16177      11.4726
   16178      11.7812
   16179      11.8137
   16180      11.1558
   16181      10.8598
   16182      10.7332
   16183      10.8281
   16184      11.2767
   16185      11.0060
   16186      11.6617
   16187      11.6946
   16188      11.2976
   16189      10.8640
   16190      11.5045
   16191      11.7172
   16192      11.9588
   16193      11.8118
   16194      11.6714
   16195      11.8643
   16196      12.2513
   16197      12.2361
   16198      12.2150
   16199      11.5040
   16200      10.9606
   16201      11.7169
   16202      11.6425
   16203      11.4406
   16204      11.3927
   16205      12.2061
   16206      11.7190
   16207      12.6511
   16208      11.7083
   16209      12.0028
   16210      12.3823
   16211      11.6415
   16212      12.3552
   16213      12.0846
   16214      12.7214
   16215      12.4606
   16216      11.3564
   16217      11.8680
   16218      12.2941
   16219      12.2490
   16220      12.1337
   16221      11.9086
   16222      11.9878
   16223      12.0125
   16224      11.6512
   16225      12.3631
   16226      12.0223
   16227      12.1250
   16228      12.5483
   16229      12.0063
   16230      12.2301
   16231      12.3815
   16232      12.3800
   16233      12.4896
   16234      12.7427
   16235      12.6296
   16236      12.6997
   16237      12.3060
   16238      12.6649
   16239      12.3301
   16240      12.3779
   16241      12.5628
   16242      12.3944
   16243      13.0664
   16244      12.1028
   16245      12.4668
   16246      12.6032
   16247      12.9938
   16248      12.3753
   16249      12.2883
   16250      12.7870
   16251      13.2305
   16252      12.7167
   16253      12.9684
   16254      13.0564
   16255      12.9895
   16256      13.0713
   16257      13.0764
   16258      13.0434
   16259      13.9352
   16260      13.1936
   16261      13.6018
   16262      12.8538
   16263      13.4289
   16264      14.3574
   16265      13.9242
   16266      13.9533
   16267      13.9042
   16268      14.2516
   16269      14.7088
   16270      14.2148
   16271      14.0612
   16272      13.4487
   16273      13.9905
   16274      13.8050
   16275      13.6698
   16276      14.1322
   16277      13.8533
   16278      14.7459
   16279      13.9998
   16280      14.2363
   16281      13.3416
   16282      13.6645
   16283      14.1477
   16284      14.6121
   16285      14.3305
   16286      15.2465
   16287      14.5512
   16288      14.2918
   16289      13.9062
   16290      14.5720
   16291      14.0766
   16292      14.4703
   16293      14.4978
   16294      14.8077
   16295      14.0441
   16296      13.8031
   16297      13.8368
   16298      14.3844
   16299      14.3951
   16300      14.8735
   16301      14.7236
   16302      14.1671
   16303      14.8300
   16304      14.4657
   16305      15.4964
   16306      15.0795
   16307      14.8121
   16308      14.5187
   16309      14.4635
   16310      15.2986
   16311      14.7650
   16312      14.7678
   16313      14.7207
   16314      14.1810
   16315      14.6428
   16316      15.0902
   16317      15.0306
   16318      14.7426
   16319      14.6669
   16320      14.6148
   16321      14.9953
   16322      14.4400
   16323      14.4309
   16324      14.9378
   16325      14.1418
   16326      14.4447
   16327      14.0129
   16328      13.8754
   16329      13.5515
   16330      13.7824
   16331      13.7969
   16332      14.2231
   16333      14.1998
   16334      14.2624
   16335      14.4337
   16336      14.0696
   16337      14.0807
   16338      13.9022
   16339      14.4691
   16340      13.6567
   16341      14.4967
   16342      14.1085
   16343      14.3472
   16344      14.5083
   16345      14.0213
   16346      14.3445
   16347      13.8974
   16348      12.9711
   16349      13.5621
   16350      13.4631
   16351      13.3007
   16352      12.6862
   16353      12.3599
   16354      13.1516
   16355      13.2188
   16356      13.0341
   16357      13.3845
   16358      12.6149
   16359      13.0084
   16360      12.6664
   16361      12.9927
   16362      12.7565
   16363      12.6632
   16364      12.6438
   16365      13.4112
   16366      13.3053
   16367      13.4097
   16368      13.3017
   16369      13.0262
   16370      12.8494
   16371      13.1724
   16372      12.4754
   16373      13.1320
   16374      13.4738
   16375      12.5983
   16376      13.0459
   16377      12.9555
   16378      13.4902
   16379      13.4201
   16380      12.9996
   16381      12.6455
   16382      12.9551
   16383      12.5330
   16384      13.1216
   16385      13.5621
   16386      13.5289
   16387      13.2512
   16388      13.8268
   16389      13.4699
   16390      13.1938
   16391      12.8527
   16392      12.9555
   16393      13.7316
   16394      13.2428
   16395      13.3314
   16396      13.3662
   16397      14.2470
   16398      13.7169
   16399      13.5034
   16400      13.0397
   16401      13.4186
   16402      12.3579
   16403      12.7734
   16404      12.5533
   16405      12.9814
   16406      12.9353
   16407      13.2966
   16408      12.9831
   16409      13.1393
   16410      13.0118
   16411      13.1638
   16412      12.6229
   16413      13.1940
   16414      12.9300
   16415      12.9647
   16416      13.0636
   16417      13.0792
   16418      13.3450
   16419      12.8588
   16420      12.5968
   16421      12.4774
   16422      12.4390
   16423      12.0842
   16424      12.4513
   16425      12.8337
   16426      12.9594
   16427      13.2903
   16428      13.5293
   16429      12.9421
   16430      13.2274
   16431      12.8268
   16432      13.2454
   16433      12.5776
   16434      12.2633
   16435      12.3919
   16436      12.6208
   16437      12.6154
   16438      12.8722
   16439      13.2844
   16440      12.5263
   16441      13.0159
   16442      12.6767
   16443      12.4035
   16444      13.0387
   16445      12.0784
   16446      12.7188
   16447      12.0249
   16448      12.4948
   16449      12.2120
   16450      11.8359
   16451      11.7943
   16452      11.2255
   16453      12.0814
   16454      12.7454
   16455      12.3815
   16456      12.0540
   16457      12.4828
   16458      12.4973
   16459      12.1767
   16460      12.2088
   16461      12.7785
   16462      12.0170
   16463      12.1915
   16464      12.2592
   16465      12.0365
   16466      11.5018
   16467      11.3122
   16468      11.4491
   16469      11.4850
   16470      11.0507
   16471      11.8527
   16472      11.7768
   16473      11.9844
   16474      11.9017
   16475      11.8564
   16476      12.0904
   16477      10.7397
   16478      11.5347
   16479      11.3062
   16480      11.4247
   16481      11.4487
   16482      11.1870
   16483      10.9073
   16484      11.0437
   16485      11.6078
   16486      11.5657
   16487      11.6801
   16488      11.4678
   16489      12.2161
   16490      11.4703
   16491      11.1503
   16492      11.4116
   16493      11.5071
   16494      10.9214
   16495      11.3474
   16496      11.4875
   16497      11.3110
   16498      11.2938
   16499      11.6918
   16500      11.5017
   16501      11.8965
   16502      11.0658
   16503      11.7082
   16504      11.9540
   16505      11.3925
   16506      11.0927
   16507      10.9118
   16508      10.7849
   16509      11.3177
   16510      12.3469
   16511      12.1171
   16512      12.2099
   16513      12.3398
   16514      11.6734
   16515      11.3657
   16516      11.6312
   16517      12.4042
   16518      12.2761
   16519      12.3254
   16520      12.8425
   16521      12.3514
   16522      12.5133
   16523      12.1293
   16524      11.9489
   16525      12.0894
   16526      12.3335
   16527      12.0619
   16528      12.4667
   16529      11.8724
   16530      11.6695
   16531      12.3966
   16532      12.4141
   16533      12.2526
   16534      12.0960
   16535      12.2214
   16536      12.0326
   16537      12.4015
   16538      12.2125
   16539      12.0805
   16540      11.9608
   16541      11.9905
   16542      12.7004
   16543      12.8279
   16544      12.3156
   16545      12.3032
   16546      12.3709
   16547      12.4088
   16548      11.9068
   16549      11.5908
   16550      11.9658
   16551      11.4060
   16552      11.6079
   16553      12.1232
   16554      11.9219
   16555      11.8930
   16556      11.7251
   16557      12.4401
   16558      12.2920
   16559      12.6508
   16560      12.4792
   16561      12.1969
   16562      12.5104
   16563      12.3554
   16564      12.3253
   16565      12.1575
   16566      11.6289
   16567      11.8979
   16568      11.9690
   16569      11.9319
   16570      12.0968
   16571      11.9166
   16572      11.7736
   16573      11.4545
   16574      11.6304
   16575      11.8364
   16576      11.7381
   16577      12.2459
   16578      11.4404
   16579      12.0233
   16580      12.0353
   16581      12.3194
   16582      12.6233
   16583      11.7512
   16584      11.7176
   16585      11.5937
   16586      11.7238
   16587      12.1844
   16588      11.9366
   16589      11.7456
   16590      11.4038
   16591      12.1374
   16592      11.8768
   16593      12.2388
   16594      12.0943
   16595      12.0361
   16596      12.3911
   16597      12.7249
   16598      11.5765
   16599      12.0887
   16600      11.7933
   16601      12.5130
   16602      12.8338
   16603      12.9691
   16604      13.6361
   16605      12.8475
   16606      13.0003
   16607      12.7168
   16608      12.9177
   16609      13.3633
   16610      13.2127
   16611      13.3296
   16612      12.5518
   16613      12.2648
   16614      13.6152
   16615      12.8099
   16616      12.6629
   16617      13.3391
   16618      12.8502
   16619      12.7368
   16620      12.9473
   16621      13.2770
   16622      12.5131
   16623      13.7304
   16624      13.1868
   16625      13.3033
   16626      12.4947
   16627      12.6657
   16628      12.4033
   16629      12.6789
   16630      12.6443
   16631      12.6583
   16632      11.6495
   16633      11.3684
   16634      11.5103
   16635      11.3271
   16636      11.6637
   16637      12.0878
   16638      11.6042
   16639      11.9048
   16640      11.7839
   16641      11.8155
   16642      11.7100
   16643      11.9004
   16644      11.7930
   16645      12.0231
   16646      11.5385
   16647      11.8751
   16648      11.3146
   16649      11.7705
   16650      11.8144
   16651      11.8524
   16652      11.5845
   16653      11.4673
   16654      11.6976
   16655      11.1111
   16656      11.3039
   16657      12.0230
   16658      11.7023
   16659      11.7062
   16660      11.9216
   16661      12.2232
   16662      12.8696
   16663      12.6472
   16664      12.0124
   16665      12.1908
   16666      12.4781
   16667      12.8798
   16668      12.8678
   16669      12.8999
   16670      11.8591
   16671      12.1220
   16672      12.2980
   16673      12.3842
   16674      11.7590
   16675      12.4528
   16676      12.1052
   16677      12.7679
   16678      12.7510
   16679      12.5589
   16680      12.5968
   16681      12.8433
   16682      12.4493
   16683      12.2100
   16684      11.6685
   16685      11.9947
   16686      11.7547
   16687      11.7653
   16688      11.7462
   16689      11.7528
   16690      11.5672
   16691      11.6432
   16692      11.7315
   16693      11.5997
   16694      11.1375
   16695      11.6686
   16696      11.7884
   16697      11.6197
   16698      11.5458
   16699      11.9479
   16700      12.0463
   16701      12.1751
   16702      11.7986
   16703      12.0970
   16704      12.0381
   16705      12.2182
   16706      11.5887
   16707      11.9477
   16708      11.7473
   16709      11.6128
   16710      11.4807
   16711      11.5859
   16712      11.9639
   16713      11.8489
   16714      12.6170
   16715      12.5099
   16716      12.5514
   16717      12.1109
   16718      11.3910
   16719      11.6633
   16720      11.3914
   16721      11.6084
   16722      11.4484
   16723      11.8209
   16724      11.5935
   16725      11.1486
   16726      11.2374
   16727      11.0002
   16728      11.0823
   16729      11.8450
   16730      10.8585
   16731      11.2368
   16732      11.8568
   16733      11.9568
   16734      11.3441
   16735      11.5850
   16736      11.6647
   16737      10.6478
   16738      11.5535
   16739      11.1104
   16740      11.2369
   16741      11.1872
   16742      11.3228
   16743      12.0398
   16744      10.8569
   16745      11.3699
   16746      11.1102
   16747      11.0737
   16748      11.5893
   16749      11.0160
   16750      11.0427
   16751      10.7081
   16752      10.9046
   16753      11.4574
   16754      11.3345
   16755      11.0463
   16756      10.9918
   16757      11.6095
   16758      11.7032
   16759      11.8463
   16760      11.9461
   16761      12.0202
   16762      11.8931
   16763      11.7406
   16764      12.1530
   16765      11.8599
   16766      11.2134
   16767      11.4370
   16768      10.9411
   16769      10.3328
   16770      10.7647
   16771      11.4846
   16772      10.9408
   16773      11.0424
   16774      11.3107
   16775      10.7437
   16776      10.7432
   16777      11.3157
   16778      11.1851
   16779      11.0541
   16780      10.9592
   16781      11.4335
   16782      10.7258
   16783      10.8816
   16784      10.4422
   16785      10.9791
   16786      10.9747
   16787      10.2416
   16788      10.7509
   16789      11.2097
   16790      11.5436
   16791      11.0174
   16792      11.1845
   16793      11.5333
   16794      11.3945
   16795      11.7940
   16796      10.9957
   16797      10.9583
   16798      11.0880
   16799      11.7194
   16800      12.0350
   16801      12.5218
   16802      12.2691
   16803      11.7316
   16804      11.3581
   16805      11.6559
   16806      12.3553
   16807      11.5621
   16808      11.8112
   16809      11.4287
   16810      11.8507
   16811      11.9092
   16812      11.9259
   16813      11.9606
   16814      12.0440
   16815      12.2186
   16816      12.1896
   16817      12.4186
   16818      11.8622
   16819      11.3886
   16820      11.5262
   16821      11.7951
   16822      11.6060
   16823      11.9387
   16824      12.0922
   16825      11.9523
   16826      11.7580
   16827      12.4968
   16828      12.1501
   16829      11.3570
   16830      11.7579
   16831      11.7420
   16832      11.3120
   16833      11.9366
   16834      11.5267
   16835      11.4954
   16836      11.8333
   16837      11.4991
   16838      12.0712
   16839      11.6746
   16840      11.6146
   16841      11.4074
   16842      11.4392
   16843      11.4471
   16844      12.0117
   16845      11.5444
   16846      10.6348
   16847      10.4400
   16848      10.5901
   16849      10.7802
   16850      11.0677
   16851      10.8553
   16852      11.1693
   16853      10.7088
   16854      11.1407
   16855      11.4693
   16856      11.2968
   16857      11.7848
   16858      11.7332
   16859      11.0433
   16860      11.2384
   16861      11.4876
   16862      11.3842
   16863      11.3334
   16864      11.2016
   16865      11.5257
   16866      11.0620
   16867      10.6773
   16868      10.9960
   16869      10.9441
   16870      10.9067
   16871      10.9908
   16872      11.3567
   16873      11.7565
   16874      11.2048
   16875      11.6220
   16876      10.7739
   16877      10.9761
   16878      10.7681
   16879      11.1028
   16880      10.9667
   16881      10.6290
   16882      11.3679
   16883      11.3826
   16884      11.3942
   16885      11.1502
   16886      11.5486
   16887      11.6783
   16888      12.0186
   16889      11.4927
   16890      11.5522
   16891      11.5959
   16892      11.3761
   16893      11.3395
   16894      11.1868
   16895      11.5796
   16896      11.8638
   16897      11.3349
   16898      11.3705
   16899      11.8809
   16900      11.7351
   16901      11.4804
   16902      10.7018
   16903      11.2233
   16904      11.3750
   16905      11.3459
   16906      10.8887
   16907      10.5432
   16908      10.8109
   16909      10.6802
   16910      10.5954
   16911      10.7734
   16912      10.8513
   16913      11.2762
   16914      11.1676
   16915      11.2943
   16916      11.1543
   16917      11.0957
   16918      10.5175
   16919      10.3184
   16920      10.6628
   16921      10.1595
   16922      10.4633
   16923      10.5583
   16924      11.2811
   16925      10.7582
   16926      11.5008
   16927      11.5310
   16928      11.4393
   16929      11.3349
   16930      10.6846
   16931      10.7290
   16932      10.6428
   16933      11.5500
   16934      11.3475
   16935      11.4673
   16936      11.9008
   16937      11.7729
   16938      11.6528
   16939      11.3515
   16940      11.7125
   16941      11.8094
   16942      11.4742
   16943      11.3518
   16944      11.5723
   16945      11.2215
   16946      12.0961
   16947      11.0463
   16948      11.3792
   16949      11.3574
   16950      11.1827
   16951      11.5502
   16952      11.5481
   16953      11.4021
   16954      11.3601
   16955      11.5571
   16956      11.9266
   16957      12.5900
   16958      11.9857
   16959      12.2294
   16960      12.8121
   16961      11.9618
   16962      12.5427
   16963      12.2990
   16964      12.6055
   16965      12.0133
   16966      11.7971
   16967      11.7761
   16968      12.1762
   16969      12.1455
   16970      11.7406
   16971      12.1928
   16972      11.6343
   16973      12.2196
   16974      12.3036
   16975      13.0994
   16976      12.8992
   16977      12.9256
   16978      12.8737
   16979      12.7624
   16980      12.3633
   16981      12.5405
   16982      12.7125
   16983      12.0676
   16984      12.0666
   16985      12.2392
   16986      12.5732
   16987      12.0845
   16988      12.5656
   16989      12.5507
   16990      12.6295
   16991      12.4226
   16992      11.8164
   16993      13.1167
   16994      12.8284
   16995      12.8184
   16996      12.2302
   16997      12.2816
   16998      12.0121
   16999      12.2388
   17000      12.4518
   17001      11.6980
   17002      11.3493
   17003      11.9993
   17004      12.3615
   17005      11.9791
   17006      12.1589
   17007      11.9731
   17008      11.9851
   17009      11.9091
   17010      12.0097
   17011      12.4536
   17012      12.0908
   17013      11.9650
   17014      12.2259
   17015      12.1114
   17016      12.7009
   17017      11.9826
   17018      12.0669
   17019      11.9956
   17020      11.7982
   17021      12.0425
   17022      11.5361
   17023      11.6049
   17024      11.1758
   17025      11.3666
   17026      11.4503
   17027      11.4352
   17028      11.7039
   17029      11.1319
   17030      11.2326
   17031      10.8384
   17032      11.2141
   17033      11.2484
   17034      11.5865
   17035      11.3680
   17036      11.6123
   17037      11.6176
   17038      11.5525
   17039      11.1660
   17040      11.7342
   17041      11.9972
   17042      12.2395
   17043      11.7805
   17044      11.8772
   17045      11.2062
   17046      11.7716
   17047      10.7475
   17048      10.9981
   17049      11.4028
   17050       9.9118
   17051      10.4378
   17052      10.7191
   17053      10.7944
   17054      10.8933
   17055      11.1257
   17056      11.0280
   17057      11.3646
   17058      10.7910
   17059      10.2558
   17060      10.6693
   17061      10.2475
   17062      10.9811
   17063       9.9097
   17064       9.7087
   17065      10.0261
   17066      10.0832
   17067      10.3760
   17068      10.5892
   17069      11.0217
   17070      11.0098
   17071      10.5905
   17072      10.7833
   17073      10.8633
   17074      11.3464
   17075      10.7841
   17076      10.4206
   17077      11.1629
   17078      11.1267
   17079      10.7962
   17080      10.4856
   17081      11.3120
   17082      10.9806
   17083      10.4909
   17084      10.6999
   17085      10.9740
   17086      10.6364
   17087      10.3772
   17088      11.0332
   17089      11.3924
   17090      10.5866
   17091      11.3991
   17092      10.5464
   17093      10.7930
   17094      10.2285
   17095       9.6514
   17096      10.3915
   17097      10.2125
   17098      10.2473
   17099       9.8037
   17100      10.2518
   17101       9.9190
   17102       9.9197
   17103      10.5173
   17104      10.8420
   17105      11.4941
   17106      10.7433
   17107      11.0821
   17108      10.7567
   17109      10.1432
   17110      10.1344
   17111      10.4108
   17112      11.0906
   17113      11.0338
   17114      10.5147
   17115      10.7415
   17116      10.7302
   17117      10.6238
   17118      10.5828
   17119      10.2180
   17120      10.2135
   17121      10.4194
   17122      10.3326
   17123      10.6464
   17124      10.6927
   17125      10.0560
   17126       9.9612
   17127       9.9016
   17128      10.9464
   17129      10.5986
   17130      10.3719
   17131      10.6373
   17132      10.7348
   17133      10.3767
   17134      10.7397
   17135      10.5446
   17136      10.1743
   17137      10.1368
   17138      10.2410
   17139      10.2453
   17140      10.3604
   17141      10.6192
   17142      10.0623
   17143      10.5581
   17144      10.3799
   17145      10.5470
   17146      10.6406
   17147      10.4941
   17148      10.6274
   17149      10.6827
   17150      10.9278
   17151      10.6808
   17152      10.9862
   17153      10.9505
   17154      10.6735
   17155      11.0071
   17156      11.4731
   17157      11.8084
   17158      12.0562
   17159      11.4021
   17160      11.8806
   17161      11.7837
   17162      11.8462
   17163      11.9269
   17164      11.4860
   17165      11.0585
   17166      11.2108
   17167      11.6515
   17168      11.8032
   17169      11.6734
   17170      11.7524
   17171      11.3079
   17172      11.0059
   17173      11.3010
   17174      10.7674
   17175      11.4810
   17176      10.5362
   17177      10.6548
   17178      10.4725
   17179      10.6196
   17180      10.9726
   17181      10.9611
   17182      10.3348
   17183      10.7620
   17184      10.5510
   17185      10.8045
   17186      10.5089
   17187      10.7508
   17188      10.8304
   17189      11.1382
   17190      10.8292
   17191      10.8338
   17192      10.9789
   17193      10.0547
   17194      10.2298
   17195       9.9908
   17196      10.1260
   17197      10.3032
   17198      10.3886
   17199      10.1368
   17200       9.9095
   17201      10.7607
   17202      10.7397
   17203      10.9626
   17204      11.1761
   17205      10.5768
   17206      10.4945
   17207      10.7281
   17208      10.9150
   17209      10.3427
   17210      10.3516
   17211      10.6049
   17212      10.9111
   17213      11.3944
   17214      10.3731
   17215      10.7500
   17216      10.6595
   17217      10.7424
   17218      10.6595
   17219      10.3741
   17220      10.4018
   17221      11.1562
   17222      10.4011
   17223      11.3116
   17224      10.9314
   17225      10.8920
   17226      10.2873
   17227      10.8582
   17228       9.9548
   17229      10.3669
   17230      10.6497
   17231       9.9919
   17232       9.6473
   17233      10.3943
   17234      10.0863
   17235      10.3173
   17236      10.4152
   17237      10.7557
   17238      10.7313
   17239      10.6981
   17240      10.7130
   17241      10.3608
   17242      10.3963
   17243      10.3751
   17244      10.7013
   17245      10.7974
   17246      10.4624
   17247      10.5527
   17248      10.5341
   17249      10.7269
   17250      10.8639
   17251      10.0976
   17252      11.0486
   17253      10.4036
   17254      10.8763
   17255      10.4065
   17256      10.5323
   17257      10.3346
   17258       9.9687
   17259      10.5573
   17260      10.1676
   17261      10.1344
   17262      10.1406
   17263       9.7910
   17264       9.7651
   17265       9.9457
   17266       9.7433
   17267      10.6017
   17268      10.5256
   17269      10.7059
   17270      10.2994
   17271      10.8865
   17272      10.6595
   17273      10.6694
   17274      10.2223
   17275      10.9821
   17276      10.5096
   17277      10.7596
   17278      10.4583
   17279      10.6446
   17280      10.8323
   17281      10.5066
   17282      10.5056
   17283      10.1606
   17284      10.2245
   17285       9.9036
   17286       9.6139
   17287       9.7979
   17288       9.9719
   17289      10.1426
   17290      10.1993
   17291       9.4338
   17292      10.2310
   17293      10.1893
   17294      10.3007
   17295      10.7057
   17296      10.5147
   17297      10.5296
   17298      10.4993
   17299      10.1868
   17300      10.4707
   17301       9.9975
   17302       9.4268
   17303      10.3727
   17304      10.1477
   17305      10.1834
   17306      11.0877
   17307      10.7062
   17308      10.6923
   17309      10.2193
   17310      10.2464
   17311      10.1887
   17312       9.9794
   17313       9.8668
   17314      10.3422
   17315      10.7153
   17316      10.0388
   17317      10.1045
   17318      10.2728
   17319      10.5032
   17320       9.9162
   17321      10.2739
   17322      10.2839
   17323       9.9951
   17324       9.7115
   17325       9.7031
   17326       9.4429
   17327      10.2362
   17328       9.8222
   17329       9.5572
   17330      10.0886
   17331      10.0239
   17332      10.4420
   17333      10.3502
   17334      10.0114
   17335      10.0022
   17336      10.1120
   17337       9.7520
   17338       9.4750
   17339      10.3872
   17340      10.3440
   17341      10.6216
   17342      10.6003
   17343      10.5784
   17344      10.1892
   17345      10.2149
   17346      10.2372
   17347       9.9635
   17348      10.6972
   17349      10.2867
   17350       9.9047
   17351       9.9312
   17352       9.9360
   17353       9.8239
   17354      10.0154
   17355      10.0995
   17356      10.8847
   17357      10.4620
   17358      10.6210
   17359      10.2874
   17360      10.8721
   17361      10.2769
   17362      10.7760
   17363      11.0271
   17364      10.7120
   17365      10.8791
   17366      10.9103
   17367      11.0596
   17368      10.6799
   17369      11.0319
   17370      11.2151
   17371      11.1891
   17372      10.8754
   17373      11.2125
   17374      11.3072
   17375      11.3453
   17376      11.4899
   17377      11.3627
   17378      11.4829
   17379      11.5186
   17380      11.9781
   17381      11.9584
   17382      11.3933
   17383      11.5943
   17384      10.6776
   17385      10.2075
   17386       9.7040
   17387      10.3051
   17388      10.4063
   17389       9.9994
   17390      10.2001
   17391      10.6722
   17392       9.4817
   17393      10.5477
   17394      10.7342
   17395      10.7286
   17396      10.9812
   17397      10.8555
   17398      10.4635
   17399      10.5497
   17400      10.5138
   17401      10.8449
   17402      11.1965
   17403      11.1514
   17404      11.3177
   17405      11.3066
   17406      11.2128
   17407      11.3674
   17408      11.2751
   17409      11.8421
   17410      12.0634
   17411      11.6237
   17412      11.6177
   17413      11.0894
   17414      10.9803
   17415      11.5277
   17416      10.9054
   17417      11.4929
   17418      11.6732
   17419      11.6674
   17420      11.2586
   17421      11.4261
   17422      11.1200
   17423      11.8271
   17424      11.6157
   17425      11.9133
   17426      12.5091
   17427      11.6704
   17428      11.9014
   17429      11.6783
   17430      12.1602
   17431      12.4080
   17432      11.7981
   17433      11.6867
   17434      11.8036
   17435      12.1295
   17436      12.5657
   17437      12.0425
   17438      11.8504
   17439      12.2200
   17440      12.2585
   17441      11.7835
   17442      12.1855
   17443      11.5931
   17444      12.1805
   17445      11.6189
   17446      11.5639
   17447      11.6012
   17448      11.8649
   17449      11.4640
   17450      11.8012
   17451      11.7252
   17452      11.9058
   17453      12.1337
   17454      11.6512
   17455      11.8264
   17456      11.2160
   17457      11.6171
   17458      12.1828
   17459      11.8465
   17460      11.5842
   17461      11.6987
   17462      11.9656
   17463      11.4058
   17464      11.8679
   17465      11.7162
   17466      11.9157
   17467      12.1946
   17468      11.6365
   17469      11.4446
   17470      12.1463
   17471      12.3398
   17472      11.7005
   17473      11.8119
   17474      12.0616
   17475      11.8502
   17476      11.7689
   17477      11.6709
   17478      11.3518
   17479      11.6043
   17480      12.0417
   17481      11.1831
   17482      11.0825
   17483      11.7851
   17484      12.5913
   17485      12.8376
   17486      12.0330
   17487      11.7537
   17488      12.0816
   17489      11.7778
   17490      12.5918
   17491      12.0526
   17492      12.4522
   17493      12.5333
   17494      12.6731
   17495      12.4395
   17496      12.3055
   17497      12.2130
   17498      12.3113
   17499      12.2611
   17500      12.0728
   17501      12.5623
   17502      12.0267
   17503      12.9167
   17504      12.9186
   17505      12.9695
   17506      13.3554
   17507      13.4991
   17508      13.0788
   17509      12.5147
   17510      13.1109
   17511      12.9998
   17512      13.4423
   17513      13.5482
   17514      13.1547
   17515      13.1800
   17516      13.7030
   17517      13.6692
   17518      13.3952
   17519      13.1908
   17520      13.0996
   17521      13.5187
   17522      13.5051
   17523      13.5989
   17524      13.4008
   17525      13.4067
   17526      12.7979
   17527      12.9839
   17528      12.2996
   17529      13.3428
   17530      12.8051
   17531      12.9991
   17532      12.6768
   17533      12.7192
   17534      12.6276
   17535      12.4778
   17536      12.2063
   17537      13.0436
   17538      13.1599
   17539      13.2915
   17540      13.1548
   17541      12.4543
   17542      12.7561
   17543      11.9620
   17544      12.3191
   17545      11.9119
   17546      11.9499
   17547      11.6864
   17548      11.4241
   17549      12.2118
   17550      11.8877
   17551      12.8384
   17552      13.0395
   17553      13.1164
   17554      12.9425
   17555      12.8584
   17556      12.7079
   17557      12.8734
   17558      13.1367
   17559      13.0384
   17560      13.0740
   17561      12.5067
   17562      12.7908
   17563      12.8257
   17564      12.5543
   17565      12.0450
   17566      12.2912
   17567      12.7745
   17568      13.2249
   17569      13.7046
   17570      13.2998
   17571      13.4147
   17572      13.4400
   17573      13.6110
   17574      13.0712
   17575      13.1240
   17576      13.6593
   17577      13.8087
   17578      13.6093
   17579      13.5355
   17580      13.1918
   17581      13.6167
   17582      13.5228
   17583      14.2394
   17584      13.7410
   17585      13.7634
   17586      13.2397
   17587      14.2828
   17588      14.4399
   17589      13.7263
   17590      13.4941
   17591      14.2874
   17592      14.0149
   17593      14.4986
   17594      13.4125
   17595      13.9230
   17596      14.3056
   17597      13.7179
   17598      13.5152
   17599      14.0245
   17600      14.1722
   17601      13.4274
   17602      13.3827
   17603      13.3131
   17604      14.0900
   17605      12.9032
   17606      13.2127
   17607      13.6455
   17608      13.5720
   17609      13.1830
   17610      12.9295
   17611      12.9054
   17612      12.4563
   17613      12.4563
   17614      12.3160
   17615      12.6143
   17616      11.6997
   17617      12.6104
   17618      12.1191
   17619      12.4650
   17620      12.3011
   17621      13.0120
   17622      12.6336
   17623      12.9302
   17624      12.0985
   17625      12.8493
   17626      12.2237
   17627      11.8148
   17628      12.3239
   17629      12.3587
   17630      11.5267
   17631      11.9375
   17632      11.3178
   17633      11.9241
   17634      11.7045
   17635      11.7706
   17636      11.9539
   17637      11.3869
   17638      11.5870
   17639      11.2304
   17640      11.5991
   17641      11.9400
   17642      11.9911
   17643      12.2045
   17644      12.6717
   17645      12.2965
   17646      11.8532
   17647      12.2984
   17648      12.0497
   17649      12.5385
   17650      12.1789
   17651      12.0444
   17652      12.2850
   17653      11.3350
   17654      12.3642
   17655      11.8390
   17656      11.2502
   17657      11.7412
   17658      11.9114
   17659      11.6428
   17660      11.7374
   17661      12.0917
   17662      12.5651
   17663      12.0956
   17664      12.3991
   17665      12.5664
   17666      12.2352
   17667      12.1878
   17668      11.4037
   17669      12.0856
   17670      11.5091
   17671      11.5512
   17672      11.8910
   17673      11.9122
   17674      12.9898
   17675      12.0673
   17676      11.9231
   17677      12.1536
   17678      11.7245
   17679      11.7995
   17680      11.6874
   17681      12.2336
   17682      12.4556
   17683      11.8069
   17684      12.2376
   17685      12.6417
   17686      12.8339
   17687      12.5681
   17688      12.5082
   17689      12.7215
   17690      12.1342
   17691      12.0887
   17692      12.8431
   17693      12.1036
   17694      12.1345
   17695      12.0634
   17696      11.8762
   17697      11.5201
   17698      11.5874
   17699      11.5985
   17700      12.1048
   17701      10.8722
   17702      11.2508
   17703      10.7583
   17704      10.4715
   17705      11.0602
   17706      11.1998
   17707      11.3089
   17708      11.1241
   17709      11.1775
   17710      11.7450
   17711      12.6023
   17712      12.6402
   17713      12.9640
   17714      12.8743
   17715      12.7341
   17716      12.4365
   17717      12.6210
   17718      11.8294
   17719      12.2105
   17720      12.8243
   17721      12.7763
   17722      12.8742
   17723      13.3284
   17724      13.2901
   17725      13.8050
   17726      12.8404
   17727      12.9547
   17728      13.2691
   17729      12.5135
   17730      13.0091
   17731      12.4237
   17732      12.0441
   17733      12.0418
   17734      12.4316
   17735      12.2055
   17736      12.0150
   17737      12.0138
   17738      12.4812
   17739      12.5406
   17740      11.9124
   17741      12.9814
   17742      12.4311
   17743      12.3742
   17744      12.7640
   17745      12.3698
   17746      11.8275
   17747      12.7311
   17748      12.9487
   17749      12.4347
   17750      12.1315
   17751      12.1629
   17752      12.4428
   17753      11.8373
   17754      12.8276
   17755      12.4895
   17756      11.8849
   17757      12.2531
   17758      12.0381
   17759      11.9276
   17760      12.1260
   17761      12.2334
   17762      12.3458
   17763      11.5843
   17764      12.2217
   17765      12.2193
   17766      12.4878
   17767      11.5081
   17768      12.0020
   17769      12.0702
   17770      13.0449
   17771      12.6431
   17772      11.7312
   17773      12.1422
   17774      12.0234
   17775      13.0785
   17776      12.6868
   17777      12.7654
   17778      12.4022
   17779      13.2941
   17780      13.5569
   17781      12.9285
   17782      12.0646
   17783      12.5599
   17784      12.3146
   17785      12.6274
   17786      12.7052
   17787      12.4749
   17788      11.9342
   17789      12.7239
   17790      12.2236
   17791      12.6597
   17792      12.4278
   17793      12.8361
   17794      12.7766
   17795      12.6748
   17796      12.6407
   17797      13.2988
   17798      13.2310
   17799      12.3455
   17800      13.2563
   17801      12.7442
   17802      12.7143
   17803      12.3122
   17804      13.2503
   17805      13.1950
   17806      12.8357
   17807      12.8716
   17808      12.9545
   17809      12.5963
   17810      12.2009
   17811      12.3864
   17812      12.2654
   17813      12.0901
   17814      12.7592
   17815      12.6758
   17816      12.4445
   17817      13.1251
   17818      12.6257
   17819      12.9741
   17820      12.1527
   17821      12.1756
   17822      12.4106
   17823      12.8308
   17824      12.7983
   17825      13.2360
   17826      12.3290
   17827      12.1607
   17828      12.4719
   17829      12.3589
   17830      12.2689
   17831      12.1467
   17832      11.8357
   17833      11.8856
   17834      12.0264
   17835      12.5244
   17836      11.3260
   17837      11.8859
   17838      11.4166
   17839      11.3094
   17840      11.0762
   17841      11.9087
   17842      11.9331
   17843      12.0000
   17844      12.0675
   17845      12.4172
   17846      12.0224
   17847      11.7603
   17848      12.4483
   17849      12.0632
   17850      11.5744
   17851      11.8331
   17852      12.3311
   17853      12.2716
   17854      11.8483
   17855      12.1452
   17856      12.2438
   17857      11.9886
   17858      11.9648
   17859      11.7556
   17860      11.8068
   17861      11.7777
   17862      11.4601
   17863      11.6391
   17864      11.7064
   17865      11.9581
   17866      11.4192
   17867      11.6745
   17868      11.9440
   17869      11.1823
   17870      11.4485
   17871      12.0397
   17872      11.5031
   17873      12.2670
   17874      12.0043
   17875      11.7460
   17876      11.8178
   17877      11.9236
   17878      11.8682
   17879      11.4957
   17880      11.8366
   17881      12.0950
   17882      11.4199
   17883      12.0822
   17884      12.2907
   17885      11.7757
   17886      12.4259
   17887      12.5102
   17888      12.3937
   17889      12.4726
   17890      12.0126
   17891      11.4829
   17892      11.7097
   17893      11.9226
   17894      12.0650
   17895      11.6196
   17896      11.5008
   17897      11.7820
   17898      12.2034
   17899      12.2027
   17900      11.9507
   17901      11.8583
   17902      11.8714
   17903      12.1146
   17904      12.2828
   17905      11.7531
   17906      12.2270
   17907      12.2923
   17908      12.1381
   17909      12.2951
   17910      11.9248
   17911      12.0379
   17912      12.3889
   17913      11.7910
   17914      11.9493
   17915      12.0412
   17916      11.4284
   17917      11.0687
   17918      11.6347
   17919      11.9528
   17920      11.2267
   17921      11.9071
   17922      12.0293
   17923      12.2692
   17924      11.5116
   17925      11.9065
   17926      12.4323
   17927      12.2384
   17928      11.8884
   17929      11.7529
   17930      11.8771
   17931      11.7523
   17932      12.3211
   17933      11.5341
   17934      12.0753
   17935      12.0291
   17936      12.4970
   17937      12.0621
   17938      11.6302
   17939      11.6122
   17940      11.7693
   17941      11.8210
   17942      12.0997
   17943      11.2196
   17944      11.5183
   17945      11.2944
   17946      11.6685
   17947      11.5983
   17948      12.1304
   17949      11.8115
   17950      12.4601
   17951      11.5882
   17952      11.6634
   17953      11.7319
   17954      12.0850
   17955      12.0376
   17956      11.4436
   17957      11.8599
   17958      12.0216
   17959      12.3043
   17960      12.1418
   17961      11.8859
   17962      11.4089
   17963      12.3932
   17964      11.3330
   17965      11.6202
   17966      11.8506
   17967      11.2137
   17968      11.6915
   17969      11.0456
   17970      11.9507
   17971      11.4852
   17972      10.5171
   17973      10.5778
   17974      10.9620
   17975      11.0437
   17976      11.1802
   17977      11.4159
   17978      11.5018
   17979      11.2009
   17980      11.9154
   17981      11.6273
   17982      11.0428
   17983      11.1246
   17984      10.8839
   17985      11.0360
   17986      10.4166
   17987      10.7422
   17988      10.6996
   17989      10.5414
   17990      11.3639
   17991      10.4871
   17992      10.3719
   17993      10.6638
   17994      10.3097
   17995      10.9260
   17996      11.1284
   17997      10.6068
   17998      12.0512
   17999      10.5326
   18000      10.2805
   18001      10.9514
   18002      10.5050
   18003      11.0713
   18004      10.9657
   18005      11.8191
   18006      11.3115
   18007      11.5437
   18008      12.4470
   18009      12.7015
   18010      12.8220
   18011      12.7069
   18012      12.6389
   18013      12.6146
   18014      12.5772
   18015      13.2879
   18016      12.5320
   18017      12.3138
   18018      12.4174
   18019      13.2620
   18020      13.1491
   18021      13.5203
   18022      12.2883
   18023      11.8896
   18024      11.7426
   18025      12.0736
   18026      11.8215
   18027      11.3926
   18028      11.7933
   18029      11.8118
   18030      11.5766
   18031      11.2658
   18032      11.6465
   18033      12.0127
   18034      11.7511
   18035      11.8245
   18036      12.0300
   18037      12.2394
   18038      13.0519
   18039      12.7652
   18040      12.6334
   18041      12.5304
   18042      12.5888
   18043      12.6543
   18044      12.8688
   18045      12.9771
   18046      12.6688
   18047      13.0857
   18048      13.5385
   18049      13.7643
   18050      13.9054
   18051      14.1249
   18052      13.6834
   18053      14.2585
   18054      13.2697
   18055      13.2073
   18056      12.9889
   18057      13.2738
   18058      13.1540
   18059      13.3346
   18060      13.4717
   18061      12.5979
   18062      12.8990
   18063      12.6009
   18064      12.3425
   18065      12.4334
   18066      12.4487
   18067      12.4538
   18068      13.1514
   18069      12.9440
   18070      12.9834
   18071      12.7666
   18072      11.8105
   18073      12.2015
   18074      11.6912
   18075      11.7254
   18076      12.4193
   18077      11.6116
   18078      11.9704
   18079      11.8925
   18080      11.8683
   18081      12.4857
   18082      12.3259
   18083      12.4572
   18084      12.5464
   18085      12.7447
   18086      12.5671
   18087      12.7231
   18088      12.0672
   18089      12.1342
   18090      12.2077
   18091      12.2772
   18092      12.4445
   18093      12.0568
   18094      12.7798
   18095      12.3835
   18096      12.8104
   18097      12.6014
   18098      12.4549
   18099      12.4676
   18100      12.3518
   18101      12.6677
   18102      12.7396
   18103      12.6375
   18104      12.6399
   18105      12.2507
   18106      12.3415
   18107      12.6471
   18108      12.3540
   18109      11.6282
   18110      11.9104
   18111      10.9196
   18112      11.0237
   18113      11.3676
   18114      11.2106
   18115      10.7379
   18116      11.3405
   18117      11.4668
   18118      10.7138
   18119      11.0046
   18120      10.9791
   18121      10.5435
   18122      10.6301
   18123      10.8100
   18124      11.5022
   18125      10.6134
   18126      10.5534
   18127      11.3309
   18128      11.0336
   18129      11.8598
   18130      11.2467
   18131      11.9001
   18132      12.1278
   18133      11.7438
   18134      11.8860
   18135      11.6297
   18136      11.9931
   18137      11.8155
   18138      11.6247
   18139      11.7509
   18140      11.5567
   18141      11.8076
   18142      11.4088
   18143      11.4093
   18144      11.6841
   18145      11.6474
   18146      11.8622
   18147      12.0071
   18148      12.3576
   18149      12.1596
   18150      12.0647
   18151      11.7871
   18152      11.3851
   18153      11.7768
   18154      12.0402
   18155      12.1126
   18156      12.1916
   18157      11.9211
   18158      11.0187
   18159      11.6273
   18160      11.3466
   18161      11.6822
   18162      11.6545
   18163      11.1405
   18164      11.6117
   18165      10.9717
   18166      10.7242
   18167      10.8998
   18168      11.2593
   18169      11.4104
   18170      10.7601
   18171      10.7192
   18172      10.8275
   18173      10.4342
   18174      10.6923
   18175      10.6538
   18176      10.7293
   18177      10.8039
   18178      10.7710
   18179      10.2304
   18180      10.3542
[truncated: 6,640,041 more chars]
