# Supplementary material for: Non-degradative Ubiquitination of Protein Kinases
Source: PLoS Comput Biol. 2016 Jun 2;12(6):e1004898. doi: 10.1371/journal.pcbi.1004898 (PMC4890936; doi:10.1371/journal.pcbi.1004898)
Supplement: S35 Dataset — The distance between the ZAP-70 N348 Cα atom and the W501 Cα atom at each picosecond in the simulations is printed in Angstroms. Data from each of the 32 10-ns simulations is combined into one file. (BZ2) [file pcbi.1004898.s045.bz2 › pcbi.1004898.s045]

#Frame      Dis_00023
       1       9.8277
       2      10.1327
       3       9.8617
       4       9.7793
       5      10.2905
       6      10.1510
       7       9.3717
       8       9.7957
       9       9.6756
      10       9.9084
      11      10.2586
      12       9.6899
      13       9.9261
      14       9.4488
      15       9.7537
      16       9.7599
      17       9.8736
      18       9.4862
      19       9.3716
      20       9.7225
      21       8.9503
      22       8.6014
      23       9.2268
      24       9.5806
      25       9.7283
      26      10.4953
      27       9.7646
      28       9.8847
      29       9.7874
      30       9.8613
      31       9.8785
      32       9.9879
      33      10.5055
      34       9.8420
      35       9.8372
      36       9.9877
      37      10.4494
      38      10.1865
      39       9.9976
      40      10.5143
      41      10.8540
      42      10.4193
      43      11.0519
      44      10.6040
      45      10.6696
      46      10.4187
      47      10.2110
      48      10.0394
      49      10.7111
      50      10.8608
      51      10.3411
      52      10.8650
      53      10.0483
      54      10.3243
      55      10.0568
      56      10.0811
      57      10.0900
      58      10.3665
      59       9.7408
      60       9.6910
      61       9.3054
      62      10.1565
      63       9.9318
      64      10.4478
      65      10.5858
      66      10.2892
      67      10.2625
      68      10.1937
      69      10.4597
      70      10.2564
      71      10.3596
      72      10.1224
      73       9.9921
      74       9.4586
      75      10.2148
      76      10.1752
      77      10.2127
      78      10.4164
      79      10.6006
      80      10.2748
      81       9.5654
      82       9.5645
      83       9.6209
      84       9.3824
      85       9.2146
      86       8.8202
      87       8.6622
      88       9.6131
      89       9.1150
      90       9.2103
      91       9.7075
      92       9.8356
      93       9.0007
      94       9.1631
      95       9.2385
      96       9.3924
      97       9.2179
      98       9.0199
      99       9.5210
     100       9.7605
     101       9.2520
     102       9.2893
     103       9.6797
     104       9.3861
     105       9.6989
     106       9.6758
     107       9.1571
     108       9.7734
     109       9.5988
     110       8.9905
     111       9.0376
     112       9.9873
     113       9.5190
     114       9.7648
     115       9.3627
     116       9.1834
     117       8.8269
     118       9.1449
     119       9.6871
     120       8.9388
     121       9.8127
     122       9.5839
     123       9.3995
     124       9.0816
     125       9.3876
     126       9.5124
     127       8.9428
     128       9.1935
     129       9.4061
     130       9.2121
     131       9.1741
     132       9.4074
     133       9.2837
     134       9.0806
     135       9.7701
     136       8.9920
     137       9.2949
     138       8.9331
     139       9.7287
     140       9.5003
     141       9.1863
     142       9.5189
     143       9.5267
     144       9.6202
     145       9.7391
     146       9.2624
     147       9.1682
     148       9.5416
     149       9.7308
     150       9.4995
     151       9.7954
     152      10.3330
     153      10.2606
     154       9.9200
     155       9.8266
     156       9.7983
     157       9.8200
     158       9.7618
     159       9.8955
     160       9.3847
     161       9.9718
     162       9.8937
     163       9.7827
     164      10.6403
     165      10.1150
     166       9.9719
     167      10.0194
     168       9.8693
     169       9.7225
     170       9.3281
     171       9.6805
     172       9.6061
     173      10.1328
     174      10.2910
     175       9.7173
     176       9.5125
     177       9.5378
     178       9.4976
     179       9.3574
     180       9.1082
     181       9.2723
     182       9.5586
     183       9.8306
     184       8.8403
     185       9.6808
     186       9.7659
     187       9.3054
     188       9.0742
     189       9.3814
     190       9.1012
     191       9.3190
     192       9.3528
     193       9.6422
     194       9.4707
     195       8.9646
     196       9.0093
     197       9.2573
     198       9.0733
     199       8.3567
     200       8.6008
     201       8.8869
     202       9.3688
     203       8.7056
     204       9.0713
     205       9.0265
     206       9.1452
     207       8.7728
     208       8.7967
     209       9.4791
     210      10.0024
     211       9.5706
     212       9.0442
     213       9.4206
     214       9.5896
     215      10.3182
     216      10.3489
     217      10.0197
     218       9.8965
     219      10.6414
     220      10.0844
     221      10.3810
     222       9.6498
     223       9.6019
     224       9.8383
     225      10.0103
     226       9.7433
     227       9.5982
     228       9.2856
     229       8.9738
     230       8.8321
     231       9.1768
     232       9.4413
     233       9.7510
     234       9.7334
     235       8.9637
     236       9.1777
     237       8.8395
     238       9.4688
     239      10.1583
     240       8.8698
     241       9.6079
     242       9.2757
     243       9.3889
     244       8.7883
     245       9.5120
     246       9.3213
     247       8.4279
     248       8.6329
     249       8.8890
     250       8.4680
     251       8.6841
     252       8.6825
     253       8.7953
     254       9.1386
     255       9.5073
     256       8.6732
     257       8.8602
     258       9.0422
     259       9.2007
     260       8.6965
     261       9.7912
     262       8.5683
     263       8.9341
     264       9.3054
     265       8.9631
     266       9.7395
     267       9.4205
     268       9.2500
     269       9.1205
     270       8.7655
     271       9.3118
     272      10.2179
     273      10.8182
     274      10.8284
     275      10.4882
     276       9.8045
     277       9.5650
     278       9.5795
     279       9.1209
     280       9.4318
     281       9.4881
     282       8.7812
     283       9.3530
     284       8.9603
     285       9.1501
     286       9.4372
     287       9.4719
     288       9.4629
     289       9.8375
     290       9.9394
     291       8.7952
     292       9.3152
     293       9.6637
     294       9.2122
     295       9.1338
     296       9.5134
     297      10.1344
     298       9.8199
     299       9.5938
     300       9.7553
     301      10.7161
     302      10.4324
     303      10.3480
     304      10.5658
     305      11.1936
     306      11.4181
     307      11.4807
     308      11.5497
     309      11.6677
     310      11.7877
     311      11.7507
     312      11.0775
     313      11.1487
     314      12.1177
     315      10.9728
     316      11.3467
     317      11.3790
     318      10.5948
     319      10.6313
     320      10.6715
     321      10.6855
     322      11.0687
     323      11.1139
     324      11.0395
     325      10.9389
     326      11.0377
     327      11.9801
     328      12.0250
     329      12.0893
     330      11.3250
     331      11.9118
     332      11.6572
     333      12.1125
     334      11.8972
     335      11.6573
     336      11.3072
     337      11.3741
     338      11.5432
     339      11.3000
     340      11.7471
     341      11.8519
     342      12.4909
     343      12.4575
     344      11.9056
     345      12.6205
     346      12.2847
     347      11.4448
     348      11.4844
     349      12.1122
     350      12.8778
     351      12.7467
     352      12.7503
     353      12.8294
     354      12.8658
     355      12.9443
     356      12.7590
     357      13.0494
     358      12.4600
     359      12.3613
     360      12.3179
     361      12.6839
     362      12.7557
     363      12.3023
     364      12.5673
     365      12.5128
     366      12.2194
     367      12.5366
     368      12.5533
     369      12.3541
     370      12.1177
     371      12.2123
     372      12.7375
     373      12.8219
     374      12.9267
     375      12.4873
     376      12.4465
     377      12.9102
     378      13.0964
     379      11.8571
     380      12.2819
     381      12.0502
     382      13.3621
     383      12.6359
     384      12.4852
     385      12.4565
     386      12.3440
     387      12.4032
     388      12.4402
     389      12.3143
     390      12.7439
     391      12.8125
     392      12.4472
     393      12.9801
     394      13.8558
     395      13.0687
     396      12.4565
     397      12.4077
     398      13.3607
     399      12.7527
     400      12.1983
     401      12.6527
     402      12.7442
     403      12.6076
     404      13.2916
     405      12.0473
     406      12.3854
     407      11.9962
     408      11.4658
     409      11.2610
     410      11.4529
     411      11.7561
     412      11.8584
     413      11.8111
     414      11.6731
     415      11.7347
     416      11.4601
     417      10.8655
     418      12.2791
     419      12.4015
     420      11.8773
     421      12.1807
     422      12.1630
     423      11.9264
     424      12.1057
     425      11.6508
     426      11.5552
     427      12.8728
     428      12.7188
     429      13.2433
     430      13.2771
     431      12.6974
     432      13.0596
     433      12.8000
     434      12.9779
     435      13.2080
     436      12.9495
     437      13.2133
     438      13.1177
     439      13.1536
     440      12.6465
     441      12.1230
     442      12.8188
     443      12.7190
     444      11.4425
     445      10.9378
     446      12.2885
     447      11.5949
     448      11.9373
     449      11.8398
     450      11.8922
     451      11.3516
     452      11.7411
     453      11.5265
     454      11.7914
     455      11.7954
     456      11.4130
     457      11.1942
     458      11.2747
     459      10.6852
     460      10.6940
     461      11.0548
     462      10.7242
     463      11.5117
     464      11.8893
     465      11.8132
     466      11.1633
     467      12.2954
     468      11.3467
     469      12.3925
     470      11.7767
     471      12.2647
     472      11.6505
     473      12.0991
     474      11.9565
     475      12.1044
     476      12.0807
     477      12.1042
     478      11.8670
     479      12.3168
     480      12.0396
     481      12.8971
     482      11.8873
     483      13.2519
     484      12.5611
     485      12.5823
     486      13.1081
     487      13.3259
     488      12.7713
     489      13.1980
     490      13.4855
     491      12.5091
     492      12.8805
     493      11.9096
     494      11.4890
     495      12.0705
     496      11.8669
     497      12.5319
     498      12.5073
     499      12.9719
     500      12.2855
     501      12.0653
     502      11.8870
     503      11.9058
     504      11.6777
     505      12.1420
     506      12.6315
     507      11.7935
     508      10.3251
     509      11.5109
     510      12.2698
     511      12.4914
     512      12.0841
     513      12.2410
     514      12.4887
     515      12.0058
     516      12.5120
     517      12.1822
     518      12.8160
     519      12.8522
     520      12.6704
     521      12.3651
     522      12.1423
     523      12.6842
     524      12.2482
     525      12.9229
     526      12.5667
     527      12.9826
     528      13.7818
     529      14.1654
     530      13.4054
     531      13.4246
     532      13.0165
     533      13.0731
     534      13.2494
     535      12.6305
     536      12.5521
     537      12.8511
     538      13.3291
     539      13.6431
     540      13.7666
     541      14.0947
     542      13.7499
     543      13.8577
     544      14.4048
     545      15.0434
     546      15.0194
     547      14.6856
     548      14.2537
     549      13.9183
     550      14.9034
     551      13.2620
     552      13.9716
     553      13.5297
     554      14.2145
     555      14.4178
     556      14.2912
     557      13.4898
     558      13.7578
     559      12.5677
     560      13.2701
     561      13.7542
     562      13.6657
     563      13.3008
     564      13.0303
     565      12.7015
     566      12.0803
     567      12.7861
     568      12.0872
     569      12.6278
     570      12.6134
     571      11.8397
     572      12.4162
     573      12.3300
     574      12.4671
     575      12.6744
     576      13.2728
     577      13.7445
     578      14.5168
     579      13.6202
     580      14.2943
     581      14.2400
     582      13.7959
     583      13.6833
     584      13.4099
     585      13.6851
     586      14.2319
     587      14.1563
     588      13.0796
     589      13.5518
     590      13.1280
     591      13.3721
     592      13.1768
     593      13.4840
     594      13.5645
     595      13.3625
     596      13.4863
     597      13.4781
     598      13.3678
     599      13.8928
     600      13.6753
     601      14.3886
     602      14.3303
     603      13.3878
     604      13.9012
     605      13.6302
     606      13.6475
     607      13.0716
     608      12.9479
     609      13.1377
     610      13.3881
     611      13.3161
     612      12.9257
     613      13.7981
     614      13.0924
     615      13.0112
     616      13.8878
     617      13.8226
     618      13.9601
     619      13.2471
     620      13.1845
     621      13.4669
     622      14.0024
     623      14.1193
     624      14.4278
     625      14.7674
     626      14.6916
     627      14.1098
     628      14.0906
     629      14.7582
     630      14.1927
     631      13.6188
     632      13.0588
     633      13.0717
     634      13.0214
     635      13.1217
     636      13.9446
     637      13.7699
     638      13.5757
     639      13.7499
     640      14.0311
     641      13.8149
     642      13.1710
     643      13.9300
     644      14.4940
     645      14.0719
     646      13.3331
     647      13.1535
     648      13.2546
     649      12.6892
     650      12.6066
     651      12.6713
     652      12.5408
     653      12.3854
     654      12.4369
     655      12.0527
     656      12.4410
     657      12.5764
     658      12.3249
     659      12.1363
     660      11.6286
     661      12.4878
     662      11.9950
     663      11.7744
     664      12.3032
     665      12.3998
     666      12.4039
     667      13.1340
     668      12.3453
     669      13.5061
     670      13.4921
     671      12.9885
     672      13.7196
     673      12.3879
     674      12.9823
     675      12.9870
     676      14.0040
     677      12.9227
     678      13.1772
     679      13.8972
     680      14.0943
     681      13.7423
     682      13.6692
     683      13.2006
     684      13.3462
     685      12.9839
     686      13.5047
     687      12.8157
     688      13.1198
     689      12.6955
     690      12.2367
     691      13.0192
     692      12.1325
     693      11.8095
     694      11.2413
     695      12.6693
     696      11.9456
     697      12.5018
     698      12.4525
     699      12.9860
     700      11.8717
     701      12.1709
     702      12.0742
     703      12.3530
     704      12.1651
     705      12.2862
     706      12.6336
     707      12.2312
     708      11.7151
     709      12.1628
     710      12.0162
     711      11.8252
     712      11.3889
     713      11.4440
     714      11.6188
     715      11.4366
     716      11.6842
     717      12.2650
     718      11.9059
     719      12.5246
     720      13.0095
     721      12.1774
     722      12.3934
     723      12.2272
     724      11.3625
     725      12.1993
     726      12.2439
     727      12.0699
     728      11.5853
     729      12.1399
     730      11.6152
     731      11.5501
     732      11.8177
     733      12.3730
     734      12.4993
     735      12.5187
     736      12.8153
     737      13.1931
     738      12.6164
     739      12.3648
     740      12.1009
     741      11.8124
     742      12.0764
     743      12.1952
     744      11.5098
     745      12.0846
     746      11.9946
     747      12.6232
     748      12.7058
     749      12.3864
     750      12.5104
     751      12.7681
     752      12.8299
     753      12.9473
     754      12.9358
     755      12.7347
     756      12.4722
     757      11.6816
     758      12.4512
     759      12.2140
     760      11.4595
     761      12.0455
     762      11.9625
     763      12.5105
     764      12.4106
     765      12.2381
     766      12.4576
     767      12.1563
     768      11.4962
     769      12.0105
     770      12.0775
     771      12.1859
     772      12.0095
     773      12.5134
     774      12.8213
     775      12.5946
     776      12.5554
     777      12.6820
     778      13.0283
     779      13.2347
     780      13.2715
     781      12.8097
     782      13.0759
     783      12.3240
     784      12.6654
     785      12.8449
     786      13.6229
     787      12.8387
     788      12.7570
     789      12.6601
     790      13.7807
     791      13.4424
     792      13.0750
     793      13.6105
     794      13.0420
     795      12.8064
     796      12.5085
     797      13.0359
     798      12.6581
     799      12.4821
     800      12.3197
     801      12.4133
     802      12.5209
     803      12.6328
     804      12.6539
     805      12.6618
     806      12.9007
     807      12.7005
     808      11.7241
     809      11.9107
     810      11.8347
     811      12.6299
     812      11.3359
     813      10.9618
     814      10.8151
     815      11.7945
     816      10.7718
     817      11.5493
     818      11.9924
     819      11.6895
     820      12.0775
     821      11.8551
     822      11.4545
     823      11.2761
     824      11.8445
     825      11.6629
     826      11.9017
     827      11.4849
     828      10.8684
     829      11.1820
     830      10.9965
     831      10.5134
     832      11.0193
     833      10.9164
     834      10.9792
     835      10.5099
     836      11.2609
     837      11.7308
     838      11.2825
     839      11.4489
     840      11.0097
     841      11.0396
     842      10.7990
     843      10.6419
     844      10.9606
     845      10.8187
     846      10.7573
     847      10.8824
     848      10.6854
     849      11.0000
     850      10.6521
     851      10.4294
     852       9.8972
     853      10.7338
     854       9.9260
     855      10.1565
     856      10.6990
     857       9.8722
     858       9.9433
     859       9.7962
     860       9.6805
     861       9.7008
     862       9.8262
     863       9.6957
     864       9.5755
     865       9.9231
     866      10.5059
     867       9.9633
     868       9.5110
     869      10.0925
     870       9.9945
     871       9.8451
     872       9.4324
     873      10.1559
     874       9.4739
     875       9.3639
     876      10.0660
     877       9.5388
     878       9.9020
     879       9.6899
     880       9.7994
     881       9.2515
     882       9.2234
     883       9.3666
     884       9.7094
     885       9.2392
     886       9.7348
     887       9.7021
     888       9.6404
     889       9.4262
     890       9.6858
     891      10.5317
     892      10.0965
     893      10.5435
     894      10.3945
     895      10.0887
     896      10.3261
     897       9.9980
     898      10.0192
     899       9.7661
     900      10.0132
     901       9.6785
     902       9.6226
     903      10.2609
     904       9.6955
     905      10.0239
     906      10.2093
     907      10.3260
     908       9.9441
     909       9.8502
     910       9.9905
     911       9.9292
     912       9.3291
     913      10.0004
     914       9.6613
     915      10.0160
     916       9.2237
     917       9.0801
     918       8.8418
     919       8.3726
     920       9.5339
     921       8.8504
     922       9.9234
     923       9.3743
     924       9.3681
     925       9.6118
     926       9.5904
     927       9.8450
     928       9.4436
     929      10.4335
     930       9.8185
     931       9.6556
     932       9.9134
     933      10.2684
     934      10.0786
     935      10.0773
     936      10.3063
     937       9.9378
     938      10.6111
     939      10.5786
     940      10.1460
     941      10.3388
     942       9.8887
     943       9.9372
     944       9.5006
     945       9.1157
     946      10.0601
     947       9.7092
     948      10.4537
     949       9.6208
     950       8.9920
     951       9.2258
     952       9.3423
     953       8.7812
     954       9.6936
     955       9.3602
     956       9.0054
     957       8.8246
     958       9.8008
     959       9.4301
     960       9.2204
     961       8.9411
     962       9.6386
     963       9.6668
     964       9.5756
     965      10.0939
     966      10.1117
     967      10.5686
     968      10.0915
     969      10.1487
     970      10.4150
     971      10.1763
     972       9.4347
     973      10.2715
     974      10.3162
     975      10.5148
     976       9.9339
     977       9.9351
     978      10.0533
     979       9.3040
     980       9.7840
     981       9.7882
     982       9.3845
     983       9.0905
     984       9.3157
     985       9.1851
     986       9.1825
     987       8.3819
     988       8.0640
     989       8.1940
     990       8.1889
     991       8.6878
     992       8.9458
     993       9.4669
     994       8.8884
     995       8.8080
     996       8.9971
     997       9.2543
     998       9.0399
     999       8.9571
    1000       8.9565
    1001       8.5836
    1002       8.0611
    1003       9.2432
    1004       8.8889
    1005       9.5634
    1006       8.6863
    1007       9.1121
    1008       8.8669
    1009       8.3486
    1010       8.5080
    1011       8.1576
    1012       8.4879
    1013       9.0504
    1014       8.7653
    1015       8.7566
    1016       8.5825
    1017       8.5416
    1018       8.5310
    1019       8.3828
    1020       8.5752
    1021       8.8246
    1022       8.5451
    1023       8.8259
    1024       8.7359
    1025       9.0284
    1026       9.2642
    1027       8.4074
    1028       8.6891
    1029       8.8664
    1030       8.9066
    1031       9.3153
    1032       9.2400
    1033       8.5633
    1034       8.0674
    1035       8.7744
    1036       9.5479
    1037       9.1133
    1038       8.4963
    1039       8.6371
    1040       9.1152
    1041       9.0684
    1042       9.1707
    1043       9.2645
    1044       9.4078
    1045       9.0244
    1046       9.4296
    1047       9.7049
    1048       9.2621
    1049       9.1931
    1050       8.9095
    1051       8.8202
    1052       9.7154
    1053       9.6538
    1054       9.2514
    1055       9.3233
    1056       8.7337
    1057       8.8094
    1058       8.6865
    1059       8.7189
    1060       9.1591
    1061       9.1894
    1062       9.3827
    1063       8.8525
    1064       8.8222
    1065       9.5264
    1066       8.9940
    1067       9.2301
    1068       9.1343
    1069       9.0202
    1070       9.1459
    1071       9.0753
    1072       9.1465
    1073       8.9179
    1074       9.5119
    1075       9.5818
    1076       9.0877
    1077       9.8135
    1078       9.9399
    1079       9.7801
    1080      10.2560
    1081       9.9433
    1082       9.5174
    1083       9.3715
    1084       9.8018
    1085       9.1274
    1086       8.7934
    1087       9.0859
    1088       9.2297
    1089       9.5941
    1090       9.7679
    1091       8.9610
    1092       9.0670
    1093       9.2686
    1094       9.1977
    1095       9.4956
    1096       9.7166
    1097       9.0172
    1098       8.8598
    1099       8.8077
    1100       9.4729
    1101       9.3026
    1102       9.5930
    1103       9.2768
    1104       9.2162
    1105       9.1158
    1106       9.2654
    1107       9.3371
    1108       9.2226
    1109       8.7700
    1110       9.0998
    1111       8.7788
    1112       9.0629
    1113       9.9406
    1114       9.1601
    1115       9.1784
    1116       9.2227
    1117       8.8980
    1118       9.4067
    1119       8.6985
    1120       9.1831
    1121       8.7421
    1122       8.7234
    1123       8.8713
    1124       8.7447
    1125       9.1018
    1126       8.6609
    1127       9.2084
    1128       9.0572
    1129       9.1809
    1130       8.6967
    1131       9.1138
    1132       8.4483
    1133       8.5563
    1134       9.0263
    1135       9.0571
    1136       9.0876
    1137       8.9941
    1138       8.4760
    1139       8.5646
    1140       9.1005
    1141       9.3568
    1142       9.3175
    1143       8.8218
    1144       9.6826
    1145       9.2973
    1146       8.8600
    1147       8.8194
    1148       8.5658
    1149       8.6849
    1150       8.4648
    1151       8.7433
    1152       8.9570
    1153       8.3160
    1154       8.9684
    1155       8.4416
    1156       8.7338
    1157       8.8382
    1158       9.5877
    1159       9.1005
    1160      10.0602
    1161       8.1482
    1162       9.2148
    1163       9.7371
    1164       9.2871
    1165       8.8952
    1166       9.2948
    1167       8.8963
    1168       8.8148
    1169       9.1974
    1170       8.8845
    1171       8.7450
    1172       8.4254
    1173       8.8300
    1174       8.9035
    1175       8.9194
    1176       9.2031
    1177       8.8919
    1178       9.2978
    1179       8.3557
    1180       8.9541
    1181       9.0534
    1182       9.1363
    1183       9.3383
    1184       9.5588
    1185       9.3093
    1186       9.3073
    1187       8.8895
    1188       9.1569
    1189       9.1502
    1190       9.1205
    1191       8.8385
    1192       8.6203
    1193       9.0192
    1194       8.8173
    1195       8.8201
    1196       9.0828
    1197       9.1058
    1198       8.9023
    1199       9.4077
    1200       9.0364
    1201       8.9370
    1202       9.1726
    1203       8.7545
    1204       9.1632
    1205       8.9500
    1206       9.2228
    1207       9.0331
    1208       8.2940
    1209       9.2188
    1210       8.9824
    1211       9.3575
    1212       8.8419
    1213       9.0531
    1214       9.2003
    1215       8.9415
    1216       9.6422
    1217      10.0553
    1218       9.4088
    1219       9.5807
    1220       9.2247
    1221       9.1553
    1222       9.4863
    1223       9.6079
    1224       9.0211
    1225       9.4263
    1226       8.9213
    1227       9.3778
    1228       9.3874
    1229       9.8588
    1230       9.4493
    1231       9.3550
    1232       9.0707
    1233       9.4483
    1234       8.9801
    1235       8.6336
    1236       9.7954
    1237       9.5759
    1238       8.9460
    1239       9.4146
    1240       9.2704
    1241       8.9448
    1242       8.6659
    1243       8.7450
    1244       8.8269
    1245       8.2309
    1246       9.6034
    1247       8.8285
    1248       9.3165
    1249       9.4888
    1250       9.0805
    1251       9.4726
    1252       9.8770
    1253      10.3448
    1254      10.1423
    1255      10.1629
    1256       9.4947
    1257      10.4222
    1258       8.9927
    1259       9.8441
    1260       9.9502
    1261       9.8484
    1262       9.1916
    1263       9.9016
    1264      10.3766
    1265       9.6152
    1266       9.3261
    1267       9.6067
    1268       8.8810
    1269       9.4377
    1270       8.8007
    1271       9.3804
    1272       9.4419
    1273       9.5502
    1274       9.0617
    1275       9.0313
    1276       9.5040
    1277       9.6398
    1278       9.9965
    1279       9.9866
    1280       9.9144
    1281       9.6139
    1282      10.0608
    1283       9.2616
    1284       9.2062
    1285       9.9577
    1286       9.2156
    1287       9.4977
    1288       8.9188
    1289       8.8840
    1290       8.9965
    1291       9.2894
    1292       9.0370
    1293       8.7850
    1294       8.5048
    1295       8.6941
    1296       8.4690
    1297       9.7586
    1298       8.7621
    1299       8.9951
    1300       9.3934
    1301       9.0475
    1302       9.8319
    1303       9.1955
    1304       9.5032
    1305       9.4590
    1306       9.2077
    1307       9.2596
    1308       8.9519
    1309       8.5580
    1310       9.0601
    1311       8.4631
    1312       8.5635
    1313       8.6126
    1314       8.7071
    1315       8.5991
    1316       9.0953
    1317       9.2149
    1318      10.0209
    1319       9.5720
    1320       9.6821
    1321       9.0847
    1322       9.4998
    1323       9.9406
    1324       9.5617
    1325       9.8106
    1326       9.9157
    1327       9.4603
    1328       9.8635
    1329       9.5897
    1330       9.7937
    1331       9.9431
    1332       9.8710
    1333      10.0797
    1334       9.7767
    1335      10.0303
    1336       9.4425
    1337       9.8644
    1338      10.0107
    1339       9.6703
    1340       9.5082
    1341       9.6117
    1342       9.4664
    1343      10.1713
    1344       9.9102
    1345       9.3305
    1346       9.7990
    1347       9.7091
    1348      10.1076
    1349       9.7386
    1350       9.4715
    1351       9.9500
    1352       9.8513
    1353      10.1110
    1354       9.2600
    1355       9.7440
    1356       9.1792
    1357       9.9584
    1358       8.9658
    1359       9.2893
    1360       9.0449
    1361       9.7781
    1362       9.3897
    1363       9.4504
    1364       9.1409
    1365       9.6166
    1366       9.4369
    1367       9.1288
    1368       9.9398
    1369       9.7491
    1370       9.4390
    1371       9.7728
    1372       9.6629
    1373       9.8877
    1374       9.6081
    1375       9.3790
    1376       9.5943
    1377      10.1818
    1378       9.7539
    1379      10.1307
    1380       9.6763
    1381       9.8847
    1382      10.2338
    1383       9.7408
    1384       9.4942
    1385       9.7155
    1386       9.8570
    1387       9.6397
    1388       9.5073
    1389       9.8830
    1390       9.3838
    1391       9.7313
    1392       9.6620
    1393       9.8740
    1394       9.2948
    1395       9.5157
    1396       8.9542
    1397       9.0242
    1398       9.8518
    1399       9.4382
    1400       9.1944
    1401       8.8308
    1402       9.5122
    1403       9.2616
    1404       9.9558
    1405       8.9512
    1406       9.3648
    1407       9.0513
    1408       9.6345
    1409       9.2497
    1410       9.5597
    1411       8.6731
    1412       9.2685
    1413       8.8299
    1414       8.5384
    1415       8.9527
    1416       8.8042
    1417       9.0599
    1418       8.9131
    1419       8.7685
    1420       9.6022
    1421       8.6676
    1422       8.7312
    1423       8.5374
    1424       9.3815
    1425       8.2996
    1426       9.2953
    1427       8.4235
    1428       9.2809
    1429       8.6554
    1430       9.2284
    1431       9.0603
    1432       8.4767
    1433       8.3703
    1434       8.7488
    1435       8.9568
    1436       8.0798
    1437       8.6607
    1438       9.4768
    1439       9.1931
    1440       9.1241
    1441       8.8757
    1442       9.0961
    1443       8.8435
    1444       9.3212
    1445       8.8105
    1446       9.3536
    1447       9.1959
    1448       8.7932
    1449       9.3387
    1450       9.0986
    1451       8.9735
    1452       8.9313
    1453       9.7015
    1454       9.4028
    1455       9.2107
    1456       9.6693
    1457       9.0892
    1458       9.5861
    1459       8.6034
    1460       9.4636
    1461       9.1300
    1462       9.2496
    1463       9.1052
    1464       9.6904
    1465       9.0490
    1466       8.6499
    1467       9.2081
    1468       9.2401
    1469       9.0362
    1470       9.4398
    1471       9.6843
    1472       9.1794
    1473       9.9084
    1474       9.5419
    1475       9.9820
    1476       9.6539
    1477       9.6360
    1478       9.6669
    1479       8.9374
    1480       9.3847
    1481       9.2422
    1482       9.3864
    1483       8.8536
    1484       9.6922
    1485       9.4226
    1486       9.3305
    1487       9.1889
    1488       8.5935
    1489       9.0620
    1490       8.8917
    1491       8.4398
    1492       8.5905
    1493       8.7831
    1494       8.8002
    1495       8.7859
    1496       8.8800
    1497       8.3480
    1498       8.4813
    1499       9.4028
    1500       9.2259
    1501       9.0398
    1502       9.0715
    1503       8.9648
    1504       9.6757
    1505       8.7848
    1506       9.3542
    1507       9.2693
    1508       9.3393
    1509       8.9420
    1510       8.6803
    1511       9.3377
    1512       9.4429
    1513       9.2299
    1514       9.2449
    1515       9.4112
    1516       9.6108
    1517       9.1700
    1518       9.8547
    1519       8.5257
    1520       8.5762
    1521       9.1569
    1522       8.6077
    1523       8.8083
    1524       8.5278
    1525       8.8154
    1526       8.3471
    1527       8.9446
    1528       8.4931
    1529       8.8582
    1530       9.1973
    1531       8.9013
    1532       9.3366
    1533       9.2574
    1534       9.1919
    1535       8.4359
    1536       8.5943
    1537       9.4142
    1538       8.7831
    1539       8.8680
    1540       8.1635
    1541       8.8612
    1542       9.3524
    1543       9.5071
    1544       9.3907
    1545       9.6033
    1546       9.1678
    1547       8.8188
    1548       9.8763
    1549       8.6393
    1550       9.1368
    1551       8.8547
    1552       9.0060
    1553       9.2313
    1554       9.4872
    1555       8.8156
    1556       9.0797
    1557       9.4556
    1558       9.2476
    1559       9.4558
    1560      10.0679
    1561       9.4128
    1562       9.5415
    1563       9.1450
    1564       9.4084
    1565       9.4746
    1566       9.4946
    1567       9.3509
    1568       9.6620
    1569       9.6447
    1570       9.1697
    1571       8.6652
    1572       8.8262
    1573       8.8382
    1574       9.2094
    1575       9.4367
    1576       8.9280
    1577       8.4006
    1578       9.3595
    1579       8.2228
    1580       9.1829
    1581       9.2836
    1582       9.9171
    1583       9.1848
    1584       9.7609
    1585       9.8091
    1586       9.2100
    1587       9.7334
    1588       9.9306
    1589       9.6502
    1590       9.8509
    1591       9.5360
    1592       9.4362
    1593       8.9376
    1594       8.9766
    1595       8.9085
    1596       9.1925
    1597       8.9426
    1598       9.0791
    1599       8.3698
    1600       8.8186
    1601       8.3879
    1602       8.8590
    1603       8.9380
    1604       9.0616
    1605       8.6357
    1606       8.9192
    1607       8.7497
    1608       9.2908
    1609       8.9966
    1610       8.7235
    1611       8.9643
    1612       8.2645
    1613       8.7931
    1614       8.7999
    1615       8.7924
    1616       8.4727
    1617       8.5016
    1618       7.5849
    1619       7.9808
    1620       9.0739
    1621       8.6783
    1622       8.6139
    1623       8.7381
    1624       8.8054
    1625       8.7063
    1626       8.8556
    1627       8.8301
    1628       9.1333
    1629       8.7792
    1630       8.3211
    1631       8.4960
    1632       8.3281
    1633       8.5376
    1634       9.2288
    1635       8.1220
    1636       8.0756
    1637       7.8464
    1638       8.3401
    1639       8.0645
    1640       8.0891
    1641       7.9562
    1642       8.5101
    1643       8.4388
    1644       8.8919
    1645       8.8947
    1646       8.5363
    1647       8.7264
    1648       8.7524
    1649       8.0952
    1650       8.3376
    1651       8.8300
    1652       8.5176
    1653       8.4221
    1654       8.2200
    1655       7.8596
    1656       8.4911
    1657       7.9345
    1658       7.8082
    1659       8.0901
    1660       8.0882
    1661       8.0104
    1662       8.3052
    1663       8.5765
    1664       8.8507
    1665       8.5675
    1666       9.4848
    1667       8.7047
    1668       8.4392
    1669       8.3786
    1670       8.1975
    1671       8.4467
    1672       8.6344
    1673       8.2616
    1674       8.6191
    1675       8.5753
    1676       9.4153
    1677       8.9011
    1678       9.4000
    1679       9.5435
    1680       9.4564
    1681       9.6837
    1682       8.8562
    1683       8.1727
    1684       8.6302
    1685       8.6498
    1686       8.5279
    1687       9.3833
    1688       9.3317
    1689       8.6125
    1690       8.8554
    1691       8.4730
    1692       8.8753
    1693       8.5002
    1694       9.3423
    1695       9.1170
    1696       9.3329
    1697       8.6082
    1698       8.9442
    1699       8.8503
    1700       8.9781
    1701       9.7324
    1702       9.8973
    1703       9.8694
    1704       9.3272
    1705       9.7848
    1706       8.7948
    1707       9.3719
    1708       9.5174
    1709       9.4802
    1710       9.9827
    1711       8.4322
    1712       9.4439
    1713       8.5271
    1714       9.1288
    1715       8.8236
    1716       8.6810
    1717       8.6675
    1718       8.6708
    1719       8.0393
    1720       8.3181
    1721       8.4800
    1722       8.4744
    1723       8.9139
    1724       8.7313
    1725       8.9873
    1726       9.3219
    1727       8.6322
    1728       8.6701
    1729       8.9197
    1730       8.6908
    1731       8.6457
    1732       8.3500
    1733       9.0296
    1734       8.7608
    1735       7.8140
    1736       8.4133
    1737       8.5309
    1738       7.8710
    1739       8.4647
    1740       8.3190
    1741       8.0114
    1742       8.5944
    1743       8.2046
    1744       8.5111
    1745       8.8598
    1746       8.7678
    1747       8.8588
    1748       9.3106
    1749       8.9792
    1750       8.9614
    1751       9.3102
    1752       9.4566
    1753       9.6766
    1754       9.6059
    1755       9.7699
    1756       9.8905
    1757       9.9566
    1758       9.7175
    1759       9.5666
    1760       9.5713
    1761       9.5097
    1762       9.3170
    1763       9.0109
    1764       9.4121
    1765       9.6540
    1766       9.1733
    1767       8.6128
    1768       9.3634
    1769       8.4929
    1770       8.7705
    1771       9.6399
    1772       9.4829
    1773       9.4357
    1774       9.1203
    1775       9.0977
    1776       9.0629
    1777       9.1499
    1778       8.8011
    1779       9.3654
    1780       9.4348
    1781       8.9261
    1782       9.1583
    1783       9.7267
    1784       9.8205
    1785       9.4384
    1786      10.0449
    1787       9.5934
    1788       9.4854
    1789       9.3500
    1790       8.5230
    1791       9.1917
    1792       8.9461
    1793       9.2344
    1794       8.8269
    1795       9.0879
    1796       8.5838
    1797       8.8346
    1798       9.4405
    1799       8.5359
    1800       8.9938
    1801       9.4307
    1802       9.6230
    1803       9.8814
    1804       9.5827
    1805       9.4878
    1806       9.9797
    1807       9.7832
    1808       9.1231
    1809       8.7182
    1810       9.4456
    1811       9.3913
    1812       8.6307
    1813       9.5474
    1814       9.1647
    1815       8.8277
    1816       9.4382
    1817       9.4274
    1818       9.5261
    1819       9.3788
    1820       8.8897
    1821       9.1633
    1822       8.9382
    1823       9.0106
    1824       9.0515
    1825       8.7228
    1826       8.8118
    1827       9.2870
    1828       8.6848
    1829       8.7968
    1830       9.1236
    1831       9.1037
    1832       9.4858
    1833       8.9328
    1834       9.0838
    1835       9.3198
    1836       8.7472
    1837       8.7614
    1838       9.2236
    1839       9.1232
    1840       9.8220
    1841       8.5503
    1842       9.1552
    1843       8.9875
    1844       9.2411
    1845       8.9352
    1846       8.2182
    1847       8.4698
    1848       8.7957
    1849       8.7091
    1850       8.1746
    1851       8.1179
    1852       8.3912
    1853       8.5561
    1854       8.3346
    1855       8.2654
    1856       8.1083
    1857       7.7419
    1858       8.0521
    1859       8.0806
    1860       8.0179
    1861       8.2243
    1862       8.4714
    1863       8.7212
    1864       8.3086
    1865       8.6370
    1866       7.9630
    1867       8.2699
    1868       8.8846
    1869       8.2446
    1870       8.6913
    1871       8.4825
    1872       8.8033
    1873       8.4589
    1874       8.3364
    1875       8.6000
    1876       8.7844
    1877       8.4485
    1878       8.4222
    1879       7.8696
    1880       8.8597
    1881       7.8527
    1882       8.7732
    1883       8.4374
    1884       8.5932
    1885       8.4145
    1886       7.9018
    1887       8.1610
    1888       8.3927
    1889       8.2144
    1890       8.3131
    1891       8.4355
    1892       9.1014
    1893       8.6043
    1894       8.5729
    1895       8.3157
    1896       8.2675
    1897       8.4461
    1898       8.4938
    1899       8.3984
    1900       8.4524
    1901       8.4481
    1902       8.6946
    1903       8.1860
    1904       7.7318
    1905       8.3910
    1906       8.2474
    1907       7.6988
    1908       8.2320
    1909       7.6565
    1910       8.8382
    1911       8.6772
    1912       8.6579
    1913       8.7179
    1914       8.8396
    1915       8.7470
    1916       8.7220
    1917       8.6817
    1918       8.5714
    1919       8.2994
    1920       8.1016
    1921       8.3426
    1922       8.4399
    1923       8.2904
    1924       8.1698
    1925       8.3596
    1926       7.9953
    1927       8.0442
    1928       8.7039
    1929       8.2144
    1930       8.3727
    1931       8.3264
    1932       8.5605
    1933       8.3594
    1934       8.1334
    1935       8.4320
    1936       8.4018
    1937       8.4514
    1938       7.8277
    1939       8.0473
    1940       7.9539
    1941       8.0510
    1942       8.4388
    1943       8.4830
    1944       8.5940
    1945       8.7923
    1946       8.1116
    1947       8.4600
    1948       8.2067
    1949       8.6469
    1950       8.0184
    1951       8.2416
    1952       8.6832
    1953       7.9156
    1954       8.0635
    1955       7.8816
    1956       8.2656
    1957       7.6631
    1958       7.6644
    1959       7.8768
    1960       7.9263
    1961       7.8769
    1962       7.4168
    1963       7.5152
    1964       7.6381
    1965       7.9803
    1966       7.6492
    1967       7.8358
    1968       7.6696
    1969       7.3964
    1970       7.5788
    1971       6.9187
    1972       7.3641
    1973       7.4773
    1974       7.6782
    1975       7.4115
    1976       7.5865
    1977       7.5901
    1978       8.1950
    1979       7.3268
    1980       8.1025
    1981       7.6377
    1982       8.0094
    1983       7.5088
    1984       8.0646
    1985       8.1663
    1986       8.2917
    1987       8.6382
    1988       8.2176
    1989       8.8415
    1990       8.8147
    1991       8.9279
    1992       8.7987
    1993       8.6645
    1994       8.4467
    1995       8.4463
    1996       8.7423
    1997       8.3316
    1998       8.1989
    1999       8.1413
    2000       8.1348
    2001       8.4572
    2002       8.8937
    2003       8.9655
    2004       8.7790
    2005       9.0730
    2006       9.4477
    2007       8.9811
    2008       9.2686
    2009       9.0396
    2010       9.8841
    2011       8.9387
    2012       9.2504
    2013       9.0127
    2014       9.3287
    2015       8.4670
    2016       8.1731
    2017       9.2765
    2018       8.7432
    2019       8.3196
    2020       8.4032
    2021       8.4928
    2022       8.4530
    2023       8.4942
    2024       8.7628
    2025       8.9474
    2026       8.6001
    2027       9.0736
    2028       8.8000
    2029       9.4263
    2030       8.6576
    2031       8.7912
    2032       9.4228
    2033       9.2326
    2034       9.4858
    2035       8.7637
    2036       8.9092
    2037       9.0529
    2038       9.3354
    2039       8.8475
    2040       8.8305
    2041       8.5145
    2042       8.9061
    2043       8.7067
    2044       8.8755
    2045       8.6190
    2046       8.6937
    2047       9.1007
    2048       8.6325
    2049       9.2269
    2050       9.3436
    2051       9.0827
    2052       8.9568
    2053       9.0505
    2054       9.6019
    2055       9.1555
    2056       8.5337
    2057       9.3101
    2058       8.9970
    2059       8.1334
    2060       9.0943
    2061       8.8403
    2062       8.5757
    2063       8.3922
    2064       8.6124
    2065       8.8568
    2066       8.5998
    2067       8.6664
    2068       9.2090
    2069       8.5996
    2070       9.0904
    2071       8.7622
    2072       8.8520
    2073       8.4933
    2074       8.7657
    2075       8.8555
    2076       8.6803
    2077       8.3526
    2078       9.1959
    2079       8.9237
    2080       8.8601
    2081       9.1240
    2082       9.0848
    2083       8.8109
    2084       8.8847
    2085       8.6390
    2086       7.9436
    2087       8.3222
    2088       8.6409
    2089       8.1235
    2090       8.6803
    2091       8.3978
    2092       8.8306
    2093       8.8387
    2094       8.9769
    2095       8.6214
    2096       9.1957
    2097       8.4566
    2098       9.4321
    2099       8.3328
    2100       8.5227
    2101       8.6969
    2102       8.3008
    2103       8.3782
    2104       8.4743
    2105       8.5871
    2106       9.1406
    2107       8.8662
    2108       8.5992
    2109       8.1552
    2110       8.5936
    2111       7.7100
    2112       8.4301
    2113       7.7810
    2114       8.3535
    2115       8.2380
    2116       8.4822
    2117       9.1328
    2118       8.6729
    2119       8.8424
    2120       8.6247
    2121       8.6052
    2122       9.2772
    2123       8.1472
    2124       8.7857
    2125       8.3878
    2126       8.3810
    2127       8.5695
    2128       8.4941
    2129       8.6879
    2130       8.9313
    2131       9.1044
    2132       9.6413
    2133       8.9351
    2134       8.9165
    2135       8.5158
    2136       8.7899
    2137       8.7269
    2138       8.6422
    2139       8.4870
    2140       8.7737
    2141       8.7610
    2142       8.7840
    2143       8.4720
    2144       8.4871
    2145       8.7818
    2146       9.3113
    2147       7.9732
    2148       8.0248
    2149       8.0021
    2150       8.1203
    2151       8.5191
    2152       9.3180
    2153       8.7155
    2154       8.6533
    2155       8.6870
    2156       8.1983
    2157       8.4141
    2158       8.9639
    2159       8.4383
    2160       9.0955
    2161       8.9210
    2162       8.4611
    2163       8.3055
    2164       8.6527
    2165       8.9926
    2166       7.7301
    2167       8.6428
    2168       8.5291
    2169       8.3331
    2170       8.1650
    2171       8.5149
    2172       8.9053
    2173       8.1316
    2174       8.4725
    2175       8.2311
    2176       8.2165
    2177       8.2184
    2178       8.6112
    2179       8.9108
    2180       8.7894
    2181       8.9442
    2182       8.4102
    2183       8.7444
    2184       9.3980
    2185       8.7778
    2186       8.4665
    2187       8.8841
    2188       8.1613
    2189       8.5024
    2190       8.9783
    2191       8.6667
    2192       8.9399
    2193       9.1033
    2194       9.2589
    2195       9.1340
    2196       8.5515
    2197       9.0993
    2198       8.8871
    2199       9.1014
    2200       8.9894
    2201       9.8734
    2202      10.1425
    2203       9.1597
    2204       9.2533
    2205       9.3072
    2206       9.2156
    2207       9.4966
    2208       8.6708
    2209       9.4923
    2210       9.9958
    2211      10.3326
    2212      10.1179
    2213      10.6617
    2214       9.7059
    2215       9.5276
    2216       9.5195
    2217       9.0135
    2218       9.4072
    2219       8.9892
    2220       9.3046
    2221       8.3558
    2222       8.7939
    2223       8.5853
    2224       9.1762
    2225       8.6615
    2226       8.4779
    2227       9.7931
    2228       8.6944
    2229       9.2210
    2230       9.0272
    2231       8.9863
    2232       9.5055
    2233       9.1495
    2234       9.3568
    2235       9.8304
    2236      10.7904
    2237      10.6132
    2238      10.4498
    2239       9.8645
    2240       9.9126
    2241       9.4749
    2242       9.4901
    2243       9.8007
    2244       9.9355
    2245      10.3703
    2246      10.0557
    2247      10.2942
    2248      10.0491
    2249      10.3429
    2250       9.8688
    2251       9.9841
    2252       9.4468
    2253       9.8112
    2254       9.7186
    2255      10.0821
    2256      10.1122
    2257       9.4466
    2258       9.3896
    2259      10.5575
    2260       9.8927
    2261      10.1506
    2262      10.0989
    2263      10.9537
    2264      10.1324
    2265       9.7158
    2266      11.0297
    2267       9.8289
    2268      10.7619
    2269      11.3062
    2270      11.5057
    2271      11.0655
    2272      10.9264
    2273      10.3558
    2274       9.8899
    2275      10.2629
    2276      10.8998
    2277       9.8922
    2278       9.9833
    2279      10.2885
    2280      10.5990
    2281      10.8001
    2282      10.7308
    2283      10.1607
    2284      10.5598
    2285      10.0986
    2286       9.9859
    2287      10.7275
    2288       9.8651
    2289      10.1862
    2290       9.9502
    2291      10.1538
    2292      10.2877
    2293      10.5062
    2294       9.3266
    2295      10.3943
    2296      10.0158
    2297       9.9910
    2298       9.9192
    2299      10.0948
    2300       9.1884
    2301       9.8930
    2302       9.9259
    2303       9.6230
    2304      10.0928
    2305      10.3559
    2306       9.9747
    2307      10.2543
    2308       9.6098
    2309       9.8335
    2310       9.7691
    2311       9.3717
    2312       9.7877
    2313       9.5622
    2314       9.6025
    2315       9.5864
    2316       9.8811
    2317       9.8233
    2318       9.2655
    2319       9.4058
    2320       9.7948
    2321       9.7239
    2322      10.1527
    2323       9.2790
    2324       9.9072
    2325       9.4781
    2326      10.0254
    2327       9.6769
    2328      10.2021
    2329       9.1084
    2330       9.1737
    2331       9.6024
    2332       9.1328
    2333       9.8265
    2334       9.3809
    2335       9.3953
    2336       9.2378
    2337       8.9688
    2338       9.2854
    2339       9.3044
    2340       9.8568
    2341       9.4451
    2342       9.3816
    2343       9.7967
    2344       9.2342
    2345       9.0623
    2346       9.2393
    2347       9.0807
    2348       9.6900
    2349       9.4173
    2350       9.2354
    2351      10.1473
    2352       9.9486
    2353       9.9339
    2354       9.8309
    2355       9.5924
    2356       9.5932
    2357       9.0923
    2358       9.1155
    2359       9.7658
    2360       9.8798
    2361      10.0543
    2362       9.5493
    2363       9.6316
    2364       8.8295
    2365       9.9788
    2366       9.6630
    2367       9.6157
    2368       8.9806
    2369       9.5855
    2370       9.2137
    2371       9.2933
    2372       9.1803
    2373       9.2255
    2374       9.0456
    2375       9.6893
    2376       9.2552
    2377       9.0468
    2378       8.8780
    2379       8.7009
    2380       8.7497
    2381       8.8019
    2382       9.7634
    2383       8.9129
    2384      10.0526
    2385       9.3871
    2386       9.8327
    2387       9.6503
    2388       9.6660
    2389      10.0197
    2390      10.5162
    2391      10.5049
    2392      10.8159
    2393      10.5571
    2394      10.7223
    2395       9.7531
    2396      10.0408
    2397      10.0861
    2398      10.2488
    2399      10.4865
    2400      10.2103
    2401      10.1130
    2402       9.9870
    2403      10.0962
    2404       9.9463
    2405      10.4555
    2406      11.0657
    2407      10.2734
    2408       9.4222
    2409      10.0142
    2410      10.4169
    2411      10.4336
    2412      10.4176
    2413      10.5455
    2414      10.2216
    2415      10.6655
    2416      10.2274
    2417      10.0457
    2418      10.5538
    2419      10.3242
    2420      10.7104
    2421      11.1342
    2422      10.4301
    2423      11.2967
    2424      10.3533
    2425      10.6592
    2426      10.4359
    2427       9.5961
    2428       9.7261
    2429       9.9146
    2430       9.3962
    2431      10.2294
    2432       9.7847
    2433       9.6942
    2434       9.1192
    2435       9.4830
    2436       9.1053
    2437       9.1124
    2438       9.3781
    2439       9.2218
    2440       8.9250
    2441       8.8084
    2442       8.8019
    2443       8.8429
    2444       8.9299
    2445       9.3419
    2446       9.1608
    2447       9.4726
    2448       9.2411
    2449       8.7576
    2450       8.9355
    2451       8.7680
    2452       8.9104
    2453       9.0636
    2454       8.8956
    2455       9.6237
    2456       8.9292
    2457       9.7385
    2458       9.2479
    2459       9.1968
    2460       9.9597
    2461       9.8221
    2462       9.5647
    2463      10.2545
    2464      10.6160
    2465      10.5884
    2466      10.4915
    2467      10.1848
    2468       9.3864
    2469       9.2451
    2470       9.3571
    2471       9.0679
    2472       8.6260
    2473       9.7231
    2474       9.0151
    2475       9.4960
    2476       9.2966
    2477       9.3763
    2478       9.0729
    2479       9.1402
    2480       9.6062
    2481       8.8646
    2482       9.0754
    2483       9.3959
    2484       8.9723
    2485       9.7797
    2486       9.0704
    2487       9.6184
    2488       9.9978
    2489       9.6678
    2490      10.0925
    2491      10.2362
    2492       9.8600
    2493      10.0025
    2494       9.5046
    2495      10.1629
    2496      10.3107
    2497      10.4095
    2498      10.5833
    2499      10.4600
    2500      10.7720
    2501      11.2519
    2502      11.3136
    2503      10.7688
    2504      11.6270
    2505      10.8318
    2506      11.0451
    2507      10.6444
    2508      10.8985
    2509      10.7521
    2510      10.8004
    2511      10.1811
    2512      10.1254
    2513      10.3651
    2514      10.4439
    2515      11.2482
    2516      10.8952
    2517      10.8597
    2518      11.4175
    2519      11.0614
    2520      10.8557
    2521      11.2703
    2522      11.3018
    2523      10.4408
    2524      11.0254
    2525      10.6229
    2526      11.0482
    2527      10.9919
    2528      10.6161
    2529      11.1599
    2530      10.5045
    2531      11.1872
    2532      10.5608
    2533      10.6577
    2534      10.5600
    2535      10.5559
    2536      10.8315
    2537      10.6879
    2538      10.7402
    2539      11.2296
    2540      11.1443
    2541      11.3194
    2542      11.8550
    2543      10.5165
    2544      10.6121
    2545      10.2770
    2546      10.6970
    2547      11.4758
    2548      11.3703
    2549      11.6834
    2550      11.2339
    2551      11.1184
    2552      11.8665
    2553      11.4328
    2554      11.5718
    2555      11.7334
    2556      11.6377
    2557      11.4548
    2558      10.6886
    2559      10.9588
    2560      10.7252
    2561       9.9967
    2562      10.3311
    2563      10.6604
    2564      10.3422
    2565      11.0735
    2566       9.9644
    2567      10.1088
    2568      10.5603
    2569      10.5121
    2570      10.5089
    2571      10.1575
    2572      10.4685
    2573      10.0516
    2574      10.3566
    2575       9.9655
    2576      10.1278
    2577      10.3206
    2578       9.8020
    2579      10.2153
    2580      10.2781
    2581       9.7629
    2582      10.7647
    2583       9.7707
    2584       9.7509
    2585      10.4554
    2586      10.2011
    2587      10.7264
    2588      10.9361
    2589      10.1803
    2590      10.4013
    2591      10.1972
    2592      10.0058
    2593       9.9614
    2594      10.4660
    2595      10.3773
    2596      10.6931
    2597      10.4482
    2598      11.0748
    2599      10.8565
    2600      10.8555
    2601      10.3523
    2602      10.5320
    2603       9.6233
    2604      10.5377
    2605      10.2540
    2606       9.8671
    2607       9.6122
    2608       9.7506
    2609       9.6102
    2610       9.2144
    2611       9.6852
    2612      10.0281
    2613      10.3395
    2614      10.6163
    2615       9.6685
    2616      10.4743
    2617      10.3836
    2618      10.3165
    2619      10.6984
    2620      10.2773
    2621      10.1274
    2622       9.5695
    2623      10.0398
    2624       9.8682
    2625      10.3147
    2626       9.7217
    2627       9.7413
    2628       9.8028
    2629      10.1269
    2630      10.1268
    2631      10.7817
    2632      11.5347
    2633      10.5000
    2634      11.0769
    2635      10.9138
    2636      10.8839
    2637      10.8982
    2638      10.9244
    2639      11.1697
    2640      11.0393
    2641      11.5308
    2642      11.0201
    2643      11.3077
    2644      10.8291
    2645      10.7654
    2646      12.4756
    2647      11.9747
    2648      11.5571
    2649      11.2638
    2650      11.6921
    2651      11.0429
    2652      10.3681
    2653      10.8778
    2654      10.9421
    2655      10.8623
    2656      10.1589
    2657      10.6441
    2658      11.3369
    2659      10.9580
    2660       9.9811
    2661      10.1271
    2662      10.1457
    2663      10.4422
    2664      10.3692
    2665      10.3746
    2666      10.2434
    2667      10.1534
    2668      10.0077
    2669      10.6704
    2670      10.2417
    2671      10.3223
    2672       9.9758
    2673      10.6540
    2674      11.1837
    2675      11.0494
    2676      10.4521
    2677      10.6551
    2678      10.5026
    2679      10.7997
    2680      10.5316
    2681      10.8139
    2682      11.9330
    2683      11.2645
    2684      11.1403
    2685      11.8707
    2686      11.4352
    2687      11.5184
    2688      11.5931
    2689      11.3556
    2690      11.9425
    2691      11.5964
    2692      11.9179
    2693      12.7954
    2694      12.8612
    2695      13.0283
    2696      13.0930
    2697      13.1791
    2698      13.4695
    2699      14.0703
    2700      12.6761
    2701      13.6398
    2702      12.5978
    2703      12.8909
    2704      13.1715
    2705      12.7999
    2706      12.9533
    2707      12.6220
    2708      13.4592
    2709      12.9074
    2710      12.0131
    2711      12.5175
    2712      11.5168
    2713      11.6116
    2714      11.5600
    2715      11.1935
    2716      11.4575
    2717      11.5371
    2718      10.5812
    2719      11.0247
    2720      11.0966
    2721      11.8440
    2722      10.8835
    2723      11.2263
    2724      11.5050
    2725      11.1278
    2726      11.6955
    2727      11.8004
    2728      12.0942
    2729      12.5528
    2730      12.2762
    2731      11.9734
    2732      12.0757
    2733      12.4805
    2734      12.5933
    2735      13.0792
    2736      12.6049
    2737      12.2942
    2738      11.9755
    2739      11.2998
    2740      12.2390
    2741      11.7796
    2742      11.3579
    2743      11.6790
    2744      11.6140
    2745      11.4230
    2746      11.4066
    2747      11.9498
    2748      11.2505
    2749      11.6667
    2750      11.5124
    2751      11.6456
    2752      11.3914
    2753      11.1213
    2754      10.6926
    2755      11.5054
    2756      11.5196
    2757      10.9297
    2758      10.4431
    2759      10.7003
    2760      11.0352
    2761      11.0056
    2762      10.9355
    2763      10.8724
    2764      11.3394
    2765      11.0405
    2766      11.1482
    2767      10.8627
    2768      11.3956
    2769      11.4047
    2770      11.5411
    2771      10.9588
    2772      10.2429
    2773      11.0216
    2774      11.6719
    2775      10.9628
    2776      10.9169
    2777      10.5586
    2778      10.9088
    2779      10.7828
    2780      11.0305
    2781      10.7519
    2782      11.4895
    2783      11.1407
    2784      10.8847
    2785      11.2648
    2786      10.7161
    2787      11.5310
    2788      11.0836
    2789      11.9508
    2790      11.6783
    2791      11.8576
    2792      11.1350
    2793      11.2137
    2794      11.3818
    2795      10.6436
    2796      10.6506
    2797      11.2688
    2798      11.5739
    2799      10.8066
    2800      11.5480
    2801      11.9486
    2802      12.4711
    2803      11.6518
    2804      12.4189
    2805      12.4011
    2806      12.0845
    2807      12.0418
    2808      12.4893
    2809      11.7924
    2810      12.1143
    2811      12.1775
    2812      11.9879
    2813      12.2511
    2814      12.8704
    2815      12.6052
    2816      11.3229
    2817      12.1122
    2818      12.2180
    2819      12.1442
    2820      12.1795
    2821      12.1623
    2822      12.3830
    2823      12.3014
    2824      12.4448
    2825      11.8209
    2826      12.0809
    2827      12.1210
    2828      11.1259
    2829      11.2049
    2830      11.1802
    2831      11.5934
    2832      11.4957
    2833      11.8201
    2834      12.5605
    2835      11.7316
    2836      11.7943
    2837      11.8317
    2838      12.1276
    2839      11.6784
    2840      11.6898
    2841      10.9750
    2842      11.0676
    2843      11.0518
    2844      11.5928
    2845      12.0241
    2846      11.2003
    2847      11.3063
    2848      11.9200
    2849      12.7317
    2850      12.3377
    2851      12.8857
    2852      12.5478
    2853      13.1005
    2854      12.5576
    2855      12.2606
    2856      13.0600
    2857      12.6083
    2858      12.4023
    2859      12.9615
    2860      13.3928
    2861      12.7065
    2862      14.1685
    2863      13.1636
    2864      12.8906
    2865      13.3897
    2866      13.1544
    2867      12.7673
    2868      13.0944
    2869      12.5232
    2870      13.2801
    2871      13.3488
    2872      13.3041
    2873      12.8577
    2874      14.3046
    2875      13.4853
    2876      13.1488
    2877      13.0932
    2878      12.7081
    2879      13.6383
    2880      13.6515
    2881      14.1539
    2882      13.7795
    2883      12.8095
    2884      12.8917
    2885      13.1188
    2886      12.7298
    2887      12.5926
    2888      12.0133
    2889      12.1370
    2890      12.0582
    2891      13.0565
    2892      12.9064
    2893      12.2780
    2894      12.0897
    2895      12.3634
    2896      12.2636
    2897      12.5760
    2898      12.5088
    2899      11.9512
    2900      12.5624
    2901      11.7899
    2902      12.2684
    2903      12.4982
    2904      12.2899
    2905      12.1992
    2906      11.4213
    2907      12.4665
    2908      12.3785
    2909      12.3960
    2910      12.0879
    2911      12.6346
    2912      12.2566
    2913      12.6523
    2914      12.4846
    2915      12.2867
    2916      12.2011
    2917      11.7961
    2918      12.6285
    2919      12.7233
    2920      12.3419
    2921      12.8959
    2922      12.7250
    2923      12.6038
    2924      13.2037
    2925      12.1834
    2926      12.7293
    2927      12.3380
    2928      12.6859
    2929      11.3637
    2930      11.0627
    2931      11.4076
    2932      11.0615
    2933      11.1097
    2934      11.3038
    2935      11.8076
    2936      12.0681
    2937      11.2715
    2938      11.0438
    2939      11.2268
    2940      10.9983
    2941      11.4537
    2942      10.4674
    2943      11.1435
    2944      11.3808
    2945      11.6040
    2946      11.3521
    2947      11.3809
    2948      11.0040
    2949      11.1862
    2950      11.0759
    2951      11.5504
    2952      11.1516
    2953      10.3861
    2954      11.8271
    2955      11.6608
    2956      12.0285
    2957      11.3861
    2958      10.8101
    2959      11.3564
    2960      11.1523
    2961      10.9809
    2962      10.9308
    2963      11.5975
    2964      11.8009
    2965      11.4628
    2966      11.6269
    2967      12.2400
    2968      11.4160
    2969      11.6617
    2970      11.0259
    2971      11.5346
    2972      12.0729
    2973      12.0845
    2974      11.8816
    2975      11.8424
    2976      12.1408
    2977      12.1874
    2978      11.7249
    2979      12.2414
    2980      11.8467
    2981      11.4990
    2982      11.8620
    2983      11.6111
    2984      11.2127
    2985      11.2419
    2986      10.9508
    2987      11.6596
    2988      12.0786
    2989      12.8559
    2990      12.2439
    2991      12.0380
    2992      11.1008
    2993      12.1628
    2994      11.9420
    2995      12.0194
    2996      12.3304
    2997      12.1462
    2998      12.6322
    2999      12.8515
    3000      12.6440
    3001      12.6057
    3002      12.3127
    3003      12.3592
    3004      12.9056
    3005      11.7874
    3006      12.3121
    3007      12.5406
    3008      12.0646
    3009      11.7423
    3010      11.2964
    3011      12.1602
    3012      12.2348
    3013      11.9191
    3014      11.9036
    3015      11.9427
    3016      11.7702
    3017      11.6210
    3018      10.8915
    3019      11.8113
    3020      12.4008
    3021      12.3427
    3022      12.5482
    3023      12.6764
    3024      12.8284
    3025      13.0955
    3026      12.7650
    3027      12.7395
    3028      13.5935
    3029      13.2983
    3030      11.9997
    3031      12.6368
    3032      12.4528
    3033      12.6492
    3034      12.2923
    3035      12.0200
    3036      12.5658
    3037      12.7418
    3038      12.0717
    3039      12.9781
    3040      12.5106
    3041      13.1008
    3042      13.0553
    3043      13.4531
    3044      12.3389
    3045      12.5519
    3046      12.6372
    3047      12.3104
    3048      12.1961
    3049      12.5616
    3050      11.2999
    3051      12.0809
    3052      12.1130
    3053      12.6839
    3054      11.9413
    3055      11.4044
    3056      11.9814
    3057      11.3085
    3058      11.8940
    3059      10.8746
    3060      11.0797
    3061      11.0286
    3062      11.3668
    3063      10.5857
    3064      10.6338
    3065      11.1836
    3066      10.1284
    3067      10.5198
    3068      10.7829
    3069      10.9335
    3070      10.5642
    3071      10.5559
    3072      10.4417
    3073      10.3499
    3074      11.2462
    3075      10.7069
    3076      11.4931
    3077      10.7210
    3078       9.9229
    3079       9.6054
    3080       9.2759
    3081       9.7985
    3082      10.1757
    3083      10.4705
    3084      10.5177
    3085       9.4410
    3086       9.6527
    3087       9.4944
    3088       8.8295
    3089       9.7078
    3090       9.4840
    3091      10.3870
    3092      10.3562
    3093       9.8796
    3094      10.2409
    3095      10.4436
    3096      10.8334
    3097      10.3109
    3098       9.9282
    3099      11.5251
    3100      11.9835
    3101      11.6179
    3102      11.6421
    3103      11.4169
    3104      11.1065
    3105      11.2709
    3106      10.6548
    3107      11.1219
    3108      11.5376
    3109      11.6607
    3110      11.0676
    3111      11.4336
    3112      11.0497
    3113      12.0033
    3114      11.8582
    3115      12.0183
    3116      11.6975
    3117      11.2841
    3118      10.9489
    3119      11.1572
    3120      10.7738
    3121      11.3637
    3122      11.0616
    3123      10.6109
    3124      10.5389
    3125      10.8039
    3126      10.9654
    3127      10.5542
    3128      10.4949
    3129      11.0888
    3130      10.3538
    3131      10.1113
    3132      10.0362
    3133       9.4754
    3134      10.0989
    3135      10.2758
    3136      10.0995
    3137      10.5183
    3138      11.0200
    3139      10.5388
    3140      10.5099
    3141      10.2274
    3142      10.2493
    3143      10.6957
    3144      11.3093
    3145      10.8723
    3146      10.7013
    3147      10.4925
    3148      10.2595
    3149       9.9397
    3150      10.0374
    3151       9.7241
    3152      10.1313
    3153       9.2876
    3154      10.3559
    3155      10.8788
    3156      11.1633
    3157      10.2290
    3158      10.3573
    3159      11.1582
    3160      10.5225
    3161      10.3308
    3162      10.3784
    3163      10.7989
    3164      10.7578
    3165      11.0792
    3166      10.8888
    3167      11.4727
    3168      11.5164
    3169      11.1095
    3170      10.9440
    3171      11.4367
    3172      10.8295
    3173      11.0954
    3174      11.1572
    3175      11.5655
    3176      11.7790
    3177      11.3829
    3178      11.7184
    3179      10.5266
    3180      10.8002
    3181      10.0191
    3182      10.2561
    3183       9.8135
    3184       9.9409
    3185      10.1366
    3186      11.0271
    3187       9.7163
    3188       9.8759
    3189       9.9602
    3190       9.7527
    3191       9.8080
    3192      10.0969
    3193       9.6128
    3194      10.1108
    3195       9.9076
    3196       9.8675
    3197       9.2792
    3198       9.1334
    3199       9.2379
    3200       8.9241
    3201       9.3585
    3202       9.2977
    3203       8.6048
    3204       8.8153
    3205       8.3987
    3206       8.4826
    3207       8.9409
    3208       8.8714
    3209       8.4310
    3210       8.9298
    3211       8.8223
    3212       7.7771
    3213       8.3182
    3214       8.6795
    3215       8.1807
    3216       8.3451
    3217       8.4059
    3218       8.4695
    3219       8.6944
    3220       8.0010
    3221       8.0799
    3222       8.4680
    3223       8.6061
    3224       9.3458
    3225       8.7060
    3226       8.3852
    3227       8.1109
    3228       8.4599
    3229       8.2809
    3230       8.6973
    3231       8.9288
    3232       8.7000
    3233       7.9688
    3234       8.2510
    3235       8.5632
    3236       8.4181
    3237       8.9448
    3238       8.3936
    3239       7.9926
    3240       8.6335
    3241       8.5543
    3242       8.6828
    3243       8.5263
    3244       9.1402
    3245       8.6136
    3246       8.2232
    3247       8.5241
    3248       8.6063
    3249       9.1706
    3250       9.4224
    3251       9.2367
    3252       8.7304
    3253       9.6426
    3254      10.3560
    3255      10.1383
    3256       9.0052
    3257       9.2464
    3258       9.6625
    3259       9.5697
    3260       8.9974
    3261       9.0643
    3262       8.3691
    3263       9.3784
    3264       9.5171
    3265      10.2529
    3266      10.5625
    3267       9.9919
    3268       9.9104
    3269       9.9834
    3270       9.5325
    3271       9.4018
    3272       9.5265
    3273       9.6974
    3274      10.2227
    3275       9.9452
    3276       9.9852
    3277      10.3237
    3278      10.1855
    3279      10.0643
    3280       9.7539
    3281       9.6876
    3282      10.4367
    3283      10.4683
    3284      10.0771
    3285       9.9797
    3286       9.9846
    3287       9.4436
    3288       9.5044
    3289      10.0089
    3290       9.9791
    3291       9.9723
    3292       9.8652
    3293      10.4131
    3294      10.6739
    3295       9.7526
    3296       9.1216
    3297       9.6056
    3298       9.7787
    3299       9.9243
    3300       9.8849
    3301       9.5975
    3302       9.4799
    3303       9.3327
    3304       9.6184
    3305       9.3923
    3306       9.6375
    3307       8.8776
    3308       9.8601
    3309       9.2120
    3310       9.4369
    3311       9.5737
    3312       9.0627
    3313       9.2336
    3314       9.2625
    3315       9.9873
    3316       9.7039
    3317       9.3292
    3318       9.2810
    3319       9.4484
    3320       8.9461
    3321       9.2539
    3322       9.6879
    3323       9.6094
    3324       9.4059
    3325       9.1934
    3326       9.3823
    3327      10.4427
    3328      10.3506
    3329       9.2156
    3330       9.3506
    3331      10.1442
    3332       9.4559
    3333       9.6512
    3334       9.8154
    3335       9.8228
    3336       9.6226
    3337       9.6472
    3338      10.2462
    3339       9.0755
    3340       9.8559
    3341       9.1398
    3342       9.8671
    3343      10.1648
    3344       9.7166
    3345       9.6538
    3346       8.9323
    3347       8.8602
    3348       9.3227
    3349       9.8153
    3350       9.5133
    3351       9.4420
    3352       9.5003
    3353       8.8189
    3354       8.6157
    3355       8.5305
    3356       8.4358
    3357       9.7864
    3358      10.0752
    3359      10.2015
    3360      10.1029
    3361      10.3628
    3362      10.2822
    3363       9.8131
    3364      10.1329
    3365      10.0593
    3366      10.3048
    3367      10.4408
    3368       9.6754
    3369      10.4752
    3370      10.0160
    3371       9.8030
    3372       9.9261
    3373      10.0470
    3374       9.6887
    3375       9.7101
    3376       9.8597
    3377      10.4555
    3378      10.0843
    3379       9.6785
    3380       9.5503
    3381       9.6944
    3382      10.2554
    3383       9.7069
    3384      10.2392
    3385      10.1273
    3386       9.9101
    3387      10.4611
    3388       9.6564
    3389      10.0362
    3390      10.3878
    3391       9.9435
    3392      10.0241
    3393       9.4755
    3394       9.1770
    3395      10.1599
    3396       9.0518
    3397       9.5050
    3398       9.2389
    3399       8.6472
    3400       8.5953
    3401       9.1498
    3402       8.5210
    3403       8.3979
    3404       9.0815
    3405       9.7380
    3406       9.3863
    3407       9.3892
    3408      10.0308
    3409      10.0440
    3410       9.0185
    3411       9.1880
    3412       9.6454
    3413       9.3373
    3414       9.7025
    3415       9.6879
    3416       9.5779
    3417       9.9210
    3418       9.3395
    3419       9.2537
    3420       9.5760
    3421       9.4460
    3422       8.9419
    3423       9.7031
    3424       9.5166
    3425       8.9451
    3426       9.0326
    3427       9.4653
    3428       9.2097
    3429       8.9399
    3430       9.9519
    3431       9.9172
    3432       9.6938
    3433       9.5676
    3434       9.2116
    3435       9.3539
    3436       9.4997
    3437       9.0998
    3438      10.0541
    3439       9.8773
    3440       9.7758
    3441       9.9627
    3442       9.9022
    3443       9.5066
    3444       9.9182
    3445       9.0143
    3446       9.7018
    3447       9.9036
    3448       9.4195
    3449       9.8611
    3450       9.5205
    3451       8.9582
    3452       9.0610
    3453       9.3518
    3454       9.3543
    3455       9.2154
    3456       9.8965
    3457       9.9745
    3458       9.4161
    3459       8.8277
    3460      10.1974
    3461       9.6638
    3462       9.5961
    3463       9.5771
    3464       9.5896
    3465      10.1586
    3466       9.6874
    3467       9.7945
    3468       9.7331
    3469       9.9275
    3470       9.8644
    3471      10.0269
    3472       9.2860
    3473       9.4756
    3474       8.6803
    3475       9.7566
    3476       9.1098
    3477       9.3553
    3478       9.2972
    3479       9.2230
    3480       9.2108
    3481       9.2355
    3482       8.7212
    3483       9.4121
    3484       8.8107
    3485       8.8647
    3486       9.0030
    3487       9.7120
    3488      10.1327
    3489       9.7240
    3490      10.3132
    3491       9.3780
    3492       9.4193
    3493       9.0688
    3494       9.8526
    3495       9.2637
    3496       9.0489
    3497       9.3750
    3498       9.9591
    3499       9.4142
    3500       9.7664
    3501       8.7678
    3502       9.2013
    3503       8.6978
    3504       8.9090
    3505      10.1165
    3506       9.3400
    3507       9.3768
    3508       9.4660
    3509       9.8400
    3510       9.9279
    3511      10.1637
    3512       9.4539
    3513      10.0859
    3514       9.4610
    3515       9.5055
    3516       9.5581
    3517       9.6988
    3518       9.1305
    3519       9.0320
    3520       9.2544
    3521       9.1302
    3522       8.9877
    3523       9.4931
    3524       9.3851
    3525       8.9325
    3526       9.0148
    3527       9.6008
    3528       9.1427
    3529       9.1649
    3530       8.9284
    3531       9.2229
    3532       9.5843
    3533       9.6818
    3534       9.5572
    3535       9.4224
    3536       9.8970
    3537       9.1501
    3538       8.8720
    3539       8.8518
    3540       9.2351
    3541       9.3757
    3542       9.0361
    3543       8.9857
    3544       9.1114
    3545       8.7467
    3546       8.9282
    3547       8.3396
    3548       8.6185
    3549       8.7822
    3550       8.7893
    3551       9.1011
    3552       8.3126
    3553       9.0558
    3554       9.0738
    3555       9.4482
    3556       8.5013
    3557      10.1446
    3558       9.9321
    3559       9.8028
    3560       9.7426
    3561       8.7041
    3562       9.1222
    3563       8.8595
    3564       8.9954
    3565       9.4024
    3566       9.8453
    3567       8.8998
    3568       9.2464
    3569       8.9951
    3570       9.3626
    3571       9.5857
    3572       9.5067
    3573       9.7502
    3574       9.2259
    3575       9.8685
    3576      10.0099
    3577      10.4383
    3578       9.9807
    3579       9.4316
    3580       9.8855
    3581       9.3106
    3582       9.1248
    3583       9.3337
    3584       9.2667
    3585       9.7999
    3586       9.9897
    3587       9.5492
    3588       9.1070
    3589       9.4670
    3590       9.1739
    3591       9.5791
    3592      10.4123
    3593       9.4848
    3594       8.6809
    3595       9.8293
    3596       9.0388
    3597       9.3997
    3598       9.6700
    3599       9.1509
    3600       9.4444
    3601       9.1271
    3602       9.5733
    3603       9.6765
    3604       8.9063
    3605       9.0490
    3606       9.5752
    3607       9.8974
    3608       9.9787
    3609       9.9545
    3610       9.6101
    3611       9.2370
    3612       9.3779
    3613       8.9380
    3614       8.8626
    3615       8.8423
    3616       8.6146
    3617       8.5645
    3618       8.5828
    3619       8.3831
    3620       8.6891
    3621       8.5619
    3622       8.6241
    3623       8.5523
    3624       8.2129
    3625       8.7698
    3626       9.0072
    3627       9.0278
    3628       9.0255
    3629       8.4703
    3630       8.3323
    3631       9.1111
    3632       9.1413
    3633       8.8624
    3634       9.3013
    3635      10.0784
    3636       9.8704
    3637       9.7982
    3638       9.6604
    3639       9.6142
    3640      10.1863
    3641       9.5919
    3642       9.9433
    3643      10.0889
    3644       9.3126
    3645       9.9629
    3646       8.8487
    3647       8.9515
    3648       8.7644
    3649       9.2803
    3650       9.3360
    3651       9.6110
    3652       9.5709
    3653       9.9080
    3654       9.6055
    3655       9.0065
    3656       9.0041
    3657       9.1975
    3658       8.9269
    3659       9.1722
    3660       9.1788
    3661       9.1241
    3662       9.4222
    3663       9.5208
    3664       8.8141
    3665       9.3818
    3666       8.7145
    3667       8.7471
    3668       8.3091
    3669       8.7072
    3670       8.5553
    3671       8.2115
    3672       8.6376
    3673       8.2648
    3674       8.2742
    3675       8.0757
    3676       8.1191
    3677       8.2632
    3678       7.9639
    3679       8.4626
    3680       8.7650
    3681       8.6792
    3682       8.8897
    3683       8.8032
    3684       8.6159
    3685       8.8311
    3686       8.5275
    3687       8.7231
    3688       8.8372
    3689       8.6256
    3690       9.0429
    3691       9.2904
    3692       8.8948
    3693       9.2273
    3694       9.0636
    3695       9.3698
    3696       9.2955
    3697       8.7614
    3698       9.8227
    3699       9.4674
    3700       9.4582
    3701       9.4875
    3702       9.6027
    3703       9.3061
    3704      10.1173
    3705       9.3835
    3706       9.4400
    3707       8.9297
    3708       9.0878
    3709       9.0748
    3710       9.2408
    3711       9.2198
    3712       9.5758
    3713       9.3109
    3714       8.9740
    3715       9.4157
    3716       9.1138
    3717       9.2322
    3718       9.3505
    3719       9.2154
    3720       9.5073
    3721       9.3157
    3722       8.7253
    3723       8.9231
    3724       9.3459
    3725       9.3811
    3726       9.4478
    3727       9.0413
    3728       8.7389
    3729       8.9104
    3730       8.9575
    3731       9.0115
    3732       8.3768
    3733       9.5260
    3734       9.0914
    3735       8.8918
    3736       8.2591
    3737       8.9497
    3738       8.3863
    3739       8.4881
    3740       8.9521
    3741      10.0426
    3742       9.5271
    3743       9.5731
    3744       9.8901
    3745      10.0435
    3746       8.7109
    3747       9.1792
    3748       8.9230
    3749       9.2300
    3750       9.1304
    3751       9.2586
    3752       8.9880
    3753       8.5218
    3754       9.2970
    3755       9.8360
    3756       9.3267
    3757       9.7158
    3758       9.2525
    3759       8.7792
    3760       9.5711
    3761       9.0402
    3762       8.6818
    3763       9.1600
    3764       8.9095
    3765       8.7137
    3766       8.8436
    3767       9.3311
    3768       9.2993
    3769       9.0372
    3770       9.3608
    3771       9.1599
    3772      10.1897
    3773      10.4921
    3774       9.4515
    3775       9.8112
    3776      10.0723
    3777       9.9711
    3778       9.9812
    3779       9.3724
    3780       9.3925
    3781       8.9082
    3782       9.3148
    3783      10.2987
    3784       9.4466
    3785       9.5890
    3786       9.6163
    3787       9.5423
    3788       9.9696
    3789       9.0532
    3790       9.4369
    3791      10.4451
    3792       9.8299
    3793       9.5427
    3794      10.1587
    3795       9.4905
    3796      10.3361
    3797      10.1331
    3798       9.6853
    3799       9.6932
    3800       9.4511
    3801       9.2340
    3802       9.3573
    3803       8.6926
    3804       9.5176
    3805       8.8358
    3806       8.7889
    3807       8.6037
    3808       8.5677
    3809       9.2859
    3810       9.2201
    3811       9.0279
    3812       9.1032
    3813       8.4239
    3814       9.3121
    3815       8.9316
    3816       9.2585
    3817       8.8832
    3818       9.1152
    3819       8.8893
    3820       8.1548
    3821       8.1535
    3822       9.3318
    3823       8.4094
    3824       8.2680
    3825       9.4779
    3826       8.4105
    3827       8.9992
    3828       8.6700
    3829       8.5731
    3830       8.7405
    3831       8.5797
    3832       8.6782
    3833       8.2834
    3834       8.0867
    3835       8.0952
    3836       8.3075
    3837       8.3534
    3838       8.4329
    3839       8.6063
    3840       8.6267
    3841       8.3271
    3842       8.6384
    3843       8.5442
    3844       8.5404
    3845       8.7179
    3846       8.9323
    3847       9.0288
    3848       9.5923
    3849       8.8195
    3850       9.3288
    3851       9.3153
    3852       9.1727
    3853       9.2407
    3854       9.0559
    3855       9.2053
    3856       9.0219
    3857       9.2446
    3858       8.4583
    3859       8.9771
    3860       9.3547
    3861       9.1731
    3862       9.2681
    3863       9.4720
    3864       8.6070
    3865       8.8835
    3866       8.4403
    3867       8.9432
    3868       8.5056
    3869       8.7845
    3870       8.6429
    3871       8.7034
    3872       8.8594
    3873       8.8761
    3874       8.5191
    3875       8.3925
    3876       8.1450
    3877       8.9103
    3878       9.5465
    3879       9.6181
    3880       9.0962
    3881       8.8686
    3882       8.6914
    3883       8.5537
    3884       9.8263
    3885       9.2352
    3886       9.1814
    3887       8.7295
    3888       9.0568
    3889       9.0254
    3890       8.8921
    3891       9.3412
    3892       8.8310
    3893       8.8283
    3894       9.0318
    3895       8.9321
    3896       8.9824
    3897       9.0685
    3898       9.0179
    3899       8.9425
    3900       9.0219
    3901       8.9204
    3902       8.8259
    3903       8.8784
    3904       9.3167
    3905       9.2622
    3906       8.6744
    3907       8.7725
    3908       9.4993
    3909       9.3573
    3910       9.6725
    3911       9.5412
    3912       9.5721
    3913       9.3837
    3914       9.1052
    3915       9.6381
    3916       8.5582
    3917       9.3585
    3918       9.4123
    3919       9.1261
    3920       9.0028
    3921       9.2309
    3922       9.9281
    3923       9.9140
    3924       9.7074
    3925      10.0780
    3926       9.2201
    3927      10.0302
    3928       9.9597
    3929       9.7823
    3930       9.4745
    3931      10.0779
    3932      10.0927
    3933       9.6926
    3934      10.1326
    3935       9.9609
    3936       9.9362
    3937       9.7843
    3938       9.8961
    3939       9.4412
    3940       9.8617
    3941      10.0697
    3942      10.0128
    3943       9.6715
    3944       9.8821
    3945       9.4742
    3946      10.2295
    3947      10.3431
    3948      10.1961
    3949      10.4315
    3950      10.4654
    3951      10.6737
    3952      10.3005
    3953       9.6097
    3954       9.2755
    3955      10.2333
    3956      10.0507
    3957      10.5894
    3958      10.5540
    3959      10.7060
    3960       9.5424
    3961      10.0286
    3962       9.8640
    3963       9.9949
    3964      10.5691
    3965      10.5708
    3966       9.9699
    3967       9.7456
    3968      10.4736
    3969      10.5035
    3970      11.0107
    3971      10.9443
    3972      10.5234
    3973      11.4190
    3974      10.6329
    3975      10.4361
    3976      10.3469
    3977      10.5466
    3978      10.9006
    3979      10.5583
    3980      10.5144
    3981      10.5930
    3982      11.5980
    3983      12.0085
    3984      12.1164
    3985      11.0544
    3986      10.8218
    3987      10.6695
    3988      10.4674
    3989      10.7205
    3990      10.6050
    3991      11.0509
    3992      10.8934
    3993       9.7800
    3994      10.0807
    3995       9.7980
    3996      10.5302
    3997      10.0600
    3998      10.0275
    3999      10.2692
    4000      10.2957
    4001      10.3495
    4002      10.4811
    4003      10.7350
    4004      10.1624
    4005      10.1911
    4006      10.1868
    4007       9.7157
    4008       9.4221
    4009       9.0571
    4010       9.5197
    4011       9.4871
    4012       9.9058
    4013       9.2849
    4014      10.3284
    4015      10.4671
    4016      10.9399
    4017      11.0920
    4018      10.8908
    4019      10.2165
    4020      10.4574
    4021      10.0543
    4022       9.7953
    4023      10.1929
    4024       9.7940
    4025      10.2719
    4026      10.9834
    4027      10.6114
    4028      10.5567
    4029      10.6821
    4030      10.7523
    4031      10.2810
    4032      10.2970
    4033      10.6508
    4034      10.8677
    4035      10.7326
    4036      10.3865
    4037      10.7439
    4038      11.5878
    4039      10.6967
    4040      11.2353
    4041      11.0559
    4042      10.9749
    4043      10.8779
    4044      10.5083
    4045       9.7509
    4046      10.0412
    4047      10.2691
    4048      10.9437
    4049      10.6584
    4050      10.2422
    4051      10.4801
    4052      10.2221
    4053      10.1489
    4054      10.7236
    4055      10.9644
    4056       9.9488
    4057      10.4242
    4058      10.0951
    4059      10.0823
    4060      10.5468
    4061      10.5859
    4062      10.1715
    4063      10.4869
    4064      10.8171
    4065      11.0910
    4066      10.7120
    4067      10.7403
    4068      10.5515
    4069      10.6028
    4070      10.7301
    4071      11.0223
    4072      10.5525
    4073      10.0071
    4074      10.0924
    4075       9.9890
    4076      10.5248
    4077      10.4741
    4078      10.0911
    4079       9.9662
    4080      10.1638
    4081       9.7799
    4082      10.1948
    4083      10.7382
    4084       9.8725
    4085      10.0636
    4086      10.6711
    4087      10.4603
    4088      10.5790
    4089      10.7451
    4090      10.8284
    4091      10.5971
    4092       9.9289
    4093      10.3075
    4094      10.7117
    4095      10.5806
    4096      10.3372
    4097      11.1401
    4098       9.7520
    4099      11.2310
    4100      11.1128
    4101      11.1112
    4102      10.5743
    4103      11.2788
    4104      10.7472
    4105      11.0577
    4106      10.1435
    4107      10.6768
    4108      10.3326
    4109      10.2411
    4110      10.8173
    4111       9.9699
    4112      11.1737
    4113      10.5964
    4114      11.0078
    4115      10.5169
    4116      10.7651
    4117       9.8234
    4118      10.4801
    4119       9.3624
    4120      10.3774
    4121      10.1884
    4122      10.5176
    4123      10.5959
    4124      10.7491
    4125      10.7959
    4126      10.3921
    4127      10.6204
    4128      10.1362
    4129      10.6356
    4130      11.2577
    4131      11.4467
    4132      10.8237
    4133      10.7820
    4134      10.5325
    4135      10.5393
    4136      10.8694
    4137      10.8303
    4138      11.3199
    4139      11.2241
    4140      11.1281
    4141      10.8178
    4142      11.4266
    4143      10.7652
    4144      10.7688
    4145       9.8031
    4146      10.8373
    4147      10.6086
    4148      10.4881
    4149      10.3882
    4150      10.2012
    4151      10.3985
    4152      11.0637
    4153      10.6938
    4154      10.1544
    4155      10.0119
    4156      10.5245
    4157      10.9598
    4158      10.9039
    4159      11.1355
    4160      10.7691
    4161      10.7046
    4162      10.5649
    4163      10.8575
    4164      10.7005
    4165      10.5392
    4166      10.2581
    4167      10.3465
    4168      10.1728
    4169      10.3546
    4170       9.8787
    4171      10.2428
    4172      10.2735
    4173      10.3445
    4174      10.6700
    4175       9.9368
    4176      10.3395
    4177      10.8410
    4178      10.7651
    4179      11.4868
    4180      10.8713
    4181      10.2946
    4182      10.7903
    4183      10.9972
    4184      10.7242
    4185      10.9011
    4186      10.3976
    4187       9.9984
    4188       9.7700
    4189       9.6368
    4190      10.0479
    4191      10.3452
    4192      10.2839
    4193      10.6209
    4194      10.1023
    4195       9.9248
    4196      10.1480
    4197      10.0427
    4198      10.3411
    4199       9.8497
    4200       9.7013
    4201      10.4698
    4202      10.4517
    4203      11.0669
    4204      10.7082
    4205      10.6333
    4206      10.6534
    4207      10.7894
    4208      10.3707
    4209      11.3394
    4210      10.8207
    4211      10.8684
    4212      10.5190
    4213      11.0333
    4214      10.6321
    4215      10.5180
    4216      10.2363
    4217      11.0560
    4218      10.1827
    4219      10.9035
    4220      10.6508
    4221      11.4650
    4222      11.5469
    4223      10.1693
    4224      10.3296
    4225      10.4710
    4226       9.7311
    4227      10.1611
    4228      10.1132
    4229       9.9239
    4230      10.1903
    4231      10.5185
    4232      10.4322
    4233      10.3152
    4234      10.7546
    4235      10.8492
    4236       9.8609
    4237      10.4909
    4238      10.6297
    4239      10.6922
    4240      10.9923
    4241      10.8640
    4242      10.6730
    4243      10.6747
    4244      11.5472
    4245      11.4003
    4246      11.3700
    4247      11.2170
    4248      11.3338
    4249      10.6406
    4250      10.8745
    4251      11.1286
    4252      10.7386
    4253      10.5713
    4254      10.4916
    4255      10.5409
    4256      11.3853
    4257      11.0548
    4258      10.6083
    4259      10.9438
    4260      10.3785
    4261      11.7054
    4262      11.0529
    4263      11.6353
    4264      11.1904
    4265      11.6114
    4266      11.4734
    4267      11.8200
    4268      11.1802
    4269      11.4054
    4270      11.1548
    4271      11.5605
    4272      10.8445
    4273      10.6774
    4274      10.7795
    4275      10.9991
    4276      11.4912
    4277      11.4011
    4278      11.8144
    4279      11.5902
    4280      11.0208
    4281      11.0462
    4282      11.5186
    4283      11.3644
    4284      11.6676
    4285      11.1097
    4286      11.2700
    4287      11.5455
    4288      11.4778
    4289      11.7337
    4290      11.5022
    4291      12.1125
    4292      12.0567
    4293      11.9179
    4294      12.4414
    4295      12.0250
    4296      12.4619
    4297      11.9971
    4298      11.6121
    4299      11.8140
    4300      12.3749
    4301      12.6919
    4302      13.5569
    4303      13.8865
    4304      13.5182
    4305      13.0494
    4306      13.1629
    4307      13.8870
    4308      13.7925
    4309      13.3810
    4310      12.5422
    4311      13.6755
    4312      13.3162
    4313      12.4031
    4314      12.8796
    4315      11.8100
    4316      11.7960
    4317      12.2517
    4318      11.7645
    4319      12.6191
    4320      12.0714
    4321      12.1101
    4322      12.7642
    4323      12.6564
    4324      11.3398
    4325      12.1087
    4326      11.4508
    4327      11.7255
    4328      11.6519
    4329      11.9310
    4330      12.2765
    4331      12.1353
    4332      12.3271
    4333      12.1638
    4334      12.4629
    4335      11.8220
    4336      12.3126
    4337      12.3966
    4338      12.6293
    4339      12.7488
    4340      13.0632
    4341      13.0442
    4342      13.0759
    4343      13.7707
    4344      13.1686
    4345      13.1401
    4346      13.1409
    4347      12.2373
    4348      12.8710
    4349      11.9509
    4350      12.8789
    4351      12.8346
    4352      13.3130
    4353      13.0817
    4354      12.9069
    4355      13.2671
    4356      13.2779
    4357      12.9877
    4358      12.7607
    4359      12.8202
    4360      12.8347
    4361      13.2494
    4362      12.9484
    4363      12.5829
    4364      12.6700
    4365      12.8032
    4366      13.1105
    4367      12.6328
    4368      13.2016
    4369      13.4871
    4370      12.8786
    4371      13.2309
    4372      13.1885
    4373      13.2809
    4374      13.4870
    4375      13.9369
    4376      14.4657
    4377      14.2937
    4378      14.0391
    4379      13.9883
    4380      13.6055
    4381      14.0829
    4382      13.8020
    4383      13.8806
    4384      14.5771
    4385      14.3980
    4386      14.5346
    4387      14.1506
    4388      15.0970
    4389      14.5919
    4390      14.0952
    4391      14.2179
    4392      13.7300
    4393      14.1688
    4394      13.6824
    4395      13.4509
    4396      13.9849
    4397      13.6404
    4398      13.9612
    4399      13.7957
    4400      14.3242
    4401      13.8485
    4402      13.9635
    4403      14.2680
    4404      13.4994
    4405      13.6522
    4406      14.5074
    4407      13.7875
    4408      14.1335
    4409      13.6498
    4410      13.5527
    4411      13.6079
    4412      13.1493
    4413      13.6271
    4414      13.1964
    4415      13.5523
    4416      14.0562
    4417      13.7897
    4418      13.8340
    4419      13.4280
    4420      13.6970
    4421      13.6986
    4422      13.5212
    4423      13.0971
    4424      12.6449
    4425      12.7597
    4426      12.8697
    4427      12.1445
    4428      12.5602
    4429      13.2345
    4430      13.1911
    4431      12.2820
    4432      12.9069
    4433      12.1022
    4434      11.3201
    4435      11.2698
    4436      12.3723
    4437      12.0545
    4438      12.0739
    4439      11.7440
    4440      12.1864
    4441      11.5101
    4442      11.7349
    4443      12.4485
    4444      11.8334
    4445      12.8564
    4446      12.6098
    4447      12.6781
    4448      12.4809
    4449      12.9049
    4450      12.5442
    4451      12.5473
    4452      12.6394
    4453      12.3937
    4454      12.7132
    4455      12.5144
    4456      13.6739
    4457      13.0869
    4458      12.3094
    4459      12.2050
    4460      12.7874
    4461      13.4870
    4462      12.9354
    4463      13.2240
    4464      13.1965
    4465      12.8411
    4466      12.9690
    4467      13.2379
    4468      13.7534
    4469      13.3983
    4470      13.4977
    4471      13.5900
    4472      13.5465
    4473      13.5004
    4474      14.4210
    4475      13.0580
    4476      13.0036
    4477      13.4856
    4478      13.2513
    4479      13.7318
    4480      13.8563
    4481      13.4170
    4482      13.3051
    4483      13.3890
    4484      13.2456
    4485      12.4974
    4486      12.7737
    4487      12.4264
    4488      12.8731
    4489      11.9897
    4490      12.2812
    4491      12.0650
    4492      12.7725
    4493      13.3305
    4494      13.4693
    4495      13.7831
    4496      12.5259
    4497      13.2518
    4498      13.1860
    4499      12.6114
    4500      13.2717
    4501      13.6061
    4502      14.0398
    4503      13.1413
    4504      13.6711
    4505      13.9139
    4506      13.8640
    4507      14.7281
    4508      14.2831
    4509      14.2348
    4510      14.5019
    4511      13.8755
    4512      14.4937
    4513      14.3465
    4514      13.5506
    4515      14.2507
    4516      14.0801
    4517      13.7774
    4518      13.5790
    4519      13.4395
    4520      13.9592
    4521      13.9462
    4522      14.3664
    4523      15.1248
    4524      15.2489
    4525      14.6471
    4526      14.9596
    4527      15.6345
    4528      14.7091
    4529      14.5179
    4530      14.2287
    4531      13.7406
    4532      13.2589
    4533      13.4710
    4534      13.2132
    4535      12.3966
    4536      12.3882
    4537      12.4228
    4538      13.3812
    4539      13.2302
    4540      13.6961
    4541      13.2311
    4542      14.3737
    4543      13.8851
    4544      14.6426
    4545      14.4536
    4546      14.5244
    4547      14.3618
    4548      13.9348
    4549      13.5689
    4550      13.7156
    4551      15.1065
    4552      14.8082
    4553      15.2738
    4554      14.8567
    4555      14.6959
    4556      13.9606
    4557      14.7571
    4558      13.7858
    4559      13.6191
    4560      13.8815
    4561      12.4464
    4562      13.1212
    4563      12.8486
    4564      13.0334
    4565      13.1875
    4566      13.0461
    4567      13.1082
    4568      13.5538
    4569      13.3324
    4570      13.7762
    4571      13.7130
    4572      13.7863
    4573      13.1820
    4574      12.7283
    4575      13.0642
    4576      13.0018
    4577      12.4809
    4578      12.4634
    4579      12.9696
    4580      12.9845
    4581      12.6839
    4582      12.8785
    4583      13.0910
    4584      12.7891
    4585      12.9764
    4586      13.4887
    4587      13.2124
    4588      13.4691
    4589      13.5499
    4590      13.9093
    4591      13.7038
    4592      13.7332
    4593      13.5816
    4594      13.4461
    4595      12.9915
    4596      14.2231
    4597      12.7750
    4598      12.9403
    4599      13.1768
    4600      13.1829
    4601      12.8100
    4602      13.3912
    4603      13.4321
    4604      13.4899
    4605      13.8374
    4606      13.5016
    4607      13.6728
    4608      14.8139
    4609      14.5817
    4610      14.4880
    4611      15.1533
    4612      15.1759
    4613      14.1403
    4614      13.6532
    4615      13.5972
    4616      13.1671
    4617      13.0235
    4618      13.3407
    4619      12.7383
    4620      13.1630
    4621      13.8365
    4622      13.6901
    4623      14.5396
    4624      13.7705
    4625      14.0711
    4626      13.8554
    4627      13.7271
    4628      12.7567
    4629      12.9401
    4630      12.9496
    4631      12.9195
    4632      12.9638
    4633      12.9281
    4634      13.0901
    4635      13.0050
    4636      13.0183
    4637      12.0662
    4638      13.1071
    4639      13.3259
    4640      13.8906
    4641      14.1979
    4642      13.8013
    4643      13.5260
    4644      12.7473
    4645      13.5407
    4646      12.4909
    4647      12.8175
    4648      12.2567
    4649      12.9499
    4650      12.4524
    4651      13.1944
    4652      12.1574
    4653      13.6064
    4654      13.7499
    4655      13.6425
    4656      13.5043
    4657      13.2203
    4658      12.5031
    4659      13.2067
    4660      12.2158
    4661      11.9252
    4662      12.1441
    4663      12.8905
    4664      12.9569
    4665      12.9352
    4666      13.5490
    4667      13.5868
    4668      13.4451
    4669      13.9215
    4670      13.6273
    4671      14.0949
    4672      14.8394
    4673      13.9931
    4674      13.7915
    4675      13.2335
    4676      13.3765
    4677      13.1091
    4678      13.8229
    4679      13.9644
    4680      14.0818
    4681      14.2140
    4682      14.0840
    4683      14.1688
    4684      13.7259
    4685      13.8410
    4686      13.9439
    4687      13.9311
    4688      13.8794
    4689      14.0129
    4690      13.7709
    4691      14.3274
    4692      13.3300
    4693      14.5652
    4694      14.2940
    4695      13.9445
    4696      13.6574
    4697      13.8596
    4698      13.0250
    4699      14.1761
    4700      14.3681
    4701      13.4678
    4702      13.1310
    4703      12.6995
    4704      12.9820
    4705      13.1914
    4706      13.1040
    4707      13.5554
    4708      13.9043
    4709      14.4461
    4710      14.7560
    4711      13.9107
    4712      14.5916
    4713      14.1921
    4714      15.0338
    4715      14.7671
    4716      14.6843
    4717      14.9078
    4718      14.5082
    4719      13.9016
    4720      13.7527
    4721      13.0554
    4722      13.2371
    4723      13.6821
    4724      14.2757
    4725      13.4276
    4726      12.3783
    4727      13.3601
    4728      14.0547
    4729      12.7875
    4730      11.8591
    4731      11.4116
    4732      13.0638
    4733      12.6420
    4734      12.2890
    4735      12.6734
    4736      12.8499
    4737      12.9264
    4738      12.6951
    4739      13.3646
    4740      14.2935
    4741      13.2062
    4742      13.7003
    4743      13.9589
    4744      13.8711
    4745      12.9568
    4746      12.5341
    4747      13.0197
    4748      12.5552
    4749      13.0972
    4750      12.3538
    4751      11.8519
    4752      13.1681
    4753      13.7639
    4754      13.9201
    4755      13.7026
    4756      14.2011
    4757      13.4351
    4758      13.6671
    4759      13.9238
    4760      14.1310
    4761      14.5090
    4762      15.0896
    4763      14.8788
    4764      14.8245
    4765      14.7724
    4766      14.7447
    4767      13.9242
    4768      13.7286
    4769      13.5843
    4770      13.2563
    4771      14.0742
    4772      13.9280
    4773      14.0978
    4774      14.3127
    4775      14.3432
    4776      14.2207
    4777      14.2184
    4778      14.0282
    4779      14.5907
    4780      14.4907
    4781      14.5469
    4782      13.8860
    4783      13.5904
    4784      14.6129
    4785      14.6297
    4786      14.7813
    4787      14.0826
    4788      14.4440
    4789      14.6373
    4790      14.4573
    4791      14.1753
    4792      14.2425
    4793      14.3569
    4794      12.9984
    4795      13.2121
    4796      13.5073
    4797      14.1681
    4798      14.2163
    4799      14.0963
    4800      13.9324
    4801      14.2272
    4802      13.9562
    4803      14.3411
    4804      13.8359
    4805      14.5671
    4806      13.9634
    4807      13.7187
    4808      14.7219
    4809      14.7071
    4810      14.8741
    4811      13.9061
    4812      13.8773
    4813      13.5949
    4814      13.1681
    4815      12.6383
    4816      12.7359
    4817      12.1981
    4818      12.1866
    4819      12.8616
    4820      12.3760
    4821      11.6342
    4822      11.1521
    4823      12.0138
    4824      11.8415
    4825      12.6128
    4826      12.6390
    4827      12.1009
    4828      11.9474
    4829      11.7804
    4830      11.1815
    4831      11.8273
    4832      11.5435
    4833      11.8016
    4834      11.4570
    4835      11.4374
    4836      11.6451
    4837      11.3584
    4838      10.8940
    4839      11.9865
    4840      12.5609
    4841      12.0984
    4842      11.1946
    4843      11.0001
    4844      10.7273
    4845      11.1083
    4846      11.2447
    4847      11.5484
    4848      11.3047
    4849      11.6995
    4850      11.3741
    4851      11.1336
    4852      11.6023
    4853      10.7238
    4854      11.4743
    4855      12.0878
    4856      10.9557
    4857      11.5286
    4858      11.8444
    4859      12.0604
    4860      12.0992
    4861      11.8815
    4862      11.6764
    4863      11.5085
    4864      11.6710
    4865      11.8957
    4866      11.3329
    4867      11.5220
    4868      11.6735
    4869      11.0116
    4870      11.5781
    4871      11.1410
    4872      12.2004
    4873      11.6363
    4874      11.5791
    4875      11.4343
    4876      11.8199
    4877      11.9797
    4878      11.2608
    4879      10.9014
    4880      11.8459
    4881      11.3249
    4882      11.9239
    4883      12.6427
    4884      11.5909
    4885      11.8404
    4886      12.3414
    4887      12.1866
    4888      11.8707
    4889      11.9139
    4890      12.2832
    4891      11.9866
    4892      12.0526
    4893      12.7275
    4894      13.5368
    4895      13.2523
    4896      13.6556
    4897      12.4837
    4898      12.3345
    4899      12.5046
    4900      12.5153
    4901      13.5250
    4902      13.1138
    4903      12.9962
    4904      12.9453
    4905      12.7528
    4906      12.6502
    4907      12.6179
    4908      13.1896
    4909      13.7162
    4910      13.1215
    4911      13.7388
    4912      14.3993
    4913      14.5359
    4914      14.8589
    4915      14.9725
    4916      14.8635
    4917      14.8794
    4918      14.6304
    4919      14.9705
    4920      14.5787
    4921      14.8485
    4922      14.9696
    4923      15.3153
    4924      15.5164
    4925      15.2967
    4926      15.1710
    4927      15.5662
    4928      14.8846
    4929      14.6527
    4930      15.2333
    4931      14.8868
    4932      13.9206
    4933      13.4958
    4934      12.7301
    4935      13.7602
    4936      13.7557
    4937      13.7830
    4938      13.3705
    4939      13.1231
    4940      13.0947
    4941      13.5022
    4942      13.6697
    4943      13.6560
    4944      13.6835
    4945      14.0062
    4946      14.3555
    4947      14.6635
    4948      14.6244
    4949      14.4148
    4950      13.9223
    4951      14.4647
    4952      14.8201
    4953      13.8025
    4954      13.7968
    4955      13.8034
    4956      13.2318
    4957      13.9320
    4958      13.4869
    4959      13.5032
    4960      14.0814
    4961      13.5465
    4962      13.5676
    4963      12.7404
    4964      12.8721
    4965      13.0734
    4966      13.0313
    4967      12.4883
    4968      12.8748
    4969      12.5912
    4970      12.9833
    4971      13.5724
    4972      13.7804
    4973      13.4136
    4974      12.4002
    4975      12.3905
    4976      12.4657
    4977      11.7485
    4978      12.0534
    4979      12.4518
    4980      11.6486
    4981      12.4285
    4982      11.6505
    4983      11.1747
    4984      12.0318
    4985      12.4788
    4986      13.2817
    4987      13.3442
    4988      13.1373
    4989      12.5967
    4990      13.1334
    4991      14.0431
    4992      13.2649
    4993      13.1207
    4994      13.0215
    4995      12.9038
    4996      12.9588
    4997      13.7420
    4998      14.0153
    4999      14.6955
    5000      14.3473
    5001      14.7685
    5002      14.6704
    5003      14.0797
    5004      13.9307
    5005      14.4000
    5006      13.0530
    5007      13.5851
    5008      12.9228
    5009      13.1066
    5010      13.5768
    5011      14.1025
    5012      13.5483
    5013      14.5366
    5014      14.8924
    5015      13.9276
    5016      15.3816
    5017      14.9958
    5018      14.7305
    5019      14.7727
    5020      14.9861
    5021      14.4862
    5022      15.5665
    5023      14.5135
    5024      14.7131
    5025      14.2375
    5026      13.8017
    5027      14.3934
    5028      13.9760
    5029      14.2491
    5030      13.6575
    5031      13.2760
    5032      14.2760
    5033      13.5259
    5034      14.0057
    5035      13.6405
    5036      14.2330
    5037      14.3887
    5038      14.0485
    5039      15.0829
    5040      14.9486
    5041      15.5192
    5042      14.9220
    5043      15.0501
    5044      14.7781
    5045      14.1625
    5046      14.7129
    5047      14.2704
    5048      14.4130
    5049      14.8303
    5050      14.3232
    5051      15.1211
    5052      14.1723
    5053      14.4395
    5054      14.1780
    5055      14.6784
    5056      14.7326
    5057      14.1648
    5058      14.6165
    5059      14.2309
    5060      13.8000
    5061      13.8588
    5062      13.6394
    5063      14.1195
    5064      13.5194
    5065      13.4824
    5066      13.7914
    5067      13.5919
    5068      14.0354
    5069      13.8122
    5070      14.2159
    5071      14.5277
    5072      14.2810
    5073      14.4523
    5074      14.9040
    5075      14.6621
    5076      15.5783
    5077      16.4758
    5078      15.4520
    5079      15.7828
    5080      15.8932
    5081      15.5964
    5082      15.7749
    5083      16.6683
    5084      17.0952
    5085      17.2114
    5086      17.1589
    5087      17.1960
    5088      16.6661
    5089      16.4520
    5090      16.8305
    5091      17.0529
    5092      17.1916
    5093      17.5998
    5094      17.9425
    5095      16.8773
    5096      16.9072
    5097      17.8207
    5098      16.9601
    5099      17.0228
    5100      16.7931
    5101      16.1808
    5102      16.4507
    5103      16.9339
    5104      17.3241
    5105      17.1571
    5106      17.5386
    5107      16.8352
    5108      16.9338
    5109      17.2408
    5110      17.5077
    5111      17.1676
    5112      17.8924
    5113      16.9213
    5114      18.0225
    5115      17.9236
    5116      17.8585
    5117      17.9983
    5118      19.0870
    5119      18.7819
    5120      17.9281
    5121      17.7169
    5122      16.6344
    5123      16.9738
    5124      16.3650
    5125      16.9064
    5126      16.4294
    5127      16.6464
    5128      17.4515
    5129      17.6088
    5130      17.9037
    5131      17.5104
    5132      18.1041
    5133      17.1462
    5134      16.8891
    5135      16.8433
    5136      16.4040
    5137      16.8745
    5138      17.3524
    5139      17.8824
    5140      18.4338
    5141      17.5540
    5142      16.5328
    5143      16.7738
    5144      16.7259
    5145      16.4862
    5146      15.5981
    5147      16.4164
    5148      15.1556
    5149      16.1807
    5150      14.8687
    5151      15.4968
    5152      15.4908
    5153      15.5656
    5154      14.9465
    5155      15.4275
    5156      15.4742
    5157      15.1979
    5158      16.0945
    5159      16.2382
    5160      16.3490
    5161      15.7866
    5162      15.6071
    5163      15.4855
    5164      14.7101
    5165      14.5298
    5166      14.3925
    5167      14.6201
    5168      14.7234
    5169      15.4784
    5170      15.1662
    5171      15.7482
    5172      16.2072
    5173      16.6957
    5174      16.3675
    5175      16.5727
    5176      16.4031
    5177      16.2469
    5178      17.3424
    5179      16.5544
    5180      16.6227
    5181      15.7889
    5182      15.9693
    5183      16.7143
    5184      16.8498
    5185      16.9878
    5186      16.9844
    5187      17.2270
    5188      17.2814
    5189      17.1793
    5190      16.9466
    5191      16.9193
    5192      16.3610
    5193      16.9723
    5194      16.8927
    5195      15.8000
    5196      16.5117
    5197      15.6379
    5198      15.7140
    5199      15.6297
    5200      15.5559
    5201      15.0292
    5202      14.8705
    5203      15.1787
    5204      14.2746
    5205      14.5851
    5206      15.0461
    5207      14.4381
    5208      14.3781
    5209      14.5518
    5210      15.1932
    5211      14.5435
    5212      14.3816
    5213      14.5965
    5214      15.0988
    5215      15.1460
    5216      14.9389
    5217      15.0403
    5218      15.2521
    5219      14.7902
    5220      15.0958
    5221      14.9446
    5222      16.0268
    5223      15.1576
    5224      14.5629
    5225      15.9520
    5226      15.7089
    5227      15.7801
    5228      15.1548
    5229      15.6119
    5230      15.9602
    5231      16.1111
    5232      16.6272
    5233      16.3950
    5234      14.9785
    5235      15.1086
    5236      14.1905
    5237      14.8318
    5238      14.0579
    5239      14.2151
    5240      14.8702
    5241      14.9387
    5242      14.5731
    5243      15.2618
    5244      14.5430
    5245      13.7986
    5246      14.1157
    5247      14.4389
    5248      14.0071
    5249      13.3719
    5250      12.9838
    5251      13.5657
    5252      15.3003
    5253      15.1379
    5254      14.7291
    5255      15.0431
    5256      14.9884
    5257      14.6783
    5258      15.6765
    5259      15.1120
    5260      15.5756
    5261      14.9549
    5262      13.8588
    5263      14.3310
    5264      14.1199
    5265      13.6158
    5266      14.2941
    5267      13.1562
    5268      13.4253
    5269      13.6682
    5270      13.8875
    5271      14.1882
    5272      14.6297
    5273      14.7738
    5274      14.4577
    5275      14.6122
    5276      15.4977
    5277      15.5875
    5278      15.1701
    5279      15.6507
    5280      14.7368
    5281      14.4493
    5282      14.7966
    5283      14.0626
    5284      14.6018
    5285      14.8784
    5286      14.2018
    5287      14.4913
    5288      14.6558
    5289      14.1104
    5290      14.3867
    5291      14.7506
    5292      14.2401
    5293      14.8060
    5294      14.6396
    5295      14.7151
    5296      14.3576
    5297      14.5466
    5298      14.8195
    5299      14.2777
    5300      13.3016
    5301      13.0953
    5302      13.1332
    5303      13.7430
    5304      13.6932
    5305      14.1119
    5306      13.9409
    5307      14.6117
    5308      14.1772
    5309      14.5055
    5310      14.2301
    5311      15.5512
    5312      14.7710
    5313      15.2159
    5314      14.3451
    5315      14.3760
    5316      14.0889
    5317      14.7442
    5318      14.6031
    5319      13.6688
    5320      14.0449
    5321      13.9254
    5322      14.4848
    5323      15.1658
    5324      14.2930
    5325      14.2578
    5326      14.2478
    5327      14.3172
    5328      14.1244
    5329      14.5053
    5330      14.1214
    5331      14.8544
    5332      15.3287
    5333      15.4439
    5334      15.4429
    5335      15.3363
    5336      14.1223
    5337      13.6669
    5338      13.9557
    5339      14.5296
    5340      14.7776
    5341      14.3527
    5342      14.7237
    5343      14.6266
    5344      14.8975
    5345      14.4080
    5346      14.6426
    5347      14.0290
    5348      14.4742
    5349      15.0441
    5350      14.7178
    5351      14.1639
    5352      14.8384
    5353      14.1258
    5354      13.5787
    5355      14.8475
    5356      14.2677
    5357      14.2435
    5358      14.5092
    5359      13.9063
    5360      13.9144
    5361      14.8187
    5362      14.5794
    5363      14.7359
    5364      15.4122
    5365      14.8474
    5366      15.4601
    5367      14.5430
    5368      14.5385
    5369      14.6271
    5370      15.6488
    5371      15.4626
    5372      16.0176
    5373      15.3593
    5374      15.1074
    5375      15.6871
    5376      16.1444
    5377      16.0799
    5378      16.5752
    5379      15.7901
    5380      15.2965
    5381      15.8759
    5382      15.5242
    5383      14.9874
    5384      15.8684
    5385      15.4702
    5386      15.0952
    5387      14.9745
    5388      14.9153
    5389      14.7576
    5390      15.7838
    5391      15.1688
    5392      16.1462
    5393      15.4072
    5394      16.1191
    5395      16.0330
    5396      15.5435
    5397      15.5608
    5398      15.7468
    5399      15.5327
    5400      15.6401
    5401      15.3745
    5402      14.3987
    5403      14.4391
    5404      13.5480
    5405      14.5410
    5406      14.8710
    5407      15.0741
    5408      15.5067
    5409      15.6092
    5410      15.7108
    5411      16.2250
    5412      16.3050
    5413      16.0012
    5414      16.1329
    5415      16.3422
    5416      16.5618
    5417      16.6992
    5418      17.1172
    5419      15.9531
    5420      16.0348
    5421      15.0942
    5422      14.5663
    5423      14.7781
    5424      14.7677
    5425      14.5088
    5426      14.3865
    5427      14.4474
    5428      14.3585
    5429      14.3550
    5430      14.6567
    5431      14.8498
    5432      14.7406
    5433      14.5794
    5434      15.2562
    5435      14.5221
    5436      14.1794
    5437      14.0857
    5438      13.7921
    5439      14.2120
    5440      13.4055
    5441      14.4115
    5442      13.8268
    5443      15.1816
    5444      13.7175
    5445      14.2582
    5446      14.0534
    5447      13.9189
    5448      13.9883
    5449      13.5431
    5450      13.8467
    5451      13.2415
    5452      14.1081
    5453      14.0605
    5454      14.3255
    5455      13.5620
    5456      14.5085
    5457      13.6963
    5458      12.3212
    5459      13.7189
    5460      12.9090
    5461      13.8667
    5462      14.1481
    5463      13.7649
    5464      13.8119
    5465      12.7235
    5466      12.9282
    5467      13.2336
    5468      13.8476
    5469      14.1463
    5470      14.0471
    5471      13.3093
    5472      14.3982
    5473      15.4225
    5474      14.4599
    5475      15.6568
    5476      15.5301
    5477      14.9359
    5478      15.0226
    5479      14.9044
    5480      14.7543
    5481      15.8831
    5482      15.1140
    5483      15.0369
    5484      15.7097
    5485      16.1260
    5486      16.1926
    5487      16.0711
    5488      15.2986
    5489      15.9193
    5490      15.1141
    5491      15.9247
    5492      15.2729
    5493      15.4624
    5494      14.7754
    5495      15.0114
    5496      15.7417
    5497      15.5648
    5498      15.0794
    5499      14.9635
    5500      14.5539
    5501      14.8863
    5502      14.8818
    5503      14.8645
    5504      14.3938
    5505      15.7005
    5506      15.1812
    5507      14.8204
    5508      15.4338
    5509      16.0203
    5510      15.9850
    5511      15.2001
    5512      15.7562
    5513      16.1065
    5514      15.4381
    5515      16.4052
    5516      16.3405
    5517      16.4092
    5518      15.6618
    5519      15.3758
    5520      14.7171
    5521      15.5047
    5522      15.6181
    5523      14.9477
    5524      15.0971
    5525      15.5209
    5526      16.3525
    5527      15.7238
    5528      15.2696
    5529      14.6031
    5530      14.7799
    5531      15.2353
    5532      15.5164
    5533      15.1175
    5534      14.8224
    5535      15.1092
    5536      15.4370
    5537      14.7353
    5538      15.3194
    5539      14.5740
    5540      15.5715
    5541      14.8515
    5542      14.2479
    5543      14.5568
    5544      14.0588
    5545      14.3980
    5546      14.0460
    5547      13.6641
    5548      13.8550
    5549      13.9426
    5550      13.5038
    5551      13.9244
    5552      14.4180
    5553      14.0974
    5554      14.2203
    5555      13.2453
    5556      13.9842
    5557      12.9878
    5558      13.3026
    5559      13.2607
    5560      13.0229
    5561      13.5557
    5562      13.9756
    5563      12.7394
    5564      13.5354
    5565      13.2270
    5566      13.5643
    5567      13.9343
    5568      14.2372
    5569      13.6572
    5570      13.4170
    5571      13.4843
    5572      12.6319
    5573      12.5321
    5574      13.5101
    5575      13.6794
    5576      13.4524
    5577      12.9665
    5578      13.0788
    5579      12.6328
    5580      13.4176
    5581      12.3103
    5582      12.3810
    5583      13.5347
    5584      13.3898
    5585      12.7343
    5586      13.7455
    5587      13.7616
    5588      14.0890
    5589      13.9310
    5590      14.2529
    5591      13.2925
    5592      13.3703
    5593      13.4446
    5594      12.7115
    5595      12.8930
    5596      12.8756
    5597      13.8081
    5598      13.8689
    5599      13.6177
    5600      13.5794
    5601      13.8462
    5602      13.6823
    5603      14.1674
    5604      14.4353
    5605      14.0647
    5606      13.7052
    5607      13.8625
    5608      13.4909
    5609      13.7888
    5610      14.2575
    5611      13.5889
    5612      14.4231
    5613      14.0206
    5614      14.7926
    5615      14.0298
    5616      13.4261
    5617      13.5427
    5618      13.1639
    5619      13.6974
    5620      14.4771
    5621      13.5126
    5622      13.1247
    5623      13.4081
    5624      13.4449
    5625      13.8315
    5626      13.8742
    5627      14.0975
    5628      13.8971
    5629      13.3073
    5630      13.7904
    5631      13.9127
    5632      13.8812
    5633      13.7343
    5634      14.0644
    5635      14.0881
    5636      13.4968
    5637      13.3897
    5638      13.3919
    5639      13.5367
    5640      13.1307
    5641      12.9519
    5642      13.2936
    5643      13.5350
    5644      14.2824
    5645      13.6654
    5646      12.8102
    5647      12.7689
    5648      13.0713
    5649      13.0135
    5650      12.5970
    5651      12.7183
    5652      12.5746
    5653      12.0117
    5654      12.7175
    5655      11.9734
    5656      11.6058
    5657      12.3556
    5658      12.2476
    5659      11.6389
    5660      12.4395
    5661      11.8203
    5662      13.1045
    5663      12.8057
    5664      13.0046
    5665      12.7851
    5666      12.8948
    5667      11.6126
    5668      11.4295
    5669      11.5724
    5670      11.8426
    5671      11.8525
    5672      11.5194
    5673      11.7649
    5674      12.2308
    5675      12.4102
    5676      11.4583
    5677      11.3511
    5678      11.3346
    5679      12.0693
    5680      11.3235
    5681      11.6160
    5682      11.5585
    5683      11.7003
    5684      11.9004
    5685      11.9748
    5686      12.8692
    5687      12.3436
    5688      13.0623
    5689      12.8021
    5690      14.3094
    5691      13.1232
    5692      13.1355
    5693      13.3981
    5694      12.7326
    5695      13.1588
    5696      13.3181
    5697      12.6843
    5698      13.8316
    5699      13.1089
    5700      12.7727
    5701      13.6401
    5702      13.3421
    5703      12.7920
    5704      13.5049
    5705      13.1460
    5706      12.8434
    5707      13.1031
    5708      12.6063
    5709      12.5934
    5710      13.1675
    5711      13.0407
    5712      13.0448
    5713      13.0202
    5714      13.1029
    5715      13.6906
    5716      13.6123
    5717      13.6452
    5718      14.3283
    5719      14.8316
    5720      14.9504
    5721      15.1045
    5722      14.3317
    5723      13.8480
    5724      14.2973
    5725      13.9006
    5726      14.8546
    5727      13.8776
    5728      13.3863
    5729      13.3026
    5730      13.5220
    5731      13.8161
    5732      13.7480
    5733      14.5224
    5734      15.2352
    5735      14.8461
    5736      14.2122
    5737      14.4394
    5738      14.7797
    5739      14.1670
    5740      13.9479
    5741      14.2612
    5742      14.0640
    5743      14.4589
    5744      15.3249
    5745      14.6425
    5746      14.6040
    5747      15.5613
    5748      16.5404
    5749      16.4946
    5750      15.6950
    5751      14.5633
    5752      15.8514
    5753      15.0377
    5754      15.8951
    5755      16.2194
    5756      15.6839
    5757      15.5392
    5758      14.8699
    5759      15.3042
    5760      15.3442
    5761      15.7943
    5762      16.0458
    5763      16.5234
    5764      16.3410
    5765      15.8991
    5766      15.5108
    5767      15.3475
    5768      16.1930
    5769      16.0150
    5770      16.0005
    5771      16.2143
    5772      16.4125
    5773      16.3726
    5774      16.6126
    5775      16.2142
    5776      16.0651
    5777      16.5028
    5778      15.9400
    5779      15.8080
    5780      16.1083
    5781      15.9279
    5782      16.0307
    5783      15.3592
    5784      14.4601
    5785      14.1660
    5786      13.4027
    5787      13.2131
    5788      13.7452
    5789      13.4642
    5790      13.5618
    5791      13.4619
    5792      13.6097
    5793      13.5765
    5794      13.5779
    5795      13.2560
    5796      13.8724
    5797      14.4314
    5798      13.6190
    5799      13.1223
    5800      13.1642
    5801      13.3981
    5802      13.2864
    5803      13.7253
    5804      13.9430
    5805      14.2118
    5806      14.3818
    5807      13.6411
    5808      13.7325
    5809      13.6461
    5810      13.7746
    5811      14.1678
    5812      13.6570
    5813      13.3663
    5814      13.4831
    5815      13.7604
    5816      14.3156
    5817      13.9455
    5818      13.7614
    5819      14.3250
    5820      13.8988
    5821      13.9823
    5822      14.3784
    5823      14.0156
    5824      13.9924
    5825      14.3698
    5826      14.6782
    5827      14.5477
    5828      14.4538
    5829      14.9301
    5830      14.5033
    5831      14.1765
    5832      13.5413
    5833      14.2875
    5834      13.9571
    5835      14.1586
    5836      14.3776
    5837      14.2570
    5838      14.0360
    5839      13.7320
    5840      13.8333
    5841      13.8129
    5842      13.5647
    5843      14.5483
    5844      14.6078
    5845      14.8753
    5846      14.4037
    5847      14.7645
    5848      15.5243
    5849      15.6550
    5850      16.2255
    5851      16.1944
    5852      16.4133
    5853      16.3113
    5854      16.7486
    5855      16.5822
    5856      16.9631
    5857      17.1712
    5858      17.7633
    5859      16.9853
    5860      16.7009
    5861      16.9632
    5862      17.2335
    5863      17.6795
    5864      17.2528
    5865      17.4325
    5866      17.1919
    5867      16.9564
    5868      17.4941
    5869      17.0896
    5870      17.8772
    5871      17.7667
    5872      17.5578
    5873      16.9631
    5874      16.8629
    5875      17.7391
    5876      17.8764
    5877      17.2836
    5878      16.7266
    5879      17.2599
    5880      16.3694
    5881      16.6696
    5882      17.0549
    5883      16.4813
    5884      17.4141
    5885      17.3186
    5886      17.9633
    5887      18.2703
    5888      17.3755
    5889      19.1498
    5890      17.8534
    5891      18.0429
    5892      17.4396
    5893      18.0331
    5894      17.1689
    5895      17.8598
    5896      17.3084
    5897      17.2011
    5898      16.9782
    5899      16.9719
    5900      15.6582
    5901      15.7832
    5902      16.0657
    5903      16.1971
    5904      16.8711
    5905      15.9948
    5906      16.1080
    5907      15.7150
    5908      15.5141
    5909      16.3631
    5910      17.0117
    5911      15.6692
    5912      15.8905
    5913      15.7628
    5914      16.3573
    5915      16.1918
    5916      15.3925
    5917      15.8798
    5918      15.5527
    5919      15.6730
    5920      15.1043
    5921      15.3630
    5922      15.3864
    5923      14.8880
    5924      15.4727
    5925      15.8929
    5926      15.3734
    5927      15.5394
    5928      15.8439
    5929      15.6630
    5930      15.3306
    5931      15.6769
    5932      15.3631
    5933      14.8296
    5934      14.9159
    5935      14.9585
    5936      15.8940
    5937      15.3938
    5938      15.0348
    5939      15.2597
    5940      14.8367
    5941      15.2877
    5942      15.1159
    5943      15.5165
    5944      15.1110
    5945      14.7363
    5946      14.2883
    5947      14.0392
    5948      14.6556
    5949      15.3646
    5950      15.0285
    5951      14.8925
    5952      15.4295
    5953      14.6696
    5954      15.4169
    5955      15.4930
    5956      15.0590
    5957      15.0216
    5958      15.2333
    5959      14.0154
    5960      15.0485
    5961      14.6380
    5962      14.8065
    5963      14.7606
    5964      14.6548
    5965      14.3803
    5966      14.5089
    5967      13.6978
    5968      13.5196
    5969      14.6114
    5970      14.0766
    5971      13.6791
    5972      14.3227
    5973      14.0334
    5974      13.9588
    5975      14.0046
    5976      14.2380
    5977      14.3266
    5978      13.8669
    5979      14.5898
    5980      14.3224
    5981      14.0203
    5982      13.6587
    5983      13.4040
    5984      13.3867
    5985      13.6078
    5986      13.6188
    5987      13.2029
    5988      13.1502
    5989      14.0140
    5990      14.2315
    5991      13.5945
    5992      13.4420
    5993      13.3083
    5994      13.8127
    5995      13.8277
    5996      13.6418
    5997      14.0862
    5998      14.1767
    5999      13.4876
    6000      13.6676
    6001      14.2267
    6002      14.4269
    6003      13.7332
    6004      14.1461
    6005      14.1810
    6006      14.1020
    6007      14.4713
    6008      14.5228
    6009      14.8209
    6010      14.5183
    6011      15.1690
    6012      15.8529
    6013      15.5165
    6014      15.3136
    6015      15.0292
    6016      15.1932
    6017      15.3042
    6018      14.6672
    6019      15.1129
    6020      14.3494
    6021      14.5051
    6022      15.0027
    6023      14.5524
    6024      14.0288
    6025      13.2306
    6026      14.1465
    6027      14.1925
    6028      13.5682
    6029      13.4744
    6030      14.1348
    6031      13.6002
    6032      13.9791
    6033      14.1837
    6034      14.1792
    6035      14.5914
    6036      14.6557
    6037      14.7088
    6038      14.8312
    6039      15.3132
    6040      15.8901
    6041      15.6961
    6042      15.1085
    6043      16.4232
    6044      15.8973
    6045      16.3174
    6046      16.4905
    6047      16.1411
    6048      16.2704
    6049      16.3065
    6050      16.0725
    6051      16.0507
    6052      16.7439
    6053      16.5189
    6054      15.7451
    6055      15.4359
    6056      15.4223
    6057      15.5348
    6058      16.2739
    6059      15.5699
    6060      15.9424
    6061      16.0572
    6062      15.9236
    6063      15.7668
    6064      16.6889
    6065      16.5908
    6066      16.6519
    6067      16.0878
    6068      16.5962
    6069      16.6721
    6070      15.9091
    6071      16.3004
    6072      16.8512
    6073      16.6229
    6074      17.3076
    6075      16.7350
    6076      17.5099
    6077      17.7460
    6078      17.0531
    6079      17.0548
    6080      17.2767
    6081      17.3487
    6082      17.1576
    6083      16.1526
    6084      16.7642
    6085      16.4087
    6086      16.0658
    6087      15.7210
    6088      14.9293
    6089      15.8154
    6090      15.8222
    6091      16.2951
    6092      16.7996
    6093      15.7158
    6094      16.1928
    6095      15.8710
    6096      16.0773
    6097      16.4806
    6098      15.1795
    6099      14.5283
    6100      15.7055
    6101      15.6054
    6102      16.5738
    6103      15.8351
    6104      16.5203
    6105      16.6473
    6106      15.9106
    6107      16.7191
    6108      16.5719
    6109      16.1384
    6110      16.1964
    6111      15.9818
    6112      16.4368
    6113      16.5241
    6114      15.5454
    6115      15.8152
    6116      15.2367
    6117      15.2939
    6118      15.3597
    6119      15.7596
    6120      15.6741
    6121      15.5407
    6122      15.6730
    6123      15.4495
    6124      15.2157
    6125      15.9709
    6126      15.6628
    6127      15.9878
    6128      15.2758
    6129      15.2452
    6130      14.6354
    6131      14.8956
    6132      14.4872
    6133      15.7514
    6134      15.2171
    6135      15.4697
    6136      15.7065
    6137      15.3137
    6138      14.9472
    6139      15.4500
    6140      16.4946
    6141      15.5840
    6142      15.6626
    6143      15.9482
    6144      15.5281
    6145      16.4384
    6146      16.1052
    6147      16.6298
    6148      15.9200
    6149      15.9049
    6150      16.1065
    6151      16.3964
    6152      16.0012
    6153      16.0019
    6154      15.9510
    6155      16.1670
    6156      16.6804
    6157      16.6314
    6158      16.4095
    6159      16.4201
    6160      17.0888
    6161      16.2455
    6162      16.8718
    6163      16.6834
    6164      16.6271
    6165      17.2253
    6166      16.8401
    6167      17.6860
    6168      17.4486
    6169      17.9614
    6170      17.7329
    6171      18.1450
    6172      18.1906
    6173      17.7298
    6174      17.6643
    6175      17.6809
    6176      18.1246
    6177      16.8489
    6178      16.9487
    6179      17.1384
    6180      17.3588
    6181      17.5397
    6182      17.6000
    6183      18.0330
    6184      17.9253
    6185      18.4074
    6186      18.7384
    6187      18.0080
    6188      18.2804
    6189      18.4774
    6190      18.7046
    6191      18.4269
    6192      18.0948
    6193      18.1722
    6194      18.3164
    6195      18.1688
    6196      17.9229
    6197      18.2483
    6198      18.6436
    6199      17.6153
    6200      17.9683
    6201      17.8944
    6202      16.5642
    6203      17.6251
    6204      18.5234
    6205      18.3641
    6206      17.2134
    6207      18.8572
    6208      18.5908
    6209      18.3802
    6210      18.0862
    6211      19.0632
    6212      18.9729
    6213      18.5582
    6214      18.8359
    6215      19.0551
    6216      17.7954
    6217      18.3198
    6218      18.7473
    6219      18.2119
    6220      18.4199
    6221      17.5495
    6222      17.5675
    6223      17.1388
    6224      17.3789
    6225      17.1530
    6226      17.1580
    6227      17.4849
    6228      16.6859
    6229      16.8826
    6230      16.7781
    6231      16.6017
    6232      16.1630
    6233      15.8772
    6234      16.4087
    6235      16.5003
    6236      16.6446
    6237      16.3759
    6238      16.8588
    6239      17.4112
    6240      16.9487
    6241      16.9382
    6242      16.5068
    6243      15.8176
    6244      16.4125
    6245      16.8655
    6246      16.5387
    6247      15.6650
    6248      16.4959
    6249      16.0973
    6250      16.5276
    6251      15.9823
    6252      15.4711
    6253      14.7558
    6254      14.1332
    6255      14.2860
    6256      14.0381
    6257      14.7694
    6258      14.3002
    6259      14.7595
    6260      14.5853
    6261      14.9897
    6262      14.8814
    6263      14.8977
    6264      15.5420
    6265      15.1561
    6266      15.2607
    6267      14.7236
    6268      14.5271
    6269      14.4294
    6270      13.8538
    6271      14.6817
    6272      15.0518
    6273      14.2770
    6274      14.0305
    6275      14.0295
    6276      13.7757
    6277      13.2440
    6278      13.2333
    6279      13.1977
    6280      14.1446
    6281      13.0317
    6282      13.5453
    6283      13.3691
    6284      13.9389
    6285      14.0702
    6286      13.9196
    6287      14.5334
    6288      14.1780
    6289      14.0227
    6290      14.1557
    6291      13.7834
    6292      13.7643
    6293      13.4924
    6294      13.9087
    6295      13.3308
    6296      13.4859
    6297      14.3667
    6298      13.9154
    6299      14.2240
    6300      14.2562
    6301      13.8456
    6302      13.5963
    6303      13.7306
    6304      13.7996
    6305      14.1335
    6306      13.4260
    6307      13.5306
    6308      12.9259
    6309      12.5733
    6310      12.4006
    6311      12.2062
    6312      12.5311
    6313      13.0783
    6314      12.7622
    6315      13.5382
    6316      13.3500
    6317      13.7583
    6318      14.0873
    6319      14.0284
    6320      13.9425
    6321      14.2088
    6322      14.2999
    6323      14.5806
    6324      15.7764
    6325      15.0267
    6326      15.2346
    6327      15.2296
    6328      15.4351
    6329      14.6223
    6330      14.9205
    6331      14.6871
    6332      14.8736
    6333      14.7548
    6334      15.2957
    6335      15.0712
    6336      16.4230
    6337      15.5593
    6338      16.3894
    6339      16.4930
    6340      15.9413
    6341      15.6234
    6342      16.4237
    6343      16.2242
    6344      16.2185
    6345      16.5269
    6346      15.8066
    6347      16.0439
    6348      16.1973
    6349      16.5894
    6350      16.4537
    6351      16.3629
    6352      16.4257
    6353      16.0331
    6354      16.4433
    6355      16.3945
    6356      16.9819
    6357      16.8594
    6358      17.2595
    6359      16.7149
    6360      16.4368
    6361      16.1709
    6362      16.0291
    6363      15.8402
    6364      15.1781
    6365      15.4535
    6366      14.9641
    6367      14.6772
    6368      14.7844
    6369      14.8750
    6370      14.8546
    6371      14.3172
    6372      15.6239
    6373      16.8668
    6374      15.5222
    6375      16.6628
    6376      16.3823
    6377      16.3165
    6378      16.8390
    6379      16.6287
    6380      16.0127
    6381      16.9089
    6382      16.7109
    6383      16.6686
    6384      17.2260
    6385      18.2943
    6386      17.5437
    6387      17.6062
    6388      17.9022
    6389      18.0248
    6390      17.3428
    6391      18.2419
    6392      18.4319
    6393      18.8854
    6394      18.9409
    6395      19.7026
    6396      19.2918
    6397      19.1022
    6398      19.2019
    6399      19.1056
    6400      19.2777
    6401      18.6966
    6402      18.2193
    6403      18.3261
    6404      18.0026
    6405      17.4821
    6406      17.9438
    6407      18.2985
    6408      18.0465
    6409      17.9213
    6410      17.8576
    6411      17.8084
    6412      18.4520
    6413      18.2755
    6414      18.3481
    6415      17.0130
    6416      18.3806
    6417      17.8329
    6418      18.3544
    6419      18.5683
    6420      18.7716
    6421      18.5617
    6422      18.0647
    6423      18.7254
    6424      19.0895
    6425      18.4658
    6426      18.6221
    6427      19.1550
    6428      18.7726
    6429      18.4610
    6430      18.2558
    6431      19.8229
    6432      20.1980
    6433      18.2732
    6434      18.6081
    6435      18.5833
    6436      18.0089
    6437      17.8312
    6438      17.9615
    6439      18.5337
    6440      18.2525
    6441      17.9437
    6442      18.5556
    6443      18.6545
    6444      19.1404
    6445      19.0254
    6446      20.4234
    6447      19.6752
    6448      19.5185
    6449      19.3926
    6450      19.9693
    6451      18.6491
    6452      18.6984
    6453      19.1672
    6454      18.8997
    6455      19.1446
    6456      19.4227
    6457      18.9710
    6458      18.6192
    6459      18.5696
    6460      18.8045
    6461      19.9875
    6462      19.6793
    6463      19.7260
    6464      19.5302
    6465      19.8802
    6466      19.4383
    6467      19.0427
    6468      20.0479
    6469      19.6800
    6470      19.1662
    6471      20.5870
    6472      20.7142
    6473      20.9576
    6474      20.0155
    6475      20.0384
    6476      19.7358
    6477      19.4667
    6478      18.7907
    6479      19.7352
    6480      19.9206
    6481      20.1936
    6482      20.7694
    6483      20.3937
    6484      20.5597
    6485      20.9982
    6486      20.0027
    6487      20.7729
    6488      20.5054
    6489      20.3736
    6490      20.4689
    6491      21.1265
    6492      21.1722
    6493      20.8219
    6494      19.6901
    6495      19.0135
    6496      19.6440
    6497      18.6994
    6498      20.0113
    6499      19.9332
    6500      20.1434
    6501      20.6535
    6502      20.9086
    6503      21.4461
    6504      19.9737
    6505      20.2963
    6506      20.0768
    6507      20.1628
    6508      19.5731
    6509      19.3618
    6510      19.2502
    6511      19.4978
    6512      19.6182
    6513      19.1143
    6514      20.0493
    6515      19.9982
    6516      19.2716
    6517      19.9748
    6518      19.8093
    6519      19.8434
    6520      19.7125
    6521      19.9692
    6522      19.5409
    6523      19.9016
    6524      19.9626
    6525      19.9389
    6526      19.6864
    6527      19.9531
    6528      19.0010
    6529      19.4195
    6530      20.0052
    6531      20.2230
    6532      20.1561
    6533      20.5333
    6534      20.9742
    6535      20.8547
    6536      20.5203
    6537      21.5094
    6538      20.9083
    6539      20.9193
    6540      21.2319
    6541      20.9043
    6542      20.3088
    6543      21.2526
    6544      21.2855
    6545      21.5444
    6546      21.3519
    6547      21.3641
    6548      21.4257
    6549      20.4996
    6550      20.4956
    6551      20.7106
    6552      21.0920
    6553      20.7925
    6554      20.9426
    6555      20.2534
    6556      20.8658
    6557      20.8259
    6558      19.7460
    6559      20.1587
    6560      20.8884
    6561      20.2804
    6562      20.2888
    6563      19.8207
    6564      19.7155
    6565      20.6354
    6566      20.9932
    6567      21.0172
    6568      20.6918
    6569      21.5098
    6570      21.1095
    6571      21.2419
    6572      21.3496
    6573      21.5121
    6574      21.2013
    6575      21.4205
    6576      21.8894
    6577      21.4337
    6578      21.1786
    6579      20.9354
    6580      20.7585
    6581      20.4767
    6582      21.2665
    6583      21.2049
    6584      21.3908
    6585      21.3129
    6586      20.7599
    6587      21.4903
    6588      21.2852
    6589      20.6233
    6590      20.3746
    6591      20.1595
    6592      21.0533
    6593      21.0014
    6594      20.0331
    6595      21.1229
    6596      20.8741
    6597      20.8721
    6598      20.1189
    6599      19.9011
    6600      21.1225
    6601      20.2013
    6602      20.5925
    6603      20.8927
    6604      20.5906
    6605      20.2817
    6606      20.8478
    6607      20.8456
    6608      21.4356
    6609      20.3497
    6610      19.9709
    6611      20.1492
    6612      19.6120
    6613      20.1287
    6614      20.9090
    6615      20.5621
    6616      21.4033
    6617      21.2416
    6618      19.9071
    6619      21.0669
    6620      22.0001
    6621      21.0796
    6622      20.6619
    6623      20.1365
    6624      20.8922
    6625      19.8565
    6626      20.4357
    6627      20.1844
    6628      20.3764
    6629      20.3661
    6630      20.7891
    6631      21.3131
    6632      20.5064
    6633      20.5090
    6634      19.6967
    6635      20.1263
    6636      19.8566
    6637      19.9960
    6638      20.1493
    6639      19.6086
    6640      20.3696
    6641      19.5281
    6642      19.6754
    6643      19.7386
    6644      20.1258
    6645      19.7500
    6646      19.8727
    6647      20.1355
    6648      20.2721
    6649      20.3614
    6650      19.8326
    6651      20.2751
    6652      20.9112
    6653      20.2253
    6654      20.3819
    6655      19.9273
    6656      20.6885
    6657      19.9302
    6658      20.2460
    6659      20.5138
    6660      20.0683
    6661      19.9212
    6662      19.5340
    6663      19.9583
    6664      20.3226
    6665      20.0571
    6666      19.5102
    6667      19.5067
    6668      19.2691
    6669      19.7347
    6670      19.5179
    6671      18.9190
    6672      19.3319
    6673      19.7814
    6674      20.7233
    6675      20.2681
    6676      20.2770
    6677      19.6086
    6678      20.5895
    6679      20.3991
    6680      20.3454
    6681      19.1907
    6682      19.2586
    6683      20.1577
    6684      18.9305
    6685      19.5831
    6686      19.5360
    6687      20.0794
    6688      20.5319
    6689      19.3774
    6690      19.3586
    6691      19.0287
    6692      19.0261
    6693      19.9264
    6694      19.6009
    6695      19.0315
    6696      19.6918
    6697      20.1229
    6698      19.8057
    6699      20.3902
    6700      20.5301
    6701      19.4758
    6702      19.5740
    6703      20.2452
    6704      20.0766
    6705      20.3024
    6706      20.3373
    6707      21.5681
    6708      21.5441
    6709      21.6340
    6710      20.6992
    6711      20.3116
    6712      19.2823
    6713      19.5031
    6714      19.3678
    6715      19.2851
    6716      19.0148
    6717      19.7000
    6718      19.7759
    6719      19.7384
    6720      20.4170
    6721      20.4768
    6722      21.3397
    6723      20.4922
    6724      19.8858
    6725      19.8603
    6726      19.8070
    6727      21.2994
    6728      20.1380
    6729      20.7685
    6730      20.8259
    6731      20.1514
    6732      19.6039
    6733      19.5169
    6734      18.9469
    6735      19.3030
    6736      20.1039
    6737      19.7767
    6738      19.0771
    6739      20.2833
    6740      19.6407
    6741      19.5911
    6742      20.2782
    6743      19.3249
    6744      19.2946
    6745      19.8224
    6746      20.4199
    6747      19.7473
    6748      20.6589
    6749      20.9536
    6750      19.9164
    6751      20.3884
    6752      20.3752
    6753      21.2853
    6754      21.3255
    6755      20.6389
    6756      20.3890
    6757      20.2250
    6758      20.0160
    6759      20.1432
    6760      19.7922
    6761      20.9556
    6762      21.4140
    6763      21.2298
    6764      21.1327
    6765      21.5280
    6766      20.7462
    6767      21.1969
    6768      21.7089
    6769      21.8654
    6770      20.9664
    6771      20.3888
    6772      21.4431
    6773      20.6180
    6774      19.2872
    6775      20.0200
    6776      20.7473
    6777      20.2366
    6778      20.2142
    6779      19.9622
    6780      19.4806
    6781      19.3886
    6782      20.3621
    6783      20.2095
    6784      20.5579
    6785      20.2525
    6786      18.9494
    6787      20.5305
    6788      19.7133
    6789      19.8902
    6790      20.8400
    6791      21.0799
    6792      21.3808
    6793      21.3753
    6794      20.5681
    6795      20.4659
    6796      20.0705
    6797      20.5431
    6798      19.1076
    6799      19.2517
    6800      19.5333
    6801      19.3585
    6802      19.7019
    6803      19.7667
    6804      20.1655
    6805      20.2144
    6806      20.9156
    6807      21.0852
    6808      20.6662
    6809      20.7420
    6810      20.5765
    6811      20.6165
    6812      20.6065
    6813      20.7402
    6814      21.3038
    6815      21.6694
    6816      20.6798
    6817      21.5350
    6818      21.4145
    6819      20.3714
    6820      20.3489
    6821      19.0633
    6822      18.8595
    6823      18.5722
    6824      19.6001
    6825      19.2748
    6826      19.7148
    6827      20.2257
    6828      21.0190
    6829      20.9316
    6830      20.7880
    6831      20.1390
    6832      21.0254
    6833      20.0975
    6834      20.4369
    6835      20.2450
    6836      20.8041
    6837      20.5379
    6838      20.5594
    6839      20.2672
    6840      20.4935
    6841      20.4053
    6842      20.8609
    6843      21.4541
    6844      20.7986
    6845      20.7105
    6846      20.1130
    6847      20.6313
    6848      20.1505
    6849      20.8481
    6850      20.0202
    6851      19.5213
    6852      20.4835
    6853      21.2465
    6854      21.3403
    6855      20.5603
    6856      21.7047
    6857      21.9845
    6858      21.8227
    6859      21.4865
    6860      21.0305
    6861      21.7007
    6862      21.5546
    6863      21.8511
    6864      22.4651
    6865      22.7324
    6866      20.8587
    6867      21.2904
    6868      21.9163
    6869      21.3744
    6870      21.5792
    6871      22.2563
    6872      22.1328
    6873      21.7821
    6874      22.8931
    6875      22.5504
    6876      22.4946
    6877      22.9799
    6878      22.8187
    6879      22.8927
    6880      22.7955
    6881      22.5356
    6882      22.9272
    6883      23.1061
    6884      21.9604
    6885      22.3548
    6886      22.4346
    6887      22.6323
    6888      22.2976
    6889      23.0807
    6890      22.9454
    6891      23.2946
    6892      22.9629
    6893      23.1656
    6894      22.4223
    6895      23.0437
    6896      23.2773
    6897      22.1632
    6898      23.0100
    6899      22.4544
    6900      21.8411
    6901      22.4817
    6902      23.0218
    6903      23.2283
    6904      22.6480
    6905      22.5707
    6906      23.6263
    6907      22.6395
    6908      22.7663
    6909      23.0028
    6910      22.4984
    6911      22.4765
    6912      21.6884
    6913      21.1611
    6914      21.8387
    6915      21.7280
    6916      20.9527
    6917      20.8547
    6918      20.5828
    6919      20.7290
    6920      20.5279
    6921      20.6072
    6922      21.9414
    6923      21.1153
    6924      21.3692
    6925      20.3797
    6926      19.1116
    6927      20.0398
    6928      20.2716
    6929      20.3043
    6930      20.7400
    6931      21.5377
    6932      20.3427
    6933      21.5898
    6934      20.5722
    6935      20.5706
    6936      20.8156
    6937      20.6124
    6938      21.0364
    6939      20.8825
    6940      20.6171
    6941      20.2406
    6942      20.9252
    6943      21.6186
    6944      21.2080
    6945      20.8248
    6946      21.5102
    6947      21.0597
    6948      20.3272
    6949      20.6794
    6950      20.4836
    6951      21.4569
    6952      21.8436
    6953      21.1755
    6954      21.3464
    6955      21.6283
    6956      21.4723
    6957      21.5725
    6958      22.1952
    6959      21.9957
    6960      21.0092
    6961      21.5201
    6962      21.2745
    6963      21.6708
    6964      21.5126
    6965      21.1503
    6966      22.1245
    6967      22.3784
    6968      22.8603
    6969      21.9976
    6970      22.0577
    6971      22.4546
    6972      21.6233
    6973      21.1015
    6974      21.2605
    6975      21.3069
    6976      21.6727
    6977      21.3601
    6978      21.5901
    6979      21.5607
    6980      21.5699
    6981      21.7226
    6982      22.0521
    6983      22.5941
    6984      21.6627
    6985      21.2461
    6986      21.9913
    6987      20.9856
    6988      21.2853
    6989      21.7067
    6990      22.3060
    6991      22.2371
    6992      21.7642
    6993      22.1716
    6994      22.5142
    6995      22.5664
    6996      22.9389
    6997      22.9919
    6998      23.4320
    6999      23.8779
    7000      24.3608
    7001      23.2499
    7002      23.6093
    7003      22.7061
    7004      22.4111
    7005      22.4383
    7006      22.2482
    7007      22.1930
    7008      21.9617
    7009      21.8716
    7010      21.6635
    7011      21.4750
    7012      21.4792
    7013      21.8221
    7014      21.9217
    7015      21.7417
    7016      21.9715
    7017      21.4327
    7018      20.2297
    7019      20.6893
    7020      19.7966
    7021      20.3533
    7022      20.7133
    7023      20.7488
    7024      20.2703
    7025      20.6574
    7026      20.9961
    7027      20.8470
    7028      20.5695
    7029      20.5602
    7030      20.9008
    7031      20.6579
    7032      20.3075
    7033      20.3228
    7034      20.4286
    7035      19.9126
    7036      20.2777
    7037      20.2356
    7038      20.2463
    7039      19.5612
    7040      18.0890
    7041      18.4964
    7042      18.6944
    7043      19.6515
    7044      19.8016
    7045      19.0580
    7046      19.4010
    7047      19.6010
    7048      19.2862
    7049      18.8451
    7050      19.0289
    7051      19.0205
    7052      18.4666
    7053      19.4403
    7054      20.2569
    7055      20.2999
    7056      20.9222
    7057      20.3474
    7058      20.5559
    7059      20.0280
    7060      20.4443
    7061      20.4540
    7062      19.9092
    7063      20.2700
    7064      19.6267
    7065      19.1023
    7066      19.3763
    7067      19.1174
    7068      19.5363
    7069      19.2743
    7070      19.9788
    7071      18.4917
    7072      18.5750
    7073      19.2187
    7074      19.6509
    7075      19.2238
    7076      18.8732
    7077      18.4830
    7078      18.6421
    7079      18.0326
    7080      18.5902
    7081      17.3406
    7082      17.1500
    7083      17.3460
    7084      16.7637
    7085      17.1690
    7086      17.3956
    7087      17.0445
    7088      16.7670
    7089      15.9849
    7090      17.7957
    7091      18.3552
    7092      18.7583
    7093      19.2263
    7094      19.9174
    7095      19.2495
    7096      19.6832
    7097      18.9580
    7098      19.5971
    7099      19.5546
    7100      20.5585
    7101      20.7430
    7102      21.1547
    7103      20.5010
    7104      20.0898
    7105      20.1824
    7106      20.2293
    7107      20.0131
    7108      19.5797
    7109      19.5991
    7110      19.2927
    7111      19.3788
    7112      18.4200
    7113      18.2613
    7114      17.5306
    7115      18.4306
    7116      17.7069
    7117      17.4694
    7118      16.5232
    7119      16.6586
    7120      16.0064
    7121      16.9566
    7122      16.8840
    7123      16.7912
    7124      16.9951
    7125      17.1280
    7126      17.4647
    7127      17.5635
    7128      17.1646
    7129      16.9086
    7130      17.2137
    7131      17.0629
    7132      17.3200
    7133      17.8591
    7134      16.9666
    7135      17.6341
    7136      17.0373
    7137      17.4097
    7138      16.8830
    7139      17.6346
    7140      17.6554
    7141      17.7254
    7142      17.7496
    7143      17.7257
    7144      17.5817
    7145      17.5342
    7146      17.4917
    7147      16.9254
    7148      15.8024
    7149      15.9008
    7150      16.7608
    7151      16.6843
    7152      16.3813
    7153      17.6238
    7154      17.6025
    7155      17.8667
    7156      17.7433
    7157      17.3729
    7158      17.2593
    7159      16.1936
    7160      17.1336
    7161      16.1911
    7162      16.6519
    7163      15.8142
    7164      16.7973
    7165      16.1494
    7166      16.2879
    7167      16.2091
    7168      15.4751
    7169      16.2232
    7170      16.0268
    7171      16.5324
    7172      16.1182
    7173      15.9591
    7174      16.4543
    7175      15.5760
    7176      16.1856
    7177      16.5111
    7178      16.9149
    7179      16.5785
    7180      17.3441
    7181      17.2234
    7182      18.0828
    7183      17.7639
    7184      17.4653
    7185      17.0142
    7186      16.1121
    7187      15.6675
    7188      16.4333
    7189      16.6545
    7190      16.6418
    7191      16.3594
    7192      16.5581
    7193      16.4948
    7194      16.4040
    7195      16.9002
    7196      17.3148
    7197      17.4801
    7198      17.1331
    7199      17.8205
    7200      17.2760
    7201      18.2283
    7202      17.4011
    7203      17.9401
    7204      18.1094
    7205      18.7260
    7206      18.3632
    7207      18.5059
    7208      17.9619
    7209      17.5722
    7210      16.9170
    7211      17.5044
    7212      17.1652
    7213      17.0283
    7214      17.5185
    7215      17.3811
    7216      17.3286
    7217      16.5650
    7218      17.0678
    7219      17.2009
    7220      16.8813
    7221      16.6894
    7222      16.5003
    7223      16.6930
    7224      16.7805
    7225      17.3185
    7226      17.4037
    7227      17.5867
    7228      17.3292
    7229      17.8705
    7230      18.6399
    7231      18.6938
    7232      18.6425
    7233      19.1699
    7234      18.9518
    7235      18.9559
    7236      19.2088
    7237      19.4062
    7238      19.8272
    7239      19.9939
    7240      19.5749
    7241      18.9878
    7242      19.0635
    7243      19.7958
    7244      19.2686
    7245      19.6780
    7246      19.6796
    7247      19.6546
    7248      19.2588
    7249      19.9380
    7250      19.9977
    7251      19.6536
    7252      19.7764
    7253      19.7338
    7254      20.3177
    7255      19.4881
    7256      20.1230
    7257      19.5181
    7258      19.3692
    7259      19.6065
    7260      20.2736
    7261      19.9321
    7262      20.4692
    7263      20.5048
    7264      20.1236
    7265      21.1797
    7266      20.6167
    7267      20.3271
    7268      20.6791
    7269      20.7227
    7270      21.2940
    7271      19.9323
    7272      20.4697
    7273      20.0150
    7274      20.2230
    7275      19.5075
    7276      19.5936
    7277      19.6087
    7278      18.8797
    7279      19.6729
    7280      18.3385
    7281      18.5365
    7282      18.0086
    7283      17.7378
    7284      17.2959
    7285      17.1088
    7286      17.1592
    7287      17.7932
    7288      18.6630
    7289      18.3637
    7290      19.0247
    7291      19.1077
    7292      19.1919
    7293      18.4708
    7294      19.3511
    7295      19.2340
    7296      19.7671
    7297      19.0338
    7298      18.7108
    7299      19.1616
    7300      18.8170
    7301      19.4983
    7302      19.9068
    7303      19.9293
    7304      19.9212
    7305      19.6765
    7306      19.3637
    7307      19.9033
    7308      19.9465
    7309      20.2266
    7310      19.7828
    7311      20.1902
    7312      20.0897
    7313      20.1128
    7314      19.8169
    7315      20.5043
    7316      20.1173
    7317      20.0896
    7318      20.1143
    7319      20.2068
    7320      20.5693
    7321      21.6279
    7322      20.6779
    7323      21.0843
    7324      20.5724
    7325      19.7512
    7326      19.5569
    7327      20.8713
    7328      20.6475
    7329      20.0751
    7330      19.9014
    7331      20.6724
    7332      21.7329
    7333      20.0044
    7334      19.9990
    7335      19.6112
    7336      19.6302
    7337      19.7397
    7338      19.5245
    7339      19.7377
    7340      19.6272
    7341      19.9045
    7342      20.1169
    7343      20.6956
    7344      20.5316
    7345      21.2523
    7346      19.9759
    7347      20.8597
    7348      21.4333
    7349      21.1071
    7350      20.7645
    7351      20.3008
    7352      20.8240
    7353      20.6876
    7354      19.6260
    7355      20.2981
    7356      20.5117
    7357      20.9139
    7358      19.9984
    7359      20.1173
    7360      20.5412
    7361      19.4916
    7362      19.7719
    7363      20.0054
    7364      20.1619
    7365      20.0183
    7366      20.1614
    7367      20.0082
    7368      20.4589
    7369      19.0729
    7370      19.9742
    7371      19.8539
    7372      20.8124
    7373      20.6560
    7374      20.2221
    7375      20.3009
    7376      19.5069
    7377      20.3934
    7378      19.1044
    7379      18.8467
    7380      18.9987
    7381      17.9252
    7382      18.4323
    7383      17.9034
    7384      18.2427
    7385      18.1467
    7386      17.0779
    7387      17.6502
    7388      16.5483
    7389      17.5840
    7390      17.0990
    7391      16.9985
    7392      16.9336
    7393      17.2367
    7394      17.9595
    7395      17.5102
    7396      17.2878
    7397      18.0616
    7398      16.7928
    7399      17.3640
    7400      18.1761
    7401      17.3597
    7402      17.2790
    7403      16.8247
    7404      17.4051
    7405      18.0214
    7406      16.9535
    7407      16.7873
    7408      16.8882
    7409      17.2072
    7410      18.6749
    7411      17.9269
    7412      18.4165
    7413      19.1546
    7414      19.5858
    7415      17.8812
    7416      17.1010
    7417      16.7863
    7418      17.8971
    7419      18.5911
    7420      18.3344
    7421      17.9508
    7422      18.1431
    7423      18.6233
    7424      18.3412
    7425      17.9757
    7426      19.1055
    7427      19.5899
    7428      18.6812
    7429      19.4094
    7430      19.9654
    7431      19.5734
    7432      20.1741
    7433      19.1890
    7434      20.0393
    7435      20.0477
    7436      19.2666
    7437      19.9123
    7438      20.4477
    7439      19.8303
    7440      19.0426
    7441      19.1288
    7442      19.4544
    7443      19.5723
    7444      19.2141
    7445      19.3272
    7446      19.2347
    7447      18.7733
    7448      19.0422
    7449      18.9277
    7450      18.7871
    7451      18.6048
    7452      19.4478
    7453      19.3849
    7454      19.1622
    7455      18.8352
    7456      19.0634
    7457      19.1197
    7458      18.9411
    7459      18.7653
    7460      19.0987
    7461      19.0814
    7462      19.0229
    7463      18.1875
    7464      17.8761
    7465      18.1906
    7466      18.2393
    7467      18.5813
    7468      18.6850
    7469      18.4951
    7470      18.7362
    7471      18.4577
    7472      18.0747
    7473      18.2620
    7474      17.7877
    7475      17.5069
    7476      17.5608
    7477      16.9217
    7478      17.2942
    7479      17.0446
    7480      16.9205
    7481      16.7650
    7482      17.1911
    7483      17.0425
    7484      17.0988
    7485      17.1756
    7486      17.2502
    7487      16.4106
    7488      17.1377
    7489      16.6120
    7490      16.8233
    7491      17.2973
    7492      17.7854
    7493      16.7107
    7494      16.8032
    7495      16.9516
    7496      17.2301
    7497      16.6669
    7498      17.4857
    7499      17.4553
    7500      17.1260
    7501      17.7690
    7502      17.1290
    7503      17.0580
    7504      17.3937
    7505      18.2036
    7506      17.0581
    7507      18.0163
    7508      17.8404
    7509      17.6772
    7510      18.3416
    7511      17.6093
    7512      17.0873
    7513      17.3348
    7514      16.8955
    7515      17.7730
    7516      17.7773
    7517      17.3906
    7518      17.4885
    7519      17.5272
    7520      17.5036
    7521      17.1724
    7522      17.6461
    7523      17.8167
    7524      17.4842
    7525      17.8078
    7526      17.2424
    7527      17.3317
    7528      18.3172
    7529      18.7490
    7530      18.9328
    7531      17.9583
    7532      18.1090
    7533      17.9792
    7534      18.0888
    7535      18.3659
    7536      17.7428
    7537      17.6947
    7538      17.2613
    7539      17.5524
    7540      17.3555
    7541      17.0630
    7542      16.6902
    7543      17.4313
    7544      17.4029
    7545      17.1538
    7546      17.0353
    7547      15.8441
    7548      16.3146
    7549      15.1416
    7550      15.4154
    7551      15.5597
    7552      16.3107
    7553      15.6042
    7554      16.4605
    7555      16.2261
    7556      16.3147
    7557      16.5678
    7558      16.8255
    7559      17.2218
    7560      17.3354
    7561      17.7250
    7562      17.7973
    7563      17.5450
    7564      16.7793
    7565      17.3355
    7566      16.9746
    7567      17.9724
    7568      17.5675
    7569      17.8683
    7570      18.1756
    7571      18.4837
    7572      18.4035
    7573      19.4024
    7574      19.0630
    7575      18.4394
    7576      18.2780
    7577      18.3295
    7578      18.6526
    7579      19.0917
    7580      18.6013
    7581      19.3230
    7582      19.6115
    7583      19.1220
    7584      19.2025
    7585      19.3158
    7586      18.9968
    7587      18.5565
    7588      18.1432
    7589      19.1764
    7590      19.4372
    7591      19.0380
    7592      19.1787
    7593      19.7831
    7594      18.4520
    7595      17.9014
    7596      18.5695
    7597      18.6242
    7598      17.7362
    7599      18.6000
    7600      18.2764
    7601      18.0829
    7602      17.8801
    7603      17.4732
    7604      17.6056
    7605      17.8861
    7606      17.4057
    7607      18.1709
    7608      18.7054
    7609      18.5466
    7610      19.2840
    7611      18.2023
    7612      18.2629
    7613      18.8258
    7614      18.7898
    7615      18.6445
    7616      19.4004
    7617      19.5110
    7618      18.5271
    7619      19.0141
    7620      18.9790
    7621      18.4528
    7622      18.5438
    7623      17.9319
    7624      17.3307
    7625      17.2664
    7626      17.3804
    7627      17.3144
    7628      17.4524
    7629      17.7964
    7630      19.1401
    7631      18.1015
    7632      18.0508
    7633      17.0155
    7634      18.2300
    7635      18.2904
    7636      17.8770
    7637      19.0653
    7638      18.5373
    7639      18.6464
    7640      17.9559
    7641      18.4088
    7642      18.2341
    7643      18.4429
    7644      17.8130
    7645      18.6284
    7646      18.7484
    7647      19.1740
    7648      19.2312
    7649      19.6723
    7650      18.9459
    7651      18.5237
    7652      19.1889
    7653      18.6586
    7654      18.6831
    7655      18.8478
    7656      19.1677
    7657      19.2574
    7658      18.6306
    7659      18.8163
    7660      18.5874
    7661      18.7042
    7662      18.2624
    7663      18.7511
    7664      18.4943
    7665      19.3441
    7666      19.3815
    7667      19.1399
    7668      19.0952
    7669      19.1830
    7670      18.8755
    7671      18.7821
    7672      19.3970
    7673      17.7573
    7674      17.9928
    7675      17.8682
    7676      18.1633
    7677      17.5928
    7678      17.9577
    7679      17.8986
    7680      17.5205
    7681      17.8209
    7682      18.5464
    7683      17.8934
    7684      18.2677
    7685      18.0139
    7686      18.6367
    7687      18.6592
    7688      18.5014
    7689      18.3288
    7690      17.8327
    7691      18.8915
    7692      18.3186
    7693      18.4833
    7694      17.6485
    7695      18.3873
    7696      17.8757
    7697      17.4869
    7698      18.3673
    7699      17.1562
    7700      17.6991
    7701      17.5301
    7702      17.8824
    7703      18.0000
    7704      17.6158
    7705      17.4232
    7706      18.1434
    7707      16.6877
    7708      17.6715
    7709      16.4723
    7710      16.4448
    7711      17.1128
    7712      16.9073
    7713      16.9758
    7714      16.5782
    7715      16.6901
    7716      16.6897
    7717      17.5686
    7718      16.4346
    7719      16.4736
    7720      16.4219
    7721      16.0757
    7722      16.3026
    7723      15.4241
    7724      16.9226
    7725      16.1809
    7726      16.8963
    7727      17.0100
    7728      17.2895
    7729      16.2650
    7730      15.9432
    7731      15.9171
    7732      16.3077
    7733      15.8248
    7734      15.1897
    7735      15.5811
    7736      15.6197
    7737      16.6580
    7738      17.1813
    7739      17.1490
    7740      16.8226
    7741      17.4992
    7742      17.3781
    7743      17.2235
    7744      17.1844
    7745      18.3139
    7746      17.6878
    7747      17.9514
    7748      17.2209
    7749      17.0333
    7750      17.9604
    7751      17.7024
    7752      17.3198
    7753      17.4205
    7754      16.7393
    7755      17.3653
    7756      16.8050
    7757      16.8217
    7758      17.3625
    7759      16.8693
    7760      16.5659
    7761      16.1936
    7762      16.4119
    7763      16.4625
    7764      16.9554
    7765      16.9593
    7766      15.3965
    7767      16.6324
    7768      16.7309
    7769      16.2902
    7770      16.3162
    7771      16.4683
    7772      15.6990
    7773      16.3006
    7774      14.9741
    7775      15.4899
    7776      15.4134
    7777      16.0852
    7778      16.2480
    7779      15.7108
    7780      15.6958
    7781      15.8417
    7782      15.6652
    7783      15.3719
    7784      15.7527
    7785      15.2431
    7786      15.0996
    7787      14.4177
    7788      14.3503
    7789      14.9796
    7790      14.5307
    7791      15.6857
    7792      15.6988
    7793      14.9886
    7794      14.3429
    7795      15.6209
    7796      16.0502
    7797      15.5744
    7798      16.7398
    7799      16.8154
    7800      16.4199
    7801      16.6522
    7802      17.3368
    7803      16.5043
    7804      17.0436
    7805      16.5993
    7806      17.4278
    7807      17.8158
    7808      17.6838
    7809      17.8258
    7810      17.9310
    7811      17.2270
    7812      17.2827
    7813      17.1883
    7814      17.5143
    7815      18.0979
    7816      16.9614
    7817      16.7146
    7818      16.7068
    7819      16.8979
    7820      16.6373
    7821      16.8602
    7822      16.9509
    7823      17.0332
    7824      17.3951
    7825      17.4269
    7826      17.4853
    7827      17.5458
    7828      18.2032
    7829      17.8490
    7830      17.6922
    7831      16.5099
    7832      16.8339
    7833      16.9356
    7834      16.5556
    7835      16.9817
    7836      16.2927
    7837      16.0432
    7838      16.5289
    7839      16.7162
    7840      16.5898
    7841      16.4829
    7842      16.3305
    7843      16.2497
    7844      16.2787
    7845      17.5649
    7846      17.0897
    7847      17.6523
    7848      16.6527
    7849      16.2320
    7850      16.1925
    7851      16.5829
    7852      16.6101
    7853      16.8045
    7854      15.7273
    7855      17.0269
    7856      17.9157
    7857      17.0651
    7858      17.0759
    7859      17.9858
    7860      17.6454
    7861      17.5663
    7862      18.0975
    7863      17.9647
    7864      17.9577
    7865      17.9556
    7866      18.0236
    7867      17.9215
    7868      18.1243
    7869      17.6264
    7870      17.8500
    7871      17.8768
    7872      17.3361
    7873      17.6394
    7874      16.6102
    7875      16.3759
    7876      16.2051
    7877      16.6575
    7878      16.6208
    7879      16.6499
    7880      16.5162
    7881      16.1864
    7882      16.5921
    7883      16.2550
    7884      16.5135
    7885      16.9005
    7886      17.3766
    7887      16.5192
    7888      16.8601
    7889      16.7853
    7890      17.5712
    7891      17.6778
    7892      18.2421
    7893      18.0856
    7894      17.9504
    7895      18.1890
    7896      18.2010
    7897      18.4206
    7898      18.8064
    7899      18.2444
    7900      18.4402
    7901      17.4859
    7902      18.0606
    7903      18.2491
    7904      18.6893
    7905      18.8703
    7906      18.2747
    7907      18.1622
    7908      18.4735
    7909      17.4710
    7910      18.2488
    7911      18.5756
    7912      19.6871
    7913      19.5478
    7914      19.0735
    7915      19.1779
    7916      19.7366
    7917      19.4864
    7918      17.9156
    7919      19.4404
    7920      19.1550
    7921      20.0075
    7922      18.9484
    7923      19.1178
    7924      18.4925
    7925      18.5599
    7926      18.4069
    7927      18.9047
    7928      18.4214
    7929      19.5094
    7930      19.6681
    7931      19.7614
    7932      19.5674
    7933      19.6365
    7934      19.1168
    7935      19.4873
    7936      19.2394
    7937      19.5157
    7938      18.7435
    7939      19.4152
    7940      19.0386
    7941      19.5984
    7942      19.9105
    7943      19.9104
    7944      20.2558
    7945      19.6327
    7946      20.2423
    7947      19.4633
    7948      19.6005
    7949      19.3174
    7950      18.5119
    7951      19.2973
    7952      19.0534
    7953      19.2294
    7954      19.0544
    7955      18.0305
    7956      19.2241
    7957      18.0697
    7958      18.4364
    7959      17.5521
    7960      17.9435
    7961      17.5729
    7962      18.4961
    7963      18.0020
    7964      18.8343
    7965      18.2089
    7966      18.4834
    7967      17.6028
    7968      18.0307
    7969      18.0319
    7970      18.2703
    7971      19.0817
    7972      19.3416
    7973      19.5249
    7974      19.3458
    7975      18.6367
    7976      19.3873
    7977      19.5503
    7978      19.1435
    7979      18.9374
    7980      19.6675
    7981      19.0391
    7982      19.2913
    7983      19.5732
    7984      18.8779
    7985      18.3185
    7986      18.7124
    7987      18.0355
    7988      17.8249
    7989      18.1338
    7990      16.9921
    7991      17.6644
    7992      16.8705
    7993      17.2883
    7994      17.1902
    7995      17.4241
    7996      17.9555
    7997      17.4571
    7998      17.2725
    7999      16.9956
    8000      17.2312
    8001      16.5563
    8002      16.7384
    8003      17.9239
    8004      18.3299
    8005      18.9311
    8006      18.8633
    8007      19.8079
    8008      19.1664
    8009      19.7147
    8010      19.3332
    8011      20.1694
    8012      18.9626
    8013      19.6537
    8014      19.1818
    8015      18.4663
    8016      18.5494
    8017      18.6168
    8018      19.3564
    8019      19.6073
    8020      19.3457
    8021      18.8901
    8022      19.4091
    8023      18.5657
    8024      18.3903
    8025      19.0784
    8026      19.0001
    8027      18.7621
    8028      19.0654
    8029      19.2781
    8030      19.0222
    8031      18.6611
    8032      18.1878
    8033      18.1425
    8034      18.6561
    8035      18.0839
    8036      17.6181
    8037      18.1770
    8038      17.3423
    8039      17.3233
    8040      17.3690
    8041      17.7339
    8042      16.7547
    8043      17.4820
    8044      17.1942
    8045      17.4420
    8046      17.0350
    8047      16.2985
    8048      15.8822
    8049      16.8592
    8050      16.1225
    8051      17.0823
    8052      17.2568
    8053      16.0751
    8054      17.2122
    8055      17.0917
    8056      17.0500
    8057      16.4008
    8058      15.7061
    8059      17.3360
    8060      17.7833
    8061      17.3007
    8062      17.9016
    8063      16.8811
    8064      16.6616
    8065      17.3322
    8066      17.5411
    8067      17.4825
    8068      17.7003
    8069      17.2140
    8070      17.8859
    8071      18.6090
    8072      17.3207
    8073      16.6570
    8074      16.9289
    8075      16.7058
    8076      17.9182
    8077      16.9890
    8078      17.4591
    8079      16.2527
    8080      15.8478
    8081      15.0818
    8082      15.5651
    8083      14.9856
    8084      15.5006
    8085      15.8947
    8086      14.8404
    8087      15.4055
    8088      15.2711
    8089      14.8809
    8090      14.4663
    8091      14.8031
    8092      15.2294
    8093      14.2833
    8094      15.5866
    8095      14.8222
    8096      14.7458
    8097      15.3947
    8098      15.1720
    8099      15.0690
    8100      16.3689
    8101      15.9785
    8102      14.9365
    8103      14.8065
    8104      13.9415
    8105      14.4280
    8106      13.8544
    8107      14.0367
    8108      13.3818
    8109      14.0187
    8110      13.7302
    8111      14.3298
    8112      14.4642
    8113      14.1247
    8114      14.6030
    8115      14.7266
    8116      15.5745
    8117      14.9907
    8118      14.7284
    8119      14.7952
    8120      15.1894
    8121      14.4605
    8122      13.9580
    8123      14.1002
    8124      14.6980
    8125      14.8669
    8126      13.7029
    8127      14.7335
    8128      14.4802
    8129      14.8644
    8130      14.9048
    8131      15.3554
    8132      15.8061
    8133      16.2639
    8134      15.3647
    8135      15.5262
    8136      15.5774
    8137      16.6031
    8138      16.4271
    8139      16.7952
    8140      16.6413
    8141      16.8970
    8142      16.4627
    8143      16.7702
    8144      16.3345
    8145      17.3627
    8146      18.0893
    8147      17.4622
    8148      17.7999
    8149      16.9694
    8150      17.1110
    8151      17.9071
    8152      17.6847
    8153      17.7462
    8154      17.0564
    8155      16.4684
    8156      16.9776
    8157      16.2117
    8158      16.0578
    8159      17.3218
    8160      16.7618
    8161      17.4030
    8162      16.5747
    8163      16.9019
    8164      17.6835
    8165      17.1425
    8166      17.6736
    8167      17.9514
    8168      17.6875
    8169      17.8610
    8170      18.4603
    8171      18.6639
    8172      19.4349
    8173      19.6026
    8174      18.9422
    8175      19.7163
    8176      19.5448
    8177      19.3842
    8178      20.2612
    8179      19.0640
    8180      19.1382
    8181      18.8311
    8182      18.3976
    8183      18.3619
    8184      19.3637
    8185      18.3915
    8186      18.1357
    8187      18.6496
    8188      18.7456
    8189      18.1805
    8190      18.5750
    8191      17.9739
    8192      17.8802
    8193      18.7612
    8194      17.4676
    8195      17.4996
    8196      17.3061
    8197      17.2481
    8198      17.8036
    8199      17.0771
    8200      17.5582
    8201      18.3493
    8202      18.3002
    8203      18.7399
    8204      19.3921
    8205      19.3967
    8206      19.5953
    8207      19.8838
    8208      20.0430
    8209      20.1915
    8210      19.8461
    8211      19.7990
    8212      20.4640
    8213      21.0409
    8214      20.1069
    8215      21.1246
    8216      21.2967
    8217      20.4846
    8218      21.1879
    8219      20.8326
    8220      21.1493
    8221      20.6823
    8222      20.4986
    8223      20.6097
    8224      21.0148
    8225      20.5838
    8226      21.1197
    8227      19.8368
    8228      20.0262
    8229      20.0941
    8230      19.1952
    8231      19.5944
    8232      19.6623
    8233      18.6203
    8234      19.4967
    8235      19.9244
    8236      18.8685
    8237      19.1240
    8238      19.4313
    8239      19.2585
    8240      20.1641
    8241      19.7499
    8242      19.8983
    8243      19.5043
    8244      20.0014
    8245      20.0098
    8246      20.1512
    8247      18.9274
    8248      19.6790
    8249      19.4682
    8250      19.6023
    8251      19.5248
    8252      18.8072
    8253      17.7688
    8254      18.7712
    8255      19.1765
    8256      18.7183
    8257      18.7494
    8258      18.6218
    8259      18.0059
    8260      18.6321
    8261      18.4717
    8262      18.2400
    8263      18.4728
    8264      17.6119
    8265      17.5184
    8266      18.0991
    8267      17.8507
    8268      16.5816
    8269      17.4189
    8270      16.5452
    8271      17.1316
    8272      17.6693
    8273      17.6738
    8274      17.5063
    8275      17.7814
    8276      16.9640
    8277      17.2292
    8278      15.9757
    8279      15.8694
    8280      15.3763
    8281      15.1156
    8282      15.5015
    8283      15.5305
    8284      16.2799
    8285      16.5335
    8286      16.7824
    8287      17.2616
    8288      17.1316
    8289      17.6011
    8290      16.6308
    8291      17.1248
    8292      17.3198
    8293      17.2447
    8294      16.4393
    8295      17.1617
    8296      17.1626
    8297      17.1041
    8298      16.0145
    8299      16.0556
    8300      15.9153
    8301      16.5044
    8302      16.3115
    8303      17.0449
    8304      17.9697
    8305      16.5407
    8306      16.1607
    8307      16.1013
    8308      17.1540
    8309      15.9941
    8310      16.8205
    8311      16.1794
    8312      16.3389
    8313      17.8483
    8314      17.6436
    8315      17.2862
    8316      16.4759
    8317      16.8759
    8318      16.9244
    8319      16.9092
    8320      16.3510
    8321      16.4550
    8322      16.0120
    8323      16.0969
    8324      15.6417
    8325      16.5372
    8326      16.4832
    8327      15.7737
    8328      16.7644
    8329      17.1308
    8330      17.3116
    8331      17.3381
    8332      16.6676
    8333      16.2740
    8334      17.4830
    8335      18.2331
    8336      18.7319
    8337      19.0052
    8338      18.3815
    8339      18.2775
    8340      18.4031
    8341      18.6534
    8342      18.4001
    8343      18.1202
    8344      18.3939
    8345      19.6472
    8346      19.0575
    8347      19.5500
    8348      20.5972
    8349      18.9263
    8350      18.5576
    8351      19.1225
    8352      19.0657
    8353      17.9903
    8354      18.5668
    8355      18.5725
    8356      18.8698
    8357      18.8481
    8358      18.7726
    8359      18.6459
    8360      19.4649
    8361      18.1931
    8362      18.9364
    8363      18.3887
    8364      18.4598
    8365      18.5149
    8366      18.7680
    8367      18.3943
    8368      18.3189
    8369      19.1258
    8370      18.5729
    8371      18.8551
    8372      18.9587
    8373      18.3672
    8374      17.1504
    8375      17.8557
    8376      17.4594
    8377      17.9452
    8378      17.6198
    8379      18.3354
    8380      17.7648
    8381      17.3611
    8382      17.6806
    8383      17.8699
    8384      18.4510
    8385      17.7704
    8386      17.7636
    8387      17.1330
    8388      17.2939
    8389      16.4781
    8390      17.0580
    8391      17.2086
    8392      17.5646
    8393      16.2611
    8394      17.3787
    8395      16.8599
    8396      15.7846
    8397      16.8127
    8398      16.4024
    8399      16.6478
    8400      16.6502
    8401      16.2854
    8402      15.8414
    8403      16.1021
    8404      16.9923
    8405      17.0183
    8406      15.9386
    8407      16.6424
    8408      17.9528
    8409      17.4709
    8410      16.8437
    8411      17.0590
    8412      17.6091
    8413      17.9111
    8414      18.3121
    8415      18.3444
    8416      18.2198
    8417      18.0842
    8418      18.1542
    8419      17.7510
    8420      17.9215
    8421      17.8320
    8422      17.7309
    8423      16.8231
    8424      16.4358
    8425      16.1477
    8426      16.5463
    8427      16.2847
    8428      16.4968
    8429      16.2698
    8430      15.3076
    8431      16.1449
    8432      17.0592
    8433      16.3416
    8434      16.9319
    8435      17.4534
    8436      18.0141
    8437      17.4663
    8438      17.5848
    8439      17.4117
    8440      17.4661
    8441      17.0442
    8442      17.2089
    8443      17.2491
    8444      17.3647
    8445      16.7094
    8446      17.4596
    8447      17.5370
    8448      18.2246
    8449      17.0513
    8450      18.0371
    8451      18.0073
    8452      18.6181
    8453      19.0976
    8454      19.4218
    8455      19.4461
    8456      17.9485
    8457      17.8538
    8458      16.6824
    8459      16.5513
    8460      16.2453
    8461      16.6483
    8462      16.5236
    8463      15.7412
    8464      15.7627
    8465      16.4523
    8466      15.9982
    8467      15.7345
    8468      16.4827
    8469      17.2485
    8470      18.1924
    8471      17.4636
    8472      17.3054
    8473      17.0454
    8474      16.3672
    8475      17.3290
    8476      17.4851
    8477      17.2278
    8478      17.4252
    8479      18.3905
    8480      18.4260
    8481      18.2679
    8482      18.9193
    8483      18.8170
    8484      18.5079
    8485      19.1381
    8486      18.1634
    8487      18.2085
    8488      19.0151
    8489      18.7078
    8490      19.0708
    8491      18.5446
    8492      17.8217
    8493      17.9772
    8494      18.0550
    8495      18.1359
    8496      18.4088
    8497      17.8596
    8498      16.8485
    8499      17.0414
    8500      17.2907
    8501      17.5696
    8502      17.8105
    8503      17.6025
    8504      17.5717
    8505      18.1177
    8506      17.3568
    8507      18.2056
    8508      18.4377
    8509      18.5953
    8510      19.2433
    8511      19.3319
    8512      19.4957
    8513      18.7849
    8514      18.6734
    8515      19.1951
    8516      19.5828
    8517      19.0387
    8518      18.9614
    8519      19.1754
    8520      18.7253
    8521      19.1077
    8522      18.2040
    8523      17.8646
    8524      19.0596
    8525      19.5867
    8526      19.8460
    8527      20.4527
    8528      19.7927
    8529      20.4437
    8530      20.2984
    8531      19.6200
    8532      19.3707
    8533      19.7746
    8534      20.0025
    8535      19.9649
    8536      19.8898
    8537      20.2168
    8538      20.4412
    8539      19.1013
    8540      19.6678
    8541      19.4064
    8542      19.5546
    8543      19.7620
    8544      20.7084
    8545      20.2194
    8546      20.3242
    8547      20.7439
    8548      21.1950
    8549      22.2557
    8550      22.4595
    8551      22.9034
    8552      22.2257
    8553      23.1015
    8554      22.6930
    8555      21.5290
    8556      22.7226
    8557      21.8979
    8558      22.1808
    8559      22.1517
    8560      22.1709
    8561      21.1706
    8562      21.6630
    8563      21.4540
    8564      21.2693
    8565      21.6289
    8566      22.0982
    8567      21.8246
    8568      21.8459
    8569      22.1994
    8570      22.1479
    8571      21.9464
    8572      21.5335
    8573      21.2178
    8574      21.9239
    8575      21.2254
    8576      21.0491
    8577      21.6763
    8578      21.6741
    8579      20.8248
    8580      22.0215
    8581      21.5298
    8582      20.6769
    8583      19.2876
    8584      19.7192
    8585      20.6138
    8586      20.5703
    8587      21.2956
    8588      20.9160
    8589      20.9247
    8590      21.9841
    8591      21.1930
    8592      21.8472
    8593      21.6211
    8594      22.2081
    8595      21.5550
    8596      22.2029
    8597      21.8656
    8598      23.1100
    8599      22.1093
    8600      22.6861
    8601      22.3658
    8602      22.7054
    8603      22.7537
    8604      22.2075
    8605      22.8903
    8606      23.1373
    8607      23.1741
    8608      22.5640
    8609      22.5064
    8610      22.3395
    8611      22.5465
    8612      23.2174
    8613      23.0969
    8614      23.5424
    8615      22.9698
    8616      22.3284
    8617      23.2677
    8618      23.1519
    8619      22.5793
    8620      22.6872
    8621      23.2427
    8622      22.9567
    8623      23.4374
    8624      23.2452
    8625      22.8233
    8626      22.6284
    8627      23.0358
    8628      23.0415
    8629      22.7897
    8630      22.4854
    8631      22.6927
    8632      22.5252
    8633      22.2777
    8634      21.9503
    8635      22.2364
    8636      21.7040
    8637      20.5812
    8638      21.4305
    8639      20.9762
    8640      20.5291
    8641      20.1409
    8642      20.1960
    8643      21.3241
    8644      21.1891
    8645      21.3491
    8646      21.7336
    8647      21.1964
    8648      20.4790
    8649      20.3398
    8650      20.4112
    8651      20.9887
    8652      20.4790
    8653      19.6560
    8654      19.1196
    8655      19.7960
    8656      21.0748
    8657      20.7690
    8658      19.8278
    8659      20.1695
    8660      21.4638
    8661      21.2942
    8662      22.2510
    8663      21.2079
    8664      20.8970
    8665      21.6347
    8666      22.4441
    8667      22.3161
    8668      21.6285
    8669      22.2000
    8670      22.4350
    8671      22.6266
    8672      21.9974
    8673      21.7506
    8674      22.3806
    8675      22.5956
    8676      22.9947
    8677      22.6209
    8678      23.5153
    8679      23.0096
    8680      23.7784
    8681      23.0694
    8682      23.3254
    8683      23.0868
    8684      23.5349
    8685      23.0089
    8686      22.9671
    8687      23.1609
    8688      21.9948
    8689      22.9814
    8690      22.7753
    8691      22.6016
    8692      22.9125
    8693      22.8506
    8694      23.4380
    8695      23.4990
    8696      22.5358
    8697      22.9811
    8698      22.9757
    8699      22.0094
    8700      22.4128
    8701      21.3959
    8702      22.9787
    8703      22.7987
    8704      22.7286
    8705      23.1419
    8706      22.9433
    8707      23.7937
    8708      24.1401
    8709      24.3025
    8710      23.9673
    8711      24.5117
    8712      24.8875
    8713      24.1114
    8714      24.5136
    8715      25.2544
    8716      25.8013
    8717      25.8710
    8718      25.4339
    8719      26.2526
    8720      25.4344
    8721      25.4966
    8722      24.8956
    8723      25.2742
    8724      25.1981
    8725      24.4750
    8726      24.2799
    8727      23.6782
    8728      24.1595
    8729      23.3426
    8730      24.2770
    8731      24.5852
    8732      24.0971
    8733      24.0953
    8734      24.0860
    8735      24.0382
    8736      23.5920
    8737      23.5168
    8738      23.7183
    8739      23.1352
    8740      23.3596
    8741      22.6030
    8742      23.1395
    8743      23.2252
    8744      22.9670
    8745      22.9861
    8746      23.7521
    8747      23.6727
    8748      23.6737
    8749      23.4620
    8750      22.9229
    8751      23.2314
    8752      23.4361
    8753      22.9685
    8754      23.2742
    8755      23.0435
    8756      23.1322
    8757      23.1310
    8758      23.7365
    8759      23.5350
    8760      22.7655
    8761      23.3057
    8762      23.0278
    8763      22.9382
    8764      23.6104
    8765      23.1563
    8766      23.8976
    8767      23.7116
    8768      23.9597
    8769      22.9664
    8770      23.2705
    8771      22.3669
    8772      22.5667
    8773      22.6296
    8774      22.4033
    8775      22.1604
    8776      22.1687
    8777      22.6228
    8778      23.2264
    8779      24.2284
    8780      24.3489
    8781      24.3521
    8782      23.5474
    8783      22.8219
    8784      23.4160
    8785      23.5275
    8786      22.8510
    8787      23.0438
    8788      23.6568
    8789      23.6070
    8790      24.1440
    8791      24.1000
    8792      23.6109
    8793      23.6964
    8794      23.1912
    8795      23.1871
    8796      23.5758
    8797      23.3144
    8798      23.3031
    8799      23.8582
    8800      23.6236
    8801      23.7986
    8802      23.3454
    8803      24.5026
    8804      24.1210
    8805      24.5803
    8806      23.7599
    8807      23.7803
    8808      23.8086
    8809      24.1184
    8810      24.2992
    8811      23.8188
    8812      24.9370
    8813      24.0094
    8814      23.8895
    8815      23.8798
    8816      23.9347
    8817      24.3853
    8818      25.5358
    8819      24.6324
    8820      24.3151
    8821      24.3455
    8822      24.7738
    8823      23.9529
    8824      23.9667
    8825      23.9698
    8826      23.7533
    8827      24.3227
    8828      24.1100
    8829      24.6739
    8830      24.5160
    8831      24.2751
    8832      24.1039
    8833      24.1011
    8834      24.2213
    8835      24.4935
    8836      24.1553
    8837      23.5433
    8838      23.6668
    8839      23.5178
    8840      23.6253
    8841      23.0724
    8842      22.2983
    8843      22.8180
    8844      22.8674
    8845      22.2171
    8846      23.1167
    8847      22.4867
    8848      22.5273
    8849      22.6373
    8850      22.9677
    8851      23.9037
    8852      23.7560
    8853      23.6249
    8854      24.4211
    8855      23.8603
    8856      24.2207
    8857      23.9501
    8858      23.8057
    8859      23.9166
    8860      24.1462
    8861      24.6599
    8862      23.5838
    8863      24.2431
    8864      23.4792
    8865      23.1366
    8866      22.9884
    8867      22.0038
    8868      21.8180
    8869      21.7813
    8870      21.9517
    8871      22.1650
    8872      22.4503
    8873      21.9672
    8874      21.2991
    8875      20.9884
    8876      21.1387
    8877      23.0241
    8878      22.0685
    8879      22.0937
    8880      22.9249
    8881      21.4299
    8882      21.2399
    8883      20.6851
    8884      21.4699
    8885      20.8089
    8886      21.0479
    8887      20.8160
    8888      20.2305
    8889      20.9769
    8890      19.4416
    8891      20.1934
    8892      20.0365
    8893      20.3964
    8894      20.9951
    8895      21.8153
    8896      20.1496
    8897      20.8539
    8898      20.7636
    8899      21.8718
    8900      21.3293
    8901      21.2232
    8902      21.0455
    8903      21.5062
    8904      21.1470
    8905      21.3078
    8906      21.6380
    8907      22.0910
    8908      22.7824
    8909      22.4484
    8910      22.2596
    8911      22.8539
    8912      22.9402
    8913      22.7044
    8914      21.8447
    8915      22.7283
    8916      22.4176
    8917      22.4394
    8918      21.8837
    8919      21.1262
    8920      21.8861
    8921      21.1895
    8922      21.3358
    8923      21.7811
    8924      22.0824
    8925      22.0320
    8926      21.9351
    8927      20.7917
    8928      21.6154
    8929      21.1629
    8930      21.5700
    8931      21.2803
    8932      22.5953
    8933      22.0916
    8934      22.5502
    8935      22.3916
    8936      21.5222
    8937      21.7569
    8938      22.4372
    8939      22.3533
    8940      21.6647
    8941      22.5530
    8942      22.4496
    8943      22.8308
    8944      22.1752
    8945      22.7266
    8946      22.0094
    8947      22.0670
    8948      21.4619
    8949      21.4304
    8950      21.1780
    8951      21.5238
    8952      20.9716
    8953      21.9564
    8954      22.3194
    8955      21.3096
    8956      22.1242
    8957      22.6501
    8958      21.8704
    8959      22.1211
    8960      21.6561
    8961      21.4591
    8962      22.2820
    8963      21.2600
    8964      21.1595
    8965      20.7635
    8966      21.3835
    8967      21.3067
    8968      21.0412
    8969      22.0674
    8970      21.9999
    8971      22.9449
    8972      22.5554
    8973      22.0502
    8974      21.7138
    8975      21.6937
    8976      21.5807
    8977      22.3600
    8978      21.7330
    8979      21.7291
    8980      21.5916
    8981      21.0066
    8982      21.8667
    8983      21.4497
    8984      21.5573
    8985      21.5537
    8986      21.3536
    8987      21.1537
    8988      21.6826
    8989      21.6184
    8990      21.2340
    8991      21.3284
    8992      21.5421
    8993      21.0026
    8994      21.6592
    8995      21.4960
    8996      21.8348
    8997      21.8938
    8998      21.7716
    8999      22.0446
    9000      22.5378
    9001      21.6804
    9002      22.3970
    9003      22.1232
    9004      22.2089
    9005      21.6028
    9006      21.9933
    9007      22.1609
    9008      21.6336
    9009      22.0267
    9010      21.0054
    9011      21.6281
    9012      21.1625
    9013      21.6309
    9014      21.9354
    9015      21.3247
    9016      21.3482
    9017      21.3747
    9018      21.6960
    9019      22.2053
    9020      21.3214
    9021      21.8913
    9022      21.9579
    9023      21.7811
    9024      22.5478
    9025      21.7048
    9026      21.7194
    9027      21.8224
    9028      21.1049
    9029      20.8346
    9030      20.8196
    9031      19.6017
    9032      20.6351
    9033      21.2589
    9034      20.8078
    9035      20.4999
    9036      20.3043
    9037      21.4450
    9038      21.1857
    9039      20.7468
    9040      20.6797
    9041      20.4878
    9042      21.2788
    9043      21.0469
    9044      20.5415
    9045      21.2508
    9046      20.5872
    9047      21.5392
    9048      21.3352
    9049      20.9577
    9050      20.6381
    9051      20.4767
    9052      20.3492
    9053      20.6816
    9054      20.0873
    9055      19.1797
    9056      19.5328
    9057      19.4811
    9058      19.6634
    9059      20.6462
    9060      20.8953
    9061      20.6075
    9062      20.9835
    9063      19.6326
    9064      19.8041
    9065      19.4125
    9066      20.3781
    9067      20.5702
    9068      21.0960
    9069      21.5747
    9070      21.1999
    9071      22.0533
    9072      21.3581
    9073      21.1686
    9074      20.7468
    9075      21.1832
    9076      20.5705
    9077      21.1872
    9078      20.7678
    9079      20.2824
    9080      20.4612
    9081      20.9940
    9082      20.8054
    9083      20.6680
    9084      20.9040
    9085      21.3091
    9086      20.1484
    9087      20.3245
    9088      19.9518
    9089      20.3981
    9090      20.7836
    9091      21.1152
    9092      21.2017
    9093      20.5036
    9094      21.1049
    9095      20.3663
    9096      20.0959
    9097      19.7866
    9098      19.9366
    9099      19.5826
    9100      20.0384
    9101      19.8523
    9102      20.0037
    9103      20.4375
    9104      19.5568
    9105      19.9583
    9106      21.3493
    9107      20.9704
    9108      20.5524
    9109      20.7672
    9110      21.4621
    9111      21.1424
    9112      21.7712
    9113      20.6766
    9114      20.0503
    9115      19.7945
    9116      19.4472
    9117      19.8517
    9118      19.9371
    9119      19.0676
    9120      19.5688
    9121      18.9286
    9122      19.9263
    9123      19.7332
    9124      20.0060
    9125      19.3901
    9126      20.1040
    9127      19.0689
    9128      18.9201
    9129      19.8517
    9130      20.0544
    9131      19.6531
    9132      20.2390
    9133      19.6052
    9134      19.4398
    9135      19.4886
    9136      19.8481
    9137      19.9785
    9138      20.1233
    9139      19.3725
    9140      19.0323
    9141      18.5140
    9142      18.2883
    9143      17.9339
    9144      18.0612
    9145      18.3507
    9146      18.5097
    9147      18.1414
    9148      17.1465
    9149      18.2113
    9150      17.7287
    9151      17.9610
    9152      17.4950
    9153      17.7468
    9154      17.5337
    9155      17.9964
    9156      18.9068
    9157      18.0506
    9158      18.3220
    9159      18.7091
    9160      18.4155
    9161      18.7055
    9162      18.1402
    9163      17.9886
    9164      18.1812
    9165      18.3608
    9166      18.4847
    9167      18.9359
    9168      18.4532
    9169      19.1579
    9170      19.3558
    9171      18.4175
    9172      18.0646
    9173      18.0875
    9174      18.4032
    9175      18.7320
    9176      18.4153
    9177      19.0410
    9178      19.1270
    9179      19.7658
    9180      19.2219
    9181      19.4728
    9182      18.6610
    9183      18.7058
    9184      18.8802
    9185      19.1030
    9186      18.5503
    9187      19.0354
    9188      19.3950
    9189      19.5267
    9190      18.9941
    9191      19.0698
    9192      19.2953
    9193      19.6611
    9194      19.1748
    9195      18.7440
    9196      19.3391
    9197      19.5428
    9198      19.8840
    9199      19.3556
    9200      18.5270
    9201      18.7012
    9202      18.9899
    9203      19.2507
    9204      19.0494
    9205      19.2890
    9206      19.0110
    9207      18.5500
    9208      18.9520
    9209      19.8015
    9210      18.9437
    9211      19.1797
    9212      19.6752
    9213      19.7480
    9214      18.7608
    9215      19.1175
    9216      18.3053
    9217      18.0106
    9218      18.5709
    9219      18.6745
    9220      18.3495
    9221      17.4964
    9222      18.0979
    9223      18.5505
    9224      17.7287
    9225      17.7487
    9226      17.7640
    9227      18.0001
    9228      18.0408
    9229      17.3215
    9230      18.1547
    9231      17.4243
    9232      18.0859
    9233      18.4097
    9234      18.0996
    9235      19.2295
    9236      18.9491
    9237      18.6771
    9238      19.4583
    9239      18.3930
    9240      18.1255
    9241      17.8407
    9242      17.4581
    9243      18.3214
    9244      18.4192
    9245      18.2305
    9246      18.3334
    9247      18.6897
    9248      18.6266
    9249      17.9483
    9250      17.4372
    9251      18.2215
    9252      18.6309
    9253      17.7914
    9254      18.0740
    9255      17.6438
    9256      18.1633
    9257      18.5920
    9258      17.4253
    9259      17.8517
    9260      18.8785
    9261      17.9631
    9262      18.4459
    9263      19.2864
    9264      19.0466
    9265      19.3592
    9266      18.4798
    9267      18.4201
    9268      19.1802
    9269      18.2979
    9270      17.8585
    9271      17.1941
    9272      18.0701
    9273      18.1111
    9274      18.0308
    9275      17.8386
    9276      18.1898
    9277      17.8684
    9278      17.6265
    9279      16.9247
    9280      18.0422
    9281      17.0835
    9282      17.4451
    9283      16.9149
    9284      16.6026
    9285      16.6064
    9286      15.8578
    9287      16.0869
    9288      16.2557
    9289      16.2900
    9290      16.8020
    9291      17.2255
    9292      16.6177
    9293      15.9867
    9294      16.0663
    9295      16.2572
    9296      16.4492
    9297      17.1050
    9298      16.4206
    9299      16.8499
    9300      17.1300
    9301      17.7633
    9302      18.5768
    9303      18.2319
    9304      18.6795
    9305      18.9478
    9306      18.5868
    9307      18.9429
    9308      18.1448
    9309      18.3087
    9310      18.2672
    9311      18.3148
    9312      18.4860
    9313      18.5221
    9314      19.1754
    9315      18.1258
    9316      18.8000
    9317      18.6044
    9318      17.6448
    9319      18.4494
    9320      18.7214
    9321      18.1086
    9322      18.3189
    9323      17.3937
    9324      17.4786
    9325      18.4404
    9326      19.0879
    9327      18.7306
    9328      18.9431
    9329      18.7817
    9330      18.4545
    9331      18.5417
    9332      18.2735
    9333      18.4973
    9334      18.1634
    9335      19.0354
    9336      18.4461
    9337      17.6879
    9338      18.0362
    9339      17.8054
    9340      17.6534
    9341      18.0394
    9342      17.0022
    9343      16.3516
    9344      16.8625
    9345      16.6219
    9346      17.4559
    9347      16.7925
    9348      17.6245
    9349      18.7295
    9350      18.1390
    9351      18.6146
    9352      18.7824
    9353      19.0050
    9354      18.8289
    9355      18.3975
    9356      18.0812
    9357      18.8226
    9358      18.1321
    9359      18.8367
    9360      19.4954
    9361      18.8244
    9362      18.9688
    9363      18.3823
    9364      17.2643
    9365      18.2102
    9366      17.9423
    9367      18.1914
    9368      17.3763
    9369      17.7949
    9370      17.4130
    9371      17.2937
    9372      17.3688
    9373      17.8292
    9374      17.3348
    9375      17.9183
    9376      18.4306
    9377      18.5973
    9378      18.2311
    9379      17.7416
    9380      18.9100
    9381      18.4040
    9382      18.3882
    9383      18.5996
    9384      18.1307
    9385      18.4371
    9386      18.1489
    9387      17.5657
    9388      17.8356
    9389      17.5832
    9390      17.4196
    9391      18.3321
    9392      17.6488
    9393      17.7389
    9394      17.3797
    9395      17.9088
    9396      17.2819
    9397      18.5421
    9398      18.0551
    9399      18.3974
    9400      18.0141
    9401      18.2833
    9402      18.6062
    9403      18.9876
    9404      18.7872
    9405      19.5535
    9406      19.2027
    9407      19.5755
    9408      19.7797
    9409      18.9604
    9410      18.8500
    9411      18.4678
    9412      19.0946
    9413      19.3516
    9414      18.9422
    9415      19.3553
    9416      19.4598
    9417      18.9008
    9418      19.7003
    9419      20.3573
    9420      20.1937
    9421      18.3990
    9422      19.3075
    9423      19.2565
    9424      18.8197
    9425      18.6062
    9426      18.9200
    9427      19.3921
    9428      18.6245
    9429      18.8190
    9430      18.9238
    9431      18.5045
    9432      18.9048
    9433      18.8845
    9434      18.2112
    9435      17.4166
    9436      17.3140
    9437      18.2336
    9438      18.1898
    9439      18.8096
    9440      19.1865
    9441      19.1496
    9442      18.8293
    9443      18.7830
    9444      18.9676
    9445      18.8581
    9446      19.1223
    9447      18.5704
    9448      18.6786
    9449      19.1459
    9450      19.1805
    9451      19.1263
    9452      19.4954
    9453      18.7122
    9454      19.1519
    9455      19.0965
    9456      19.3751
    9457      18.7165
    9458      18.3552
    9459      19.0685
    9460      20.1599
    9461      20.1101
    9462      19.5928
    9463      20.0414
    9464      20.8377
    9465      21.2391
    9466      21.9666
    9467      20.6610
    9468      20.8190
    9469      20.2636
    9470      20.9539
    9471      21.2042
    9472      20.5739
    9473      21.3827
    9474      21.0024
    9475      20.7352
    9476      20.4305
    9477      20.3504
    9478      19.8742
    9479      20.6893
    9480      21.1763
    9481      20.8494
    9482      21.6217
    9483      20.7071
    9484      21.7631
    9485      21.0882
    9486      20.5636
    9487      21.2994
    9488      19.6944
    9489      20.3012
    9490      20.8868
    9491      20.6424
    9492      21.2112
    9493      20.9675
    9494      20.4422
    9495      20.3158
    9496      20.2091
    9497      20.5559
    9498      21.4664
    9499      20.6251
    9500      20.9880
    9501      19.5930
    9502      19.0858
    9503      20.4760
    9504      20.5825
    9505      21.0788
    9506      20.0868
    9507      20.6114
    9508      20.7097
    9509      20.7262
    9510      21.6048
    9511      21.5469
    9512      22.1357
    9513      21.7549
    9514      20.5737
    9515      20.9775
    9516      21.5355
    9517      20.7035
    9518      21.4356
    9519      21.3119
    9520      21.5174
    9521      21.6813
    9522      21.1450
    9523      20.6893
    9524      20.2518
    9525      21.3402
    9526      21.3257
    9527      21.3174
    9528      21.9066
    9529      22.2117
    9530      22.1269
    9531      21.7145
    9532      21.3534
    9533      21.7050
    9534      20.3823
    9535      20.2088
    9536      19.5734
    9537      19.7780
    9538      20.1556
    9539      19.5658
    9540      19.4737
    9541      19.6707
    9542      20.4259
    9543      20.3289
    9544      20.5059
    9545      20.2387
    9546      20.6818
    9547      20.0281
    9548      20.5996
    9549      19.8044
    9550      20.1873
    9551      19.7169
    9552      18.7110
    9553      19.6532
    9554      20.0406
    9555      19.7075
    9556      20.8774
    9557      19.7777
    9558      19.2717
    9559      18.8183
    9560      18.9991
    9561      18.4039
    9562      18.1224
    9563      18.4178
    9564      19.6728
    9565      19.7187
    9566      19.5952
    9567      19.2525
    9568      19.5161
    9569      19.0456
    9570      20.0126
    9571      20.1288
    9572      19.6219
    9573      19.9396
    9574      19.0866
    9575      19.5529
    9576      19.7176
    9577      20.4724
    9578      19.7233
    9579      20.3234
    9580      19.6422
    9581      19.9793
    9582      19.9947
    9583      19.8754
    9584      20.2986
    9585      21.2644
    9586      20.4494
    9587      20.6671
    9588      21.2023
    9589      20.8711
    9590      20.8950
    9591      21.8270
    9592      21.0084
    9593      21.3285
    9594      22.0721
    9595      21.7702
    9596      21.8871
    9597      21.5740
    9598      21.4692
    9599      20.7512
    9600      20.4131
    9601      21.2098
    9602      21.6125
    9603      22.0260
    9604      22.3964
    9605      21.7350
    9606      20.8794
    9607      20.5293
    9608      21.3781
    9609      20.7614
    9610      20.8245
    9611      20.2097
    9612      20.2390
    9613      20.8741
    9614      21.8490
    9615      20.8382
    9616      20.4745
    9617      21.2583
    9618      20.9763
    9619      20.5097
    9620      20.8345
    9621      20.8218
    9622      21.8329
    9623      20.3694
    9624      21.7984
    9625      21.4449
    9626      21.9697
    9627      21.8222
    9628      20.7865
    9629      21.1004
    9630      21.0638
    9631      21.0974
    9632      20.8167
    9633      21.2439
    9634      21.5720
    9635      21.9979
    9636      22.4317
    9637      22.6777
    9638      23.1405
    9639      22.0302
    9640      21.7538
    9641      21.4389
    9642      20.9966
    9643      21.6767
    9644      20.5140
    9645      20.3911
    9646      20.2009
    9647      20.1753
    9648      20.9261
    9649      20.6142
    9650      21.0284
    9651      20.5517
    9652      19.5710
    9653      20.3176
    9654      21.3331
    9655      20.7215
    9656      20.5619
    9657      20.6683
    9658      20.9190
    9659      20.5727
    9660      20.7865
    9661      20.1452
    9662      20.2066
    9663      20.8345
    9664      20.1970
    9665      20.6417
    9666      20.7938
    9667      19.9542
    9668      19.7577
    9669      20.3238
    9670      21.2586
    9671      20.6309
    9672      21.0848
    9673      20.3750
    9674      21.9456
    9675      20.9590
    9676      20.8538
    9677      21.1515
    9678      20.8698
    9679      21.3610
    9680      21.4582
    9681      21.2388
    9682      20.7583
    9683      20.9348
    9684      20.3025
    9685      20.4155
    9686      20.6010
    9687      20.7256
    9688      20.3536
    9689      20.2461
    9690      20.4995
    9691      20.3137
    9692      20.0576
    9693      20.4973
    9694      19.9298
    9695      19.8597
    9696      19.9312
    9697      19.9758
    9698      19.9033
    9699      20.8781
    9700      20.7213
    9701      21.4172
    9702      20.4609
    9703      19.3308
    9704      19.2124
    9705      19.5958
    9706      19.6318
    9707      19.8636
    9708      19.5409
    9709      19.6605
    9710      18.9355
    9711      19.6650
    9712      19.2660
    9713      19.5793
    9714      18.9539
    9715      18.9793
    9716      19.5666
    9717      19.4486
    9718      18.8647
    9719      18.2989
    9720      18.0032
    9721      18.3983
    9722      18.7229
    9723      19.6699
    9724      19.5283
    9725      19.5915
    9726      19.4263
    9727      19.7674
    9728      18.7583
    9729      19.4678
    9730      19.4223
    9731      19.1461
    9732      18.6687
    9733      19.2384
    9734      19.2205
    9735      19.5522
    9736      18.8485
    9737      18.4237
    9738      17.8057
    9739      18.2528
    9740      18.0145
    9741      18.8447
    9742      19.3537
    9743      18.8312
    9744      18.8530
    9745      18.7452
    9746      19.3261
    9747      19.5153
    9748      19.3549
    9749      18.5650
    9750      19.0242
    9751      18.2743
    9752      18.4098
    9753      18.5956
    9754      18.3273
    9755      19.0315
    9756      18.4701
    9757      18.5338
    9758      17.8619
    9759      18.4821
    9760      17.8690
    9761      18.1267
    9762      17.6627
    9763      18.0102
    9764      18.6035
    9765      18.1551
    9766      18.8912
    9767      19.3441
    9768      18.7551
    9769      19.2310
    9770      19.0357
    9771      19.2384
    9772      18.1502
    9773      18.0209
    9774      18.6943
    9775      19.2679
    9776      19.5276
    9777      19.3077
    9778      19.7792
    9779      17.8160
    9780      18.7323
    9781      18.5329
    9782      19.0548
    9783      17.8413
    9784      17.5929
    9785      18.4935
    9786      18.6092
    9787      18.1852
    9788      18.4335
    9789      17.9888
    9790      18.1104
    9791      18.6256
    9792      18.1108
    9793      19.5484
    9794      19.6219
    9795      19.3628
    9796      19.5861
    9797      19.4345
    9798      19.0288
    9799      18.5646
    9800      19.0309
    9801      19.1022
    9802      19.9953
    9803      19.3645
    9804      18.8367
    9805      18.2477
    9806      17.9809
    9807      17.8646
    9808      18.3508
    9809      19.1795
    9810      17.8004
    9811      18.6850
    9812      17.6989
    9813      16.9541
    9814      16.9515
    9815      17.2400
    9816      17.8268
    9817      18.0233
    9818      18.7832
    9819      18.5904
    9820      19.6374
    9821      19.4442
    9822      19.8125
    9823      20.3848
    9824      20.1596
    9825      19.7082
    9826      19.3170
    9827      20.2294
    9828      20.4335
    9829      21.1708
    9830      20.8217
    9831      21.5523
    9832      21.1815
    9833      21.8660
    9834      21.9376
    9835      21.8187
    9836      21.0858
    9837      21.1954
    9838      21.3187
    9839      20.8150
    9840      20.7458
    9841      20.1214
    9842      19.9020
    9843      20.2476
    9844      19.4662
    9845      19.0506
    9846      19.1331
    9847      18.6450
    9848      18.8154
    9849      19.3944
    9850      19.1531
    9851      19.4047
    9852      19.2733
    9853      19.7608
    9854      19.2870
    9855      19.2364
    9856      19.6363
    9857      19.7785
    9858      19.6669
    9859      19.0683
    9860      19.3849
    9861      19.2688
    9862      19.7672
    9863      20.2037
    9864      20.1883
    9865      20.1842
    9866      20.3323
    9867      20.2731
    9868      20.1963
    9869      20.0698
    9870      19.9481
    9871      20.5528
    9872      20.1122
    9873      19.9395
    9874      19.5054
    9875      19.3576
    9876      19.6333
    9877      20.0426
    9878      20.4297
    9879      20.9684
    9880      21.1240
    9881      20.8081
    9882      20.7288
    9883      21.1616
    9884      21.4891
    9885      21.9196
    9886      20.8021
    9887      21.1848
    9888      21.1071
    9889      21.4297
    9890      21.6085
    9891      21.0786
    9892      20.3539
    9893      20.0151
    9894      20.5184
    9895      20.0164
    9896      19.7642
    9897      19.5117
    9898      19.6389
    9899      19.5602
    9900      19.8378
    9901      19.5654
    9902      19.5104
    9903      19.0083
    9904      18.5548
    9905      19.5710
    9906      20.3976
    9907      20.6135
    9908      19.9087
    9909      20.3932
    9910      20.1985
    9911      20.0567
    9912      19.3422
    9913      19.2686
    9914      19.4771
    9915      19.0488
    9916      19.8581
    9917      20.9531
    9918      21.0609
    9919      20.9122
    9920      20.8458
    9921      20.5024
    9922      20.1388
    9923      19.8498
    9924      20.4239
    9925      20.7578
    9926      21.5264
    9927      21.6631
    9928      22.2694
    9929      21.4294
    9930      21.2735
    9931      21.6805
    9932      21.5079
    9933      20.8772
    9934      20.4013
    9935      21.6652
    9936      21.7823
    9937      20.5592
    9938      21.1452
    9939      20.8399
    9940      21.0135
    9941      21.1700
    9942      20.3433
    9943      20.4195
    9944      20.7702
    9945      21.2456
    9946      21.2482
    9947      21.2111
    9948      19.6823
    9949      20.8754
    9950      21.5700
    9951      21.1288
    9952      20.8529
    9953      20.6021
    9954      20.7405
    9955      20.4258
    9956      21.2819
    9957      21.3963
    9958      21.9723
    9959      21.5015
    9960      21.2679
    9961      21.5619
    9962      20.2494
    9963      21.0239
    9964      20.7621
    9965      21.7210
    9966      20.6355
    9967      21.4277
    9968      21.3753
    9969      21.4428
    9970      21.4408
    9971      21.1998
    9972      22.4384
    9973      21.3439
    9974      22.0923
    9975      22.6959
    9976      22.8991
    9977      21.8270
    9978      21.8835
    9979      20.9526
    9980      20.9018
    9981      21.5477
    9982      22.2168
    9983      21.1970
    9984      21.4144
    9985      21.0863
    9986      22.1010
    9987      22.5805
    9988      21.2771
    9989      21.4488
    9990      21.7038
    9991      21.6536
    9992      21.6143
    9993      21.2590
    9994      21.5247
    9995      21.7677
    9996      21.6808
    9997      21.8528
    9998      21.4116
    9999      22.3025
   10000      21.9293
   10001       8.3807
   10002       8.6358
   10003       8.5213
   10004       8.6946
   10005       8.5077
   10006       8.1413
   10007       8.6994
   10008       8.4724
   10009       8.4477
   10010       8.6328
   10011       8.3656
   10012       8.9065
   10013       9.0369
   10014       8.7557
   10015       8.8317
   10016       8.4906
   10017       8.3275
   10018       8.5759
   10019       8.1830
   10020       8.7021
   10021       8.6356
   10022       8.3371
   10023       8.0771
   10024       8.3341
   10025       8.4581
   10026       8.7179
   10027       8.8940
   10028       8.9477
   10029       8.7896
   10030       8.8686
   10031       8.7698
   10032       8.3456
   10033       8.7067
   10034       8.7679
   10035       8.5856
   10036       9.0928
   10037       8.9110
   10038       8.3217
   10039       8.5647
   10040       8.8098
   10041       8.9190
   10042       8.5260
   10043       7.9999
   10044       8.6790
   10045       8.3842
   10046       8.7220
   10047       9.5149
   10048       8.9331
   10049       8.7866
   10050       8.7821
   10051       9.3110
   10052       9.3153
   10053       8.6592
   10054       9.2296
   10055       8.6036
   10056       8.4251
   10057       8.1444
   10058       8.1719
   10059       8.7432
   10060       8.4271
   10061       8.6698
   10062       8.3123
   10063       8.2728
   10064       8.4584
   10065       8.1004
   10066       8.3366
   10067       8.5617
   10068       8.4342
   10069       7.8592
   10070       8.0244
   10071       8.2134
   10072       7.9730
   10073       7.9552
   10074       8.1548
   10075       8.5507
   10076       8.4312
   10077       8.0763
   10078       8.2745
   10079       8.3315
   10080       8.0077
   10081       8.2792
   10082       8.4237
   10083       8.3437
   10084       8.4178
   10085       8.5330
   10086       8.4446
   10087       8.4055
   10088       8.6045
   10089       8.3984
   10090       8.5920
   10091       7.9922
   10092       8.3789
   10093       8.4170
   10094       8.3898
   10095       8.7295
   10096       8.4605
   10097       7.9272
   10098       8.2966
   10099       8.3481
   10100       8.1574
   10101       8.3257
   10102       8.6351
   10103       7.9334
   10104       7.5279
   10105       8.1484
   10106       8.1848
   10107       8.4571
   10108       8.2342
   10109       8.6724
   10110       8.3152
   10111       8.1292
   10112       8.3612
   10113       8.2134
   10114       8.3985
   10115       8.4382
   10116       8.5857
   10117       8.1762
   10118       8.7740
   10119       8.4481
   10120       8.6722
   10121       8.6164
   10122       8.7621
   10123       8.4749
   10124       8.1305
   10125       8.3838
   10126       8.8607
   10127       8.1801
   10128       8.4843
   10129       8.4077
   10130       8.7485
   10131       8.2724
   10132       8.2649
   10133       8.6167
   10134       8.7806
   10135       8.1575
   10136       8.5441
   10137       8.3158
   10138       8.3423
   10139       7.8011
   10140       8.5339
   10141       8.8703
   10142       8.6314
   10143       8.8861
   10144       8.5621
   10145       8.6956
   10146       8.6862
   10147       8.9848
   10148       9.4715
   10149       8.3720
   10150       8.5617
   10151       8.3779
   10152       8.5233
   10153       8.3549
   10154       8.5513
   10155       8.3871
   10156       8.7400
   10157       8.4484
   10158       8.0036
   10159       8.2067
   10160       8.3907
   10161       8.6955
   10162       8.2866
   10163       8.5704
   10164       8.5709
   10165       8.1842
   10166       8.1528
   10167       8.2876
   10168       8.6960
   10169       7.8203
   10170       7.7511
   10171       8.0014
   10172       8.2492
   10173       8.1333
   10174       8.0316
   10175       7.7300
   10176       7.8191
   10177       8.0653
   10178       8.2578
   10179       8.0957
   10180       8.4160
   10181       8.1549
   10182       7.8509
   10183       8.0179
   10184       7.5930
   10185       7.5504
   10186       7.8042
   10187       7.9926
   10188       8.2201
   10189       8.1387
   10190       8.0903
   10191       8.0656
   10192       7.6644
   10193       7.7382
   10194       7.9195
   10195       8.0647
   10196       8.3247
   10197       7.9758
   10198       8.4522
   10199       7.8373
   10200       8.1666
   10201       8.2372
   10202       8.5574
   10203       8.2333
   10204       8.6931
   10205       8.5793
   10206       8.8349
   10207       8.1705
   10208       8.3638
   10209       8.1649
   10210       8.7866
   10211       8.0470
   10212       8.4246
   10213       8.6096
   10214       8.9264
   10215       8.4954
   10216       8.6378
   10217       8.4368
   10218       8.2566
   10219       8.1179
   10220       8.6252
   10221       8.5234
   10222       8.7724
   10223       8.9340
   10224       8.3955
   10225       8.5311
   10226       8.6775
   10227       8.6650
   10228       8.7721
   10229       7.7673
   10230       8.3441
   10231       8.2434
   10232       7.8536
   10233       8.3040
   10234       8.6129
   10235       8.2630
   10236       7.5783
   10237       8.4668
   10238       8.2669
   10239       8.3359
   10240       8.5470
   10241       8.4640
   10242       8.4709
   10243       8.9759
   10244       8.5483
   10245       8.6986
   10246       9.1983
   10247       8.6524
   10248       8.8302
   10249       8.7665
   10250       8.9890
   10251       8.5290
   10252       9.1090
   10253       8.6488
   10254       8.6742
   10255       8.7666
   10256       8.7361
   10257       8.6957
   10258       8.7069
   10259       8.6167
   10260       8.7661
   10261       8.4851
   10262       8.6189
   10263       8.4550
   10264       8.3630
   10265       8.0684
   10266       8.7852
   10267       7.8148
   10268       7.5758
   10269       7.6606
   10270       7.8867
   10271       8.4353
   10272       8.1203
   10273       8.3038
   10274       8.1118
   10275       8.3691
   10276       8.5098
   10277       8.6812
   10278       8.2980
   10279       8.4669
   10280       8.4695
   10281       8.5477
   10282       8.3023
   10283       8.2214
   10284       7.9964
   10285       8.5834
   10286       8.7280
   10287       8.5790
   10288       8.5166
   10289       8.4961
   10290       8.4230
   10291       8.4562
   10292       8.7472
   10293       8.6365
   10294       8.5051
   10295       8.7392
   10296       8.3105
   10297       8.6499
   10298       8.3850
   10299       8.8605
   10300       8.4350
   10301       9.3720
   10302       8.5233
   10303       9.1217
   10304       8.5945
   10305       9.5527
   10306       8.9638
   10307       8.9355
   10308       9.1745
   10309       8.8825
   10310       9.3193
   10311       8.5523
   10312       8.6331
   10313       8.4773
   10314       8.9067
   10315       9.1944
   10316       8.9692
   10317       8.8855
   10318       8.6807
   10319       8.7482
   10320       8.4395
   10321       8.5113
   10322       8.4294
   10323       9.1371
   10324       9.1645
   10325       8.8455
   10326       9.2558
   10327       8.7593
   10328       8.6314
   10329       8.5177
   10330       8.5361
   10331       8.3476
   10332       8.7831
   10333       8.6382
   10334       8.3490
   10335       8.5220
   10336       8.8048
   10337       8.5601
   10338       8.1430
   10339       8.2775
   10340       8.6709
   10341       8.6199
   10342       9.2888
   10343       9.0630
   10344       8.4400
   10345       8.6380
   10346       8.6943
   10347       9.1453
   10348       8.8315
   10349       8.8540
   10350       8.9164
   10351       8.4889
   10352       8.7463
   10353       8.5745
   10354       8.2407
   10355       9.0150
   10356       8.5810
   10357       8.3638
   10358       8.4638
   10359       8.3757
   10360       8.1211
   10361       8.6921
   10362       8.4364
   10363       8.5889
   10364       8.0677
   10365       8.7982
   10366       8.5509
   10367       8.7068
   10368       8.3926
   10369       8.4770
   10370       8.6551
   10371       8.7549
   10372       8.8558
   10373       8.0470
   10374       8.4858
   10375       8.5238
   10376       8.2720
   10377       8.5903
   10378       8.8021
   10379       8.8536
   10380       9.2081
   10381       8.6798
   10382       8.6094
   10383       8.8342
   10384       8.5228
   10385       8.1080
   10386       8.6472
   10387       8.9113
   10388       8.5345
   10389       8.2157
   10390       7.8439
   10391       8.5799
   10392       8.5599
   10393       8.6731
   10394       8.0142
   10395       8.9447
   10396       8.6716
   10397       8.2017
   10398       7.6651
   10399       7.7392
   10400       8.2380
   10401       7.9098
   10402       8.5037
   10403       8.3276
   10404       8.1411
   10405       8.3784
   10406       8.7785
   10407       8.7963
   10408       8.8269
   10409       8.3820
   10410       8.6336
   10411       8.4260
   10412       8.5483
   10413       8.9673
   10414       8.7718
   10415       8.0590
   10416       8.3038
   10417       8.5797
   10418       8.4812
   10419       8.6795
   10420       8.0702
   10421       8.6974
   10422       8.7683
   10423       8.7491
   10424       8.7204
   10425       8.5829
   10426       8.6162
   10427       8.4684
   10428       8.7586
   10429       8.8445
   10430       8.4738
   10431       8.4127
   10432       8.6534
   10433       8.8429
   10434       8.2371
   10435       8.5260
   10436       8.3657
   10437       8.6461
   10438       8.8679
   10439       8.4108
   10440       9.0501
   10441       8.4427
   10442       8.4967
   10443       8.4944
   10444       8.2067
   10445       8.6939
   10446       8.3420
   10447       9.1023
   10448       8.7913
   10449       8.5219
   10450       8.6360
   10451       8.6352
   10452       8.9920
   10453       8.8772
   10454       8.7745
   10455       9.0434
   10456       8.8219
   10457       8.6953
   10458       8.0280
   10459       8.4284
   10460       8.4921
   10461       8.1556
   10462       8.8371
   10463       8.8215
   10464       8.4662
   10465       8.8072
   10466       8.3453
   10467       8.8270
   10468       8.8225
   10469       8.6113
   10470       8.4472
   10471       8.3254
   10472       8.5307
   10473       8.6004
   10474       8.1760
   10475       8.5038
   10476       8.0452
   10477       8.0237
   10478       7.7677
   10479       8.3605
   10480       7.8610
   10481       8.4643
   10482       8.5197
   10483       8.5589
   10484       8.3803
   10485       8.9010
   10486       8.2575
   10487       8.5359
   10488       8.6280
   10489       8.2629
   10490       8.4504
   10491       8.3914
   10492       8.4312
   10493       8.6297
   10494       8.7909
   10495       8.8895
   10496       8.5920
   10497       8.5923
   10498       8.1661
   10499       8.5056
   10500       8.6354
   10501       7.6930
   10502       8.2630
   10503       7.7031
   10504       7.7692
   10505       7.9713
   10506       8.4069
   10507       8.6963
   10508       8.3341
   10509       8.6189
   10510       8.1842
   10511       8.4139
   10512       8.4851
   10513       8.9843
   10514       8.2921
   10515       8.6525
   10516       9.1557
   10517       8.2130
   10518       8.0520
   10519       8.0219
   10520       8.4651
   10521       8.6073
   10522       7.8341
   10523       8.5243
   10524       8.5824
   10525       8.7379
   10526       8.7568
   10527       8.6354
   10528       8.2710
   10529       8.5576
   10530       8.9902
   10531       8.9019
   10532       8.1892
   10533       8.3338
   10534       7.6142
   10535       7.7380
   10536       8.3040
   10537       8.5526
   10538       8.3926
   10539       8.4126
   10540       8.0881
   10541       7.7691
   10542       7.9200
   10543       8.6564
   10544       8.4177
   10545       8.4803
   10546       8.5796
   10547       8.6031
   10548       8.0704
   10549       7.8052
   10550       8.4510
   10551       8.5300
   10552       8.2558
   10553       8.2812
   10554       8.4617
   10555       7.7521
   10556       7.6896
   10557       8.1358
   10558       8.0787
   10559       7.3266
   10560       8.1334
   10561       7.6785
   10562       7.5250
   10563       8.0628
   10564       7.1964
   10565       7.5970
   10566       7.7839
   10567       7.2946
   10568       7.0891
   10569       7.3695
   10570       7.0017
   10571       6.7879
   10572       6.9315
   10573       7.3338
   10574       7.0106
   10575       7.2384
   10576       7.3800
   10577       7.5557
   10578       7.0875
   10579       7.2478
   10580       6.3084
   10581       7.0615
   10582       6.8368
   10583       6.5125
   10584       6.3861
   10585       6.5914
   10586       6.9166
   10587       6.9241
   10588       7.1699
   10589       6.7985
   10590       7.0454
   10591       5.9235
   10592       6.7707
   10593       6.3197
   10594       6.9229
   10595       6.0050
   10596       6.3373
   10597       6.5942
   10598       6.3178
   10599       6.3217
   10600       6.4427
   10601       6.3708
   10602       6.4198
   10603       6.4708
   10604       6.1893
   10605       6.5292
   10606       6.3250
   10607       6.9438
   10608       6.7930
   10609       6.5158
   10610       6.4799
   10611       7.1696
   10612       6.6606
   10613       6.9689
   10614       7.4508
   10615       6.9151
   10616       7.3554
   10617       7.6590
   10618       6.5592
   10619       7.3244
   10620       7.6247
   10621       7.8203
   10622       7.4359
   10623       6.9678
   10624       6.6813
   10625       6.6869
   10626       7.3218
   10627       6.5146
   10628       6.8825
   10629       7.4644
   10630       7.3762
   10631       7.3560
   10632       7.6242
   10633       7.1543
   10634       7.4754
   10635       6.6437
   10636       6.7719
   10637       6.8301
   10638       7.3265
   10639       6.6549
   10640       6.6593
   10641       6.4659
   10642       6.5145
   10643       6.9515
   10644       7.0924
   10645       6.9331
   10646       6.5670
   10647       6.8770
   10648       6.6043
   10649       6.4435
   10650       6.9662
   10651       6.5138
   10652       6.5418
   10653       7.0862
   10654       6.7723
   10655       7.0631
   10656       7.1079
   10657       7.2717
   10658       7.0350
   10659       7.3896
   10660       7.3943
   10661       6.6770
   10662       7.7850
   10663       7.1951
   10664       7.2078
   10665       7.1431
   10666       7.1231
   10667       8.0036
   10668       7.7518
   10669       7.6061
   10670       7.8218
   10671       7.7305
   10672       7.7724
   10673       7.9495
   10674       8.1013
   10675       7.9605
   10676       8.0380
   10677       7.7588
   10678       7.8362
   10679       7.7727
   10680       7.7084
   10681       7.5394
   10682       7.5967
   10683       7.2814
   10684       7.0874
   10685       7.6356
   10686       7.1731
   10687       7.0120
   10688       6.5534
   10689       7.4353
   10690       7.3647
   10691       7.1324
   10692       7.1587
   10693       7.6030
   10694       7.8054
   10695       7.2690
   10696       7.5908
   10697       7.6415
   10698       7.9723
   10699       7.5469
   10700       7.5616
   10701       6.9511
   10702       7.3058
   10703       7.3344
   10704       7.7940
   10705       7.6196
   10706       7.9308
   10707       7.2779
   10708       7.2430
   10709       7.0829
   10710       7.4738
   10711       7.7291
   10712       7.5705
   10713       8.0299
   10714       6.8212
   10715       7.5959
   10716       7.5048
   10717       7.2880
   10718       7.2273
   10719       7.1499
   10720       7.2491
   10721       7.3615
   10722       7.4408
   10723       7.1258
   10724       7.4932
   10725       7.8245
   10726       7.8535
   10727       7.6470
   10728       7.4358
   10729       7.6824
   10730       7.5108
   10731       6.7903
   10732       6.6348
   10733       7.2467
   10734       7.7257
   10735       7.5967
   10736       6.6391
   10737       6.7178
   10738       6.8111
   10739       6.9741
   10740       7.7179
   10741       7.4651
   10742       7.0001
   10743       7.1471
   10744       6.8159
   10745       7.0834
   10746       7.8020
   10747       7.2462
   10748       7.1467
   10749       7.4389
   10750       7.0801
   10751       7.6237
   10752       7.2238
   10753       7.0871
   10754       6.9169
   10755       8.0063
   10756       7.7248
   10757       6.9645
   10758       7.9921
   10759       7.9159
   10760       7.7198
   10761       7.6529
   10762       7.4753
   10763       7.0880
   10764       7.4809
   10765       7.6562
   10766       6.9718
   10767       7.0670
   10768       7.2039
   10769       7.2040
   10770       7.2328
   10771       6.9154
   10772       7.2307
   10773       7.0624
   10774       7.3727
   10775       7.2244
   10776       7.5327
   10777       6.7941
   10778       7.0920
   10779       6.9874
   10780       6.8279
   10781       6.9607
   10782       7.2070
   10783       6.9387
   10784       6.6667
   10785       7.3001
   10786       7.1266
   10787       7.1035
   10788       7.0856
   10789       7.0375
   10790       7.6573
   10791       7.2292
   10792       7.2941
   10793       7.1591
   10794       6.8295
   10795       7.0771
   10796       6.8100
   10797       7.1311
   10798       6.7935
   10799       7.0525
   10800       7.2133
   10801       7.2527
   10802       6.6574
   10803       6.6782
   10804       6.6344
   10805       6.6756
   10806       6.9148
   10807       6.6448
   10808       6.6574
   10809       6.9492
   10810       7.0337
   10811       6.9516
   10812       7.1346
   10813       7.0411
   10814       6.9364
   10815       7.2688
   10816       6.7586
   10817       6.4888
   10818       6.6306
   10819       7.2238
   10820       6.8050
   10821       6.9407
   10822       6.8623
   10823       6.8430
   10824       6.8210
   10825       6.5001
   10826       6.5422
   10827       6.5968
   10828       6.7216
   10829       6.7017
   10830       6.6837
   10831       6.8194
   10832       6.6632
   10833       6.9565
   10834       6.5685
   10835       6.7272
   10836       6.7958
   10837       7.1099
   10838       6.7460
   10839       6.6290
   10840       6.8820
   10841       7.2017
   10842       6.8106
   10843       6.6186
   10844       6.7709
   10845       6.9524
   10846       6.4280
   10847       6.6594
   10848       6.6718
   10849       6.4622
   10850       6.5740
   10851       6.4834
   10852       6.5797
   10853       6.6339
   10854       6.9551
   10855       6.7908
   10856       6.5540
   10857       6.5743
   10858       6.6909
   10859       6.5636
   10860       6.5142
   10861       6.3816
   10862       6.2287
   10863       6.8341
   10864       6.5522
   10865       6.5584
   10866       6.8218
   10867       6.7651
   10868       6.8017
   10869       6.6350
   10870       6.5946
   10871       6.6440
   10872       6.8657
   10873       6.7826
   10874       6.6153
   10875       6.7026
   10876       6.6836
   10877       6.7110
   10878       6.8779
   10879       6.5392
   10880       6.9681
   10881       6.9228
   10882       6.8862
   10883       6.7994
   10884       6.7434
   10885       6.6934
   10886       6.3714
   10887       6.7633
   10888       6.6971
   10889       6.7947
   10890       6.5074
   10891       6.7586
   10892       6.6834
   10893       6.5550
   10894       7.1173
   10895       6.6091
   10896       6.7433
   10897       6.5087
   10898       6.5490
   10899       6.9004
   10900       6.9496
   10901       6.8785
   10902       6.9787
   10903       6.4156
   10904       6.6129
   10905       6.4679
   10906       6.7205
   10907       6.3544
   10908       6.4379
   10909       6.3113
   10910       6.4235
   10911       6.5132
   10912       6.7554
   10913       6.9156
   10914       6.8600
   10915       6.8049
   10916       6.7440
   10917       6.8024
   10918       6.8404
   10919       6.7994
   10920       6.7725
   10921       6.6610
   10922       6.5541
   10923       6.6235
   10924       7.1080
   10925       6.6968
   10926       6.7753
   10927       6.5313
   10928       6.8781
   10929       6.7967
   10930       6.9351
   10931       6.9040
   10932       6.8009
   10933       6.6818
   10934       7.2370
   10935       6.8103
   10936       6.7561
   10937       6.5146
   10938       7.0381
   10939       7.0048
   10940       7.1044
   10941       6.9890
   10942       6.9484
   10943       7.0743
   10944       6.6868
   10945       6.9344
   10946       6.6913
   10947       6.3377
   10948       6.7051
   10949       6.8514
   10950       7.2464
   10951       6.4371
   10952       6.6931
   10953       6.8379
   10954       6.7009
   10955       6.7710
   10956       6.9413
   10957       6.4868
   10958       6.4941
   10959       6.6510
   10960       6.4293
   10961       6.5704
   10962       6.6174
   10963       6.8677
   10964       6.9060
   10965       6.4971
   10966       6.7461
   10967       6.7374
   10968       6.6681
   10969       6.8718
   10970       6.8723
   10971       6.7907
   10972       7.0832
   10973       7.3846
   10974       6.3194
   10975       7.1290
   10976       6.8349
   10977       6.9175
   10978       6.5770
   10979       6.3749
   10980       6.9324
   10981       6.5699
   10982       6.3952
   10983       6.6002
   10984       6.8101
   10985       7.2476
   10986       6.8631
   10987       6.8050
   10988       6.9411
   10989       7.1241
   10990       6.8596
   10991       6.6546
   10992       7.2284
   10993       6.8931
   10994       6.9500
   10995       7.5249
   10996       7.1337
   10997       7.4053
   10998       7.4311
   10999       7.1442
   11000       7.4203
   11001       6.9315
   11002       7.3905
   11003       7.4940
   11004       7.9964
   11005       7.3047
   11006       7.2029
   11007       7.3357
   11008       7.5883
   11009       7.0752
   11010       7.0677
   11011       7.0225
   11012       6.9888
   11013       6.7374
   11014       7.1255
   11015       7.3849
   11016       7.4346
   11017       8.0443
   11018       7.9257
   11019       7.9470
   11020       7.4946
   11021       7.8807
   11022       8.1437
   11023       7.6365
   11024       7.9564
   11025       7.8199
   11026       7.7065
   11027       7.5533
   11028       8.0093
   11029       8.0714
   11030       7.4070
   11031       7.3559
   11032       7.6510
   11033       7.8544
   11034       7.5337
   11035       7.8328
   11036       7.3896
   11037       7.8473
   11038       7.6381
   11039       7.6058
   11040       7.5971
   11041       7.6775
   11042       7.5680
   11043       7.3688
   11044       7.5982
   11045       7.9168
   11046       8.0730
   11047       7.9375
   11048       7.9477
   11049       8.0955
   11050       8.8244
   11051       8.4516
   11052       7.8624
   11053       7.8916
   11054       7.9901
   11055       7.8799
   11056       7.7695
   11057       7.5908
   11058       7.8699
   11059       7.9596
   11060       7.9493
   11061       7.8236
   11062       8.0142
   11063       7.5909
   11064       7.8078
   11065       7.9817
   11066       7.5000
   11067       7.5498
   11068       7.7824
   11069       7.6167
   11070       8.1319
   11071       7.7583
   11072       7.6578
   11073       7.7278
   11074       8.2087
   11075       7.8679
   11076       7.5076
   11077       7.9238
   11078       7.7828
   11079       7.9598
   11080       7.4693
   11081       7.8686
   11082       7.7759
   11083       7.9738
   11084       7.6213
   11085       7.7098
   11086       7.6212
   11087       7.8861
   11088       7.5240
   11089       7.5656
   11090       7.8037
   11091       8.0038
   11092       7.6628
   11093       7.6538
   11094       7.1785
   11095       7.6084
   11096       7.4173
   11097       7.9887
   11098       7.9401
   11099       7.6445
   11100       7.7245
   11101       7.8592
   11102       8.0513
   11103       8.0220
   11104       7.6680
   11105       8.3694
   11106       7.8663
   11107       7.9610
   11108       7.8605
   11109       7.8742
   11110       7.3617
   11111       7.4198
   11112       8.0862
   11113       8.0286
   11114       8.0645
   11115       7.8072
   11116       8.0086
   11117       7.9637
   11118       7.7182
   11119       7.4822
   11120       7.6390
   11121       7.0588
   11122       7.4569
   11123       7.0368
   11124       6.9094
   11125       6.9964
   11126       6.9413
   11127       6.9267
   11128       7.3963
   11129       7.1627
   11130       7.2016
   11131       7.0173
   11132       7.0725
   11133       6.6172
   11134       6.8580
   11135       6.4410
   11136       7.3287
   11137       7.8506
   11138       6.6727
   11139       6.8715
   11140       6.5680
   11141       6.5842
   11142       7.1554
   11143       7.0568
   11144       6.7355
   11145       7.3875
   11146       6.7781
   11147       7.1471
   11148       7.0028
   11149       6.6635
   11150       7.2477
   11151       6.6339
   11152       6.7096
   11153       7.2562
   11154       7.0922
   11155       7.0178
   11156       6.9687
   11157       7.5059
   11158       6.9638
   11159       6.9409
   11160       7.1247
   11161       6.8207
   11162       7.2339
   11163       6.7899
   11164       6.4776
   11165       7.2491
   11166       7.1075
   11167       7.3394
   11168       6.9875
   11169       6.9775
   11170       7.0340
   11171       6.9586
   11172       7.0581
   11173       7.4801
   11174       6.7744
   11175       7.0619
   11176       7.0280
   11177       6.8130
   11178       7.0490
   11179       7.7501
   11180       7.8124
   11181       7.3133
   11182       6.7906
   11183       7.0654
   11184       6.4597
   11185       6.5421
   11186       7.2924
   11187       7.5303
   11188       7.1089
   11189       6.9266
   11190       6.7659
   11191       6.7279
   11192       6.4686
   11193       7.2271
   11194       7.3497
   11195       6.8043
   11196       6.3556
   11197       6.7015
   11198       6.8298
   11199       7.3565
   11200       7.5806
   11201       6.9842
   11202       7.1540
   11203       7.4076
   11204       7.6578
   11205       7.3231
   11206       7.5993
   11207       8.0782
   11208       7.5082
   11209       8.0463
   11210       8.2229
   11211       8.4121
   11212       8.4495
   11213       7.6636
   11214       7.4398
   11215       8.3484
   11216       8.0447
   11217       7.6453
   11218       8.4754
   11219       7.6888
   11220       7.4812
   11221       7.2086
   11222       7.2842
   11223       7.3830
   11224       7.1840
   11225       7.6652
   11226       7.4751
   11227       7.7361
   11228       7.6759
   11229       7.4217
   11230       7.6408
   11231       7.0709
   11232       6.9222
   11233       7.3511
   11234       7.1002
   11235       7.0462
   11236       7.2326
   11237       7.2713
   11238       7.2268
   11239       6.6644
   11240       7.5659
   11241       6.8695
   11242       7.3901
   11243       6.8322
   11244       6.7813
   11245       6.7352
   11246       6.7971
   11247       6.8578
   11248       7.0597
   11249       7.2673
   11250       7.1069
   11251       6.9684
   11252       7.1821
   11253       7.4165
   11254       6.8281
   11255       7.7181
   11256       7.8228
   11257       7.7489
   11258       7.9259
   11259       8.2433
   11260       7.7611
   11261       7.8238
   11262       7.9049
   11263       7.2379
   11264       7.2970
   11265       7.7864
   11266       8.2696
   11267       7.8491
   11268       7.6125
   11269       7.7056
   11270       7.5958
   11271       7.4803
   11272       7.9013
   11273       7.3602
   11274       7.3570
   11275       8.4421
   11276       7.7112
   11277       7.5790
   11278       8.0005
   11279       8.3032
   11280       7.5243
   11281       7.3860
   11282       7.9088
   11283       7.9252
   11284       8.3521
   11285       8.1276
   11286       8.2190
   11287       8.3871
   11288       7.9010
   11289       7.8748
   11290       8.4058
   11291       8.1169
   11292       7.9784
   11293       8.2613
   11294       7.6710
   11295       8.3219
   11296       7.6676
   11297       8.4855
   11298       8.0269
   11299       7.5409
   11300       6.9069
   11301       8.0984
   11302       7.7142
   11303       7.9504
   11304       7.9177
   11305       7.4211
   11306       7.7773
   11307       8.1096
   11308       7.7519
   11309       7.5078
   11310       7.7495
   11311       7.9537
   11312       6.9482
   11313       7.5041
   11314       7.6473
   11315       7.8059
   11316       7.4604
   11317       7.0077
   11318       7.1676
   11319       6.6611
   11320       6.6628
   11321       7.0415
   11322       6.7394
   11323       7.0140
   11324       7.2964
   11325       6.7781
   11326       6.9995
   11327       6.7757
   11328       6.8288
   11329       6.6056
   11330       6.8849
   11331       6.9601
   11332       7.3559
   11333       6.8111
   11334       7.0482
   11335       7.1690
   11336       6.8924
   11337       7.5341
   11338       6.8290
   11339       6.9546
   11340       6.4252
   11341       6.8471
   11342       7.4288
   11343       7.3091
   11344       7.6717
   11345       7.0786
   11346       7.3948
   11347       7.1542
   11348       7.0232
   11349       6.7482
   11350       7.0897
   11351       7.6227
   11352       7.5050
   11353       6.9596
   11354       7.4040
   11355       7.8257
   11356       7.7803
   11357       7.6518
   11358       7.6744
   11359       7.6863
   11360       7.7775
   11361       7.5341
   11362       7.5076
   11363       7.4728
   11364       7.9260
   11365       7.8308
   11366       7.5886
   11367       7.6699
   11368       7.4668
   11369       8.2914
   11370       7.9875
   11371       8.1667
   11372       7.6795
   11373       7.5984
   11374       7.4895
   11375       7.7238
   11376       7.7020
   11377       7.8500
   11378       7.4858
   11379       8.1525
   11380       8.5874
   11381       7.8651
   11382       7.9719
   11383       8.5005
   11384       8.1972
   11385       8.1911
   11386       7.9396
   11387       8.2317
   11388       8.2819
   11389       8.4872
   11390       8.0779
   11391       8.1029
   11392       7.8906
   11393       8.0678
   11394       8.2555
   11395       8.1428
   11396       8.3429
   11397       7.9367
   11398       7.6535
   11399       8.0272
   11400       8.0316
   11401       7.7856
   11402       7.9486
   11403       7.5967
   11404       8.0873
   11405       7.9718
   11406       8.0399
   11407       8.0250
   11408       8.4134
   11409       7.6639
   11410       8.0670
   11411       8.2366
   11412       8.2193
   11413       7.7926
   11414       8.1648
   11415       8.5464
   11416       8.3478
   11417       7.8434
   11418       7.8413
   11419       7.3767
   11420       7.9577
   11421       7.6583
   11422       8.0266
   11423       7.7997
   11424       8.0949
   11425       7.9329
   11426       8.2532
   11427       8.0796
   11428       7.9856
   11429       7.7537
   11430       7.5706
   11431       7.9083
   11432       7.5956
   11433       7.7864
   11434       7.6913
   11435       7.2043
   11436       7.5498
   11437       7.4041
   11438       6.8670
   11439       7.5981
   11440       7.0886
   11441       7.6076
   11442       7.7175
   11443       7.8207
   11444       6.9361
   11445       7.3324
   11446       7.5304
   11447       7.0405
   11448       6.8744
   11449       7.7027
   11450       6.8841
   11451       7.4199
   11452       7.2687
   11453       6.8350
   11454       7.0883
   11455       6.8448
   11456       6.8627
   11457       7.1918
   11458       7.2878
   11459       6.7589
   11460       6.5322
   11461       7.1188
   11462       6.7838
   11463       7.1387
   11464       7.0022
   11465       6.9733
   11466       6.7631
   11467       7.1324
   11468       7.3015
   11469       7.3325
   11470       7.2460
   11471       7.1278
   11472       6.7803
   11473       6.9859
   11474       7.4742
   11475       6.7675
   11476       6.6924
   11477       7.1310
   11478       7.0673
   11479       6.9882
   11480       6.7281
   11481       6.8912
   11482       7.0068
   11483       6.8016
   11484       6.6458
   11485       6.7718
   11486       6.9595
   11487       6.6743
   11488       6.5621
   11489       7.0618
   11490       7.3022
   11491       7.0737
   11492       7.1650
   11493       6.8082
   11494       7.2557
   11495       7.3518
   11496       7.4354
   11497       7.3251
   11498       8.1128
   11499       6.8592
   11500       7.0363
   11501       7.0981
   11502       7.1617
   11503       7.4973
   11504       6.8824
   11505       6.9728
   11506       7.3593
   11507       7.0462
   11508       7.8837
   11509       7.5564
   11510       7.3281
   11511       7.5332
   11512       7.5693
   11513       7.4673
   11514       7.2299
   11515       7.5392
   11516       7.0256
   11517       7.7827
   11518       7.2983
   11519       7.0883
   11520       7.2888
   11521       7.4830
   11522       7.1974
   11523       6.9949
   11524       7.4149
   11525       7.2257
   11526       6.6319
   11527       6.5473
   11528       7.3799
   11529       6.8208
   11530       7.1988
   11531       7.3594
   11532       7.5533
   11533       7.3079
   11534       7.0269
   11535       7.4017
   11536       7.1808
   11537       6.7793
   11538       7.4950
   11539       6.9037
   11540       7.7005
   11541       7.9460
   11542       7.8441
   11543       7.6246
   11544       7.9761
   11545       7.6102
   11546       7.4674
   11547       7.4223
   11548       7.2207
   11549       7.6140
   11550       8.1301
   11551       7.2434
   11552       7.6814
   11553       7.7394
   11554       7.6368
   11555       7.4896
   11556       7.7569
   11557       7.8454
   11558       7.3331
   11559       7.3496
   11560       7.1039
   11561       6.9630
   11562       7.2157
   11563       6.4709
   11564       6.9831
   11565       6.8250
   11566       6.6328
   11567       6.6610
   11568       6.6521
   11569       6.5443
   11570       6.7137
   11571       6.7680
   11572       6.9242
   11573       6.8570
   11574       6.7661
   11575       6.3048
   11576       6.9847
   11577       7.0093
   11578       7.0200
   11579       6.9985
   11580       7.0760
   11581       7.2811
   11582       7.3844
   11583       7.1725
   11584       7.4322
   11585       7.2076
   11586       6.9751
   11587       7.1578
   11588       7.0993
   11589       6.9226
   11590       7.0001
   11591       7.2385
   11592       7.4377
   11593       7.0939
   11594       7.2060
   11595       7.4442
   11596       6.5975
   11597       6.5054
   11598       6.8693
   11599       6.9323
   11600       6.4266
   11601       7.2041
   11602       7.2693
   11603       7.0172
   11604       6.8633
   11605       7.0753
   11606       7.5601
   11607       7.0899
   11608       7.4884
   11609       7.0984
   11610       7.8830
   11611       7.5993
   11612       8.0708
   11613       8.4115
   11614       7.6812
   11615       7.4053
   11616       7.6628
   11617       7.2831
   11618       7.2228
   11619       7.7374
   11620       7.6896
   11621       7.2765
   11622       7.2550
   11623       7.2847
   11624       7.4135
   11625       7.2867
   11626       7.6778
   11627       7.1582
   11628       7.2450
   11629       7.2336
   11630       7.3321
   11631       7.2590
   11632       7.1436
   11633       7.2809
   11634       6.7732
   11635       7.4248
   11636       7.5018
   11637       7.3012
   11638       7.3132
   11639       7.7191
   11640       6.9609
   11641       7.0248
   11642       6.6979
   11643       7.4948
   11644       6.9741
   11645       6.8321
   11646       6.5792
   11647       6.8337
   11648       7.4065
   11649       7.0921
   11650       6.9153
   11651       7.0155
   11652       7.1887
   11653       6.8390
   11654       6.8707
   11655       6.7835
   11656       7.2047
   11657       7.0897
   11658       6.8584
   11659       7.3097
   11660       6.4887
   11661       7.0089
   11662       7.0923
   11663       6.9707
   11664       7.0491
   11665       6.6356
   11666       7.1850
   11667       6.9636
   11668       7.7745
   11669       7.0747
   11670       7.2106
   11671       7.3077
   11672       6.9647
   11673       7.0123
   11674       7.9325
   11675       7.6388
   11676       7.9122
   11677       7.6522
   11678       8.2157
   11679       7.8327
   11680       7.4583
   11681       7.5412
   11682       7.7619
   11683       7.6000
   11684       7.7502
   11685       7.5266
   11686       7.5141
   11687       8.1617
   11688       7.5390
   11689       7.9206
   11690       7.4091
   11691       7.0112
   11692       7.6905
   11693       7.7671
   11694       7.5556
   11695       7.2625
   11696       7.5981
   11697       7.4418
   11698       7.5400
   11699       8.0721
   11700       7.0903
   11701       6.9876
   11702       7.5975
   11703       7.7538
   11704       7.5984
   11705       7.4785
   11706       7.9940
   11707       7.8322
   11708       7.7396
   11709       7.4735
   11710       7.9645
   11711       7.2548
   11712       7.2219
   11713       7.4889
   11714       7.5511
   11715       7.1177
   11716       7.4109
   11717       7.9370
   11718       8.1156
   11719       7.6550
   11720       7.8506
   11721       7.5307
   11722       8.0716
   11723       7.5382
   11724       7.5125
   11725       7.7016
   11726       7.4494
   11727       7.5730
   11728       7.0254
   11729       7.3267
   11730       7.7222
   11731       7.6857
   11732       7.6193
   11733       8.0015
   11734       8.0481
   11735       8.3770
   11736       8.3359
   11737       8.5829
   11738       8.3816
   11739       8.6383
   11740       8.3048
   11741       8.6555
   11742       8.5140
   11743       8.6446
   11744       9.0057
   11745       8.9536
   11746       8.6025
   11747       9.1711
   11748       9.0100
   11749       9.0055
   11750       8.8482
   11751       9.3105
   11752       9.0245
   11753       9.2457
   11754       9.0810
   11755       9.0112
   11756       8.8488
   11757       9.4866
   11758       9.9152
   11759       9.3315
   11760       9.0003
   11761       8.6854
   11762       8.2990
   11763       8.6901
   11764       9.0276
   11765       9.0197
   11766       9.0223
   11767       9.4824
   11768       9.7906
   11769       9.7025
   11770       9.3100
   11771       9.2377
   11772       9.2765
   11773       9.2734
   11774       8.7254
   11775       9.2040
   11776       9.1500
   11777       9.7821
   11778       8.9991
   11779       9.5826
   11780       9.0517
   11781       9.0807
   11782       9.1327
   11783       9.3042
   11784      10.2216
   11785       9.1714
   11786       9.4320
   11787       9.1068
   11788       9.7541
   11789       9.7613
   11790       9.4538
   11791       9.4979
   11792       9.3747
   11793       9.8326
   11794       9.9407
   11795       9.9652
   11796       9.6490
   11797       9.9652
   11798       9.6752
   11799      10.2463
   11800      10.2913
   11801       9.7734
   11802       9.1352
   11803       9.5053
   11804       9.4983
   11805       9.7349
   11806       9.5879
   11807       9.1376
   11808       9.1621
   11809       9.2797
   11810       9.5578
   11811       9.3894
   11812       9.3778
   11813       9.1361
   11814       9.1355
   11815       9.1443
   11816       9.2863
   11817       9.0857
   11818       9.3526
   11819       8.7252
   11820       9.2880
   11821       8.9451
   11822       9.2625
   11823       9.3948
   11824       9.2108
   11825       8.8827
   11826       9.4552
   11827       9.4129
   11828       8.9973
   11829       9.1132
   11830       8.9859
   11831       9.2847
   11832       9.1602
   11833       9.7123
   11834       9.4025
   11835       9.1046
   11836       8.8670
   11837       9.0774
   11838       8.7478
   11839       8.7986
   11840       8.3673
   11841       8.3748
   11842       8.1014
   11843       8.6061
   11844       8.8051
   11845       8.6078
   11846       8.7743
   11847       8.8082
   11848       9.0297
   11849       8.3328
   11850       8.4114
   11851       8.4892
   11852       8.5170
   11853       9.0748
   11854       8.8180
   11855       8.9073
   11856       9.2968
   11857       9.0633
   11858       9.1277
   11859       9.2369
   11860       9.3751
   11861       8.8433
   11862       8.8496
   11863       9.0248
   11864       8.8748
   11865       9.0502
   11866       8.9035
   11867       9.3310
   11868       9.0897
   11869       8.9859
   11870       9.3309
   11871       9.0532
   11872       9.7556
   11873       8.8566
   11874       8.4765
   11875       8.4369
   11876       8.3588
   11877       9.0251
   11878       8.5879
   11879       8.2577
   11880       9.0233
   11881       8.7622
   11882       8.4705
   11883       8.5976
   11884       8.5186
   11885       8.6658
   11886       9.1121
   11887       9.3113
   11888       9.1852
   11889       8.1639
   11890       8.2147
   11891       8.6039
   11892       8.2541
   11893       8.0712
   11894       8.8701
   11895       8.8156
   11896       8.9573
   11897       8.5480
   11898       9.1479
   11899       8.9546
   11900       8.6283
   11901       8.7357
   11902       8.3924
   11903       8.4268
   11904       8.5875
   11905       8.0446
   11906       8.8153
   11907       9.0273
   11908       9.6754
   11909       9.5525
   11910       9.0926
   11911       9.2740
   11912       9.8064
   11913       8.7503
   11914       9.6960
   11915       9.2857
   11916       9.0053
   11917       9.6018
   11918       9.3383
   11919       9.3159
   11920       9.4717
   11921       9.9467
   11922       9.6968
   11923       9.6194
   11924       9.2225
   11925       9.3060
   11926       9.1853
   11927       9.2527
   11928       8.8333
   11929       9.1205
   11930       9.6444
   11931       9.3794
   11932       9.3045
   11933       9.5197
   11934       9.6154
   11935       9.7834
   11936       9.6703
   11937       9.8977
   11938       9.9476
   11939       9.5482
   11940       9.2885
   11941       9.6321
   11942       9.1924
   11943       9.5039
   11944       9.4398
   11945       9.6493
   11946       9.6378
   11947       9.8570
   11948       9.2274
   11949       9.5046
   11950       8.8152
   11951       8.9108
   11952       9.0895
   11953       9.3981
   11954       9.1794
   11955       9.5426
   11956       9.4179
   11957       8.8051
   11958       9.0553
   11959       9.3316
   11960       9.5762
   11961       8.9374
   11962       9.3341
   11963      10.1041
   11964       9.2741
   11965      10.1673
   11966      10.1453
   11967       9.7395
   11968       9.6521
   11969       9.7214
   11970       9.3217
   11971       9.3063
   11972       9.4963
   11973       9.8177
   11974       9.0078
   11975       9.3075
   11976       9.5049
   11977       9.7949
   11978       9.5385
   11979       9.3118
   11980       9.5542
   11981       9.2542
   11982       8.8979
   11983       8.8941
   11984       9.0477
   11985       9.3546
   11986       9.1093
   11987       9.2098
   11988       8.5564
   11989       9.3874
   11990       8.9008
   11991       9.2379
   11992       9.2176
   11993       9.7255
   11994       9.5042
   11995       9.4005
   11996       8.9489
   11997       9.3732
   11998       9.7909
   11999      10.3857
   12000       9.8669
   12001       9.9855
   12002       9.8509
   12003       9.8682
   12004       9.8395
   12005       9.6308
   12006      10.0053
   12007      10.2612
   12008       9.8605
   12009       9.3280
   12010      10.3818
   12011      10.8544
   12012      10.7859
   12013       9.7434
   12014       9.7665
   12015       9.9457
   12016      10.3757
   12017       9.7089
   12018       9.8063
   12019      10.3064
   12020       9.5876
   12021       9.8708
   12022       9.8714
   12023       9.6121
   12024       9.4410
   12025       9.3013
   12026       9.1557
   12027       9.8574
   12028       9.4492
   12029       9.3746
   12030       9.6959
   12031       9.5436
   12032       9.6601
   12033       9.5229
   12034      10.2447
   12035       9.8920
   12036      10.1160
   12037      10.3117
   12038      10.1748
   12039      10.6358
   12040      10.0553
   12041      10.8698
   12042      10.3314
   12043      10.3637
   12044      10.4731
   12045      10.6531
   12046      10.2629
   12047      10.1811
   12048      10.0442
   12049      10.1191
   12050      10.0767
   12051       9.7874
   12052      10.1017
   12053       9.7031
   12054      10.4056
   12055       9.6898
   12056      10.1540
   12057       9.5113
   12058      10.1272
   12059       9.9464
   12060       9.7525
   12061       9.4362
   12062       9.2858
   12063       9.7032
   12064       9.8018
   12065      10.2616
   12066      10.0276
   12067      10.2340
   12068      10.0271
   12069      10.6213
   12070       9.6919
   12071       9.8555
   12072      10.1393
   12073       9.9432
   12074      10.2067
   12075       9.5558
   12076       9.9483
   12077      10.0325
   12078      10.3908
   12079       9.6779
   12080       9.1340
   12081       9.1552
   12082       9.6538
   12083      10.2307
   12084       9.7295
   12085      10.2878
   12086       9.7664
   12087       9.5506
   12088       9.5226
   12089       9.9887
   12090      10.2165
   12091       9.5748
   12092       9.5122
   12093       9.3625
   12094       9.9437
   12095       9.0546
   12096       9.2075
   12097       9.4955
   12098       8.9831
   12099       9.1822
   12100       8.6975
   12101       9.5404
   12102       9.3427
   12103       9.7814
   12104      10.2111
   12105      10.0231
   12106       9.6707
   12107       9.1997
   12108      10.0438
   12109       9.6746
   12110       9.4441
   12111       9.2836
   12112       9.1998
   12113       9.3449
   12114       9.3276
   12115       9.5984
   12116       9.6320
   12117      10.5055
   12118       9.9317
   12119      10.1198
   12120      10.5432
   12121      10.5977
   12122      10.3706
   12123      10.2189
   12124      10.0639
   12125      10.1679
   12126      10.7360
   12127      10.7097
   12128      10.9033
   12129      10.6430
   12130      10.7490
   12131      10.3678
   12132      10.1241
   12133      10.2515
   12134      10.2882
   12135      10.7276
   12136      10.1216
   12137      10.3021
   12138       9.8862
   12139      10.2492
   12140      10.3141
   12141       9.4224
   12142       9.7059
   12143       9.5751
   12144       9.4184
   12145      10.3727
   12146       9.6903
   12147      10.0978
   12148       9.6230
   12149       9.5985
   12150       9.5113
   12151       9.8884
   12152       8.7644
   12153       9.4630
   12154       9.9564
   12155       9.6164
   12156       9.8387
   12157       9.5356
   12158       9.5746
   12159       9.8612
   12160       9.6406
   12161      10.0751
   12162      10.1460
   12163       9.7779
   12164       9.7965
   12165      10.0051
   12166       9.6158
   12167       9.5743
   12168       9.8614
   12169      10.6147
   12170      10.4503
   12171      10.6111
   12172      10.7508
   12173      10.2358
   12174      10.1648
   12175       9.9006
   12176      10.1957
   12177       9.4808
   12178       9.8841
   12179       9.9580
   12180      10.1545
   12181       9.6455
   12182      10.4335
   12183       9.8242
   12184       9.7618
   12185       9.6612
   12186       9.9127
   12187       9.9437
   12188       9.3603
   12189       9.1097
   12190       9.8608
   12191       9.2646
   12192       9.1217
   12193       8.9172
   12194       8.7457
   12195       9.2256
   12196      10.2744
   12197       9.7847
   12198      10.2341
   12199       9.7078
   12200       9.5270
   12201       9.8735
   12202       9.4064
   12203       9.7123
   12204      10.2751
   12205       9.9208
   12206      10.2276
   12207      10.0799
   12208      10.3026
   12209       9.8022
   12210      10.3494
   12211       9.6648
   12212       9.9303
   12213      10.2417
   12214      10.1169
   12215      10.2715
   12216      10.1522
   12217      10.2148
   12218      10.6024
   12219      10.2297
   12220       9.9274
   12221      10.0384
   12222      10.3975
   12223       9.8870
   12224       9.4366
   12225      10.5843
   12226      10.0630
   12227       9.3676
   12228      10.2615
   12229       9.8913
   12230       9.6560
   12231      10.0573
   12232       9.9403
   12233       9.9884
   12234       9.0993
   12235      10.2124
   12236      10.4409
   12237      10.2142
   12238       9.9224
   12239       9.8593
   12240       9.8384
   12241       9.1881
   12242       9.2033
   12243       9.5256
   12244       9.8424
   12245       9.4361
   12246       9.6746
   12247       9.5332
   12248      10.2002
   12249       9.7905
   12250       9.4986
   12251       9.7899
   12252       9.8839
   12253       9.6670
   12254       9.6049
   12255       9.8713
   12256       9.9313
   12257       9.9640
   12258      10.2926
   12259       9.5777
   12260       9.5179
   12261       9.3549
   12262       9.2480
   12263       9.3930
   12264       9.8460
   12265      10.0555
   12266       9.9399
   12267      10.0019
   12268       9.7376
   12269       9.9827
   12270      10.1106
   12271       9.9950
   12272       9.9590
   12273       9.8999
   12274       9.9525
   12275       9.5546
   12276       9.9294
   12277       9.6402
   12278       9.9134
   12279       9.2663
   12280       9.2329
   12281       9.6958
   12282       9.4596
   12283       9.6113
   12284       9.4059
   12285       9.7847
   12286       9.8118
   12287       9.8082
   12288       9.4061
   12289       9.4599
   12290       9.0829
   12291       9.3025
   12292       9.5300
   12293       9.3445
   12294      10.1274
   12295       9.7671
   12296       9.3394
   12297       9.8086
   12298       9.2188
   12299       9.5575
   12300       9.0105
   12301       9.2407
   12302       9.6615
   12303       9.5875
   12304       9.2059
   12305       9.2462
   12306       9.5749
   12307       9.4232
   12308       9.5291
   12309       9.4059
   12310       9.6513
   12311       9.5809
   12312       9.4380
   12313       9.3511
   12314       9.3362
   12315       9.9756
   12316       9.8236
   12317       9.4687
   12318      10.0272
   12319       9.6987
   12320       9.8673
   12321      10.2266
   12322       9.6427
   12323       9.9296
   12324       9.5430
   12325       9.2794
   12326       9.5068
   12327       9.1230
   12328      10.1165
   12329       9.3475
   12330       9.6748
   12331      10.4896
   12332      10.4935
   12333      10.3835
   12334      10.4958
   12335      10.3471
   12336      10.4266
   12337       9.6502
   12338      10.2275
   12339      10.0194
   12340      10.0909
   12341       9.5104
   12342       9.7216
   12343       9.2255
   12344      10.3531
   12345       9.8522
   12346      10.2525
   12347       9.8869
   12348      10.0117
   12349       9.5253
   12350       9.1575
   12351      10.5653
   12352       9.6176
   12353       9.9718
   12354       9.5043
   12355       9.7774
   12356       9.7881
   12357      10.1876
   12358       9.8482
   12359       9.9500
   12360      10.9133
   12361      10.2399
   12362       9.8889
   12363       9.7391
   12364       9.9374
   12365       9.9134
   12366       9.8360
   12367       9.6948
   12368       9.7819
   12369      10.1192
   12370      10.6475
   12371      10.9378
   12372      10.6069
   12373      10.4020
   12374      10.2386
   12375      11.2140
   12376      11.0362
   12377      10.9802
   12378      11.3361
   12379      11.4245
   12380      11.5146
   12381      11.1585
   12382      11.4602
   12383      11.6612
   12384      11.6116
   12385      11.6688
   12386      11.5211
   12387      11.0170
   12388      10.8545
   12389      10.8624
   12390      11.0095
   12391      10.4432
   12392      10.4655
   12393      10.3289
   12394      10.9189
   12395      10.9950
   12396      11.5320
   12397      11.1247
   12398      11.0693
   12399      11.0489
   12400      12.0607
   12401      10.9668
   12402      10.8696
   12403      10.6522
   12404      10.4171
   12405      10.7310
   12406      10.8521
   12407      10.8180
   12408      11.5240
   12409      10.1957
   12410      10.1026
   12411      10.7365
   12412      10.5622
   12413      10.6999
   12414      10.7464
   12415      10.3634
   12416      11.1281
   12417      11.2485
   12418      11.1845
   12419      10.9341
   12420      11.5840
   12421      11.4688
   12422      10.8634
   12423      10.9536
   12424      11.3091
   12425      11.5306
   12426      10.9513
   12427      11.0655
   12428      11.3509
   12429      11.2420
   12430      10.8665
   12431      11.1555
   12432      11.5112
   12433      11.9977
   12434      11.3006
   12435      11.8226
   12436      11.7960
   12437      12.2976
   12438      12.1373
   12439      12.2157
   12440      11.9425
   12441      12.3344
   12442      12.1624
   12443      12.9436
   12444      12.5658
   12445      11.0422
   12446      12.0058
   12447      11.7855
   12448      11.6478
   12449      11.4519
   12450      11.0225
   12451      11.1698
   12452      11.3846
   12453      11.2634
   12454      10.9120
   12455       9.9141
   12456       9.6348
   12457       9.9063
   12458      10.3978
   12459      10.3229
   12460      10.5633
   12461      10.4049
   12462      10.3376
   12463      10.3727
   12464       9.7278
   12465      10.2720
   12466      10.0155
   12467      10.6237
   12468      10.7452
   12469      10.1695
   12470      10.0424
   12471      11.3006
   12472      10.5884
   12473      10.8189
   12474      10.7868
   12475      10.0251
   12476      10.5780
   12477      10.6927
   12478      10.6503
   12479      10.4239
   12480      11.2334
   12481      11.2048
   12482      11.6241
   12483      11.3627
   12484      11.4133
   12485      10.7510
   12486      10.5788
   12487      10.7734
   12488      10.4011
   12489      10.8939
   12490      11.1259
   12491      11.4123
   12492      10.6576
   12493      10.9454
   12494      11.7559
   12495      11.5570
   12496      11.0562
   12497      11.1177
   12498      10.7029
   12499      11.2558
   12500      11.6800
   12501      10.8939
   12502      11.4803
   12503      10.7035
   12504       9.9801
   12505       9.7579
   12506      10.0902
   12507      10.2954
   12508      10.2095
   12509      10.1407
   12510      10.0844
   12511      10.2395
   12512       9.6826
   12513      11.1365
   12514      10.6009
   12515       9.7996
   12516       9.9509
   12517       9.5370
   12518       9.8649
   12519      10.1274
   12520       9.5410
   12521      10.3277
   12522       9.9843
   12523      10.1283
   12524       9.9562
   12525       9.9770
   12526      10.9180
   12527      10.3833
   12528       9.8734
   12529      10.3563
   12530      10.2537
   12531       9.9652
   12532       9.7203
   12533      10.3884
   12534      10.7725
   12535      10.3394
   12536      10.2290
   12537      10.0338
   12538      10.4256
   12539      10.5212
   12540       9.5371
   12541       9.9137
   12542       9.5073
   12543       9.3178
   12544       9.2356
   12545       8.9436
   12546       9.1093
   12547       9.2752
   12548       9.6815
   12549       9.1706
   12550       9.1480
   12551       9.2611
   12552       9.1108
   12553       8.8887
   12554       8.7488
   12555       9.0934
   12556       8.8124
   12557       8.2349
   12558       8.4939
   12559       8.4824
   12560       8.8769
   12561       9.0180
   12562       8.6964
   12563       8.6607
   12564       9.0991
   12565       8.7160
   12566       8.3942
   12567       8.7014
   12568       8.5263
   12569       8.5649
   12570       8.4382
   12571       8.1077
   12572       9.0949
   12573       8.8469
   12574       8.3095
   12575       8.7804
   12576       8.8956
   12577       8.9481
   12578       8.8656
   12579       8.9615
   12580       8.8379
   12581       8.9026
   12582       9.1426
   12583       8.9067
   12584       8.9350
   12585       9.0832
   12586       9.3500
   12587       8.9320
   12588       9.4385
   12589       9.2375
   12590       9.2125
   12591       9.1107
   12592       8.4395
   12593       8.8730
   12594       8.6830
   12595       9.9265
   12596       8.7835
   12597       8.7316
   12598       9.1918
   12599       9.6227
   12600       9.7803
   12601       9.2506
   12602       9.1043
   12603       8.8123
   12604       9.1317
   12605       9.3587
   12606       9.5468
   12607       8.5017
   12608       9.3728
   12609       9.2120
   12610       9.4290
   12611       9.1404
   12612       9.5260
   12613       9.3564
   12614       9.4013
   12615       9.2485
   12616       9.6915
   12617       9.4874
   12618       9.0128
   12619       9.4274
   12620       9.3837
   12621       9.3107
   12622       9.3879
   12623       9.3404
   12624       9.3219
   12625       9.2735
   12626       9.2868
   12627       9.2774
   12628       9.0873
   12629       8.9380
   12630       9.1560
   12631       8.3463
   12632       8.9341
   12633       9.1692
   12634       8.9098
   12635       8.6730
   12636       8.5485
   12637       9.1287
   12638       8.6456
   12639       8.5212
   12640       8.8699
   12641       9.4183
   12642       9.0353
   12643       9.6622
   12644       9.4611
   12645       8.9709
   12646       9.2502
   12647       8.9739
   12648       9.4349
   12649       9.2726
   12650       9.4524
   12651       8.9565
   12652       8.9991
   12653       9.4770
   12654       8.8762
   12655       8.9832
   12656       8.7609
   12657       9.1851
   12658       9.0861
   12659       9.7499
   12660       9.3665
   12661       9.1446
   12662       9.1534
   12663       9.5196
   12664       9.1870
   12665       8.8453
   12666       9.0360
   12667       9.2087
   12668       9.4124
   12669       9.5403
   12670       9.7772
   12671       9.9848
   12672       9.9593
   12673       9.5004
   12674       9.7520
   12675       9.7677
   12676       9.5570
   12677       9.7801
   12678       9.4498
   12679      10.0501
   12680       9.6402
   12681      10.3142
   12682       9.6679
   12683      10.0257
   12684       9.4529
   12685       9.0348
   12686       9.4618
   12687       9.4126
   12688       8.8736
   12689       8.9391
   12690       9.7060
   12691       9.1228
   12692       9.1392
   12693       9.5465
   12694       9.2040
   12695       9.0167
   12696       9.3112
   12697       9.3092
   12698       9.5704
   12699       9.1687
   12700       8.9278
   12701       9.0619
   12702       9.0195
   12703       8.6786
   12704       8.9040
   12705       8.9805
   12706       9.2707
   12707       9.1922
   12708       9.2828
   12709       9.3289
   12710       9.6306
   12711       9.0647
   12712       8.9376
   12713       9.1810
   12714       8.6919
   12715       8.8258
   12716       9.0263
   12717       8.8939
   12718       8.9228
   12719       8.7988
   12720       9.1666
   12721       9.0421
   12722       9.3782
   12723       9.2924
   12724       9.4006
   12725       9.9408
   12726       9.2047
   12727       8.8670
   12728       9.5209
   12729       9.4346
   12730       9.5726
   12731       9.9621
   12732       8.6989
   12733       9.3915
   12734       9.1897
   12735       9.7877
   12736       9.3061
   12737       9.2743
   12738       9.4961
   12739       9.4588
   12740       8.9646
   12741       9.2050
   12742       9.1411
   12743       9.0996
   12744       9.2837
   12745       9.2110
   12746       9.2784
   12747       9.2997
   12748       9.3116
   12749       8.8726
   12750       8.8107
   12751       9.1776
   12752       8.7658
   12753       9.4289
   12754       9.2283
   12755       9.3446
   12756       9.5679
   12757       9.6971
   12758       9.2108
   12759       9.5473
   12760       9.2681
   12761       9.1584
   12762       9.3262
   12763       9.3449
   12764       9.4688
   12765       9.6628
   12766       9.1965
   12767       9.5933
   12768      10.3621
   12769       9.3204
   12770       9.2348
   12771       9.2784
   12772      10.2820
   12773       9.4660
   12774       9.9782
   12775       9.7867
   12776       9.7956
   12777      10.1493
   12778       9.4242
   12779       9.4186
   12780       9.3081
   12781       9.3864
   12782       9.6993
   12783       9.1861
   12784       9.2578
   12785       9.9052
   12786      10.0899
   12787       9.7413
   12788       9.7899
   12789       9.5058
   12790       9.0633
   12791       9.2455
   12792       9.2664
   12793       9.9027
   12794       9.1425
   12795       9.3291
   12796       8.9237
   12797       9.0981
   12798       9.2560
   12799       9.2901
   12800       8.9590
   12801       8.6274
   12802       8.9296
   12803       8.8965
   12804       9.2500
   12805       9.7334
   12806       9.4733
   12807       9.7859
   12808       9.3389
   12809       9.1966
   12810       9.0143
   12811       9.4655
   12812       9.6484
   12813       9.2539
   12814       9.2561
   12815       9.2879
   12816       9.2507
   12817       9.4681
   12818       9.2932
   12819       9.3868
   12820       9.0686
   12821       9.3989
   12822       9.5090
   12823       9.3832
   12824       9.1033
   12825       9.2056
   12826       8.6563
   12827       9.1831
   12828       9.4297
   12829       8.8548
   12830       8.7549
   12831       8.8261
   12832       8.9806
   12833       8.7961
   12834       8.3379
   12835       8.8741
   12836       8.8434
   12837       8.4770
   12838       8.6153
   12839       8.0271
   12840       8.2610
   12841       8.2490
   12842       8.5117
   12843       8.2696
   12844       8.5886
   12845       7.9690
   12846       8.3933
   12847       8.7367
   12848       9.0172
   12849       8.5360
   12850       8.1975
   12851       8.6805
   12852       8.7479
   12853       7.9974
   12854       8.3560
   12855       7.9013
   12856       8.2585
   12857       8.2739
   12858       8.2098
   12859       8.3480
   12860       8.3146
   12861       8.2909
   12862       8.7244
   12863       8.1805
   12864       8.3711
   12865       8.6232
   12866       8.6568
   12867       8.2868
   12868       8.0463
   12869       8.1607
   12870       8.1507
   12871       7.9906
   12872       8.1642
   12873       8.1259
   12874       8.4496
   12875       8.2169
   12876       8.1706
   12877       8.4439
   12878       7.8076
   12879       8.0917
   12880       8.0030
   12881       8.0775
   12882       7.9798
   12883       8.3815
   12884       8.3134
   12885       8.5030
   12886       8.6909
   12887       8.7012
   12888       8.0637
   12889       8.9200
   12890       8.4705
   12891       8.6235
   12892       8.4211
   12893       8.1994
   12894       8.2415
   12895       8.5108
   12896       8.2133
   12897       8.5242
   12898       8.1965
   12899       8.5261
   12900       8.2551
   12901       7.9238
   12902       8.0632
   12903       8.0248
   12904       8.2399
   12905       8.3905
   12906       8.3496
   12907       8.5481
   12908       8.4512
   12909       8.0631
   12910       8.2100
   12911       8.0059
   12912       8.6392
   12913       8.6303
   12914       8.3022
   12915       8.4863
   12916       8.6910
   12917       8.5422
   12918       7.6106
   12919       8.0636
   12920       8.0529
   12921       8.4209
   12922       8.1005
   12923       8.3439
   12924       8.0803
   12925       8.1886
   12926       8.6288
   12927       8.1747
   12928       7.9172
   12929       8.1262
   12930       8.4363
   12931       8.6784
   12932       8.0733
   12933       8.4784
   12934       8.4417
   12935       8.6859
   12936       8.4024
   12937       8.8308
   12938       9.7057
   12939       9.4696
   12940       9.4009
   12941       8.7135
   12942       8.8124
   12943       8.6890
   12944       8.8329
   12945       8.3811
   12946       7.6704
   12947       7.8626
   12948       7.8656
   12949       8.5627
   12950       8.7125
   12951       8.9215
   12952       8.1193
   12953       8.2922
   12954       8.5726
   12955       8.4660
   12956       8.5183
   12957       8.3850
   12958       8.2734
   12959       8.5295
   12960       7.9673
   12961       8.4450
   12962       8.3802
   12963       8.1980
   12964       8.5641
   12965       7.9488
   12966       8.3396
   12967       8.0862
   12968       7.4894
   12969       7.4522
   12970       8.2777
   12971       8.6789
   12972       8.2864
   12973       8.2866
   12974       8.5105
   12975       8.4053
   12976       8.3129
   12977       7.9591
   12978       8.6818
   12979       8.1721
   12980       9.1589
   12981       8.8686
   12982       8.9374
   12983       8.0566
   12984       8.4698
   12985       8.4734
   12986       8.2926
   12987       8.9099
   12988       8.6534
   12989       8.9498
   12990       8.8849
   12991       8.3078
   12992       8.5165
   12993       8.8790
   12994       8.4721
   12995       8.1936
   12996       8.4255
   12997       8.6472
   12998       8.2018
   12999       8.6013
   13000       8.6856
   13001       8.4807
   13002       8.8798
   13003       8.4582
   13004       8.4306
   13005       8.7266
   13006       9.0217
   13007       9.4771
   13008       9.0025
   13009       9.0835
   13010       9.0841
   13011       9.0487
   13012       8.4558
   13013       8.6283
   13014       8.8346
   13015       8.7729
   13016       8.9963
   13017       8.7901
   13018       8.4646
   13019       8.9101
   13020       8.8838
   13021       8.7424
   13022       8.5325
   13023       9.2758
   13024       8.9972
   13025       9.1069
   13026       9.2757
   13027       9.1577
   13028      10.0133
   13029       9.7663
   13030       8.9383
   13031       8.8316
   13032       9.0442
   13033       8.8342
   13034       8.3044
   13035       8.6938
   13036       8.5652
   13037       8.4419
   13038       7.9835
   13039       8.1144
   13040       8.5580
   13041       8.4232
   13042       8.6802
   13043       8.9892
   13044       8.3121
   13045       8.3981
   13046       8.2788
   13047       8.2367
   13048       7.9098
   13049       8.4592
   13050       8.3905
   13051       8.4383
   13052       8.2573
   13053       8.4229
   13054       8.4026
   13055       8.3900
   13056       8.8217
   13057       8.2067
   13058       8.4906
   13059       8.4405
   13060       8.4308
   13061       8.2903
   13062       8.2971
   13063       8.7369
   13064       8.3012
   13065       8.7414
   13066       8.3732
   13067       8.3515
   13068       8.2496
   13069       8.6962
   13070       8.2455
   13071       8.5187
   13072       8.2708
   13073       8.0259
   13074       8.5057
   13075       8.7292
   13076       8.5863
   13077       8.4636
   13078       8.4891
   13079       8.2383
   13080       8.3268
   13081       8.7953
   13082       8.6874
   13083       8.7126
   13084       8.7397
   13085       8.1188
   13086       8.0329
   13087       8.2288
   13088       8.1412
   13089       8.4081
   13090       8.2756
   13091       8.3126
   13092       8.3063
   13093       8.0166
   13094       8.3742
   13095       8.3632
   13096       8.1888
   13097       8.3739
   13098       8.4740
   13099       7.7995
   13100       8.5052
   13101       8.6615
   13102       8.1900
   13103       8.2015
   13104       8.8317
   13105       8.3526
   13106       8.2177
   13107       8.3024
   13108       7.9265
   13109       8.2627
   13110       8.6387
   13111       8.7375
   13112       8.6215
   13113       9.0437
   13114       9.2623
   13115       9.3994
   13116       8.5789
   13117       8.9838
   13118       8.8917
   13119       9.1172
   13120       9.1112
   13121       8.1212
   13122       8.7113
   13123       8.4132
   13124       8.3599
   13125       8.5175
   13126       7.9116
   13127       7.8955
   13128       8.0460
   13129       8.2409
   13130       7.6395
   13131       7.8033
   13132       8.5971
   13133       7.4668
   13134       8.2089
   13135       8.0267
   13136       8.0632
   13137       8.0388
   13138       8.3369
   13139       8.3815
   13140       8.3895
   13141       8.1989
   13142       8.4362
   13143       8.5600
   13144       8.2999
   13145       7.9286
   13146       8.3555
   13147       8.0962
   13148       8.5406
   13149       8.5834
   13150       8.4156
   13151       8.1176
   13152       8.2332
   13153       8.2750
   13154       8.3281
   13155       8.4076
   13156       8.3476
   13157       8.7034
   13158       8.8055
   13159       8.4560
   13160       8.5838
   13161       8.0759
   13162       7.9894
   13163       8.2139
   13164       8.3991
   13165       8.4524
   13166       7.6842
   13167       8.0274
   13168       8.3844
   13169       7.9569
   13170       8.1066
   13171       7.4463
   13172       8.3103
   13173       7.6752
   13174       8.2308
   13175       8.0624
   13176       8.0222
   13177       8.1224
   13178       8.2791
   13179       8.2137
   13180       8.1851
   13181       8.4862
   13182       8.2940
   13183       8.0252
   13184       7.8070
   13185       8.2013
   13186       8.2526
   13187       8.1566
   13188       8.2787
   13189       8.2013
   13190       8.2790
   13191       8.1182
   13192       8.4209
   13193       8.2793
   13194       8.3677
   13195       8.1154
   13196       8.0071
   13197       8.7564
   13198       7.8016
   13199       8.2477
   13200       7.9752
   13201       7.9193
   13202       8.4171
   13203       7.9119
   13204       8.4781
   13205       8.3328
   13206       8.3003
   13207       8.4094
   13208       8.4325
   13209       7.8812
   13210       8.6237
   13211       8.1929
   13212       8.3152
   13213       8.0937
   13214       8.1986
   13215       7.9168
   13216       8.0983
   13217       8.0366
   13218       8.1104
   13219       8.0864
   13220       8.1531
   13221       8.1470
   13222       8.1254
   13223       8.1401
   13224       7.7797
   13225       8.1818
   13226       7.8744
   13227       7.7347
   13228       7.9470
   13229       8.5148
   13230       7.8131
   13231       7.9932
   13232       8.2645
   13233       8.0399
   13234       8.4529
   13235       8.6965
   13236       8.3606
   13237       8.2356
   13238       8.2563
   13239       8.4225
   13240       8.0336
   13241       7.7254
   13242       7.8217
   13243       7.9376
   13244       8.2685
   13245       8.0577
   13246       7.8688
   13247       8.1620
   13248       8.2884
   13249       8.3807
   13250       8.2848
   13251       8.3531
   13252       8.0815
   13253       8.3582
   13254       7.8588
   13255       8.1194
   13256       8.1202
   13257       7.8320
   13258       8.3004
   13259       7.6181
   13260       8.2835
   13261       8.1876
   13262       8.1938
   13263       7.9534
   13264       8.5709
   13265       7.8853
   13266       8.0565
   13267       8.2561
   13268       8.2347
   13269       7.7846
   13270       8.3640
   13271       8.2190
   13272       8.5021
   13273       8.4382
   13274       8.1505
   13275       8.3056
   13276       8.5508
   13277       8.3579
   13278       8.1900
   13279       8.0419
   13280       8.1669
   13281       8.5110
   13282       8.1772
   13283       8.0982
   13284       7.7742
   13285       8.3620
   13286       8.1563
   13287       8.2336
   13288       8.1128
   13289       8.2947
   13290       7.9862
   13291       8.4662
   13292       8.7258
   13293       8.1312
   13294       8.3036
   13295       8.5819
   13296       8.2409
   13297       8.7966
   13298       8.5592
   13299       8.0757
   13300       8.0494
   13301       8.1124
   13302       8.3056
   13303       8.0060
   13304       8.1817
   13305       8.0292
   13306       7.7758
   13307       8.1701
   13308       7.9213
   13309       7.4716
   13310       7.8871
   13311       8.3659
   13312       8.0995
   13313       7.7153
   13314       8.2703
   13315       8.1569
   13316       8.2547
   13317       8.2973
   13318       8.2290
   13319       8.5352
   13320       8.5774
   13321       8.5786
   13322       8.1305
   13323       8.8554
   13324       8.0798
   13325       8.0626
   13326       8.0349
   13327       8.2672
   13328       8.4105
   13329       7.7280
   13330       8.0258
   13331       8.0760
   13332       8.0273
   13333       8.3401
   13334       7.9072
   13335       7.6439
   13336       7.6820
   13337       8.3031
   13338       8.5795
   13339       8.3729
   13340       7.6983
   13341       8.0990
   13342       8.1302
   13343       7.5935
   13344       7.7846
   13345       8.4036
   13346       7.7859
   13347       7.8471
   13348       7.7890
   13349       7.9169
   13350       8.2152
   13351       7.9335
   13352       8.1201
   13353       7.9594
   13354       8.2233
   13355       8.0211
   13356       8.0303
   13357       7.9246
   13358       7.9904
   13359       7.4268
   13360       8.5337
   13361       7.9563
   13362       8.2202
   13363       7.8903
   13364       8.2245
   13365       8.4591
   13366       8.4558
   13367       8.5311
   13368       8.0408
   13369       8.1953
   13370       8.5964
   13371       8.5066
   13372       8.1372
   13373       8.0152
   13374       7.9377
   13375       8.0685
   13376       8.4144
   13377       8.3621
   13378       8.8047
   13379       8.4508
   13380       8.6207
   13381       8.8216
   13382       8.8517
   13383       9.0792
   13384       8.8199
   13385       8.2496
   13386       8.5383
   13387       8.6127
   13388       8.5971
   13389       8.5486
   13390       8.2885
   13391       8.1256
   13392       8.0846
   13393       8.0291
   13394       8.1550
   13395       8.5523
   13396       8.3723
   13397       8.5415
   13398       8.1226
   13399       8.4820
   13400       8.5446
   13401       8.4208
   13402       8.4471
   13403       7.7038
   13404       8.1405
   13405       7.7911
   13406       8.0104
   13407       7.2864
   13408       7.9359
   13409       8.1409
   13410       8.4089
   13411       8.3319
   13412       7.8314
   13413       8.3202
   13414       8.2353
   13415       8.3149
   13416       8.2897
   13417       8.2448
   13418       8.0156
   13419       8.4206
   13420       9.0207
   13421       8.7966
   13422       8.1120
   13423       8.3147
   13424       8.2248
   13425       8.0205
   13426       8.7500
   13427       7.8168
   13428       8.5785
   13429       8.1850
   13430       8.5587
   13431       8.1892
   13432       8.2915
   13433       8.5059
   13434       8.6754
   13435       8.1396
   13436       8.4382
   13437       8.2216
   13438       8.7130
   13439       8.4048
   13440       8.3633
   13441       9.2487
   13442       8.6779
   13443       8.4164
   13444       8.6720
   13445       8.6217
   13446       8.4547
   13447       8.5231
   13448       8.0080
   13449       8.4934
   13450       8.5386
   13451       8.6281
   13452       8.1893
   13453       8.5542
   13454       8.1812
   13455       8.2450
   13456       8.0239
   13457       8.2779
   13458       8.1614
   13459       8.3122
   13460       7.5742
   13461       8.3445
   13462       8.0773
   13463       8.7467
   13464       7.4587
   13465       7.3047
   13466       7.5772
   13467       7.2664
   13468       7.9788
   13469       7.2576
   13470       7.5795
   13471       7.4355
   13472       7.9520
   13473       7.3954
   13474       7.2285
   13475       7.4303
   13476       7.3741
   13477       7.8719
   13478       7.9109
   13479       7.5710
   13480       8.0571
   13481       7.9735
   13482       7.4816
   13483       8.2860
   13484       8.6548
   13485       7.3218
   13486       7.0678
   13487       7.4509
   13488       7.6206
   13489       7.9611
   13490       7.0908
   13491       7.8294
   13492       7.3945
   13493       7.5673
   13494       8.0869
   13495       8.0823
   13496       7.7179
   13497       8.8092
   13498       7.9428
   13499       7.7027
   13500       7.4811
   13501       7.7372
   13502       7.2393
   13503       7.7181
   13504       7.7067
   13505       7.7631
   13506       8.1041
   13507       7.5229
   13508       7.3645
   13509       7.4453
   13510       7.2726
   13511       7.6321
   13512       7.9374
   13513       7.9295
   13514       7.7236
   13515       7.8567
   13516       8.5541
   13517       8.3183
   13518       7.5410
   13519       7.9616
   13520       7.9865
   13521       7.8056
   13522       8.0442
   13523       8.2178
   13524       8.5067
   13525       8.1547
   13526       8.6741
   13527       8.1893
   13528       8.3053
   13529       8.3062
   13530       7.8618
   13531       8.6662
   13532       8.3711
   13533       8.1177
   13534       8.2167
   13535       8.7774
   13536       8.4125
   13537       8.5761
   13538       8.5474
   13539       8.1755
   13540       8.5598
   13541       8.5008
   13542       8.1830
   13543       8.4855
   13544       7.7659
   13545       7.5909
   13546       7.5111
   13547       7.9353
   13548       7.7981
   13549       7.8173
   13550       7.7019
   13551       8.0655
   13552       8.4128
   13553       8.2296
   13554       8.4348
   13555       8.2962
   13556       8.2634
   13557       8.5068
   13558       8.3381
   13559       8.5991
   13560       9.3059
   13561       9.1249
   13562       8.9704
   13563       8.2579
   13564       8.4273
   13565       7.9377
   13566       7.7133
   13567       8.1436
   13568       8.0350
   13569       7.7743
   13570       8.0510
   13571       7.6935
   13572       8.5428
   13573       7.7674
   13574       8.1575
   13575       8.8380
   13576       8.4414
   13577       9.0207
   13578       7.8198
   13579       7.9821
   13580       7.5064
   13581       7.5122
   13582       7.4807
   13583       7.4409
   13584       7.2023
   13585       7.6155
   13586       7.6210
   13587       7.1130
   13588       7.5476
   13589       7.1897
   13590       7.2911
   13591       7.3147
   13592       7.0898
   13593       7.9265
   13594       7.4679
   13595       7.5290
   13596       7.1605
   13597       7.2669
   13598       7.0186
   13599       7.3866
   13600       7.2496
   13601       7.3528
   13602       7.7991
   13603       8.2026
   13604       7.3841
   13605       7.4976
   13606       6.9013
   13607       7.4110
   13608       6.8629
   13609       7.2517
   13610       7.2046
   13611       7.2785
   13612       6.7728
   13613       6.9486
   13614       6.8993
   13615       7.2492
   13616       6.7635
   13617       6.3518
   13618       6.6954
   13619       6.7762
   13620       7.1774
   13621       6.2838
   13622       6.4762
   13623       6.6792
   13624       6.8340
   13625       6.6570
   13626       6.6751
   13627       6.8403
   13628       6.7999
   13629       6.8171
   13630       6.6568
   13631       6.1357
   13632       6.8784
   13633       6.9617
   13634       6.8524
   13635       6.2340
   13636       7.2400
   13637       6.5551
   13638       6.6644
   13639       7.0597
   13640       6.8001
   13641       6.6377
   13642       7.0293
   13643       6.9492
   13644       7.1827
   13645       6.6080
   13646       7.2762
   13647       6.8304
   13648       7.1660
   13649       7.2709
   13650       6.8540
   13651       6.9538
   13652       6.7599
   13653       7.0657
   13654       7.0555
   13655       6.8484
   13656       7.1059
   13657       6.8445
   13658       6.9024
   13659       7.3806
   13660       6.9948
   13661       7.3595
   13662       7.1911
   13663       7.2002
   13664       6.5388
   13665       7.5671
   13666       7.6070
   13667       7.1241
   13668       7.0981
   13669       7.4212
   13670       7.7096
   13671       7.0248
   13672       6.9791
   13673       7.2940
   13674       7.1461
   13675       7.0598
   13676       7.2471
   13677       7.8588
   13678       7.0579
   13679       8.3193
   13680       7.5217
   13681       8.2099
   13682       7.7482
   13683       8.0758
   13684       7.1802
   13685       7.7628
   13686       7.4979
   13687       7.5702
   13688       7.6434
   13689       7.7386
   13690       7.4476
   13691       7.6438
   13692       8.1062
   13693       8.2266
   13694       7.4429
   13695       7.7235
   13696       8.2921
   13697       7.6253
   13698       6.7681
   13699       7.1365
   13700       6.7635
   13701       7.3528
   13702       7.2464
   13703       7.4139
   13704       7.3879
   13705       7.3483
   13706       7.2389
   13707       7.3179
   13708       7.6268
   13709       7.3612
   13710       7.9368
   13711       7.8747
   13712       7.5931
   13713       7.5532
   13714       7.8580
   13715       7.4616
   13716       7.6076
   13717       7.4887
   13718       6.6546
   13719       7.1136
   13720       7.4990
   13721       6.7559
   13722       7.5667
   13723       8.1516
   13724       7.6518
   13725       8.0763
   13726       8.0058
   13727       7.3081
   13728       7.9131
   13729       6.9845
   13730       7.5753
   13731       7.4758
   13732       7.5004
   13733       7.0988
   13734       7.2142
   13735       7.3129
   13736       7.1026
   13737       7.0588
   13738       7.1363
   13739       6.7847
   13740       6.9012
   13741       6.5848
   13742       6.6620
   13743       7.2173
   13744       7.2607
   13745       6.7718
   13746       7.0890
   13747       7.1421
   13748       7.1403
   13749       7.2446
   13750       7.1097
   13751       6.8336
   13752       6.7459
   13753       6.6877
   13754       7.3718
   13755       6.5736
   13756       6.5839
   13757       7.7290
   13758       7.2754
   13759       7.2165
   13760       7.7184
   13761       7.0986
   13762       7.1394
   13763       6.9399
   13764       7.3362
   13765       7.4254
   13766       8.0920
   13767       6.9037
   13768       7.3638
   13769       6.8828
   13770       7.3042
   13771       8.0613
   13772       7.3605
   13773       7.0950
   13774       7.3417
   13775       7.4013
   13776       7.4248
   13777       7.5760
   13778       7.3354
   13779       7.7136
   13780       6.9944
   13781       7.2290
   13782       7.5126
   13783       7.2851
   13784       7.8682
   13785       7.7267
   13786       7.6512
   13787       7.5702
   13788       7.3740
   13789       7.3367
   13790       7.7480
   13791       7.4033
   13792       7.6995
   13793       7.5551
   13794       7.9998
   13795       7.7175
   13796       7.3941
   13797       7.6409
   13798       7.5614
   13799       6.7624
   13800       7.4148
   13801       6.8173
   13802       6.9526
   13803       6.9436
   13804       6.8792
   13805       7.3472
   13806       7.1132
   13807       6.7653
   13808       6.8297
   13809       7.1352
   13810       6.7006
   13811       6.2056
   13812       7.0392
   13813       6.5466
   13814       6.4897
   13815       6.9234
   13816       7.0773
   13817       6.8160
   13818       6.7713
   13819       6.9847
   13820       6.7232
   13821       6.7966
   13822       7.0982
   13823       6.7952
   13824       6.4922
   13825       6.7462
   13826       6.5332
   13827       6.5361
   13828       6.5281
   13829       6.9743
   13830       6.3962
   13831       6.4512
   13832       6.6966
   13833       6.7677
   13834       6.5264
   13835       6.9498
   13836       6.7852
   13837       6.5786
   13838       6.4182
   13839       6.6548
   13840       7.2673
   13841       6.3497
   13842       6.1245
   13843       6.5776
   13844       6.9655
   13845       6.6262
   13846       6.3621
   13847       6.7719
   13848       7.1046
   13849       6.8572
   13850       6.4096
   13851       6.5952
   13852       6.4000
   13853       7.2457
   13854       6.5814
   13855       7.2919
   13856       6.6814
   13857       7.3654
   13858       6.8439
   13859       6.7572
   13860       6.7195
   13861       7.3695
   13862       6.9189
   13863       7.7410
   13864       7.0196
   13865       6.8924
   13866       6.5904
   13867       7.0927
   13868       7.8807
   13869       7.3272
   13870       7.5311
   13871       7.3940
   13872       7.4204
   13873       6.8716
   13874       7.4144
   13875       8.0143
   13876       7.7519
   13877       7.3341
   13878       7.9303
   13879       7.5009
   13880       8.3170
   13881       7.5540
   13882       7.6903
   13883       6.9230
   13884       7.6921
   13885       7.1059
   13886       7.0556
   13887       6.4808
   13888       7.6202
   13889       7.1500
   13890       7.6164
   13891       7.7737
   13892       7.9309
   13893       7.8082
   13894       7.3306
   13895       7.5619
   13896       7.8300
   13897       7.6829
   13898       8.0562
   13899       7.3897
   13900       8.0380
   13901       7.9642
   13902       7.5405
   13903       8.1451
   13904       8.0259
   13905       8.6039
   13906       8.8916
   13907       8.1278
   13908       8.9681
   13909       8.0657
   13910       8.9479
   13911       8.0708
   13912       8.7612
   13913       7.8820
   13914       7.5737
   13915       8.0826
   13916       8.2773
   13917       8.1285
   13918       8.1134
   13919       8.1486
   13920       8.3072
   13921       8.2033
   13922       8.4850
   13923       8.8794
   13924       9.2477
   13925       8.7659
   13926       8.9856
   13927       8.5435
   13928       8.5349
   13929       8.7209
   13930       8.5903
   13931       9.1044
   13932       8.6037
   13933       8.7841
   13934       8.7342
   13935       9.1735
   13936       8.7570
   13937       8.2973
   13938       8.2177
   13939       9.0378
   13940       8.9451
   13941       8.8147
   13942       9.0535
   13943       8.9768
   13944       8.4816
   13945       8.5605
   13946       8.8063
   13947       8.4982
   13948       9.0957
   13949       8.8028
   13950       8.4761
   13951       8.6706
   13952       8.5594
   13953       8.3408
   13954       8.6727
   13955       8.4373
   13956       8.6693
   13957       8.8841
   13958       8.3756
   13959       8.9704
   13960       8.5250
   13961       9.0728
   13962       8.7140
   13963       9.2570
   13964       9.2122
   13965       9.2456
   13966       9.3199
   13967       9.0987
   13968       8.9481
   13969       8.8233
   13970       9.2171
   13971       8.7618
   13972       9.0455
   13973       9.1360
   13974       8.8465
   13975       8.5853
   13976       8.5924
   13977       8.5974
   13978       8.8854
   13979       8.5341
   13980       8.8464
   13981       8.5610
   13982       8.6733
   13983       7.7725
   13984       8.7890
   13985       8.8425
   13986       8.3650
   13987       8.5902
   13988       7.7282
   13989       8.4816
   13990       8.2971
   13991       8.1076
   13992       8.5237
   13993       8.3897
   13994       8.5586
   13995       8.5027
   13996       8.6744
   13997       8.5404
   13998       8.6079
   13999       8.1651
   14000       8.2523
   14001       8.3568
   14002       8.4256
   14003       8.6124
   14004       8.5586
   14005       8.7774
   14006       8.6217
   14007       9.0276
   14008       8.8216
   14009       8.4526
   14010       8.7479
   14011       8.5517
   14012       8.7463
   14013       7.8664
   14014       7.9884
   14015       8.6300
   14016       8.4511
   14017       8.9068
   14018       8.7037
   14019       8.8669
   14020       8.5773
   14021       8.4041
   14022       8.4732
   14023       8.5989
   14024       8.1736
   14025       7.5799
   14026       7.6129
   14027       7.1612
   14028       7.8939
   14029       8.0505
   14030       8.9624
   14031       8.6903
   14032       9.6935
   14033       8.3480
   14034       8.1668
   14035       7.7270
   14036       7.6665
   14037       7.6879
   14038       8.2147
   14039       8.3493
   14040       8.0536
   14041       8.1224
   14042       7.5942
   14043       7.7310
   14044       8.2048
   14045       7.5281
   14046       7.8414
   14047       7.6793
   14048       7.1707
   14049       7.5261
   14050       8.1092
   14051       7.7119
   14052       7.7716
   14053       8.2378
   14054       8.8352
   14055       8.9004
   14056       8.3990
   14057       7.5060
   14058       8.2000
   14059       7.8416
   14060       8.2640
   14061       7.4997
   14062       7.5752
   14063       8.3598
   14064       7.8204
   14065       7.1374
   14066       7.2929
   14067       7.1969
   14068       6.8369
   14069       7.6929
   14070       7.7209
   14071       7.5992
   14072       8.0837
   14073       7.5504
   14074       8.0016
   14075       7.8705
   14076       8.4821
   14077       7.4340
   14078       7.5869
   14079       8.0268
   14080       7.8427
   14081       7.8342
   14082       8.0196
   14083       7.4189
   14084       7.6318
   14085       7.9915
   14086       8.1672
   14087       7.8035
   14088       7.5044
   14089       7.7506
   14090       8.0479
   14091       8.1781
   14092       7.9212
   14093       8.4103
   14094       8.4101
   14095       8.0790
   14096       8.0816
   14097       8.2364
   14098       8.1016
   14099       7.6498
   14100       8.4280
   14101       7.9173
   14102       8.1757
   14103       8.2108
   14104       8.3268
   14105       7.8776
   14106       7.7985
   14107       8.1238
   14108       8.4709
   14109       9.0528
   14110       8.6411
   14111       8.8837
   14112       8.3912
   14113       8.5180
   14114       7.6669
   14115       8.5169
   14116       8.0808
   14117       8.7770
   14118       8.3883
   14119       8.5009
   14120       8.5233
   14121       8.3734
   14122       8.5466
   14123       8.1267
   14124       8.4240
   14125       7.6360
   14126       8.3342
   14127       8.0659
   14128       7.8630
   14129       7.5825
   14130       7.5003
   14131       7.5053
   14132       7.5248
   14133       7.7290
   14134       8.3896
   14135       8.0924
   14136       7.8037
   14137       7.6414
   14138       7.6702
   14139       7.9809
   14140       8.5799
   14141       8.0954
   14142       8.1707
   14143       7.7195
   14144       8.0053
   14145       7.6282
   14146       8.1650
   14147       7.9202
   14148       8.1151
   14149       7.7439
   14150       7.6735
   14151       8.0723
   14152       7.7379
   14153       7.5685
   14154       8.1591
   14155       7.9452
   14156       7.8449
   14157       7.6478
   14158       7.9425
   14159       7.6645
   14160       7.6594
   14161       7.9424
   14162       7.8407
   14163       7.6692
   14164       8.0473
   14165       8.1500
   14166       7.6089
   14167       7.6539
   14168       8.0667
   14169       7.3448
   14170       7.9233
   14171       7.6197
   14172       8.0067
   14173       7.9736
   14174       8.1764
   14175       8.1288
   14176       7.8525
   14177       7.7671
   14178       8.0292
   14179       7.9299
   14180       7.6348
   14181       8.1007
   14182       7.9457
   14183       7.8100
   14184       7.5884
   14185       7.7647
   14186       7.6060
   14187       8.5299
   14188       8.3903
   14189       8.2081
   14190       7.9073
   14191       7.3248
   14192       7.9186
   14193       7.6043
   14194       7.2126
   14195       7.5974
   14196       7.4067
   14197       7.3555
   14198       7.9579
   14199       7.8201
   14200       7.4693
   14201       7.5344
   14202       7.6888
   14203       7.6949
   14204       7.0953
   14205       7.4921
   14206       7.8275
   14207       7.6030
   14208       7.5913
   14209       7.5157
   14210       7.7427
   14211       7.6548
   14212       8.1526
   14213       8.8608
   14214       7.7041
   14215       8.1247
   14216       7.5742
   14217       8.1329
   14218       7.8691
   14219       7.7432
   14220       8.1488
   14221       8.2578
   14222       8.6435
   14223       8.6358
   14224       8.8769
   14225       7.9374
   14226       8.6758
   14227       8.6425
   14228       8.2532
   14229       8.7735
   14230       7.7403
   14231       8.0277
   14232       7.3641
   14233       7.5321
   14234       7.6568
   14235       7.4743
   14236       7.9605
   14237       7.1986
   14238       7.1951
   14239       7.2791
   14240       7.8132
   14241       7.4203
   14242       7.6512
   14243       7.2744
   14244       6.9716
   14245       7.5398
   14246       7.4811
   14247       7.8870
   14248       7.1324
   14249       7.0100
   14250       7.0645
   14251       7.1596
   14252       7.1174
   14253       7.2581
   14254       7.5126
   14255       6.8652
   14256       7.3720
   14257       7.8635
   14258       7.2757
   14259       7.6590
   14260       7.6940
   14261       7.1280
   14262       7.5478
   14263       8.2028
   14264       8.3838
   14265       7.9653
   14266       8.3012
   14267       8.6357
   14268       8.3622
   14269       8.8131
   14270       8.5988
   14271       9.0490
   14272       8.6755
   14273       9.0760
   14274       9.3927
   14275       9.0219
   14276       8.5913
   14277       7.9902
   14278       8.1128
   14279       7.5797
   14280       8.1318
   14281       8.0483
   14282       8.4595
   14283       8.0642
   14284       8.4761
   14285       8.1919
   14286       8.1170
   14287       8.0081
   14288       7.2039
   14289       7.3054
   14290       6.9921
   14291       6.8953
   14292       6.9913
   14293       7.2134
   14294       6.5527
   14295       6.8949
   14296       7.3028
   14297       7.6878
   14298       7.5649
   14299       7.3223
   14300       7.0602
   14301       6.8500
   14302       7.1442
   14303       7.1168
   14304       7.5338
   14305       6.4222
   14306       6.5458
   14307       6.2419
   14308       6.4530
   14309       6.8769
   14310       6.8928
   14311       6.5966
   14312       6.8674
   14313       6.5934
   14314       6.5977
   14315       7.0065
   14316       6.7213
   14317       6.4559
   14318       6.3641
   14319       7.1943
   14320       7.0714
   14321       7.2432
   14322       6.8307
   14323       7.0529
   14324       7.8409
   14325       8.1333
   14326       7.9098
   14327       8.1498
   14328       8.4111
   14329       8.0344
   14330       7.7980
   14331       8.1694
   14332       8.5530
   14333       8.3085
   14334       8.8194
   14335       8.6881
   14336       8.6751
   14337       8.7156
   14338       8.6873
   14339       8.8725
   14340       9.5416
   14341       9.0002
   14342       8.6794
   14343       8.9641
   14344       8.3359
   14345       9.0620
   14346       8.9875
   14347       8.6275
   14348       8.3742
   14349       8.7329
   14350       8.2634
   14351       8.8677
   14352       8.9428
   14353       8.3490
   14354       8.5392
   14355       8.7594
   14356       8.4907
   14357       8.3967
   14358       8.3087
   14359       7.8073
   14360       8.4764
   14361       8.7939
   14362       8.6125
   14363       8.9375
   14364       7.7126
   14365       7.7991
   14366       7.8419
   14367       8.0838
   14368       7.8344
   14369       7.2943
   14370       7.7149
   14371       6.7625
   14372       7.6678
   14373       7.2100
   14374       7.7045
   14375       7.2688
   14376       8.0248
   14377       7.3062
   14378       7.8993
   14379       7.9088
   14380       8.1281
   14381       8.2086
   14382       8.2314
   14383       7.8654
   14384       7.8124
   14385       7.5314
   14386       7.5644
   14387       7.4437
   14388       7.6213
   14389       7.6743
   14390       7.9717
   14391       7.4414
   14392       8.0417
   14393       8.0626
   14394       7.7812
   14395       7.7972
   14396       6.7764
   14397       6.4392
   14398       6.2719
   14399       6.8538
   14400       7.3274
   14401       6.4496
   14402       7.0241
   14403       6.5905
   14404       6.6754
   14405       6.5331
   14406       6.6969
   14407       7.1808
   14408       6.5215
   14409       6.2957
   14410       6.2087
   14411       6.5551
   14412       6.3674
   14413       6.2825
   14414       6.5080
   14415       6.9556
   14416       6.6375
   14417       6.1950
   14418       5.8158
   14419       6.3153
   14420       6.6716
   14421       6.2004
   14422       6.6951
   14423       6.1478
   14424       6.3048
   14425       6.7441
   14426       6.7100
   14427       6.7018
   14428       6.8732
   14429       6.4773
   14430       6.4755
   14431       6.1582
   14432       6.4600
   14433       6.1113
   14434       6.5226
   14435       6.9795
   14436       7.0568
   14437       7.1649
   14438       7.4217
   14439       7.1098
   14440       6.5998
   14441       6.7390
   14442       6.3548
   14443       6.8947
   14444       6.4050
   14445       6.6598
   14446       7.2721
   14447       7.0366
   14448       6.3931
   14449       5.6653
   14450       6.1670
   14451       6.2224
   14452       5.9498
   14453       5.9931
   14454       6.3077
   14455       6.3353
   14456       6.2942
   14457       5.9367
   14458       6.2463
   14459       6.1428
   14460       5.7948
   14461       5.6655
   14462       5.7727
   14463       6.0796
   14464       6.1537
   14465       5.8849
   14466       6.0297
   14467       5.9753
   14468       6.0340
   14469       6.2697
   14470       6.3738
   14471       5.6654
   14472       5.9642
   14473       6.1047
   14474       6.3215
   14475       5.9761
   14476       5.8254
   14477       5.9430
   14478       6.3998
   14479       6.1803
   14480       5.9433
   14481       6.7404
   14482       5.8399
   14483       6.2029
   14484       5.8405
   14485       5.5767
   14486       5.8868
   14487       5.2444
   14488       6.3141
   14489       6.2835
   14490       6.0056
   14491       6.0764
   14492       6.0566
   14493       6.1238
   14494       6.1733
   14495       6.1563
   14496       6.0452
   14497       6.4158
   14498       6.3725
   14499       5.8058
   14500       6.4066
   14501       6.3716
   14502       5.9791
   14503       6.0624
   14504       6.6441
   14505       6.1758
   14506       6.2997
   14507       6.3360
   14508       7.3260
   14509       7.2497
   14510       6.7398
   14511       6.5958
   14512       6.8182
   14513       6.3495
   14514       7.2674
   14515       6.1338
   14516       6.7536
   14517       6.2339
   14518       6.1680
   14519       6.4756
   14520       6.7735
   14521       6.4218
   14522       6.4409
   14523       6.6011
   14524       6.1152
   14525       6.5248
   14526       6.0354
   14527       6.5847
   14528       6.5193
   14529       6.0905
   14530       6.7076
   14531       6.1902
   14532       6.1560
   14533       5.9969
   14534       6.1180
   14535       6.7220
   14536       6.7895
   14537       6.8988
   14538       6.7943
   14539       6.4986
   14540       6.4501
   14541       6.4263
   14542       6.2426
   14543       6.7741
   14544       6.5419
   14545       6.4252
   14546       6.9382
   14547       6.6412
   14548       6.7073
   14549       6.2614
   14550       6.8760
   14551       6.4503
   14552       6.1527
   14553       6.7916
   14554       6.0784
   14555       6.3841
   14556       6.5594
   14557       6.0462
   14558       6.7273
   14559       6.1821
   14560       6.7414
   14561       6.3523
   14562       6.4542
   14563       6.2219
   14564       7.3947
   14565       6.7611
   14566       7.4341
   14567       6.3893
   14568       6.4719
   14569       6.1116
   14570       6.1155
   14571       6.8755
   14572       6.1977
   14573       6.9866
   14574       6.7882
   14575       6.3884
   14576       6.0013
   14577       6.1712
   14578       6.4957
   14579       6.7645
   14580       5.9544
   14581       6.4623
   14582       6.3864
   14583       6.2352
   14584       5.7169
   14585       5.1746
   14586       6.1126
   14587       6.1275
   14588       5.8304
   14589       5.8773
   14590       6.1904
   14591       5.9264
   14592       5.6223
   14593       6.3252
   14594       6.0316
   14595       5.8407
   14596       5.6192
   14597       5.7648
   14598       6.0263
   14599       5.9514
   14600       5.9232
   14601       5.4982
   14602       5.5161
   14603       5.4719
   14604       5.7314
   14605       6.0464
   14606       5.5998
   14607       5.8703
   14608       5.6066
   14609       6.2526
   14610       5.9871
   14611       5.6254
   14612       6.2465
   14613       5.6589
   14614       6.2722
   14615       5.5912
   14616       5.8388
   14617       5.6774
   14618       6.0422
   14619       5.7461
   14620       5.5948
   14621       6.1331
   14622       5.2199
   14623       5.6204
   14624       5.9040
   14625       5.7633
   14626       5.8619
   14627       6.2013
   14628       6.1946
   14629       5.7583
   14630       6.2987
   14631       5.9823
   14632       6.2240
   14633       6.4311
   14634       5.5174
   14635       5.9857
   14636       5.5460
   14637       5.4154
   14638       5.7094
   14639       5.6952
   14640       5.6699
   14641       5.8363
   14642       6.3226
   14643       6.3532
   14644       5.7596
   14645       6.3915
   14646       6.2165
   14647       6.0715
   14648       6.1616
   14649       6.2307
   14650       7.1320
   14651       6.6564
   14652       5.9207
   14653       6.7272
   14654       6.3972
   14655       6.5185
   14656       6.5880
   14657       6.5370
   14658       7.2841
   14659       6.7560
   14660       6.7132
   14661       6.7590
   14662       7.0961
   14663       6.2169
   14664       5.9507
   14665       6.5260
   14666       6.8981
   14667       6.3565
   14668       6.3267
   14669       6.2331
   14670       6.3270
   14671       6.3597
   14672       6.7056
   14673       6.3739
   14674       6.7087
   14675       6.6861
   14676       6.6060
   14677       6.4812
   14678       6.4471
   14679       6.3233
   14680       6.1176
   14681       6.8195
   14682       8.2374
   14683       6.9191
   14684       7.1389
   14685       6.5261
   14686       6.3404
   14687       6.7414
   14688       6.0889
   14689       6.1442
   14690       6.5141
   14691       6.6155
   14692       6.1810
   14693       6.1944
   14694       6.5674
   14695       6.3237
   14696       6.5820
   14697       6.7938
   14698       6.8986
   14699       6.9280
   14700       7.5277
   14701       8.0860
   14702       7.3553
   14703       7.3574
   14704       6.8937
   14705       7.4128
   14706       8.0821
   14707       7.3401
   14708       7.1905
   14709       6.7018
   14710       7.0933
   14711       6.8912
   14712       7.1600
   14713       6.4287
   14714       6.4787
   14715       6.3353
   14716       5.9056
   14717       5.9859
   14718       6.4782
   14719       6.4952
   14720       5.9538
   14721       6.1987
   14722       5.7383
   14723       5.5987
   14724       5.7420
   14725       5.6442
   14726       5.5197
   14727       5.4721
   14728       5.6732
   14729       5.8803
   14730       4.9726
   14731       5.9743
   14732       5.6700
   14733       5.7287
   14734       5.5537
   14735       5.9712
   14736       5.8263
   14737       5.7798
   14738       5.6687
   14739       6.1532
   14740       5.5785
   14741       5.3820
   14742       5.3143
   14743       5.5081
   14744       4.8583
   14745       5.6589
   14746       5.2246
   14747       5.9495
   14748       6.0481
   14749       5.7743
   14750       5.9201
   14751       5.4837
   14752       5.4808
   14753       5.5062
   14754       5.6650
   14755       5.6521
   14756       5.1454
   14757       5.5886
   14758       5.3189
   14759       5.7011
   14760       5.4454
   14761       5.2621
   14762       5.4225
   14763       5.7450
   14764       5.2623
   14765       5.2986
   14766       5.7725
   14767       5.7422
   14768       5.6436
   14769       6.1768
   14770       6.0864
   14771       6.0993
   14772       5.9998
   14773       5.7138
   14774       5.8078
   14775       5.6143
   14776       6.6119
   14777       5.9460
   14778       6.0417
   14779       6.2868
   14780       6.2976
   14781       5.9340
   14782       5.4995
   14783       6.3744
   14784       5.8527
   14785       7.1581
   14786       6.7611
   14787       6.9988
   14788       7.1976
   14789       6.8773
   14790       6.7485
   14791       6.7319
   14792       6.9589
   14793       6.7798
   14794       6.6838
   14795       6.5119
   14796       6.7096
   14797       6.7875
   14798       6.2180
   14799       6.7255
   14800       6.3673
   14801       7.1513
   14802       7.2479
   14803       6.3420
   14804       6.2327
   14805       6.2613
   14806       6.1023
   14807       5.6496
   14808       5.7003
   14809       5.8489
   14810       6.1174
   14811       5.7912
   14812       5.0418
   14813       5.7467
   14814       6.2801
   14815       5.7489
   14816       5.6939
   14817       6.0402
   14818       6.0615
   14819       5.8392
   14820       6.1459
   14821       5.8330
   14822       5.5167
   14823       5.9208
   14824       6.1402
   14825       6.0166
   14826       5.7810
   14827       5.9821
   14828       5.9383
   14829       5.9259
   14830       6.3347
   14831       6.1964
   14832       5.1597
   14833       6.0512
   14834       6.1433
   14835       5.8613
   14836       5.4295
   14837       5.9654
   14838       5.9474
   14839       6.1976
   14840       6.4519
   14841       6.5832
   14842       6.2012
   14843       6.1781
   14844       5.4158
   14845       6.1434
   14846       6.0053
   14847       6.3173
   14848       6.3107
   14849       6.3064
   14850       6.3549
   14851       7.2571
   14852       7.2013
   14853       7.1557
   14854       7.0614
   14855       6.7783
   14856       6.4123
   14857       6.5642
   14858       6.7567
   14859       6.7187
   14860       6.8431
   14861       7.1170
   14862       7.1896
   14863       7.4851
   14864       7.3751
   14865       7.4477
   14866       7.5051
   14867       7.3206
   14868       7.5092
   14869       7.3388
   14870       7.0096
   14871       7.3797
   14872       7.6291
   14873       7.2577
   14874       7.9685
   14875       6.7547
   14876       7.2672
   14877       7.0627
   14878       7.2707
   14879       7.0776
   14880       7.5995
   14881       7.7885
   14882       6.8305
   14883       7.5808
   14884       7.4321
   14885       6.9243
   14886       7.1561
   14887       7.7647
   14888       7.6841
   14889       6.9712
   14890       7.6280
   14891       6.9272
   14892       7.4528
   14893       6.8457
   14894       7.0491
   14895       7.4767
   14896       7.5976
   14897       7.1343
   14898       7.0456
   14899       7.1673
   14900       6.8200
   14901       6.8654
   14902       6.8387
   14903       6.8653
   14904       6.9130
   14905       7.3315
   14906       7.6857
   14907       7.4193
   14908       6.8617
   14909       6.8918
   14910       6.9953
   14911       6.4887
   14912       6.8138
   14913       6.9571
   14914       6.9873
   14915       6.8716
   14916       6.9931
   14917       7.1340
   14918       6.5163
   14919       6.6001
   14920       6.8429
   14921       7.4590
   14922       6.8648
   14923       7.5217
   14924       7.5573
   14925       7.9290
   14926       8.0986
   14927       7.9717
   14928       7.5540
   14929       8.2346
   14930       8.1169
   14931       8.2806
   14932       8.2771
   14933       7.9274
   14934       7.5542
   14935       8.2517
   14936       7.8716
   14937       7.2742
   14938       8.1507
   14939       7.7125
   14940       7.9991
   14941       7.3789
   14942       8.0562
   14943       7.7711
   14944       8.3179
   14945       8.4004
   14946       8.8236
   14947       7.4656
   14948       8.0256
   14949       7.8612
   14950       7.8329
   14951       8.3427
   14952       7.8910
   14953       7.9549
   14954       7.9313
   14955       7.8113
   14956       7.7338
   14957       7.4531
   14958       7.6701
   14959       7.8124
   14960       7.6203
   14961       7.6394
   14962       8.2757
   14963       8.0398
   14964       8.8777
   14965       8.7729
   14966       8.2929
   14967       9.2087
   14968       9.2612
   14969       9.3624
   14970       8.2561
   14971       9.0804
   14972       8.9204
   14973       8.2033
   14974       8.0986
   14975       8.2206
   14976       7.1086
   14977       8.0195
   14978       7.6285
   14979       8.7536
   14980       8.3937
   14981       8.6239
   14982       8.2342
   14983       8.6884
   14984       8.7231
   14985       8.4753
   14986       8.3190
   14987       8.5128
   14988       8.7305
   14989       7.7880
   14990       7.7948
   14991       7.8186
   14992       7.4815
   14993       7.5177
   14994       7.9449
   14995       7.7844
   14996       7.2149
   14997       7.9464
   14998       6.8749
   14999       7.4874
   15000       7.2038
   15001       6.8780
   15002       7.0695
   15003       7.7059
   15004       6.8881
   15005       7.2896
   15006       6.8088
   15007       6.7719
   15008       6.8410
   15009       6.8949
   15010       6.9808
   15011       6.7436
   15012       7.6819
   15013       7.2583
   15014       7.7338
   15015       7.5110
   15016       7.3528
   15017       7.8070
   15018       8.1036
   15019       7.9858
   15020       8.0911
   15021       7.9956
   15022       7.9255
   15023       7.7780
   15024       8.0128
   15025       7.6239
   15026       7.7395
   15027       7.9744
   15028       8.3873
   15029       7.6213
   15030       7.3192
   15031       7.2943
   15032       7.3630
   15033       7.4093
   15034       7.2257
   15035       7.5911
   15036       7.4756
   15037       7.6246
   15038       7.5155
   15039       7.6635
   15040       7.9861
   15041       7.6395
   15042       7.3577
   15043       7.0859
   15044       7.3890
   15045       7.3784
   15046       7.8987
   15047       7.6209
   15048       7.6225
   15049       7.2467
   15050       7.5596
   15051       7.2295
   15052       7.4087
   15053       7.7602
   15054       8.3408
   15055       7.2084
   15056       7.1647
   15057       7.4210
   15058       7.7539
   15059       8.1459
   15060       7.7417
   15061       7.8042
   15062       8.7301
   15063       7.9148
   15064       8.1370
   15065       8.3017
   15066       8.0462
   15067       7.6610
   15068       7.7442
   15069       8.4620
   15070       8.3036
   15071       8.2672
   15072       8.9949
   15073       8.9914
   15074       8.6300
   15075       8.3508
   15076       8.6524
   15077       8.5301
   15078       8.9530
   15079       7.7323
   15080       7.9411
   15081       8.8760
   15082       8.4213
   15083       8.7182
   15084       8.5587
   15085       8.7744
   15086       8.3185
   15087       8.3162
   15088       8.1251
   15089       8.2361
   15090       8.1521
   15091       7.9020
   15092       7.9133
   15093       7.9831
   15094       8.3638
   15095       7.3483
   15096       7.7958
   15097       7.7423
   15098       7.7514
   15099       8.2114
   15100       7.8246
   15101       7.4417
   15102       8.1583
   15103       7.7098
   15104       7.7752
   15105       7.8539
   15106       7.3100
   15107       7.4818
   15108       7.1353
   15109       6.7604
   15110       7.7485
   15111       7.9701
   15112       7.6559
   15113       8.3119
   15114       7.8090
   15115       8.3749
   15116       8.2725
   15117       8.3812
   15118       7.5303
   15119       7.8741
   15120       7.7738
   15121       6.8650
   15122       7.0448
   15123       6.7931
   15124       7.5435
   15125       7.3887
   15126       7.3897
   15127       6.6837
   15128       7.7138
   15129       7.3820
   15130       7.5084
   15131       7.2079
   15132       7.2280
   15133       8.0725
   15134       7.4676
   15135       7.3042
   15136       7.6916
   15137       7.3075
   15138       7.3767
   15139       7.1298
   15140       6.7931
   15141       7.5883
   15142       7.9436
   15143       8.1468
   15144       8.4013
   15145       6.9219
   15146       7.4232
   15147       7.4183
   15148       7.1601
   15149       7.8354
   15150       7.4589
   15151       7.3021
   15152       7.5791
   15153       7.7758
   15154       7.7909
   15155       8.0013
   15156       7.8638
   15157       7.4737
   15158       7.4582
   15159       7.5233
   15160       7.2499
   15161       7.3783
   15162       7.1978
   15163       7.2100
   15164       7.0879
   15165       7.8523
   15166       7.8497
   15167       7.5026
   15168       7.4366
   15169       7.7209
   15170       8.1246
   15171       7.7292
   15172       7.3872
   15173       7.4383
   15174       7.6342
   15175       8.5853
   15176       8.0732
   15177       7.4373
   15178       7.6596
   15179       7.6670
   15180       7.8053
   15181       7.9507
   15182       7.1720
   15183       9.1917
   15184       8.3534
   15185       8.4735
   15186       8.2883
   15187       8.2317
   15188       8.5438
   15189       8.2785
   15190       8.2965
   15191       7.8782
   15192       7.6751
   15193       7.5067
   15194       7.8440
   15195       8.2215
   15196       8.0838
   15197       8.7422
   15198       8.4983
   15199       9.1068
   15200       9.2029
   15201       9.0802
   15202       9.4928
   15203       8.6565
   15204       9.6377
   15205       9.6499
   15206      10.1559
   15207       9.9642
   15208       9.5999
   15209       9.7866
   15210       8.8397
   15211       9.1744
   15212       9.3495
   15213       9.3335
   15214      10.0586
   15215       9.4849
   15216       9.6544
   15217       9.5183
   15218       9.0560
   15219      10.0815
   15220       9.3125
   15221       9.5182
   15222       8.8714
   15223       9.1826
   15224       8.5494
   15225       8.6812
   15226       8.4466
   15227       8.7969
   15228       8.7116
   15229       9.0474
   15230       9.0626
   15231       8.9593
   15232       9.0507
   15233       9.0488
   15234       8.8747
   15235       8.6029
   15236       8.8905
   15237       8.7260
   15238       9.3991
   15239       8.7450
   15240       9.3434
   15241       8.5752
   15242       8.6496
   15243       8.3993
   15244       8.8904
   15245       9.0308
   15246       9.0734
   15247       8.6699
   15248       9.2481
   15249       9.4406
   15250       9.0540
   15251       8.8732
   15252       8.6075
   15253       8.9945
   15254       9.1375
   15255      10.0183
   15256       9.5308
   15257       9.1217
   15258       9.5728
   15259       9.1280
   15260       9.0226
   15261       8.9762
   15262       8.8683
   15263       8.8079
   15264       8.9519
   15265       8.3464
   15266       8.8982
   15267       8.6718
   15268       8.5617
   15269       8.3385
   15270       8.7472
   15271       8.1652
   15272       8.2326
   15273       8.9743
   15274       8.1620
   15275       8.7763
   15276       8.2163
   15277       8.6250
   15278       8.3516
   15279       8.9191
   15280       8.2926
   15281       8.4500
   15282       8.1185
   15283       8.2799
   15284       7.9699
   15285       8.5561
   15286       7.7241
   15287       8.4151
   15288       8.4037
   15289       8.5306
   15290       8.2522
   15291       8.3870
   15292       8.6823
   15293       9.6002
   15294       8.8565
   15295       8.8814
   15296       8.3514
   15297       8.7937
   15298       8.8175
   15299       8.7438
   15300       9.1350
   15301       8.8258
   15302       9.0343
   15303       8.4723
   15304       7.8863
   15305       8.0029
   15306       8.2818
   15307       8.5803
   15308       8.9068
   15309       8.1718
   15310       7.9830
   15311       8.6412
   15312       8.9649
   15313       8.4574
   15314       8.7265
   15315       8.8734
   15316       8.5769
   15317       8.9933
   15318       8.5130
   15319       8.0562
   15320       8.4338
   15321       8.7406
   15322       8.2605
   15323       9.2440
   15324       8.3067
   15325       8.5396
   15326       8.3083
   15327       8.8996
   15328       8.0936
   15329       8.6257
   15330       9.3431
   15331       8.8039
   15332       9.3729
   15333       8.9686
   15334       8.8219
   15335       9.1948
   15336       9.7969
   15337       8.9696
   15338       9.0253
   15339       8.8649
   15340       9.0400
   15341       9.0511
   15342       8.9616
   15343       9.1301
   15344       8.6448
   15345       8.9690
   15346       9.2891
   15347       8.7610
   15348       8.7857
   15349       8.7432
   15350       8.2832
   15351       8.8324
   15352       8.8370
   15353       9.4435
   15354       8.9411
   15355       9.1436
   15356       8.9747
   15357       9.2448
   15358       8.7185
   15359       9.2999
   15360       8.5449
   15361       8.4608
   15362       9.2047
   15363       8.3362
   15364       8.2869
   15365       8.8067
   15366       8.8398
   15367       8.7241
   15368       8.5233
   15369       8.4972
   15370       8.5209
   15371       7.9663
   15372       7.9222
   15373       7.9361
   15374       8.2428
   15375       8.6303
   15376       9.2766
   15377       9.3380
   15378       8.7451
   15379       8.9224
   15380       8.0245
   15381       8.4823
   15382       8.4102
   15383       8.4260
   15384       8.8591
   15385       7.9792
   15386       8.7654
   15387       7.7704
   15388       8.6926
   15389       8.7688
   15390       8.7335
   15391       8.7858
   15392       8.7805
   15393       9.1066
   15394       9.0531
   15395       8.9171
   15396       8.9591
   15397       9.0217
   15398       9.3226
   15399       9.1847
   15400       8.7397
   15401       8.9800
   15402       9.5068
   15403       8.4494
   15404       8.7212
   15405       8.7642
   15406       8.3514
   15407       8.2007
   15408       8.7001
   15409       8.3161
   15410       8.0734
   15411       8.5455
   15412       8.1241
   15413       8.7327
   15414       8.2250
   15415       8.4843
   15416       8.4636
   15417       8.1946
   15418       8.3394
   15419       8.2693
   15420       7.9259
   15421       8.5514
   15422       8.9259
   15423       8.3777
   15424       7.9385
   15425       8.6085
   15426       7.3201
   15427       8.2570
   15428       8.5690
   15429       8.4966
   15430       8.2334
   15431       8.3998
   15432       8.2433
   15433       7.7718
   15434       8.4062
   15435       8.4697
   15436       8.8860
   15437       8.6063
   15438       8.1335
   15439       8.3335
   15440       9.1475
   15441       8.9477
   15442       8.9608
   15443       8.9032
   15444       9.1939
   15445       8.6303
   15446       8.6937
   15447       8.9075
   15448       9.2888
   15449       8.6090
   15450       9.3616
   15451       8.9205
   15452       8.4842
   15453       8.8632
   15454       9.2523
   15455       9.5152
   15456       9.1527
   15457       9.1960
   15458       8.7749
   15459       9.0194
   15460       8.3944
   15461       8.6281
   15462       8.0770
   15463       8.1901
   15464       8.5238
   15465       8.3126
   15466       8.4117
   15467       8.3198
   15468       8.9846
   15469       8.9522
   15470       8.9761
   15471       8.5079
   15472       9.0141
   15473       8.6303
   15474       8.7007
   15475       8.6705
   15476       8.7360
   15477       7.9403
   15478       8.6111
   15479       8.5807
   15480       8.1820
   15481       7.7739
   15482       8.3616
   15483       8.4085
   15484       8.2814
   15485       8.3611
   15486       8.6090
   15487       8.7720
   15488       8.3273
   15489       8.2544
   15490       8.4918
   15491       8.6201
   15492       8.5990
   15493       8.9954
   15494       8.7106
   15495       8.4909
   15496       8.3964
   15497       7.9639
   15498       8.3056
   15499       8.1108
   15500       8.0012
   15501       7.7781
   15502       8.4007
   15503       8.1219
   15504       7.6699
   15505       8.3173
   15506       8.8404
   15507       8.9212
   15508       9.0629
   15509       8.8111
   15510       8.0354
   15511       8.1098
   15512       8.1430
   15513       7.9248
   15514       7.4160
   15515       7.6060
   15516       7.8206
   15517       7.8932
   15518       7.5622
   15519       8.0362
   15520       7.7879
   15521       8.7544
   15522       8.3551
   15523       8.3977
   15524       7.1678
   15525       7.2853
   15526       7.6860
   15527       7.1750
   15528       8.2452
   15529       7.6506
   15530       7.8903
   15531       8.0692
   15532       8.9158
   15533       7.9673
   15534       8.5527
   15535       8.1244
   15536       8.2009
   15537       7.7079
   15538       7.4220
   15539       7.9004
   15540       7.6914
   15541       8.3981
   15542       8.3404
   15543       8.2684
   15544       8.3727
   15545       9.0660
   15546       8.8474
   15547       9.1635
   15548       9.1140
   15549       8.7270
   15550       8.4065
   15551       8.0973
   15552       8.7582
   15553       8.7342
   15554       8.8764
   15555       8.3007
   15556       8.9542
   15557       8.7342
   15558       8.6041
   15559       8.6500
   15560       8.6935
   15561       9.0148
   15562       8.6968
   15563       8.5149
   15564       8.5956
   15565       8.5764
   15566       8.4281
   15567       8.0068
   15568       8.2967
   15569       8.0321
   15570       8.3728
   15571       8.2238
   15572       8.5173
   15573       8.2513
   15574       8.2992
   15575       8.1258
   15576       8.1312
   15577       8.5003
   15578       8.2170
   15579       7.7900
   15580       8.0381
   15581       7.6513
   15582       8.0208
   15583       8.4048
   15584       8.5989
   15585       8.1434
   15586       7.9540
   15587       8.8948
   15588       8.5729
   15589       8.1056
   15590       8.0088
   15591       8.3475
   15592       8.4472
   15593       8.4278
   15594       8.5637
   15595       8.9304
   15596       8.5447
   15597       9.0141
   15598       8.4136
   15599       8.4858
   15600       8.3134
   15601       9.2107
   15602       8.8697
   15603       8.5148
   15604       8.8287
   15605       8.4563
   15606       8.7038
   15607       8.7577
   15608       8.5415
   15609       8.3966
   15610       7.6752
   15611       7.8376
   15612       7.7973
   15613       8.4529
   15614       8.0158
   15615       8.1523
   15616       8.2745
   15617       8.0882
   15618       7.4734
   15619       7.7454
   15620       7.5478
   15621       8.1570
   15622       7.9897
   15623       8.2777
   15624       7.9224
   15625       8.2250
   15626       8.0969
   15627       8.5027
   15628       7.9764
   15629       8.4672
   15630       8.2254
   15631       8.5057
   15632       8.3907
   15633       8.8571
   15634       8.1242
   15635       9.4902
   15636       8.6145
   15637       8.8801
   15638       8.5476
   15639       8.9969
   15640       8.4262
   15641       8.3896
   15642       9.1616
   15643       8.2169
   15644       8.2304
   15645       8.1174
   15646       7.8273
   15647       7.7655
   15648       8.4715
   15649       7.9035
   15650       7.7068
   15651       8.4483
   15652       7.9650
   15653       7.9648
   15654       7.5942
   15655       7.6090
   15656       7.6904
   15657       8.2384
   15658       7.7453
   15659       8.4147
   15660       8.5568
   15661       7.9025
   15662       8.3658
   15663       8.1228
   15664       7.8722
   15665       8.4286
   15666       8.3098
   15667       8.3475
   15668       8.6013
   15669       8.4737
   15670       8.3086
   15671       8.6512
   15672       8.2277
   15673       9.1061
   15674       9.6654
   15675       9.2462
   15676       9.0434
   15677       8.8964
   15678       8.5969
   15679       8.9383
   15680       8.2765
   15681       9.1470
   15682       9.4567
   15683       8.3350
   15684       8.6430
   15685       8.3000
   15686       8.6079
   15687       8.6851
   15688       8.2147
   15689       8.6610
   15690       8.8699
   15691       8.6314
   15692       8.6566
   15693       8.2632
   15694       8.3655
   15695       8.3778
   15696       8.3862
   15697       8.8501
   15698       8.7989
   15699       8.5537
   15700       8.2559
   15701       8.3491
   15702       8.2574
   15703       8.3744
   15704       8.5497
   15705       8.5313
   15706       8.1873
   15707       8.5195
   15708       8.2175
   15709       8.6013
   15710       9.1838
   15711       8.8457
   15712       9.1455
   15713       8.7885
   15714       8.2970
   15715       8.3786
   15716       8.5514
   15717       8.6765
   15718       8.1523
   15719       7.8804
   15720       8.2834
   15721       8.1414
   15722       8.5078
   15723       8.0715
   15724       8.0035
   15725       8.7556
   15726       8.4171
   15727       8.5152
   15728       8.4254
   15729       8.4439
   15730       8.2736
   15731       8.4817
   15732       8.2138
   15733       8.3043
   15734       8.7118
   15735       8.4224
   15736       8.5482
   15737       8.5434
   15738       8.4142
   15739       8.3188
   15740       8.9222
   15741       7.9654
   15742       8.5984
   15743       7.9920
   15744       7.9777
   15745       8.2538
   15746       8.3136
   15747       8.8935
   15748       8.4954
   15749       8.3616
   15750       7.4678
   15751       7.8764
   15752       8.3526
   15753       7.9592
   15754       8.4995
   15755       7.8803
   15756       6.8427
   15757       7.4130
   15758       7.1068
   15759       6.8389
   15760       7.2204
   15761       6.8470
   15762       7.4433
   15763       7.2157
   15764       7.4677
   15765       7.2563
   15766       7.6556
   15767       7.2011
   15768       7.3725
   15769       7.7259
   15770       8.2917
   15771       8.2039
   15772       8.0010
   15773       7.9239
   15774       7.8969
   15775       7.9299
   15776       7.6331
   15777       7.6587
   15778       8.0984
   15779       7.3865
   15780       7.8601
   15781       7.8506
   15782       7.8265
   15783       7.8028
   15784       8.0469
   15785       7.6340
   15786       7.7328
   15787       7.7420
   15788       8.0331
   15789       7.8867
   15790       7.3416
   15791       7.4828
   15792       7.5816
   15793       7.4658
   15794       7.7791
   15795       8.1021
   15796       7.8842
   15797       7.6300
   15798       7.9057
   15799       6.9971
   15800       8.2936
   15801       7.9770
   15802       7.4921
   15803       7.4513
   15804       7.9827
   15805       7.4784
   15806       7.0829
   15807       7.0018
   15808       7.3287
   15809       6.9153
   15810       7.2020
   15811       7.2716
   15812       7.3980
   15813       7.2983
   15814       7.5516
   15815       7.7468
   15816       7.1595
   15817       7.1656
   15818       7.7817
   15819       7.6413
   15820       8.2988
   15821       7.9201
   15822       7.4603
   15823       7.5395
   15824       7.6817
   15825       7.4647
   15826       6.7019
   15827       6.9494
   15828       6.9640
   15829       6.7006
   15830       6.9867
   15831       7.2732
   15832       7.5767
   15833       7.5222
   15834       7.1763
   15835       7.3777
   15836       7.1976
   15837       7.1171
   15838       7.1270
   15839       7.3504
   15840       7.6195
   15841       7.8592
   15842       7.9568
   15843       7.1628
   15844       7.4266
   15845       7.4551
   15846       7.6365
   15847       7.3193
   15848       6.9932
   15849       7.0186
   15850       7.5881
   15851       7.5590
   15852       7.4327
   15853       7.1401
   15854       7.4719
   15855       7.0132
   15856       7.5511
   15857       6.7392
   15858       6.8847
   15859       7.0252
   15860       7.6760
   15861       7.5089
   15862       7.6264
   15863       8.1731
   15864       8.1802
   15865       8.5044
   15866       8.5666
   15867       8.0174
   15868       8.6091
   15869       8.1317
   15870       8.9249
   15871       9.0802
   15872       9.3480
   15873       8.7308
   15874       8.3218
   15875       8.3759
   15876       8.1847
   15877       8.0388
   15878       7.9205
   15879       8.1266
   15880       8.3518
   15881       8.0052
   15882       7.7128
   15883       7.9557
   15884       8.1413
   15885       8.3674
   15886       7.2271
   15887       7.7016
   15888       7.6397
   15889       7.6147
   15890       7.9443
   15891       7.2122
   15892       7.2442
   15893       7.5284
   15894       6.7670
   15895       7.0869
   15896       7.3867
   15897       7.0315
   15898       8.1693
   15899       7.3065
   15900       7.8412
   15901       8.0380
   15902       7.7992
   15903       7.6251
   15904       7.6599
   15905       7.7085
   15906       7.8269
   15907       7.9502
   15908       7.8460
   15909       8.0934
   15910       8.1191
   15911       7.6265
   15912       7.6324
   15913       7.4356
   15914       7.3922
   15915       7.9283
   15916       7.8926
   15917       7.4842
   15918       7.5915
   15919       7.8496
   15920       7.4659
   15921       7.3713
   15922       7.2889
   15923       7.7418
   15924       8.3298
   15925       7.6545
   15926       7.0826
   15927       7.4557
   15928       7.5703
   15929       7.1347
   15930       7.5815
   15931       7.5016
   15932       7.8731
   15933       7.1299
   15934       7.4056
   15935       7.1421
   15936       7.7298
   15937       7.4490
   15938       7.3133
   15939       7.3554
   15940       7.3339
   15941       7.4260
   15942       7.8586
   15943       8.3075
   15944       7.3913
   15945       7.2651
   15946       7.7816
   15947       7.3711
   15948       7.4834
   15949       7.3701
   15950       7.3526
   15951       6.8164
   15952       7.1059
   15953       7.0066
   15954       6.6518
   15955       7.6076
   15956       7.8497
   15957       6.7323
   15958       6.7000
   15959       6.9886
   15960       7.3854
   15961       6.9654
   15962       7.1474
   15963       6.9936
   15964       7.0390
   15965       7.3051
   15966       6.9017
   15967       7.3468
   15968       6.7481
   15969       6.8006
   15970       6.8307
   15971       7.0298
   15972       7.2492
   15973       7.3007
   15974       7.2234
   15975       7.2598
   15976       7.7897
   15977       7.5196
   15978       8.2583
   15979       8.2413
   15980       7.5051
   15981       7.9704
   15982       7.1214
   15983       8.2356
   15984       7.9835
   15985       8.1107
   15986       7.9754
   15987       8.1985
   15988       8.5200
   15989       8.5032
   15990       8.1366
   15991       7.8822
   15992       7.9077
   15993       7.5293
   15994       7.6924
   15995       7.8618
   15996       7.9346
   15997       7.8168
   15998       7.6146
   15999       7.2924
   16000       7.5589
   16001       7.3400
   16002       7.4197
   16003       7.3285
   16004       7.0094
   16005       7.6822
   16006       7.8505
   16007       6.7258
   16008       7.4170
   16009       8.2933
   16010       8.1412
   16011       7.8267
   16012       8.1057
   16013       8.6982
   16014       8.7987
   16015       8.2688
   16016       8.6402
   16017       7.7369
   16018       8.2352
   16019       7.1930
   16020       7.7793
   16021       8.2646
   16022       7.8834
   16023       7.5700
   16024       7.8466
   16025       7.9298
   16026       7.6673
   16027       8.0063
   16028       7.9642
   16029       7.8002
   16030       7.8479
   16031       7.8339
   16032       6.9756
   16033       6.7206
   16034       7.0600
   16035       7.8033
   16036       7.6285
   16037       7.4061
   16038       7.5050
   16039       7.7077
   16040       7.4975
   16041       7.4778
   16042       7.7515
   16043       8.6126
   16044       7.9556
   16045       7.9550
   16046       7.7693
   16047       7.1028
   16048       7.6662
   16049       7.7102
   16050       7.6299
   16051       7.5823
   16052       7.9470
   16053       7.6783
   16054       7.8501
   16055       7.9275
   16056       7.6881
   16057       7.3429
   16058       7.7449
   16059       7.7432
   16060       7.3194
   16061       7.7977
   16062       7.5851
   16063       7.9460
   16064       8.2076
   16065       8.9327
   16066       8.2972
   16067       8.5965
   16068       8.7110
   16069       8.7507
   16070       8.4270
   16071       8.5187
   16072       7.7131
   16073       7.8263
   16074       7.3776
   16075       6.8606
   16076       7.4377
   16077       7.2108
   16078       7.0719
   16079       7.1520
   16080       7.1986
   16081       7.2127
   16082       7.5392
   16083       7.0632
   16084       6.9222
   16085       7.2329
   16086       7.2310
   16087       7.4175
   16088       6.8042
   16089       7.3377
   16090       7.1989
   16091       7.8205
   16092       7.5882
   16093       7.6575
   16094       7.1414
   16095       7.3494
   16096       6.9624
   16097       6.9456
   16098       7.6766
   16099       7.7570
   16100       7.6825
   16101       7.7243
   16102       7.7936
   16103       7.1247
   16104       8.3326
   16105       7.6970
   16106       7.4549
   16107       7.6272
   16108       7.6444
   16109       7.8124
   16110       8.3996
   16111       7.7372
   16112       7.7740
   16113       8.8651
   16114       8.3628
   16115       8.1688
   16116       8.0480
   16117       7.7449
   16118       8.0712
   16119       8.0724
   16120       8.5395
   16121       8.5712
   16122       8.5051
   16123       7.8034
   16124       8.2169
   16125       8.6443
   16126       8.5548
   16127       8.8285
   16128       8.6699
   16129       7.8325
   16130       8.3171
   16131       7.4696
   16132       7.4947
   16133       7.8969
   16134       8.0168
   16135       8.2540
   16136       7.7942
   16137       7.6099
   16138       8.2269
   16139       7.7611
   16140       7.7663
   16141       7.9686
   16142       7.8365
   16143       7.0959
   16144       7.5757
   16145       7.0068
   16146       7.3535
   16147       6.7789
   16148       7.3188
   16149       7.0875
   16150       7.0838
   16151       7.1199
   16152       7.4488
   16153       7.4244
   16154       7.2929
   16155       7.8820
   16156       7.9299
   16157       7.4174
   16158       7.2991
   16159       7.3018
   16160       8.3050
   16161       7.2022
   16162       7.2389
   16163       7.7052
   16164       6.6799
   16165       6.9608
   16166       7.7866
   16167       7.5466
   16168       7.9520
   16169       7.4304
   16170       7.6862
   16171       7.3190
   16172       7.7945
   16173       7.2737
   16174       7.6107
   16175       7.2198
   16176       7.1421
   16177       7.2324
   16178       7.0524
   16179       7.2847
   16180       7.8041
   16181       7.5418
   16182       7.6361
   16183       7.2934
   16184       7.4571
   16185       7.6309
   16186       8.2443
   16187       7.4640
   16188       7.7698
   16189       8.5621
   16190       7.5100
   16191       7.8331
   16192       7.7864
   16193       7.9284
   16194       7.6094
   16195       8.1119
   16196       7.3238
   16197       8.0187
   16198       7.9386
   16199       8.5251
   16200       8.4507
   16201       7.6676
   16202       8.7276
   16203       7.6326
   16204       7.8389
   16205       8.1835
   16206       8.5623
   16207       7.8675
   16208       7.4987
   16209       8.0025
   16210       8.3154
   16211       8.2043
   16212       7.3523
   16213       7.9633
   16214       7.3963
   16215       7.5620
   16216       7.5600
   16217       8.2281
   16218       7.7087
   16219       8.0192
   16220       6.8805
   16221       8.2661
   16222       8.0767
   16223       7.8611
   16224       7.0749
   16225       6.9371
   16226       7.1126
   16227       7.5465
   16228       7.8739
   16229       8.3531
   16230       8.3796
   16231       8.2008
   16232       8.5834
   16233       8.4957
   16234       8.3203
   16235       8.4535
   16236       8.2836
   16237       8.8374
   16238       8.5820
   16239       7.8910
   16240       8.4199
   16241       8.2706
   16242       7.9112
   16243       8.5156
   16244       8.2049
   16245       8.5215
   16246       8.1434
   16247       8.2423
   16248       8.2561
   16249       8.1413
   16250       8.1654
   16251       7.8107
   16252       7.8903
   16253       8.4624
   16254       8.0203
   16255       7.8677
   16256       8.2678
   16257       7.4822
   16258       7.7630
   16259       8.5855
   16260       8.2648
   16261       7.8174
   16262       8.3115
   16263       8.6155
   16264       7.8460
   16265       8.4956
   16266       8.6010
   16267       7.9524
   16268       8.0939
   16269       8.3445
   16270       7.8682
   16271       8.5932
   16272       8.2045
   16273       7.8531
   16274       8.0521
   16275       7.9091
   16276       8.0189
   16277       8.3729
   16278       8.4804
   16279       8.4240
   16280       8.1456
   16281       8.3328
   16282       8.1217
   16283       7.8479
   16284       8.0467
   16285       7.8110
   16286       7.9218
   16287       8.0446
   16288       8.6361
   16289       7.8660
   16290       7.6729
   16291       7.6545
   16292       7.7185
   16293       8.1621
   16294       7.6658
   16295       8.4465
   16296       7.5872
   16297       8.4110
   16298       7.9022
   16299       7.4837
   16300       7.9443
   16301       7.8184
   16302       8.3594
   16303       8.6027
   16304       8.2926
   16305       8.0481
   16306       8.6059
   16307       8.0248
   16308       8.5380
   16309       8.5803
   16310       8.7009
   16311       8.2028
   16312       7.9138
   16313       8.2454
   16314       7.9463
   16315       7.7197
   16316       7.6288
   16317       7.8830
   16318       8.2138
   16319       8.1732
   16320       8.0788
   16321       7.7162
   16322       7.6148
   16323       7.5535
   16324       7.0861
   16325       7.4604
   16326       7.0770
   16327       7.5939
   16328       7.4544
   16329       7.9679
   16330       7.1024
   16331       7.3866
   16332       7.4063
   16333       7.1399
   16334       7.9932
   16335       7.6642
   16336       8.0850
   16337       7.9293
   16338       7.6325
   16339       7.3859
   16340       7.0862
   16341       7.4576
   16342       7.4912
   16343       6.8866
   16344       7.9475
   16345       7.5876
   16346       7.7175
   16347       8.3402
   16348       7.4494
   16349       7.6517
   16350       7.5648
   16351       7.3793
   16352       7.0762
   16353       7.6826
   16354       7.7368
   16355       7.6625
   16356       7.8131
   16357       7.6015
   16358       8.1165
   16359       7.6825
   16360       7.6432
   16361       7.6917
   16362       7.6547
   16363       7.4770
   16364       7.9493
   16365       7.6702
   16366       8.0194
   16367       7.6577
   16368       8.3026
   16369       7.7954
   16370       7.5839
   16371       8.3283
   16372       7.7366
   16373       7.7607
   16374       7.5301
   16375       7.7091
   16376       7.4005
   16377       7.6556
   16378       7.7520
   16379       7.7886
   16380       7.8922
   16381       8.1111
   16382       8.2487
   16383       8.1510
   16384       7.8371
   16385       8.7388
   16386       8.2611
   16387       8.6544
   16388       8.1929
   16389       8.9194
   16390       8.5722
   16391       8.4420
   16392       8.3858
   16393       8.8032
   16394       7.8173
   16395       8.2241
   16396       8.2162
   16397       8.1873
   16398       7.9457
   16399       8.4309
   16400       8.0902
   16401       7.9684
   16402       7.7969
   16403       8.1912
   16404       8.3782
   16405       8.0923
   16406       7.9512
   16407       8.0666
   16408       8.2409
   16409       8.4092
   16410       8.4842
   16411       8.6761
   16412       8.3437
   16413       8.2497
   16414       8.2445
   16415       8.1800
   16416       8.1989
   16417       7.9608
   16418       8.0992
   16419       7.9741
   16420       7.8628
   16421       8.1888
   16422       8.4254
   16423       8.7425
   16424       8.4052
   16425       8.5711
   16426       7.8644
   16427       8.4075
   16428       8.3663
   16429       8.1621
   16430       8.1961
   16431       8.4867
   16432       8.2832
   16433       8.3923
   16434       8.3457
   16435       8.2677
   16436       8.1744
   16437       8.2413
   16438       8.4092
   16439       8.3462
   16440       8.1490
   16441       8.2172
   16442       8.3926
   16443       8.1277
   16444       8.6989
   16445       7.9238
   16446       8.6208
   16447       8.6912
   16448       8.5211
   16449       8.3069
   16450       8.4300
   16451       8.8069
   16452       8.3811
   16453       8.5173
   16454       8.3187
   16455       8.4669
   16456       8.0073
   16457       8.0200
   16458       8.4314
   16459       8.1733
   16460       8.1372
   16461       7.2412
   16462       7.4468
   16463       8.1182
   16464       7.3367
   16465       7.3419
   16466       7.3232
   16467       7.6661
   16468       7.5665
   16469       8.0218
   16470       8.3223
   16471       8.0875
   16472       7.9620
   16473       7.3027
   16474       8.2414
   16475       8.1148
   16476       8.3544
   16477       8.3244
   16478       7.4380
   16479       8.1953
   16480       8.0769
   16481       8.2516
   16482       7.8694
   16483       7.4585
   16484       7.4689
   16485       7.6465
   16486       7.4671
   16487       7.8316
   16488       7.4549
   16489       7.2714
   16490       7.6176
   16491       7.9819
   16492       7.5752
   16493       8.0874
   16494       7.7166
   16495       8.0590
   16496       8.1586
   16497       8.1680
   16498       8.3192
   16499       8.6615
   16500       8.2784
   16501       8.4194
   16502       8.4280
   16503       8.4963
   16504       8.5843
   16505       8.5895
   16506       8.3137
   16507       7.6940
   16508       7.0072
   16509       7.5173
   16510       7.6050
   16511       7.6653
   16512       7.4817
   16513       7.5071
   16514       6.9309
   16515       7.3760
   16516       7.3592
   16517       6.8588
   16518       6.9577
   16519       7.4431
   16520       6.7641
   16521       7.1386
   16522       6.2584
   16523       7.2157
   16524       7.3827
   16525       7.2887
   16526       7.0074
   16527       6.9623
   16528       7.2161
   16529       7.1125
   16530       7.3089
   16531       6.9126
   16532       7.5150
   16533       7.3011
   16534       7.5294
   16535       7.3847
   16536       7.2654
   16537       7.2134
   16538       7.2142
   16539       7.3929
   16540       7.5131
   16541       7.5419
   16542       7.6365
   16543       8.0938
   16544       7.8624
   16545       7.3395
   16546       7.9418
   16547       7.4601
   16548       7.5171
   16549       8.0881
   16550       7.5409
   16551       7.6276
   16552       7.2940
   16553       7.6759
   16554       8.4304
   16555       8.1730
   16556       8.2582
   16557       7.6576
   16558       7.9290
   16559       7.9861
   16560       8.4087
   16561       8.7128
   16562       7.8464
   16563       7.8959
   16564       8.1625
   16565       8.0550
   16566       7.9431
   16567       8.1368
   16568       7.8193
   16569       7.9653
   16570       7.5145
   16571       7.0253
   16572       7.5441
   16573       7.9028
   16574       7.8511
   16575       7.8213
   16576       7.9810
   16577       7.9166
   16578       7.9757
   16579       7.6774
   16580       7.4032
   16581       7.8261
   16582       7.9904
   16583       8.3487
   16584       7.3404
   16585       7.8873
   16586       8.3238
   16587       8.0288
   16588       8.6678
   16589       9.1448
   16590       8.2689
   16591       8.5560
   16592       8.1607
   16593       8.8255
   16594       8.8311
   16595       8.6907
   16596       8.6885
   16597       8.3414
   16598       8.4486
   16599       8.4234
   16600       7.8737
   16601       8.7815
   16602       8.7581
   16603       8.9246
   16604       8.1650
   16605       9.6311
   16606       8.4969
   16607       8.9010
   16608       8.9822
   16609       9.0054
   16610       9.0011
   16611       8.8053
   16612       8.8534
   16613       9.0387
   16614       8.6280
   16615       8.6741
   16616       9.0488
   16617       8.5214
   16618       8.4240
   16619       8.9762
   16620       8.9713
   16621       8.6009
   16622       9.4028
   16623       9.5448
   16624       9.0819
   16625       9.2739
   16626       8.9786
   16627       9.4689
   16628       9.2232
   16629       9.1576
   16630       9.0149
   16631       9.3157
   16632       8.3204
   16633       9.3539
   16634       8.5759
   16635       8.4144
   16636       8.4390
   16637       9.1524
   16638       8.9671
   16639       9.3996
   16640       8.5708
   16641       8.9498
   16642       8.6641
   16643       8.7623
   16644       8.7330
   16645       8.5040
   16646       8.3848
   16647       8.0503
   16648       8.0722
   16649       8.1876
   16650       8.2429
   16651       8.9221
   16652       8.7521
   16653       8.4264
   16654       8.7220
   16655       8.3779
   16656       8.6797
   16657       8.0143
   16658       8.2224
   16659       8.5615
   16660       9.6569
   16661       8.9294
   16662       9.4836
   16663       8.7933
   16664       9.1071
   16665       8.5832
   16666       8.1837
   16667       8.2588
   16668       8.5322
   16669       9.5118
   16670       7.9998
   16671       8.7918
   16672       8.5536
   16673       8.7929
   16674       7.7936
   16675       7.9743
   16676       8.1015
   16677       8.9840
   16678       9.4930
   16679       8.7786
   16680       8.8858
   16681       9.2887
   16682       8.2363
   16683       8.6842
   16684       8.6961
   16685       9.4985
   16686       9.1555
   16687       9.0081
   16688       9.0015
   16689       9.1987
   16690       9.0995
   16691       9.0772
   16692       9.0372
   16693       9.4074
   16694       9.6750
   16695       9.7462
   16696       9.1050
   16697       9.6733
   16698       9.5904
   16699       9.9731
   16700      10.0925
   16701       9.6698
   16702       9.9114
   16703       9.9698
   16704       9.8836
   16705       9.3709
   16706       9.7040
   16707      10.8060
   16708       9.8059
   16709      10.0254
   16710       9.6413
   16711      10.4297
   16712      10.3795
   16713       9.9867
   16714      10.1211
   16715       9.6327
   16716       9.3539
   16717       9.8437
   16718       9.3297
   16719       9.5047
   16720       9.2738
   16721       9.5300
   16722      10.0057
   16723       9.8311
   16724       9.8263
   16725      10.1019
   16726       9.6925
   16727      10.0627
   16728      10.3616
   16729       9.6579
   16730      10.2198
   16731      10.1317
   16732      10.1942
   16733       9.7861
   16734       9.7032
   16735       9.7598
   16736       9.5523
   16737       9.1501
   16738       9.4439
   16739       9.0972
   16740       9.5509
   16741       9.7068
   16742      10.5087
   16743      10.2500
   16744      10.2830
   16745      10.1115
   16746      10.1420
   16747      10.9640
   16748      10.8563
   16749      10.5377
   16750      10.9390
   16751      10.1886
   16752       9.8268
   16753      10.0446
   16754       9.9401
   16755       9.4370
   16756       9.7945
   16757       9.8520
   16758      10.2217
   16759       9.4391
   16760       9.8849
   16761      10.3065
   16762       9.8322
   16763       9.5005
   16764       9.9213
   16765      10.1153
   16766      10.2579
   16767       9.4311
   16768       9.4404
   16769       9.3905
   16770       9.7269
   16771       9.0052
   16772       9.6790
   16773       9.5213
   16774       9.5794
   16775       9.4733
   16776       9.3619
   16777       9.4691
   16778       9.6342
   16779       9.2025
   16780       9.0966
   16781       9.4265
   16782       9.1312
   16783       9.2172
   16784       9.3566
   16785       9.1554
   16786       8.7343
   16787       9.0709
   16788       9.1054
   16789       8.7146
   16790       8.8483
   16791       8.6084
   16792       8.3998
   16793       8.5275
   16794       7.5920
   16795       7.4862
   16796       8.9113
   16797       8.4206
   16798       7.9822
   16799       7.9735
   16800       7.7719
   16801       7.6987
   16802       8.0608
   16803       8.0196
   16804       8.1439
   16805       7.8597
   16806       8.1967
   16807       7.8597
   16808       8.3455
   16809       7.8274
   16810       8.0438
   16811       7.5229
   16812       8.2268
   16813       8.0299
   16814       8.1468
   16815       8.2759
   16816       7.6161
   16817       8.2697
   16818       7.6444
   16819       7.8088
   16820       8.2630
   16821       8.2238
   16822       8.5961
   16823       8.0997
   16824       8.1217
   16825       8.7040
   16826       8.1037
   16827       8.7026
   16828       8.5203
   16829       8.4841
   16830       7.9263
   16831       8.5835
   16832       8.8654
   16833       8.7701
   16834       8.7229
   16835       8.7296
   16836       8.1354
   16837       8.6041
   16838       8.8497
   16839       9.0346
   16840       8.1182
   16841       8.2461
   16842       8.5724
   16843       8.9095
   16844       8.2323
   16845       8.7124
   16846       8.3872
   16847       8.3541
   16848       8.4371
   16849       8.6655
   16850       8.4531
   16851       8.2302
   16852       8.3861
   16853       8.6191
   16854       8.5098
   16855       8.1423
   16856       8.5924
   16857       8.5237
   16858       8.3164
   16859       8.5270
   16860       8.3243
   16861       8.4570
   16862       8.4239
   16863       8.1378
   16864       8.0216
   16865       7.9232
   16866       8.1285
   16867       8.1197
   16868       7.5863
   16869       8.0638
   16870       7.9708
   16871       7.1262
   16872       7.4147
   16873       7.6222
   16874       7.6400
   16875       8.3299
   16876       7.8725
   16877       8.4611
   16878       8.1460
   16879       8.1119
   16880       7.9000
   16881       7.9548
   16882       8.1379
   16883       7.3708
   16884       7.7455
   16885       7.5786
   16886       8.1922
   16887       7.5955
   16888       7.9754
   16889       7.2292
   16890       7.0498
   16891       7.0960
   16892       7.3583
   16893       7.5202
   16894       7.8833
   16895       7.6698
   16896       7.4559
   16897       7.5607
   16898       7.4298
   16899       7.7491
   16900       7.6830
   16901       7.8257
   16902       8.1046
   16903       7.8652
   16904       8.2414
   16905       7.6811
   16906       7.9169
   16907       7.6329
   16908       8.0945
   16909       7.5746
   16910       8.0130
   16911       8.3617
   16912       7.9730
   16913       7.9295
   16914       7.5022
   16915       7.7834
   16916       7.6662
   16917       7.5902
   16918       7.6149
   16919       7.4230
   16920       7.6570
   16921       7.8748
   16922       7.9688
   16923       8.1381
   16924       7.6421
   16925       7.5201
   16926       6.8255
   16927       7.7511
   16928       7.6472
   16929       7.0928
   16930       7.2019
   16931       7.4650
   16932       7.1759
   16933       7.5230
   16934       7.2787
   16935       7.2380
   16936       7.8030
   16937       7.2045
   16938       6.9907
   16939       7.7298
   16940       7.3647
   16941       7.2428
   16942       7.0310
   16943       6.6854
   16944       6.8580
   16945       6.9980
   16946       7.2458
   16947       7.2155
   16948       7.0549
   16949       7.4080
   16950       7.0675
   16951       6.8102
   16952       6.6035
   16953       6.8776
   16954       6.2417
   16955       6.5705
   16956       6.5062
   16957       6.4675
   16958       6.5713
   16959       6.2202
   16960       6.6337
   16961       6.3734
   16962       6.1748
   16963       6.4313
   16964       6.2659
   16965       6.4847
   16966       6.2164
   16967       6.7986
   16968       6.1520
   16969       6.1576
   16970       6.3706
   16971       6.5064
   16972       6.3753
   16973       6.3119
   16974       6.4513
   16975       6.3285
   16976       6.3301
   16977       6.3565
   16978       6.6804
   16979       6.4289
   16980       6.8430
   16981       7.3411
   16982       6.5432
   16983       6.4439
   16984       7.0198
   16985       6.1691
   16986       6.2355
   16987       6.6139
   16988       6.6505
   16989       6.4756
   16990       6.4633
   16991       6.1360
   16992       6.0896
   16993       6.5726
   16994       6.2158
   16995       6.7080
   16996       6.2782
   16997       6.4170
   16998       6.6795
   16999       6.7999
   17000       6.6311
   17001       6.4624
   17002       6.7397
   17003       6.7425
   17004       6.5104
   17005       6.6749
   17006       6.6964
   17007       6.1382
   17008       6.2881
   17009       6.3963
   17010       6.6201
   17011       6.6962
   17012       6.4981
   17013       7.0438
   17014       6.7822
   17015       6.9234
   17016       6.4609
   17017       6.7900
   17018       6.2557
   17019       6.4472
   17020       6.3912
   17021       6.2113
   17022       6.1553
   17023       6.5485
   17024       6.7834
   17025       6.2998
   17026       6.3287
   17027       6.2053
   17028       5.9903
   17029       6.3395
   17030       6.5638
   17031       6.7026
   17032       6.3746
   17033       6.5955
   17034       6.4785
   17035       6.8212
   17036       6.6877
   17037       6.8052
   17038       6.5477
   17039       6.7773
   17040       6.7879
   17041       6.4215
   17042       7.0214
   17043       7.2512
   17044       6.2357
   17045       6.7199
   17046       6.8261
   17047       6.6466
   17048       6.5776
   17049       6.5703
   17050       6.4009
   17051       6.8142
   17052       6.3229
   17053       6.5623
   17054       6.5290
   17055       6.9283
   17056       6.3460
   17057       6.7529
   17058       6.8421
   17059       6.4593
   17060       6.6048
   17061       6.0415
   17062       6.5422
   17063       6.5155
   17064       6.8886
   17065       6.4982
   17066       6.6439
   17067       6.1827
   17068       6.4069
   17069       6.1606
   17070       6.4188
   17071       6.6846
   17072       7.1768
   17073       6.7969
   17074       6.5864
   17075       6.2574
   17076       6.3581
   17077       6.6052
   17078       6.3114
   17079       6.4394
   17080       6.3466
   17081       5.9545
   17082       6.6813
   17083       6.6600
   17084       6.8641
   17085       6.7385
   17086       6.7371
   17087       6.5269
   17088       6.3953
   17089       6.8434
   17090       6.6805
   17091       6.2612
   17092       6.2768
   17093       6.1605
   17094       6.4133
   17095       6.8107
   17096       6.1094
   17097       6.3637
   17098       6.4277
   17099       6.3635
   17100       6.3233
   17101       6.4272
   17102       6.4170
   17103       6.5887
   17104       6.0694
   17105       6.2216
   17106       6.4447
   17107       6.0820
   17108       6.1341
   17109       6.2314
   17110       6.3162
   17111       6.3014
   17112       6.3173
   17113       6.5168
   17114       6.2924
   17115       6.3802
   17116       6.4598
   17117       6.4908
   17118       6.4131
   17119       6.2896
   17120       6.1190
   17121       6.6944
   17122       6.7272
   17123       6.5336
   17124       6.5694
   17125       6.3502
   17126       6.0861
   17127       6.4336
   17128       6.8074
   17129       6.8359
   17130       6.4267
   17131       6.6910
   17132       6.3474
   17133       6.7252
   17134       6.5806
   17135       6.6247
   17136       6.5264
   17137       6.6270
   17138       6.6214
   17139       6.9447
   17140       6.1161
   17141       6.7891
   17142       6.5524
   17143       6.5790
   17144       6.3998
   17145       6.6987
   17146       6.8117
   17147       6.4314
   17148       6.5416
   17149       6.3556
   17150       6.2296
   17151       6.2909
   17152       6.0385
   17153       6.1930
   17154       6.4783
   17155       6.8591
   17156       6.0944
   17157       6.4268
   17158       6.0244
   17159       6.1903
   17160       6.1855
   17161       6.4732
   17162       6.2423
   17163       6.3240
   17164       6.7060
   17165       6.1409
   17166       6.6293
   17167       6.1192
   17168       6.3221
   17169       6.3873
   17170       6.1835
   17171       6.4622
   17172       6.5985
   17173       6.1510
   17174       6.6736
   17175       6.7250
   17176       6.4503
   17177       6.4520
   17178       6.4334
   17179       6.6591
   17180       6.1694
   17181       6.2301
   17182       6.5854
   17183       6.7042
   17184       6.5792
   17185       6.3217
   17186       6.3347
   17187       6.2135
   17188       6.2205
   17189       6.3901
   17190       6.3417
   17191       6.6667
   17192       6.5225
   17193       6.4019
   17194       6.6632
   17195       6.7012
   17196       6.1960
   17197       6.4868
   17198       6.1251
   17199       6.4847
   17200       6.7389
   17201       6.2932
   17202       6.4025
   17203       6.2477
   17204       6.1891
   17205       6.7932
   17206       6.2659
   17207       6.1171
   17208       6.5835
   17209       6.2000
   17210       6.2588
   17211       6.4777
   17212       6.2814
   17213       6.0720
   17214       6.5852
   17215       6.2477
   17216       6.1728
   17217       6.5236
   17218       6.2061
   17219       6.6363
   17220       6.7310
   17221       6.7010
   17222       6.3758
   17223       5.9475
   17224       6.0637
   17225       6.2332
   17226       5.9309
   17227       6.1317
   17228       5.9548
   17229       6.2943
   17230       6.1347
   17231       6.3128
   17232       6.3485
   17233       6.0896
   17234       6.1889
   17235       6.2235
   17236       6.4441
   17237       6.0911
   17238       6.6614
   17239       6.3278
   17240       6.0179
   17241       6.0681
   17242       5.9832
   17243       6.6946
   17244       6.2381
   17245       6.5714
   17246       6.1898
   17247       5.9450
   17248       6.2158
   17249       6.5146
   17250       6.1305
   17251       5.9631
   17252       6.2567
   17253       6.4141
   17254       6.2021
   17255       6.5852
   17256       6.6062
   17257       6.3737
   17258       6.1488
   17259       6.5075
   17260       6.5357
   17261       6.2727
   17262       6.1433
   17263       6.4161
   17264       6.4676
   17265       6.3168
   17266       6.0522
   17267       6.4199
   17268       6.6374
   17269       6.2530
   17270       6.2576
   17271       6.1409
   17272       6.5753
   17273       6.2613
   17274       6.6356
   17275       6.1140
   17276       6.1256
   17277       6.2327
   17278       6.3788
   17279       6.3869
   17280       6.2621
   17281       6.4047
   17282       6.4562
   17283       6.2498
   17284       6.3825
   17285       6.3943
   17286       6.1696
   17287       5.9751
   17288       6.2176
   17289       6.2195
   17290       6.1607
   17291       6.4128
   17292       6.4318
   17293       6.3465
   17294       6.1858
   17295       6.1834
   17296       6.1648
   17297       6.3276
   17298       6.1938
   17299       6.1734
   17300       6.3202
   17301       6.3264
   17302       6.6463
   17303       6.4020
   17304       6.1991
   17305       6.2654
   17306       6.6562
   17307       6.6417
   17308       6.3429
   17309       6.6402
   17310       6.2896
   17311       6.3347
   17312       6.5961
   17313       6.4590
   17314       5.9913
   17315       6.1171
   17316       6.3915
   17317       6.3339
   17318       6.1129
   17319       6.5892
   17320       6.6096
   17321       6.1959
   17322       6.3486
   17323       6.3734
   17324       6.3244
   17325       6.1051
   17326       5.9662
   17327       6.2036
   17328       5.9225
   17329       5.9195
   17330       5.8795
   17331       5.9347
   17332       6.2191
   17333       6.2802
   17334       6.2579
   17335       6.3363
   17336       6.0801
   17337       6.3420
   17338       6.1623
   17339       6.0899
   17340       6.1729
   17341       6.2344
   17342       6.1168
   17343       6.1583
   17344       6.3147
   17345       6.1272
   17346       6.1372
   17347       6.2208
   17348       6.1684
   17349       6.3591
   17350       5.9286
   17351       6.2249
   17352       5.9808
   17353       6.2027
   17354       6.8174
   17355       6.3131
   17356       6.3127
   17357       6.0263
   17358       6.6259
   17359       6.1738
   17360       6.3659
   17361       6.4022
   17362       6.2575
   17363       6.3428
   17364       6.3026
   17365       6.4203
   17366       6.5945
   17367       6.2145
   17368       6.4379
   17369       6.2495
   17370       6.4232
   17371       6.3273
   17372       6.3428
   17373       6.5002
   17374       5.9630
   17375       6.2146
   17376       6.0312
   17377       6.1781
   17378       6.0113
   17379       6.3684
   17380       6.3290
   17381       6.0267
   17382       6.1882
   17383       5.9314
   17384       6.4790
   17385       5.8865
   17386       6.1666
   17387       6.4243
   17388       6.2516
   17389       6.3077
   17390       5.9265
   17391       6.1911
   17392       6.0538
   17393       6.1234
   17394       6.1515
   17395       6.2017
   17396       6.4669
   17397       6.0886
   17398       6.3568
   17399       6.0447
   17400       6.1987
   17401       6.1499
   17402       6.2655
   17403       5.8767
   17404       5.9953
   17405       6.3485
   17406       6.2595
   17407       5.9465
   17408       6.4788
   17409       6.3223
   17410       6.2195
   17411       6.2538
   17412       6.2602
   17413       6.0305
   17414       6.0709
   17415       6.5025
   17416       6.1172
   17417       6.2457
   17418       6.0530
   17419       6.3677
   17420       6.5289
   17421       6.5231
   17422       6.0679
   17423       6.2998
   17424       6.2758
   17425       6.4395
   17426       6.3238
   17427       5.9721
   17428       6.3097
   17429       6.0728
   17430       6.3452
   17431       6.6034
   17432       6.2537
   17433       6.0510
   17434       6.5952
   17435       6.2553
   17436       6.0934
   17437       5.9773
   17438       5.9970
   17439       6.4140
   17440       6.1657
   17441       6.0209
   17442       6.2867
   17443       6.2252
   17444       6.0000
   17445       6.0042
   17446       6.0381
   17447       6.1542
   17448       6.0825
   17449       6.3672
   17450       6.5082
   17451       6.4368
   17452       6.2583
   17453       6.1034
   17454       6.2289
   17455       5.9556
   17456       6.2137
   17457       6.3083
   17458       6.1823
   17459       6.6941
   17460       6.2905
   17461       5.9562
   17462       6.0858
   17463       5.9380
   17464       6.0697
   17465       5.9055
   17466       6.0588
   17467       6.2042
   17468       6.2460
   17469       6.3440
   17470       6.1179
   17471       6.6024
   17472       6.0897
   17473       6.0668
   17474       6.2946
   17475       6.2934
   17476       6.1362
   17477       6.4653
   17478       6.3698
   17479       6.2126
   17480       6.6656
   17481       6.2683
   17482       6.1110
   17483       6.0860
   17484       6.3078
   17485       6.2414
   17486       6.6261
   17487       6.5059
   17488       6.6694
   17489       6.3384
   17490       6.3748
   17491       6.4918
   17492       6.5201
   17493       6.0008
   17494       6.2169
   17495       6.4197
   17496       6.0577
   17497       5.9964
   17498       6.0451
   17499       6.2978
   17500       5.9217
   17501       6.4274
   17502       6.2291
   17503       6.2232
   17504       6.0826
   17505       6.2034
   17506       6.1700
   17507       6.4722
   17508       6.5036
   17509       6.7231
   17510       6.2732
   17511       6.3975
   17512       6.3842
   17513       6.3926
   17514       6.2614
   17515       6.2504
   17516       6.0941
   17517       6.3542
   17518       5.9560
   17519       6.2751
   17520       6.1629
   17521       6.0491
   17522       6.2189
   17523       6.3864
   17524       6.0233
   17525       6.3121
   17526       6.6942
   17527       6.2298
   17528       6.1615
   17529       6.4268
   17530       6.2715
   17531       6.4659
   17532       5.8758
   17533       6.2602
   17534       5.9789
   17535       6.0850
   17536       5.9550
   17537       5.9924
   17538       6.4647
   17539       5.9498
   17540       6.6087
   17541       6.0072
   17542       6.2785
   17543       6.6514
   17544       5.9198
   17545       6.2990
   17546       6.3141
   17547       6.2334
   17548       6.5082
   17549       6.0866
   17550       6.0092
   17551       6.5213
   17552       6.1244
   17553       6.3168
   17554       6.4396
   17555       6.0678
   17556       6.6262
   17557       5.9849
   17558       6.0194
   17559       6.1385
   17560       6.0263
   17561       6.2937
   17562       6.2253
   17563       6.2086
   17564       6.5564
   17565       6.5141
   17566       6.2663
   17567       6.3433
   17568       6.3475
   17569       6.3942
   17570       6.2474
   17571       6.3346
   17572       6.4518
   17573       6.1263
   17574       6.0043
   17575       6.3171
   17576       6.0964
   17577       6.4886
   17578       6.1956
   17579       6.3458
   17580       5.8616
   17581       6.0881
   17582       6.1232
   17583       6.5483
   17584       6.3427
   17585       6.4577
   17586       6.2927
   17587       6.6567
   17588       6.1475
   17589       6.4921
   17590       6.0597
   17591       6.2817
   17592       6.2830
   17593       5.9735
   17594       6.0904
   17595       6.6985
   17596       6.1664
   17597       6.4297
   17598       6.3503
   17599       6.1908
   17600       6.3130
   17601       6.4589
   17602       6.0227
   17603       6.1980
   17604       6.4371
   17605       6.0331
   17606       6.1934
   17607       6.0767
   17608       6.2899
   17609       6.5135
   17610       6.4179
   17611       6.3668
   17612       6.5523
   17613       6.4963
   17614       6.6950
   17615       6.5519
   17616       6.5255
   17617       6.5709
   17618       6.3113
   17619       6.2556
   17620       6.3850
   17621       6.4638
   17622       6.4422
   17623       6.3619
   17624       6.5416
   17625       6.7413
   17626       6.8666
   17627       6.2675
   17628       6.3887
   17629       6.2372
   17630       6.3916
   17631       6.1920
   17632       6.6807
   17633       6.3709
   17634       6.6600
   17635       6.1275
   17636       6.2685
   17637       6.3521
   17638       6.3584
   17639       6.3236
   17640       6.5280
   17641       6.0465
   17642       6.5544
   17643       6.3743
   17644       6.3486
   17645       6.1888
   17646       6.1662
   17647       6.3510
   17648       6.6768
   17649       6.4086
   17650       6.4664
   17651       6.7341
   17652       6.3776
   17653       6.5483
   17654       6.3407
   17655       6.6538
   17656       6.4305
   17657       6.4673
   17658       6.5266
   17659       6.6751
   17660       6.4363
   17661       6.5370
   17662       6.5724
   17663       6.7983
   17664       6.3806
   17665       6.2107
   17666       6.0464
   17667       6.2054
   17668       6.1703
   17669       6.3141
   17670       6.3029
   17671       6.2781
   17672       6.2554
   17673       6.1621
   17674       6.0436
   17675       6.0797
   17676       6.1737
   17677       6.0973
   17678       6.1317
   17679       6.3518
   17680       6.1307
   17681       6.0188
   17682       5.9799
   17683       5.9529
   17684       5.9949
   17685       6.2917
   17686       6.1946
   17687       5.9716
   17688       6.4849
   17689       6.2686
   17690       6.4337
   17691       6.2688
   17692       6.2663
   17693       6.2898
   17694       6.3789
   17695       6.0779
   17696       6.0842
   17697       6.4930
   17698       6.5342
   17699       6.1732
   17700       6.3108
   17701       6.3328
   17702       6.2479
   17703       6.0417
   17704       6.6084
   17705       6.1398
   17706       6.0456
   17707       6.4617
   17708       6.2608
   17709       6.3457
   17710       5.9383
   17711       6.3616
   17712       6.3638
   17713       6.3401
   17714       6.3200
   17715       6.2947
   17716       6.0803
   17717       6.0822
   17718       6.3104
   17719       6.1247
   17720       6.3564
   17721       6.0802
   17722       6.1143
   17723       6.3966
   17724       6.5531
   17725       6.3693
   17726       6.3582
   17727       5.9879
   17728       5.9977
   17729       6.0744
   17730       6.1903
   17731       6.1603
   17732       6.2954
   17733       6.2078
   17734       6.1391
   17735       6.4248
   17736       6.3759
   17737       6.1334
   17738       6.5476
   17739       6.3397
   17740       5.9945
   17741       6.3174
   17742       5.7868
   17743       6.1834
   17744       6.3337
   17745       6.3865
   17746       6.7571
   17747       6.1329
   17748       6.2895
   17749       6.2392
   17750       5.9741
   17751       6.2457
   17752       6.2129
   17753       5.7871
   17754       6.0076
   17755       6.1606
   17756       6.3195
   17757       6.3213
   17758       6.2808
   17759       6.2112
   17760       6.2618
   17761       5.9709
   17762       6.1501
   17763       6.0343
   17764       6.1845
   17765       6.1780
   17766       6.2139
   17767       6.6892
   17768       6.2057
   17769       6.2143
   17770       6.3239
   17771       6.4173
   17772       6.2999
   17773       6.1799
   17774       6.3023
   17775       6.3968
   17776       6.8185
   17777       6.3082
   17778       6.3206
   17779       6.2828
   17780       6.2771
   17781       6.2868
   17782       6.3040
   17783       6.3649
   17784       5.9674
   17785       5.8654
   17786       6.1693
   17787       6.2327
   17788       6.1111
   17789       6.2705
   17790       6.1177
   17791       6.0636
   17792       6.2462
   17793       6.2986
   17794       6.3003
   17795       6.3091
   17796       6.4157
   17797       5.9941
   17798       6.4500
   17799       6.1372
   17800       6.2649
   17801       6.2403
   17802       6.0446
   17803       5.9040
   17804       6.3329
   17805       6.4409
   17806       6.4153
   17807       6.1666
   17808       6.2192
   17809       6.1954
   17810       6.1143
   17811       6.3931
   17812       6.2855
   17813       6.4421
   17814       5.8219
   17815       6.4031
   17816       6.0376
   17817       6.3136
   17818       6.1163
   17819       6.3317
   17820       6.2639
   17821       6.0133
   17822       6.4020
   17823       5.9985
   17824       6.2407
   17825       6.1197
   17826       6.3904
   17827       6.6457
   17828       6.4214
   17829       6.3295
   17830       6.3864
   17831       6.1296
   17832       6.3891
   17833       6.2619
   17834       6.2078
   17835       6.1530
   17836       6.3677
   17837       5.8855
   17838       6.3137
   17839       6.3764
   17840       6.4922
   17841       6.4919
   17842       6.2749
   17843       6.2715
   17844       6.4462
   17845       6.1153
   17846       6.3859
   17847       6.2260
   17848       6.4828
   17849       6.1978
   17850       5.9453
   17851       6.1944
   17852       6.1361
   17853       6.1194
   17854       5.9813
   17855       6.1132
   17856       6.4955
   17857       6.0457
   17858       6.1430
   17859       5.8892
   17860       6.1676
   17861       5.8838
   17862       6.3284
   17863       6.3659
   17864       6.0771
   17865       6.2009
   17866       6.3592
   17867       6.1225
   17868       6.0397
   17869       6.5306
   17870       6.6358
   17871       6.2634
   17872       6.1400
   17873       6.0533
   17874       6.3311
   17875       5.9867
   17876       6.3100
   17877       6.2428
   17878       6.2088
   17879       6.4607
   17880       5.8444
   17881       6.1321
   17882       6.4103
   17883       6.3880
   17884       6.4952
   17885       6.1251
   17886       6.0384
   17887       6.4866
   17888       6.1763
   17889       5.6417
   17890       5.9956
   17891       6.2684
   17892       6.3935
   17893       6.2347
   17894       6.6095
   17895       6.1042
   17896       6.2966
   17897       6.0266
   17898       6.0838
   17899       6.1206
   17900       6.1612
   17901       6.4303
   17902       6.3466
   17903       6.5361
   17904       6.2797
   17905       6.1151
   17906       6.2738
   17907       6.3576
   17908       5.8556
   17909       6.3506
   17910       6.1130
   17911       6.5361
   17912       6.6846
   17913       6.3440
   17914       6.2829
   17915       6.1677
   17916       6.3627
   17917       6.0278
   17918       6.3799
   17919       6.1923
   17920       5.9858
   17921       6.1242
   17922       6.0852
   17923       6.1136
   17924       6.0631
   17925       6.1412
   17926       6.1267
   17927       6.0103
   17928       6.4088
   17929       6.2337
   17930       6.2424
   17931       6.8289
   17932       6.4017
   17933       6.3475
   17934       6.2223
   17935       6.5373
   17936       6.1206
   17937       6.6812
   17938       6.4384
   17939       6.5492
   17940       6.4883
   17941       6.5217
   17942       6.0901
   17943       6.0758
   17944       6.3312
   17945       6.4253
   17946       6.5317
   17947       6.4919
   17948       6.7212
   17949       6.3402
   17950       6.5693
   17951       6.5457
   17952       6.1106
   17953       6.2021
   17954       6.4823
   17955       6.4082
   17956       6.1091
   17957       6.3692
   17958       6.4830
   17959       6.3106
   17960       6.6917
   17961       6.5022
   17962       6.3242
   17963       6.1982
   17964       6.7316
   17965       6.4949
   17966       6.4030
   17967       6.2987
   17968       6.2089
   17969       6.1433
   17970       6.3360
   17971       6.1725
   17972       6.3266
   17973       6.2150
   17974       6.1689
   17975       6.2137
   17976       6.0813
   17977       6.1810
   17978       6.0819
   17979       6.2153
   17980       5.8629
   17981       6.0613
   17982       6.1337
   17983       6.1392
   17984       6.0657
   17985       6.2927
   17986       6.3160
   17987       6.4076
   17988       6.2809
   17989       6.2233
   17990       6.5448
   17991       6.5778
   17992       6.7938
   17993       6.4728
   17994       6.2957
   17995       6.2693
   17996       6.6898
   17997       6.5550
   17998       6.9180
   17999       6.2440
   18000       6.2893
   18001       6.5027
   18002       6.5503
   18003       6.3219
   18004       6.5334
   18005       6.4094
   18006       6.5364
   18007       6.2321
   18008       6.2311
   18009       5.9562
   18010       6.3901
   18011       6.2477
   18012       6.2410
   18013       6.2901
   18014       6.2923
   18015       6.2331
   18016       6.1813
   18017       6.0755
   18018       6.0762
   18019       6.1090
   18020       6.0182
   18021       5.9968
   18022       6.2640
   18023       6.0447
   18024       6.4370
   18025       6.1845
   18026       6.2305
   18027       6.6408
   18028       6.0839
   18029       6.2323
   18030       6.0003
   18031       5.9337
   18032       6.1104
   18033       6.1948
   18034       6.3391
   18035       6.0336
   18036       6.4971
   18037       6.4376
   18038       6.6238
   18039       6.1650
   18040       6.2201
   18041       5.9570
   18042       6.2308
   18043       5.9972
   18044       6.2518
   18045       6.1770
   18046       6.5241
   18047       6.2726
   18048       6.3376
   18049       6.4344
   18050       6.3651
   18051       6.3280
   18052       6.2250
   18053       6.3271
   18054       6.3431
   18055       6.4740
   18056       6.7089
   18057       6.2345
   18058       6.7485
   18059       6.7562
   18060       6.2714
   18061       6.8533
   18062       6.6304
   18063       6.5998
   18064       6.4936
   18065       6.5723
   18066       6.4121
   18067       6.8910
   18068       6.5923
   18069       6.6877
   18070       6.3480
   18071       6.5702
   18072       6.7988
   18073       6.4754
   18074       6.6586
   18075       6.6673
   18076       6.4093
   18077       6.2931
   18078       6.6797
   18079       6.4561
   18080       6.3440
   18081       6.4917
   18082       6.4564
   18083       6.6016
   18084       6.5040
   18085       6.1215
   18086       6.7711
   18087       6.6188
   18088       6.3554
   18089       6.3261
   18090       6.8971
   18091       6.4440
   18092       6.1833
   18093       6.2508
   18094       6.9049
   18095       6.5784
   18096       6.8798
   18097       6.3937
   18098       6.3201
   18099       6.2372
   18100       6.5045
   18101       6.6629
   18102       6.9262
   18103       6.9053
   18104       7.0546
   18105       6.9062
   18106       6.2179
   18107       6.3315
   18108       6.3877
   18109       6.2514
   18110       6.7384
   18111       6.3723
   18112       6.3525
   18113       6.5010
   18114       6.5204
   18115       6.3687
   18116       6.1787
   18117       6.1878
   18118       6.3583
   18119       6.5299
   18120       5.9233
   18121       5.9931
   18122       6.3599
   18123       6.3188
   18124       5.9338
   18125       6.4317
   18126       6.1716
   18127       6.4098
   18128       6.0271
   18129       6.3476
   18130       6.3021
   18131       6.3779
   18132       6.1239
   18133       6.1254
   18134       6.2130
   18135       6.2732
   18136       6.3155
   18137       6.7400
   18138       6.2848
   18139       6.3402
   18140       6.0835
   18141       7.0108
   18142       6.1786
   18143       6.4808
   18144       6.1488
   18145       6.2159
   18146       6.3347
   18147       6.6116
   18148       6.4541
   18149       6.7192
   18150       6.4896
   18151       6.8334
   18152       6.5001
   18153       6.4269
   18154       6.8275
   18155       6.5475
   18156       6.4108
   18157       6.7694
   18158       6.0657
   18159       6.6074
   18160       6.7346
   18161       6.7124
   18162       6.8447
   18163       6.3386
   18164       6.4647
   18165       6.8809
   18166       6.6137
   18167       6.2499
   18168       6.5215
   18169       6.3487
   18170       6.5380
   18171       6.5075
   18172       6.4732
   18173       6.3999
   18174       6.5288
   18175       6.5361
   18176       6.5064
   18177       6.5957
   18178       5.9852
   18179       6.2594
   18180       6.8229
[truncated: 6,640,041 more chars]
