# Supplementary material for: Non-degradative Ubiquitination of Protein Kinases
Source: PLoS Comput Biol. 2016 Jun 2;12(6):e1004898. doi: 10.1371/journal.pcbi.1004898 (PMC4890936; doi:10.1371/journal.pcbi.1004898)
Supplement: S36 Dataset — The distance between the ZAP-70 N348 Cα atom and the W501 Cα atom at each picosecond in the simulations is printed in Angstroms. Data from each of the 32 10-ns simulations is combined into one file. (BZ2) [file pcbi.1004898.s046.bz2 › pcbi.1004898.s046]

#Frame      Dis_00000
       1      15.1051
       2      15.2190
       3      15.0090
       4      14.3818
       5      14.8004
       6      14.1685
       7      14.7818
       8      14.7995
       9      14.4287
      10      14.7055
      11      14.8474
      12      14.3402
      13      14.6569
      14      14.9118
      15      14.6559
      16      14.2767
      17      14.6466
      18      14.3394
      19      14.2485
      20      13.8153
      21      14.0102
      22      13.4272
      23      13.6183
      24      13.5265
      25      13.6141
      26      13.6048
      27      13.3280
      28      12.5723
      29      12.6728
      30      13.0209
      31      13.1997
      32      14.1502
      33      13.2118
      34      13.2764
      35      13.6291
      36      13.1434
      37      13.4307
      38      13.0609
      39      13.1117
      40      13.1021
      41      12.8934
      42      12.7391
      43      12.8517
      44      12.4998
      45      12.6149
      46      12.0610
      47      12.3582
      48      12.0562
      49      12.4022
      50      13.2965
      51      13.0497
      52      12.9299
      53      13.3051
      54      13.8184
      55      13.1337
      56      13.4523
      57      12.9302
      58      12.7442
      59      13.5231
      60      13.0777
      61      14.2410
      62      13.5868
      63      13.5277
      64      13.4940
      65      13.7002
      66      13.3183
      67      14.0549
      68      14.3425
      69      14.5934
      70      14.3536
      71      14.4803
      72      13.8285
      73      13.5688
      74      14.1211
      75      13.3869
      76      13.3858
      77      13.6732
      78      13.4357
      79      13.5755
      80      14.5757
      81      14.5421
      82      14.2348
      83      14.2878
      84      14.8213
      85      14.7066
      86      14.5972
      87      14.5427
      88      14.4891
      89      14.6154
      90      14.4448
      91      14.8035
      92      15.3512
      93      14.9502
      94      14.7255
      95      14.9111
      96      13.8106
      97      14.4499
      98      14.1556
      99      14.1489
     100      13.5882
     101      13.8849
     102      13.0898
     103      14.2604
     104      14.2521
     105      13.8838
     106      14.2692
     107      14.2045
     108      13.9851
     109      13.9739
     110      14.0414
     111      14.5953
     112      14.2154
     113      13.7646
     114      14.3019
     115      13.7703
     116      14.9092
     117      13.6886
     118      13.9925
     119      13.7582
     120      13.7785
     121      13.4172
     122      13.7880
     123      14.2932
     124      13.4783
     125      14.0991
     126      13.7612
     127      14.3715
     128      14.5883
     129      14.1565
     130      13.9749
     131      13.5252
     132      13.7895
     133      14.0071
     134      13.4234
     135      13.5773
     136      13.4631
     137      13.7075
     138      13.6909
     139      14.3277
     140      14.2153
     141      14.0047
     142      13.6767
     143      13.6526
     144      13.7769
     145      13.3936
     146      14.3962
     147      13.8919
     148      13.8582
     149      14.0410
     150      13.3992
     151      13.7021
     152      13.9900
     153      14.2843
     154      14.6018
     155      13.6117
     156      14.0815
     157      13.9191
     158      13.8906
     159      13.9419
     160      14.0216
     161      13.8227
     162      13.9878
     163      13.8859
     164      13.6483
     165      13.8703
     166      13.8223
     167      13.3333
     168      13.4527
     169      13.5885
     170      12.9355
     171      14.1295
     172      14.5104
     173      14.3203
     174      14.5672
     175      14.1189
     176      13.8656
     177      13.8555
     178      13.8448
     179      13.7109
     180      13.8395
     181      14.0250
     182      13.8803
     183      13.8015
     184      14.0914
     185      14.3720
     186      13.5394
     187      13.5953
     188      13.0385
     189      13.7078
     190      12.9273
     191      13.2882
     192      13.4588
     193      13.1294
     194      13.3557
     195      13.1720
     196      14.1714
     197      14.0768
     198      13.7774
     199      12.8895
     200      12.7223
     201      12.5102
     202      12.3642
     203      13.2289
     204      12.9351
     205      13.6746
     206      13.3147
     207      13.0877
     208      12.9106
     209      13.1163
     210      13.5372
     211      13.6158
     212      13.6571
     213      12.8876
     214      12.7389
     215      12.8095
     216      13.6616
     217      12.5519
     218      12.2727
     219      12.5687
     220      12.7258
     221      12.7314
     222      12.7044
     223      13.5324
     224      12.3090
     225      12.4942
     226      12.6811
     227      12.5746
     228      13.6456
     229      12.6964
     230      12.6093
     231      13.4571
     232      12.7495
     233      13.0191
     234      13.4195
     235      13.0217
     236      12.6564
     237      12.4709
     238      12.8696
     239      12.9900
     240      12.8192
     241      12.7072
     242      12.7114
     243      12.8524
     244      13.0063
     245      12.4252
     246      12.1775
     247      12.5250
     248      12.5183
     249      12.2819
     250      12.3675
     251      12.6031
     252      12.1317
     253      12.5910
     254      12.6390
     255      11.9609
     256      12.4057
     257      12.8154
     258      13.0461
     259      12.8028
     260      12.9649
     261      12.1105
     262      11.7898
     263      12.1409
     264      13.0876
     265      12.7064
     266      12.6616
     267      12.4989
     268      12.1939
     269      12.8746
     270      12.4786
     271      12.9587
     272      12.8703
     273      13.3615
     274      13.1984
     275      13.2583
     276      13.5959
     277      13.5486
     278      13.8945
     279      13.8535
     280      13.7880
     281      13.2673
     282      13.7225
     283      13.5220
     284      14.3773
     285      13.0639
     286      13.3540
     287      12.6694
     288      12.8144
     289      13.1056
     290      13.6461
     291      12.6876
     292      13.3927
     293      13.2708
     294      14.1709
     295      14.2473
     296      14.1582
     297      14.0460
     298      14.7139
     299      13.8941
     300      13.9140
     301      14.1136
     302      14.2470
     303      14.1142
     304      14.3011
     305      14.8450
     306      14.1132
     307      14.4859
     308      14.1697
     309      14.1205
     310      14.3389
     311      13.8085
     312      13.9665
     313      14.0045
     314      14.2073
     315      14.2074
     316      14.2888
     317      14.5863
     318      15.2405
     319      13.8765
     320      15.0950
     321      14.7043
     322      14.7329
     323      14.6763
     324      15.1378
     325      14.9023
     326      14.9408
     327      14.6417
     328      14.9261
     329      15.5328
     330      15.4599
     331      15.0929
     332      15.1817
     333      15.4392
     334      15.2173
     335      14.8173
     336      15.3304
     337      14.7561
     338      15.2702
     339      14.0333
     340      15.3562
     341      15.2649
     342      16.1165
     343      15.2615
     344      15.8001
     345      16.0400
     346      14.8612
     347      15.5673
     348      15.0992
     349      15.8388
     350      16.5681
     351      17.5424
     352      16.7416
     353      16.1602
     354      15.8292
     355      16.5147
     356      15.1998
     357      15.7418
     358      15.7220
     359      15.4588
     360      16.5142
     361      16.1161
     362      16.6073
     363      16.5279
     364      16.8603
     365      16.6494
     366      15.9216
     367      15.9692
     368      15.8201
     369      16.5363
     370      15.7241
     371      16.2378
     372      16.0868
     373      15.6551
     374      14.9634
     375      15.0854
     376      15.4337
     377      15.9467
     378      14.3860
     379      14.8601
     380      14.7966
     381      14.1471
     382      14.7195
     383      14.6943
     384      14.3276
     385      13.9598
     386      14.3579
     387      13.8814
     388      14.3931
     389      14.6231
     390      14.8194
     391      15.1274
     392      14.7774
     393      15.1349
     394      15.8359
     395      14.8803
     396      15.7737
     397      15.5321
     398      16.6137
     399      16.6466
     400      16.0977
     401      15.9345
     402      16.1370
     403      15.8732
     404      15.4211
     405      14.4825
     406      15.0127
     407      14.6651
     408      14.9281
     409      15.6872
     410      15.1903
     411      14.8444
     412      14.1478
     413      14.7611
     414      14.8679
     415      14.7345
     416      14.8841
     417      14.8777
     418      14.0563
     419      14.4486
     420      14.2376
     421      14.3536
     422      13.5827
     423      14.4846
     424      15.1218
     425      14.8997
     426      14.9730
     427      15.2220
     428      15.2646
     429      15.3463
     430      15.3300
     431      15.4846
     432      15.7970
     433      15.3157
     434      15.5039
     435      15.2752
     436      14.7947
     437      14.9131
     438      14.1731
     439      14.5190
     440      14.4416
     441      14.4455
     442      14.7493
     443      14.5483
     444      14.8080
     445      14.4267
     446      14.1835
     447      14.3246
     448      14.7854
     449      14.7913
     450      14.6124
     451      14.5623
     452      14.5344
     453      14.9050
     454      14.6001
     455      14.3645
     456      14.3270
     457      13.8947
     458      14.4183
     459      14.6918
     460      14.1433
     461      14.6616
     462      14.1373
     463      14.4560
     464      14.5162
     465      14.2239
     466      14.0619
     467      14.1220
     468      13.3965
     469      13.3657
     470      13.2677
     471      13.5588
     472      13.9355
     473      14.1035
     474      13.8059
     475      13.4537
     476      13.7604
     477      14.4844
     478      13.5518
     479      13.5203
     480      13.8459
     481      13.1603
     482      12.6804
     483      12.8604
     484      12.7892
     485      12.3559
     486      12.5680
     487      12.4319
     488      12.1592
     489      12.3151
     490      12.6963
     491      12.6953
     492      13.8911
     493      13.7355
     494      13.3294
     495      12.7687
     496      13.2540
     497      13.3666
     498      13.3466
     499      13.6814
     500      14.0997
     501      13.7673
     502      13.0576
     503      13.3054
     504      12.5032
     505      13.1127
     506      13.0885
     507      12.7878
     508      12.9523
     509      13.0275
     510      12.4066
     511      12.5630
     512      12.1816
     513      12.4209
     514      12.6000
     515      12.5121
     516      12.4189
     517      12.3864
     518      12.0803
     519      11.6233
     520      11.9848
     521      11.9215
     522      11.5544
     523      11.4201
     524      11.0428
     525      11.6841
     526      11.5783
     527      10.9014
     528      11.1388
     529      11.4920
     530      11.3724
     531      11.7018
     532      11.8305
     533      12.6219
     534      11.8027
     535      12.1110
     536      11.9930
     537      11.7204
     538      11.5883
     539      11.7418
     540      11.5466
     541      12.0260
     542      11.4711
     543      12.0155
     544      12.1191
     545      11.9087
     546      12.1943
     547      12.3424
     548      11.9158
     549      11.8632
     550      11.9498
     551      11.6415
     552      11.4351
     553      11.0948
     554      12.0639
     555      12.2104
     556      11.6629
     557      12.4256
     558      12.1378
     559      11.9658
     560      11.7696
     561      11.9451
     562      11.9664
     563      12.6107
     564      11.5530
     565      11.7520
     566      11.8737
     567      12.5486
     568      12.5773
     569      12.1419
     570      11.8075
     571      11.9426
     572      12.8163
     573      11.8170
     574      11.8443
     575      12.8245
     576      12.1723
     577      12.7604
     578      12.5741
     579      12.2114
     580      12.3805
     581      12.4634
     582      13.0268
     583      12.7281
     584      12.2310
     585      12.6072
     586      12.4851
     587      12.4604
     588      12.0719
     589      12.4128
     590      12.7706
     591      12.1644
     592      12.3942
     593      12.3575
     594      12.7775
     595      11.9536
     596      11.2385
     597      11.3247
     598      11.1399
     599      11.2679
     600      10.7544
     601      11.3394
     602      11.3075
     603      11.2983
     604      11.7679
     605      11.3950
     606      11.6137
     607      12.0203
     608      11.5970
     609      12.2983
     610      11.9861
     611      12.1764
     612      12.2550
     613      11.9678
     614      11.8314
     615      12.2703
     616      12.4215
     617      11.9927
     618      12.6631
     619      13.3792
     620      11.9407
     621      12.3094
     622      12.9826
     623      12.9810
     624      12.5740
     625      12.5899
     626      11.9832
     627      11.8396
     628      11.9956
     629      12.2915
     630      12.3323
     631      12.4120
     632      11.9645
     633      11.4595
     634      12.1748
     635      11.9500
     636      12.6612
     637      12.3937
     638      11.9417
     639      11.7553
     640      11.6784
     641      11.8995
     642      12.4027
     643      12.5238
     644      12.0567
     645      12.1572
     646      12.9516
     647      12.7079
     648      12.6732
     649      12.6445
     650      12.9548
     651      12.7312
     652      12.1839
     653      11.5926
     654      11.9933
     655      12.6239
     656      12.3453
     657      12.4088
     658      12.1636
     659      13.1174
     660      12.4972
     661      12.5007
     662      12.1442
     663      13.0078
     664      12.3426
     665      12.6045
     666      12.1687
     667      11.9686
     668      12.7551
     669      12.2406
     670      12.5107
     671      12.0933
     672      12.1127
     673      11.6987
     674      12.4778
     675      12.0574
     676      11.9023
     677      12.7272
     678      13.0961
     679      12.5081
     680      12.4990
     681      12.8258
     682      12.6230
     683      13.1555
     684      12.8515
     685      12.7791
     686      13.1770
     687      13.4222
     688      13.0633
     689      12.9163
     690      13.1976
     691      12.5690
     692      12.5114
     693      12.8396
     694      14.0374
     695      13.4649
     696      13.2374
     697      13.1197
     698      13.1518
     699      12.9138
     700      13.1164
     701      13.3825
     702      13.5302
     703      13.5211
     704      13.2348
     705      12.7807
     706      13.3343
     707      13.3709
     708      14.0486
     709      13.7331
     710      13.2637
     711      13.3058
     712      13.5006
     713      12.9335
     714      13.4506
     715      13.4686
     716      13.1014
     717      13.1590
     718      12.7749
     719      13.0169
     720      12.5411
     721      13.0630
     722      13.4570
     723      13.0021
     724      12.5377
     725      12.8421
     726      12.3578
     727      12.6383
     728      12.5538
     729      12.3880
     730      12.6821
     731      12.9879
     732      12.9066
     733      12.6297
     734      12.7381
     735      12.8074
     736      12.5660
     737      12.4568
     738      12.6152
     739      12.9741
     740      12.5052
     741      12.4180
     742      13.2648
     743      13.6141
     744      13.6733
     745      13.3607
     746      13.5147
     747      13.3285
     748      13.1369
     749      12.8843
     750      13.3788
     751      13.5110
     752      13.5241
     753      13.4698
     754      13.4520
     755      13.3296
     756      13.3904
     757      13.5681
     758      13.8085
     759      13.3116
     760      13.7218
     761      12.8098
     762      12.2840
     763      13.3169
     764      13.3181
     765      12.7487
     766      12.3851
     767      12.4149
     768      13.0218
     769      12.7838
     770      13.3902
     771      13.2881
     772      12.3048
     773      13.1296
     774      12.8078
     775      13.2537
     776      13.4658
     777      12.7431
     778      12.7773
     779      12.8409
     780      13.2875
     781      13.3886
     782      12.7428
     783      12.8106
     784      12.4862
     785      12.5088
     786      12.2957
     787      12.6832
     788      13.1330
     789      12.4217
     790      12.9424
     791      12.5453
     792      12.3167
     793      12.2978
     794      12.7225
     795      13.0014
     796      12.1482
     797      12.0414
     798      12.9424
     799      12.0291
     800      11.5191
     801      11.7860
     802      12.2954
     803      12.2345
     804      11.9466
     805      11.8509
     806      12.0086
     807      10.9825
     808      11.5559
     809      11.7044
     810      12.6423
     811      11.9517
     812      12.3830
     813      12.5482
     814      11.8544
     815      12.5728
     816      12.7936
     817      12.3458
     818      12.6283
     819      12.0454
     820      11.9171
     821      11.9642
     822      12.0476
     823      11.5048
     824      11.4905
     825      10.8555
     826      11.9732
     827      12.5824
     828      11.7079
     829      11.2017
     830      11.1178
     831      11.7105
     832      11.5261
     833      11.2006
     834      10.7978
     835      11.3587
     836      11.6781
     837      11.5746
     838      11.2558
     839      11.2639
     840      11.1600
     841      11.3728
     842      11.4360
     843      11.8204
     844      11.5936
     845      11.6822
     846      11.2900
     847      10.4648
     848      10.6751
     849      10.9970
     850      10.6148
     851      10.6914
     852      11.4426
     853      10.8601
     854      11.2366
     855      11.1292
     856      10.9896
     857      11.0969
     858      11.1985
     859      10.9533
     860      11.2173
     861      11.1062
     862      11.7020
     863      11.2680
     864      11.2411
     865      11.0922
     866      11.1694
     867      12.0535
     868      12.2325
     869      11.9525
     870      11.1415
     871      11.5659
     872      11.3409
     873      11.8672
     874      11.6204
     875      12.0077
     876      11.6746
     877      11.1018
     878      11.2684
     879      11.3684
     880      11.4555
     881      11.0016
     882      10.9261
     883      11.1377
     884      11.3631
     885      10.9475
     886      11.4862
     887      11.1965
     888      11.0120
     889      11.3991
     890      11.4027
     891      11.5716
     892      11.3690
     893      11.8663
     894      11.5606
     895      11.6717
     896      11.9454
     897      11.9892
     898      12.2703
     899      12.4255
     900      11.4137
     901      11.5990
     902      11.4244
     903      12.3276
     904      12.0582
     905      12.2957
     906      12.0338
     907      12.2264
     908      11.7682
     909      11.9667
     910      11.7318
     911      12.1469
     912      11.4463
     913      12.2821
     914      11.8924
     915      12.0176
     916      11.5737
     917      12.1193
     918      12.1115
     919      12.4507
     920      12.3210
     921      11.7117
     922      11.5947
     923      12.0476
     924      12.0271
     925      11.6572
     926      11.3329
     927      12.5020
     928      12.3275
     929      12.5042
     930      12.1760
     931      12.2717
     932      12.8259
     933      12.6109
     934      12.4927
     935      12.9457
     936      12.5804
     937      12.4306
     938      12.7382
     939      12.8814
     940      12.7818
     941      12.4454
     942      11.8488
     943      12.3725
     944      11.9923
     945      12.3972
     946      11.8130
     947      11.8854
     948      11.1663
     949      11.9912
     950      11.5535
     951      12.0891
     952      12.1547
     953      12.4293
     954      11.5295
     955      11.6944
     956      12.0101
     957      12.3677
     958      12.1496
     959      11.8720
     960      12.2472
     961      12.0797
     962      11.9051
     963      12.2128
     964      12.7191
     965      12.8378
     966      13.8949
     967      13.0165
     968      12.8195
     969      13.3476
     970      13.3177
     971      13.1177
     972      12.9147
     973      12.6537
     974      13.1772
     975      12.4670
     976      13.5220
     977      12.6705
     978      12.2911
     979      13.1681
     980      13.4219
     981      13.0133
     982      12.7733
     983      12.6947
     984      11.9744
     985      12.8591
     986      11.7892
     987      11.7456
     988      11.5381
     989      12.0537
     990      11.6133
     991      11.3942
     992      11.5114
     993      11.1684
     994      11.4794
     995      11.8059
     996      11.7766
     997      11.3894
     998      11.5344
     999      11.6595
    1000      11.4519
    1001      11.8286
    1002      11.4846
    1003      11.2392
    1004      11.3776
    1005      11.0864
    1006      11.3942
    1007      11.0991
    1008      11.1854
    1009      11.0132
    1010      11.1442
    1011      11.0373
    1012      10.6757
    1013      11.4802
    1014      11.9533
    1015      11.8818
    1016      11.6801
    1017      11.7728
    1018      11.1105
    1019      11.4108
    1020      11.8370
    1021      11.8403
    1022      12.1699
    1023      11.8256
    1024      12.3051
    1025      11.3844
    1026      11.5633
    1027      11.5293
    1028      11.3392
    1029      11.6218
    1030      11.6665
    1031      11.2632
    1032      10.9124
    1033      11.3717
    1034      11.6871
    1035      11.4705
    1036      11.8650
    1037      11.0327
    1038      11.2777
    1039      10.7921
    1040      11.0441
    1041      10.3912
    1042      10.8822
    1043      10.9209
    1044      10.7887
    1045      11.4574
    1046      11.6904
    1047      11.4869
    1048      11.7732
    1049      10.4440
    1050      11.4862
    1051      10.7806
    1052      11.3331
    1053      11.2885
    1054      11.0189
    1055      11.3734
    1056      11.1693
    1057      11.7942
    1058      11.4767
    1059      11.9160
    1060      11.1310
    1061      11.1194
    1062      11.3393
    1063      11.7229
    1064      11.9848
    1065      11.5143
    1066      12.5647
    1067      12.5166
    1068      12.2795
    1069      12.0361
    1070      12.4886
    1071      12.2476
    1072      11.4904
    1073      12.0039
    1074      12.0889
    1075      12.2170
    1076      12.5487
    1077      11.8269
    1078      11.9836
    1079      12.5800
    1080      12.7480
    1081      12.4543
    1082      12.1203
    1083      12.0777
    1084      12.5950
    1085      12.2794
    1086      12.1298
    1087      12.1344
    1088      11.8175
    1089      12.2053
    1090      12.0784
    1091      12.3126
    1092      12.3357
    1093      12.0091
    1094      11.8097
    1095      12.0598
    1096      12.2566
    1097      11.7512
    1098      11.8401
    1099      11.8662
    1100      12.0858
    1101      11.9475
    1102      11.5615
    1103      11.5705
    1104      11.6406
    1105      11.9171
    1106      12.1704
    1107      11.6291
    1108      12.0418
    1109      11.3151
    1110      11.1228
    1111      11.6034
    1112      12.3185
    1113      12.3465
    1114      12.0454
    1115      11.7589
    1116      11.9106
    1117      12.3841
    1118      12.8414
    1119      12.8003
    1120      11.8179
    1121      12.8279
    1122      12.9280
    1123      12.0846
    1124      12.9730
    1125      12.8561
    1126      13.1639
    1127      12.7256
    1128      12.6233
    1129      13.1485
    1130      13.3239
    1131      13.1829
    1132      13.1164
    1133      13.2178
    1134      12.7647
    1135      12.3323
    1136      12.8348
    1137      12.2453
    1138      12.0301
    1139      12.6438
    1140      12.7825
    1141      12.0923
    1142      12.2058
    1143      12.8365
    1144      12.8149
    1145      12.4424
    1146      12.5738
    1147      13.1835
    1148      12.7341
    1149      13.4210
    1150      13.1112
    1151      13.4594
    1152      12.9897
    1153      13.2353
    1154      12.5968
    1155      12.3081
    1156      12.4568
    1157      12.3106
    1158      12.6826
    1159      12.5630
    1160      12.8713
    1161      12.5955
    1162      12.4692
    1163      12.9146
    1164      13.0108
    1165      12.2652
    1166      12.4818
    1167      13.3869
    1168      13.1751
    1169      13.1822
    1170      12.4024
    1171      12.9099
    1172      12.5637
    1173      12.8437
    1174      12.4838
    1175      12.7453
    1176      12.1010
    1177      12.1191
    1178      12.5363
    1179      12.5704
    1180      11.5885
    1181      11.8897
    1182      11.7314
    1183      12.1820
    1184      11.7602
    1185      11.9563
    1186      11.7052
    1187      11.7607
    1188      11.2458
    1189      10.9269
    1190      11.5202
    1191      11.1041
    1192      12.2865
    1193      11.4941
    1194      11.4026
    1195      11.5931
    1196      11.9950
    1197      12.3049
    1198      12.1392
    1199      12.2420
    1200      11.7773
    1201      11.9610
    1202      12.4628
    1203      12.6835
    1204      12.6750
    1205      11.9009
    1206      12.1507
    1207      11.9409
    1208      12.3209
    1209      12.4516
    1210      12.3527
    1211      11.9577
    1212      12.0441
    1213      12.3285
    1214      11.6211
    1215      11.7393
    1216      12.4331
    1217      11.9516
    1218      11.4191
    1219      11.5170
    1220      11.9156
    1221      12.3100
    1222      12.1250
    1223      12.5531
    1224      11.8608
    1225      12.0533
    1226      12.3025
    1227      11.7534
    1228      12.0780
    1229      11.8455
    1230      12.1502
    1231      12.8073
    1232      11.9989
    1233      12.9581
    1234      11.6967
    1235      11.8000
    1236      11.6388
    1237      11.8020
    1238      12.1482
    1239      11.4742
    1240      11.7646
    1241      12.4067
    1242      12.7445
    1243      11.8761
    1244      12.5961
    1245      13.4268
    1246      12.8666
    1247      12.6743
    1248      13.3993
    1249      12.9890
    1250      12.7324
    1251      12.0707
    1252      12.2297
    1253      12.1693
    1254      13.2728
    1255      12.5358
    1256      13.0292
    1257      12.6871
    1258      12.8630
    1259      12.9698
    1260      12.5419
    1261      12.4596
    1262      12.1140
    1263      13.1402
    1264      13.5833
    1265      13.6458
    1266      13.8042
    1267      13.5656
    1268      13.6395
    1269      13.1332
    1270      14.1586
    1271      12.4323
    1272      13.3419
    1273      13.1488
    1274      13.9193
    1275      13.9998
    1276      13.5332
    1277      14.1632
    1278      13.7846
    1279      13.9008
    1280      14.5012
    1281      13.8040
    1282      13.5410
    1283      13.1742
    1284      12.9013
    1285      13.0292
    1286      14.0396
    1287      13.1881
    1288      13.7988
    1289      13.1667
    1290      13.7296
    1291      13.1434
    1292      12.8627
    1293      13.1301
    1294      13.0989
    1295      13.7410
    1296      13.0940
    1297      13.0757
    1298      12.7672
    1299      13.5907
    1300      12.7843
    1301      13.1109
    1302      12.6385
    1303      13.0748
    1304      12.6790
    1305      12.6592
    1306      12.9217
    1307      13.0844
    1308      13.4707
    1309      13.1286
    1310      12.8506
    1311      12.3537
    1312      12.9829
    1313      12.5190
    1314      12.6363
    1315      12.4637
    1316      12.6992
    1317      12.7847
    1318      12.5773
    1319      12.3931
    1320      12.6370
    1321      12.8533
    1322      12.4748
    1323      12.5639
    1324      13.2863
    1325      12.8303
    1326      12.4321
    1327      12.0917
    1328      12.8291
    1329      12.8833
    1330      12.5996
    1331      12.7250
    1332      12.6726
    1333      12.9049
    1334      12.3003
    1335      13.2976
    1336      12.9790
    1337      13.0557
    1338      12.5159
    1339      12.8345
    1340      12.5498
    1341      12.3306
    1342      12.4388
    1343      13.0001
    1344      12.0698
    1345      12.3376
    1346      12.9857
    1347      13.3482
    1348      13.5520
    1349      13.4528
    1350      12.9897
    1351      13.2861
    1352      12.7775
    1353      12.7236
    1354      12.5519
    1355      13.1390
    1356      12.9006
    1357      12.2671
    1358      12.4721
    1359      13.1342
    1360      13.0602
    1361      12.9866
    1362      13.5996
    1363      12.6708
    1364      13.0011
    1365      13.3479
    1366      12.9374
    1367      12.8379
    1368      12.6194
    1369      12.9247
    1370      12.7963
    1371      13.0432
    1372      12.7306
    1373      12.4576
    1374      12.4728
    1375      12.8568
    1376      13.4116
    1377      12.9299
    1378      12.5679
    1379      13.8091
    1380      12.9960
    1381      13.1328
    1382      12.6437
    1383      12.5869
    1384      12.8505
    1385      13.4610
    1386      12.4462
    1387      13.3204
    1388      13.0167
    1389      12.5351
    1390      11.7596
    1391      12.2131
    1392      12.0327
    1393      11.7024
    1394      11.7806
    1395      13.0948
    1396      12.3348
    1397      12.3815
    1398      12.4183
    1399      11.9061
    1400      12.4820
    1401      11.7035
    1402      12.4059
    1403      12.4293
    1404      11.8667
    1405      12.8001
    1406      12.5420
    1407      13.1361
    1408      13.0812
    1409      12.9065
    1410      12.3886
    1411      12.5242
    1412      12.5939
    1413      12.7523
    1414      12.1292
    1415      12.4205
    1416      12.5456
    1417      12.4732
    1418      12.3633
    1419      11.5479
    1420      12.0017
    1421      11.8355
    1422      11.8034
    1423      12.0337
    1424      12.2289
    1425      12.2644
    1426      12.7170
    1427      11.7497
    1428      11.7075
    1429      12.2990
    1430      12.0936
    1431      12.0783
    1432      11.9361
    1433      12.9302
    1434      13.0083
    1435      12.5663
    1436      12.3876
    1437      12.3964
    1438      12.4139
    1439      12.3350
    1440      11.4615
    1441      12.1694
    1442      12.1846
    1443      12.0367
    1444      11.9179
    1445      12.8979
    1446      12.5327
    1447      12.0836
    1448      12.1858
    1449      11.8196
    1450      11.5675
    1451      11.4354
    1452      12.3740
    1453      12.0300
    1454      11.6899
    1455      11.4627
    1456      12.2656
    1457      11.9932
    1458      12.3302
    1459      11.6067
    1460      11.8388
    1461      11.8085
    1462      11.8358
    1463      12.3588
    1464      12.6060
    1465      12.2666
    1466      12.2501
    1467      12.7763
    1468      13.0440
    1469      12.5495
    1470      12.8198
    1471      12.0804
    1472      12.3213
    1473      12.4925
    1474      12.5664
    1475      12.8498
    1476      12.4298
    1477      12.7998
    1478      12.5541
    1479      11.9230
    1480      12.9288
    1481      12.4452
    1482      12.8714
    1483      12.0513
    1484      11.5089
    1485      11.7902
    1486      12.1847
    1487      12.5811
    1488      12.1405
    1489      11.5346
    1490      11.6584
    1491      11.8926
    1492      11.8121
    1493      12.1326
    1494      12.1825
    1495      12.8429
    1496      12.5623
    1497      12.0639
    1498      12.2905
    1499      12.3277
    1500      12.1828
    1501      12.6342
    1502      12.6427
    1503      12.2066
    1504      12.8210
    1505      12.6455
    1506      12.4528
    1507      11.5455
    1508      11.8536
    1509      12.5783
    1510      12.3544
    1511      12.7109
    1512      12.3699
    1513      12.7656
    1514      12.3645
    1515      12.4794
    1516      12.5268
    1517      12.2205
    1518      12.5111
    1519      13.0675
    1520      13.5068
    1521      12.7906
    1522      13.5116
    1523      13.6393
    1524      13.4731
    1525      13.3850
    1526      12.8134
    1527      12.9241
    1528      12.8535
    1529      12.9409
    1530      12.9277
    1531      13.1781
    1532      13.3304
    1533      13.5818
    1534      13.6873
    1535      13.5160
    1536      13.4774
    1537      14.3029
    1538      13.7323
    1539      14.0015
    1540      14.0706
    1541      14.2413
    1542      13.1739
    1543      13.5307
    1544      13.8481
    1545      13.9997
    1546      14.4649
    1547      13.8589
    1548      14.3483
    1549      13.9144
    1550      14.2142
    1551      13.6295
    1552      14.1623
    1553      14.2223
    1554      14.6176
    1555      14.7104
    1556      14.3783
    1557      14.1926
    1558      14.6753
    1559      14.2641
    1560      14.4663
    1561      14.4169
    1562      14.2705
    1563      13.5379
    1564      14.0680
    1565      13.8455
    1566      14.1616
    1567      14.6095
    1568      14.4296
    1569      14.5236
    1570      14.2868
    1571      13.3048
    1572      13.3851
    1573      13.9986
    1574      13.6239
    1575      14.0902
    1576      13.7942
    1577      14.1841
    1578      13.6850
    1579      13.9436
    1580      14.2882
    1581      13.4312
    1582      13.8135
    1583      13.8322
    1584      13.8330
    1585      13.6550
    1586      13.8377
    1587      13.0235
    1588      14.6776
    1589      14.2113
    1590      13.2740
    1591      13.8756
    1592      13.3144
    1593      13.4723
    1594      13.8565
    1595      13.8734
    1596      13.6785
    1597      13.8685
    1598      13.6326
    1599      14.1347
    1600      14.0953
    1601      14.2809
    1602      13.7839
    1603      13.3517
    1604      13.6230
    1605      13.6031
    1606      13.0602
    1607      13.6072
    1608      14.4644
    1609      14.6114
    1610      14.7039
    1611      14.2004
    1612      13.2812
    1613      13.2935
    1614      12.5414
    1615      13.1753
    1616      13.8014
    1617      12.9581
    1618      13.3627
    1619      13.4960
    1620      12.9977
    1621      13.7067
    1622      13.1560
    1623      13.2035
    1624      13.3795
    1625      13.4622
    1626      13.7086
    1627      14.3741
    1628      14.6868
    1629      14.4689
    1630      14.3395
    1631      13.3224
    1632      13.6089
    1633      13.9747
    1634      13.6937
    1635      13.8926
    1636      13.6272
    1637      13.9636
    1638      13.6331
    1639      13.2123
    1640      13.4639
    1641      13.3214
    1642      13.0683
    1643      13.6045
    1644      13.9528
    1645      14.0143
    1646      14.0672
    1647      14.2711
    1648      14.0372
    1649      13.8592
    1650      14.3877
    1651      14.0633
    1652      14.4828
    1653      13.4742
    1654      13.3057
    1655      13.7742
    1656      14.1703
    1657      14.0417
    1658      13.7402
    1659      14.4824
    1660      15.0516
    1661      14.1601
    1662      14.1892
    1663      13.9123
    1664      13.9529
    1665      14.1223
    1666      15.3295
    1667      14.8144
    1668      14.4774
    1669      14.8744
    1670      14.5666
    1671      15.0140
    1672      14.5146
    1673      14.4829
    1674      13.7409
    1675      13.7673
    1676      14.0313
    1677      14.0462
    1678      12.9749
    1679      13.6344
    1680      14.4684
    1681      14.2815
    1682      13.7343
    1683      13.0029
    1684      13.7658
    1685      14.1278
    1686      14.1013
    1687      14.7706
    1688      14.4822
    1689      13.1373
    1690      13.4353
    1691      13.8641
    1692      13.3702
    1693      13.7301
    1694      14.1701
    1695      13.9366
    1696      14.2226
    1697      14.3595
    1698      13.4369
    1699      13.4775
    1700      13.6228
    1701      13.1624
    1702      12.5211
    1703      12.5611
    1704      12.8405
    1705      12.6383
    1706      11.9893
    1707      12.9464
    1708      12.7331
    1709      12.3649
    1710      13.1702
    1711      13.1272
    1712      13.3256
    1713      13.3491
    1714      13.0647
    1715      12.7385
    1716      13.4603
    1717      13.5836
    1718      13.5245
    1719      13.3109
    1720      13.5668
    1721      13.3170
    1722      13.3957
    1723      12.9840
    1724      12.9596
    1725      12.4556
    1726      12.5503
    1727      12.5645
    1728      13.4108
    1729      13.3974
    1730      13.3592
    1731      13.1252
    1732      13.3489
    1733      12.8430
    1734      12.8463
    1735      13.3384
    1736      12.4954
    1737      12.6289
    1738      12.4735
    1739      12.9203
    1740      12.7513
    1741      13.0855
    1742      12.5722
    1743      13.2120
    1744      13.2327
    1745      13.1778
    1746      13.2270
    1747      12.4674
    1748      12.1328
    1749      13.0163
    1750      13.0012
    1751      13.5059
    1752      12.5860
    1753      13.1493
    1754      13.5626
    1755      12.7189
    1756      13.5672
    1757      12.8961
    1758      12.7625
    1759      12.4370
    1760      13.1012
    1761      12.5858
    1762      12.2526
    1763      13.0646
    1764      12.1758
    1765      12.3228
    1766      13.2980
    1767      12.8753
    1768      12.7449
    1769      12.2403
    1770      11.7616
    1771      11.9858
    1772      12.1607
    1773      11.9255
    1774      10.9454
    1775      11.4825
    1776      11.9580
    1777      12.1707
    1778      12.1300
    1779      11.7339
    1780      11.7445
    1781      11.7618
    1782      12.0318
    1783      11.6026
    1784      11.6945
    1785      11.3118
    1786      11.8228
    1787      11.3240
    1788      11.5993
    1789      12.1470
    1790      12.2026
    1791      12.1071
    1792      12.2953
    1793      11.7342
    1794      12.4100
    1795      12.3589
    1796      12.5951
    1797      12.0298
    1798      11.8677
    1799      11.9580
    1800      12.0164
    1801      12.3153
    1802      12.0710
    1803      11.9841
    1804      12.5631
    1805      12.2071
    1806      12.0033
    1807      12.3905
    1808      12.8848
    1809      12.5634
    1810      12.9157
    1811      12.1099
    1812      12.7283
    1813      12.3142
    1814      12.3278
    1815      12.0488
    1816      12.6004
    1817      12.5206
    1818      12.1337
    1819      12.1652
    1820      13.2304
    1821      12.8564
    1822      13.1877
    1823      13.5591
    1824      13.6780
    1825      13.5089
    1826      13.6222
    1827      13.2750
    1828      12.7047
    1829      13.1804
    1830      13.0004
    1831      12.9207
    1832      12.9398
    1833      12.7736
    1834      12.2570
    1835      13.1162
    1836      12.9073
    1837      12.3612
    1838      12.7708
    1839      12.9908
    1840      13.1840
    1841      13.1781
    1842      13.4873
    1843      13.1284
    1844      12.5423
    1845      12.8671
    1846      12.6564
    1847      13.1444
    1848      13.4004
    1849      12.9737
    1850      12.6881
    1851      12.9209
    1852      12.3134
    1853      12.4425
    1854      12.0194
    1855      12.2272
    1856      12.6987
    1857      12.6122
    1858      12.6862
    1859      12.4799
    1860      11.9703
    1861      12.8836
    1862      11.9627
    1863      12.5155
    1864      12.0191
    1865      13.0315
    1866      13.0066
    1867      12.6313
    1868      12.0458
    1869      12.7301
    1870      12.8132
    1871      12.8655
    1872      12.7468
    1873      13.1605
    1874      12.7678
    1875      13.3016
    1876      12.4012
    1877      13.9635
    1878      12.3970
    1879      12.2849
    1880      12.6514
    1881      12.4765
    1882      12.6159
    1883      13.0397
    1884      13.4169
    1885      13.2762
    1886      13.3397
    1887      13.4065
    1888      12.9983
    1889      12.6838
    1890      13.1928
    1891      13.4363
    1892      12.5063
    1893      12.7597
    1894      12.8048
    1895      12.9371
    1896      12.7110
    1897      12.4925
    1898      12.8473
    1899      13.0365
    1900      12.9197
    1901      13.1220
    1902      13.7716
    1903      13.8903
    1904      13.4997
    1905      13.2148
    1906      12.9555
    1907      13.2274
    1908      12.9844
    1909      13.3854
    1910      12.4386
    1911      12.2291
    1912      13.2559
    1913      13.1677
    1914      12.1225
    1915      11.8561
    1916      13.0540
    1917      12.2935
    1918      12.4755
    1919      13.4023
    1920      12.9945
    1921      12.3984
    1922      11.8724
    1923      11.6086
    1924      12.0975
    1925      12.5192
    1926      12.7589
    1927      12.8122
    1928      12.6539
    1929      12.2173
    1930      11.6697
    1931      11.4183
    1932      12.0432
    1933      12.9258
    1934      11.8915
    1935      12.2603
    1936      12.2580
    1937      13.0166
    1938      12.2014
    1939      12.4965
    1940      12.1812
    1941      12.4739
    1942      12.5482
    1943      11.9158
    1944      12.1894
    1945      11.8851
    1946      12.1504
    1947      11.9281
    1948      12.3441
    1949      11.3540
    1950      11.2997
    1951      11.3721
    1952      11.8581
    1953      11.5577
    1954      11.5623
    1955      11.0657
    1956      11.6621
    1957      11.8816
    1958      12.2326
    1959      12.6199
    1960      12.5866
    1961      12.2610
    1962      11.6821
    1963      11.8046
    1964      12.0484
    1965      11.8509
    1966      11.9080
    1967      12.2800
    1968      12.6496
    1969      12.1814
    1970      12.7498
    1971      11.7675
    1972      11.8522
    1973      11.8545
    1974      11.3376
    1975      11.9564
    1976      11.6218
    1977      11.1767
    1978      11.2294
    1979      11.3434
    1980      11.1760
    1981      10.7574
    1982      11.4216
    1983      11.1370
    1984      11.6687
    1985      12.2220
    1986      12.0204
    1987      12.2593
    1988      12.3455
    1989      12.8911
    1990      12.2165
    1991      11.4972
    1992      11.9304
    1993      12.0268
    1994      12.0712
    1995      12.3741
    1996      10.6378
    1997      11.3823
    1998      11.6392
    1999      11.3949
    2000      11.8721
    2001      12.1305
    2002      11.3007
    2003      11.7643
    2004      11.6082
    2005      12.0828
    2006      11.8564
    2007      11.3870
    2008      11.5482
    2009      11.1313
    2010      10.7383
    2011      11.2582
    2012      11.2310
    2013      10.4644
    2014      11.3691
    2015      11.3188
    2016      10.7103
    2017      11.1421
    2018      11.3586
    2019      11.3037
    2020      10.5851
    2021      10.9906
    2022      11.3137
    2023      10.7584
    2024      11.3908
    2025      11.6987
    2026      11.3051
    2027      10.9895
    2028      11.4125
    2029      11.1763
    2030      10.2511
    2031      10.3118
    2032      10.3390
    2033      10.4783
    2034      10.8680
    2035      10.2312
    2036      10.0679
    2037      10.7804
    2038      10.9882
    2039       9.9865
    2040      10.1853
    2041      10.3751
    2042      10.2873
    2043      10.6215
    2044      11.0442
    2045      10.6622
    2046      10.8668
    2047      10.8146
    2048      11.6955
    2049      12.3275
    2050      11.9637
    2051      12.3043
    2052      11.8276
    2053      11.7173
    2054      11.3093
    2055      11.6689
    2056      12.0717
    2057      12.1898
    2058      12.3484
    2059      11.8390
    2060      11.8731
    2061      12.2460
    2062      13.0605
    2063      12.9206
    2064      12.5671
    2065      13.2836
    2066      13.1054
    2067      13.5301
    2068      13.5777
    2069      13.2163
    2070      13.0361
    2071      12.7239
    2072      12.6158
    2073      12.9043
    2074      13.2516
    2075      13.6009
    2076      13.5636
    2077      14.2571
    2078      13.4255
    2079      13.4358
    2080      13.1625
    2081      12.5917
    2082      13.4184
    2083      13.1541
    2084      12.1677
    2085      12.8853
    2086      12.5014
    2087      12.3086
    2088      12.2286
    2089      12.0298
    2090      12.1737
    2091      11.9174
    2092      11.5372
    2093      11.9417
    2094      11.5961
    2095      12.7660
    2096      12.5043
    2097      12.7182
    2098      12.7044
    2099      12.6219
    2100      12.8113
    2101      12.6441
    2102      12.5930
    2103      13.0382
    2104      12.9154
    2105      12.4960
    2106      12.6819
    2107      12.6130
    2108      13.0856
    2109      12.4941
    2110      13.3920
    2111      12.9743
    2112      13.7819
    2113      13.8726
    2114      13.4301
    2115      13.6238
    2116      13.7584
    2117      13.4046
    2118      13.6236
    2119      13.2589
    2120      13.5937
    2121      13.5642
    2122      13.5014
    2123      13.5477
    2124      13.9421
    2125      12.9283
    2126      13.5614
    2127      13.2132
    2128      12.5843
    2129      12.6081
    2130      13.6963
    2131      12.9995
    2132      12.9081
    2133      12.6790
    2134      12.3974
    2135      12.3047
    2136      10.9900
    2137      11.8382
    2138      11.8798
    2139      11.8212
    2140      11.8001
    2141      11.1300
    2142      11.6988
    2143      11.4356
    2144      12.5924
    2145      11.9763
    2146      13.5881
    2147      12.3350
    2148      11.9969
    2149      13.0819
    2150      12.8956
    2151      12.3431
    2152      12.5394
    2153      12.1369
    2154      12.0991
    2155      11.8558
    2156      12.1231
    2157      12.4235
    2158      12.7901
    2159      12.6910
    2160      13.5315
    2161      12.0887
    2162      13.0397
    2163      12.7594
    2164      12.3232
    2165      12.7812
    2166      13.0185
    2167      12.3436
    2168      13.3201
    2169      12.4103
    2170      12.4620
    2171      12.7514
    2172      12.6308
    2173      12.1995
    2174      13.0557
    2175      12.3556
    2176      12.8943
    2177      13.1577
    2178      13.4095
    2179      13.5152
    2180      13.0930
    2181      13.6735
    2182      13.8746
    2183      13.7925
    2184      13.8644
    2185      14.2814
    2186      13.6809
    2187      14.1180
    2188      14.1346
    2189      13.8151
    2190      13.4409
    2191      14.1723
    2192      14.1282
    2193      13.8657
    2194      13.7465
    2195      13.6514
    2196      13.3099
    2197      13.6030
    2198      13.7195
    2199      13.6610
    2200      13.2967
    2201      13.2468
    2202      13.4256
    2203      13.8587
    2204      13.4294
    2205      13.3598
    2206      12.8103
    2207      13.5675
    2208      13.6287
    2209      13.5746
    2210      13.7030
    2211      13.7202
    2212      12.7706
    2213      13.4348
    2214      12.9870
    2215      12.9945
    2216      13.1635
    2217      13.2967
    2218      13.8304
    2219      14.0711
    2220      14.0363
    2221      13.5465
    2222      13.1789
    2223      13.7118
    2224      13.1750
    2225      13.2916
    2226      13.7231
    2227      13.1927
    2228      13.5053
    2229      13.9811
    2230      13.8272
    2231      13.9142
    2232      14.0570
    2233      14.6879
    2234      14.2547
    2235      13.9612
    2236      14.3749
    2237      14.7045
    2238      15.1748
    2239      14.4982
    2240      14.4776
    2241      14.8028
    2242      14.4938
    2243      15.2894
    2244      14.8476
    2245      15.5293
    2246      14.0048
    2247      14.7963
    2248      14.5804
    2249      13.7179
    2250      14.0913
    2251      14.0798
    2252      13.8489
    2253      13.7798
    2254      14.0564
    2255      14.3732
    2256      13.8296
    2257      14.6487
    2258      14.0359
    2259      14.4317
    2260      14.3116
    2261      14.8283
    2262      14.7616
    2263      14.8067
    2264      15.0128
    2265      14.3708
    2266      14.6803
    2267      13.9208
    2268      14.6442
    2269      14.1091
    2270      14.1950
    2271      13.3840
    2272      14.3824
    2273      13.5464
    2274      14.7222
    2275      14.6028
    2276      14.3300
    2277      14.1589
    2278      13.8241
    2279      14.0985
    2280      14.4302
    2281      14.5114
    2282      14.0503
    2283      13.9675
    2284      14.0462
    2285      14.5019
    2286      14.7063
    2287      14.8094
    2288      15.1979
    2289      14.5700
    2290      14.3483
    2291      14.8614
    2292      14.3925
    2293      14.7096
    2294      14.5724
    2295      14.5992
    2296      15.0137
    2297      14.9667
    2298      14.6712
    2299      14.3734
    2300      14.4254
    2301      14.9870
    2302      14.5987
    2303      14.4966
    2304      14.4070
    2305      14.1326
    2306      14.4150
    2307      14.2800
    2308      14.5075
    2309      14.2670
    2310      14.3061
    2311      13.8520
    2312      13.8187
    2313      13.8751
    2314      12.9527
    2315      13.8167
    2316      13.1856
    2317      12.5544
    2318      12.4371
    2319      12.6467
    2320      12.8139
    2321      12.6621
    2322      13.2194
    2323      12.9956
    2324      13.0508
    2325      13.3001
    2326      13.4686
    2327      13.1706
    2328      13.3720
    2329      13.6555
    2330      13.3766
    2331      14.7606
    2332      14.3527
    2333      13.5082
    2334      14.6754
    2335      14.8272
    2336      14.5162
    2337      14.3385
    2338      14.6703
    2339      14.5669
    2340      14.8959
    2341      14.5208
    2342      14.1377
    2343      13.6653
    2344      13.8040
    2345      14.3414
    2346      13.6327
    2347      13.4827
    2348      14.0829
    2349      13.3020
    2350      12.9666
    2351      13.0840
    2352      13.6842
    2353      13.3189
    2354      12.9016
    2355      12.6396
    2356      12.5152
    2357      12.3027
    2358      12.9965
    2359      12.9013
    2360      13.1107
    2361      13.5150
    2362      13.3870
    2363      12.9857
    2364      12.8695
    2365      13.5580
    2366      13.7682
    2367      14.0847
    2368      13.6967
    2369      13.6392
    2370      13.3085
    2371      13.6238
    2372      13.4280
    2373      13.4788
    2374      13.4471
    2375      13.6063
    2376      13.7462
    2377      13.6419
    2378      13.8091
    2379      12.8546
    2380      13.8505
    2381      13.2655
    2382      13.6318
    2383      12.8403
    2384      12.9507
    2385      13.1351
    2386      13.2726
    2387      12.8895
    2388      13.4048
    2389      13.0527
    2390      13.4561
    2391      13.1270
    2392      13.2021
    2393      13.4689
    2394      12.8839
    2395      13.1569
    2396      12.7990
    2397      13.6644
    2398      12.5542
    2399      12.5709
    2400      12.5057
    2401      11.9967
    2402      12.0082
    2403      12.4818
    2404      13.3154
    2405      13.0185
    2406      13.5493
    2407      13.0777
    2408      13.2198
    2409      12.2653
    2410      11.9496
    2411      11.6825
    2412      12.4693
    2413      12.3003
    2414      12.7835
    2415      12.1059
    2416      12.5617
    2417      12.4849
    2418      12.7581
    2419      12.0928
    2420      12.5508
    2421      12.8662
    2422      12.6824
    2423      12.5815
    2424      12.1883
    2425      11.3018
    2426      11.3745
    2427      12.3561
    2428      11.5643
    2429      11.9904
    2430      12.8126
    2431      12.3518
    2432      12.4607
    2433      12.4041
    2434      11.6606
    2435      12.3367
    2436      12.5726
    2437      13.1628
    2438      11.4746
    2439      11.7334
    2440      11.6323
    2441      11.5284
    2442      12.0835
    2443      12.1399
    2444      12.0587
    2445      12.4319
    2446      12.5748
    2447      12.8272
    2448      12.2813
    2449      12.5108
    2450      12.1670
    2451      12.4875
    2452      12.2608
    2453      12.0899
    2454      11.8861
    2455      12.3649
    2456      12.4751
    2457      11.8239
    2458      12.4212
    2459      12.3190
    2460      13.0464
    2461      13.1470
    2462      12.4404
    2463      12.6706
    2464      12.5289
    2465      13.0031
    2466      12.5930
    2467      12.2902
    2468      12.1325
    2469      11.7672
    2470      11.3194
    2471      12.0687
    2472      12.1397
    2473      12.8772
    2474      12.4893
    2475      12.7043
    2476      11.7459
    2477      11.5785
    2478      12.2041
    2479      11.2814
    2480      11.6028
    2481      11.8071
    2482      11.7994
    2483      11.1832
    2484      11.5274
    2485      12.5609
    2486      12.4287
    2487      12.2991
    2488      12.7598
    2489      12.4137
    2490      12.5984
    2491      12.7998
    2492      12.5178
    2493      12.4359
    2494      12.4942
    2495      13.0752
    2496      13.5986
    2497      13.2922
    2498      14.0126
    2499      13.1361
    2500      13.8321
    2501      12.9066
    2502      12.6897
    2503      12.8904
    2504      13.0186
    2505      13.1594
    2506      13.2163
    2507      13.2673
    2508      13.1666
    2509      13.3913
    2510      13.3995
    2511      13.1472
    2512      13.3149
    2513      13.2680
    2514      13.8429
    2515      13.0432
    2516      12.6174
    2517      13.2031
    2518      12.4224
    2519      13.0417
    2520      13.1486
    2521      13.6424
    2522      13.3421
    2523      13.1808
    2524      13.1071
    2525      13.1665
    2526      12.6012
    2527      12.8743
    2528      13.4836
    2529      12.9128
    2530      13.4354
    2531      12.7477
    2532      13.9607
    2533      13.2850
    2534      13.5651
    2535      12.6998
    2536      13.1582
    2537      13.8964
    2538      14.2161
    2539      14.0388
    2540      14.5818
    2541      14.3014
    2542      13.8424
    2543      14.2120
    2544      14.0235
    2545      14.1792
    2546      13.9786
    2547      14.9611
    2548      14.2962
    2549      13.9507
    2550      13.8593
    2551      13.2521
    2552      13.3806
    2553      13.7980
    2554      13.8159
    2555      14.3739
    2556      13.9474
    2557      13.6685
    2558      14.4518
    2559      14.1097
    2560      13.6250
    2561      13.1848
    2562      12.9163
    2563      13.4779
    2564      13.4577
    2565      13.5963
    2566      13.8984
    2567      13.7535
    2568      12.7968
    2569      13.1805
    2570      13.0336
    2571      12.8514
    2572      12.7271
    2573      12.2698
    2574      13.0312
    2575      12.6319
    2576      13.2894
    2577      12.8414
    2578      12.6184
    2579      12.9448
    2580      12.7273
    2581      12.5204
    2582      12.1624
    2583      11.9229
    2584      12.0351
    2585      12.4096
    2586      11.5398
    2587      11.7062
    2588      12.7028
    2589      12.3269
    2590      12.2126
    2591      12.3974
    2592      11.5335
    2593      12.4505
    2594      12.5519
    2595      11.9699
    2596      11.9323
    2597      11.6120
    2598      11.9717
    2599      11.2790
    2600      12.1627
    2601      12.0659
    2602      11.4179
    2603      12.0611
    2604      12.5755
    2605      12.1736
    2606      12.0640
    2607      12.4802
    2608      12.4183
    2609      12.2801
    2610      12.4090
    2611      12.5210
    2612      12.3442
    2613      12.1451
    2614      11.9969
    2615      12.3959
    2616      12.0983
    2617      12.5681
    2618      12.1685
    2619      11.7530
    2620      12.9957
    2621      11.9495
    2622      12.2106
    2623      11.7469
    2624      12.5391
    2625      12.0044
    2626      12.0583
    2627      12.2331
    2628      11.4640
    2629      11.8523
    2630      12.1462
    2631      12.7068
    2632      12.1055
    2633      12.6596
    2634      12.2380
    2635      12.0856
    2636      12.0621
    2637      12.3380
    2638      12.0645
    2639      11.8395
    2640      11.0996
    2641      11.9530
    2642      12.0579
    2643      12.0604
    2644      12.1528
    2645      12.0418
    2646      11.6362
    2647      11.3065
    2648      11.8755
    2649      11.4845
    2650      11.4544
    2651      11.5525
    2652      11.7394
    2653      11.9756
    2654      12.2497
    2655      11.7992
    2656      11.2206
    2657      11.5448
    2658      11.4449
    2659      11.7073
    2660      11.7210
    2661      11.8216
    2662      11.6305
    2663      11.1332
    2664      11.4792
    2665      11.3740
    2666      11.5721
    2667      11.4722
    2668      11.6444
    2669      11.8453
    2670      11.9017
    2671      11.8461
    2672      11.3344
    2673      11.6812
    2674      11.3258
    2675      11.7087
    2676      11.5099
    2677      11.0252
    2678      10.0473
    2679      10.5097
    2680      11.5500
    2681      11.9031
    2682      12.1776
    2683      11.5000
    2684      11.4330
    2685      11.1916
    2686      12.1632
    2687      11.3752
    2688      12.5259
    2689      12.3798
    2690      12.2876
    2691      12.2435
    2692      12.4951
    2693      12.1115
    2694      11.8598
    2695      11.8949
    2696      12.5986
    2697      12.9413
    2698      12.7631
    2699      12.4701
    2700      12.5060
    2701      12.9099
    2702      12.3273
    2703      12.0430
    2704      12.3240
    2705      12.1790
    2706      12.5713
    2707      12.6744
    2708      12.5821
    2709      12.3805
    2710      12.5222
    2711      12.6954
    2712      12.1740
    2713      13.2701
    2714      11.9196
    2715      13.2322
    2716      13.1292
    2717      12.0372
    2718      12.3636
    2719      12.1561
    2720      11.8247
    2721      12.1907
    2722      12.1220
    2723      12.2159
    2724      12.5555
    2725      12.2142
    2726      11.6887
    2727      12.6175
    2728      12.0910
    2729      12.6195
    2730      12.2694
    2731      12.1403
    2732      12.5479
    2733      11.8243
    2734      11.9149
    2735      11.7107
    2736      11.8714
    2737      11.6941
    2738      11.9811
    2739      12.5952
    2740      12.0338
    2741      11.8477
    2742      11.8396
    2743      11.4345
    2744      12.5970
    2745      11.7103
    2746      11.7317
    2747      12.3739
    2748      12.4865
    2749      11.7183
    2750      11.9034
    2751      12.1819
    2752      11.7613
    2753      11.6562
    2754      11.5719
    2755      11.4972
    2756      12.1163
    2757      11.6658
    2758      11.1771
    2759      11.6398
    2760      12.3167
    2761      11.6197
    2762      11.5804
    2763      11.8971
    2764      12.5351
    2765      12.1464
    2766      12.7998
    2767      11.8587
    2768      12.6303
    2769      12.5462
    2770      12.4565
    2771      12.8324
    2772      12.5781
    2773      12.6180
    2774      12.4150
    2775      12.0928
    2776      12.0794
    2777      11.9597
    2778      12.6523
    2779      12.5948
    2780      11.9391
    2781      12.0920
    2782      12.6491
    2783      12.5958
    2784      12.7441
    2785      12.1622
    2786      11.7510
    2787      12.3904
    2788      11.8718
    2789      11.5780
    2790      12.3886
    2791      11.7691
    2792      11.9889
    2793      12.1301
    2794      12.1409
    2795      11.8309
    2796      12.1358
    2797      12.2230
    2798      12.3427
    2799      12.3371
    2800      12.0070
    2801      12.0928
    2802      12.1446
    2803      12.4364
    2804      12.3585
    2805      12.4291
    2806      12.7225
    2807      12.0112
    2808      12.3110
    2809      11.6217
    2810      12.5834
    2811      12.0758
    2812      12.1531
    2813      11.5103
    2814      12.3432
    2815      11.8096
    2816      12.6908
    2817      11.6953
    2818      11.1594
    2819      11.5926
    2820      11.4131
    2821      11.6901
    2822      11.5402
    2823      11.7345
    2824      12.0307
    2825      11.2556
    2826      11.8947
    2827      11.9144
    2828      12.0333
    2829      11.8637
    2830      11.4224
    2831      12.0973
    2832      12.1448
    2833      11.5776
    2834      11.9774
    2835      12.2525
    2836      12.1832
    2837      11.3210
    2838      11.7070
    2839      12.1048
    2840      12.2823
    2841      11.7345
    2842      12.0723
    2843      11.2451
    2844      11.3088
    2845      11.8299
    2846      11.3487
    2847      11.4956
    2848      11.3688
    2849      11.8369
    2850      12.1886
    2851      11.4108
    2852      11.6693
    2853      12.4510
    2854      12.2997
    2855      11.8863
    2856      12.3190
    2857      11.9908
    2858      12.5614
    2859      12.0161
    2860      11.8303
    2861      12.5117
    2862      12.6775
    2863      12.6352
    2864      12.1409
    2865      12.5467
    2866      12.2944
    2867      12.7863
    2868      12.2441
    2869      12.0124
    2870      12.5131
    2871      12.7160
    2872      12.1220
    2873      13.1930
    2874      11.1198
    2875      12.1398
    2876      12.1745
    2877      11.7478
    2878      12.2302
    2879      12.6656
    2880      11.2786
    2881      11.5828
    2882      11.6783
    2883      11.3954
    2884      11.1536
    2885      11.4249
    2886      11.2526
    2887      12.0830
    2888      11.6400
    2889      12.0248
    2890      11.8104
    2891      12.0962
    2892      11.6253
    2893      11.3955
    2894      11.7464
    2895      11.3984
    2896      11.8553
    2897      11.4375
    2898      12.0284
    2899      11.9067
    2900      12.2320
    2901      11.6935
    2902      10.9276
    2903      10.6894
    2904      11.0775
    2905      10.8013
    2906      11.4168
    2907      11.3843
    2908      11.1707
    2909      11.2969
    2910      10.8557
    2911      11.1372
    2912      11.3388
    2913      10.6453
    2914      10.9041
    2915      10.7509
    2916      11.1417
    2917      11.2639
    2918      11.6323
    2919      11.2134
    2920      10.9108
    2921      11.3662
    2922      12.1075
    2923      12.2803
    2924      11.9395
    2925      11.9617
    2926      11.2554
    2927      11.9812
    2928      11.4330
    2929      11.5121
    2930      11.3651
    2931      11.5897
    2932      11.1299
    2933      11.1831
    2934      10.9301
    2935      10.4021
    2936      10.9219
    2937      10.7669
    2938      10.9829
    2939      11.4912
    2940      11.5265
    2941      11.4101
    2942      11.8561
    2943      11.8975
    2944      11.6133
    2945      11.7051
    2946      12.0296
    2947      11.9318
    2948      11.2112
    2949      11.3664
    2950      11.3821
    2951      11.5382
    2952      11.4966
    2953      11.1663
    2954      11.1459
    2955      11.9471
    2956      12.0081
    2957      12.0102
    2958      11.5786
    2959      11.5060
    2960      11.8094
    2961      11.6135
    2962      10.9260
    2963      11.6433
    2964      10.8790
    2965      12.0186
    2966      12.0827
    2967      11.8610
    2968      11.1950
    2969      11.9592
    2970      12.0589
    2971      11.6321
    2972      11.9747
    2973      11.8671
    2974      11.8929
    2975      12.3413
    2976      12.1704
    2977      11.8106
    2978      12.4988
    2979      12.7439
    2980      12.3385
    2981      12.5009
    2982      12.5607
    2983      12.2338
    2984      11.4058
    2985      12.0952
    2986      13.1638
    2987      12.9820
    2988      11.3522
    2989      12.4773
    2990      12.3492
    2991      11.9608
    2992      11.5391
    2993      12.2132
    2994      12.4425
    2995      11.7341
    2996      12.2425
    2997      12.6744
    2998      11.6952
    2999      12.2804
    3000      12.0519
    3001      12.3894
    3002      12.0807
    3003      12.2045
    3004      11.9735
    3005      12.4375
    3006      11.9710
    3007      12.5570
    3008      12.8266
    3009      13.0956
    3010      12.5738
    3011      12.2622
    3012      12.4592
    3013      12.7964
    3014      12.0253
    3015      12.3371
    3016      11.9926
    3017      12.3888
    3018      12.0687
    3019      12.1495
    3020      11.8975
    3021      12.0727
    3022      12.4929
    3023      12.5024
    3024      12.3677
    3025      11.9296
    3026      11.9197
    3027      11.4185
    3028      12.5790
    3029      12.3574
    3030      12.9921
    3031      12.5517
    3032      13.5413
    3033      13.2105
    3034      12.9493
    3035      13.1396
    3036      12.7393
    3037      11.3243
    3038      12.2865
    3039      12.1114
    3040      12.3602
    3041      12.3153
    3042      12.1693
    3043      12.7059
    3044      12.2853
    3045      12.7962
    3046      11.9221
    3047      12.8600
    3048      12.4780
    3049      12.2851
    3050      12.7326
    3051      12.7014
    3052      13.5202
    3053      13.0534
    3054      12.2009
    3055      12.8451
    3056      12.8627
    3057      12.9014
    3058      13.5640
    3059      12.6172
    3060      13.3115
    3061      12.3266
    3062      12.9455
    3063      12.7995
    3064      12.6198
    3065      13.0000
    3066      13.3618
    3067      13.6741
    3068      12.8283
    3069      13.3964
    3070      13.4646
    3071      13.5978
    3072      12.9313
    3073      12.5485
    3074      12.8557
    3075      13.2704
    3076      13.1829
    3077      13.0396
    3078      12.9475
    3079      12.8041
    3080      12.7963
    3081      12.3332
    3082      12.8733
    3083      12.3836
    3084      12.8972
    3085      13.0685
    3086      12.6363
    3087      12.8788
    3088      13.4263
    3089      12.2415
    3090      12.7708
    3091      13.0648
    3092      11.9933
    3093      12.4430
    3094      12.5850
    3095      12.6125
    3096      12.8395
    3097      12.3338
    3098      12.6377
    3099      12.5231
    3100      12.9411
    3101      12.2493
    3102      12.0315
    3103      12.1769
    3104      12.5281
    3105      12.6711
    3106      12.6540
    3107      13.0257
    3108      12.6089
    3109      12.2114
    3110      11.4763
    3111      12.2311
    3112      12.3621
    3113      11.7235
    3114      11.5878
    3115      12.1299
    3116      11.4363
    3117      12.4377
    3118      11.9757
    3119      11.8628
    3120      12.3381
    3121      11.9228
    3122      12.0744
    3123      12.4667
    3124      11.9558
    3125      11.7208
    3126      12.0016
    3127      12.1659
    3128      11.7517
    3129      11.4935
    3130      11.6408
    3131      11.7502
    3132      11.5094
    3133      10.8747
    3134      11.1146
    3135      10.6809
    3136      10.2045
    3137      10.9564
    3138      10.9228
    3139      11.2862
    3140      11.2582
    3141      11.5583
    3142      11.3757
    3143      11.2537
    3144      11.7426
    3145      12.1780
    3146      11.9698
    3147      11.9895
    3148      12.3190
    3149      11.8133
    3150      11.6936
    3151      11.2010
    3152      12.0057
    3153      11.3341
    3154      11.7789
    3155      11.6733
    3156      11.6409
    3157      11.6425
    3158      11.8872
    3159      11.8867
    3160      11.3613
    3161      11.7167
    3162      11.8601
    3163      11.7300
    3164      12.0135
    3165      11.8174
    3166      11.5154
    3167      11.6544
    3168      11.8570
    3169      11.3627
    3170      11.6544
    3171      11.8587
    3172      10.6488
    3173      11.2847
    3174      11.7202
    3175      11.2466
    3176      11.3956
    3177      11.6323
    3178      12.0253
    3179      12.0568
    3180      11.6480
    3181      11.3867
    3182      11.5319
    3183      11.2576
    3184      11.4045
    3185      11.0284
    3186      10.9790
    3187      11.5541
    3188      11.9336
    3189      11.4974
    3190      11.7943
    3191      11.9990
    3192      11.9832
    3193      12.2816
    3194      12.5428
    3195      12.2443
    3196      13.1457
    3197      12.8237
    3198      12.6213
    3199      12.7114
    3200      13.0442
    3201      12.6034
    3202      11.8698
    3203      12.1298
    3204      13.3119
    3205      13.4771
    3206      12.8477
    3207      12.4639
    3208      12.8770
    3209      13.1046
    3210      12.4036
    3211      13.2463
    3212      13.0776
    3213      13.2578
    3214      13.1184
    3215      13.1418
    3216      12.6416
    3217      12.1523
    3218      12.0328
    3219      12.2162
    3220      12.4225
    3221      11.8594
    3222      12.7981
    3223      12.1958
    3224      12.5950
    3225      12.3855
    3226      13.0967
    3227      12.5497
    3228      12.3834
    3229      13.2442
    3230      12.3859
    3231      12.1889
    3232      12.3164
    3233      12.2130
    3234      12.4834
    3235      11.9528
    3236      12.3720
    3237      12.3212
    3238      12.4712
    3239      11.9724
    3240      12.1446
    3241      11.8996
    3242      12.7678
    3243      11.7822
    3244      12.6052
    3245      12.6375
    3246      12.8681
    3247      13.0176
    3248      12.3000
    3249      12.4982
    3250      12.6321
    3251      12.2017
    3252      12.7741
    3253      12.8108
    3254      12.0756
    3255      12.7071
    3256      12.9002
    3257      12.6892
    3258      13.1166
    3259      13.2719
    3260      13.6650
    3261      13.0120
    3262      13.1652
    3263      12.8245
    3264      12.7258
    3265      13.3727
    3266      13.8920
    3267      13.2504
    3268      12.5651
    3269      13.0671
    3270      12.7571
    3271      12.4952
    3272      12.1574
    3273      12.6123
    3274      12.7802
    3275      11.9429
    3276      12.8129
    3277      13.2409
    3278      12.8480
    3279      12.3674
    3280      12.1560
    3281      12.6021
    3282      12.0636
    3283      12.0758
    3284      11.7154
    3285      11.7125
    3286      11.7263
    3287      11.4625
    3288      12.0304
    3289      12.4024
    3290      12.2853
    3291      12.2340
    3292      12.1033
    3293      12.3171
    3294      12.3813
    3295      12.4602
    3296      12.8091
    3297      12.2191
    3298      12.8300
    3299      12.4808
    3300      12.8653
    3301      12.3862
    3302      12.8393
    3303      12.8905
    3304      13.3904
    3305      13.1539
    3306      12.4586
    3307      12.3387
    3308      12.7632
    3309      12.2724
    3310      12.2838
    3311      12.4946
    3312      12.6244
    3313      11.6883
    3314      12.1424
    3315      11.2404
    3316      12.0370
    3317      12.1048
    3318      12.0828
    3319      12.2966
    3320      12.4884
    3321      12.7435
    3322      12.0656
    3323      12.0271
    3324      11.5637
    3325      12.5582
    3326      12.2048
    3327      11.9353
    3328      11.6945
    3329      11.1148
    3330      11.3639
    3331      11.6484
    3332      11.7193
    3333      11.7714
    3334      10.7733
    3335      11.4074
    3336      11.2453
    3337      11.0245
    3338      11.5330
    3339      11.6547
    3340      11.0419
    3341      11.6855
    3342      11.6474
    3343      10.7071
    3344      10.9940
    3345      11.3978
    3346      11.5715
    3347      11.6054
    3348      11.5361
    3349      11.8711
    3350      11.9389
    3351      12.0401
    3352      12.4526
    3353      11.1264
    3354      12.2964
    3355      12.1679
    3356      11.6504
    3357      11.5464
    3358      10.9464
    3359      10.9187
    3360      10.9146
    3361      11.3489
    3362      10.8609
    3363      11.0591
    3364      11.2190
    3365      10.7575
    3366      11.2499
    3367      10.6677
    3368      10.8874
    3369      11.6059
    3370      11.0064
    3371      12.5515
    3372      12.2425
    3373      12.5207
    3374      12.3925
    3375      12.4178
    3376      12.2440
    3377      12.4243
    3378      12.3803
    3379      11.9089
    3380      12.0352
    3381      11.6493
    3382      11.8804
    3383      11.7797
    3384      12.0600
    3385      12.1265
    3386      12.3554
    3387      12.0376
    3388      12.8079
    3389      12.4655
    3390      12.7715
    3391      11.9792
    3392      12.3679
    3393      11.8061
    3394      12.2218
    3395      11.4687
    3396      11.2452
    3397      11.9936
    3398      11.3309
    3399      11.5128
    3400      11.4958
    3401      11.8002
    3402      11.9651
    3403      11.2210
    3404      11.4369
    3405      11.0810
    3406      11.3350
    3407      11.1266
    3408      11.2460
    3409      11.3416
    3410      11.5103
    3411      11.2213
    3412      11.1377
    3413      10.8795
    3414      11.2038
    3415      11.4396
    3416      11.0607
    3417      11.4423
    3418      11.6493
    3419      11.1575
    3420      11.3334
    3421      11.3518
    3422      11.6411
    3423      11.6042
    3424      11.5350
    3425      11.4960
    3426      11.2347
    3427      11.5595
    3428      11.8769
    3429      11.5082
    3430      12.4500
    3431      11.7222
    3432      12.0625
    3433      11.7912
    3434      11.2801
    3435      11.5133
    3436      11.9414
    3437      12.4168
    3438      12.0881
    3439      11.6415
    3440      12.2413
    3441      11.1383
    3442      10.8943
    3443      10.9446
    3444      11.0476
    3445      10.7243
    3446      11.8027
    3447      11.3681
    3448      11.4064
    3449      10.8399
    3450      11.2955
    3451      11.4444
    3452      11.1050
    3453      11.5886
    3454      11.4357
    3455      12.2518
    3456      11.4163
    3457      11.0763
    3458      11.6461
    3459      11.2216
    3460      10.9260
    3461      11.7768
    3462      11.8156
    3463      11.1361
    3464      11.7323
    3465      12.1103
    3466      11.9310
    3467      11.6181
    3468      11.2957
    3469      11.3068
    3470      11.7750
    3471      12.4921
    3472      12.4936
    3473      12.0058
    3474      12.0043
    3475      11.5135
    3476      12.8851
    3477      12.4727
    3478      11.9883
    3479      12.8252
    3480      11.8779
    3481      12.8087
    3482      11.9527
    3483      12.7165
    3484      12.8476
    3485      12.8073
    3486      12.7456
    3487      12.9404
    3488      12.8298
    3489      12.9681
    3490      12.6132
    3491      12.3736
    3492      11.9893
    3493      12.3833
    3494      12.6580
    3495      11.8729
    3496      12.1079
    3497      12.1800
    3498      11.9474
    3499      11.8382
    3500      12.4017
    3501      12.1619
    3502      11.9532
    3503      12.1997
    3504      12.3301
    3505      12.3119
    3506      11.8407
    3507      12.2453
    3508      12.0803
    3509      12.2142
    3510      12.1899
    3511      12.0955
    3512      11.3121
    3513      11.2776
    3514      11.4164
    3515      11.2906
    3516      11.8926
    3517      12.1951
    3518      11.8876
    3519      12.1119
    3520      11.4738
    3521      12.2126
    3522      11.3091
    3523      11.2609
    3524      11.3137
    3525      11.4353
    3526      11.9366
    3527      11.0787
    3528      11.4582
    3529      11.6014
    3530      11.8055
    3531      10.8898
    3532      11.0704
    3533      11.2338
    3534      10.8996
    3535      10.5858
    3536      11.2314
    3537      10.3779
    3538      10.5448
    3539      11.0518
    3540      10.7527
    3541      10.9121
    3542      11.3667
    3543      11.5552
    3544      11.5311
    3545      10.9826
    3546      11.3242
    3547      11.0472
    3548      10.9886
    3549      10.8289
    3550      10.8901
    3551      10.4148
    3552       9.8707
    3553      10.6641
    3554      10.0714
    3555      10.7525
    3556      10.3066
    3557      10.3107
    3558      10.4346
    3559      10.8421
    3560      11.0528
    3561      11.4351
    3562      11.3766
    3563      11.3516
    3564      10.9889
    3565      11.6796
    3566      11.0389
    3567      11.3310
    3568      11.4180
    3569      11.5418
    3570      11.0718
    3571      11.0264
    3572      11.0022
    3573      11.2259
    3574      11.4147
    3575      10.9036
    3576      10.9076
    3577      11.7254
    3578      11.1301
    3579      11.2225
    3580      11.5854
    3581      11.3866
    3582      11.9882
    3583      11.2350
    3584      11.5725
    3585      12.0110
    3586      11.9090
    3587      11.2330
    3588      11.2247
    3589      11.1765
    3590      11.2433
    3591      10.5923
    3592      10.7552
    3593      11.8036
    3594      11.3100
    3595      11.5097
    3596      11.0141
    3597      11.6552
    3598      11.2352
    3599      10.8730
    3600      11.3791
    3601      11.3010
    3602      11.5300
    3603      11.2835
    3604      11.4118
    3605      11.3024
    3606      11.9414
    3607      11.2877
    3608      11.3270
    3609      11.4810
    3610      11.6979
    3611      11.5714
    3612      11.5416
    3613      10.8506
    3614      11.7754
    3615      11.5984
    3616      11.1452
    3617      11.8793
    3618      11.7744
    3619      11.7953
    3620      12.1570
    3621      11.9940
    3622      11.9712
    3623      11.2353
    3624      11.0273
    3625      11.5637
    3626      11.6186
    3627      11.5284
    3628      11.7874
    3629      11.5197
    3630      11.3768
    3631      11.5023
    3632      11.2024
    3633      11.6584
    3634      11.3212
    3635      11.5065
    3636      11.1627
    3637      10.9937
    3638      11.6508
    3639      11.2298
    3640      11.7439
    3641      11.4154
    3642      11.3895
    3643      11.4754
    3644      11.4503
    3645      12.2874
    3646      12.2251
    3647      12.6324
    3648      12.3480
    3649      11.8260
    3650      11.5780
    3651      11.5562
    3652      11.5362
    3653      11.8260
    3654      11.8270
    3655      11.7512
    3656      11.8720
    3657      11.4391
    3658      11.1568
    3659      11.9784
    3660      11.1215
    3661      11.4355
    3662      11.1831
    3663      11.6505
    3664      11.6411
    3665      10.4352
    3666      10.9174
    3667      10.9900
    3668      10.5757
    3669      10.3808
    3670      10.8237
    3671      10.2554
    3672      10.0350
    3673      10.1190
    3674      10.0523
    3675      10.0423
    3676      10.7719
    3677      11.0185
    3678      11.2054
    3679      10.9814
    3680      10.5334
    3681      10.3062
    3682      10.2067
    3683      10.8330
    3684      10.5217
    3685      11.1106
    3686      10.9638
    3687      11.1583
    3688      10.9844
    3689      11.1005
    3690      11.5356
    3691      11.7563
    3692      11.6234
    3693      10.8790
    3694      11.1656
    3695      11.2399
    3696      11.3310
    3697      11.0460
    3698      12.0268
    3699      11.1815
    3700      11.7190
    3701      11.4592
    3702      11.2749
    3703      11.1621
    3704      11.4666
    3705      11.1862
    3706      11.0342
    3707      10.7052
    3708      10.8560
    3709      11.4341
    3710      11.1804
    3711      11.1637
    3712      11.1294
    3713      11.4543
    3714      11.2911
    3715      11.2987
    3716      11.4518
    3717      11.5633
    3718      11.5726
    3719      10.9904
    3720      11.4244
    3721      10.9208
    3722      11.4898
    3723      10.8787
    3724      11.8785
    3725      11.0993
    3726      11.8924
    3727      11.3716
    3728      10.8759
    3729      11.2188
    3730      11.4407
    3731      10.6776
    3732      10.2236
    3733      11.0795
    3734      11.3846
    3735      10.9254
    3736      10.8414
    3737      11.7069
    3738      11.1238
    3739      11.5164
    3740      11.4501
    3741      11.3070
    3742      11.1481
    3743      11.5663
    3744      11.0469
    3745      11.5791
    3746      11.7995
    3747      11.8676
    3748      11.3526
    3749      11.3447
    3750      10.6150
    3751      10.9886
    3752      11.1577
    3753      10.9364
    3754      11.1260
    3755      10.8510
    3756      11.7714
    3757      10.3766
    3758      11.2281
    3759      11.5116
    3760      11.0787
    3761      11.0559
    3762      11.0332
    3763      11.8052
    3764      11.1363
    3765      11.4086
    3766      11.3498
    3767      11.2313
    3768      11.1853
    3769      11.1626
    3770      11.0552
    3771      11.3421
    3772      10.7018
    3773      11.7282
    3774      10.9853
    3775      11.3147
    3776      11.0475
    3777      10.5507
    3778      10.7853
    3779      10.7630
    3780      11.1625
    3781      11.2926
    3782      10.9299
    3783      11.0637
    3784      11.4785
    3785      11.8676
    3786      11.0839
    3787      11.1418
    3788      10.5744
    3789      10.9773
    3790      10.9992
    3791      10.4678
    3792      10.8263
    3793      10.9920
    3794      11.7541
    3795      10.8510
    3796      11.8864
    3797      11.0927
    3798      11.3987
    3799      10.7693
    3800      11.8368
    3801      11.7586
    3802      11.6167
    3803      11.6463
    3804      11.0815
    3805      10.7075
    3806      10.7080
    3807      10.7829
    3808      10.7924
    3809      10.9198
    3810      11.1341
    3811      11.7294
    3812      11.8208
    3813      11.3883
    3814      11.7775
    3815      11.6925
    3816      11.9885
    3817      11.6459
    3818      11.8375
    3819      12.4747
    3820      12.1508
    3821      12.7029
    3822      12.6549
    3823      12.7924
    3824      12.1909
    3825      12.6462
    3826      12.5153
    3827      12.6133
    3828      11.9139
    3829      12.2027
    3830      12.0282
    3831      12.1097
    3832      11.8011
    3833      12.3561
    3834      12.5222
    3835      11.6373
    3836      12.3459
    3837      11.6113
    3838      10.8487
    3839      11.1091
    3840      11.2824
    3841      11.4376
    3842      11.3478
    3843      11.6381
    3844      11.5012
    3845      11.6641
    3846      11.6817
    3847      11.2347
    3848      11.2640
    3849      11.0482
    3850      11.1332
    3851      10.6942
    3852      11.1212
    3853      10.9137
    3854      10.8867
    3855      11.0512
    3856      11.4285
    3857      11.4303
    3858      10.8327
    3859      11.6166
    3860      11.5611
    3861      11.1410
    3862      10.7852
    3863      11.6846
    3864      11.8313
    3865      11.5492
    3866      11.6503
    3867      11.3379
    3868      11.3698
    3869      11.4739
    3870      10.6309
    3871      10.9297
    3872      10.5398
    3873      11.6949
    3874      11.6437
    3875      10.9742
    3876      12.1230
    3877      11.8889
    3878      11.2787
    3879      11.3008
    3880      11.2860
    3881      11.9987
    3882      11.5063
    3883      11.3945
    3884      11.6259
    3885      11.5095
    3886      12.1119
    3887      11.6464
    3888      11.8452
    3889      11.2080
    3890      11.2095
    3891      11.5405
    3892      11.5510
    3893      11.1257
    3894      11.7372
    3895      11.7864
    3896      12.1566
    3897      11.6954
    3898      11.0468
    3899      11.8577
    3900      11.5691
    3901      11.6148
    3902      10.6728
    3903      10.8537
    3904      10.5298
    3905      10.9633
    3906      10.7329
    3907      11.5233
    3908      11.3172
    3909      11.3276
    3910      11.9308
    3911      11.6796
    3912      11.6075
    3913      11.7693
    3914      11.8289
    3915      12.0652
    3916      12.2986
    3917      11.8300
    3918      12.3916
    3919      12.2916
    3920      12.3646
    3921      11.9014
    3922      11.8032
    3923      12.3044
    3924      12.0941
    3925      12.0639
    3926      12.0226
    3927      11.4230
    3928      11.9662
    3929      11.3401
    3930      11.2348
    3931      11.9588
    3932      11.4328
    3933      11.5298
    3934      11.5954
    3935      11.6469
    3936      11.7916
    3937      10.9591
    3938      11.1408
    3939      12.0444
    3940      11.2742
    3941      11.7630
    3942      11.8783
    3943      11.5957
    3944      11.3260
    3945      11.3389
    3946      11.2716
    3947      12.1310
    3948      11.4899
    3949      11.6797
    3950      11.8621
    3951      11.5793
    3952      12.2381
    3953      11.6506
    3954      11.5586
    3955      11.8381
    3956      11.9354
    3957      11.1713
    3958      11.1645
    3959      11.9287
    3960      11.2925
    3961      11.3853
    3962      11.5356
    3963      11.2671
    3964      11.1789
    3965      11.8024
    3966      11.7156
    3967      12.8361
    3968      12.2482
    3969      12.7117
    3970      12.9708
    3971      12.3075
    3972      12.3904
    3973      12.3005
    3974      11.7822
    3975      11.6239
    3976      11.6148
    3977      11.5403
    3978      11.7211
    3979      11.4618
    3980      11.8003
    3981      12.0785
    3982      11.9058
    3983      12.2740
    3984      11.4045
    3985      11.0901
    3986      11.5250
    3987      11.0806
    3988      11.3380
    3989      11.0755
    3990      11.9107
    3991      11.0949
    3992      11.7329
    3993      11.6223
    3994      11.6970
    3995      10.8214
    3996      10.6934
    3997      10.8512
    3998      10.9568
    3999      11.0165
    4000      10.8012
    4001      10.3517
    4002      10.9601
    4003      10.8836
    4004      10.6403
    4005      11.5816
    4006      11.0274
    4007      11.6833
    4008      11.6570
    4009      11.2898
    4010      11.4803
    4011      10.9172
    4012      11.0798
    4013      11.3333
    4014      11.6101
    4015      11.0950
    4016      11.4837
    4017      11.5653
    4018      11.7505
    4019      11.6082
    4020      11.0307
    4021      11.9293
    4022      11.4032
    4023      11.9313
    4024      10.9526
    4025      10.8055
    4026      11.0827
    4027      10.5788
    4028      10.2635
    4029      10.6014
    4030      10.8815
    4031      10.7077
    4032      10.4359
    4033      10.8149
    4034      11.0520
    4035      10.8705
    4036      10.6732
    4037      10.9498
    4038      10.6589
    4039      11.0654
    4040      10.6103
    4041      10.4829
    4042      10.0514
    4043      10.3999
    4044      10.5091
    4045      10.6640
    4046      10.8684
    4047      10.4365
    4048      10.2082
    4049      10.2529
    4050      10.3660
    4051      10.3522
    4052      10.2495
    4053      11.1251
    4054      10.4879
    4055      10.3554
    4056      10.7006
    4057      10.5130
    4058      10.4422
    4059      11.8985
    4060      10.7624
    4061      12.1764
    4062      11.8203
    4063      11.4942
    4064      11.8959
    4065      11.5480
    4066      11.4244
    4067      12.0270
    4068      11.8292
    4069      12.1675
    4070      11.6340
    4071      12.5226
    4072      12.6606
    4073      12.5896
    4074      12.1746
    4075      12.0760
    4076      12.2773
    4077      12.6629
    4078      13.0304
    4079      12.7982
    4080      12.2988
    4081      12.6144
    4082      12.2617
    4083      12.0201
    4084      11.7246
    4085      12.2420
    4086      11.7743
    4087      11.8630
    4088      11.0044
    4089      11.2017
    4090      11.9687
    4091      11.4516
    4092      12.1830
    4093      12.2660
    4094      12.4835
    4095      11.9136
    4096      11.6925
    4097      11.7550
    4098      11.7958
    4099      11.5513
    4100      11.9737
    4101      12.1750
    4102      12.0554
    4103      12.3325
    4104      11.5469
    4105      11.9068
    4106      11.8728
    4107      11.3479
    4108      10.9582
    4109      10.8445
    4110      11.0095
    4111      11.0297
    4112      10.5649
    4113      10.6127
    4114      10.0545
    4115      10.7120
    4116      10.9970
    4117      11.0796
    4118      11.1102
    4119      11.0730
    4120      10.7733
    4121      10.6220
    4122      11.1660
    4123      10.1648
    4124      10.5387
    4125      10.6570
    4126      10.1404
    4127      10.5014
    4128      10.2584
    4129       9.8003
    4130       9.7203
    4131      10.3150
    4132      10.1698
    4133       9.6942
    4134       9.8189
    4135       9.5274
    4136       9.4510
    4137       9.7485
    4138       9.6457
    4139       9.6845
    4140      10.1618
    4141       9.9296
    4142       9.6511
    4143       9.4542
    4144      10.0021
    4145       9.6730
    4146       9.9302
    4147       9.8355
    4148       9.8406
    4149      10.4493
    4150       9.9556
    4151      10.0158
    4152       9.8153
    4153       9.8722
    4154       9.7806
    4155      10.0916
    4156      10.6321
    4157      10.7327
    4158      10.2496
    4159      10.0536
    4160      10.3234
    4161      10.3239
    4162       9.6106
    4163       9.8466
    4164       9.6085
    4165      10.3994
    4166       9.8849
    4167      10.3371
    4168      11.1205
    4169      10.2201
    4170      10.3553
    4171      10.2425
    4172       9.7306
    4173       9.9489
    4174       9.9691
    4175      10.2983
    4176      10.2488
    4177       9.8873
    4178      10.0783
    4179      10.1501
    4180      10.0914
    4181      10.3834
    4182      10.7967
    4183      11.0386
    4184      10.5182
    4185      10.2744
    4186      10.4449
    4187      10.2974
    4188      10.4372
    4189      10.3726
    4190      10.6545
    4191      10.7762
    4192      10.8309
    4193      10.7776
    4194      10.3068
    4195      10.2636
    4196      10.7574
    4197      10.6348
    4198      10.4429
    4199      10.4580
    4200      10.7078
    4201      10.2632
    4202      10.1615
    4203      10.4132
    4204      10.2125
    4205      10.1499
    4206       9.9984
    4207       9.6985
    4208      10.0843
    4209      10.2682
    4210      10.1549
    4211      10.4545
    4212       9.4819
    4213       9.7771
    4214       9.5468
    4215       9.2526
    4216       9.7528
    4217       9.4978
    4218       9.8262
    4219       9.8123
    4220      10.1200
    4221       9.9961
    4222      10.5991
    4223      10.4380
    4224      10.4168
    4225      10.2610
    4226       9.5008
    4227       9.8879
    4228      10.4828
    4229      10.3082
    4230       9.7222
    4231       9.1721
    4232       9.8581
    4233      10.2022
    4234      10.1255
    4235      10.2898
    4236      10.6564
    4237      10.3515
    4238      10.0365
    4239      10.0413
    4240       9.7717
    4241       9.8947
    4242       9.9855
    4243      10.6084
    4244       9.8131
    4245       9.9414
    4246       9.6173
    4247      10.3628
    4248      10.1119
    4249       9.8140
    4250       9.7166
    4251      10.1316
    4252       9.5286
    4253       9.7780
    4254       9.9295
    4255      10.4111
    4256       9.3262
    4257       9.6576
    4258       9.4261
    4259       9.7209
    4260       9.3188
    4261      10.1298
    4262       9.6202
    4263       9.8101
    4264       9.7093
    4265       9.6629
    4266       8.8493
    4267       9.3426
    4268       9.6555
    4269       9.5874
    4270       9.7822
    4271       9.4210
    4272       8.9351
    4273       9.2011
    4274       9.0523
    4275       9.0010
    4276       9.0757
    4277       9.3697
    4278       9.3075
    4279      10.0384
    4280      10.1336
    4281       9.7322
    4282       9.6478
    4283       9.8401
    4284       9.4543
    4285       9.9913
    4286       9.9798
    4287      10.3575
    4288       9.8170
    4289       9.8685
    4290       9.5793
    4291       9.9468
    4292      10.0060
    4293       9.6106
    4294      10.2107
    4295      10.2491
    4296       9.9874
    4297       9.8120
    4298      10.3294
    4299       9.4282
    4300      10.5719
    4301       9.6275
    4302       9.6098
    4303       9.9545
    4304       9.4013
    4305      10.3412
    4306       9.4853
    4307       9.7569
    4308      10.3451
    4309      10.5554
    4310      10.7860
    4311      10.8353
    4312      11.3629
    4313      11.4694
    4314      10.5488
    4315      11.2075
    4316      10.8856
    4317      10.9475
    4318      11.2382
    4319      12.0741
    4320      11.1657
    4321      11.3193
    4322      10.8115
    4323      10.9969
    4324      11.0450
    4325      11.0121
    4326      10.5691
    4327      10.5072
    4328      11.0000
    4329      11.4109
    4330      11.3166
    4331      10.8203
    4332      11.1471
    4333      11.1125
    4334      11.6186
    4335      11.4774
    4336      11.2608
    4337      11.2870
    4338      11.0498
    4339      11.0845
    4340      10.8219
    4341      11.4190
    4342      10.8309
    4343      10.6543
    4344      11.3855
    4345      10.4855
    4346      10.2555
    4347       9.8815
    4348       9.8514
    4349      10.4169
    4350      10.8442
    4351      10.1475
    4352       9.9107
    4353      10.2580
    4354      10.4602
    4355      10.4581
    4356       9.7940
    4357      10.0573
    4358      10.2488
    4359      10.4525
    4360      10.3511
    4361       9.8407
    4362      10.1680
    4363      10.8268
    4364      10.6951
    4365      10.4133
    4366      10.4419
    4367      10.3655
    4368      10.5758
    4369       9.7705
    4370      10.6224
    4371      10.4941
    4372      10.5795
    4373      10.3105
    4374      10.7468
    4375      10.3306
    4376      10.6533
    4377      10.3532
    4378      10.4435
    4379      10.2436
    4380      10.5044
    4381      10.3208
    4382      10.3876
    4383      10.3718
    4384       9.8440
    4385      10.4335
    4386      10.6331
    4387      10.3467
    4388      10.1194
    4389      10.5827
    4390      10.4996
    4391       9.9604
    4392      10.3529
    4393      10.1842
    4394      10.0159
    4395       9.9680
    4396       9.7084
    4397      10.3212
    4398      10.6445
    4399      10.5504
    4400      10.8939
    4401      10.3122
    4402      10.3304
    4403      10.3067
    4404       9.8605
    4405       9.8478
    4406       9.8825
    4407      10.0636
    4408       9.3529
    4409      10.3961
    4410      10.1532
    4411      10.1587
    4412       9.7324
    4413       9.7649
    4414      10.1808
    4415      10.2116
    4416      10.3532
    4417      10.6670
    4418       9.5403
    4419      10.2330
    4420       9.7358
    4421       9.7995
    4422      10.2237
    4423      10.3010
    4424      10.9940
    4425      10.6273
    4426       9.3445
    4427       9.9491
    4428       9.6682
    4429       9.7488
    4430       9.4809
    4431       9.1952
    4432      10.2295
    4433      10.0430
    4434      10.5032
    4435      10.2310
    4436      10.8861
    4437      11.0066
    4438      12.0595
    4439      11.8316
    4440      11.9757
    4441      11.4086
    4442      11.6945
    4443      11.4191
    4444      10.9330
    4445      12.3317
    4446      11.7980
    4447      11.8092
    4448      11.7921
    4449      11.3709
    4450      11.2726
    4451      11.2503
    4452      11.6897
    4453      11.2836
    4454      11.3622
    4455      11.4278
    4456      11.2851
    4457      11.1363
    4458      10.7250
    4459      11.1596
    4460      11.2822
    4461      11.6715
    4462      11.3405
    4463      10.7352
    4464      11.0450
    4465      11.5496
    4466      11.8029
    4467      11.8177
    4468      12.0735
    4469      11.6567
    4470      11.0386
    4471      10.4888
    4472      10.7971
    4473      11.2816
    4474      10.8795
    4475      11.2974
    4476      10.6879
    4477      10.6430
    4478      10.2291
    4479      10.7694
    4480      11.0870
    4481      11.1643
    4482      11.0357
    4483      10.7104
    4484      10.6371
    4485      11.1080
    4486      11.3381
    4487      11.5403
    4488      10.9895
    4489      11.9138
    4490      11.9729
    4491      11.4308
    4492      11.7112
    4493      12.0928
    4494      11.8253
    4495      11.2726
    4496      11.9230
    4497      12.4204
    4498      12.3221
    4499      11.9732
    4500      12.2650
    4501      12.4766
    4502      12.9248
    4503      12.9295
    4504      12.3984
    4505      12.8814
    4506      12.5531
    4507      12.9433
    4508      12.9348
    4509      13.3898
    4510      12.7912
    4511      13.2921
    4512      12.6646
    4513      12.6874
    4514      13.2705
    4515      12.8008
    4516      12.6119
    4517      13.0024
    4518      13.4377
    4519      12.9279
    4520      13.2015
    4521      13.4675
    4522      13.4765
    4523      13.2204
    4524      13.9292
    4525      14.1462
    4526      13.9547
    4527      14.3245
    4528      13.8118
    4529      14.4684
    4530      14.6380
    4531      14.1531
    4532      13.6510
    4533      13.4431
    4534      13.2580
    4535      13.2416
    4536      12.6891
    4537      12.7590
    4538      12.5262
    4539      12.1338
    4540      12.8238
    4541      12.2618
    4542      11.6850
    4543      12.1897
    4544      12.2882
    4545      12.6354
    4546      12.4836
    4547      11.5921
    4548      12.9371
    4549      12.4307
    4550      12.7956
    4551      12.4986
    4552      12.7751
    4553      12.2130
    4554      12.7803
    4555      12.6011
    4556      13.1122
    4557      13.0028
    4558      13.1901
    4559      12.8269
    4560      13.3171
    4561      14.0802
    4562      13.7358
    4563      13.5394
    4564      14.4054
    4565      13.6598
    4566      13.5151
    4567      12.9284
    4568      13.6391
    4569      13.9803
    4570      13.2410
    4571      13.1433
    4572      12.7098
    4573      12.6270
    4574      12.9713
    4575      13.3965
    4576      13.9303
    4577      13.3462
    4578      13.4282
    4579      12.7244
    4580      13.0996
    4581      12.7356
    4582      13.0850
    4583      13.1218
    4584      13.2840
    4585      13.3270
    4586      13.7242
    4587      13.2221
    4588      13.3002
    4589      13.9691
    4590      13.7652
    4591      13.1986
    4592      13.5560
    4593      12.8372
    4594      13.1848
    4595      13.2724
    4596      12.5824
    4597      12.7384
    4598      13.2168
    4599      12.9239
    4600      12.6412
    4601      12.6042
    4602      12.6231
    4603      12.9490
    4604      13.9557
    4605      13.8249
    4606      13.5775
    4607      13.2392
    4608      13.4762
    4609      13.5729
    4610      13.5186
    4611      13.9511
    4612      13.6368
    4613      13.6190
    4614      12.8805
    4615      14.0493
    4616      13.7641
    4617      12.6161
    4618      12.4808
    4619      12.7873
    4620      13.0517
    4621      12.5506
    4622      12.5020
    4623      12.5267
    4624      12.5612
    4625      11.9818
    4626      11.9874
    4627      12.6080
    4628      12.2350
    4629      12.8083
    4630      12.6238
    4631      12.7664
    4632      12.8804
    4633      13.3808
    4634      12.6194
    4635      12.6183
    4636      13.1513
    4637      12.5102
    4638      12.8633
    4639      12.8808
    4640      12.7941
    4641      12.2393
    4642      11.4063
    4643      11.9894
    4644      12.2195
    4645      12.0427
    4646      12.5886
    4647      13.0425
    4648      12.7517
    4649      12.5964
    4650      12.8632
    4651      12.5055
    4652      12.5618
    4653      12.8416
    4654      12.7017
    4655      12.4589
    4656      12.1658
    4657      12.8217
    4658      12.3057
    4659      12.2877
    4660      11.7435
    4661      12.0997
    4662      12.6035
    4663      12.2738
    4664      12.7751
    4665      11.9851
    4666      12.9036
    4667      12.4630
    4668      12.1946
    4669      11.9981
    4670      12.8366
    4671      12.6369
    4672      12.3594
    4673      11.9070
    4674      12.6339
    4675      12.7592
    4676      12.6620
    4677      12.2303
    4678      12.7225
    4679      12.4878
    4680      13.2818
    4681      13.1748
    4682      13.9770
    4683      13.4885
    4684      12.9281
    4685      13.1267
    4686      13.1825
    4687      13.4131
    4688      14.5389
    4689      14.0853
    4690      14.3343
    4691      14.9151
    4692      14.9405
    4693      14.2647
    4694      15.0375
    4695      14.5149
    4696      14.4138
    4697      15.2773
    4698      15.0886
    4699      15.5951
    4700      15.0916
    4701      15.5188
    4702      14.9104
    4703      14.8117
    4704      15.3565
    4705      15.9476
    4706      15.7664
    4707      15.7024
    4708      15.6327
    4709      15.0837
    4710      15.5174
    4711      14.4267
    4712      15.2164
    4713      15.2602
    4714      15.5493
    4715      14.5622
    4716      14.2851
    4717      14.4265
    4718      14.5887
    4719      14.8303
    4720      15.0306
    4721      14.7295
    4722      15.0568
    4723      15.1460
    4724      15.3613
    4725      15.1602
    4726      14.7337
    4727      14.9128
    4728      15.1364
    4729      14.4476
    4730      15.5188
    4731      14.8565
    4732      15.5967
    4733      15.3836
    4734      15.5826
    4735      14.6146
    4736      14.8102
    4737      14.9462
    4738      14.6391
    4739      14.5343
    4740      15.2544
    4741      14.7871
    4742      14.7233
    4743      14.8855
    4744      15.4592
    4745      15.2650
    4746      15.4492
    4747      14.9888
    4748      14.5503
    4749      14.9061
    4750      15.1847
    4751      15.4669
    4752      16.1277
    4753      15.7415
    4754      15.2122
    4755      16.1560
    4756      15.4204
    4757      15.5127
    4758      15.9792
    4759      15.7197
    4760      15.0095
    4761      15.3107
    4762      16.2370
    4763      15.8252
    4764      15.3733
    4765      15.2624
    4766      16.4458
    4767      16.6968
    4768      15.8664
    4769      16.2694
    4770      16.2418
    4771      16.0010
    4772      15.0809
    4773      15.6700
    4774      15.3496
    4775      15.7317
    4776      15.7700
    4777      15.5055
    4778      15.0570
    4779      15.0336
    4780      15.0337
    4781      16.1387
    4782      16.2246
    4783      16.4799
    4784      17.1636
    4785      17.2598
    4786      16.5003
    4787      17.1667
    4788      16.4252
    4789      16.2050
    4790      17.0974
    4791      16.6912
    4792      17.0713
    4793      16.1488
    4794      15.2130
    4795      15.7886
    4796      15.4017
    4797      16.0452
    4798      14.6850
    4799      15.0840
    4800      14.8030
    4801      15.0608
    4802      14.2750
    4803      14.7276
    4804      14.2984
    4805      15.9330
    4806      15.1086
    4807      15.2888
    4808      16.0523
    4809      15.1596
    4810      15.3443
    4811      14.9914
    4812      15.6471
    4813      16.0855
    4814      15.4965
    4815      15.1711
    4816      15.2713
    4817      15.1161
    4818      15.0806
    4819      14.2399
    4820      14.3614
    4821      15.6272
    4822      15.5774
    4823      15.9413
    4824      15.1188
    4825      14.9920
    4826      14.9198
    4827      14.7769
    4828      14.5849
    4829      15.4149
    4830      15.6286
    4831      15.4382
    4832      15.5394
    4833      16.1910
    4834      15.7768
    4835      15.7553
    4836      15.6894
    4837      14.7623
    4838      14.8421
    4839      15.0722
    4840      15.5629
    4841      15.5833
    4842      15.1109
    4843      15.0063
    4844      14.7650
    4845      14.3972
    4846      14.0623
    4847      13.9721
    4848      14.5313
    4849      15.2200
    4850      15.3631
    4851      15.4272
    4852      14.9415
    4853      16.0450
    4854      15.4089
    4855      15.1606
    4856      15.2742
    4857      15.1166
    4858      15.5944
    4859      15.5142
    4860      15.8776
    4861      15.7955
    4862      15.1725
    4863      14.6088
    4864      14.7124
    4865      14.2375
    4866      14.4597
    4867      13.8543
    4868      13.4027
    4869      13.1118
    4870      13.1103
    4871      13.6240
    4872      13.3919
    4873      14.7708
    4874      14.1584
    4875      14.1637
    4876      14.5776
    4877      14.9843
    4878      14.8428
    4879      14.1932
    4880      13.8069
    4881      13.6784
    4882      14.2068
    4883      13.7655
    4884      14.0459
    4885      14.2201
    4886      13.7216
    4887      13.9278
    4888      13.4242
    4889      13.5795
    4890      13.6131
    4891      13.7518
    4892      13.9389
    4893      13.6932
    4894      13.7030
    4895      13.3280
    4896      13.9507
    4897      14.1453
    4898      14.0642
    4899      14.0698
    4900      14.1104
    4901      13.7611
    4902      14.1229
    4903      14.1127
    4904      14.3866
    4905      14.0122
    4906      14.4125
    4907      14.1038
    4908      13.9380
    4909      14.7795
    4910      15.8357
    4911      14.8798
    4912      14.9639
    4913      14.8639
    4914      14.9444
    4915      15.1398
    4916      14.8081
    4917      15.1449
    4918      15.5634
    4919      15.0830
    4920      15.1925
    4921      14.6659
    4922      14.9645
    4923      15.9261
    4924      15.6472
    4925      15.6938
    4926      16.0543
    4927      15.0994
    4928      15.3833
    4929      15.3587
    4930      15.5168
    4931      15.2355
    4932      14.7298
    4933      15.4471
    4934      15.6690
    4935      15.4044
    4936      14.8091
    4937      14.4029
    4938      14.4063
    4939      14.7068
    4940      13.6917
    4941      13.8786
    4942      14.3159
    4943      13.3987
    4944      13.5519
    4945      13.9316
    4946      13.6648
    4947      13.4825
    4948      13.7309
    4949      13.5078
    4950      13.3148
    4951      13.8778
    4952      13.8743
    4953      13.9708
    4954      13.3112
    4955      13.6182
    4956      13.1540
    4957      13.3347
    4958      13.1261
    4959      13.9927
    4960      13.3959
    4961      12.8182
    4962      13.3379
    4963      13.1218
    4964      12.9461
    4965      12.8741
    4966      13.0753
    4967      13.0242
    4968      12.8170
    4969      12.3663
    4970      11.9347
    4971      12.4746
    4972      12.9223
    4973      13.3064
    4974      13.3413
    4975      13.0129
    4976      13.4625
    4977      13.5765
    4978      13.6237
    4979      13.1294
    4980      12.8413
    4981      12.8637
    4982      13.0360
    4983      13.7646
    4984      13.2644
    4985      13.7513
    4986      13.5673
    4987      13.7472
    4988      13.6804
    4989      12.5395
    4990      12.8893
    4991      12.8924
    4992      12.8158
    4993      12.4905
    4994      12.6146
    4995      12.4976
    4996      12.6270
    4997      12.9834
    4998      12.3740
    4999      12.5928
    5000      13.2473
    5001      13.4017
    5002      13.1160
    5003      13.0355
    5004      12.8146
    5005      12.8979
    5006      13.2062
    5007      13.7078
    5008      13.7400
    5009      12.6510
    5010      12.9159
    5011      12.8886
    5012      12.8331
    5013      12.4725
    5014      12.7490
    5015      12.3558
    5016      12.7960
    5017      12.3436
    5018      12.1931
    5019      12.1406
    5020      12.6396
    5021      12.6338
    5022      12.4694
    5023      13.0195
    5024      12.6773
    5025      13.2607
    5026      12.5151
    5027      12.2049
    5028      12.9593
    5029      12.2004
    5030      12.3508
    5031      11.7889
    5032      12.7062
    5033      12.1690
    5034      11.9939
    5035      11.8999
    5036      11.6149
    5037      11.5051
    5038      11.7779
    5039      11.9361
    5040      12.1095
    5041      11.2411
    5042      12.1766
    5043      11.5773
    5044      11.8472
    5045      12.1089
    5046      12.3024
    5047      12.6534
    5048      12.5232
    5049      12.9575
    5050      12.7340
    5051      12.7348
    5052      12.8368
    5053      13.1015
    5054      12.2421
    5055      12.8696
    5056      12.1972
    5057      12.0735
    5058      12.4530
    5059      12.2729
    5060      11.9271
    5061      12.5151
    5062      12.1402
    5063      12.0401
    5064      11.5275
    5065      12.6041
    5066      12.1390
    5067      13.0416
    5068      12.3484
    5069      13.0063
    5070      12.9116
    5071      12.9381
    5072      13.3830
    5073      13.3420
    5074      13.5151
    5075      12.6649
    5076      13.5492
    5077      12.6434
    5078      13.1957
    5079      13.2524
    5080      12.4718
    5081      13.4457
    5082      13.2755
    5083      13.2652
    5084      12.8541
    5085      13.2368
    5086      13.3508
    5087      12.5815
    5088      12.4681
    5089      12.4149
    5090      12.4780
    5091      12.0029
    5092      12.2219
    5093      11.8874
    5094      12.7189
    5095      12.3568
    5096      12.0615
    5097      12.6743
    5098      12.2307
    5099      12.1898
    5100      12.5628
    5101      12.3470
    5102      11.9232
    5103      12.1672
    5104      11.6533
    5105      11.7607
    5106      11.7476
    5107      12.0073
    5108      11.9890
    5109      11.9774
    5110      12.5469
    5111      11.6836
    5112      11.9501
    5113      11.9547
    5114      12.5360
    5115      12.7093
    5116      12.3630
    5117      12.3855
    5118      12.6706
    5119      13.1009
    5120      11.9325
    5121      12.0289
    5122      11.8436
    5123      12.8450
    5124      12.2382
    5125      12.8105
    5126      12.4287
    5127      13.1041
    5128      12.4935
    5129      12.7937
    5130      13.4940
    5131      12.0644
    5132      12.0817
    5133      13.0894
    5134      12.7240
    5135      12.9130
    5136      12.6752
    5137      12.6490
    5138      13.0202
    5139      12.8484
    5140      12.7053
    5141      12.1716
    5142      12.6449
    5143      12.2594
    5144      12.4802
    5145      11.9921
    5146      12.3961
    5147      12.1643
    5148      11.3404
    5149      11.3442
    5150      11.9526
    5151      11.8266
    5152      11.9991
    5153      12.1588
    5154      11.9979
    5155      11.9209
    5156      12.0393
    5157      12.2510
    5158      12.4869
    5159      11.9823
    5160      11.5304
    5161      11.7239
    5162      11.6478
    5163      12.3540
    5164      11.7867
    5165      12.0677
    5166      11.8879
    5167      11.8032
    5168      11.4393
    5169      11.1982
    5170      11.3663
    5171      10.9343
    5172      11.2094
    5173      11.2598
    5174      10.8452
    5175      10.8997
    5176      10.9927
    5177      11.8849
    5178      11.6677
    5179      11.0657
    5180      11.4682
    5181      11.7959
    5182      11.5381
    5183      11.8791
    5184      12.6388
    5185      11.6719
    5186      11.0767
    5187      11.6596
    5188      12.2995
    5189      12.5096
    5190      11.9883
    5191      11.7518
    5192      11.8514
    5193      11.8363
    5194      12.3959
    5195      12.5009
    5196      12.6095
    5197      12.4425
    5198      12.5492
    5199      11.9877
    5200      12.7214
    5201      12.6353
    5202      12.3865
    5203      12.0486
    5204      12.7665
    5205      12.6778
    5206      11.8148
    5207      12.3173
    5208      12.7006
    5209      11.9936
    5210      12.6436
    5211      12.2168
    5212      12.3156
    5213      12.6116
    5214      12.2746
    5215      12.7769
    5216      11.9298
    5217      12.6026
    5218      12.0438
    5219      11.8659
    5220      11.9217
    5221      11.9419
    5222      12.0397
    5223      12.3867
    5224      12.1361
    5225      12.4543
    5226      12.5753
    5227      12.0831
    5228      11.6656
    5229      11.8256
    5230      11.6246
    5231      11.9481
    5232      11.7803
    5233      12.2469
    5234      11.7920
    5235      11.4301
    5236      11.3326
    5237      12.0754
    5238      11.8787
    5239      11.9155
    5240      11.6708
    5241      11.7738
    5242      11.7992
    5243      12.3732
    5244      11.6184
    5245      11.8421
    5246      12.3434
    5247      12.4985
    5248      12.5577
    5249      12.1073
    5250      12.3235
    5251      11.4915
    5252      12.1076
    5253      11.0647
    5254      11.6571
    5255      11.7069
    5256      12.1819
    5257      12.7190
    5258      11.5518
    5259      12.2750
    5260      12.0704
    5261      11.8491
    5262      13.1324
    5263      12.8252
    5264      13.3532
    5265      12.8587
    5266      13.1569
    5267      12.3363
    5268      12.3491
    5269      12.4440
    5270      12.8355
    5271      12.5667
    5272      12.3204
    5273      13.0103
    5274      12.9838
    5275      13.8033
    5276      13.4719
    5277      13.6752
    5278      13.9232
    5279      13.4060
    5280      12.6705
    5281      12.8169
    5282      12.8396
    5283      12.9158
    5284      12.9046
    5285      13.1258
    5286      13.2264
    5287      13.5741
    5288      13.2387
    5289      13.2324
    5290      12.8428
    5291      12.5746
    5292      12.3481
    5293      12.3168
    5294      12.3203
    5295      12.4399
    5296      12.4596
    5297      12.7407
    5298      12.3426
    5299      12.6095
    5300      12.6878
    5301      12.6838
    5302      12.9978
    5303      12.9333
    5304      13.6100
    5305      13.1874
    5306      12.7446
    5307      12.6420
    5308      12.9858
    5309      12.2707
    5310      12.2763
    5311      12.4221
    5312      12.0432
    5313      11.8543
    5314      13.1785
    5315      12.3933
    5316      13.0889
    5317      12.7287
    5318      12.1259
    5319      12.7473
    5320      12.6662
    5321      12.9346
    5322      13.2698
    5323      13.5698
    5324      13.5977
    5325      14.1064
    5326      12.9772
    5327      13.0721
    5328      13.8701
    5329      13.4807
    5330      14.5673
    5331      12.9785
    5332      13.6455
    5333      13.9028
    5334      14.4525
    5335      13.7561
    5336      14.3920
    5337      14.6257
    5338      14.1754
    5339      13.8812
    5340      14.7704
    5341      14.7135
    5342      14.7685
    5343      14.3612
    5344      13.7119
    5345      13.8630
    5346      13.5040
    5347      13.7795
    5348      13.9307
    5349      14.4565
    5350      14.0608
    5351      14.1903
    5352      15.0528
    5353      15.4449
    5354      14.9425
    5355      14.4011
    5356      14.2350
    5357      13.9530
    5358      14.2121
    5359      14.4567
    5360      14.2450
    5361      14.0184
    5362      14.0615
    5363      14.7284
    5364      14.6351
    5365      14.1555
    5366      14.8501
    5367      14.5223
    5368      13.9464
    5369      14.6557
    5370      13.6721
    5371      13.5568
    5372      14.1656
    5373      14.4358
    5374      13.8690
    5375      14.0031
    5376      13.1524
    5377      13.3675
    5378      12.7614
    5379      13.0824
    5380      12.3660
    5381      12.9761
    5382      13.4089
    5383      13.7468
    5384      13.2830
    5385      13.3807
    5386      13.9967
    5387      14.1756
    5388      14.3218
    5389      14.0426
    5390      14.3065
    5391      14.0926
    5392      13.6039
    5393      13.8613
    5394      14.5150
    5395      14.5937
    5396      14.4100
    5397      13.8444
    5398      14.2550
    5399      14.0475
    5400      14.2991
    5401      13.5494
    5402      13.6324
    5403      13.4226
    5404      13.1587
    5405      13.9085
    5406      13.0513
    5407      13.6143
    5408      13.4249
    5409      13.2115
    5410      13.0506
    5411      13.2418
    5412      12.9373
    5413      12.8665
    5414      12.9660
    5415      12.7157
    5416      12.8399
    5417      13.1217
    5418      13.4470
    5419      13.9301
    5420      13.6787
    5421      13.7873
    5422      13.7698
    5423      13.4714
    5424      13.5720
    5425      13.2919
    5426      13.4395
    5427      13.5029
    5428      13.5149
    5429      12.8096
    5430      12.8607
    5431      13.0192
    5432      13.2202
    5433      12.7939
    5434      13.0528
    5435      12.9724
    5436      12.9001
    5437      12.8363
    5438      12.2234
    5439      12.8527
    5440      12.9270
    5441      13.3241
    5442      12.8203
    5443      12.4759
    5444      11.9031
    5445      11.8433
    5446      11.6408
    5447      11.8600
    5448      11.9367
    5449      11.6438
    5450      12.5496
    5451      12.5493
    5452      11.4018
    5453      11.6782
    5454      12.0074
    5455      11.9452
    5456      12.1657
    5457      11.7092
    5458      12.5550
    5459      13.0659
    5460      13.1414
    5461      13.2243
    5462      13.3847
    5463      12.2929
    5464      12.5360
    5465      12.5511
    5466      12.1657
    5467      11.9319
    5468      11.9385
    5469      12.0218
    5470      12.2833
    5471      12.6091
    5472      12.2912
    5473      12.0987
    5474      12.5300
    5475      12.0181
    5476      11.9132
    5477      12.5634
    5478      11.7636
    5479      12.4171
    5480      12.5305
    5481      12.1756
    5482      12.3860
    5483      11.7559
    5484      11.5037
    5485      11.4637
    5486      12.1505
    5487      11.4802
    5488      11.7553
    5489      12.0474
    5490      12.4192
    5491      11.3227
    5492      11.5203
    5493      11.5059
    5494      11.3473
    5495      11.5459
    5496      11.5313
    5497      11.6085
    5498      11.6681
    5499      11.3953
    5500      11.1914
    5501      11.6121
    5502      11.1339
    5503      12.5927
    5504      12.0745
    5505      11.7812
    5506      11.6644
    5507      11.2083
    5508      11.4026
    5509      12.3251
    5510      12.2061
    5511      11.8847
    5512      11.5801
    5513      11.5325
    5514      10.9138
    5515      11.9010
    5516      11.1133
    5517      12.3719
    5518      11.4925
    5519      12.0011
    5520      11.4222
    5521      12.1711
    5522      11.7209
    5523      12.3087
    5524      11.0017
    5525      11.7449
    5526      11.7228
    5527      11.5993
    5528      11.4073
    5529      12.0626
    5530      11.2830
    5531      11.3426
    5532      11.9466
    5533      11.8494
    5534      11.2905
    5535      11.9457
    5536      11.4747
    5537      11.5642
    5538      11.4391
    5539      12.4578
    5540      12.0787
    5541      12.0539
    5542      12.0531
    5543      11.6018
    5544      12.1930
    5545      12.4698
    5546      12.3353
    5547      12.5704
    5548      11.5013
    5549      12.4917
    5550      12.0447
    5551      11.9393
    5552      11.9545
    5553      11.9174
    5554      11.7622
    5555      11.3571
    5556      11.8837
    5557      12.6411
    5558      12.1490
    5559      11.4207
    5560      11.2295
    5561      10.7732
    5562      11.5095
    5563      12.1562
    5564      11.1678
    5565      12.2641
    5566      12.4003
    5567      11.9695
    5568      11.9292
    5569      10.8372
    5570      11.2743
    5571      10.7583
    5572      10.6971
    5573      11.1178
    5574      11.0045
    5575      10.9587
    5576      10.9224
    5577      10.8487
    5578      10.9042
    5579      11.1733
    5580      10.8152
    5581      10.7151
    5582      11.0146
    5583      10.8865
    5584      10.4824
    5585      11.0467
    5586      11.5432
    5587      11.6053
    5588      11.7600
    5589      11.9101
    5590      11.6130
    5591      11.5086
    5592      12.2049
    5593      11.7261
    5594      12.0289
    5595      12.5376
    5596      11.8355
    5597      12.2541
    5598      11.8078
    5599      12.1585
    5600      12.2243
    5601      12.0738
    5602      11.0067
    5603      10.8868
    5604      11.5798
    5605      11.8007
    5606      11.7071
    5607      12.0146
    5608      11.2161
    5609      11.8267
    5610      11.2083
    5611      11.3408
    5612      12.0577
    5613      11.6990
    5614      11.3144
    5615      11.9147
    5616      11.5737
    5617      11.6035
    5618      12.3026
    5619      12.4511
    5620      12.6942
    5621      12.9753
    5622      12.3163
    5623      12.5418
    5624      11.9360
    5625      12.2526
    5626      12.4809
    5627      11.8892
    5628      11.9078
    5629      11.8568
    5630      12.2720
    5631      12.3146
    5632      12.1877
    5633      12.1359
    5634      11.3660
    5635      12.1900
    5636      12.0240
    5637      11.1750
    5638      12.0779
    5639      11.8174
    5640      11.7297
    5641      11.2511
    5642      11.8345
    5643      12.1766
    5644      12.5755
    5645      11.7005
    5646      11.1456
    5647      11.5701
    5648      11.1627
    5649      11.9298
    5650      11.6055
    5651      11.5868
    5652      11.7412
    5653      11.3445
    5654      11.5296
    5655      11.0141
    5656      12.0957
    5657      10.7697
    5658      11.9529
    5659      12.0852
    5660      11.6572
    5661      11.8112
    5662      12.4246
    5663      12.5010
    5664      11.8205
    5665      11.7424
    5666      11.7271
    5667      11.8064
    5668      11.7502
    5669      12.3030
    5670      12.3239
    5671      12.4237
    5672      11.4921
    5673      12.4869
    5674      11.9655
    5675      12.3765
    5676      11.5345
    5677      11.6309
    5678      11.5737
    5679      12.0507
    5680      11.5948
    5681      11.1692
    5682      11.5637
    5683      11.1301
    5684      12.1498
    5685      11.9927
    5686      11.6655
    5687      11.4845
    5688      11.6710
    5689      11.6918
    5690      11.6135
    5691      11.0446
    5692      11.9871
    5693      12.0047
    5694      11.7486
    5695      11.9356
    5696      11.5872
    5697      11.6259
    5698      11.4059
    5699      10.9720
    5700      10.8906
    5701      11.0692
    5702      11.2095
    5703      11.3049
    5704      11.2153
    5705      11.4453
    5706      11.4577
    5707      11.3577
    5708      11.0978
    5709      11.5784
    5710      10.9626
    5711      11.1178
    5712      11.6471
    5713      10.8899
    5714      11.7198
    5715      11.8476
    5716      12.6850
    5717      11.9914
    5718      11.5590
    5719      11.6998
    5720      11.2772
    5721      11.2036
    5722      11.6530
    5723      10.9505
    5724      11.0109
    5725      10.8976
    5726      11.8788
    5727      11.4464
    5728      11.9132
    5729      11.9782
    5730      11.4398
    5731      11.6179
    5732      11.6438
    5733      11.7140
    5734      11.3877
    5735      11.4545
    5736      11.2072
    5737      12.0901
    5738      11.5448
    5739      11.1611
    5740      11.3464
    5741      10.7938
    5742      11.4066
    5743      11.3762
    5744      11.8218
    5745      11.6339
    5746      11.1372
    5747      11.5083
    5748      11.8135
    5749      11.9610
    5750      11.6400
    5751      11.7564
    5752      11.1782
    5753      11.7779
    5754      11.1316
    5755      11.4730
    5756      11.1494
    5757      11.3842
    5758      11.2939
    5759      11.8614
    5760      11.1556
    5761      11.9160
    5762      12.2587
    5763      12.0023
    5764      11.7606
    5765      11.8181
    5766      11.2138
    5767      11.8214
    5768      11.9015
    5769      12.0655
    5770      11.1818
    5771      11.9102
    5772      11.6601
    5773      11.6751
    5774      11.4228
    5775      12.4665
    5776      12.2229
    5777      11.7060
    5778      11.5291
    5779      11.5394
    5780      11.3968
    5781      11.4926
    5782      11.4524
    5783      11.8434
    5784      11.3667
    5785      11.3415
    5786      11.4665
    5787      11.7787
    5788      10.7784
    5789      11.2643
    5790      11.4644
    5791      11.3885
    5792      11.6771
    5793      11.4485
    5794      12.0985
    5795      12.1352
    5796      11.8340
    5797      11.9231
    5798      11.7716
    5799      11.0635
    5800      11.1440
    5801      11.1482
    5802      11.3958
    5803      11.0932
    5804      11.7902
    5805      11.0428
    5806      11.9812
    5807      11.1575
    5808      11.9794
    5809      11.4833
    5810      12.3603
    5811      11.0903
    5812      11.2658
    5813      11.8042
    5814      11.3355
    5815      11.8499
    5816      11.8215
    5817      12.6851
    5818      11.9812
    5819      12.6619
    5820      11.9295
    5821      12.3715
    5822      11.7162
    5823      12.3140
    5824      12.1557
    5825      13.0147
    5826      12.3078
    5827      12.3949
    5828      11.5842
    5829      11.9958
    5830      12.2570
    5831      12.3811
    5832      12.3830
    5833      12.4608
    5834      12.0539
    5835      12.0423
    5836      12.2711
    5837      11.4260
    5838      11.9226
    5839      11.6042
    5840      11.3608
    5841      12.0113
    5842      11.7896
    5843      12.2266
    5844      12.6800
    5845      12.5064
    5846      12.4516
    5847      12.5902
    5848      12.5522
    5849      12.3534
    5850      12.1247
    5851      11.6406
    5852      12.0376
    5853      12.6547
    5854      11.7574
    5855      13.2569
    5856      13.7827
    5857      13.6451
    5858      13.0331
    5859      12.1120
    5860      12.1114
    5861      12.8669
    5862      12.9046
    5863      12.5410
    5864      12.4408
    5865      12.4180
    5866      12.4839
    5867      11.7137
    5868      12.3798
    5869      12.2615
    5870      11.7876
    5871      11.7963
    5872      11.1980
    5873      11.4999
    5874      10.9375
    5875      11.1345
    5876      10.9514
    5877      11.8934
    5878      10.7534
    5879      11.7366
    5880      11.6729
    5881      11.8024
    5882      11.8825
    5883      11.5654
    5884      12.2223
    5885      12.1206
    5886      12.1527
    5887      12.2272
    5888      12.1162
    5889      12.2908
    5890      12.3762
    5891      11.6496
    5892      11.1903
    5893      11.3192
    5894      11.5435
    5895      10.9551
    5896      11.7678
    5897      10.8837
    5898      11.0686
    5899      11.0232
    5900      10.7707
    5901      10.8366
    5902      10.9737
    5903      11.1245
    5904      10.4899
    5905      10.3694
    5906      10.7691
    5907      10.5027
    5908      10.3860
    5909      10.2846
    5910      10.3747
    5911      10.9290
    5912      10.4552
    5913      11.1061
    5914      10.9156
    5915      11.5484
    5916      11.3112
    5917      11.0598
    5918      10.7303
    5919      11.0371
    5920      11.6389
    5921      11.6269
    5922      11.6827
    5923      11.5669
    5924      11.8321
    5925      11.5556
    5926      11.9501
    5927      11.0867
    5928      11.5266
    5929      10.7512
    5930      10.7880
    5931      10.9007
    5932      11.6165
    5933      10.7207
    5934      11.0918
    5935      11.1792
    5936      10.8517
    5937      11.2738
    5938      11.1846
    5939      11.7006
    5940      10.9914
    5941      11.6303
    5942      11.2887
    5943      10.8779
    5944      11.0761
    5945      10.9866
    5946      11.0594
    5947      10.7195
    5948      11.2460
    5949      11.0493
    5950      10.3695
    5951      10.6943
    5952      10.3746
    5953      11.1182
    5954      10.6878
    5955      10.2099
    5956      10.7350
    5957      10.8919
    5958      10.8390
    5959      10.4991
    5960      10.4274
    5961      10.2497
    5962      10.8794
    5963       9.9632
    5964      10.7538
    5965      10.4946
    5966      11.2758
    5967      10.8979
    5968      11.6948
    5969      11.1357
    5970      11.6097
    5971      11.6176
    5972      11.8879
    5973      12.4912
    5974      11.5948
    5975      12.2205
    5976      12.5518
    5977      11.5959
    5978      12.2698
    5979      12.2290
    5980      11.9736
    5981      12.2694
    5982      12.4888
    5983      12.2725
    5984      12.0933
    5985      11.9241
    5986      11.7406
    5987      12.6709
    5988      12.3520
    5989      11.3376
    5990      11.3235
    5991      11.9599
    5992      11.2355
    5993      11.5810
    5994      12.0477
    5995      10.9670
    5996      11.6584
    5997      11.3754
    5998      11.3790
    5999      11.5230
    6000      11.7312
    6001      11.3841
    6002      11.6051
    6003      11.4490
    6004      12.2385
    6005      11.5058
    6006      11.0516
    6007      11.0657
    6008      10.9336
    6009      10.8738
    6010      11.2194
    6011      10.6080
    6012      10.8261
    6013      11.0106
    6014      11.6966
    6015      10.9178
    6016      10.7345
    6017      10.7918
    6018      11.3735
    6019      10.5336
    6020      10.8698
    6021      10.7972
    6022      11.0192
    6023      11.6379
    6024      10.8925
    6025      11.0663
    6026      11.4994
    6027      11.6193
    6028      12.2407
    6029      11.4106
    6030      11.6491
    6031      11.0292
    6032      10.8618
    6033      10.8942
    6034      10.5612
    6035      10.8737
    6036      11.0961
    6037      10.4603
    6038      11.1841
    6039      10.6465
    6040      11.3349
    6041      11.2076
    6042      11.1621
    6043      12.1157
    6044      11.4831
    6045      10.4669
    6046      11.1563
    6047      11.6221
    6048      11.3698
    6049      11.5778
    6050      11.8697
    6051      11.6042
    6052      11.5722
    6053      10.9722
    6054      11.2646
    6055      12.1356
    6056      11.2535
    6057      11.5795
    6058      10.6385
    6059      10.9752
    6060      10.5936
    6061      11.3249
    6062      11.1992
    6063      11.7086
    6064      11.9335
    6065      12.0465
    6066      11.4529
    6067      11.3805
    6068      11.6093
    6069      11.4841
    6070      11.0916
    6071      11.1162
    6072      10.6518
    6073      10.7227
    6074      10.6303
    6075      10.8147
    6076      10.7118
    6077      10.8998
    6078      11.1870
    6079      11.2736
    6080      10.8638
    6081      10.9126
    6082      10.5264
    6083      10.8589
    6084      10.6177
    6085      11.0899
    6086      11.2425
    6087      10.8338
    6088      11.2949
    6089      11.1719
    6090      10.9009
    6091      11.2906
    6092      10.9149
    6093      11.1926
    6094      11.5697
    6095      11.9138
    6096      11.7277
    6097      11.2076
    6098      11.3342
    6099      11.2153
    6100      11.8352
    6101      12.1697
    6102      11.5709
    6103      11.8984
    6104      11.5752
    6105      11.7820
    6106      11.8062
    6107      11.5758
    6108      11.2164
    6109      11.7377
    6110      11.5462
    6111      10.7196
    6112      10.0038
    6113      11.3346
    6114      11.4388
    6115      10.7352
    6116      11.3456
    6117      11.1656
    6118      11.3201
    6119      11.2364
    6120      10.1627
    6121      10.1174
    6122      10.3380
    6123      10.6756
    6124      10.5235
    6125      10.4446
    6126      10.8178
    6127      10.3082
    6128      10.1652
    6129       9.8920
    6130      10.5516
    6131      10.7011
    6132      10.8170
    6133      11.0660
    6134      11.2505
    6135      10.7799
    6136      11.1240
    6137      11.2609
    6138      11.2251
    6139      10.2177
    6140      10.8490
    6141      10.1698
    6142      10.4450
    6143      10.9701
    6144      11.1848
    6145      10.9376
    6146      10.7525
    6147      10.4863
    6148      10.4665
    6149      10.5809
    6150      10.6387
    6151      10.8758
    6152      11.2192
    6153      11.3696
    6154      11.3895
    6155      10.5326
    6156      11.1994
    6157      11.2341
    6158      10.8065
    6159      11.8842
    6160      10.9754
    6161      11.2250
    6162      11.9713
    6163      11.9508
    6164      12.2220
    6165      11.7372
    6166      11.5713
    6167      11.1993
    6168      11.5910
    6169      11.2414
    6170      10.9886
    6171      11.8087
    6172      11.2249
    6173      11.4405
    6174      10.9843
    6175      11.1035
    6176      11.0664
    6177      10.2802
    6178      11.1921
    6179      10.2070
    6180      10.6345
    6181      10.4643
    6182       9.8811
    6183      10.6558
    6184      11.0575
    6185      10.8637
    6186      10.6388
    6187      10.3345
    6188      11.0980
    6189      10.4403
    6190      11.0701
    6191      10.7044
    6192      10.7656
    6193      11.5272
    6194      11.7030
    6195      11.4031
    6196      11.6225
    6197      11.8791
    6198      12.5355
    6199      11.4081
    6200      11.4076
    6201      11.4950
    6202      11.3792
    6203      11.0815
    6204      11.3197
    6205      11.7030
    6206      12.1951
    6207      12.2462
    6208      12.5415
    6209      12.3197
    6210      12.1467
    6211      11.7251
    6212      11.5910
    6213      11.5723
    6214      11.5862
    6215      11.7420
    6216      12.7213
    6217      12.3090
    6218      11.4824
    6219      12.0602
    6220      11.2491
    6221      12.1848
    6222      11.6749
    6223      12.3823
    6224      12.6994
    6225      12.1794
    6226      12.3552
    6227      12.9317
    6228      12.3639
    6229      12.3007
    6230      12.2116
    6231      12.7081
    6232      12.3774
    6233      12.0078
    6234      12.4821
    6235      12.3327
    6236      12.3188
    6237      11.6302
    6238      11.2960
    6239      11.0858
    6240      12.0291
    6241      12.9755
    6242      12.0028
    6243      12.2892
    6244      12.5665
    6245      11.6789
    6246      11.5851
    6247      11.1727
    6248      11.1724
    6249      11.1747
    6250      11.2935
    6251      11.4653
    6252      11.3164
    6253      11.6039
    6254      11.5501
    6255      11.2222
    6256      11.7220
    6257      11.7460
    6258      12.6538
    6259      12.2229
    6260      12.4727
    6261      11.9703
    6262      11.6757
    6263      11.9096
    6264      11.8344
    6265      11.9567
    6266      11.8448
    6267      11.6322
    6268      11.9151
    6269      12.1336
    6270      12.4018
    6271      12.6902
    6272      12.8399
    6273      12.9938
    6274      12.3441
    6275      12.3744
    6276      12.0220
    6277      12.0205
    6278      11.7902
    6279      11.9553
    6280      12.4705
    6281      12.1392
    6282      12.5464
    6283      12.8706
    6284      12.9662
    6285      12.8066
    6286      13.0840
    6287      12.6767
    6288      13.0854
    6289      12.4485
    6290      12.5998
    6291      13.2570
    6292      12.5392
    6293      12.6869
    6294      12.2629
    6295      12.4421
    6296      12.0047
    6297      12.2994
    6298      12.9749
    6299      12.2929
    6300      12.5391
    6301      12.1520
    6302      11.9314
    6303      12.3419
    6304      12.1646
    6305      11.9150
    6306      12.3090
    6307      12.6380
    6308      12.3445
    6309      11.9246
    6310      12.1003
    6311      12.0249
    6312      11.9657
    6313      11.8841
    6314      11.3766
    6315      11.0357
    6316      11.7821
    6317      11.3998
    6318      11.5061
    6319      11.7660
    6320      12.4197
    6321      12.5803
    6322      12.2885
    6323      12.3468
    6324      12.0621
    6325      11.8823
    6326      11.8875
    6327      11.8208
    6328      12.2126
    6329      11.3284
    6330      11.4078
    6331      11.9212
    6332      11.8537
    6333      11.5324
    6334      11.2630
    6335      11.7157
    6336      11.7790
    6337      11.5679
    6338      11.0437
    6339      11.6740
    6340      12.0640
    6341      11.4183
    6342      11.0258
    6343      11.5791
    6344      11.0262
    6345      11.1395
    6346      11.0307
    6347      11.3808
    6348      11.2850
    6349      11.7128
    6350      11.8426
    6351      12.0077
    6352      11.3242
    6353      11.3828
    6354      11.6904
    6355      11.6345
    6356      10.8546
    6357      10.7476
    6358      10.3383
    6359       9.8382
    6360      10.0848
    6361      10.6178
    6362      10.7487
    6363      11.1652
    6364      11.4094
    6365      11.2247
    6366      10.6353
    6367      11.5981
    6368      11.7191
    6369      11.2539
    6370      10.8376
    6371      10.6207
    6372      10.9045
    6373      10.4413
    6374      10.6287
    6375      10.8765
    6376      10.7575
    6377      10.2118
    6378      10.3070
    6379      10.0252
    6380       9.7260
    6381       9.4159
    6382       9.8648
    6383       9.6872
    6384       9.3272
    6385       9.6782
    6386      10.1315
    6387       9.8073
    6388       9.8085
    6389       9.5707
    6390      10.0949
    6391       9.4170
    6392       9.6206
    6393       9.9239
    6394       9.5232
    6395       9.8425
    6396       9.1792
    6397       9.7161
    6398       9.7469
    6399      10.1453
    6400      10.0163
    6401       9.8578
    6402      10.0262
    6403       9.3576
    6404       9.2716
    6405      10.2358
    6406      10.2643
    6407      10.1045
    6408       9.9496
    6409      10.1546
    6410      10.1046
    6411      10.1278
    6412       9.8215
    6413       9.7457
    6414       9.7019
    6415       9.6171
    6416      10.0791
    6417      10.4746
    6418      10.7908
    6419      10.8026
    6420      11.1007
    6421      10.6429
    6422      10.6471
    6423      10.0114
    6424      10.3078
    6425      10.3573
    6426       9.8821
    6427      10.4199
    6428       9.9064
    6429      10.0587
    6430       9.9698
    6431      10.2314
    6432      10.1022
    6433      10.0037
    6434       9.6088
    6435       9.9908
    6436      10.2591
    6437       9.6132
    6438       9.4420
    6439       9.4262
    6440       9.6402
    6441       9.3668
    6442       9.5832
    6443       9.6790
    6444      10.2242
    6445      10.2541
    6446       9.9492
    6447       9.5623
    6448       9.7507
    6449       9.5182
    6450       9.7947
    6451      10.2071
    6452      10.0300
    6453      10.1918
    6454       9.8826
    6455       9.8316
    6456       9.6651
    6457       9.6340
    6458       9.8678
    6459       9.8496
    6460       9.8687
    6461      10.2618
    6462      10.0238
    6463      10.5709
    6464      10.0883
    6465       9.3386
    6466      10.1956
    6467       9.9565
    6468       9.7719
    6469      10.2419
    6470      10.1931
    6471      10.1239
    6472      10.3188
    6473      10.9154
    6474      10.4663
    6475      10.4332
    6476      10.3275
    6477       9.9379
    6478      10.4520
    6479      11.2002
    6480      10.4653
    6481      10.4053
    6482      10.2864
    6483       9.9861
    6484       9.9057
    6485      10.1485
    6486      10.3690
    6487      10.2971
    6488      10.5118
    6489      10.9158
    6490      10.5928
    6491      11.2262
    6492      11.3804
    6493      11.3154
    6494      12.0193
    6495      10.9322
    6496      10.5995
    6497      10.8224
    6498      10.8068
    6499      10.2508
    6500      10.9024
    6501      11.6348
    6502      11.3352
    6503      11.4582
    6504      11.8440
    6505      11.7826
    6506      11.9117
    6507      12.1039
    6508      12.2334
    6509      12.0233
    6510      12.0409
    6511      12.1716
    6512      12.4467
    6513      12.2203
    6514      11.7778
    6515      11.4445
    6516      11.2115
    6517      11.9088
    6518      11.7102
    6519      10.8460
    6520      11.2224
    6521      11.4284
    6522      11.5808
    6523      11.1793
    6524      10.5131
    6525      11.3906
    6526      10.7609
    6527      11.3048
    6528      11.0936
    6529      11.4585
    6530      11.6376
    6531      10.9150
    6532      11.3373
    6533      10.4117
    6534      11.0344
    6535      10.1363
    6536      10.6263
    6537      10.5674
    6538      10.6415
    6539      10.4071
    6540      10.3499
    6541      10.4600
    6542      10.6543
    6543       9.5960
    6544       9.7722
    6545      10.5423
    6546       9.7572
    6547      10.5417
    6548      10.6350
    6549      10.6389
    6550      10.3756
    6551      10.4300
    6552      10.6007
    6553      10.3414
    6554       9.9075
    6555      10.1357
    6556       9.9179
    6557       9.6150
    6558      10.0994
    6559      10.5407
    6560      10.4282
    6561      10.3510
    6562      10.7875
    6563      10.6255
    6564      10.9210
    6565      10.4459
    6566      11.0468
    6567      10.9263
    6568      10.4676
    6569      11.0435
    6570      11.2144
    6571      11.0238
    6572      11.1713
    6573      10.7860
    6574      10.9455
    6575      11.4464
    6576      10.2788
    6577      11.0931
    6578      11.2376
    6579      11.4124
    6580      11.1808
    6581      11.2006
    6582      11.8306
    6583      10.9926
    6584      10.8095
    6585      10.9907
    6586      10.5549
    6587      10.7130
    6588      10.5366
    6589      10.5735
    6590      10.6778
    6591      10.5426
    6592       9.9981
    6593      10.1467
    6594      10.0817
    6595       9.9745
    6596       9.7462
    6597      10.8297
    6598      10.7651
    6599      11.2364
    6600      11.4610
    6601      10.7842
    6602      10.5953
    6603      10.7578
    6604      10.5862
    6605      10.4426
    6606      10.6468
    6607      10.7251
    6608      10.6964
    6609      10.8301
    6610      11.2430
    6611      10.1348
    6612      11.0615
    6613      11.5316
    6614      11.3581
    6615      12.1012
    6616      11.8536
    6617      11.8573
    6618      11.7146
    6619      12.1967
    6620      11.9960
    6621      12.4939
    6622      12.2176
    6623      11.8395
    6624      11.3339
    6625      11.7893
    6626      11.7424
    6627      12.2238
    6628      11.9452
    6629      11.9072
    6630      11.3069
    6631      11.3011
    6632      11.5429
    6633      12.0354
    6634      11.4691
    6635      11.7341
    6636      12.4553
    6637      12.0954
    6638      11.4274
    6639      11.6943
    6640      11.5655
    6641      11.9856
    6642      11.8365
    6643      12.1365
    6644      11.6545
    6645      12.0556
    6646      12.0515
    6647      12.0435
    6648      11.7297
    6649      11.3206
    6650      11.8741
    6651      12.0295
    6652      11.3070
    6653      11.7314
    6654      11.5775
    6655      11.6058
    6656      11.6670
    6657      11.5956
    6658      11.5924
    6659      11.0645
    6660      11.1144
    6661      10.8610
    6662      11.4410
    6663      11.7200
    6664      11.6431
    6665      11.4949
    6666      11.8175
    6667      11.1163
    6668      11.1921
    6669      11.4391
    6670      11.7175
    6671      11.4715
    6672      10.9976
    6673      11.1415
    6674      11.3312
    6675      11.2230
    6676      11.5755
    6677      11.7355
    6678      10.9043
    6679      11.5310
    6680      11.8971
    6681      12.1264
    6682      11.7332
    6683      11.9612
    6684      12.5715
    6685      12.0877
    6686      11.7221
    6687      11.6462
    6688      11.8946
    6689      11.5982
    6690      11.4304
    6691      11.1035
    6692      10.8714
    6693      11.5174
    6694      11.2920
    6695      11.7174
    6696      11.7487
    6697      11.6766
    6698      11.5552
    6699      11.3207
    6700      11.4705
    6701      11.4718
    6702      11.9413
    6703      11.9690
    6704      11.7543
    6705      11.5144
    6706      12.4700
    6707      11.9085
    6708      12.1906
    6709      12.2856
    6710      11.9547
    6711      12.0744
    6712      11.7359
    6713      11.7332
    6714      11.6677
    6715      12.3037
    6716      12.3527
    6717      12.1873
    6718      12.6015
    6719      12.1004
    6720      11.8967
    6721      11.6024
    6722      11.8468
    6723      11.2013
    6724      11.1891
    6725      11.5508
    6726      11.9304
    6727      11.4159
    6728      11.9469
    6729      11.6181
    6730      11.3513
    6731      11.6550
    6732      11.3971
    6733      10.8003
    6734      10.8458
    6735      10.4160
    6736      11.1679
    6737      11.2099
    6738      10.7346
    6739      11.0575
    6740      10.8265
    6741      11.0171
    6742      11.0336
    6743      10.8541
    6744      11.1587
    6745      11.1393
    6746      10.5871
    6747      11.2674
    6748      11.9579
    6749      10.8749
    6750      10.8060
    6751      11.3295
    6752      11.1241
    6753      11.0776
    6754      11.5006
    6755      11.1213
    6756      11.3196
    6757      10.6938
    6758      10.2410
    6759      10.6156
    6760      10.6398
    6761      11.1043
    6762      11.3817
    6763      10.8167
    6764      10.7795
    6765      11.1405
    6766      10.9191
    6767      10.6852
    6768      10.7414
    6769      11.0603
    6770      11.5278
    6771      11.8807
    6772      11.8566
    6773      12.2031
    6774      11.8701
    6775      11.5779
    6776      11.7231
    6777      11.3846
    6778      11.5249
    6779      11.2637
    6780      11.0801
    6781      10.7295
    6782      10.4656
    6783      10.9404
    6784      11.5077
    6785      11.5910
    6786      11.2274
    6787      11.3652
    6788      11.2880
    6789      11.3933
    6790      11.8221
    6791      11.7747
    6792      11.7676
    6793      11.9002
    6794      11.8330
    6795      11.9931
    6796      11.3973
    6797      12.4172
    6798      11.4694
    6799      11.8926
    6800      11.1761
    6801      11.9821
    6802      11.6926
    6803      11.7754
    6804      12.2253
    6805      12.4449
    6806      12.4096
    6807      12.5585
    6808      12.7079
    6809      11.2610
    6810      11.7774
    6811      11.7524
    6812      11.0716
    6813      11.7852
    6814      12.0901
    6815      10.9499
    6816      10.1716
    6817      10.1988
    6818      10.3286
    6819      10.2288
    6820       9.9262
    6821       9.9880
    6822      10.3538
    6823       9.9268
    6824      10.0312
    6825      10.3562
    6826      11.1559
    6827      10.4743
    6828      10.0407
    6829      10.1565
    6830      10.0208
    6831      10.2551
    6832       9.9314
    6833       9.9931
    6834       9.9933
    6835       9.2843
    6836       9.9141
    6837       9.1492
    6838       9.5901
    6839       9.8793
    6840       9.1468
    6841       9.5632
    6842       9.2927
    6843      10.3095
    6844      10.3876
    6845      10.9767
    6846      10.6792
    6847       9.9644
    6848      10.1369
    6849      10.2385
    6850      10.4285
    6851      10.5369
    6852      10.3840
    6853      10.3969
    6854      10.3844
    6855      10.0715
    6856      10.3876
    6857      10.7435
    6858      10.6233
    6859      11.0676
    6860      11.0663
    6861      10.6245
    6862      11.1412
    6863      10.7868
    6864      10.7077
    6865      10.8075
    6866      11.0463
    6867      10.8674
    6868      11.1093
    6869      11.2449
    6870      11.3007
    6871      10.8836
    6872      10.8548
    6873      11.6284
    6874      11.1740
    6875      11.6296
    6876      11.4698
    6877      11.1551
    6878      11.4160
    6879      11.6312
    6880      11.3888
    6881      11.5087
    6882      11.5299
    6883      11.5111
    6884      11.4895
    6885      10.8032
    6886      10.8855
    6887      11.1471
    6888      11.3853
    6889      10.6444
    6890      10.3538
    6891      10.0813
    6892      10.4693
    6893      11.0505
    6894      10.3873
    6895       9.9077
    6896      10.1999
    6897      10.1559
    6898      10.1117
    6899      10.2660
    6900       9.6499
    6901      10.1861
    6902       9.7443
    6903       9.6388
    6904       9.7150
    6905      10.4481
    6906      10.7215
    6907      10.2421
    6908      10.6972
    6909      10.4836
    6910      10.2100
    6911      10.1514
    6912      10.1149
    6913      10.3107
    6914      10.1975
    6915      10.4178
    6916      10.1573
    6917      10.3489
    6918      10.3664
    6919      10.4200
    6920       9.4403
    6921       9.5470
    6922      10.2816
    6923      10.6348
    6924      10.5010
    6925      10.6754
    6926      10.5389
    6927      11.4698
    6928      10.9542
    6929      10.7109
    6930      10.4449
    6931      10.8400
    6932      11.0843
    6933      10.6845
    6934      11.0357
    6935      10.6426
    6936      11.2401
    6937      10.6058
    6938       9.9170
    6939      10.0699
    6940      10.0583
    6941       9.9226
    6942      10.0947
    6943       9.8480
    6944       9.5605
    6945      10.1572
    6946      10.4642
    6947      10.0581
    6948       9.9237
    6949      10.9178
    6950      10.5528
    6951       9.9964
    6952      10.4461
    6953      10.6653
    6954      10.2912
    6955      10.5221
    6956      11.3562
    6957      11.0490
    6958      10.6179
    6959      11.2670
    6960      10.7057
    6961      10.2859
    6962      10.2066
    6963      10.3397
    6964      10.7181
    6965      11.0496
    6966      10.3338
    6967      11.5756
    6968      11.6182
    6969      10.9197
    6970      10.7033
    6971      10.4866
    6972      10.9736
    6973      11.0725
    6974      11.6427
    6975      11.4040
    6976      11.8377
    6977      11.1957
    6978      11.4068
    6979      10.9597
    6980      10.3116
    6981      10.6361
    6982      11.0738
    6983      11.3013
    6984      11.4184
    6985      10.5877
    6986      11.7487
    6987      11.5757
    6988      11.3508
    6989      10.9478
    6990      10.5866
    6991      10.5956
    6992      10.5713
    6993      11.0004
    6994      11.2934
    6995      11.1431
    6996      10.6280
    6997      10.9213
    6998      10.9420
    6999      11.2778
    7000      11.6317
    7001      11.2273
    7002      11.2128
    7003      11.0783
    7004      11.3964
    7005      11.2898
    7006      11.4746
    7007      11.4705
    7008      12.3273
    7009      11.8987
    7010      12.3683
    7011      12.1330
    7012      12.2774
    7013      11.6491
    7014      12.0555
    7015      12.6950
    7016      12.4804
    7017      12.3157
    7018      13.0130
    7019      12.3088
    7020      12.5216
    7021      12.4930
    7022      13.2493
    7023      12.7586
    7024      12.4629
    7025      12.7047
    7026      12.2576
    7027      12.0805
    7028      12.3147
    7029      11.8998
    7030      12.1485
    7031      12.2550
    7032      12.1703
    7033      11.7122
    7034      11.2685
    7035      11.9167
    7036      11.3868
    7037      11.0632
    7038      11.3977
    7039      11.0440
    7040      10.7907
    7041      10.9686
    7042      10.1720
    7043      10.7144
    7044      10.8409
    7045      11.1000
    7046      10.8687
    7047      10.2886
    7048      11.2131
    7049      11.4992
    7050      10.9755
    7051      10.7280
    7052      11.1220
    7053      11.1403
    7054      11.0860
    7055      10.6956
    7056      11.1921
    7057      11.5660
    7058      10.8889
    7059      11.1552
    7060      11.2286
    7061      11.4746
    7062      12.0513
    7063      11.7685
    7064      11.2513
    7065      11.4334
    7066      11.8141
    7067      12.2488
    7068      12.0622
    7069      12.4618
    7070      12.3831
    7071      12.6012
    7072      12.8119
    7073      11.9342
    7074      12.2026
    7075      12.6669
    7076      12.2455
    7077      11.9944
    7078      12.2118
    7079      11.8423
    7080      12.0214
    7081      11.4788
    7082      12.0823
    7083      11.9427
    7084      11.5016
    7085      12.0883
    7086      11.8305
    7087      11.7909
    7088      11.2176
    7089      11.6507
    7090      11.7592
    7091      11.4380
    7092      12.1274
    7093      11.6767
    7094      11.9017
    7095      11.0857
    7096      11.8284
    7097      10.8425
    7098      11.5323
    7099      11.4145
    7100      11.2295
    7101      11.1790
    7102      11.6921
    7103      11.3209
    7104      11.3799
    7105      11.8590
    7106      11.6761
    7107      11.2546
    7108      10.5390
    7109      10.9616
    7110      11.5247
    7111      11.1478
    7112      10.5286
    7113      10.7351
    7114      10.1191
    7115      10.8755
    7116      10.8588
    7117      10.6424
    7118      10.1121
    7119      11.0714
    7120      10.7469
    7121      10.2940
    7122      10.7254
    7123      11.2274
    7124      11.2509
    7125      11.3183
    7126      10.6939
    7127      11.5229
    7128      10.5342
    7129      11.1308
    7130      10.9772
    7131      11.4167
    7132      10.7039
    7133      11.2268
    7134      11.4317
    7135      11.7581
    7136      10.9267
    7137      11.3368
    7138      12.1879
    7139      11.4419
    7140      11.0234
    7141      11.1890
    7142      10.4296
    7143      11.0692
    7144      11.7918
    7145      11.7506
    7146      12.2256
    7147      11.9858
    7148      12.1562
    7149      11.8137
    7150      11.8547
    7151      10.7751
    7152      11.3027
    7153      11.7182
    7154      11.6682
    7155      11.9415
    7156      11.9446
    7157      11.3614
    7158      11.1854
    7159      11.6528
    7160      11.5660
    7161      12.0609
    7162      11.8578
    7163      12.2640
    7164      12.1388
    7165      12.3935
    7166      11.9043
    7167      12.2106
    7168      12.1293
    7169      11.9556
    7170      11.6834
    7171      11.6260
    7172      11.2226
    7173      11.6687
    7174      11.8942
    7175      10.9329
    7176      11.3594
    7177      12.0691
    7178      11.8621
    7179      11.5615
    7180      11.9043
    7181      11.6750
    7182      11.7850
    7183      11.8514
    7184      11.9254
    7185      12.6791
    7186      13.2966
    7187      12.5952
    7188      13.0527
    7189      12.6876
    7190      12.7526
    7191      12.1455
    7192      12.9098
    7193      12.8159
    7194      12.9037
    7195      13.2673
    7196      12.2036
    7197      11.9876
    7198      11.6773
    7199      11.4990
    7200      11.9561
    7201      12.2560
    7202      12.1103
    7203      12.3055
    7204      12.4187
    7205      12.6559
    7206      12.5181
    7207      12.1237
    7208      12.3476
    7209      11.7717
    7210      11.9868
    7211      11.8741
    7212      12.1772
    7213      11.8054
    7214      11.4110
    7215      12.2259
    7216      12.4363
    7217      11.9943
    7218      12.5259
    7219      12.1188
    7220      11.9845
    7221      12.2010
    7222      12.4503
    7223      12.2711
    7224      12.5665
    7225      12.6419
    7226      13.0809
    7227      12.5430
    7228      11.7951
    7229      12.5459
    7230      11.8563
    7231      12.0544
    7232      11.2644
    7233      11.6963
    7234      12.0497
    7235      11.2064
    7236      11.7557
    7237      11.8673
    7238      11.2822
    7239      11.6457
    7240      11.5637
    7241      11.7241
    7242      11.6934
    7243      12.2147
    7244      11.9586
    7245      12.0337
    7246      12.1516
    7247      12.4196
    7248      11.7639
    7249      11.9185
    7250      11.9213
    7251      12.1137
    7252      11.4326
    7253      11.4929
    7254      12.2041
    7255      12.3980
    7256      11.6172
    7257      12.4258
    7258      11.7867
    7259      11.7944
    7260      11.4301
    7261      11.5055
    7262      11.7740
    7263      11.8157
    7264      11.8129
    7265      11.5313
    7266      11.5053
    7267      11.8667
    7268      12.1092
    7269      11.5437
    7270      11.9860
    7271      11.9077
    7272      11.5422
    7273      12.2077
    7274      11.3668
    7275      11.9369
    7276      12.0795
    7277      11.5191
    7278      12.1357
    7279      11.3236
    7280      11.8776
    7281      11.8234
    7282      12.2380
    7283      12.0298
    7284      12.1040
    7285      11.5003
    7286      11.5651
    7287      11.4156
    7288      11.5593
    7289      11.7613
    7290      12.4040
    7291      11.5949
    7292      12.1794
    7293      11.7611
    7294      11.2295
    7295      11.5024
    7296      12.0025
    7297      12.1956
    7298      11.6929
    7299      12.1677
    7300      12.0268
    7301      12.4854
    7302      12.2419
    7303      12.0554
    7304      11.5852
    7305      11.2760
    7306      12.3596
    7307      12.0400
    7308      11.4773
    7309      12.1055
    7310      11.6749
    7311      11.4727
    7312      11.4978
    7313      11.7315
    7314      11.5910
    7315      11.2353
    7316      11.8100
    7317      11.6298
    7318      11.5267
    7319      11.6274
    7320      11.6977
    7321      11.0607
    7322      11.7528
    7323      11.5822
    7324      11.6857
    7325      11.1532
    7326      11.0463
    7327      11.4732
    7328      11.0338
    7329      11.9399
    7330      11.7137
    7331      11.4160
    7332      11.2600
    7333      11.2729
    7334      11.3827
    7335      11.5593
    7336      11.3727
    7337      11.6621
    7338      11.4428
    7339      11.1296
    7340      11.3255
    7341      11.3616
    7342      11.5586
    7343      11.5164
    7344      12.3229
    7345      12.4836
    7346      12.4320
    7347      12.5676
    7348      12.4029
    7349      12.6233
    7350      12.6938
    7351      11.8535
    7352      11.5955
    7353      11.5994
    7354      11.6178
    7355      11.7736
    7356      11.8222
    7357      11.7794
    7358      11.1471
    7359      11.3208
    7360      11.4568
    7361      11.2529
    7362      11.1131
    7363      11.8879
    7364      11.6875
    7365      10.8533
    7366      11.1907
    7367      11.4752
    7368      11.2571
    7369      11.7138
    7370      11.0457
    7371      11.9086
    7372      11.9749
    7373      10.9461
    7374      11.4192
    7375      11.6620
    7376      11.3425
    7377      11.0635
    7378      11.4952
    7379      11.9556
    7380      11.6458
    7381      12.0701
    7382      11.3651
    7383      11.3288
    7384      11.7685
    7385      11.4654
    7386      11.1196
    7387      11.6983
    7388      12.0264
    7389      11.5423
    7390      11.3623
    7391      12.1343
    7392      11.7849
    7393      11.6595
    7394      11.8181
    7395      11.8845
    7396      11.5370
    7397      11.5533
    7398      10.9687
    7399      11.5536
    7400      11.1238
    7401      11.8395
    7402      12.0004
    7403      12.0155
    7404      11.5401
    7405      12.2867
    7406      12.0825
    7407      12.9558
    7408      12.9360
    7409      12.2783
    7410      12.2288
    7411      12.0232
    7412      12.4492
    7413      12.0733
    7414      11.9969
    7415      12.3421
    7416      11.7919
    7417      11.8122
    7418      11.2808
    7419      11.9554
    7420      12.1134
    7421      12.1584
    7422      12.4371
    7423      11.7983
    7424      12.1858
    7425      11.7326
    7426      11.9732
    7427      12.1208
    7428      12.3935
    7429      11.5145
    7430      11.6107
    7431      11.3421
    7432      11.0805
    7433      12.0547
    7434      11.9281
    7435      12.2915
    7436      12.1329
    7437      11.9421
    7438      11.9091
    7439      12.0901
    7440      12.0546
    7441      11.6672
    7442      11.4089
    7443      11.7011
    7444      11.8384
    7445      11.4211
    7446      12.1166
    7447      11.5877
    7448      11.2154
    7449      11.9100
    7450      11.2112
    7451      11.5809
    7452      11.5144
    7453      11.4275
    7454      11.5430
    7455      10.9115
    7456      11.3846
    7457      11.6862
    7458      11.4049
    7459      11.4571
    7460      11.7526
    7461      12.0879
    7462      11.0660
    7463      11.4914
    7464      11.1052
    7465      11.1273
    7466      10.7253
    7467      10.8182
    7468      10.4787
    7469      10.6777
    7470      11.2397
    7471      10.9736
    7472      10.9305
    7473      10.7742
    7474      11.1373
    7475      10.9841
    7476      10.9522
    7477      10.7191
    7478      11.6254
    7479      10.6560
    7480      10.7304
    7481      11.0523
    7482      11.1729
    7483      11.0399
    7484      10.9102
    7485      11.3528
    7486      10.8843
    7487      10.7942
    7488      10.6831
    7489      10.8002
    7490      11.0299
    7491      11.1319
    7492      11.2806
    7493      11.0509
    7494      11.7428
    7495      11.8846
    7496      11.4512
    7497      11.8608
    7498      12.3260
    7499      11.7800
    7500      11.2746
    7501      11.1759
    7502      11.1187
    7503      10.9207
    7504      10.6964
    7505      11.4966
    7506      10.8202
    7507      11.4061
    7508      11.0577
    7509      11.5800
    7510      11.6787
    7511      11.9462
    7512      11.4927
    7513      10.7779
    7514      11.1577
    7515      10.3898
    7516      11.7082
    7517      10.8297
    7518      11.4917
    7519      11.3702
    7520      11.0465
    7521      10.9881
    7522      10.6031
    7523      11.2480
    7524      11.2607
    7525      11.2253
    7526      10.8178
    7527      11.6836
    7528      11.0012
    7529      11.0170
    7530      11.1224
    7531      11.5077
    7532      10.7707
    7533      11.0312
    7534      10.7988
    7535      11.4187
    7536      10.9757
    7537      11.6131
    7538      11.2224
    7539      11.2612
    7540      11.6465
    7541      10.8358
    7542      10.6486
    7543      10.7810
    7544      10.9852
    7545      11.0094
    7546      11.3093
    7547      10.7564
    7548      11.8002
    7549      11.7030
    7550      10.9813
    7551      11.8245
    7552      11.2586
    7553      11.6609
    7554      11.2448
    7555      11.0406
    7556      10.8213
    7557      11.1298
    7558      11.0101
    7559      10.5379
    7560      10.0951
    7561      10.4468
    7562      10.7406
    7563      10.8375
    7564      10.3559
    7565      10.9273
    7566      11.3500
    7567      10.9817
    7568      11.0704
    7569      10.9749
    7570      10.7897
    7571      10.7316
    7572      11.0772
    7573      10.4220
    7574      10.8219
    7575      10.8775
    7576      10.8827
    7577      10.8560
    7578      11.2543
    7579      10.5317
    7580      10.4756
    7581      11.3495
    7582      11.4738
    7583      10.9451
    7584      11.8570
    7585      11.1396
    7586      11.2146
    7587      10.8815
    7588      10.4671
    7589      11.1696
    7590      10.9509
    7591      10.9006
    7592      11.0208
    7593      11.3048
    7594      11.1280
    7595      11.2187
    7596      10.8036
    7597      10.8717
    7598      10.7421
    7599      10.7591
    7600      11.1174
    7601      10.8356
    7602      10.9572
    7603      10.9934
    7604      11.2546
    7605      11.1985
    7606      11.3051
    7607      11.7292
    7608      11.8636
    7609      11.9972
    7610      11.4730
    7611      11.5151
    7612      11.9483
    7613      12.0733
    7614      12.0755
    7615      11.0057
    7616      11.3119
    7617      10.7917
    7618      11.4127
    7619      11.2800
    7620      11.3179
    7621      11.0453
    7622      10.6874
    7623      11.3223
    7624      11.1853
    7625      10.3112
    7626      10.7663
    7627      10.6649
    7628      10.6254
    7629      10.7874
    7630      10.4053
    7631      11.1212
    7632      10.6509
    7633      11.5096
    7634      10.5181
    7635      10.8681
    7636      11.7197
    7637      11.1266
    7638      11.4971
    7639      10.9780
    7640      12.0066
    7641      10.7107
    7642      12.2152
    7643      11.5643
    7644      11.8019
    7645      11.4389
    7646      11.1485
    7647      10.6845
    7648      11.0896
    7649      10.5523
    7650      10.7394
    7651      10.9606
    7652      10.3934
    7653      10.6826
    7654      10.6444
    7655      10.2521
    7656      11.2520
    7657      10.9624
    7658      10.8607
    7659      11.0987
    7660      10.7413
    7661      11.1590
    7662      11.2243
    7663      11.0206
    7664      11.4555
    7665      11.6413
    7666      11.9437
    7667      11.7166
    7668      11.6602
    7669      11.5985
    7670      11.6982
    7671      11.6821
    7672      11.2660
    7673      11.0153
    7674      11.2821
    7675      11.3943
    7676      11.2830
    7677      11.4275
    7678      11.0676
    7679      11.1264
    7680      11.4327
    7681      10.8909
    7682      11.5925
    7683      11.5288
    7684      11.5780
    7685      11.9869
    7686      11.3234
    7687      11.8225
    7688      11.3901
    7689      12.1722
    7690      11.4312
    7691      12.1464
    7692      11.3247
    7693      11.1066
    7694      11.2698
    7695      11.2208
    7696      11.3236
    7697      11.6201
    7698      11.5198
    7699      11.3016
    7700      10.9445
    7701      11.4286
    7702      11.3650
    7703      10.9529
    7704      11.1772
    7705      11.0032
    7706      11.5195
    7707      11.0896
    7708      11.0533
    7709      11.5774
    7710      12.4482
    7711      12.0171
    7712      11.6054
    7713      11.3375
    7714      10.6523
    7715      10.9217
    7716      11.3308
    7717      10.4218
    7718      10.8617
    7719      10.9410
    7720      10.7855
    7721      11.3331
    7722      11.5478
    7723      10.7597
    7724      10.3292
    7725      10.5727
    7726      10.5404
    7727      11.1938
    7728      10.9411
    7729      11.1800
    7730      11.3414
    7731      10.7825
    7732      11.3249
    7733      11.2659
    7734      11.2340
    7735      10.8525
    7736      10.9554
    7737      11.0047
    7738      11.5684
    7739      11.0244
    7740      11.5649
    7741      10.9228
    7742      11.7519
    7743      12.0658
    7744      11.3077
    7745      11.4860
    7746      11.8174
    7747      12.5302
    7748      12.4692
    7749      12.2866
    7750      12.3401
    7751      12.9458
    7752      12.4655
    7753      12.5953
    7754      12.1167
    7755      11.4680
    7756      11.7284
    7757      11.3798
    7758      12.4205
    7759      12.9089
    7760      13.0194
    7761      13.2804
    7762      13.3757
    7763      13.9701
    7764      13.2647
    7765      13.5796
    7766      13.7115
    7767      13.9430
    7768      13.5629
    7769      13.9123
    7770      13.3440
    7771      13.1449
    7772      12.9471
    7773      13.4586
    7774      14.2489
    7775      13.3431
    7776      13.2492
    7777      13.0290
    7778      13.1311
    7779      13.9187
    7780      13.9474
    7781      14.2704
    7782      13.9434
    7783      13.6645
    7784      14.5635
    7785      13.2548
    7786      14.0844
    7787      13.6987
    7788      13.8328
    7789      13.1497
    7790      13.2569
    7791      13.0146
    7792      12.3553
    7793      12.5360
    7794      12.4523
    7795      12.8536
    7796      12.4924
    7797      12.4380
    7798      12.1710
    7799      12.2549
    7800      12.5853
    7801      13.5040
    7802      13.4549
    7803      12.8063
    7804      13.1431
    7805      12.5371
    7806      12.9499
    7807      12.4912
    7808      13.1764
    7809      12.3362
    7810      12.2356
    7811      12.8002
    7812      12.7431
    7813      12.5266
    7814      12.6884
    7815      11.7955
    7816      12.0369
    7817      11.7439
    7818      11.9118
    7819      11.6749
    7820      12.0563
    7821      11.5385
    7822      11.6095
    7823      11.9588
    7824      11.9770
    7825      12.1559
    7826      12.0642
    7827      12.2704
    7828      11.7205
    7829      11.8097
    7830      11.9688
    7831      11.1519
    7832      11.5922
    7833      11.5591
    7834      11.7076
    7835      12.3612
    7836      11.8567
    7837      11.3751
    7838      11.4589
    7839      11.5045
    7840      12.1493
    7841      11.5846
    7842      11.9792
    7843      11.9808
    7844      11.3886
    7845      11.6796
    7846      11.8531
    7847      11.0944
    7848      12.2693
    7849      11.7112
    7850      11.5623
    7851      11.7649
    7852      11.1506
    7853      11.2455
    7854      11.1943
    7855      10.7308
    7856      11.3902
    7857      11.3634
    7858      11.8506
    7859      11.5370
    7860      12.6595
    7861      11.5366
    7862      11.6128
    7863      11.9451
    7864      12.5313
    7865      11.8687
    7866      12.0306
    7867      12.3252
    7868      11.9600
    7869      11.1925
    7870      11.8080
    7871      11.3974
    7872      11.3765
    7873      11.6006
    7874      11.4350
    7875      11.6155
    7876      11.6105
    7877      11.4103
    7878      11.6535
    7879      11.5125
    7880      11.5972
    7881      11.9115
    7882      11.5972
    7883      11.8494
    7884      12.0185
    7885      11.1204
    7886      11.7255
    7887      11.3707
    7888      11.3456
    7889      11.3832
    7890      11.0218
    7891      11.6045
    7892      11.4924
    7893      11.8036
    7894      11.3251
    7895      11.3141
    7896      10.9553
    7897      11.6970
    7898      11.9431
    7899      11.5881
    7900      11.3798
    7901      11.3040
    7902      11.2522
    7903      11.2088
    7904      11.0478
    7905      11.3597
    7906      11.8048
    7907      11.3167
    7908      11.5601
    7909      11.9747
    7910      10.9426
    7911      11.7824
    7912      11.6293
    7913      11.6767
    7914      11.3103
    7915      11.9648
    7916      11.5738
    7917      12.2663
    7918      11.1792
    7919      11.7319
    7920      11.6766
    7921      11.4912
    7922      11.5389
    7923      12.0068
    7924      12.0270
    7925      12.6390
    7926      11.7062
    7927      12.0315
    7928      11.9653
    7929      11.1610
    7930      11.1376
    7931      11.9639
    7932      11.6097
    7933      11.2793
    7934      11.0743
    7935      12.1612
    7936      12.4262
    7937      11.8263
    7938      12.4700
    7939      12.2291
    7940      11.3766
    7941      12.3309
    7942      11.4702
    7943      11.7301
    7944      12.2488
    7945      11.6203
    7946      11.4060
    7947      11.6602
    7948      11.1258
    7949      11.3423
    7950      11.3764
    7951      11.1259
    7952      10.8893
    7953      11.0315
    7954      11.4803
    7955      10.6821
    7956      11.4738
    7957      11.2135
    7958      11.4979
    7959      11.7014
    7960      10.9192
    7961      11.0520
    7962      11.1730
    7963      11.5425
    7964      11.5406
    7965      11.7125
    7966      12.1136
    7967      12.6449
    7968      12.7113
    7969      12.7649
    7970      13.4719
    7971      13.6770
    7972      13.6897
    7973      14.2636
    7974      13.6117
    7975      13.6264
    7976      13.9131
    7977      13.2665
    7978      13.4524
    7979      13.6619
    7980      12.9858
    7981      12.2978
    7982      12.4767
    7983      12.4218
    7984      12.8486
    7985      12.3231
    7986      12.3874
    7987      12.1412
    7988      13.0818
    7989      12.5182
    7990      12.2024
    7991      11.6833
    7992      11.9070
    7993      11.7135
    7994      12.5073
    7995      12.0121
    7996      11.9335
    7997      12.2081
    7998      11.8150
    7999      12.4533
    8000      12.0185
    8001      12.7470
    8002      12.6548
    8003      12.9927
    8004      13.1488
    8005      13.2219
    8006      12.4143
    8007      13.2301
    8008      13.0286
    8009      12.8452
    8010      11.7791
    8011      12.0837
    8012      13.2522
    8013      13.1294
    8014      13.1200
    8015      12.7178
    8016      12.7914
    8017      13.8824
    8018      12.8087
    8019      12.4718
    8020      12.2115
    8021      11.9526
    8022      11.8435
    8023      11.7905
    8024      12.2791
    8025      12.7118
    8026      12.2935
    8027      12.8080
    8028      12.8531
    8029      12.2916
    8030      12.9592
    8031      13.6404
    8032      13.4541
    8033      13.2701
    8034      13.2749
    8035      13.7204
    8036      13.4105
    8037      13.4372
    8038      13.4829
    8039      13.8039
    8040      13.9176
    8041      13.6013
    8042      13.5345
    8043      13.8948
    8044      13.8660
    8045      14.0326
    8046      14.1026
    8047      14.1034
    8048      13.7552
    8049      14.7427
    8050      13.6896
    8051      14.2676
    8052      15.1790
    8053      14.6988
    8054      14.3327
    8055      13.6236
    8056      13.5436
    8057      13.1711
    8058      13.6658
    8059      14.3951
    8060      13.7142
    8061      13.9192
    8062      13.5765
    8063      13.4907
    8064      13.9547
    8065      14.0418
    8066      14.7393
    8067      14.2365
    8068      14.6613
    8069      13.7905
    8070      14.1252
    8071      13.2069
    8072      12.8822
    8073      13.1821
    8074      13.1168
    8075      12.5238
    8076      12.3376
    8077      12.1085
    8078      12.1149
    8079      12.6856
    8080      12.6556
    8081      12.2973
    8082      12.6941
    8083      12.6609
    8084      13.0242
    8085      12.9589
    8086      13.3086
    8087      13.4648
    8088      13.3188
    8089      13.4043
    8090      12.9009
    8091      13.7811
    8092      14.0369
    8093      13.6553
    8094      13.4530
    8095      14.3917
    8096      14.7775
    8097      14.3124
    8098      15.1658
    8099      15.0620
    8100      14.6701
    8101      14.1304
    8102      14.9903
    8103      14.3709
    8104      14.2605
    8105      14.0208
    8106      14.6997
    8107      14.5884
    8108      14.3172
    8109      14.8302
    8110      13.4709
    8111      13.8199
    8112      14.4882
    8113      13.7878
    8114      14.1365
    8115      14.9419
    8116      15.3345
    8117      14.9437
    8118      16.0665
    8119      15.0796
    8120      16.0018
    8121      16.5411
    8122      16.2709
    8123      16.5407
    8124      15.2910
    8125      16.1788
    8126      16.4025
    8127      17.1649
    8128      17.0060
    8129      16.8352
    8130      17.2893
    8131      16.6287
    8132      16.9269
    8133      16.7988
    8134      16.2492
    8135      16.5618
    8136      16.2460
    8137      16.2779
    8138      16.3365
    8139      16.0824
    8140      15.5664
    8141      15.3379
    8142      15.5754
    8143      15.5574
    8144      16.2755
    8145      15.7405
    8146      14.9864
    8147      15.8159
    8148      14.2996
    8149      14.1898
    8150      14.5482
    8151      13.7688
    8152      14.3092
    8153      14.5735
    8154      14.8745
    8155      14.9462
    8156      14.8370
    8157      14.6119
    8158      14.1966
    8159      14.5783
    8160      14.0810
    8161      14.4883
    8162      13.9271
    8163      14.7226
    8164      15.8065
    8165      14.5120
    8166      14.4420
    8167      14.4823
    8168      14.3373
    8169      14.7284
    8170      14.3257
    8171      14.0346
    8172      14.2146
    8173      13.9536
    8174      14.1409
    8175      14.1647
    8176      14.1693
    8177      14.4747
    8178      14.2330
    8179      14.8235
    8180      14.7309
    8181      13.7617
    8182      14.2374
    8183      14.0948
    8184      13.8540
    8185      14.0692
    8186      13.5193
    8187      13.4972
    8188      13.0405
    8189      13.8882
    8190      13.9533
    8191      13.7215
    8192      13.5634
    8193      14.0403
    8194      13.9196
    8195      13.9142
    8196      13.7112
    8197      14.0215
    8198      13.9616
    8199      14.3631
    8200      14.0007
    8201      14.8582
    8202      14.3483
    8203      14.7596
    8204      14.1936
    8205      14.0406
    8206      14.4369
    8207      14.0452
    8208      14.1352
    8209      14.5677
    8210      14.3763
    8211      14.1261
    8212      14.1339
    8213      14.2171
    8214      14.2642
    8215      13.7601
    8216      13.8380
    8217      14.3139
    8218      14.2471
    8219      14.0216
    8220      13.5621
    8221      14.0968
    8222      13.9220
    8223      14.2512
    8224      14.2853
    8225      13.6586
    8226      13.6265
    8227      13.5907
    8228      13.6708
    8229      13.9269
    8230      14.2948
    8231      14.1337
    8232      13.3429
    8233      13.5883
    8234      14.4637
    8235      13.3986
    8236      13.7588
    8237      13.6763
    8238      13.9912
    8239      14.5372
    8240      15.3859
    8241      14.3433
    8242      13.9767
    8243      14.9794
    8244      14.2464
    8245      14.5964
    8246      14.3639
    8247      13.5074
    8248      13.7753
    8249      14.0936
    8250      13.8219
    8251      14.1796
    8252      14.8292
    8253      14.2272
    8254      14.7233
    8255      14.2202
    8256      13.7665
    8257      13.9833
    8258      14.6057
    8259      14.6645
    8260      14.3014
    8261      14.3197
    8262      13.9883
    8263      15.2903
    8264      13.8550
    8265      14.1186
    8266      13.6626
    8267      14.6429
    8268      14.1606
    8269      14.4930
    8270      13.9091
    8271      15.0265
    8272      14.3411
    8273      14.7669
    8274      15.7392
    8275      14.2310
    8276      14.4189
    8277      14.7259
    8278      14.8066
    8279      15.3075
    8280      14.9488
    8281      14.8453
    8282      14.1718
    8283      13.9366
    8284      14.1566
    8285      14.1324
    8286      14.6536
    8287      14.3090
    8288      14.6144
    8289      14.4224
    8290      14.4360
    8291      14.5831
    8292      13.7048
    8293      13.6927
    8294      14.7266
    8295      14.5115
    8296      14.8411
    8297      15.0966
    8298      14.8142
    8299      14.9795
    8300      14.4511
    8301      13.9063
    8302      14.1046
    8303      14.3310
    8304      14.5051
    8305      14.3203
    8306      13.9851
    8307      14.0978
    8308      13.9142
    8309      14.3900
    8310      14.1798
    8311      15.6595
    8312      15.0847
    8313      16.1686
    8314      16.9280
    8315      16.7616
    8316      16.6883
    8317      15.5324
    8318      15.7998
    8319      15.0175
    8320      15.1489
    8321      14.7272
    8322      15.2255
    8323      15.1912
    8324      15.5022
    8325      15.3399
    8326      14.7881
    8327      14.6088
    8328      14.3622
    8329      14.2214
    8330      15.0066
    8331      14.2060
    8332      14.4609
    8333      13.9620
    8334      14.4910
    8335      13.9842
    8336      14.0737
    8337      14.7545
    8338      13.9929
    8339      13.8036
    8340      14.0334
    8341      13.7161
    8342      15.0724
    8343      14.3783
    8344      14.1606
    8345      14.3378
    8346      14.4730
    8347      14.2143
    8348      13.9620
    8349      14.5615
    8350      14.0968
    8351      13.8419
    8352      13.9742
    8353      13.7922
    8354      13.4669
    8355      13.3658
    8356      14.1343
    8357      14.2272
    8358      13.9244
    8359      14.3697
    8360      14.2911
    8361      14.8880
    8362      15.2489
    8363      14.2602
    8364      14.0319
    8365      14.3575
    8366      14.3800
    8367      14.2408
    8368      14.8126
    8369      14.1587
    8370      14.8520
    8371      13.7199
    8372      13.7700
    8373      13.3410
    8374      13.2975
    8375      13.3100
    8376      13.9710
    8377      13.4541
    8378      13.7049
    8379      13.5007
    8380      13.4338
    8381      13.6044
    8382      13.2983
    8383      13.7815
    8384      13.6882
    8385      14.4382
    8386      13.9645
    8387      13.6919
    8388      13.6632
    8389      13.6008
    8390      14.0002
    8391      14.5973
    8392      14.6125
    8393      14.9018
    8394      15.4199
    8395      15.2928
    8396      14.8828
    8397      14.6535
    8398      14.8635
    8399      14.2575
    8400      13.6337
    8401      13.7404
    8402      14.7828
    8403      14.1233
    8404      14.3431
    8405      14.3497
    8406      14.8869
    8407      14.5964
    8408      15.0696
    8409      14.3314
    8410      14.7211
    8411      14.1019
    8412      13.9172
    8413      12.9951
    8414      14.3168
    8415      14.0651
    8416      13.6317
    8417      13.2592
    8418      14.4918
    8419      13.9525
    8420      14.6124
    8421      13.9528
    8422      13.8598
    8423      14.4135
    8424      14.0640
    8425      13.9534
    8426      14.6554
    8427      14.0325
    8428      14.4742
    8429      15.2175
    8430      14.4165
    8431      14.3453
    8432      14.2380
    8433      13.3725
    8434      13.9734
    8435      13.6193
    8436      13.1903
    8437      12.8019
    8438      12.2834
    8439      12.0501
    8440      11.5773
    8441      11.7031
    8442      12.4595
    8443      12.4565
    8444      11.9929
    8445      12.9984
    8446      11.9272
    8447      13.0093
    8448      11.4008
    8449      12.3438
    8450      12.5219
    8451      13.3376
    8452      13.8622
    8453      13.0183
    8454      13.0467
    8455      12.3323
    8456      12.9374
    8457      12.1419
    8458      12.8595
    8459      12.9272
    8460      13.4854
    8461      12.6816
    8462      12.7356
    8463      12.5110
    8464      12.0121
    8465      13.3323
    8466      13.0984
    8467      13.2072
    8468      12.9304
    8469      12.7681
    8470      13.8127
    8471      12.6573
    8472      13.2237
    8473      13.7799
    8474      13.6277
    8475      13.4330
    8476      13.0638
    8477      13.3505
    8478      13.7446
    8479      13.0129
    8480      14.3715
    8481      12.8473
    8482      14.4131
    8483      14.5384
    8484      14.6619
    8485      14.0734
    8486      14.4235
    8487      14.7498
    8488      14.7167
    8489      14.7847
    8490      15.3107
    8491      14.4772
    8492      14.5137
    8493      13.0910
    8494      14.0337
    8495      13.6573
    8496      13.4454
    8497      13.8969
    8498      13.4909
    8499      13.3560
    8500      13.5133
    8501      13.3414
    8502      13.5866
    8503      13.6496
    8504      14.0177
    8505      13.6135
    8506      13.4256
    8507      13.2903
    8508      13.8462
    8509      14.2781
    8510      14.5768
    8511      14.0783
    8512      14.5014
    8513      14.1239
    8514      14.6231
    8515      14.1255
    8516      14.6903
    8517      13.4273
    8518      14.5670
    8519      13.9329
    8520      14.5821
    8521      13.7028
    8522      13.4314
    8523      14.0157
    8524      13.9856
    8525      14.0613
    8526      13.6338
    8527      13.5900
    8528      14.3670
    8529      14.0008
    8530      13.8472
    8531      13.4829
    8532      13.4530
    8533      13.3148
    8534      13.3683
    8535      14.2187
    8536      13.9329
    8537      13.4955
    8538      12.9825
    8539      12.2565
    8540      12.3820
    8541      12.1232
    8542      12.1011
    8543      12.0280
    8544      12.3884
    8545      12.8451
    8546      13.8834
    8547      13.0807
    8548      12.8056
    8549      13.0286
    8550      13.7707
    8551      12.9504
    8552      13.5100
    8553      13.4928
    8554      13.5420
    8555      13.2132
    8556      12.8154
    8557      12.9611
    8558      12.6942
    8559      12.4487
    8560      12.5012
    8561      12.5545
    8562      12.0224
    8563      12.9451
    8564      12.3174
    8565      13.2139
    8566      12.8765
    8567      13.4461
    8568      13.6945
    8569      14.1732
    8570      13.7417
    8571      14.2960
    8572      14.1401
    8573      13.6789
    8574      13.8942
    8575      13.9954
    8576      13.8149
    8577      13.6493
    8578      12.8464
    8579      14.1525
    8580      13.3721
    8581      13.2242
    8582      12.9623
    8583      13.4626
    8584      13.6439
    8585      13.3135
    8586      13.4580
    8587      12.3499
    8588      11.8841
    8589      12.2610
    8590      11.7994
    8591      11.9023
    8592      12.4658
    8593      11.9327
    8594      11.8847
    8595      11.8583
    8596      12.5815
    8597      12.2215
    8598      11.9959
    8599      11.2008
    8600      11.5438
    8601      11.7623
    8602      11.7597
    8603      11.3449
    8604      11.9393
    8605      12.0288
    8606      11.6096
    8607      11.7598
    8608      12.5559
    8609      12.1785
    8610      11.9802
    8611      11.5527
    8612      11.6551
    8613      11.6247
    8614      12.4732
    8615      12.0460
    8616      11.7241
    8617      11.8412
    8618      11.7231
    8619      11.8517
    8620      11.8615
    8621      11.8366
    8622      11.7279
    8623      12.5366
    8624      11.9040
    8625      12.3472
    8626      12.3702
    8627      12.3796
    8628      12.2738
    8629      11.5937
    8630      12.0389
    8631      12.4853
    8632      12.4070
    8633      12.2518
    8634      12.4047
    8635      11.7304
    8636      11.4002
    8637      11.5925
    8638      11.3037
    8639      11.9219
    8640      11.2760
    8641      11.3744
    8642      10.9095
    8643      10.8622
    8644      11.2463
    8645      11.1994
    8646      10.3169
    8647      10.7013
    8648      10.5168
    8649      11.2591
    8650      11.1893
    8651      11.1726
    8652      11.4916
    8653      10.4374
    8654      10.7461
    8655      10.1974
    8656      10.8687
    8657      11.0871
    8658      11.3730
    8659      11.0399
    8660      11.0563
    8661      11.0825
    8662      10.8977
    8663      11.0802
    8664      11.4150
    8665      11.3651
    8666      11.1503
    8667      11.8026
    8668      11.6018
    8669      11.2639
    8670      11.0447
    8671      11.2576
    8672      10.4381
    8673      10.8924
    8674      10.0041
    8675      10.2581
    8676       9.5968
    8677      10.5027
    8678      10.3729
    8679       9.8370
    8680      10.2653
    8681      10.3071
    8682      10.8006
    8683      10.4345
    8684      10.4242
    8685      10.5885
    8686      10.0314
    8687      10.5754
    8688      10.6752
    8689       9.8520
    8690      10.5033
    8691       9.7700
    8692      10.0579
    8693      10.5847
    8694      10.4463
    8695      10.9434
    8696      11.0677
    8697      11.2412
    8698      11.1026
    8699      11.2068
    8700      10.9939
    8701      11.5125
    8702      11.4966
    8703      11.5132
    8704      12.1165
    8705      12.0780
    8706      12.5119
    8707      12.1502
    8708      11.9387
    8709      11.3593
    8710      11.8275
    8711      12.0088
    8712      11.9654
    8713      11.0037
    8714      11.4599
    8715      11.1355
    8716      11.8958
    8717      11.3326
    8718      11.2344
    8719      11.6811
    8720      10.7444
    8721      10.9597
    8722      10.6563
    8723      10.7546
    8724      11.1671
    8725      11.1520
    8726      11.1924
    8727      11.4926
    8728      10.7653
    8729      10.9124
    8730      11.1600
    8731      11.0485
    8732      11.2969
    8733      10.5600
    8734      10.5299
    8735      10.8295
    8736      10.6616
    8737      10.5847
    8738      10.8707
    8739      10.5518
    8740      10.6486
    8741      10.2882
    8742      10.3355
    8743      10.0797
    8744      10.3767
    8745      10.0186
    8746       9.7353
    8747       9.9395
    8748      10.8056
    8749      10.7337
    8750      10.3829
    8751       9.8674
    8752      10.3001
    8753      10.5374
    8754      10.3182
    8755       9.6276
    8756      10.5835
    8757      10.1877
    8758      11.0075
    8759      11.0689
    8760      10.3658
    8761      10.5258
    8762      10.6107
    8763       9.8909
    8764      10.2588
    8765      10.8151
    8766      10.1939
    8767       9.7789
    8768      10.1000
    8769       9.9605
    8770       9.6581
    8771       9.3609
    8772       9.8428
    8773       9.7170
    8774      10.0926
    8775      10.4446
    8776      10.3331
    8777      10.1009
    8778       9.7137
    8779       9.7146
    8780       9.7471
    8781      10.4344
    8782       9.9837
    8783      10.8609
    8784      10.4631
    8785       9.4566
    8786       9.9684
    8787      10.0937
    8788      11.2391
    8789      10.4426
    8790       9.9511
    8791      10.4763
    8792      10.7446
    8793      10.7511
    8794      10.3922
    8795      10.4218
    8796      10.5304
    8797      10.0664
    8798       9.9333
    8799       9.7333
    8800      10.3005
    8801      10.0722
    8802      10.3033
    8803      10.3571
    8804      10.7748
    8805      10.6968
    8806      11.1909
    8807      10.5578
    8808      10.2521
    8809      10.5256
    8810      10.7169
    8811      10.5920
    8812       9.8329
    8813       9.9588
    8814      10.9743
    8815      10.4759
    8816      10.3773
    8817      10.4123
    8818      10.1830
    8819      10.6717
    8820      10.0967
    8821      10.5632
    8822       9.9641
    8823      11.3070
    8824      10.7593
    8825      10.2919
    8826      10.1688
    8827       9.9990
    8828      10.1827
    8829      10.5129
    8830       9.9175
    8831      10.3094
    8832      10.6083
    8833      10.4134
    8834      10.3637
    8835       9.7828
    8836       9.0570
    8837       9.9026
    8838      10.0029
    8839      10.4011
    8840      10.6092
    8841      10.6572
    8842      10.3262
    8843      10.4033
    8844      10.5283
    8845      11.0286
    8846      10.7394
    8847       9.8624
    8848      10.4759
    8849      10.8099
    8850      10.1470
    8851      11.1254
    8852      10.7265
    8853      11.9153
    8854      10.9760
    8855      10.7344
    8856      11.0125
    8857      10.9963
    8858      10.5443
    8859      10.1802
    8860      10.0401
    8861      10.1120
    8862      10.4194
    8863       9.8068
    8864      10.8475
    8865       9.7782
    8866      10.1217
    8867       9.7747
    8868       9.8203
    8869      10.4008
    8870      10.7541
    8871      10.5212
    8872      10.4435
    8873      10.9160
    8874      10.6466
    8875      10.9140
    8876      10.6271
    8877      11.3302
    8878      10.7546
    8879      10.7761
    8880      11.0802
    8881      10.2242
    8882      11.1009
    8883      10.2825
    8884      10.4045
    8885      10.2917
    8886      11.1397
    8887      10.6246
    8888      10.5124
    8889      11.4155
    8890      11.4227
    8891      11.3558
    8892      11.4557
    8893      11.5029
    8894      11.6727
    8895      11.2950
    8896      10.7895
    8897      10.5472
    8898      11.0500
    8899      10.9737
    8900      11.0097
    8901      10.6818
    8902      10.2914
    8903      10.7106
    8904      10.1061
    8905      10.5341
    8906      11.1466
    8907      10.7927
    8908      10.8615
    8909      11.0093
    8910      10.7188
    8911      10.9941
    8912      10.5650
    8913      10.9467
    8914      10.8985
    8915      11.0748
    8916      10.9828
    8917       9.8941
    8918      10.7332
    8919      10.7988
    8920      11.6238
    8921      11.4169
    8922      11.5966
    8923      11.5899
    8924      10.8504
    8925      10.4361
    8926      10.6726
    8927      10.1070
    8928      10.3077
    8929      10.6459
    8930      10.8308
    8931      11.1325
    8932      11.9158
    8933      11.4714
    8934      11.8939
    8935      11.2364
    8936      11.8147
    8937      11.5844
    8938      11.1375
    8939      11.1239
    8940      11.4655
    8941      11.4639
    8942      11.9479
    8943      11.5066
    8944      11.5908
    8945      11.3396
    8946      11.3416
    8947      11.0246
    8948      11.2182
    8949      10.4205
    8950      11.4522
    8951      10.6674
    8952      10.4947
    8953      10.4418
    8954       9.8376
    8955       9.7103
    8956       9.9212
    8957       9.9464
    8958      10.2710
    8959      10.6946
    8960       9.9262
    8961      10.2635
    8962      10.3536
    8963      10.3414
    8964      10.8822
    8965      10.7977
    8966      11.2740
    8967      10.5397
    8968      10.7608
    8969      10.6389
    8970      10.5358
    8971      10.5237
    8972      10.8518
    8973      10.6678
    8974      10.7660
    8975      10.6689
    8976      10.8721
    8977      10.4102
    8978      10.6483
    8979      10.3888
    8980      11.2708
    8981      10.9865
    8982      11.5238
    8983      11.2097
    8984      10.8272
    8985      11.1809
    8986      10.6012
    8987      10.6555
    8988      10.6897
    8989      10.8560
    8990      12.0600
    8991      11.9984
    8992      11.3848
    8993      12.2581
    8994      12.6345
    8995      12.7007
    8996      12.7292
    8997      12.8928
    8998      12.4725
    8999      12.4835
    9000      12.9466
    9001      12.5656
    9002      12.2807
    9003      12.0857
    9004      12.4909
    9005      12.8283
    9006      11.8728
    9007      12.1456
    9008      12.0718
    9009      12.0439
    9010      11.3995
    9011      12.5126
    9012      11.9649
    9013      12.2269
    9014      12.7255
    9015      12.7361
    9016      11.7292
    9017      12.9342
    9018      11.9711
    9019      12.5877
    9020      12.5552
    9021      13.0166
    9022      12.9023
    9023      13.1885
    9024      13.0743
    9025      13.1989
    9026      12.6992
    9027      12.9010
    9028      13.3328
    9029      12.2581
    9030      12.8907
    9031      12.2169
    9032      12.5386
    9033      12.2467
    9034      12.8691
    9035      13.0604
    9036      12.9297
    9037      12.8972
    9038      13.0202
    9039      12.4613
    9040      12.1144
    9041      12.6871
    9042      12.1458
    9043      11.3185
    9044      11.5287
    9045      12.2149
    9046      11.4755
    9047      10.3580
    9048      11.1167
    9049      11.3244
    9050      11.3207
    9051      10.7483
    9052      10.8557
    9053      11.0693
    9054      11.0371
    9055      11.0146
    9056      10.6258
    9057      10.9629
    9058      10.7264
    9059      10.5686
    9060      10.7498
    9061      10.4077
    9062       9.9614
    9063      10.7616
    9064      10.8318
    9065      10.3479
    9066      10.1475
    9067       9.8257
    9068      10.3310
    9069      10.8587
    9070      10.2409
    9071      10.9569
    9072      10.3784
    9073       9.9942
    9074      10.2412
    9075      10.1224
    9076      10.7181
    9077      10.7978
    9078      10.4927
    9079      10.5492
    9080      10.5677
    9081      10.5415
    9082      10.6281
    9083      10.7992
    9084      10.3885
    9085      11.3715
    9086      10.6314
    9087      10.5872
    9088      10.7801
    9089      10.6723
    9090      10.5823
    9091      11.0179
    9092      10.7570
    9093      10.9887
    9094      10.3652
    9095      10.7337
    9096      10.8234
    9097      10.5231
    9098      10.6451
    9099      10.3388
    9100      10.7364
    9101      10.0227
    9102      10.9100
    9103      10.4335
    9104      11.1012
    9105      10.7159
    9106      10.9228
    9107      11.1575
    9108      11.2190
    9109      10.9824
    9110      10.2850
    9111      11.0464
    9112      11.0118
    9113      10.4474
    9114      10.7456
    9115      10.9773
    9116      10.5625
    9117      11.2696
    9118      11.4192
    9119      10.9863
    9120      11.5011
    9121      10.8915
    9122      11.4275
    9123      11.0500
    9124      11.2863
    9125      11.5082
    9126      11.4058
    9127      11.2180
    9128      11.7640
    9129      11.3167
    9130      10.9840
    9131      11.6556
    9132      11.1618
    9133      11.1033
    9134      11.5387
    9135      11.2799
    9136      12.4112
    9137      12.1457
    9138      12.3918
    9139      11.9242
    9140      12.1857
    9141      11.9859
    9142      12.0675
    9143      12.4572
    9144      12.6632
    9145      12.1720
    9146      12.6693
    9147      12.7910
    9148      12.0580
    9149      12.7938
    9150      12.3701
    9151      12.7663
    9152      13.4053
    9153      13.6718
    9154      13.3225
    9155      13.4644
    9156      14.3693
    9157      13.7272
    9158      13.7130
    9159      13.9051
    9160      13.2119
    9161      13.0128
    9162      12.8226
    9163      13.0403
    9164      12.3275
    9165      12.1623
    9166      12.2793
    9167      11.4625
    9168      11.9523
    9169      11.7834
    9170      11.9430
    9171      12.2757
    9172      13.1597
    9173      12.8878
    9174      12.8831
    9175      12.4252
    9176      12.3174
    9177      12.0760
    9178      12.7944
    9179      12.3403
    9180      12.2604
    9181      11.6441
    9182      12.1185
    9183      12.0579
    9184      11.6680
    9185      12.0620
    9186      12.1962
    9187      11.9718
    9188      12.3383
    9189      11.7563
    9190      11.1827
    9191      12.1811
    9192      11.4220
    9193      11.5768
    9194      11.8582
    9195      11.8943
    9196      11.7981
    9197      11.4814
    9198      10.8311
    9199      11.8949
    9200      11.5284
    9201      12.0642
    9202      11.3938
    9203      11.5855
    9204      11.7605
    9205      11.6644
    9206      11.2408
    9207      10.9363
    9208      10.9099
    9209      10.7521
    9210      10.4814
    9211      10.0645
    9212      10.5136
    9213      10.0665
    9214      11.0700
    9215      10.7309
    9216      11.2409
    9217      10.8518
    9218      11.0683
    9219      11.2200
    9220      11.2085
    9221      11.3537
    9222      10.9699
    9223      11.0827
    9224      11.2818
    9225      10.7652
    9226      11.3031
    9227      10.8801
    9228      11.3752
    9229      11.3654
    9230      10.9534
    9231      11.4361
    9232      11.9658
    9233      11.6272
    9234      11.6869
    9235      12.0285
    9236      12.0464
    9237      12.9903
    9238      12.8967
    9239      11.5700
    9240      11.9231
    9241      11.3323
    9242      11.9478
    9243      11.4187
    9244      11.7039
    9245      11.5454
    9246      12.0682
    9247      11.8185
    9248      11.4162
    9249      12.0318
    9250      12.3146
    9251      11.9960
    9252      11.9454
    9253      12.5181
    9254      11.7239
    9255      12.5573
    9256      11.7667
    9257      12.0556
    9258      11.8161
    9259      10.9199
    9260      11.1241
    9261      11.0328
    9262      10.7220
    9263      10.6225
    9264      10.2605
    9265      10.6389
    9266      10.9152
    9267      10.8024
    9268      11.3140
    9269      11.1420
    9270      10.4729
    9271      11.7731
    9272      11.1099
    9273      11.6309
    9274      11.8081
    9275      11.8500
    9276      11.5953
    9277      11.5119
    9278      11.6147
    9279      11.3361
    9280      10.5859
    9281      11.2819
    9282      11.3332
    9283      11.3344
    9284      11.5642
    9285      11.3347
    9286      11.4764
    9287      11.7828
    9288      11.0944
    9289      11.4030
    9290      11.5108
    9291      11.0390
    9292      11.0633
    9293      10.6676
    9294      10.6450
    9295      11.4831
    9296      11.4338
    9297      10.9841
    9298      11.6114
    9299      11.4596
    9300      11.7639
    9301      11.6300
    9302      11.3869
    9303      11.7095
    9304      12.0264
    9305      12.3118
    9306      12.8529
    9307      12.7318
    9308      12.6396
    9309      12.7909
    9310      12.4377
    9311      12.0477
    9312      13.1663
    9313      12.1423
    9314      11.9888
    9315      12.0082
    9316      11.9832
    9317      12.1446
    9318      12.2230
    9319      12.2198
    9320      11.9770
    9321      11.7628
    9322      11.6676
    9323      12.2670
    9324      11.1345
    9325      11.6775
    9326      11.5200
    9327      12.3784
    9328      11.9866
    9329      11.7071
    9330      11.9476
    9331      10.8405
    9332      11.4332
    9333      11.5140
    9334      11.2012
    9335      11.0189
    9336      10.8264
    9337      10.6759
    9338      10.5677
    9339      10.5944
    9340      11.4178
    9341      10.8845
    9342      10.8296
    9343      11.7957
    9344      10.9270
    9345      11.2755
    9346      11.5989
    9347      11.1702
    9348      11.4340
    9349      10.9367
    9350      11.3760
    9351      11.3459
    9352      11.5698
    9353      11.8704
    9354      10.9264
    9355      11.2881
    9356      11.6752
    9357      11.5000
    9358      11.4364
    9359      11.3426
    9360      11.5101
    9361      11.3124
    9362      11.3439
    9363      11.1393
    9364      11.2140
    9365      11.2860
    9366      11.4424
    9367      11.3994
    9368      11.2772
    9369      10.6719
    9370      10.8674
    9371      11.1750
    9372      10.8781
    9373      10.5434
    9374      11.2454
    9375      10.9491
    9376      10.9265
    9377      11.2245
    9378      11.0151
    9379      11.3015
    9380      11.4680
    9381      11.4198
    9382      11.4124
    9383      11.1679
    9384      11.6979
    9385      11.7192
    9386      11.1225
    9387      11.8069
    9388      10.9739
    9389      11.3139
    9390      11.1987
    9391      10.8828
    9392      10.7509
    9393      10.4744
    9394      11.0840
    9395      11.0807
    9396      11.2530
    9397      11.2424
    9398      11.3870
    9399      11.2072
    9400      10.9710
    9401      11.2918
    9402      11.0358
    9403      10.8963
    9404      11.0021
    9405      10.6471
    9406      10.1384
    9407      10.6183
    9408      10.9348
    9409      11.1495
    9410      10.6405
    9411      10.8649
    9412      10.8040
    9413      10.6271
    9414      10.4922
    9415      10.0851
    9416      10.2519
    9417      10.5985
    9418      10.9236
    9419      11.8876
    9420      11.2908
    9421      11.2632
    9422      10.7295
    9423      10.7163
    9424      10.5134
    9425      10.8010
    9426      10.6976
    9427      10.9258
    9428      11.5860
    9429      10.9858
    9430      10.5481
    9431      11.0873
    9432      11.3780
    9433      11.0507
    9434      11.0912
    9435      11.5989
    9436      11.8107
    9437      11.4455
    9438      11.0747
    9439      11.5421
    9440      11.8044
    9441      11.1994
    9442      11.2239
    9443      12.0865
    9444      11.5098
    9445      11.1740
    9446      11.7324
    9447      11.9119
    9448      11.3384
    9449      11.1545
    9450      10.5997
    9451      12.0391
    9452      10.8351
    9453      11.6582
    9454      11.6362
    9455      11.3851
    9456      11.7224
    9457      11.9036
    9458      12.3075
    9459      11.8617
    9460      12.0166
    9461      11.7856
    9462      11.6815
    9463      12.4772
    9464      12.3227
    9465      12.4215
    9466      11.9123
    9467      11.7088
    9468      12.1339
    9469      11.6836
    9470      11.8282
    9471      11.1537
    9472      11.5233
    9473      11.5906
    9474      11.5253
    9475      10.9487
    9476      11.2824
    9477      11.7783
    9478      11.2271
    9479      11.5871
    9480      11.1672
    9481      11.1813
    9482      11.2404
    9483      11.0733
    9484      11.6595
    9485      12.5906
    9486      11.6832
    9487      11.8372
    9488      12.3991
    9489      11.6844
    9490      11.9427
    9491      12.0892
    9492      11.6334
    9493      12.1733
    9494      12.7512
    9495      13.1680
    9496      13.0266
    9497      13.1271
    9498      13.4663
    9499      12.9676
    9500      13.4649
    9501      13.3912
    9502      13.5841
    9503      12.6655
    9504      12.8812
    9505      13.4895
    9506      12.8834
    9507      12.9917
    9508      12.1186
    9509      12.8097
    9510      12.1988
    9511      12.4683
    9512      12.9033
    9513      12.3602
    9514      11.7601
    9515      11.5640
    9516      12.0087
    9517      11.7620
    9518      11.5881
    9519      11.9780
    9520      12.7212
    9521      12.8838
    9522      12.8329
    9523      13.1001
    9524      13.1432
    9525      12.3678
    9526      12.4195
    9527      12.5261
    9528      13.0440
    9529      13.0000
    9530      12.8077
    9531      11.2821
    9532      13.1325
    9533      12.1735
    9534      12.4786
    9535      12.7817
    9536      12.6609
    9537      12.4931
    9538      12.6418
    9539      11.9386
    9540      12.0177
    9541      10.7333
    9542      11.8574
    9543      11.5394
    9544      11.3927
    9545      11.9990
    9546      11.9736
    9547      11.6251
    9548      11.2685
    9549      11.2572
    9550      11.9212
    9551      12.0645
    9552      11.7171
    9553      11.9858
    9554      11.7722
    9555      12.5555
    9556      12.3223
    9557      11.5215
    9558      12.4161
    9559      11.3923
    9560      10.9674
    9561      11.1476
    9562      10.8277
    9563      10.7417
    9564      11.9238
    9565      11.6479
    9566      11.8750
    9567      11.7447
    9568      12.2792
    9569      12.4556
    9570      12.7783
    9571      12.1827
    9572      12.3516
    9573      12.1957
    9574      12.3195
    9575      11.3923
    9576      11.7960
    9577      12.0054
    9578      12.6637
    9579      11.9744
    9580      11.3425
    9581      11.6856
    9582      12.0908
    9583      11.6759
    9584      11.7865
    9585      11.8518
    9586      11.6820
    9587      11.3958
    9588      11.6182
    9589      12.0869
    9590      12.1528
    9591      11.2567
    9592      12.5299
    9593      12.0124
    9594      12.2407
    9595      11.1836
    9596      12.0669
    9597      11.8388
    9598      11.8059
    9599      11.8491
    9600      12.4098
    9601      11.7092
    9602      12.5823
    9603      12.4649
    9604      13.0281
    9605      12.3960
    9606      12.8428
    9607      11.9876
    9608      12.5890
    9609      11.6756
    9610      12.0085
    9611      12.0862
    9612      12.7078
    9613      12.7000
    9614      12.3142
    9615      12.2517
    9616      12.7630
    9617      12.9179
    9618      12.5763
    9619      12.6876
    9620      12.6456
    9621      11.7662
    9622      11.9079
    9623      12.2902
    9624      11.6109
    9625      12.1506
    9626      11.9495
    9627      12.0068
    9628      11.8464
    9629      11.8052
    9630      12.5765
    9631      11.8327
    9632      12.1377
    9633      12.5823
    9634      13.0735
    9635      12.6564
    9636      12.4437
    9637      13.0660
    9638      12.5109
    9639      11.7617
    9640      12.1923
    9641      12.9817
    9642      12.4596
    9643      12.4764
    9644      11.9622
    9645      12.4159
    9646      13.0087
    9647      13.0246
    9648      12.1434
    9649      12.8057
    9650      12.3181
    9651      12.6157
    9652      12.2527
    9653      12.0376
    9654      12.4728
    9655      12.3042
    9656      12.4757
    9657      12.1823
    9658      11.7956
    9659      12.2268
    9660      12.1584
    9661      11.7268
    9662      11.8668
    9663      12.2136
    9664      11.6074
    9665      11.7524
    9666      11.2305
    9667      11.8564
    9668      11.7737
    9669      11.7237
    9670      11.4179
    9671      11.7729
    9672      10.9900
    9673      10.9045
    9674      11.3262
    9675      11.1774
    9676      11.4824
    9677      11.0916
    9678      11.1977
    9679      11.3123
    9680      11.9552
    9681      11.2817
    9682      11.3390
    9683      11.7341
    9684      11.6998
    9685      11.9164
    9686      11.7150
    9687      12.2795
    9688      11.8502
    9689      11.7991
    9690      11.8341
    9691      12.0914
    9692      12.0299
    9693      11.5332
    9694      11.4417
    9695      11.0974
    9696      11.3921
    9697      11.3280
    9698      11.4759
    9699      12.5649
    9700      12.8848
    9701      12.4381
    9702      11.5444
    9703      11.7669
    9704      12.2081
    9705      12.5944
    9706      12.2120
    9707      12.1489
    9708      12.1015
    9709      11.4523
    9710      11.9979
    9711      12.0717
    9712      12.0024
    9713      11.8791
    9714      11.4206
    9715      11.1185
    9716      11.9926
    9717      11.0770
    9718      11.3340
    9719      11.6727
    9720      11.2436
    9721      11.8506
    9722      11.1109
    9723      10.8307
    9724      10.9255
    9725      11.1746
    9726      11.2959
    9727      11.1654
    9728      11.0776
    9729      11.0541
    9730      11.0921
    9731      10.6761
    9732      10.9152
    9733      11.0090
    9734      11.2825
    9735      11.0573
    9736      11.5723
    9737      11.5262
    9738      11.1869
    9739      11.1857
    9740      10.9775
    9741      10.8034
    9742      11.6976
    9743      11.4432
    9744      11.3312
    9745      11.5920
    9746      11.0665
    9747      11.0865
    9748      11.1998
    9749      10.6016
    9750      11.1736
    9751      10.7320
    9752      10.5993
    9753      10.6723
    9754      11.1144
    9755      10.3445
    9756      11.2514
    9757      10.6791
    9758      10.5281
    9759      10.6187
    9760      10.1073
    9761      11.1306
    9762      10.6890
    9763      10.5009
    9764      11.1017
    9765      11.0396
    9766      10.9314
    9767      11.4012
    9768      11.0143
    9769      10.9137
    9770      10.9263
    9771      11.4868
    9772      10.8017
    9773      10.8311
    9774      10.5449
    9775      10.5247
    9776      10.9925
    9777      10.5980
    9778      10.2324
    9779      10.9599
    9780      11.0480
    9781      10.9826
    9782      10.4256
    9783      10.6993
    9784      11.0244
    9785      11.1884
    9786      11.5551
    9787      11.1231
    9788      11.2528
    9789      11.0571
    9790      11.4790
    9791      11.4062
    9792      11.2642
    9793      10.9873
    9794      10.8275
    9795      11.4583
    9796      11.5249
    9797      11.1259
    9798      12.1714
    9799      11.7370
    9800      11.3165
    9801      11.2372
    9802      11.7305
    9803      11.5869
    9804      11.7014
    9805      11.3331
    9806      11.0564
    9807      10.9727
    9808      10.5579
    9809      11.3686
    9810      11.1759
    9811      11.0649
    9812      10.9816
    9813      11.0707
    9814      11.5253
    9815      11.6439
    9816      11.2576
    9817      11.0978
    9818      11.0005
    9819      11.3209
    9820      11.4541
    9821      11.7638
    9822      11.3448
    9823      11.8388
    9824      10.8273
    9825      11.7335
    9826      11.9320
    9827      11.4992
    9828      10.3890
    9829      10.7754
    9830      10.8291
    9831      10.9863
    9832      11.1940
    9833      11.1250
    9834      11.3721
    9835      11.7847
    9836      11.1875
    9837      11.4130
    9838      11.6278
    9839      11.6783
    9840      11.0901
    9841      11.3355
    9842      11.7672
    9843      11.0871
    9844      11.3494
    9845      11.4589
    9846      11.5097
    9847      12.1020
    9848      11.5833
    9849      11.9815
    9850      11.3210
    9851      11.3490
    9852      11.6381
    9853      12.3235
    9854      12.6840
    9855      12.6394
    9856      12.3996
    9857      12.2434
    9858      11.9863
    9859      11.6310
    9860      11.5264
    9861      12.0640
    9862      12.4222
    9863      12.1038
    9864      12.1305
    9865      12.5086
    9866      12.3750
    9867      12.5743
    9868      12.1143
    9869      11.9114
    9870      12.4394
    9871      12.1803
    9872      12.5348
    9873      12.3386
    9874      12.7263
    9875      13.3770
    9876      12.8045
    9877      12.1411
    9878      12.4736
    9879      12.4755
    9880      11.6746
    9881      11.8341
    9882      11.6395
    9883      11.8163
    9884      12.2300
    9885      11.3849
    9886      11.6499
    9887      11.9583
    9888      11.6243
    9889      11.4129
    9890      11.4655
    9891      11.5363
    9892      11.5057
    9893      11.0738
    9894      10.9585
    9895      11.1254
    9896      11.2870
    9897      11.4833
    9898      11.3092
    9899      11.2687
    9900      11.1479
    9901      10.9119
    9902      11.7193
    9903      11.4785
    9904      11.6767
    9905      11.4346
    9906      11.8616
    9907      11.1281
    9908      11.0152
    9909      10.8490
    9910      11.2094
    9911      10.9686
    9912      11.7036
    9913      11.6683
    9914      12.1324
    9915      11.5869
    9916      12.5876
    9917      11.8892
    9918      12.0732
    9919      12.3360
    9920      11.5652
    9921      11.8452
    9922      12.0966
    9923      11.5550
    9924      11.4858
    9925      11.7211
    9926      13.0773
    9927      12.7748
    9928      12.4716
    9929      11.7944
    9930      12.2085
    9931      12.5482
    9932      12.5903
    9933      11.9250
    9934      11.9786
    9935      11.7863
    9936      12.4318
    9937      12.8300
    9938      12.4432
    9939      12.9311
    9940      12.3258
    9941      12.1591
    9942      11.8582
    9943      11.8105
    9944      12.1058
    9945      12.3121
    9946      12.2694
    9947      11.9002
    9948      11.7361
    9949      11.7691
    9950      11.4104
    9951      11.6559
    9952      11.8646
    9953      11.8030
    9954      11.5492
    9955      11.3789
    9956      12.0014
    9957      12.0942
    9958      11.8771
    9959      12.3123
    9960      12.3030
    9961      11.6102
    9962      12.0723
    9963      11.6221
    9964      11.6528
    9965      11.8901
    9966      12.3988
    9967      11.6829
    9968      11.6021
    9969      11.6153
    9970      11.4592
    9971      11.9164
    9972      12.1349
    9973      11.4992
    9974      12.0376
    9975      11.2011
    9976      11.1541
    9977      11.6090
    9978      11.9330
    9979      11.6402
    9980      11.6757
    9981      11.9284
    9982      10.9584
    9983      10.9056
    9984      10.8225
    9985      10.1987
    9986      10.3241
    9987      10.0338
    9988      10.2894
    9989      10.0321
    9990      10.2560
    9991      10.2555
    9992       9.9698
    9993      10.0574
    9994       9.8492
    9995      11.1980
    9996      10.4666
    9997      10.5263
    9998      10.9002
    9999      10.7229
   10000      10.6859
   10001      14.1003
   10002      13.9687
   10003      14.2537
   10004      14.3162
   10005      14.4466
   10006      13.9303
   10007      13.7714
   10008      14.0072
   10009      13.8501
   10010      13.8458
   10011      13.1565
   10012      14.0023
   10013      13.4766
   10014      13.6642
   10015      13.1199
   10016      13.1939
   10017      13.5185
   10018      13.7520
   10019      13.9504
   10020      13.4557
   10021      14.4611
   10022      14.3359
   10023      14.3013
   10024      14.1053
   10025      14.2161
   10026      13.5138
   10027      14.3397
   10028      13.7428
   10029      14.2968
   10030      14.1780
   10031      14.3425
   10032      14.2707
   10033      14.2819
   10034      13.8154
   10035      13.8213
   10036      14.0773
   10037      13.4757
   10038      14.8854
   10039      14.6480
   10040      14.9892
   10041      14.9796
   10042      14.5116
   10043      14.8488
   10044      14.9671
   10045      14.8026
   10046      14.0547
   10047      14.6068
   10048      14.8305
   10049      14.0308
   10050      14.3804
   10051      14.6358
   10052      14.7757
   10053      13.5384
   10054      14.5404
   10055      14.5718
   10056      14.4797
   10057      14.6154
   10058      14.5235
   10059      14.7228
   10060      15.1557
   10061      14.6608
   10062      13.9362
   10063      14.2601
   10064      14.0422
   10065      14.5475
   10066      13.7367
   10067      14.0487
   10068      14.2811
   10069      14.6475
   10070      14.4074
   10071      14.4130
   10072      15.0512
   10073      14.2096
   10074      13.8872
   10075      14.7346
   10076      14.1952
   10077      13.8270
   10078      13.9457
   10079      14.2976
   10080      14.4095
   10081      14.2418
   10082      13.8672
   10083      14.1340
   10084      14.5978
   10085      14.0821
   10086      13.8723
   10087      14.4280
   10088      13.8599
   10089      13.0736
   10090      13.9258
   10091      14.2149
   10092      13.7481
   10093      13.8554
   10094      13.8838
   10095      13.7061
   10096      13.8215
   10097      14.4026
   10098      14.4127
   10099      14.2698
   10100      13.9350
   10101      14.0538
   10102      14.1721
   10103      14.4065
   10104      13.8937
   10105      13.6150
   10106      14.1478
   10107      14.3477
   10108      14.8512
   10109      13.8634
   10110      13.1775
   10111      13.1340
   10112      13.6260
   10113      14.1434
   10114      14.3139
   10115      14.2276
   10116      14.7699
   10117      14.1817
   10118      14.7179
   10119      14.9801
   10120      14.1834
   10121      15.1930
   10122      14.9271
   10123      14.6233
   10124      15.4208
   10125      14.5761
   10126      14.8573
   10127      15.2215
   10128      14.5649
   10129      14.1805
   10130      14.3455
   10131      14.8828
   10132      13.9895
   10133      13.8130
   10134      14.3166
   10135      14.4868
   10136      14.6542
   10137      14.5738
   10138      14.1760
   10139      14.6794
   10140      15.1487
   10141      14.5054
   10142      14.6327
   10143      14.7286
   10144      14.6195
   10145      14.1581
   10146      13.6414
   10147      13.6008
   10148      13.6143
   10149      13.6424
   10150      13.4312
   10151      13.8387
   10152      13.3939
   10153      13.0264
   10154      13.0378
   10155      13.8444
   10156      13.2498
   10157      14.1280
   10158      13.7280
   10159      14.7079
   10160      14.9275
   10161      14.5099
   10162      14.4203
   10163      14.1182
   10164      13.9955
   10165      13.8809
   10166      13.9693
   10167      14.7617
   10168      14.1417
   10169      13.4853
   10170      13.5147
   10171      14.3535
   10172      15.1016
   10173      14.8069
   10174      13.8003
   10175      13.8268
   10176      13.8982
   10177      13.2141
   10178      14.0836
   10179      14.0702
   10180      13.6445
   10181      13.1141
   10182      13.3912
   10183      13.6473
   10184      13.8853
   10185      13.4501
   10186      13.4429
   10187      13.4684
   10188      13.6085
   10189      13.3740
   10190      13.2583
   10191      13.6209
   10192      14.0222
   10193      13.9719
   10194      13.6028
   10195      14.0321
   10196      13.7727
   10197      13.8823
   10198      13.4015
   10199      13.3876
   10200      13.8737
   10201      14.0562
   10202      13.9941
   10203      14.0629
   10204      13.7619
   10205      13.5780
   10206      13.0485
   10207      13.8173
   10208      12.9839
   10209      13.4392
   10210      13.7287
   10211      13.1150
   10212      13.2099
   10213      13.1758
   10214      14.2053
   10215      14.4386
   10216      13.9402
   10217      14.6865
   10218      15.2573
   10219      15.4617
   10220      15.6795
   10221      15.0268
   10222      14.2065
   10223      14.3034
   10224      13.3432
   10225      13.6897
   10226      13.6185
   10227      13.3410
   10228      13.5491
   10229      13.8423
   10230      13.6894
   10231      14.3313
   10232      13.2371
   10233      13.1097
   10234      13.5228
   10235      14.1592
   10236      13.2457
   10237      12.9894
   10238      13.1729
   10239      13.2675
   10240      13.0218
   10241      12.8988
   10242      13.7783
   10243      12.8846
   10244      12.9680
   10245      13.1587
   10246      13.0565
   10247      13.3340
   10248      13.0877
   10249      13.0608
   10250      12.4078
   10251      12.9150
   10252      12.6278
   10253      13.4272
   10254      12.3365
   10255      12.6702
   10256      12.7680
   10257      11.8889
   10258      12.3020
   10259      12.5483
   10260      12.8713
   10261      11.7788
   10262      12.5937
   10263      11.8399
   10264      12.3765
   10265      12.4842
   10266      12.2753
   10267      11.8885
   10268      12.2059
   10269      12.1328
   10270      12.0274
   10271      11.7327
   10272      12.2199
   10273      12.1032
   10274      12.1509
   10275      12.8310
   10276      12.2805
   10277      13.0285
   10278      13.4030
   10279      12.9611
   10280      12.5213
   10281      12.5603
   10282      12.5221
   10283      12.8015
   10284      12.6273
   10285      12.3505
   10286      12.6272
   10287      13.1126
   10288      13.0382
   10289      12.6493
   10290      12.5900
   10291      12.6342
   10292      12.9324
   10293      13.3092
   10294      13.9554
   10295      13.8623
   10296      14.0707
   10297      13.7042
   10298      13.0943
   10299      13.6304
   10300      13.4429
   10301      13.5922
   10302      13.1008
   10303      13.4417
   10304      14.5090
   10305      14.4381
   10306      13.6899
   10307      13.6587
   10308      13.6023
   10309      13.4927
   10310      13.7392
   10311      13.2224
   10312      13.4221
   10313      12.8019
   10314      14.0957
   10315      13.4670
   10316      13.8953
   10317      13.9307
   10318      13.9082
   10319      13.8060
   10320      14.1898
   10321      13.9343
   10322      13.3915
   10323      13.2338
   10324      13.0628
   10325      13.7496
   10326      13.5573
   10327      13.7417
   10328      13.3289
   10329      13.6004
   10330      13.3392
   10331      13.5024
   10332      13.7983
   10333      13.6868
   10334      14.1309
   10335      13.2527
   10336      13.8297
   10337      14.0927
   10338      13.4475
   10339      13.7392
   10340      13.6023
   10341      14.5417
   10342      14.0855
   10343      13.9947
   10344      14.0133
   10345      13.5700
   10346      14.6884
   10347      14.9151
   10348      15.1227
   10349      14.3286
   10350      15.1247
   10351      14.5426
   10352      14.4164
   10353      14.3491
   10354      14.0587
   10355      14.4719
   10356      13.7563
   10357      14.4369
   10358      14.9016
   10359      14.4777
   10360      15.0806
   10361      15.7224
   10362      15.3502
   10363      15.6691
   10364      15.3498
   10365      15.8593
   10366      15.4047
   10367      15.4972
   10368      15.4431
   10369      14.9713
   10370      15.0966
   10371      15.5977
   10372      15.2946
   10373      15.4812
   10374      15.4644
   10375      15.5748
   10376      14.8202
   10377      14.8163
   10378      15.0927
   10379      15.1617
   10380      15.2555
   10381      15.2314
   10382      15.5490
   10383      14.5264
   10384      15.0999
   10385      15.1521
   10386      14.6034
   10387      14.8143
   10388      15.6638
   10389      14.8790
   10390      14.0273
   10391      15.1661
   10392      14.5047
   10393      14.8759
   10394      15.1829
   10395      15.5626
   10396      14.1927
   10397      14.3566
   10398      14.7849
   10399      14.6829
   10400      14.9787
   10401      13.9937
   10402      13.9514
   10403      14.5542
   10404      14.4089
   10405      14.8394
   10406      14.8121
   10407      14.9742
   10408      14.8866
   10409      15.0587
   10410      14.9422
   10411      14.4472
   10412      13.8156
   10413      14.4822
   10414      14.6458
   10415      13.8465
   10416      14.2923
   10417      14.2692
   10418      14.0380
   10419      14.8105
   10420      15.3370
   10421      15.0210
   10422      15.5085
   10423      15.1961
   10424      15.1412
   10425      15.3631
   10426      15.4827
   10427      15.8165
   10428      15.2457
   10429      15.4385
   10430      15.7233
   10431      15.3330
   10432      15.8442
   10433      15.5675
   10434      15.4857
   10435      15.7557
   10436      15.0636
   10437      15.2992
   10438      15.8934
   10439      16.0630
   10440      15.9075
   10441      15.8146
   10442      15.8010
   10443      16.7407
   10444      15.8447
   10445      15.8320
   10446      15.7544
   10447      15.6205
   10448      15.9471
   10449      15.3636
   10450      14.8403
   10451      14.5677
   10452      15.3755
   10453      14.3137
   10454      15.2459
   10455      14.8248
   10456      14.4776
   10457      14.9298
   10458      15.3241
   10459      14.8690
   10460      14.2563
   10461      14.0954
   10462      14.1375
   10463      13.8614
   10464      13.9690
   10465      14.2450
   10466      14.4213
   10467      13.7367
   10468      14.1473
   10469      14.1151
   10470      15.0070
   10471      14.7861
   10472      14.3953
   10473      14.6902
   10474      14.5611
   10475      14.7887
   10476      14.9009
   10477      14.4215
   10478      14.6032
   10479      13.9545
   10480      14.4406
   10481      14.4873
   10482      14.8225
   10483      14.9135
   10484      15.0390
   10485      15.2779
   10486      14.7631
   10487      14.7018
   10488      14.3199
   10489      14.3352
   10490      14.2438
   10491      14.0950
   10492      14.6302
   10493      14.2123
   10494      13.9267
   10495      14.2329
   10496      14.0073
   10497      14.3425
   10498      14.0272
   10499      14.1243
   10500      14.4956
   10501      13.9498
   10502      14.1754
   10503      14.6866
   10504      15.3724
   10505      14.5315
   10506      15.2918
   10507      14.7866
   10508      15.0865
   10509      14.6086
   10510      14.3035
   10511      14.2305
   10512      15.2798
   10513      15.1918
   10514      14.7178
   10515      14.5905
   10516      14.6124
   10517      14.5781
   10518      14.6599
   10519      14.5329
   10520      14.2740
   10521      14.0209
   10522      14.3091
   10523      13.8270
   10524      14.2172
   10525      14.4583
   10526      14.5682
   10527      13.8570
   10528      14.8135
   10529      14.3003
   10530      14.5098
   10531      14.1781
   10532      14.4907
   10533      14.0380
   10534      13.9873
   10535      14.6632
   10536      14.2654
   10537      14.2586
   10538      14.4296
   10539      13.8560
   10540      13.5202
   10541      13.2519
   10542      13.3420
   10543      13.7745
   10544      13.9109
   10545      13.2445
   10546      12.6511
   10547      13.3080
   10548      13.8227
   10549      14.2080
   10550      13.5703
   10551      13.2995
   10552      13.9058
   10553      13.9882
   10554      13.7633
   10555      13.3786
   10556      14.0570
   10557      13.6027
   10558      13.9363
   10559      14.2495
   10560      13.8981
   10561      13.6364
   10562      13.8252
   10563      14.4361
   10564      14.7920
   10565      14.4783
   10566      13.3332
   10567      13.6083
   10568      14.3679
   10569      12.9637
   10570      13.3540
   10571      13.7099
   10572      14.1760
   10573      14.4381
   10574      14.6588
   10575      14.8169
   10576      13.8733
   10577      13.9612
   10578      14.4823
   10579      14.3041
   10580      14.1949
   10581      14.5167
   10582      14.0666
   10583      13.9699
   10584      13.5329
   10585      13.3556
   10586      14.3179
   10587      13.8415
   10588      13.6547
   10589      14.0712
   10590      14.2613
   10591      14.2942
   10592      14.5041
   10593      14.7168
   10594      14.7298
   10595      14.8610
   10596      14.6375
   10597      15.1031
   10598      15.3791
   10599      14.4234
   10600      15.1550
   10601      14.5427
   10602      14.6229
   10603      14.5399
   10604      14.3241
   10605      14.4624
   10606      15.3608
   10607      14.2491
   10608      14.8249
   10609      14.3793
   10610      14.2814
   10611      14.3500
   10612      14.6947
   10613      14.2162
   10614      14.4763
   10615      14.0934
   10616      14.5997
   10617      14.7971
   10618      14.8915
   10619      15.0039
   10620      15.2698
   10621      14.4054
   10622      14.9167
   10623      14.3523
   10624      14.8134
   10625      14.2505
   10626      14.3399
   10627      14.5968
   10628      14.0959
   10629      13.5168
   10630      13.2243
   10631      13.6223
   10632      13.5143
   10633      13.4535
   10634      13.6407
   10635      14.0608
   10636      14.3008
   10637      13.5268
   10638      13.7874
   10639      14.1225
   10640      14.4223
   10641      14.7763
   10642      14.2455
   10643      15.3501
   10644      14.6315
   10645      14.7419
   10646      15.0948
   10647      15.7588
   10648      14.3602
   10649      15.4455
   10650      15.1085
   10651      15.9005
   10652      14.4852
   10653      14.0638
   10654      14.5384
   10655      14.2763
   10656      14.8930
   10657      14.3622
   10658      14.6573
   10659      14.5344
   10660      14.2753
   10661      13.9937
   10662      14.0020
   10663      14.3981
   10664      14.3245
   10665      14.2924
   10666      14.2764
   10667      13.8210
   10668      13.8966
   10669      13.9705
   10670      14.6997
   10671      14.4989
   10672      14.3703
   10673      14.4915
   10674      14.5052
   10675      14.6175
   10676      14.4610
   10677      14.0375
   10678      13.9019
   10679      14.5940
   10680      14.0834
   10681      14.2609
   10682      14.3324
   10683      14.0801
   10684      14.1685
   10685      13.2712
   10686      13.7703
   10687      13.7162
   10688      12.7529
   10689      13.6667
   10690      13.7436
   10691      13.9507
   10692      13.8896
   10693      13.9913
   10694      13.7527
   10695      13.9582
   10696      13.6009
   10697      12.8309
   10698      13.2293
   10699      13.8809
   10700      12.9421
   10701      12.8104
   10702      13.1070
   10703      12.7448
   10704      13.2325
   10705      12.6461
   10706      13.3244
   10707      13.8388
   10708      13.0015
   10709      12.6870
   10710      13.0953
   10711      13.3662
   10712      13.6280
   10713      13.6509
   10714      13.6322
   10715      14.2241
   10716      13.5799
   10717      14.1037
   10718      13.5877
   10719      13.8627
   10720      13.3854
   10721      13.8095
   10722      13.3960
   10723      13.5552
   10724      13.3823
   10725      13.5865
   10726      13.2009
   10727      13.4012
   10728      13.4063
   10729      13.1649
   10730      13.2136
   10731      13.3203
   10732      14.0605
   10733      13.8802
   10734      13.6189
   10735      13.3803
   10736      13.5798
   10737      13.8180
   10738      14.4274
   10739      14.5555
   10740      14.5020
   10741      15.0340
   10742      14.9099
   10743      14.2323
   10744      14.1743
   10745      14.5371
   10746      14.9724
   10747      14.9609
   10748      14.6263
   10749      14.8349
   10750      15.3056
   10751      15.0684
   10752      14.5866
   10753      14.6467
   10754      14.7637
   10755      14.8853
   10756      13.8764
   10757      13.5157
   10758      13.8737
   10759      14.0546
   10760      14.3894
   10761      14.4599
   10762      14.9670
   10763      14.5417
   10764      15.5110
   10765      14.5338
   10766      15.1261
   10767      15.6284
   10768      15.6426
   10769      14.8524
   10770      14.7448
   10771      15.0927
   10772      15.0371
   10773      14.5287
   10774      14.1270
   10775      14.8955
   10776      15.4353
   10777      15.5603
   10778      15.8049
   10779      16.0368
   10780      15.2023
   10781      15.4918
   10782      15.8324
   10783      16.3899
   10784      15.1910
   10785      15.7671
   10786      15.6396
   10787      16.1595
   10788      15.6792
   10789      15.0128
   10790      14.7862
   10791      16.0276
   10792      16.4273
   10793      15.6642
   10794      16.1104
   10795      16.6184
   10796      16.6839
   10797      16.5553
   10798      15.8993
   10799      16.1388
   10800      16.2314
   10801      15.6546
   10802      15.5577
   10803      15.5981
   10804      15.9134
   10805      15.5600
   10806      15.6288
   10807      15.5202
   10808      16.2277
   10809      16.4756
   10810      16.3802
   10811      17.2486
   10812      16.6630
   10813      16.9179
   10814      16.2141
   10815      16.2891
   10816      16.1823
   10817      15.9970
   10818      16.2387
   10819      16.3301
   10820      16.0041
   10821      15.8707
   10822      15.8304
   10823      15.1643
   10824      15.5337
   10825      16.2688
   10826      15.4109
   10827      14.9840
   10828      15.3369
   10829      14.7338
   10830      16.0874
   10831      15.4509
   10832      16.1891
   10833      16.2832
   10834      15.8397
   10835      15.4637
   10836      14.4380
   10837      14.6535
   10838      14.7181
   10839      14.7638
   10840      15.1003
   10841      14.5530
   10842      15.3397
   10843      14.4183
   10844      14.1719
   10845      13.4651
   10846      13.9847
   10847      14.8984
   10848      14.6191
   10849      14.6371
   10850      14.7611
   10851      15.2025
   10852      14.0404
   10853      15.2565
   10854      14.5176
   10855      15.2331
   10856      14.2890
   10857      14.4254
   10858      14.8110
   10859      15.0779
   10860      14.7568
   10861      14.3859
   10862      14.1213
   10863      13.4794
   10864      13.5226
   10865      14.1707
   10866      14.2579
   10867      14.7253
   10868      14.3142
   10869      15.0580
   10870      14.1330
   10871      14.5585
   10872      14.9539
   10873      14.8979
   10874      14.7977
   10875      14.4549
   10876      14.4076
   10877      14.7960
   10878      14.2742
   10879      14.2029
   10880      13.9222
   10881      13.9195
   10882      14.2384
   10883      14.6182
   10884      14.4273
   10885      13.6571
   10886      14.0174
   10887      14.5420
   10888      15.2019
   10889      14.5488
   10890      14.7947
   10891      14.6412
   10892      14.6344
   10893      14.8411
   10894      15.2282
   10895      15.5384
   10896      15.1730
   10897      15.1640
   10898      15.9229
   10899      15.0128
   10900      14.8212
   10901      14.8202
   10902      15.4582
   10903      14.5486
   10904      14.7987
   10905      14.9805
   10906      14.4616
   10907      14.8049
   10908      15.2620
   10909      14.6587
   10910      14.5724
   10911      14.4464
   10912      14.6407
   10913      13.9804
   10914      14.5805
   10915      14.8351
   10916      14.5667
   10917      15.1230
   10918      14.0546
   10919      14.9819
   10920      14.6590
   10921      14.9955
   10922      14.7581
   10923      14.5043
   10924      14.3849
   10925      14.2465
   10926      14.1539
   10927      14.2057
   10928      13.8813
   10929      13.8953
   10930      13.7935
   10931      13.5569
   10932      13.4103
   10933      13.6314
   10934      13.0212
   10935      13.5888
   10936      12.9437
   10937      13.2295
   10938      12.7517
   10939      13.2142
   10940      12.9742
   10941      13.2619
   10942      12.9433
   10943      12.6319
   10944      13.7874
   10945      13.2794
   10946      13.8626
   10947      13.8219
   10948      13.4964
   10949      13.5405
   10950      13.5776
   10951      13.3564
   10952      14.2145
   10953      14.7413
   10954      14.9784
   10955      14.5551
   10956      14.8874
   10957      14.4434
   10958      14.5115
   10959      14.4652
   10960      14.8576
   10961      14.7910
   10962      14.0782
   10963      14.3479
   10964      14.0878
   10965      14.2937
   10966      14.1923
   10967      14.9541
   10968      14.7353
   10969      14.4670
   10970      13.8255
   10971      14.2581
   10972      13.9376
   10973      14.6383
   10974      14.5357
   10975      14.1454
   10976      14.3678
   10977      14.4873
   10978      13.7161
   10979      14.6241
   10980      13.9885
   10981      14.4048
   10982      14.1496
   10983      14.7100
   10984      15.2256
   10985      14.6068
   10986      14.9702
   10987      14.7266
   10988      14.8049
   10989      14.4849
   10990      14.9212
   10991      14.6627
   10992      14.4706
   10993      13.8988
   10994      14.3796
   10995      13.7148
   10996      14.2953
   10997      14.9874
   10998      14.1474
   10999      14.4777
   11000      14.0290
   11001      14.3562
   11002      13.8101
   11003      14.0940
   11004      13.4837
   11005      14.1077
   11006      13.7848
   11007      13.5636
   11008      13.6447
   11009      13.7820
   11010      13.7659
   11011      13.6543
   11012      13.9622
   11013      13.5817
   11014      14.0948
   11015      14.7823
   11016      14.1652
   11017      14.5719
   11018      14.7619
   11019      14.6871
   11020      14.2261
   11021      14.4150
   11022      14.0444
   11023      14.4721
   11024      15.7328
   11025      15.2383
   11026      14.4889
   11027      14.7177
   11028      14.9001
   11029      14.6018
   11030      14.7336
   11031      14.8554
   11032      14.9100
   11033      14.8949
   11034      14.3982
   11035      15.0562
   11036      15.2265
   11037      14.7316
   11038      15.0587
   11039      14.8607
   11040      14.5565
   11041      14.2554
   11042      14.3282
   11043      14.3673
   11044      13.4628
   11045      13.5301
   11046      13.7037
   11047      13.9088
   11048      14.4074
   11049      14.1316
   11050      13.4615
   11051      14.5850
   11052      14.0325
   11053      14.1828
   11054      14.6253
   11055      13.9084
   11056      14.9556
   11057      14.1885
   11058      14.3668
   11059      14.0742
   11060      14.3760
   11061      13.8921
   11062      14.1113
   11063      13.3188
   11064      13.3950
   11065      13.9833
   11066      13.5136
   11067      13.5306
   11068      13.9443
   11069      13.9744
   11070      13.5888
   11071      14.6521
   11072      13.9190
   11073      13.9776
   11074      14.3999
   11075      14.1124
   11076      14.4350
   11077      14.6708
   11078      14.6162
   11079      14.4163
   11080      14.3228
   11081      13.7112
   11082      15.2408
   11083      14.7771
   11084      14.5551
   11085      15.0964
   11086      13.9958
   11087      14.2616
   11088      13.5156
   11089      13.9529
   11090      13.9681
   11091      14.0208
   11092      13.8429
   11093      13.5822
   11094      13.6681
   11095      13.3159
   11096      13.5296
   11097      14.3082
   11098      14.6538
   11099      14.5554
   11100      14.2463
   11101      14.1892
   11102      13.6574
   11103      13.8874
   11104      13.7156
   11105      13.4042
   11106      13.1652
   11107      13.6620
   11108      13.7057
   11109      12.6773
   11110      13.8739
   11111      12.6728
   11112      13.6583
   11113      13.4014
   11114      13.0222
   11115      14.0003
   11116      13.7173
   11117      12.9807
   11118      13.0818
   11119      13.4074
   11120      14.0715
   11121      13.1680
   11122      14.4244
   11123      13.3646
   11124      13.8799
   11125      13.4461
   11126      14.4795
   11127      13.4084
   11128      13.7210
   11129      13.3520
   11130      13.1905
   11131      13.6182
   11132      13.1218
   11133      13.1759
   11134      14.1865
   11135      13.7200
   11136      13.5643
   11137      13.6393
   11138      13.0053
   11139      13.1581
   11140      12.6317
   11141      12.8997
   11142      12.9259
   11143      13.0828
   11144      12.3439
   11145      13.2358
   11146      13.6563
   11147      12.8675
   11148      13.3503
   11149      13.3507
   11150      13.2922
   11151      13.0044
   11152      13.0976
   11153      12.9276
   11154      13.6904
   11155      13.5669
   11156      13.9609
   11157      13.5201
   11158      13.9530
   11159      13.6025
   11160      13.6917
   11161      13.3281
   11162      13.8335
   11163      13.1609
   11164      13.2252
   11165      13.6540
   11166      13.5935
   11167      13.6066
   11168      13.4376
   11169      13.4062
   11170      13.3177
   11171      13.4014
   11172      13.4706
   11173      13.5289
   11174      13.8472
   11175      14.1175
   11176      13.2320
   11177      13.3865
   11178      13.3335
   11179      14.0013
   11180      13.0861
   11181      14.1104
   11182      14.0746
   11183      14.3687
   11184      13.8352
   11185      14.2180
   11186      14.5780
   11187      13.7482
   11188      13.7212
   11189      13.3529
   11190      13.9985
   11191      13.6772
   11192      13.8054
   11193      13.6165
   11194      13.8262
   11195      13.9345
   11196      13.7357
   11197      14.7644
   11198      15.2815
   11199      14.8624
   11200      14.0190
   11201      14.0188
   11202      14.3583
   11203      13.6163
   11204      13.9595
   11205      13.3706
   11206      12.5980
   11207      13.0362
   11208      13.2733
   11209      13.4140
   11210      12.9367
   11211      13.0566
   11212      13.5748
   11213      13.5460
   11214      14.1481
   11215      13.7994
   11216      13.3721
   11217      13.0988
   11218      12.7759
   11219      13.1003
   11220      12.2712
   11221      12.3481
   11222      12.1438
   11223      12.6207
   11224      12.2762
   11225      12.0622
   11226      13.3873
   11227      13.3696
   11228      12.9276
   11229      12.6842
   11230      11.9818
   11231      13.0418
   11232      12.8714
   11233      12.1170
   11234      12.2074
   11235      12.5542
   11236      12.6306
   11237      12.6404
   11238      12.9843
   11239      12.4019
   11240      11.6429
   11241      12.6781
   11242      11.5707
   11243      12.3967
   11244      11.8702
   11245      11.8046
   11246      12.3819
   11247      12.0936
   11248      11.5654
   11249      11.8716
   11250      12.1709
   11251      12.9971
   11252      13.2020
   11253      13.2524
   11254      14.1838
   11255      12.8767
   11256      13.0990
   11257      13.2578
   11258      13.4229
   11259      14.2532
   11260      14.6143
   11261      13.4058
   11262      13.8543
   11263      13.5244
   11264      13.3493
   11265      13.2801
   11266      13.3832
   11267      12.9261
   11268      12.9544
   11269      13.1028
   11270      13.6148
   11271      13.4389
   11272      13.2723
   11273      13.2823
   11274      13.7532
   11275      13.9371
   11276      13.2533
   11277      13.0471
   11278      13.4262
   11279      12.6634
   11280      13.2155
   11281      12.4816
   11282      13.2073
   11283      12.9593
   11284      12.8891
   11285      12.8672
   11286      13.4289
   11287      13.0394
   11288      13.3087
   11289      13.4023
   11290      13.6188
   11291      12.9819
   11292      13.2658
   11293      12.7487
   11294      12.9174
   11295      13.0166
   11296      13.0831
   11297      13.0345
   11298      13.9387
   11299      13.2689
   11300      12.8139
   11301      13.1419
   11302      13.5121
   11303      13.2533
   11304      13.0561
   11305      13.2700
   11306      12.9569
   11307      13.0717
   11308      12.5144
   11309      12.7594
   11310      11.9526
   11311      12.3968
   11312      12.3713
   11313      11.8310
   11314      12.0548
   11315      12.5678
   11316      12.1823
   11317      12.1961
   11318      11.8951
   11319      12.4072
   11320      12.8255
   11321      11.9545
   11322      12.6332
   11323      12.1635
   11324      12.7277
   11325      12.6587
   11326      12.4980
   11327      11.7856
   11328      12.1890
   11329      12.3294
   11330      12.1373
   11331      12.5880
   11332      11.4357
   11333      12.2152
   11334      12.2754
   11335      12.1377
   11336      12.3511
   11337      11.7137
   11338      12.1467
   11339      12.1522
   11340      11.8430
   11341      12.1362
   11342      11.9072
   11343      11.6865
   11344      11.3572
   11345      11.7296
   11346      11.9696
   11347      12.3777
   11348      11.8970
   11349      11.5766
   11350      12.4566
   11351      12.3684
   11352      12.2961
   11353      12.6107
   11354      11.7041
   11355      11.9362
   11356      11.8119
   11357      12.1548
   11358      12.7741
   11359      12.8018
   11360      12.0999
   11361      12.2139
   11362      12.0743
   11363      12.1902
   11364      12.2945
   11365      11.5305
   11366      12.3472
   11367      11.8128
   11368      11.4685
   11369      11.4562
   11370      11.2169
   11371      10.9967
   11372      11.0296
   11373      10.9929
   11374      10.8641
   11375      11.1639
   11376      10.6955
   11377      11.4640
   11378      11.2139
   11379      12.3407
   11380      11.5428
   11381      11.1450
   11382      11.7621
   11383      11.9135
   11384      12.0214
   11385      11.7005
   11386      11.8265
   11387      11.7623
   11388      11.1969
   11389      11.0586
   11390      11.1825
   11391      10.9776
   11392      11.1298
   11393      10.7906
   11394      10.2815
   11395      10.3220
   11396      10.7084
   11397      10.9984
   11398      10.9867
   11399      10.7900
   11400      11.0405
   11401      10.9386
   11402      10.9546
   11403      11.3798
   11404      11.0625
   11405      11.5020
   11406      11.0302
   11407      11.0457
   11408      10.8754
   11409      10.1304
   11410      10.0696
   11411      10.4425
   11412      10.1615
   11413      10.7208
   11414      10.2726
   11415      11.0234
   11416      10.7339
   11417      11.2669
   11418      10.9490
   11419      10.9527
   11420      10.7082
   11421      10.7026
   11422      10.7530
   11423       9.7396
   11424       9.8879
   11425       9.7668
   11426      10.3819
   11427       9.6008
   11428      10.2299
   11429      10.1063
   11430      10.5031
   11431      10.7752
   11432      10.1459
   11433      10.5491
   11434      10.7188
   11435      10.4855
   11436       9.7212
   11437       9.6843
   11438      10.2749
   11439       9.7117
   11440       9.8964
   11441      10.9351
   11442      10.1190
   11443      11.0234
   11444      11.4125
   11445      11.4680
   11446      10.6037
   11447      10.9227
   11448      10.6994
   11449      10.8633
   11450      11.3404
   11451      10.9760
   11452      10.4926
   11453      10.2667
   11454       9.9081
   11455       9.9093
   11456      10.4054
   11457      10.0747
   11458      10.5244
   11459      10.3785
   11460      10.3540
   11461      10.3594
   11462      10.3011
   11463      10.5220
   11464      10.3573
   11465      10.2070
   11466      10.1299
   11467      10.8315
   11468      11.5246
   11469      11.0079
   11470      10.8207
   11471      10.7892
   11472      11.5185
   11473      11.6860
   11474      11.2561
   11475      11.1607
   11476      11.5522
   11477      11.7526
   11478      11.6666
   11479      11.7224
   11480      11.8585
   11481      11.6295
   11482      12.2054
   11483      11.7270
   11484      11.4327
   11485      12.1955
   11486      11.4671
   11487      11.6827
   11488      11.8532
   11489      12.3082
   11490      12.6026
   11491      12.4622
   11492      12.6030
   11493      12.5891
   11494      13.0016
   11495      12.5534
   11496      13.0088
   11497      12.7713
   11498      12.6152
   11499      12.9378
   11500      12.2485
   11501      12.4452
   11502      13.0233
   11503      12.8957
   11504      12.5000
   11505      12.4726
   11506      13.0974
   11507      13.2841
   11508      13.5208
   11509      12.0799
   11510      12.7966
   11511      13.0989
   11512      13.4304
   11513      13.1862
   11514      13.3439
   11515      12.7613
   11516      13.1553
   11517      12.2310
   11518      12.6762
   11519      12.6395
   11520      12.4852
   11521      12.0962
   11522      12.4853
   11523      12.4991
   11524      12.4179
   11525      13.0518
   11526      12.8918
   11527      12.8180
   11528      12.5091
   11529      12.1717
   11530      11.5053
   11531      11.4012
   11532      11.3303
   11533      11.3451
   11534      11.7793
   11535      12.1154
   11536      11.8811
   11537      12.1627
   11538      12.6166
   11539      13.4199
   11540      12.5534
   11541      12.0498
   11542      12.5862
   11543      11.7608
   11544      12.2326
   11545      12.0107
   11546      13.0206
   11547      12.8820
   11548      12.8929
   11549      12.8117
   11550      12.7067
   11551      12.8431
   11552      13.0754
   11553      12.7977
   11554      13.2151
   11555      13.0931
   11556      13.5079
   11557      13.3283
   11558      12.8510
   11559      13.4156
   11560      12.7328
   11561      13.7222
   11562      13.2427
   11563      13.2221
   11564      12.7638
   11565      13.1553
   11566      13.8424
   11567      13.0905
   11568      14.0998
   11569      12.6250
   11570      12.7805
   11571      13.3930
   11572      13.7450
   11573      14.0517
   11574      14.0713
   11575      14.1275
   11576      13.2248
   11577      13.1267
   11578      13.1819
   11579      13.4296
   11580      12.7834
   11581      12.6141
   11582      12.5956
   11583      13.5756
   11584      13.1022
   11585      13.6628
   11586      13.3547
   11587      13.4327
   11588      12.7737
   11589      13.0817
   11590      13.7075
   11591      13.5058
   11592      12.7243
   11593      13.2128
   11594      13.3319
   11595      13.2451
   11596      12.6702
   11597      13.4587
   11598      13.7403
   11599      14.1732
   11600      13.6067
   11601      13.0761
   11602      13.4931
   11603      13.0140
   11604      13.8011
   11605      13.0895
   11606      12.5845
   11607      13.4620
   11608      13.6721
   11609      13.7193
   11610      13.1722
   11611      13.9151
   11612      13.3111
   11613      13.6969
   11614      13.5186
   11615      13.6700
   11616      13.3595
   11617      13.5268
   11618      12.9312
   11619      14.1331
   11620      14.1367
   11621      14.3570
   11622      13.8933
   11623      14.6809
   11624      14.2005
   11625      14.9610
   11626      15.4624
   11627      14.8109
   11628      14.6797
   11629      14.7793
   11630      14.1939
   11631      15.0481
   11632      15.0645
   11633      14.5013
   11634      14.6376
   11635      14.9293
   11636      14.0628
   11637      14.0984
   11638      14.3823
   11639      13.7994
   11640      13.9443
   11641      13.7534
   11642      13.9676
   11643      14.3011
   11644      14.4200
   11645      14.8291
   11646      14.0275
   11647      14.4587
   11648      14.4570
   11649      14.0422
   11650      14.6281
   11651      14.4555
   11652      14.1916
   11653      14.5767
   11654      14.3784
   11655      13.6757
   11656      13.8343
   11657      13.2601
   11658      13.0771
   11659      14.1515
   11660      13.2724
   11661      14.2223
   11662      14.2142
   11663      14.6441
   11664      13.7439
   11665      13.5794
   11666      13.6372
   11667      13.6969
   11668      14.1307
   11669      13.7517
   11670      14.7050
   11671      13.6193
   11672      13.9630
   11673      13.9526
   11674      13.5869
   11675      13.4927
   11676      14.0226
   11677      14.0012
   11678      14.2311
   11679      14.1031
   11680      14.4627
   11681      13.8964
   11682      13.6657
   11683      14.0948
   11684      14.1699
   11685      13.9873
   11686      12.4815
   11687      13.2302
   11688      13.3196
   11689      13.5253
   11690      14.2751
   11691      14.0940
   11692      13.4921
   11693      13.2964
   11694      13.2607
   11695      12.9139
   11696      13.2177
   11697      13.8239
   11698      13.6905
   11699      13.6492
   11700      12.9863
   11701      12.4864
   11702      13.1846
   11703      13.1752
   11704      13.5504
   11705      13.1275
   11706      12.2873
   11707      12.2606
   11708      11.8658
   11709      12.2456
   11710      11.8884
   11711      11.9329
   11712      12.3725
   11713      11.6689
   11714      11.6701
   11715      12.2252
   11716      11.5420
   11717      11.7442
   11718      12.2268
   11719      11.6348
   11720      12.2190
   11721      11.9114
   11722      11.6874
   11723      11.7409
   11724      11.6109
   11725      11.5971
   11726      11.5141
   11727      12.2198
   11728      11.4419
   11729      11.4088
   11730      11.0410
   11731      11.7656
   11732      10.8072
   11733      11.1389
   11734      11.5949
   11735      11.5016
   11736      11.5140
   11737      11.6238
   11738      11.3877
   11739      11.7463
   11740      11.5022
   11741      11.7455
   11742      11.9039
   11743      11.9362
   11744      12.1156
   11745      12.3421
   11746      11.9793
   11747      12.5607
   11748      12.0656
   11749      12.4560
   11750      12.9588
   11751      12.1759
   11752      11.7815
   11753      12.0013
   11754      12.6122
   11755      12.4192
   11756      12.2751
   11757      12.4849
   11758      12.2774
   11759      12.1201
   11760      11.8001
   11761      11.9576
   11762      12.0231
   11763      12.6285
   11764      12.7023
   11765      11.6431
   11766      12.2369
   11767      11.2209
   11768      11.6945
   11769      11.3728
   11770      11.3008
   11771      11.3094
   11772      11.5519
   11773      12.1129
   11774      12.8476
   11775      12.3421
   11776      12.6316
   11777      12.5764
   11778      13.0928
   11779      12.9340
   11780      12.8749
   11781      13.7305
   11782      13.5731
   11783      13.9854
   11784      13.7018
   11785      13.9921
   11786      13.9607
   11787      13.6090
   11788      13.8133
   11789      13.6184
   11790      13.4856
   11791      13.4807
   11792      13.9338
   11793      12.8972
   11794      13.1893
   11795      12.9612
   11796      12.7282
   11797      13.5231
   11798      13.9876
   11799      14.3147
   11800      14.4720
   11801      14.0017
   11802      13.3607
   11803      13.8230
   11804      13.5921
   11805      13.6852
   11806      12.5476
   11807      12.9017
   11808      12.8134
   11809      12.4477
   11810      13.4022
   11811      13.2574
   11812      13.0961
   11813      13.1547
   11814      13.6987
   11815      13.1531
   11816      12.4747
   11817      13.3977
   11818      12.8335
   11819      12.6528
   11820      12.6801
   11821      12.2614
   11822      12.1805
   11823      12.2037
   11824      12.1564
   11825      11.6260
   11826      11.6895
   11827      11.9727
   11828      11.6791
   11829      12.3811
   11830      11.6728
   11831      11.7585
   11832      12.3348
   11833      11.7907
   11834      12.0902
   11835      11.6314
   11836      11.6115
   11837      11.3886
   11838      10.8666
   11839      11.0678
   11840      12.2110
   11841      11.6412
   11842      12.2009
   11843      11.4505
   11844      11.8992
   11845      11.7519
   11846      11.4523
   11847      11.3151
   11848      10.6254
   11849      11.1650
   11850      11.0037
   11851      11.2179
   11852      10.7530
   11853      11.3045
   11854      11.5300
   11855      11.3980
   11856      12.1884
   11857      11.7509
   11858      11.9404
   11859      11.9351
   11860      10.8371
   11861      11.1219
   11862      10.7355
   11863      11.0636
   11864      11.1425
   11865      11.3230
   11866      11.0165
   11867      11.1930
   11868      11.5809
   11869      11.1533
   11870      11.2342
   11871      11.2248
   11872      11.1758
   11873      10.5836
   11874      10.9749
   11875      10.9558
   11876      10.7465
   11877      10.8995
   11878      11.1077
   11879      10.7863
   11880      10.3089
   11881      10.1896
   11882      11.6241
   11883      10.6924
   11884      11.1420
   11885      11.5965
   11886      11.4897
   11887      11.3748
   11888      11.3533
   11889      11.1911
   11890      11.3078
   11891      11.0630
   11892      11.3282
   11893      11.0419
   11894      11.4606
   11895      11.8135
   11896      11.7097
   11897      11.0426
   11898      11.0013
   11899      11.2761
   11900      10.9615
   11901      11.2428
   11902      11.1519
   11903      11.2366
   11904      11.7140
   11905      12.1587
   11906      12.4137
   11907      11.3181
   11908      11.3564
   11909      11.0952
   11910      11.0995
   11911      11.0110
   11912      11.2373
   11913      10.9154
   11914      11.6470
   11915      11.2153
   11916      11.3379
   11917      11.3323
   11918      11.0271
   11919      11.4315
   11920      10.7806
   11921      10.8488
   11922      11.2474
   11923      11.2495
   11924      11.0310
   11925      10.5988
   11926      10.5604
   11927      11.4630
   11928      11.2778
   11929      11.1980
   11930      11.6297
   11931      11.6658
   11932      11.5766
   11933      11.5811
   11934      11.6135
   11935      11.6516
   11936      11.1960
   11937      11.1364
   11938      10.8283
   11939      11.3300
   11940      10.8617
   11941      11.2547
   11942      11.2990
   11943      11.2394
   11944      11.6186
   11945      11.6164
   11946      11.5673
   11947      11.7945
   11948      11.6787
   11949      11.1359
   11950      11.8533
   11951      11.2961
   11952      11.4598
   11953      10.9645
   11954      10.9656
   11955      11.2085
   11956      10.6392
   11957      10.9770
   11958      11.2825
   11959      11.1620
   11960      11.7888
   11961      11.5316
   11962      12.2167
   11963      11.4302
   11964      11.6365
   11965      11.4542
   11966      11.3730
   11967      11.7583
   11968      11.7834
   11969      12.2636
   11970      12.0449
   11971      11.5215
   11972      12.7980
   11973      11.5320
   11974      12.2221
   11975      11.6592
   11976      12.1239
   11977      11.8479
   11978      11.7049
   11979      12.4026
   11980      11.9327
   11981      11.9505
   11982      10.8719
   11983      12.0287
   11984      11.4988
   11985      12.2992
   11986      12.4538
   11987      12.4577
   11988      11.7936
   11989      11.9741
   11990      11.7954
   11991      12.5829
   11992      12.2986
   11993      12.1837
   11994      11.8042
   11995      11.7842
   11996      12.3009
   11997      12.6547
   11998      12.1303
   11999      12.4282
   12000      11.8600
   12001      11.5622
   12002      11.6653
   12003      12.7168
   12004      12.1206
   12005      12.5432
   12006      12.3474
   12007      12.3866
   12008      12.7820
   12009      11.5136
   12010      11.6140
   12011      12.0788
   12012      11.2964
   12013      11.4254
   12014      10.9838
   12015      11.2463
   12016      11.2973
   12017      10.8613
   12018      10.8767
   12019      10.5831
   12020      11.1745
   12021      10.9612
   12022      11.2489
   12023      11.5229
   12024      11.9164
   12025      11.4617
   12026      11.2570
   12027      11.9579
   12028      11.3071
   12029      10.2648
   12030      10.2141
   12031      10.4237
   12032      10.2419
   12033      10.4455
   12034      10.3794
   12035      11.4232
   12036      11.2343
   12037      11.6044
   12038      11.1471
   12039      10.8605
   12040      11.0414
   12041      10.8858
   12042      11.0578
   12043      11.2971
   12044      11.5042
   12045      11.1814
   12046      11.5619
   12047      12.0956
   12048      12.7750
   12049      12.4272
   12050      11.7677
   12051      12.0317
   12052      11.4668
   12053      11.8561
   12054      11.3148
   12055      11.6684
   12056      12.0699
   12057      11.7284
   12058      11.8192
   12059      12.3431
   12060      12.6737
   12061      11.3337
   12062      11.1657
   12063      11.2531
   12064      11.2727
   12065      11.5853
   12066      11.3614
   12067      11.5460
   12068      11.7754
   12069      12.3120
   12070      11.7079
   12071      11.8953
   12072      12.5013
   12073      12.7925
   12074      12.9149
   12075      12.9787
   12076      13.1102
   12077      13.4558
   12078      12.8800
   12079      13.2921
   12080      13.9417
   12081      13.7626
   12082      13.5533
   12083      13.3273
   12084      13.8529
   12085      13.1109
   12086      13.5763
   12087      13.4121
   12088      13.5910
   12089      13.1634
   12090      12.4774
   12091      12.7632
   12092      12.1122
   12093      12.3032
   12094      13.2090
   12095      12.7532
   12096      12.9374
   12097      12.5233
   12098      12.8542
   12099      13.1992
   12100      12.8254
   12101      12.9057
   12102      13.0121
   12103      12.4194
   12104      13.2202
   12105      13.1927
   12106      12.5242
   12107      12.8401
   12108      12.9305
   12109      12.3187
   12110      11.8582
   12111      12.5097
   12112      12.2174
   12113      12.7712
   12114      12.3378
   12115      12.2128
   12116      12.2203
   12117      12.2969
   12118      12.8267
   12119      13.0949
   12120      12.7472
   12121      12.7988
   12122      12.7040
   12123      13.2982
   12124      12.5505
   12125      12.2917
   12126      11.9898
   12127      11.9137
   12128      12.2309
   12129      12.2043
   12130      12.2060
   12131      11.8506
   12132      12.1320
   12133      12.1309
   12134      12.4320
   12135      12.1874
   12136      12.7261
   12137      12.5606
   12138      12.8183
   12139      12.9055
   12140      12.9232
   12141      11.8592
   12142      12.6946
   12143      12.9828
   12144      13.2514
   12145      13.5901
   12146      13.7548
   12147      12.8384
   12148      13.3217
   12149      12.7885
   12150      14.4442
   12151      13.6305
   12152      13.2221
   12153      13.5029
   12154      13.4389
   12155      13.2899
   12156      13.3724
   12157      12.8696
   12158      12.6414
   12159      13.1754
   12160      12.2217
   12161      12.9280
   12162      12.5965
   12163      12.6051
   12164      12.6054
   12165      12.9545
   12166      12.7208
   12167      12.8399
   12168      13.0693
   12169      12.7782
   12170      12.3112
   12171      12.5861
   12172      13.0121
   12173      12.0829
   12174      12.3878
   12175      12.3911
   12176      11.9788
   12177      12.1997
   12178      12.3574
   12179      11.4160
   12180      11.5479
   12181      11.2911
   12182      11.8319
   12183      11.9282
   12184      11.7379
   12185      11.7377
   12186      11.9969
   12187      11.8033
   12188      11.5691
   12189      12.3920
   12190      12.0226
   12191      11.7278
   12192      11.8866
   12193      12.4886
   12194      12.0314
   12195      12.0145
   12196      12.2561
   12197      12.3148
   12198      12.8730
   12199      12.6020
   12200      12.3396
   12201      12.8474
   12202      11.8758
   12203      12.7503
   12204      12.2323
   12205      11.8943
   12206      11.9607
   12207      11.8009
   12208      12.2083
   12209      11.6489
   12210      11.5908
   12211      12.7989
   12212      12.2094
   12213      12.5774
   12214      11.9282
   12215      12.7773
   12216      11.9431
   12217      12.2693
   12218      12.7387
   12219      12.5732
   12220      11.8666
   12221      12.2760
   12222      11.8115
   12223      12.1429
   12224      11.8660
   12225      12.3601
   12226      12.5432
   12227      12.7549
   12228      12.7767
   12229      12.1593
   12230      13.0184
   12231      12.7473
   12232      12.1935
   12233      11.7040
   12234      12.4452
   12235      12.9490
   12236      12.2208
   12237      12.2969
   12238      12.8080
   12239      12.2279
   12240      12.4664
   12241      12.4937
   12242      13.0802
   12243      12.8507
   12244      12.8918
   12245      12.3320
   12246      12.7008
   12247      12.7724
   12248      12.4442
   12249      12.8515
   12250      13.0324
   12251      11.9883
   12252      12.3097
   12253      12.9504
   12254      12.3642
   12255      12.4441
   12256      11.8970
   12257      11.6181
   12258      12.9018
   12259      12.6244
   12260      12.0526
   12261      12.7910
   12262      12.5498
   12263      12.8529
   12264      12.6166
   12265      13.0165
   12266      12.5780
   12267      12.3056
   12268      12.6572
   12269      12.6125
   12270      12.6874
   12271      12.7892
   12272      12.7757
   12273      13.0351
   12274      12.7720
   12275      13.2137
   12276      12.9691
   12277      13.1612
   12278      13.3845
   12279      13.2128
   12280      12.6343
   12281      12.5359
   12282      12.9871
   12283      12.6602
   12284      13.3143
   12285      12.7539
   12286      12.6161
   12287      13.2860
   12288      13.5181
   12289      12.9416
   12290      12.6834
   12291      13.0627
   12292      13.1317
   12293      13.5934
   12294      13.5658
   12295      13.0483
   12296      12.9809
   12297      12.8087
   12298      13.2586
   12299      13.4751
   12300      13.7780
   12301      13.8861
   12302      13.7246
   12303      13.3214
   12304      13.0557
   12305      13.1594
   12306      13.5363
   12307      13.5598
   12308      12.6915
   12309      13.0799
   12310      12.3844
   12311      13.1470
   12312      13.2502
   12313      13.2151
   12314      13.1994
   12315      12.9219
   12316      12.9576
   12317      12.6820
   12318      12.4421
   12319      12.4265
   12320      13.1937
   12321      12.7564
   12322      12.9409
   12323      13.8418
   12324      12.8076
   12325      13.4418
   12326      13.3324
   12327      12.6037
   12328      13.2150
   12329      12.7576
   12330      12.7240
   12331      12.3690
   12332      13.6049
   12333      13.2548
   12334      13.2669
   12335      13.1790
   12336      13.0332
   12337      12.8575
   12338      13.3880
   12339      13.2096
   12340      13.2493
   12341      13.4214
   12342      12.8190
   12343      13.1413
   12344      12.6687
   12345      13.3366
   12346      12.3972
   12347      12.6721
   12348      12.2772
   12349      12.0880
   12350      12.5425
   12351      12.0922
   12352      12.1297
   12353      11.5084
   12354      12.1950
   12355      11.9149
   12356      11.7423
   12357      11.7173
   12358      12.8234
   12359      12.5572
   12360      12.4282
   12361      12.3418
   12362      12.7147
   12363      11.9192
   12364      12.3760
   12365      11.9902
   12366      11.7356
   12367      12.1388
   12368      11.6384
   12369      11.5881
   12370      11.3508
   12371      11.4153
   12372      12.1953
   12373      11.5666
   12374      12.0177
   12375      11.7723
   12376      12.3464
   12377      11.7249
   12378      12.9963
   12379      12.8129
   12380      12.2112
   12381      12.1580
   12382      11.7729
   12383      11.8394
   12384      11.8763
   12385      11.6083
   12386      11.8028
   12387      12.0265
   12388      11.6490
   12389      12.4661
   12390      12.3095
   12391      13.0331
   12392      12.5399
   12393      12.6746
   12394      12.6594
   12395      12.1389
   12396      11.4012
   12397      12.0631
   12398      11.3769
   12399      12.1250
   12400      11.7547
   12401      12.4482
   12402      12.7054
   12403      12.5099
   12404      12.7910
   12405      12.6413
   12406      12.8907
   12407      11.9398
   12408      12.4195
   12409      13.4081
   12410      13.3278
   12411      12.7735
   12412      13.3159
   12413      13.0999
   12414      12.2453
   12415      12.0604
   12416      12.3640
   12417      12.3827
   12418      12.6248
   12419      12.7913
   12420      13.0569
   12421      13.4126
   12422      13.1273
   12423      13.3335
   12424      12.5722
   12425      12.6493
   12426      12.6613
   12427      12.8000
   12428      12.9020
   12429      12.7459
   12430      11.9258
   12431      12.2031
   12432      13.2174
   12433      12.8093
   12434      12.1173
   12435      12.8733
   12436      12.0132
   12437      12.5474
   12438      12.6835
   12439      12.8851
   12440      12.6993
   12441      12.2548
   12442      12.5880
   12443      12.1635
   12444      12.2935
   12445      12.2200
   12446      11.6831
   12447      11.9229
   12448      12.6293
   12449      11.5763
   12450      11.4451
   12451      11.8348
   12452      11.2591
   12453      11.5703
   12454      11.2568
   12455      11.7053
   12456      11.2945
   12457      12.0570
   12458      12.3741
   12459      11.9512
   12460      12.3191
   12461      12.0794
   12462      12.4903
   12463      12.2428
   12464      11.9233
   12465      12.3289
   12466      13.3215
   12467      13.4782
   12468      12.9722
   12469      13.5874
   12470      13.3620
   12471      14.0954
   12472      13.6931
   12473      13.8517
   12474      13.6818
   12475      14.1481
   12476      13.3131
   12477      13.4037
   12478      13.6356
   12479      13.6547
   12480      13.2020
   12481      12.3755
   12482      13.0231
   12483      13.0692
   12484      12.7087
   12485      12.3679
   12486      13.1733
   12487      12.6388
   12488      12.9070
   12489      13.0537
   12490      13.2294
   12491      12.9148
   12492      12.6368
   12493      12.9128
   12494      13.1252
   12495      13.3593
   12496      13.1540
   12497      13.4518
   12498      12.5765
   12499      13.1724
   12500      13.3273
   12501      13.2688
   12502      12.8736
   12503      12.3995
   12504      12.5932
   12505      12.1771
   12506      13.0523
   12507      12.3793
   12508      11.7750
   12509      12.6186
   12510      12.3747
   12511      12.3083
   12512      11.6526
   12513      12.4292
   12514      11.9026
   12515      11.6428
   12516      12.1918
   12517      11.6104
   12518      12.5095
   12519      12.8403
   12520      12.4596
   12521      12.2075
   12522      12.8536
   12523      13.0127
   12524      12.9282
   12525      12.4120
   12526      11.9101
   12527      11.9141
   12528      12.2180
   12529      11.7271
   12530      11.7020
   12531      12.5329
   12532      11.9331
   12533      12.0087
   12534      11.9368
   12535      12.3120
   12536      12.2111
   12537      12.6286
   12538      12.1379
   12539      11.8715
   12540      12.1891
   12541      12.3293
   12542      12.3752
   12543      12.4085
   12544      12.2619
   12545      12.3562
   12546      12.7909
   12547      12.0767
   12548      11.9657
   12549      12.8510
   12550      12.9198
   12551      12.8035
   12552      12.3950
   12553      12.8019
   12554      12.4892
   12555      12.4728
   12556      12.6118
   12557      12.8811
   12558      12.8414
   12559      13.0677
   12560      13.0756
   12561      13.3806
   12562      12.7907
   12563      13.1783
   12564      13.1490
   12565      13.3428
   12566      12.2668
   12567      12.3074
   12568      12.7060
   12569      12.1904
   12570      12.5788
   12571      13.5027
   12572      12.8428
   12573      13.3200
   12574      12.5230
   12575      13.4992
   12576      13.0593
   12577      12.8626
   12578      12.8897
   12579      12.3551
   12580      13.7725
   12581      12.8349
   12582      12.9432
   12583      13.0216
   12584      13.5348
   12585      12.7829
   12586      13.4991
   12587      12.8061
   12588      11.8922
   12589      13.0425
   12590      12.7166
   12591      12.8077
   12592      12.0935
   12593      12.8221
   12594      12.6106
   12595      12.0969
   12596      12.1638
   12597      12.4666
   12598      12.8361
   12599      12.4221
   12600      12.7117
   12601      12.8960
   12602      12.4332
   12603      12.2995
   12604      12.6624
   12605      13.2268
   12606      12.8758
   12607      12.1598
   12608      12.4100
   12609      12.7122
   12610      12.6744
   12611      12.6904
   12612      13.1533
   12613      13.1296
   12614      13.4818
   12615      13.2332
   12616      13.1380
   12617      13.3151
   12618      13.5730
   12619      13.7836
   12620      12.9958
   12621      13.5917
   12622      13.5795
   12623      13.4113
   12624      13.6416
   12625      13.2947
   12626      13.3994
   12627      13.5978
   12628      13.6191
   12629      13.7853
   12630      13.6436
   12631      13.6718
   12632      13.1868
   12633      13.4584
   12634      13.1275
   12635      13.3031
   12636      13.4370
   12637      13.0937
   12638      13.0954
   12639      13.0548
   12640      13.4612
   12641      13.4127
   12642      13.0350
   12643      12.6604
   12644      12.5859
   12645      13.0733
   12646      12.1562
   12647      12.7482
   12648      12.4853
   12649      12.8316
   12650      12.9670
   12651      12.9450
   12652      13.7984
   12653      13.2657
   12654      13.5188
   12655      12.4662
   12656      13.2641
   12657      13.0281
   12658      13.1932
   12659      13.2546
   12660      13.8298
   12661      12.7101
   12662      12.5799
   12663      12.9253
   12664      12.5681
   12665      13.5960
   12666      13.7898
   12667      13.7778
   12668      13.2349
   12669      13.4332
   12670      13.0036
   12671      13.8427
   12672      13.2711
   12673      13.7384
   12674      14.1060
   12675      13.8581
   12676      14.3492
   12677      14.3657
   12678      14.0884
   12679      14.5301
   12680      14.3697
   12681      14.1044
   12682      14.1846
   12683      13.5218
   12684      13.7696
   12685      13.5402
   12686      13.9505
   12687      13.6444
   12688      14.0541
   12689      14.2241
   12690      14.1478
   12691      14.1559
   12692      14.4066
   12693      14.0053
   12694      15.1570
   12695      13.7351
   12696      13.6178
   12697      14.6443
   12698      14.4769
   12699      15.0096
   12700      14.7255
   12701      15.1915
   12702      14.3913
   12703      14.7555
   12704      14.9173
   12705      15.2746
   12706      14.9666
   12707      15.1970
   12708      14.5025
   12709      14.1860
   12710      15.2897
   12711      15.0688
   12712      15.1339
   12713      15.5978
   12714      15.5782
   12715      15.7897
   12716      15.5492
   12717      15.2459
   12718      15.7361
   12719      15.7177
   12720      16.0731
   12721      15.1903
   12722      14.9519
   12723      15.2867
   12724      15.6522
   12725      15.6121
   12726      15.6710
   12727      15.4454
   12728      15.1740
   12729      15.1674
   12730      15.4869
   12731      15.2317
   12732      14.7571
   12733      15.5544
   12734      14.9657
   12735      14.9302
   12736      15.2095
   12737      15.5018
   12738      15.7723
   12739      16.2763
   12740      15.7156
   12741      16.2866
   12742      15.8259
   12743      15.5451
   12744      15.5536
   12745      16.2084
   12746      15.7026
   12747      15.8297
   12748      15.5344
   12749      15.0770
   12750      15.9473
   12751      15.8335
   12752      16.1773
   12753      16.1893
   12754      15.7788
   12755      16.0669
   12756      15.4471
   12757      15.6852
   12758      15.6458
   12759      15.5390
   12760      16.2078
   12761      14.5081
   12762      15.0845
   12763      13.8774
   12764      14.8294
   12765      14.5769
   12766      15.6662
   12767      14.6980
   12768      14.6999
   12769      14.7499
   12770      15.5006
   12771      16.3107
   12772      15.5993
   12773      16.2221
   12774      16.0169
   12775      17.1613
   12776      16.3493
   12777      16.5157
   12778      16.0833
   12779      15.5640
   12780      15.8017
   12781      16.3980
   12782      16.5357
   12783      15.8777
   12784      16.9957
   12785      16.6473
   12786      16.7973
   12787      17.4112
   12788      16.8397
   12789      16.9608
   12790      17.5110
   12791      17.3599
   12792      17.4215
   12793      16.1871
   12794      16.4657
   12795      16.2850
   12796      16.7106
   12797      16.7519
   12798      16.1613
   12799      16.0431
   12800      15.7621
   12801      15.5434
   12802      15.7606
   12803      15.7572
   12804      15.9255
   12805      15.4884
   12806      16.0908
   12807      15.7644
   12808      16.0223
   12809      16.0244
   12810      16.1878
   12811      15.9266
   12812      16.2754
   12813      15.5548
   12814      16.1678
   12815      15.9658
   12816      15.7268
   12817      14.9866
   12818      15.6056
   12819      15.6864
   12820      15.1852
   12821      15.5886
   12822      15.1669
   12823      15.5343
   12824      14.8105
   12825      15.5787
   12826      15.7460
   12827      15.7063
   12828      15.4225
   12829      15.0157
   12830      15.7995
   12831      15.7295
   12832      15.3309
   12833      16.0023
   12834      15.9599
   12835      16.3880
   12836      16.4962
   12837      16.6178
   12838      16.3569
   12839      16.1713
   12840      15.9959
   12841      15.8260
   12842      15.9599
   12843      16.0869
   12844      15.8126
   12845      16.2780
   12846      16.2213
   12847      15.3894
   12848      15.7139
   12849      16.2232
   12850      16.6595
   12851      16.0104
   12852      15.9650
   12853      15.7903
   12854      15.4890
   12855      16.0157
   12856      15.9870
   12857      15.5192
   12858      15.1837
   12859      15.7835
   12860      15.8724
   12861      15.3096
   12862      16.1305
   12863      16.2309
   12864      15.6659
   12865      15.5315
   12866      15.6175
   12867      16.2833
   12868      15.8140
   12869      14.9767
   12870      14.8766
   12871      15.1767
   12872      15.1031
   12873      14.9819
   12874      14.9650
   12875      15.0979
   12876      15.4354
   12877      15.2076
   12878      15.1774
   12879      15.1085
   12880      15.2547
   12881      15.0303
   12882      15.8782
   12883      14.9710
   12884      15.1777
   12885      15.0578
   12886      15.2030
   12887      14.9572
   12888      14.0415
   12889      14.2979
   12890      14.2728
   12891      14.7119
   12892      14.3728
   12893      14.2016
   12894      15.0008
   12895      15.4449
   12896      15.3854
   12897      15.3031
   12898      15.7604
   12899      16.1855
   12900      15.7093
   12901      15.6998
   12902      15.5170
   12903      15.2597
   12904      15.4862
   12905      15.5443
   12906      15.0091
   12907      14.7176
   12908      14.5588
   12909      14.6437
   12910      15.5841
   12911      15.2352
   12912      15.5658
   12913      15.1059
   12914      14.7698
   12915      15.2720
   12916      15.1688
   12917      14.4274
   12918      14.0365
   12919      13.9601
   12920      14.8033
   12921      14.5045
   12922      14.7760
   12923      14.7079
   12924      15.2646
   12925      14.8702
   12926      14.5363
   12927      14.4858
   12928      14.4263
   12929      14.6385
   12930      14.2790
   12931      14.7153
   12932      14.9467
   12933      14.4613
   12934      14.7781
   12935      15.2021
   12936      14.4252
   12937      15.3098
   12938      15.0779
   12939      14.7492
   12940      14.3145
   12941      13.6199
   12942      14.8481
   12943      14.6646
   12944      14.6547
   12945      15.5016
   12946      14.4048
   12947      15.0954
   12948      14.1762
   12949      14.6764
   12950      14.8182
   12951      14.6780
   12952      13.9900
   12953      14.6038
   12954      15.1623
   12955      15.0546
   12956      15.5239
   12957      15.0936
   12958      14.5410
   12959      14.2549
   12960      13.8124
   12961      14.1013
   12962      14.2472
   12963      14.1440
   12964      13.7138
   12965      13.4366
   12966      14.1652
   12967      15.1053
   12968      14.3144
   12969      13.9954
   12970      13.6534
   12971      13.7984
   12972      14.0841
   12973      14.1776
   12974      14.1842
   12975      14.3132
   12976      13.4732
   12977      14.7350
   12978      14.5062
   12979      14.3352
   12980      14.8778
   12981      14.0608
   12982      14.7330
   12983      14.2038
   12984      14.4651
   12985      14.0251
   12986      14.5958
   12987      14.1275
   12988      14.5612
   12989      14.3578
   12990      14.3865
   12991      14.9422
   12992      14.1316
   12993      14.5537
   12994      14.6425
   12995      14.0272
   12996      14.6182
   12997      13.8785
   12998      15.2167
   12999      14.8651
   13000      14.8452
   13001      14.2069
   13002      13.8805
   13003      14.8409
   13004      14.7116
   13005      14.4047
   13006      14.6161
   13007      14.9233
   13008      14.8707
   13009      14.4567
   13010      15.1023
   13011      15.5168
   13012      15.7889
   13013      14.8787
   13014      15.3337
   13015      15.5276
   13016      14.4863
   13017      15.4293
   13018      15.2121
   13019      15.1947
   13020      15.7746
   13021      14.7681
   13022      15.4493
   13023      15.5592
   13024      15.7038
   13025      15.2700
   13026      15.4540
   13027      14.9998
   13028      14.9651
   13029      14.9245
   13030      15.1342
   13031      14.4648
   13032      14.8636
   13033      15.6623
   13034      15.0290
   13035      14.8506
   13036      14.7703
   13037      14.0837
   13038      14.1516
   13039      14.1263
   13040      14.3571
   13041      13.9996
   13042      14.7889
   13043      14.8291
   13044      15.2975
   13045      14.6105
   13046      15.0077
   13047      14.6082
   13048      15.6670
   13049      15.7788
   13050      15.4963
   13051      15.5532
   13052      15.1825
   13053      14.9859
   13054      15.6843
   13055      14.4373
   13056      14.2550
   13057      14.4699
   13058      13.8871
   13059      14.2964
   13060      13.9177
   13061      14.5708
   13062      14.9539
   13063      14.2379
   13064      14.0626
   13065      13.9770
   13066      14.2839
   13067      14.6143
   13068      14.2823
   13069      14.6839
   13070      14.8964
   13071      14.2787
   13072      13.8272
   13073      14.5833
   13074      14.6265
   13075      14.2837
   13076      14.3196
   13077      15.1180
   13078      15.2404
   13079      14.7071
   13080      14.8262
   13081      15.3256
   13082      14.5199
   13083      14.6788
   13084      15.0507
   13085      14.8032
   13086      14.3483
   13087      14.0975
   13088      14.7217
   13089      15.2912
   13090      15.0986
   13091      15.8784
   13092      15.7327
   13093      14.8653
   13094      15.5501
   13095      14.7756
   13096      15.7406
   13097      15.6379
   13098      15.8064
   13099      15.4139
   13100      15.9517
   13101      15.4948
   13102      14.9271
   13103      15.2235
   13104      15.0435
   13105      14.3495
   13106      13.8046
   13107      14.0659
   13108      13.6450
   13109      14.1212
   13110      14.0988
   13111      13.7024
   13112      14.3396
   13113      15.1277
   13114      14.6703
   13115      14.9793
   13116      14.5447
   13117      13.7036
   13118      14.3417
   13119      14.1878
   13120      13.1795
   13121      13.5188
   13122      13.3476
   13123      12.9956
   13124      13.4470
   13125      13.0371
   13126      13.6214
   13127      13.8772
   13128      13.7572
   13129      13.6023
   13130      13.6317
   13131      13.7390
   13132      13.7524
   13133      14.3886
   13134      15.2161
   13135      14.1983
   13136      14.1223
   13137      13.9149
   13138      14.4796
   13139      14.1091
   13140      13.5209
   13141      14.0693
   13142      14.3728
   13143      13.9793
   13144      14.0210
   13145      14.2068
   13146      14.1896
   13147      14.5084
   13148      14.5510
   13149      14.5489
   13150      15.1064
   13151      14.8278
   13152      14.0121
   13153      14.7844
   13154      15.4885
   13155      14.6098
   13156      15.1374
   13157      14.7503
   13158      14.1170
   13159      14.6290
   13160      14.4958
   13161      13.9153
   13162      13.8013
   13163      13.7313
   13164      13.8242
   13165      13.8284
   13166      13.1356
   13167      13.3813
   13168      13.8572
   13169      14.0130
   13170      13.6748
   13171      13.9899
   13172      14.0676
   13173      13.9665
   13174      14.2737
   13175      14.1713
   13176      13.9063
   13177      14.4399
   13178      14.1326
   13179      14.2347
   13180      14.6126
   13181      14.6573
   13182      14.3009
   13183      15.2264
   13184      14.7830
   13185      15.3298
   13186      14.8327
   13187      14.9623
   13188      15.3287
   13189      14.9393
   13190      14.8424
   13191      15.8089
   13192      15.7686
   13193      15.3666
   13194      15.1957
   13195      15.3727
   13196      15.0430
   13197      15.2715
   13198      14.0671
   13199      15.4662
   13200      15.2437
   13201      14.8322
   13202      14.7803
   13203      15.6933
   13204      15.8575
   13205      15.3530
   13206      15.7205
   13207      14.9971
   13208      15.2812
   13209      15.2122
   13210      15.1570
   13211      14.3228
   13212      14.3812
   13213      15.0610
   13214      15.1759
   13215      14.9865
   13216      14.4254
   13217      14.6901
   13218      14.8109
   13219      14.0984
   13220      13.8556
   13221      14.7062
   13222      15.0457
   13223      15.0823
   13224      15.4508
   13225      15.3745
   13226      15.3428
   13227      15.4505
   13228      15.4314
   13229      14.9894
   13230      14.9438
   13231      15.3120
   13232      15.6676
   13233      16.0676
   13234      15.8339
   13235      14.9980
   13236      14.0153
   13237      13.8564
   13238      13.9272
   13239      14.7329
   13240      13.2957
   13241      13.3849
   13242      13.6999
   13243      14.1645
   13244      14.1921
   13245      14.0220
   13246      13.5985
   13247      14.0228
   13248      13.1148
   13249      13.2487
   13250      13.4224
   13251      13.4527
   13252      13.3777
   13253      13.1387
   13254      13.5424
   13255      14.4023
   13256      12.9287
   13257      14.3006
   13258      13.8020
   13259      14.1693
   13260      13.6866
   13261      13.7190
   13262      13.8657
   13263      13.9138
   13264      13.8269
   13265      14.2709
   13266      15.3477
   13267      14.5814
   13268      14.1681
   13269      13.8778
   13270      14.2269
   13271      14.9288
   13272      14.4808
   13273      13.8261
   13274      14.4935
   13275      14.4724
   13276      14.9625
   13277      14.6975
   13278      14.5561
   13279      15.2469
   13280      14.8516
   13281      14.3996
   13282      14.6588
   13283      14.3286
   13284      14.1111
   13285      14.1141
   13286      14.6281
   13287      14.7199
   13288      13.7405
   13289      13.9190
   13290      13.7619
   13291      13.2850
   13292      12.5412
   13293      13.1243
   13294      12.4483
   13295      12.7638
   13296      13.0663
   13297      12.7192
   13298      13.2475
   13299      13.3971
   13300      13.5510
   13301      13.9177
   13302      13.2891
   13303      13.5119
   13304      13.9155
   13305      13.6226
   13306      14.1208
   13307      13.7495
   13308      13.7253
   13309      13.9861
   13310      13.5760
   13311      13.8596
   13312      13.9335
   13313      14.9115
   13314      14.3366
   13315      13.6472
   13316      14.2761
   13317      13.5711
   13318      14.0580
   13319      14.5327
   13320      14.9074
   13321      15.0019
   13322      15.3239
   13323      14.9238
   13324      14.2432
   13325      14.6915
   13326      14.3785
   13327      14.8705
   13328      14.3482
   13329      14.0312
   13330      15.2537
   13331      13.5187
   13332      13.5405
   13333      13.9541
   13334      14.7227
   13335      14.8650
   13336      15.3606
   13337      15.2890
   13338      16.0755
   13339      15.2407
   13340      15.1787
   13341      14.7785
   13342      15.2040
   13343      15.1012
   13344      15.3866
   13345      14.7346
   13346      14.8995
   13347      14.9359
   13348      14.4146
   13349      15.3170
   13350      16.0664
   13351      14.7926
   13352      15.2436
   13353      15.5036
   13354      15.3159
   13355      15.5735
   13356      15.2788
   13357      15.3055
   13358      14.8043
   13359      14.8217
   13360      14.6011
   13361      14.3940
   13362      14.4512
   13363      14.2227
   13364      14.5234
   13365      14.8832
   13366      15.2870
   13367      15.1700
   13368      14.4854
   13369      15.5566
   13370      15.1559
   13371      15.2904
   13372      16.1812
   13373      16.2135
   13374      15.9368
   13375      16.2994
   13376      16.0119
   13377      15.9892
   13378      15.5574
   13379      16.1232
   13380      16.5225
   13381      15.6768
   13382      15.7116
   13383      16.0214
   13384      14.6009
   13385      14.7352
   13386      15.0834
   13387      14.7190
   13388      15.5794
   13389      14.6494
   13390      15.5006
   13391      14.9549
   13392      15.9528
   13393      15.5930
   13394      15.2118
   13395      15.5891
   13396      15.2938
   13397      15.1289
   13398      15.9867
   13399      16.4185
   13400      16.4458
   13401      16.2631
   13402      15.7845
   13403      15.9439
   13404      15.3314
   13405      15.1103
   13406      15.3030
   13407      16.0644
   13408      15.8188
   13409      16.4100
   13410      16.4644
   13411      15.9807
   13412      15.9444
   13413      15.2874
   13414      14.9792
   13415      15.3530
   13416      15.7274
   13417      15.6249
   13418      15.2410
   13419      15.0412
   13420      15.3282
   13421      14.7070
   13422      15.5362
   13423      14.9501
   13424      15.3205
   13425      14.6823
   13426      14.0878
   13427      14.5150
   13428      14.4407
   13429      15.2153
   13430      15.4029
   13431      15.0577
   13432      14.4841
   13433      15.4083
   13434      15.4213
   13435      15.7900
   13436      14.9285
   13437      15.1014
   13438      15.4497
   13439      15.2762
   13440      14.7434
   13441      14.8287
   13442      14.7840
   13443      15.3453
   13444      15.2500
   13445      15.8762
   13446      15.9161
   13447      16.6134
   13448      16.2512
   13449      16.3488
   13450      16.4580
   13451      17.0950
   13452      15.8894
   13453      15.9033
   13454      15.8756
   13455      16.1143
   13456      15.9492
   13457      15.4569
   13458      15.5961
   13459      15.6331
   13460      16.2724
   13461      16.2372
   13462      15.7496
   13463      15.9527
   13464      15.1652
   13465      15.6690
   13466      15.7658
   13467      16.1928
   13468      16.1927
   13469      16.1614
   13470      16.0118
   13471      16.8892
   13472      15.4549
   13473      15.9133
   13474      15.2197
   13475      15.4240
   13476      15.2969
   13477      15.5060
   13478      15.3880
   13479      15.6196
   13480      15.1740
   13481      15.3760
   13482      15.4250
   13483      15.6446
   13484      14.6442
   13485      13.7782
   13486      13.8746
   13487      14.8955
   13488      13.9769
   13489      14.5201
   13490      13.4548
   13491      13.7642
   13492      14.0398
   13493      13.8973
   13494      14.1582
   13495      13.3279
   13496      13.3606
   13497      12.4672
   13498      13.1188
   13499      13.0477
   13500      13.1228
   13501      14.8337
   13502      14.9062
   13503      14.1468
   13504      14.0240
   13505      14.7634
   13506      14.3952
   13507      14.3336
   13508      14.0706
   13509      14.4617
   13510      14.0220
   13511      13.9525
   13512      13.9412
   13513      15.2397
   13514      13.4988
   13515      14.1733
   13516      14.3494
   13517      14.2118
   13518      14.0919
   13519      13.3630
   13520      13.7969
   13521      14.2240
   13522      13.6942
   13523      14.4744
   13524      13.2884
   13525      13.6337
   13526      13.5993
   13527      13.4213
   13528      13.5324
   13529      13.5401
   13530      13.3609
   13531      14.0287
   13532      13.7408
   13533      13.8672
   13534      13.5496
   13535      13.8376
   13536      13.5561
   13537      14.0761
   13538      14.1324
   13539      13.6152
   13540      12.9984
   13541      13.5936
   13542      12.9965
   13543      13.4187
   13544      13.4957
   13545      13.5592
   13546      13.6279
   13547      12.9565
   13548      13.6587
   13549      13.2655
   13550      13.2911
   13551      13.4921
   13552      13.0906
   13553      13.2404
   13554      12.3257
   13555      12.9457
   13556      12.6949
   13557      12.9767
   13558      13.6310
   13559      12.6879
   13560      13.0579
   13561      13.4218
   13562      13.4964
   13563      13.2447
   13564      12.5237
   13565      13.1460
   13566      13.6102
   13567      13.5359
   13568      14.0320
   13569      13.9514
   13570      14.0920
   13571      13.1108
   13572      13.4081
   13573      13.3874
   13574      13.8609
   13575      13.7767
   13576      13.8738
   13577      13.8982
   13578      13.7598
   13579      15.0658
   13580      14.7837
   13581      14.6154
   13582      14.0338
   13583      14.2949
   13584      13.6541
   13585      14.4048
   13586      14.1265
   13587      13.7995
   13588      14.4424
   13589      13.8309
   13590      13.4537
   13591      13.3179
   13592      13.8669
   13593      13.5048
   13594      13.1523
   13595      13.6070
   13596      14.0426
   13597      13.6115
   13598      14.3470
   13599      14.0123
   13600      14.1896
   13601      13.8273
   13602      13.9516
   13603      14.0617
   13604      14.2620
   13605      15.1308
   13606      15.0139
   13607      14.6584
   13608      14.7111
   13609      14.0725
   13610      13.7739
   13611      14.2206
   13612      14.5778
   13613      13.7644
   13614      13.8171
   13615      13.8761
   13616      14.0607
   13617      14.4157
   13618      13.4373
   13619      13.8134
   13620      13.3943
   13621      13.6582
   13622      13.8238
   13623      14.5730
   13624      14.3741
   13625      13.7276
   13626      13.9436
   13627      14.3827
   13628      13.4850
   13629      13.9937
   13630      13.9216
   13631      14.0935
   13632      14.7257
   13633      14.2910
   13634      13.5395
   13635      14.8345
   13636      14.0294
   13637      14.2762
   13638      14.4324
   13639      14.2765
   13640      14.8108
   13641      14.7378
   13642      14.0284
   13643      14.7018
   13644      13.9702
   13645      14.6879
   13646      15.4782
   13647      14.3041
   13648      14.7986
   13649      14.5755
   13650      14.3325
   13651      15.0591
   13652      15.1665
   13653      14.8075
   13654      14.9603
   13655      14.8790
   13656      14.7848
   13657      14.7820
   13658      15.2358
   13659      15.0738
   13660      14.8296
   13661      15.0494
   13662      15.0873
   13663      15.8074
   13664      15.2231
   13665      15.3419
   13666      15.4900
   13667      14.3986
   13668      15.2253
   13669      15.1726
   13670      15.2103
   13671      15.1274
   13672      15.0549
   13673      15.8049
   13674      15.3394
   13675      14.9101
   13676      14.2264
   13677      14.6445
   13678      15.1836
   13679      14.1858
   13680      14.0920
   13681      13.8436
   13682      13.8194
   13683      14.6044
   13684      15.1657
   13685      15.2159
   13686      15.4023
   13687      15.6319
   13688      14.4888
   13689      15.5079
   13690      15.6073
   13691      15.2960
   13692      15.6651
   13693      14.9932
   13694      15.1099
   13695      14.6096
   13696      13.9548
   13697      13.9882
   13698      14.4529
   13699      14.3040
   13700      14.0980
   13701      14.8636
   13702      14.3250
   13703      14.1499
   13704      14.9380
   13705      14.7282
   13706      15.1570
   13707      13.5486
   13708      13.9500
   13709      14.0887
   13710      14.7958
   13711      14.3142
   13712      14.8816
   13713      13.7677
   13714      14.3942
   13715      14.5144
   13716      13.6101
   13717      13.3803
   13718      13.6094
   13719      14.4951
   13720      14.7397
   13721      14.2473
   13722      14.5602
   13723      13.9825
   13724      14.6379
   13725      14.6446
   13726      15.3697
   13727      14.9580
   13728      14.6354
   13729      15.6337
   13730      16.1742
   13731      15.2538
   13732      14.7688
   13733      14.9175
   13734      15.1330
   13735      15.4966
   13736      15.4580
   13737      15.1852
   13738      14.4661
   13739      15.4411
   13740      15.0445
   13741      15.3600
   13742      15.0963
   13743      15.7279
   13744      15.0887
   13745      16.2722
   13746      16.2062
   13747      15.5579
   13748      15.5823
   13749      15.5128
   13750      15.3184
   13751      15.0550
   13752      14.9558
   13753      14.9042
   13754      14.9080
   13755      15.0263
   13756      14.5265
   13757      14.4792
   13758      14.6703
   13759      15.1668
   13760      14.4601
   13761      13.7460
   13762      14.0734
   13763      14.2264
   13764      14.8233
   13765      14.6839
   13766      14.4176
   13767      14.3165
   13768      14.8971
   13769      14.4687
   13770      15.4802
   13771      15.2875
   13772      14.8925
   13773      15.2488
   13774      14.6410
   13775      15.0700
   13776      15.2513
   13777      14.5603
   13778      14.5819
   13779      14.5629
   13780      14.6525
   13781      14.2856
   13782      14.8084
   13783      14.8049
   13784      14.5370
   13785      13.9932
   13786      14.2058
   13787      14.3509
   13788      14.1687
   13789      13.1430
   13790      13.0763
   13791      13.0808
   13792      13.8598
   13793      13.8155
   13794      14.7325
   13795      14.3604
   13796      14.3421
   13797      14.8028
   13798      14.0707
   13799      14.2532
   13800      13.8307
   13801      14.2439
   13802      14.8947
   13803      14.7348
   13804      14.5578
   13805      14.9975
   13806      15.6970
   13807      15.9777
   13808      15.4208
   13809      15.2427
   13810      15.2211
   13811      15.5620
   13812      15.6544
   13813      15.4924
   13814      15.9254
   13815      15.7532
   13816      15.5372
   13817      15.7044
   13818      15.3750
   13819      15.8928
   13820      16.0155
   13821      15.7799
   13822      15.5329
   13823      16.1257
   13824      15.0535
   13825      14.9792
   13826      15.3163
   13827      15.5038
   13828      15.6774
   13829      15.6325
   13830      16.5244
   13831      15.6288
   13832      15.5107
   13833      14.9473
   13834      15.7037
   13835      16.0404
   13836      16.7035
   13837      15.8071
   13838      17.1259
   13839      16.9713
   13840      16.6204
   13841      16.4047
   13842      17.1676
   13843      16.8610
   13844      16.9466
   13845      17.1543
   13846      16.7706
   13847      16.2420
   13848      16.1007
   13849      16.3750
   13850      15.6221
   13851      15.6682
   13852      16.0117
   13853      15.2947
   13854      15.4385
   13855      14.9177
   13856      14.4171
   13857      15.5087
   13858      15.7531
   13859      15.7691
   13860      15.8622
   13861      15.3537
   13862      15.9092
   13863      15.6685
   13864      14.8822
   13865      15.0519
   13866      16.1180
   13867      15.8163
   13868      15.3908
   13869      16.0423
   13870      15.8646
   13871      16.6594
   13872      16.6035
   13873      16.4341
   13874      16.4203
   13875      15.7743
   13876      15.3983
   13877      15.8964
   13878      15.7746
   13879      16.0365
   13880      15.8461
   13881      15.2082
   13882      15.3786
   13883      15.9305
   13884      15.8523
   13885      15.1805
   13886      15.5728
   13887      16.1466
   13888      15.9729
   13889      16.1165
   13890      15.9083
   13891      15.5133
   13892      14.9872
   13893      15.0292
   13894      15.5040
   13895      16.0698
   13896      15.0390
   13897      15.8325
   13898      15.5613
   13899      15.2694
   13900      15.2625
   13901      15.5528
   13902      15.1108
   13903      15.0220
   13904      14.4543
   13905      14.2136
   13906      14.5071
   13907      14.5162
   13908      13.5991
   13909      14.0579
   13910      13.2551
   13911      13.5747
   13912      13.8302
   13913      13.7804
   13914      13.5932
   13915      13.6932
   13916      13.5607
   13917      13.8809
   13918      13.1469
   13919      13.8776
   13920      13.1492
   13921      13.1274
   13922      13.8906
   13923      14.0731
   13924      13.9159
   13925      13.7735
   13926      13.6481
   13927      13.3356
   13928      14.1019
   13929      14.5748
   13930      14.1575
   13931      13.9509
   13932      13.6851
   13933      13.5368
   13934      13.7909
   13935      14.3315
   13936      13.9113
   13937      13.9714
   13938      13.9653
   13939      13.6094
   13940      13.7105
   13941      13.3733
   13942      13.3884
   13943      13.2416
   13944      13.1507
   13945      13.5135
   13946      13.6592
   13947      13.5086
   13948      13.7465
   13949      14.2331
   13950      14.5308
   13951      14.1422
   13952      14.4366
   13953      14.3195
   13954      14.6372
   13955      14.4803
   13956      14.8193
   13957      14.4635
   13958      14.8528
   13959      14.8032
   13960      16.0878
   13961      15.2135
   13962      15.4684
   13963      15.8692
   13964      15.8243
   13965      15.1148
   13966      15.2737
   13967      14.6610
   13968      15.4230
   13969      15.4438
   13970      15.5556
   13971      16.7391
   13972      15.5006
   13973      15.2152
   13974      14.8342
   13975      15.0221
   13976      15.6247
   13977      15.6162
   13978      15.3271
   13979      15.7358
   13980      16.0828
   13981      14.6542
   13982      15.9255
   13983      15.4482
   13984      15.7349
   13985      15.0487
   13986      15.2281
   13987      15.0996
   13988      13.7013
   13989      14.2002
   13990      14.2415
   13991      14.7576
   13992      13.4082
   13993      15.0594
   13994      14.1981
   13995      14.4297
   13996      14.1858
   13997      14.5188
   13998      13.8960
   13999      14.5323
   14000      14.4740
   14001      14.7914
   14002      14.6636
   14003      14.2652
   14004      14.8331
   14005      14.5435
   14006      14.5504
   14007      14.3659
   14008      14.2618
   14009      14.7675
   14010      14.5019
   14011      15.3204
   14012      14.8659
   14013      14.7513
   14014      14.9002
   14015      14.2225
   14016      15.0022
   14017      13.9945
   14018      14.4322
   14019      14.2875
   14020      15.0944
   14021      14.9514
   14022      15.1481
   14023      15.0622
   14024      14.8518
   14025      15.9849
   14026      15.8900
   14027      15.5570
   14028      15.6942
   14029      15.5759
   14030      16.3986
   14031      16.3753
   14032      16.8969
   14033      16.9191
   14034      16.7729
   14035      16.5869
   14036      15.5793
   14037      16.9050
   14038      17.0613
   14039      17.1042
   14040      17.2656
   14041      16.7429
   14042      17.2202
   14043      16.6220
   14044      16.9776
   14045      16.8395
   14046      16.3793
   14047      16.0517
   14048      15.7461
   14049      16.2343
   14050      16.1931
   14051      16.5918
   14052      15.9214
   14053      16.2984
   14054      16.0528
   14055      15.7388
   14056      16.2595
   14057      15.7045
   14058      14.9912
   14059      15.6523
   14060      16.0697
   14061      16.3407
   14062      17.4470
   14063      16.4760
   14064      17.4250
   14065      17.4193
   14066      16.4926
   14067      16.3397
   14068      15.4715
   14069      16.0649
   14070      17.0615
   14071      16.1411
   14072      16.1280
   14073      15.7364
   14074      15.7985
   14075      15.6674
   14076      15.9967
   14077      15.1639
   14078      15.2408
   14079      15.3084
   14080      16.1945
   14081      16.8606
   14082      15.4020
   14083      16.0239
   14084      16.3532
   14085      16.1024
   14086      16.4547
   14087      15.9018
   14088      15.7963
   14089      15.7194
   14090      14.6664
   14091      15.4328
   14092      15.3218
   14093      15.2239
   14094      15.6272
   14095      15.1740
   14096      16.0441
   14097      15.3743
   14098      15.2084
   14099      16.0566
   14100      16.2800
   14101      16.2120
   14102      15.6917
   14103      16.2025
   14104      16.2798
   14105      16.7296
   14106      17.2433
   14107      16.8504
   14108      16.7291
   14109      16.7636
   14110      17.0461
   14111      16.0558
   14112      16.2726
   14113      15.1005
   14114      16.1346
   14115      15.6336
   14116      16.5745
   14117      15.9209
   14118      16.1404
   14119      16.1522
   14120      15.8537
   14121      15.7731
   14122      15.5705
   14123      15.9350
   14124      15.2133
   14125      15.7016
   14126      16.0503
   14127      16.0815
   14128      16.1174
   14129      15.9754
   14130      16.1005
   14131      15.7425
   14132      15.0135
   14133      15.0529
   14134      14.7960
   14135      15.1347
   14136      15.1882
   14137      14.3956
   14138      14.8170
   14139      14.3276
   14140      14.2098
   14141      14.0008
   14142      14.2183
   14143      14.1524
   14144      13.5817
   14145      13.9643
   14146      14.0357
   14147      14.0644
   14148      14.1534
   14149      13.8030
   14150      13.6448
   14151      12.8646
   14152      13.3555
   14153      12.8236
   14154      13.9377
   14155      13.5346
   14156      14.0199
   14157      14.1682
   14158      13.9672
   14159      13.9216
   14160      13.9238
   14161      13.4522
   14162      13.9114
   14163      13.6834
   14164      13.7084
   14165      13.3881
   14166      13.7262
   14167      14.5467
   14168      13.7139
   14169      14.0131
   14170      14.0437
   14171      14.2692
   14172      14.1806
   14173      13.8479
   14174      14.4817
   14175      13.5164
   14176      14.1585
   14177      13.6063
   14178      13.2500
   14179      13.5897
   14180      13.6719
   14181      13.6661
   14182      13.9585
   14183      14.0191
   14184      14.1464
   14185      14.6151
   14186      13.9737
   14187      13.8396
   14188      14.1689
   14189      14.3837
   14190      15.1956
   14191      14.3956
   14192      13.9177
   14193      13.2729
   14194      14.3579
   14195      14.3393
   14196      14.7534
   14197      15.2299
   14198      14.7144
   14199      14.5689
   14200      14.5787
   14201      14.0191
   14202      14.6550
   14203      14.7919
   14204      13.9638
   14205      14.7120
   14206      14.8160
   14207      14.8404
   14208      14.4516
   14209      13.7884
   14210      14.8433
   14211      14.3303
   14212      14.5529
   14213      13.9578
   14214      14.4479
   14215      14.3792
   14216      14.1808
   14217      13.5961
   14218      14.6750
   14219      14.3434
   14220      14.6758
   14221      14.4424
   14222      15.0056
   14223      14.1802
   14224      14.2070
   14225      14.6374
   14226      14.5139
   14227      14.5882
   14228      14.6563
   14229      14.7875
   14230      15.4240
   14231      15.0402
   14232      15.0920
   14233      15.0065
   14234      14.5534
   14235      15.3318
   14236      15.8072
   14237      15.4067
   14238      14.8190
   14239      14.5188
   14240      14.3701
   14241      14.4949
   14242      14.3440
   14243      14.2511
   14244      14.8972
   14245      14.5911
   14246      15.1483
   14247      14.8414
   14248      15.3054
   14249      15.3295
   14250      15.4113
   14251      14.4457
   14252      14.9953
   14253      15.2564
   14254      15.5422
   14255      15.4539
   14256      15.9958
   14257      16.4043
   14258      15.9035
   14259      15.4776
   14260      15.8896
   14261      15.5860
   14262      16.3742
   14263      16.5554
   14264      15.8377
   14265      16.7210
   14266      16.5870
   14267      16.7710
   14268      16.1843
   14269      16.8503
   14270      16.9810
   14271      17.1274
   14272      16.6282
   14273      16.5085
   14274      16.1575
   14275      16.4377
   14276      17.0546
   14277      16.1271
   14278      16.1183
   14279      16.1613
   14280      15.5779
   14281      15.2710
   14282      15.8918
   14283      15.6247
   14284      15.7211
   14285      15.8555
   14286      15.8157
   14287      15.7689
   14288      16.5184
   14289      16.7103
   14290      16.5360
   14291      16.1638
   14292      15.8829
   14293      16.2344
   14294      16.6136
   14295      16.5006
   14296      16.1709
   14297      16.0734
   14298      15.7079
   14299      16.1365
   14300      16.4514
   14301      16.2283
   14302      16.0167
   14303      16.5034
   14304      16.6329
   14305      16.2632
   14306      16.3823
   14307      16.0305
   14308      15.5417
   14309      16.8974
   14310      16.0676
   14311      16.3271
   14312      15.8533
   14313      15.8326
   14314      15.3212
   14315      14.9926
   14316      15.9132
   14317      16.1019
   14318      15.7073
   14319      16.0305
   14320      16.3342
   14321      16.1081
   14322      15.4089
   14323      15.7060
   14324      15.4007
   14325      15.4087
   14326      16.0537
   14327      15.4527
   14328      14.9500
   14329      15.9740
   14330      14.9279
   14331      14.4976
   14332      14.5888
   14333      13.9410
   14334      14.5516
   14335      15.1103
   14336      14.8305
   14337      15.2086
   14338      15.1154
   14339      15.3800
   14340      15.1343
   14341      15.2996
   14342      15.6911
   14343      15.7341
   14344      15.6342
   14345      15.6695
   14346      15.2728
   14347      15.1492
   14348      15.6904
   14349      15.7803
   14350      15.6520
   14351      14.9876
   14352      14.9233
   14353      15.3315
   14354      15.0722
   14355      16.0814
   14356      15.7349
   14357      16.3160
   14358      15.6422
   14359      15.8448
   14360      16.6456
   14361      15.7048
   14362      16.3997
   14363      16.2528
   14364      15.3203
   14365      15.8892
   14366      15.6183
   14367      15.4999
   14368      16.0084
   14369      15.7296
   14370      15.8812
   14371      14.8072
   14372      15.2795
   14373      15.4288
   14374      15.7172
   14375      14.9900
   14376      14.6495
   14377      15.1711
   14378      15.0830
   14379      15.0659
   14380      15.6357
   14381      15.7568
   14382      15.7206
   14383      15.5717
   14384      15.4505
   14385      15.3279
   14386      15.4352
   14387      15.8440
   14388      15.2827
   14389      15.3677
   14390      14.9416
   14391      15.3868
   14392      15.1440
   14393      14.3791
   14394      14.9649
   14395      15.5574
   14396      14.5075
   14397      14.7187
   14398      14.8275
   14399      14.4688
   14400      14.4544
   14401      14.8993
   14402      15.3913
   14403      15.2985
   14404      15.3945
   14405      15.2551
   14406      14.2842
   14407      15.3999
   14408      15.0011
   14409      15.3929
   14410      14.4868
   14411      14.4661
   14412      14.1023
   14413      14.8336
   14414      14.3126
   14415      14.6054
   14416      14.0498
   14417      14.3985
   14418      14.3427
   14419      13.9784
   14420      13.7525
   14421      13.8539
   14422      13.9030
   14423      14.0644
   14424      14.3818
   14425      14.5740
   14426      14.1213
   14427      14.8746
   14428      13.2123
   14429      14.8726
   14430      14.2860
   14431      14.6692
   14432      14.1199
   14433      14.2456
   14434      13.6063
   14435      13.6395
   14436      13.7466
   14437      14.2215
   14438      14.3334
   14439      14.0024
   14440      14.5857
   14441      15.0162
   14442      14.7645
   14443      14.5405
   14444      14.4794
   14445      14.7548
   14446      14.9489
   14447      14.8079
   14448      14.5566
   14449      13.8103
   14450      14.2125
   14451      13.8267
   14452      14.0855
   14453      13.4220
   14454      14.1805
   14455      14.0006
   14456      13.6968
   14457      14.2664
   14458      14.6344
   14459      14.5140
   14460      14.7346
   14461      14.3846
   14462      13.6900
   14463      14.3371
   14464      13.9607
   14465      13.1773
   14466      14.0141
   14467      14.7202
   14468      14.9472
   14469      14.6996
   14470      14.1340
   14471      13.8108
   14472      13.8904
   14473      14.0288
   14474      12.9096
   14475      14.0743
   14476      13.7049
   14477      14.0410
   14478      14.0920
   14479      13.2587
   14480      13.8762
   14481      13.7555
   14482      13.2343
   14483      13.4548
   14484      13.5349
   14485      13.9349
   14486      13.6860
   14487      13.2874
   14488      13.4532
   14489      13.4733
   14490      13.7571
   14491      13.7184
   14492      14.5193
   14493      14.4816
   14494      14.3490
   14495      14.5174
   14496      15.1426
   14497      14.3782
   14498      15.0866
   14499      15.0812
   14500      15.5915
   14501      15.1952
   14502      14.8448
   14503      15.1361
   14504      15.2526
   14505      15.3223
   14506      15.1468
   14507      15.7162
   14508      15.6243
   14509      15.5333
   14510      15.5695
   14511      14.7824
   14512      15.1908
   14513      15.5218
   14514      15.4473
   14515      15.3990
   14516      15.8535
   14517      16.2314
   14518      16.3744
   14519      15.9581
   14520      15.3868
   14521      15.8263
   14522      15.3772
   14523      14.7062
   14524      15.0192
   14525      15.1140
   14526      15.4489
   14527      15.3739
   14528      14.4787
   14529      14.5040
   14530      13.8060
   14531      13.6365
   14532      14.6458
   14533      14.8715
   14534      14.4717
   14535      14.8847
   14536      15.0718
   14537      15.3629
   14538      15.5029
   14539      15.5020
   14540      14.9687
   14541      13.8773
   14542      14.1708
   14543      14.1806
   14544      14.2077
   14545      14.4012
   14546      14.2892
   14547      14.5696
   14548      14.5769
   14549      14.7395
   14550      14.4832
   14551      14.7426
   14552      14.2508
   14553      15.0104
   14554      14.5098
   14555      14.3190
   14556      14.0316
   14557      13.5287
   14558      14.3705
   14559      14.0363
   14560      14.3561
   14561      14.4691
   14562      14.4305
   14563      14.5380
   14564      13.9493
   14565      14.3569
   14566      14.1210
   14567      14.6784
   14568      14.2540
   14569      14.1345
   14570      14.1375
   14571      15.0611
   14572      14.8105
   14573      14.5228
   14574      14.0029
   14575      13.5302
   14576      13.9956
   14577      13.8592
   14578      14.8416
   14579      14.5746
   14580      14.5406
   14581      14.9372
   14582      14.8103
   14583      13.9755
   14584      14.3557
   14585      14.9482
   14586      14.6339
   14587      14.8047
   14588      14.6039
   14589      14.1894
   14590      13.7456
   14591      14.5186
   14592      14.5532
   14593      13.8947
   14594      15.2122
   14595      14.9991
   14596      14.4759
   14597      14.8019
   14598      13.9556
   14599      14.2578
   14600      14.3003
   14601      14.4337
   14602      14.8070
   14603      14.2588
   14604      14.9005
   14605      14.2206
   14606      14.6449
   14607      14.8882
   14608      15.0283
   14609      15.6957
   14610      14.9047
   14611      15.4863
   14612      16.1310
   14613      15.4742
   14614      15.2009
   14615      15.5145
   14616      15.7339
   14617      15.2950
   14618      14.8296
   14619      14.7194
   14620      14.3334
   14621      14.0498
   14622      13.8550
   14623      14.5737
   14624      14.3364
   14625      14.3553
   14626      15.2815
   14627      14.4860
   14628      14.0171
   14629      14.7264
   14630      14.2310
   14631      14.1763
   14632      13.8829
   14633      14.2728
   14634      14.9078
   14635      14.8755
   14636      14.1436
   14637      14.8488
   14638      14.8253
   14639      14.7414
   14640      14.6401
   14641      15.0869
   14642      14.9959
   14643      14.8989
   14644      14.7455
   14645      14.3998
   14646      14.1326
   14647      14.2750
   14648      14.8228
   14649      15.1761
   14650      15.4707
   14651      15.2561
   14652      14.8937
   14653      14.4363
   14654      14.5156
   14655      14.5627
   14656      14.3733
   14657      14.8162
   14658      14.5065
   14659      14.2169
   14660      14.2306
   14661      14.7106
   14662      14.5825
   14663      13.4797
   14664      13.7498
   14665      14.0472
   14666      14.7836
   14667      13.7642
   14668      13.6952
   14669      14.8746
   14670      14.5076
   14671      14.8991
   14672      15.2933
   14673      14.1450
   14674      15.0093
   14675      14.4803
   14676      14.2933
   14677      14.3304
   14678      14.2163
   14679      14.6859
   14680      14.9360
   14681      14.3102
   14682      14.7828
   14683      14.5511
   14684      15.0386
   14685      14.3383
   14686      14.6851
   14687      15.0573
   14688      14.9241
   14689      14.5311
   14690      14.7249
   14691      14.9116
   14692      14.0851
   14693      14.2565
   14694      14.3190
   14695      14.4379
   14696      13.8147
   14697      13.8331
   14698      13.5612
   14699      14.3239
   14700      14.3577
   14701      13.1110
   14702      13.4735
   14703      13.5623
   14704      14.1393
   14705      13.7936
   14706      13.9255
   14707      13.4244
   14708      13.1838
   14709      13.4260
   14710      13.7780
   14711      13.2818
   14712      13.3947
   14713      13.5353
   14714      13.6933
   14715      14.2588
   14716      13.9438
   14717      13.1671
   14718      13.7281
   14719      13.7712
   14720      14.5617
   14721      14.4406
   14722      14.7397
   14723      14.7860
   14724      14.1083
   14725      13.9548
   14726      14.5339
   14727      14.2658
   14728      13.5991
   14729      13.9079
   14730      14.0179
   14731      13.9258
   14732      14.1782
   14733      14.3081
   14734      13.6828
   14735      14.0807
   14736      14.3124
   14737      13.5869
   14738      13.9362
   14739      13.0749
   14740      13.4622
   14741      13.8218
   14742      12.6276
   14743      12.7372
   14744      12.4951
   14745      12.3106
   14746      13.3885
   14747      12.9917
   14748      12.7977
   14749      13.5140
   14750      13.7797
   14751      13.0717
   14752      13.3678
   14753      13.8866
   14754      14.1964
   14755      13.7474
   14756      14.0805
   14757      13.3256
   14758      13.5074
   14759      13.3549
   14760      13.7113
   14761      13.9756
   14762      13.7209
   14763      14.1927
   14764      15.2452
   14765      13.3491
   14766      14.1416
   14767      13.3447
   14768      12.9573
   14769      13.3253
   14770      13.6977
   14771      13.3456
   14772      13.2088
   14773      13.3579
   14774      13.8440
   14775      13.6901
   14776      13.7798
   14777      13.3058
   14778      14.0663
   14779      14.4361
   14780      14.5252
   14781      14.1912
   14782      14.2271
   14783      14.4118
   14784      14.7704
   14785      14.2728
   14786      13.6949
   14787      13.3550
   14788      13.6359
   14789      13.5125
   14790      13.3484
   14791      12.9791
   14792      13.3513
   14793      12.8793
   14794      13.2412
   14795      13.3875
   14796      13.0391
   14797      13.7911
   14798      14.2274
   14799      13.4519
   14800      13.2763
   14801      13.6995
   14802      13.8155
   14803      13.3913
   14804      13.7802
   14805      14.8210
   14806      13.9140
   14807      14.7505
   14808      14.5252
   14809      14.1320
   14810      14.2838
   14811      14.2493
   14812      14.6716
   14813      14.8244
   14814      14.7412
   14815      14.2921
   14816      15.0909
   14817      14.1080
   14818      13.9976
   14819      14.2203
   14820      14.3218
   14821      14.4971
   14822      14.8256
   14823      14.8421
   14824      14.5219
   14825      14.7079
   14826      15.0038
   14827      15.1722
   14828      14.6242
   14829      15.1626
   14830      15.1842
   14831      14.9205
   14832      14.2577
   14833      14.6742
   14834      15.1473
   14835      14.5385
   14836      14.1102
   14837      13.7772
   14838      14.7253
   14839      13.8144
   14840      13.9641
   14841      13.9718
   14842      14.0574
   14843      14.3568
   14844      14.5898
   14845      14.8327
   14846      14.9405
   14847      15.0285
   14848      14.2738
   14849      14.3654
   14850      14.3188
   14851      14.1429
   14852      14.0338
   14853      14.4035
   14854      14.1112
   14855      13.6425
   14856      14.1182
   14857      13.8746
   14858      14.0298
   14859      14.1280
   14860      14.4232
   14861      14.1100
   14862      14.4243
   14863      14.1654
   14864      13.2951
   14865      13.9372
   14866      13.6617
   14867      13.4336
   14868      13.4660
   14869      13.2798
   14870      13.3578
   14871      13.3624
   14872      13.4063
   14873      13.2433
   14874      13.3606
   14875      13.1552
   14876      13.3253
   14877      13.6136
   14878      13.9992
   14879      13.0450
   14880      12.7016
   14881      12.5149
   14882      11.9736
   14883      12.5682
   14884      12.1722
   14885      12.2983
   14886      12.5145
   14887      12.0202
   14888      12.4147
   14889      12.1903
   14890      12.7811
   14891      12.4516
   14892      11.1449
   14893      11.1832
   14894      11.9121
   14895      11.2693
   14896      11.8297
   14897      12.6837
   14898      12.9904
   14899      12.0608
   14900      12.7145
   14901      12.5851
   14902      13.0215
   14903      12.6785
   14904      12.1943
   14905      12.2382
   14906      11.9758
   14907      12.1397
   14908      12.4906
   14909      12.5306
   14910      12.2168
   14911      12.9281
   14912      12.7233
   14913      12.1001
   14914      11.9991
   14915      12.5577
   14916      12.8370
   14917      12.7688
   14918      13.0267
   14919      11.4577
   14920      12.4373
   14921      12.4786
   14922      12.7835
   14923      13.4145
   14924      13.4226
   14925      12.7062
   14926      12.6003
   14927      12.1681
   14928      12.8606
   14929      12.5788
   14930      12.5513
   14931      12.0698
   14932      12.3872
   14933      12.9090
   14934      13.4365
   14935      12.9169
   14936      13.4605
   14937      12.8332
   14938      13.8409
   14939      12.9882
   14940      12.4646
   14941      13.1756
   14942      13.4943
   14943      13.5578
   14944      13.1203
   14945      13.6152
   14946      14.3265
   14947      14.3992
   14948      13.5080
   14949      13.3024
   14950      12.9558
   14951      13.0559
   14952      12.9651
   14953      13.5805
   14954      13.2915
   14955      13.5755
   14956      13.7876
   14957      13.9378
   14958      13.4733
   14959      14.0347
   14960      12.9860
   14961      13.6729
   14962      14.0006
   14963      13.1974
   14964      14.2724
   14965      13.9942
   14966      13.8954
   14967      13.4628
   14968      13.5977
   14969      13.0682
   14970      13.6324
   14971      13.9290
   14972      14.1658
   14973      13.2098
   14974      13.3660
   14975      13.6948
   14976      13.4683
   14977      13.3059
   14978      12.3572
   14979      12.6504
   14980      13.4253
   14981      13.0636
   14982      12.8768
   14983      13.5171
   14984      12.7971
   14985      13.4542
   14986      13.0969
   14987      13.1737
   14988      13.7782
   14989      13.1310
   14990      13.1259
   14991      12.6675
   14992      12.9914
   14993      12.5935
   14994      12.9635
   14995      13.2033
   14996      13.5694
   14997      13.0328
   14998      12.7769
   14999      12.9285
   15000      12.9699
   15001      13.1421
   15002      13.4865
   15003      13.4666
   15004      13.7992
   15005      12.9743
   15006      13.0557
   15007      13.9556
   15008      13.7851
   15009      13.7885
   15010      13.4528
   15011      13.0343
   15012      12.5102
   15013      12.5379
   15014      11.7444
   15015      12.7343
   15016      13.0642
   15017      12.8136
   15018      13.1145
   15019      12.4868
   15020      13.3979
   15021      13.1724
   15022      12.7678
   15023      13.0793
   15024      13.6760
   15025      13.3718
   15026      12.7660
   15027      13.0120
   15028      13.3249
   15029      13.3932
   15030      14.3557
   15031      14.4942
   15032      13.8466
   15033      13.6387
   15034      13.8069
   15035      14.4114
   15036      13.9671
   15037      13.9484
   15038      14.6374
   15039      14.6904
   15040      13.7540
   15041      14.3227
   15042      13.8118
   15043      14.5175
   15044      14.3971
   15045      13.8583
   15046      13.7964
   15047      14.0614
   15048      13.8261
   15049      14.1225
   15050      14.4644
   15051      14.1100
   15052      13.7813
   15053      13.7807
   15054      14.0236
   15055      13.6143
   15056      13.7885
   15057      13.5421
   15058      14.3188
   15059      13.5325
   15060      14.4100
   15061      13.9668
   15062      14.1265
   15063      13.5786
   15064      13.3222
   15065      13.3380
   15066      12.6373
   15067      13.3972
   15068      13.4416
   15069      13.3040
   15070      13.7068
   15071      13.4656
   15072      14.0034
   15073      13.3065
   15074      13.8169
   15075      14.2565
   15076      13.3225
   15077      13.6228
   15078      13.3399
   15079      13.5548
   15080      13.2495
   15081      12.9169
   15082      12.3393
   15083      12.7642
   15084      13.8122
   15085      12.9206
   15086      13.6569
   15087      13.0010
   15088      14.0154
   15089      14.2320
   15090      14.8090
   15091      13.8319
   15092      13.6364
   15093      14.1263
   15094      14.7477
   15095      14.6770
   15096      14.5571
   15097      13.8987
   15098      14.3486
   15099      14.1362
   15100      13.3982
   15101      13.3463
   15102      13.6336
   15103      13.8990
   15104      13.5897
   15105      13.9858
   15106      13.8774
   15107      13.9711
   15108      13.9295
   15109      14.0895
   15110      13.8670
   15111      14.2486
   15112      14.5036
   15113      14.6642
   15114      13.8611
   15115      13.8418
   15116      13.8376
   15117      13.4136
   15118      13.6856
   15119      13.2107
   15120      13.7379
   15121      13.4179
   15122      14.2086
   15123      13.5190
   15124      13.8556
   15125      14.1618
   15126      13.5998
   15127      14.0605
   15128      13.7066
   15129      14.1110
   15130      14.6158
   15131      13.6372
   15132      14.0120
   15133      14.0507
   15134      13.0324
   15135      14.4063
   15136      13.9062
   15137      13.6538
   15138      14.1751
   15139      14.1071
   15140      13.3143
   15141      14.0186
   15142      13.6868
   15143      13.6335
   15144      13.2856
   15145      12.8947
   15146      13.7619
   15147      13.4248
   15148      13.7064
   15149      13.5577
   15150      13.8213
   15151      14.6038
   15152      15.0799
   15153      14.1294
   15154      14.4412
   15155      14.7515
   15156      13.5131
   15157      13.7343
   15158      13.4562
   15159      13.8471
   15160      14.8609
   15161      14.2670
   15162      13.1602
   15163      13.3564
   15164      12.8089
   15165      12.9602
   15166      12.1584
   15167      11.8367
   15168      12.1356
   15169      11.8126
   15170      11.9791
   15171      11.8437
   15172      11.7455
   15173      12.6989
   15174      12.8007
   15175      12.4268
   15176      12.5819
   15177      13.4847
   15178      13.6980
   15179      13.0570
   15180      13.0982
   15181      13.3170
   15182      12.9490
   15183      13.5284
   15184      13.0333
   15185      12.9325
   15186      13.0048
   15187      12.9222
   15188      13.9150
   15189      12.8514
   15190      13.4383
   15191      12.9965
   15192      13.1182
   15193      13.7241
   15194      13.2786
   15195      14.0113
   15196      14.4389
   15197      13.5203
   15198      13.4073
   15199      13.2831
   15200      13.8620
   15201      13.8822
   15202      12.8812
   15203      13.0984
   15204      13.4943
   15205      12.9243
   15206      13.1482
   15207      12.9188
   15208      13.1059
   15209      12.6574
   15210      12.8052
   15211      13.1462
   15212      12.5514
   15213      13.3111
   15214      13.9470
   15215      13.6596
   15216      13.7024
   15217      13.4833
   15218      13.4753
   15219      13.4703
   15220      13.1202
   15221      13.1264
   15222      12.9919
   15223      13.4601
   15224      12.1101
   15225      13.0980
   15226      12.3877
   15227      12.4230
   15228      12.4332
   15229      12.5163
   15230      13.2289
   15231      13.1753
   15232      13.7262
   15233      13.7317
   15234      13.5071
   15235      13.5500
   15236      14.4835
   15237      14.4940
   15238      14.8174
   15239      14.2703
   15240      13.8806
   15241      13.8960
   15242      12.9344
   15243      12.8607
   15244      12.7109
   15245      12.6735
   15246      12.5793
   15247      12.3098
   15248      12.8696
   15249      12.1061
   15250      12.5663
   15251      12.3107
   15252      12.9630
   15253      12.4197
   15254      11.5698
   15255      12.3380
   15256      12.4895
   15257      11.6690
   15258      12.5553
   15259      12.4840
   15260      12.2272
   15261      11.9942
   15262      12.9859
   15263      13.0848
   15264      12.7569
   15265      12.4060
   15266      12.3378
   15267      12.1653
   15268      13.0711
   15269      13.7693
   15270      12.7624
   15271      12.5994
   15272      12.8193
   15273      13.5670
   15274      13.1093
   15275      13.0423
   15276      12.1226
   15277      12.3637
   15278      12.8063
   15279      12.8377
   15280      13.4719
   15281      13.2027
   15282      13.2365
   15283      12.7138
   15284      13.5827
   15285      13.1101
   15286      12.6415
   15287      13.4137
   15288      13.5253
   15289      12.9574
   15290      13.7026
   15291      14.2979
   15292      14.1755
   15293      13.9511
   15294      13.7634
   15295      13.4976
   15296      13.8424
   15297      13.6205
   15298      13.2733
   15299      13.6565
   15300      13.2204
   15301      13.3452
   15302      13.3711
   15303      12.9218
   15304      13.1212
   15305      12.8989
   15306      13.1032
   15307      12.6525
   15308      12.2883
   15309      12.2243
   15310      13.0225
   15311      11.9525
   15312      12.7307
   15313      12.5674
   15314      12.5701
   15315      12.3306
   15316      12.2718
   15317      12.6043
   15318      13.0288
   15319      12.1614
   15320      12.0722
   15321      11.9035
   15322      12.5152
   15323      12.6209
   15324      12.1713
   15325      12.6363
   15326      11.8969
   15327      12.3681
   15328      12.4066
   15329      11.8539
   15330      11.6108
   15331      11.7035
   15332      11.6129
   15333      11.5920
   15334      11.9070
   15335      11.3438
   15336      11.5720
   15337      12.0743
   15338      11.6515
   15339      12.0395
   15340      11.5291
   15341      12.2399
   15342      11.6024
   15343      11.6558
   15344      11.7255
   15345      11.8191
   15346      10.8602
   15347      12.4909
   15348      11.5311
   15349      11.5990
   15350      11.7343
   15351      11.8323
   15352      11.3846
   15353      11.1526
   15354      11.8595
   15355      11.8687
   15356      11.0346
   15357      11.2914
   15358      11.6738
   15359      11.5487
   15360      11.5590
   15361      11.2974
   15362      11.9031
   15363      11.8594
   15364      11.7791
   15365      11.9610
   15366      11.9632
   15367      12.1917
   15368      12.3111
   15369      11.5323
   15370      10.8521
   15371      10.8774
   15372      11.5592
   15373      11.8736
   15374      11.5709
   15375      11.8248
   15376      11.1547
   15377      10.7945
   15378      11.4649
   15379      11.6729
   15380      11.2575
   15381      11.0631
   15382      11.7852
   15383      10.8744
   15384      11.0067
   15385      11.2521
   15386      11.8370
   15387      12.2495
   15388      11.6593
   15389      11.6888
   15390      12.4258
   15391      12.0644
   15392      13.3129
   15393      12.3735
   15394      12.2349
   15395      11.6992
   15396      12.2669
   15397      11.8485
   15398      12.1723
   15399      11.5889
   15400      11.7936
   15401      11.8630
   15402      11.7189
   15403      11.5576
   15404      11.6655
   15405      11.7891
   15406      12.2282
   15407      12.7374
   15408      12.6608
   15409      11.9471
   15410      11.9269
   15411      12.3087
   15412      11.4013
   15413      11.6442
   15414      11.6574
   15415      11.7846
   15416      11.2086
   15417      11.1580
   15418      11.3965
   15419      10.8591
   15420      11.4158
   15421      11.2013
   15422      11.9906
   15423      11.2069
   15424      11.9505
   15425      11.7963
   15426      12.2707
   15427      12.9441
   15428      12.2838
   15429      12.9556
   15430      12.7841
   15431      13.2314
   15432      13.6287
   15433      13.1501
   15434      12.7866
   15435      12.4831
   15436      12.9206
   15437      13.0068
   15438      12.9262
   15439      12.6439
   15440      12.1372
   15441      12.4800
   15442      12.7572
   15443      12.4160
   15444      12.3083
   15445      12.3388
   15446      12.3348
   15447      12.0151
   15448      12.0209
   15449      12.3553
   15450      11.9910
   15451      11.6965
   15452      11.3747
   15453      11.9489
   15454      11.6561
   15455      12.0002
   15456      12.7341
   15457      11.9824
   15458      11.7876
   15459      11.9844
   15460      11.8801
   15461      12.2213
   15462      12.1930
   15463      12.3263
   15464      12.6998
   15465      12.7224
   15466      12.6678
   15467      12.7497
   15468      12.8548
   15469      13.2562
   15470      12.8580
   15471      12.4026
   15472      12.1858
   15473      11.9524
   15474      11.9049
   15475      11.8063
   15476      10.8748
   15477      12.3142
   15478      11.6662
   15479      12.2375
   15480      11.8219
   15481      11.6643
   15482      11.7920
   15483      11.5252
   15484      11.9504
   15485      11.9734
   15486      11.5797
   15487      11.7143
   15488      11.8297
   15489      11.6281
   15490      12.1634
   15491      12.2751
   15492      12.1442
   15493      12.0457
   15494      12.5284
   15495      12.2327
   15496      13.2276
   15497      12.6288
   15498      12.4696
   15499      12.1092
   15500      11.6407
   15501      12.5014
   15502      12.3045
   15503      12.1106
   15504      12.0373
   15505      12.4244
   15506      12.5019
   15507      12.1906
   15508      12.1508
   15509      12.0571
   15510      11.5835
   15511      12.1178
   15512      11.6547
   15513      11.3398
   15514      12.1178
   15515      12.0744
   15516      11.3207
   15517      11.9152
   15518      11.5821
   15519      11.8286
   15520      12.7177
   15521      12.3675
   15522      12.0023
   15523      12.2281
   15524      12.2926
   15525      11.6547
   15526      11.2714
   15527      11.4830
   15528      11.3052
   15529      11.4495
   15530      12.0924
   15531      11.0195
   15532      11.2852
   15533      11.1312
   15534      11.5556
   15535      11.3391
   15536      11.3235
   15537      12.2775
   15538      11.8039
   15539      12.3448
   15540      12.7303
   15541      12.8618
   15542      12.4125
   15543      12.9773
   15544      12.7529
   15545      12.4486
   15546      12.5566
   15547      13.0727
   15548      12.8407
   15549      12.5414
   15550      13.2106
   15551      12.8807
   15552      12.2941
   15553      13.2761
   15554      12.3203
   15555      12.0709
   15556      11.8503
   15557      11.9238
   15558      12.1565
   15559      12.0775
   15560      12.9713
   15561      12.6491
   15562      11.7444
   15563      12.3421
   15564      12.2685
   15565      13.1846
   15566      13.0519
   15567      12.1064
   15568      13.2219
   15569      13.2488
   15570      13.0401
   15571      12.7574
   15572      12.3288
   15573      12.3653
   15574      12.0466
   15575      11.9444
   15576      12.5868
   15577      12.2423
   15578      12.2461
   15579      11.7827
   15580      11.6369
   15581      11.6056
   15582      12.8528
   15583      11.9345
   15584      11.3062
   15585      10.9189
   15586      11.0689
   15587      11.0946
   15588      11.8630
   15589      10.9882
   15590      11.8245
   15591      11.7854
   15592      12.1624
   15593      11.6646
   15594      11.6751
   15595      11.0753
   15596      11.8510
   15597      11.3022
   15598      11.5842
   15599      11.5410
   15600      11.4667
   15601      11.4480
   15602      11.8416
   15603      11.7001
   15604      11.4788
   15605      11.8561
   15606      11.3528
   15607      12.0403
   15608      11.8881
   15609      11.9747
   15610      11.8703
   15611      12.2022
   15612      11.8406
   15613      12.4391
   15614      12.2375
   15615      11.7248
   15616      12.1948
   15617      12.0985
   15618      12.3904
   15619      12.3998
   15620      11.4164
   15621      11.7962
   15622      11.6413
   15623      12.1299
   15624      12.1883
   15625      11.6560
   15626      12.7546
   15627      12.7085
   15628      12.3031
   15629      12.5426
   15630      12.2478
   15631      11.9774
   15632      11.7712
   15633      11.5312
   15634      11.0810
   15635      11.5047
   15636      11.7306
   15637      11.3505
   15638      10.8226
   15639      10.8631
   15640      10.9321
   15641      10.9866
   15642      11.0064
   15643      10.7841
   15644      11.2190
   15645      11.0073
   15646      10.8636
   15647      11.0652
   15648      11.4891
   15649      12.0429
   15650      11.4569
   15651      11.8264
   15652      11.2597
   15653      11.0985
   15654      11.2949
   15655      11.3295
   15656      11.9050
   15657      11.0481
   15658      10.5324
   15659      10.5242
   15660      10.9750
   15661      10.6646
   15662      10.6656
   15663      10.8875
   15664      11.8734
   15665      10.8647
   15666      10.5665
   15667      11.0126
   15668      11.0618
   15669      10.6942
   15670      10.9564
   15671      11.2076
   15672      11.0992
   15673      11.3992
   15674      11.2282
   15675      11.5324
   15676      11.2418
   15677      10.9095
   15678      11.6445
   15679      11.0524
   15680      11.4031
   15681      11.4728
   15682      11.3548
   15683      10.6186
   15684      11.0935
   15685      10.7133
   15686      10.4997
   15687      10.9703
   15688      10.5004
   15689      10.5202
   15690      10.3821
   15691      10.6302
   15692      10.0290
   15693      10.5317
   15694      10.7468
   15695      10.6756
   15696      10.2199
   15697      10.6858
   15698      11.1911
   15699      10.5766
   15700      10.5541
   15701      10.5161
   15702      10.8373
   15703      10.7828
   15704      10.5166
   15705      10.0742
   15706       9.9884
   15707      10.7151
   15708      10.7809
   15709      11.3160
   15710      11.2483
   15711      11.1594
   15712      11.6976
   15713      12.1042
   15714      11.6210
   15715      11.8339
   15716      12.0522
   15717      12.0076
   15718      12.4273
   15719      11.5984
   15720      11.6452
   15721      12.0759
   15722      11.5595
   15723      10.7889
   15724      11.3418
   15725      11.1590
   15726      10.5852
   15727      11.6434
   15728      10.8651
   15729      10.9724
   15730      10.3497
   15731      10.7512
   15732      10.5038
   15733      10.8949
   15734      11.1096
   15735      11.1688
   15736      10.7048
   15737      10.7950
   15738      10.8899
   15739      10.6712
   15740      10.8049
   15741      10.8473
   15742      10.8105
   15743      11.2653
   15744      11.1357
   15745      11.8329
   15746      11.2132
   15747      11.7845
   15748      11.8699
   15749      12.0612
   15750      12.0962
   15751      12.0477
   15752      12.2879
   15753      12.0314
   15754      12.0165
   15755      11.8463
   15756      11.5792
   15757      11.3671
   15758      12.0722
   15759      10.6849
   15760      11.3205
   15761      10.4737
   15762      11.5380
   15763      10.8858
   15764      10.8394
   15765      10.9191
   15766      11.2491
   15767      11.6658
   15768      11.3731
   15769      11.7913
   15770      11.5235
   15771      11.6938
   15772      10.7744
   15773      10.7069
   15774      10.6857
   15775      10.8964
   15776      11.3929
   15777      11.4857
   15778      11.7912
   15779      11.0186
   15780      10.7058
   15781      11.0743
   15782      11.6446
   15783      11.0079
   15784      10.7339
   15785      10.2988
   15786      10.0832
   15787      10.1815
   15788      10.6150
   15789      10.4048
   15790       9.9651
   15791      10.3677
   15792      11.2168
   15793      11.4815
   15794      11.4039
   15795      12.0820
   15796      11.2608
   15797      11.6226
   15798      11.1547
   15799      11.8730
   15800      12.0275
   15801      12.1360
   15802      11.5771
   15803      11.6850
   15804      11.4823
   15805      11.6300
   15806      11.5955
   15807      11.1952
   15808      11.0805
   15809      11.3542
   15810      11.7626
   15811      11.4486
   15812      11.2945
   15813      11.9796
   15814      11.6350
   15815      11.3927
   15816      11.8466
   15817      11.7647
   15818      12.2261
   15819      12.3674
   15820      11.8365
   15821      12.4146
   15822      11.9054
   15823      11.4485
   15824      11.2253
   15825      11.4594
   15826      11.1993
   15827      10.8804
   15828      11.1708
   15829      11.3834
   15830      11.4207
   15831      10.8191
   15832      10.8450
   15833      10.9663
   15834      10.7431
   15835      10.7986
   15836      11.4597
   15837      10.4701
   15838      10.3120
   15839      11.1012
   15840      10.6377
   15841      10.8927
   15842      10.5303
   15843      10.3079
   15844      11.2063
   15845      10.4332
   15846      10.4897
   15847      10.7511
   15848      11.2013
   15849      11.3239
   15850      11.2127
   15851      11.0235
   15852      11.0006
   15853      11.3117
   15854      10.7500
   15855      11.1461
   15856      10.8723
   15857      11.1279
   15858      11.0491
   15859      10.7410
   15860      10.7720
   15861      10.8283
   15862      11.2503
   15863      10.8205
   15864      11.2536
   15865      10.5330
   15866      11.0061
   15867      11.3880
   15868      11.2418
   15869      10.6432
   15870      10.3436
   15871      11.2564
   15872      10.5328
   15873      10.3821
   15874      10.2869
   15875      11.0578
   15876      10.5538
   15877      11.1455
   15878      10.4892
   15879      10.7844
   15880      11.3358
   15881      11.3788
   15882      10.6164
   15883      10.9135
   15884      10.8555
   15885      10.7297
   15886      11.4456
   15887      10.7852
   15888      11.0418
   15889      10.8458
   15890      11.6847
   15891      11.6278
   15892      10.6097
   15893      11.0466
   15894      11.0335
   15895      11.0236
   15896      11.8033
   15897      11.2140
   15898      11.0672
   15899      11.2601
   15900      11.8224
   15901      11.1191
   15902      11.2862
   15903      11.0907
   15904      11.0040
   15905      11.0680
   15906      11.3425
   15907      11.2981
   15908      11.2111
   15909      10.6407
   15910      11.4991
   15911      11.1690
   15912      11.5538
   15913      10.7968
   15914       9.9686
   15915      10.1744
   15916       9.9956
   15917      10.8693
   15918      11.3056
   15919      10.7263
   15920      10.9829
   15921      11.0624
   15922      11.3935
   15923      10.4594
   15924      11.3104
   15925      10.2607
   15926      10.4156
   15927      10.4566
   15928      10.4359
   15929      10.9900
   15930      11.6186
   15931      11.5793
   15932      11.8186
   15933      11.4695
   15934      11.3278
   15935      11.5633
   15936      11.9229
   15937      11.7052
   15938      11.5837
   15939      12.6587
   15940      11.6855
   15941      12.4817
   15942      11.5073
   15943      11.9118
   15944      11.5641
   15945      10.9842
   15946      11.0309
   15947      11.2966
   15948      11.8973
   15949      11.8048
   15950      11.5491
   15951      11.3025
   15952      10.5989
   15953      10.9279
   15954      11.0951
   15955      11.4600
   15956      11.4075
   15957      11.7474
   15958      11.7792
   15959      11.4258
   15960      11.7559
   15961      10.9404
   15962      11.4579
   15963      11.0611
   15964      10.9561
   15965      10.9299
   15966      10.6379
   15967      10.4957
   15968      10.3069
   15969      10.1310
   15970      10.0018
   15971      10.0615
   15972      10.7157
   15973      10.8254
   15974      11.5038
   15975      11.2996
   15976      11.6544
   15977      10.7105
   15978      10.6935
   15979      11.3374
   15980      10.5790
   15981      11.1627
   15982      11.1579
   15983      11.4584
   15984      11.2916
   15985      11.2739
   15986      11.4148
   15987      11.3324
   15988      10.1221
   15989      10.0815
   15990      10.2621
   15991       9.8507
   15992      10.5084
   15993      10.4812
   15994       9.9301
   15995       9.2103
   15996       9.4953
   15997       9.4534
   15998       9.8478
   15999       9.3907
   16000      10.0135
   16001       9.0131
   16002       9.3074
   16003       9.8211
   16004       9.5809
   16005       9.2724
   16006       9.6142
   16007      10.0002
   16008       9.4061
   16009       9.8239
   16010       9.6863
   16011       9.6057
   16012      10.0923
   16013       9.6888
   16014      10.0254
   16015      10.3604
   16016      10.0474
   16017       9.9874
   16018      10.0437
   16019       9.8743
   16020      10.0816
   16021      10.7179
   16022      10.5591
   16023      10.9354
   16024      11.0504
   16025      10.6667
   16026      10.3765
   16027      10.3812
   16028      10.0436
   16029      10.3516
   16030       9.7484
   16031       9.1209
   16032       9.2088
   16033       9.5393
   16034       9.1735
   16035       9.4868
   16036       9.3431
   16037       9.4393
   16038       9.9541
   16039       9.8383
   16040      10.3508
   16041       9.9329
   16042      10.4195
   16043      10.0228
   16044      10.1666
   16045      10.9247
   16046      10.3811
   16047      10.1123
   16048       9.9590
   16049      10.7119
   16050       9.4093
   16051      10.2589
   16052       9.6600
   16053      10.3236
   16054      10.1430
   16055      10.3677
   16056      10.2109
   16057       9.5324
   16058       9.8942
   16059       9.7479
   16060       9.4994
   16061       9.6933
   16062       9.2454
   16063       9.3277
   16064       9.6876
   16065       9.7785
   16066       9.6883
   16067       8.8821
   16068       9.4289
   16069       9.1914
   16070       9.5134
   16071       8.7934
   16072       8.7324
   16073       9.0297
   16074       8.4075
   16075       9.2673
   16076       8.1326
   16077       9.4362
   16078       9.0751
   16079       9.5365
   16080       9.2127
   16081       8.9074
   16082       9.3577
   16083       8.5980
   16084       8.5953
   16085       9.3835
   16086       8.6390
   16087       8.5768
   16088       9.1335
   16089       9.0794
   16090       8.9306
   16091       8.5595
   16092       8.7490
   16093       8.4639
   16094       8.5445
   16095       8.6252
   16096       9.5628
   16097       9.0468
   16098       9.0050
   16099       9.1461
   16100       9.1013
   16101       8.8807
   16102       8.5037
   16103       8.9585
   16104       8.6776
   16105       8.5329
   16106       8.3310
   16107       8.4699
   16108       8.2936
   16109       8.6347
   16110       8.4905
   16111       8.9942
   16112       8.6293
   16113       8.9459
   16114       9.2548
   16115       8.9622
   16116       8.9235
   16117       8.5933
   16118       8.8464
   16119       8.6641
   16120       8.0567
   16121       7.7526
   16122       7.5903
   16123       7.8409
   16124       8.1981
   16125       8.4005
   16126       8.3131
   16127       8.1140
   16128       8.6748
   16129       8.7229
   16130       8.2346
   16131       8.0150
   16132       7.9159
   16133       8.1188
   16134       7.9838
   16135       8.2915
   16136       8.2886
   16137       8.2735
   16138       8.0657
   16139       8.2772
   16140       8.1869
   16141       8.8644
   16142       8.7402
   16143       8.3156
   16144       8.2968
   16145       9.1708
   16146       7.8566
   16147       8.5413
   16148       9.0144
   16149       8.8653
   16150       8.0919
   16151       7.7988
   16152       8.5941
   16153       8.6676
   16154       8.1704
   16155       8.5289
   16156       8.8037
   16157       9.1884
   16158       8.0049
   16159       9.0062
   16160       8.9569
   16161       9.0284
   16162       9.1109
   16163       9.3702
   16164       9.9690
   16165       9.5498
   16166      10.8769
   16167      10.3228
   16168       9.8591
   16169       9.6455
   16170       9.0422
   16171       8.8815
   16172       8.6161
   16173       8.2071
   16174       8.8431
   16175       8.6303
   16176       9.4168
   16177       8.7151
   16178       9.5696
   16179       9.5593
   16180       9.5264
   16181       9.4702
   16182       9.5393
   16183       9.1213
   16184       9.1707
   16185       9.1357
   16186       8.4014
   16187       9.0553
   16188       9.3574
   16189       9.7662
   16190       9.4182
   16191       9.6322
   16192       8.5950
   16193       8.6967
   16194       8.7286
   16195       8.0634
   16196       8.7413
   16197       8.5707
   16198       8.5449
   16199       8.6081
   16200       8.2331
   16201       8.3066
   16202       8.4267
   16203       8.1311
   16204       8.3665
   16205       8.8901
   16206       8.6543
   16207       8.2684
   16208       8.0065
   16209       8.2153
   16210       8.4474
   16211       8.8146
   16212       8.4266
   16213       8.2345
   16214       8.9965
   16215       8.8134
   16216       8.0526
   16217       8.9935
   16218       8.8218
   16219       8.3800
   16220       9.3203
   16221       8.5741
   16222       8.5698
   16223       8.4109
   16224       8.7850
   16225       9.0992
   16226       8.1253
   16227       8.1937
   16228       8.5891
   16229       8.0939
   16230       8.2830
   16231       7.6674
   16232       8.0610
   16233       8.2462
   16234       8.2241
   16235       7.4869
   16236       8.1399
   16237       7.5661
   16238       8.1533
   16239       7.9372
   16240       7.8288
   16241       8.4202
   16242       8.0863
   16243       8.5283
   16244       8.8134
   16245       8.5958
   16246       8.4086
   16247       8.4570
   16248       8.4061
   16249       8.2075
   16250       8.3705
   16251       8.9877
   16252       9.1136
   16253       9.2924
   16254       9.2847
   16255       8.8224
   16256       8.4740
   16257       8.7099
   16258       9.3856
   16259       8.6894
   16260       8.1219
   16261       8.7270
   16262       8.9676
   16263       8.1994
   16264       8.6350
   16265       8.4621
   16266       9.0462
   16267       8.5464
   16268       8.1595
   16269       8.6909
   16270       8.5430
   16271       8.6053
   16272       8.9196
   16273       8.8600
   16274       9.0029
   16275       8.7808
   16276       9.1159
   16277       9.0610
   16278       8.4909
   16279       8.7605
   16280       8.4030
   16281       8.5113
   16282       8.3846
   16283       8.1311
   16284       8.7555
   16285       8.0880
   16286       8.3665
   16287       9.0023
   16288       8.3381
   16289       8.3997
   16290       8.3881
   16291       8.2878
   16292       8.2201
   16293       8.6880
   16294       7.9188
   16295       8.9841
   16296       9.0905
   16297       9.3697
   16298       9.3785
   16299       8.9673
   16300       8.8646
   16301       8.9335
   16302       9.0266
   16303       8.5373
   16304       9.3188
   16305       8.4491
   16306       8.5399
   16307       8.7108
   16308       7.9244
   16309       8.3068
   16310       8.3591
   16311       8.1337
   16312       8.0858
   16313       8.5280
   16314       8.7768
   16315       9.2003
   16316       9.7525
   16317       9.6535
   16318       9.3392
   16319       9.4874
   16320       8.6043
   16321       8.7611
   16322       8.0507
   16323       8.2558
   16324       8.5421
   16325       7.9210
   16326       8.0951
   16327       8.3796
   16328       8.1935
   16329       8.3350
   16330       7.9945
   16331       8.3246
   16332       9.1224
   16333       8.7790
   16334       8.4958
   16335       8.6213
   16336       8.0073
   16337       8.2813
   16338       8.5323
   16339       8.6986
   16340       9.1263
   16341       8.2021
   16342       8.5379
   16343       8.3630
   16344       8.8531
   16345       8.6358
   16346       9.5392
   16347       9.8420
   16348       9.7131
   16349       9.8281
   16350      10.1417
   16351      10.0575
   16352      10.2385
   16353       9.4365
   16354      10.4312
   16355       9.8071
   16356       9.4603
   16357       9.7476
   16358       9.9461
   16359      10.6541
   16360      10.1272
   16361       9.5496
   16362      10.2466
   16363       9.5117
   16364       9.7185
   16365      10.3111
   16366      10.4261
   16367      10.6502
   16368      10.4177
   16369      10.1249
   16370       9.8688
   16371       9.9861
   16372       9.9564
   16373      10.1575
   16374      10.2417
   16375      10.5149
   16376      10.1721
   16377      10.3590
   16378      11.3672
   16379      10.2516
   16380      10.0762
   16381      10.3196
   16382      10.3422
   16383      10.6227
   16384      10.4558
   16385      10.7959
   16386      10.5909
   16387      10.3978
   16388      10.8686
   16389      10.1394
   16390      10.1187
   16391       9.9960
   16392      10.0849
   16393       9.9015
   16394      10.2487
   16395       9.7364
   16396      10.6372
   16397      10.1388
   16398       9.4555
   16399       9.2608
   16400       9.7575
   16401      10.0803
   16402       9.5060
   16403       9.2416
   16404       9.0534
   16405       9.2878
   16406       9.3999
   16407       9.4596
   16408       9.1514
   16409       9.1381
   16410       9.1214
   16411       9.5391
   16412       9.7986
   16413       9.6024
   16414      10.0297
   16415       9.7859
   16416       9.6093
   16417       9.7319
   16418       9.8723
   16419      10.4002
   16420      10.4496
   16421      10.9652
   16422      10.3205
   16423      10.3192
   16424      10.4962
   16425      10.5928
   16426      11.2342
   16427      10.5278
   16428      10.3846
   16429      10.5563
   16430      10.6432
   16431      10.9929
   16432      10.8288
   16433      10.4749
   16434      10.9286
   16435      10.8096
   16436      11.0794
   16437      11.5968
   16438      10.8483
   16439      11.3776
   16440      10.6984
   16441      11.0609
   16442      10.1434
   16443      10.5646
   16444      10.8098
   16445      10.2977
   16446       9.8342
   16447      10.8525
   16448      10.9151
   16449      10.2566
   16450      10.9566
   16451      10.2537
   16452       9.1508
   16453       9.5250
   16454       9.9631
   16455       9.5954
   16456       9.7848
   16457      10.5512
   16458      11.2334
   16459      10.8688
   16460      10.5795
   16461      10.8005
   16462      10.7383
   16463      10.2808
   16464      10.4903
   16465      10.7912
   16466      10.1172
   16467      10.6850
   16468      10.2708
   16469      10.4386
   16470      11.1911
   16471      11.3488
   16472      10.4534
   16473      11.0538
   16474      10.8259
   16475      10.6319
   16476      10.7154
   16477      10.0593
   16478       9.8874
   16479       9.9943
   16480      10.3197
   16481       9.8971
   16482      10.6520
   16483      10.6624
   16484      10.7278
   16485      10.1562
   16486      11.0241
   16487      10.6961
   16488      11.1290
   16489      11.4709
   16490      11.6328
   16491      10.8543
   16492      11.2368
   16493      10.8949
   16494      11.6261
   16495      11.8631
   16496      11.6191
   16497      11.6182
   16498      11.3548
   16499      11.0947
   16500      11.7378
   16501      11.7095
   16502      10.6074
   16503      10.9585
   16504      11.3110
   16505      11.3331
   16506      11.3204
   16507      11.2979
   16508      11.2292
   16509      10.8351
   16510      10.7440
   16511      10.6415
   16512      11.4811
   16513      10.7758
   16514      10.8197
   16515      11.1094
   16516      11.1125
   16517      10.7441
   16518      10.6634
   16519      11.1874
   16520      10.6912
   16521      10.9131
   16522      11.3033
   16523      10.9745
   16524      11.0438
   16525      10.9389
   16526      10.2780
   16527      10.1781
   16528      10.5123
   16529      10.7258
   16530      11.5086
   16531      11.1673
   16532      11.4225
   16533      10.8074
   16534      11.2607
   16535      10.8182
   16536      11.3393
   16537      10.7861
   16538      10.7359
   16539      11.6927
   16540      11.0844
   16541      11.6631
   16542      10.7999
   16543      11.1189
   16544      10.5613
   16545      10.5325
   16546      10.8911
   16547      11.1482
   16548      11.6315
   16549      10.6000
   16550      10.7885
   16551      11.2909
   16552      10.7013
   16553      11.1114
   16554      10.7580
   16555      10.8805
   16556      10.6274
   16557      10.7003
   16558      10.4068
   16559      10.9179
   16560       9.8507
   16561       9.9813
   16562      10.5567
   16563      10.5973
   16564      10.5807
   16565      10.1926
   16566      10.9449
   16567      11.3402
   16568      10.5259
   16569      10.8998
   16570      11.0049
   16571      11.0186
   16572      10.7372
   16573      10.8505
   16574      11.4134
   16575      11.7302
   16576      12.1334
   16577      11.7354
   16578      11.5701
   16579      11.9607
   16580      11.8664
   16581      11.5338
   16582      11.2442
   16583      11.7154
   16584      11.9264
   16585      11.5377
   16586      10.8028
   16587      11.0252
   16588      10.9461
   16589      11.7826
   16590      11.8233
   16591      10.8932
   16592      11.2508
   16593      11.0515
   16594      12.5616
   16595      11.8149
   16596      11.7963
   16597      11.1682
   16598      11.8331
   16599      11.7465
   16600      11.6503
   16601      12.4984
   16602      11.4461
   16603      11.8242
   16604      12.3876
   16605      12.3746
   16606      12.2054
   16607      12.5318
   16608      11.8229
   16609      11.7028
   16610      11.6085
   16611      12.1853
   16612      11.0142
   16613      12.0860
   16614      12.2654
   16615      11.7392
   16616      11.1671
   16617      12.2743
   16618      11.3501
   16619      11.6493
   16620      11.6967
   16621      11.5792
   16622      12.2260
   16623      11.8319
   16624      11.8671
   16625      12.3708
   16626      12.3123
   16627      12.1211
   16628      11.3807
   16629      11.3795
   16630      11.4221
   16631      11.5288
   16632      11.6191
   16633      12.1468
   16634      11.4011
   16635      10.9199
   16636      10.1583
   16637      10.4448
   16638      10.6409
   16639      10.9310
   16640      10.4242
   16641      11.1429
   16642      10.8240
   16643      10.8522
   16644      10.4935
   16645      10.6008
   16646      10.7437
   16647      10.7943
   16648      10.7746
   16649       9.9596
   16650      10.5923
   16651      10.2990
   16652      11.1947
   16653      10.4015
   16654      10.3619
   16655      10.7361
   16656      11.1601
   16657      10.7238
   16658      10.9837
   16659      11.1475
   16660      10.7579
   16661      11.3691
   16662      10.9164
   16663      10.9033
   16664      10.4664
   16665      11.3043
   16666      11.5343
   16667      10.7707
   16668      10.3826
   16669      10.0932
   16670      10.5379
   16671      10.5205
   16672      10.6822
   16673      10.3581
   16674      10.0597
   16675      10.2429
   16676      10.0984
   16677      10.6217
   16678      10.4651
   16679      10.3541
   16680      10.3100
   16681       9.3640
   16682      10.0384
   16683       9.7286
   16684       9.5605
   16685       9.5310
   16686       9.8142
   16687      10.0946
   16688       9.9875
   16689      10.1758
   16690       9.6500
   16691      10.2522
   16692      10.0856
   16693      10.2445
   16694      10.4431
   16695       9.9838
   16696      10.3181
   16697      10.4250
   16698      10.6135
   16699      10.4428
   16700      10.2195
   16701      10.1437
   16702      10.1190
   16703      10.4581
   16704      10.1591
   16705      10.6549
   16706      10.6098
   16707      10.4462
   16708      10.6437
   16709      10.7239
   16710      10.5672
   16711      10.4583
   16712      10.9436
   16713      11.3852
   16714      10.4274
   16715      10.0767
   16716      10.4095
   16717      10.4017
   16718       9.8731
   16719      10.2496
   16720      10.5268
   16721      10.5728
   16722      10.6618
   16723      10.6755
   16724      11.3366
   16725      10.8850
   16726      10.4787
   16727      10.7145
   16728      10.6121
   16729      10.3200
   16730      10.1164
   16731      10.3607
   16732      10.5373
   16733       9.6652
   16734      10.0900
   16735      10.7493
   16736      10.5503
   16737      10.9597
   16738      10.8076
   16739      10.4199
   16740       9.9000
   16741       9.9777
   16742       9.8820
   16743       9.9009
   16744      10.1754
   16745      10.5393
   16746      10.3109
   16747      10.0831
   16748       9.6112
   16749       9.5699
   16750       9.8582
   16751      10.1890
   16752      10.9458
   16753       9.9243
   16754      10.1724
   16755       9.6398
   16756       9.5456
   16757      10.1082
   16758       9.9023
   16759      10.7803
   16760      10.7863
   16761      10.2724
   16762      10.6546
   16763      10.7281
   16764      10.8624
   16765      11.0320
   16766      11.2171
   16767      12.0143
   16768      12.4057
   16769      12.2396
   16770      11.6482
   16771      10.7826
   16772      11.0644
   16773      11.2154
   16774      11.4962
   16775      11.4619
   16776      11.7592
   16777      11.0354
   16778      11.2479
   16779      10.7536
   16780      11.2581
   16781      11.4635
   16782      10.7304
   16783      11.3061
   16784      11.1897
   16785      11.1534
   16786      11.0521
   16787      11.0862
   16788      11.7371
   16789      11.7457
   16790      10.6174
   16791      11.0835
   16792      10.9087
   16793      11.2471
   16794      10.8449
   16795      11.2272
   16796      11.0223
   16797      11.7042
   16798      11.0290
   16799      11.2467
   16800      10.1158
   16801      10.3333
   16802      10.4096
   16803      10.7176
   16804      10.5501
   16805      10.9242
   16806      10.0786
   16807      10.8422
   16808      10.5817
   16809      10.4159
   16810       9.2777
   16811       9.8756
   16812      10.0741
   16813      10.0617
   16814      10.5321
   16815      10.5292
   16816      10.4987
   16817      10.2414
   16818      10.0495
   16819       9.7465
   16820      10.5880
   16821      10.3946
   16822      10.2420
   16823      10.4651
   16824       9.4866
   16825      10.2969
   16826      10.7961
   16827      10.2209
   16828      10.3440
   16829      10.7975
   16830      11.0776
   16831      10.3515
   16832      11.0136
   16833      10.9277
   16834      10.4012
   16835      10.6961
   16836      10.9341
   16837      10.2593
   16838      10.5643
   16839      10.8569
   16840      10.0973
   16841      10.8958
   16842      10.8121
   16843      11.0345
   16844      10.2913
   16845       9.7788
   16846       9.5709
   16847      10.2535
   16848      10.4214
   16849       9.5782
   16850       9.7680
   16851      10.4103
   16852      10.0646
   16853      10.3904
   16854       9.2909
   16855      10.0612
   16856       9.7273
   16857       9.6249
   16858       9.5297
   16859       8.9985
   16860       9.4055
   16861       9.0153
   16862       9.4115
   16863       9.4657
   16864       9.9984
   16865       9.9391
   16866       9.9561
   16867       9.4769
   16868       9.5221
   16869       9.7365
   16870       9.7823
   16871       9.0955
   16872       9.5501
   16873       8.9637
   16874       8.8870
   16875       8.8656
   16876       8.6345
   16877       8.9724
   16878       9.1224
   16879       8.6989
   16880       8.9951
   16881       8.5336
   16882       8.8509
   16883       8.7205
   16884       8.7444
   16885       8.5620
   16886       9.0189
   16887       8.5450
   16888       8.6650
   16889       8.7680
   16890       8.6062
   16891       8.6864
   16892       8.6956
   16893       8.5955
   16894       9.6130
   16895       9.2739
   16896       8.6771
   16897      10.0574
   16898       9.1560
   16899       8.6206
   16900       8.9267
   16901       8.4104
   16902       9.4906
   16903       9.7588
   16904       9.4221
   16905       9.0186
   16906       9.3267
   16907       9.7692
   16908      10.0995
   16909       9.3180
   16910       9.4890
   16911       9.8207
   16912       9.9332
   16913       9.9133
   16914       9.6090
   16915       9.7306
   16916       9.8637
   16917       9.8596
   16918      10.1629
   16919      10.0770
   16920      10.3708
   16921      10.7022
   16922      10.2637
   16923       9.7247
   16924       9.6269
   16925      10.0181
   16926      10.2345
   16927      10.8207
   16928      10.8218
   16929      10.3509
   16930      10.9162
   16931      10.4060
   16932      10.8653
   16933       9.9501
   16934       9.3392
   16935      10.3190
   16936      10.0187
   16937       9.9529
   16938       9.9484
   16939       9.9499
   16940      10.5471
   16941      10.3832
   16942      10.1524
   16943      10.2229
   16944      10.8908
   16945      10.9375
   16946      11.3814
   16947      11.4732
   16948      11.5175
   16949      11.0964
   16950      10.7982
   16951      10.4339
   16952      10.7756
   16953      10.6007
   16954      10.5319
   16955      10.1863
   16956      10.1886
   16957      10.4939
   16958      10.0756
   16959      10.3895
   16960       9.5455
   16961       9.9074
   16962       9.7668
   16963      10.1225
   16964      10.0686
   16965      10.2496
   16966      10.2051
   16967      10.0936
   16968      10.6652
   16969      10.4939
   16970      10.0493
   16971      10.3073
   16972      11.2016
   16973      10.5906
   16974      10.6717
   16975      11.3527
   16976      11.0585
   16977      10.7684
   16978      11.2895
   16979      10.6920
   16980      10.3066
   16981      10.6812
   16982      10.4840
   16983      10.1387
   16984      10.0001
   16985      10.5390
   16986      10.8441
   16987      11.0287
   16988      10.7891
   16989      10.5769
   16990      10.3433
   16991      10.0706
   16992      10.2860
   16993      10.2349
   16994       9.8712
   16995      10.1503
   16996      10.9219
   16997      10.4814
   16998      10.5505
   16999      10.3945
   17000      10.1888
   17001       9.9811
   17002      10.1701
   17003      10.2517
   17004      10.1924
   17005      10.4707
   17006      10.8856
   17007      10.4796
   17008      10.8232
   17009      10.7716
   17010      11.0313
   17011      11.0609
   17012      11.2564
   17013      10.7581
   17014      11.1798
   17015      11.0014
   17016      11.4652
   17017      11.1754
   17018      10.8912
   17019      11.4655
   17020      11.9874
   17021      11.2038
   17022      11.4188
   17023      11.2905
   17024      11.1358
   17025      10.8321
   17026      10.2746
   17027      10.8123
   17028      10.6414
   17029      10.6808
   17030      10.7060
   17031      11.2374
   17032      10.9727
   17033      11.1758
   17034      10.7240
   17035      10.6533
   17036      11.0256
   17037      11.7185
   17038      11.3398
   17039      11.6287
   17040      11.7769
   17041      11.4185
   17042      10.9918
   17043      11.5292
   17044      11.4829
   17045      10.7865
   17046      11.4821
   17047      11.2839
   17048      11.8121
   17049      11.3846
   17050      10.7493
   17051      10.9040
   17052      11.2740
   17053      11.3651
   17054      11.3533
   17055      11.8512
   17056      12.0425
   17057      11.7534
   17058      11.4584
   17059      11.7415
   17060      11.5560
   17061      10.7146
   17062      11.6181
   17063      11.0111
   17064      11.3819
   17065      10.8911
   17066      11.4521
   17067      10.1712
   17068      10.5031
   17069      10.1200
   17070      10.7711
   17071      10.1019
   17072      10.9075
   17073      10.6646
   17074      10.7308
   17075      11.2165
   17076      10.8770
   17077      11.1335
   17078      11.0015
   17079      10.4685
   17080      10.7619
   17081      10.7602
   17082      10.5920
   17083      10.6938
   17084      10.5468
   17085      10.8957
   17086      11.4076
   17087      11.1168
   17088      11.6555
   17089      12.1432
   17090      12.5124
   17091      11.5824
   17092      11.7941
   17093      10.9615
   17094      10.8878
   17095      11.0545
   17096      11.1131
   17097      10.8597
   17098      11.2381
   17099      10.9857
   17100      12.1992
   17101      11.7152
   17102      11.7674
   17103      11.2076
   17104      11.7668
   17105      11.7268
   17106      11.5882
   17107      11.5455
   17108      11.2061
   17109      10.8871
   17110      11.2501
   17111      11.3402
   17112      11.1950
   17113      11.2887
   17114      10.6856
   17115      10.7744
   17116      11.1314
   17117      11.4692
   17118      10.6501
   17119      11.7506
   17120      11.2616
   17121      11.7750
   17122      11.3369
   17123      10.7784
   17124      11.4764
   17125      10.7660
   17126      11.2692
   17127      11.4249
   17128      11.4635
   17129      11.3474
   17130      11.3078
   17131      11.3774
   17132      10.9861
   17133      11.2061
   17134      11.5925
   17135      11.8346
   17136      11.3730
   17137      11.7702
   17138      11.5770
   17139      11.4931
   17140      11.3122
   17141      11.7421
   17142      11.0244
   17143      11.2810
   17144      11.2112
   17145      11.1426
   17146      11.1903
   17147      11.3492
   17148      11.3256
   17149      11.4712
   17150      11.6922
   17151      11.9162
   17152      11.9232
   17153      11.2522
   17154      11.1582
   17155      11.0157
   17156      11.4669
   17157      11.4762
   17158      12.3110
   17159      11.7349
   17160      12.0239
   17161      11.8025
   17162      11.4372
   17163      11.7624
   17164      12.1028
   17165      12.1005
   17166      11.6398
   17167      12.0592
   17168      12.2821
   17169      11.4689
   17170      11.6290
   17171      11.3896
   17172      11.4283
   17173      11.2800
   17174      12.7562
   17175      12.4529
   17176      12.9510
   17177      12.2905
   17178      12.8098
   17179      12.4916
   17180      12.3983
   17181      12.2430
   17182      12.0613
   17183      11.8987
   17184      11.5145
   17185      11.4335
   17186      11.5767
   17187      11.4427
   17188      11.3459
   17189      11.5734
   17190      11.5307
   17191      11.2848
   17192      11.1078
   17193      11.2642
   17194      11.3101
   17195      11.6806
   17196      11.1817
   17197      11.5548
   17198      11.9706
   17199      11.6568
   17200      12.1108
   17201      11.8152
   17202      11.4399
   17203      11.5520
   17204      10.8854
   17205      12.0612
   17206      11.3379
   17207      11.8342
   17208      11.7201
   17209      12.0700
   17210      11.7757
   17211      11.8812
   17212      11.9362
   17213      11.7618
   17214      11.8768
   17215      12.0908
   17216      11.4834
   17217      12.4536
   17218      12.4343
   17219      12.5776
   17220      12.1668
   17221      11.3261
   17222      11.0032
   17223      11.3871
   17224      11.4873
   17225      11.5023
   17226      11.3279
   17227      11.0364
   17228      10.5349
   17229      10.9264
   17230      12.0545
   17231      11.2113
   17232      11.3808
   17233      11.0149
   17234      11.2122
   17235      11.2156
   17236      11.1623
   17237      11.1986
   17238      11.6943
   17239      11.4193
   17240      10.8218
   17241      10.8724
   17242      11.4851
   17243      11.0836
   17244      10.6519
   17245      10.5811
   17246      10.2642
   17247      10.6941
   17248      11.4319
   17249      10.8757
   17250      10.7972
   17251      10.5787
   17252      10.6820
   17253      11.0577
   17254      10.7394
   17255      10.9922
   17256      11.0505
   17257      11.0199
   17258      10.6746
   17259      10.7302
   17260      10.6367
   17261      10.4338
   17262      10.9964
   17263      10.3839
   17264      10.9041
   17265      10.5600
   17266      10.7628
   17267      10.6831
   17268      10.8496
   17269      10.6973
   17270      10.4063
   17271      11.0243
   17272      10.5287
   17273      11.2310
   17274      11.1772
   17275      11.2280
   17276      11.0428
   17277      11.1418
   17278      10.9070
   17279      11.1186
   17280      11.1730
   17281      11.0261
   17282      10.8432
   17283      10.6788
   17284      10.9118
   17285      11.5457
   17286      11.3069
   17287      10.6375
   17288      11.8761
   17289      10.8667
   17290      10.6509
   17291       9.9174
   17292      11.2263
   17293      10.1729
   17294      10.0578
   17295      10.1148
   17296      11.1207
   17297      10.5477
   17298      10.4125
   17299       9.8913
   17300      10.5854
   17301      10.5788
   17302      11.3990
   17303      10.5667
   17304      11.0135
   17305      10.7206
   17306      11.3858
   17307      11.8602
   17308      11.5423
   17309      10.1396
   17310      11.2776
   17311      10.6483
   17312      11.0666
   17313      11.5215
   17314      11.5874
   17315      11.5618
   17316      10.6748
   17317      10.0800
   17318      10.2914
   17319       9.8077
   17320       9.9529
   17321       9.7552
   17322       9.8948
   17323       9.9716
   17324      10.5057
   17325      10.4608
   17326      10.6963
   17327      11.0222
   17328      11.0151
   17329      11.6936
   17330      11.4239
   17331      11.9056
   17332      11.3409
   17333      12.9818
   17334      12.0156
   17335      12.4181
   17336      11.8467
   17337      11.8160
   17338      12.3507
   17339      11.7297
   17340      12.1457
   17341      12.0774
   17342      12.9965
   17343      11.7452
   17344      11.9416
   17345      11.3646
   17346      11.9260
   17347      11.7589
   17348      11.8825
   17349      10.5373
   17350      10.1878
   17351      10.5856
   17352      10.3384
   17353      10.2875
   17354      10.8480
   17355      10.0883
   17356      10.3794
   17357      10.3512
   17358       9.9044
   17359      10.6452
   17360      11.0153
   17361      10.4949
   17362      11.1255
   17363      10.6273
   17364      10.6739
   17365      11.1961
   17366      11.6864
   17367      11.5881
   17368      10.4728
   17369      10.8108
   17370      10.8684
   17371      11.2722
   17372      11.3500
   17373      11.5729
   17374      11.7833
   17375      11.9339
   17376      11.7705
   17377      11.5997
   17378      11.9062
   17379      11.8392
   17380      12.0115
   17381      11.8660
   17382      11.5739
   17383      11.6475
   17384      11.3684
   17385      11.9985
   17386      11.6670
   17387      10.6615
   17388      11.0630
   17389      11.4769
   17390      11.0289
   17391      11.1913
   17392      11.3130
   17393      10.5457
   17394      10.6820
   17395      10.7457
   17396      10.6512
   17397      10.8304
   17398       9.8721
   17399      11.2418
   17400      10.3586
   17401       9.8069
   17402      10.5194
   17403      10.4898
   17404      10.4124
   17405      10.0527
   17406      10.2335
   17407      10.7386
   17408      10.3028
   17409      10.4543
   17410      10.2989
   17411      10.1154
   17412      10.4849
   17413       9.6286
   17414       9.9974
   17415       9.5279
   17416       9.2837
   17417       9.3141
   17418       9.5529
   17419       8.5109
   17420       8.9556
   17421       8.9936
   17422       8.6628
   17423       8.5769
   17424       9.0841
   17425       8.7252
   17426       8.7339
   17427       8.7846
   17428       8.6372
   17429       8.2698
   17430       8.7107
   17431       9.6719
   17432       9.3372
   17433       9.0665
   17434       8.6811
   17435       8.4152
   17436       8.5644
   17437       8.5836
   17438       8.3607
   17439       8.2856
   17440       9.2765
   17441       8.7266
   17442       8.6994
   17443       8.3527
   17444       8.0510
   17445       7.9900
   17446       8.9198
   17447       9.4747
   17448       8.8047
   17449       8.7451
   17450       9.6246
   17451       8.9450
   17452       8.4608
   17453       8.3678
   17454       8.4213
   17455       9.5193
   17456       8.6315
   17457       9.2409
   17458       8.7925
   17459       8.8920
   17460       8.5988
   17461       9.3012
   17462       8.8545
   17463       9.7348
   17464       8.6766
   17465       9.0998
   17466       8.5545
   17467       7.9194
   17468       8.9706
   17469       9.3366
   17470       7.9868
   17471       8.7549
   17472       8.8283
   17473       9.5866
   17474       9.2472
   17475       8.6152
   17476       9.0760
   17477       9.5680
   17478       9.7750
   17479       9.2499
   17480      10.0165
   17481       9.3207
   17482       9.0521
   17483       9.3846
   17484       9.4091
   17485       8.9747
   17486       9.3257
   17487       8.9629
   17488       9.3193
   17489       9.2007
   17490       9.5422
   17491       8.5277
   17492       8.1653
   17493       8.9185
   17494       9.8041
   17495       9.2264
   17496       9.1299
   17497       9.7526
   17498       9.2998
   17499       9.8215
   17500       9.4825
   17501       8.9353
   17502       9.4048
   17503       9.2214
   17504       9.2297
   17505       9.2398
   17506       9.6754
   17507       9.5641
   17508       9.8859
   17509       9.7149
   17510      10.0704
   17511       9.7297
   17512       9.5082
   17513       9.6108
   17514       9.3708
   17515       9.6219
   17516       9.7298
   17517      10.1670
   17518      10.1471
   17519      10.5992
   17520       9.9288
   17521      10.4245
   17522      10.0539
   17523      10.9850
   17524      10.6807
   17525      10.6802
   17526      10.6129
   17527      10.7358
   17528      10.1958
   17529      10.7608
   17530      10.6510
   17531      10.2329
   17532      10.8551
   17533      10.7519
   17534      10.7554
   17535      10.7345
   17536      11.1906
   17537      11.0404
   17538      11.0035
   17539      10.8854
   17540      10.7745
   17541      11.2283
   17542      10.6554
   17543      10.5521
   17544      11.2825
   17545      10.7364
   17546      11.0902
   17547      11.3404
   17548      10.5509
   17549      10.6125
   17550      11.2246
   17551      10.8620
   17552      10.9857
   17553      10.4992
   17554      10.8606
   17555      11.7134
   17556      10.6162
   17557      11.3357
   17558      10.5476
   17559      10.9238
   17560      10.9138
   17561      10.3027
   17562      10.3499
   17563      10.2236
   17564      10.1158
   17565      10.3280
   17566      10.5983
   17567      10.8698
   17568      10.3339
   17569       9.6319
   17570      10.0296
   17571      10.1520
   17572       9.4652
   17573      10.0461
   17574       9.5197
   17575       9.0186
   17576       9.2013
   17577      10.0581
   17578      10.9219
   17579       9.7789
   17580       9.4272
   17581       9.5067
   17582       9.4053
   17583       9.2078
   17584       9.4268
   17585       9.0655
   17586       9.6418
   17587       9.4030
   17588       9.4407
   17589       9.4894
   17590       8.9848
   17591       9.5005
   17592       9.2869
   17593      10.4853
   17594       9.1707
   17595       9.2835
   17596       9.3734
   17597       9.5733
   17598       9.6223
   17599       9.3218
   17600       8.9534
   17601       9.2781
   17602       9.4224
   17603       9.9719
   17604       9.2226
   17605       9.3288
   17606       9.2530
   17607       9.3138
   17608       9.0605
   17609       8.9724
   17610       8.6998
   17611       8.2540
   17612       8.4720
   17613       8.5427
   17614       8.7192
   17615       8.6123
   17616       8.5331
   17617       8.4535
   17618       8.3858
   17619       8.4087
   17620       8.4288
   17621       8.4737
   17622       7.8733
   17623       7.8981
   17624       8.0212
   17625       8.3561
   17626       9.0399
   17627       9.2021
   17628       8.1368
   17629       8.7784
   17630       8.4034
   17631       9.0642
   17632       8.1190
   17633       8.4881
   17634       9.3130
   17635       9.4203
   17636       9.3452
   17637       9.1087
   17638       9.2693
   17639       8.8995
   17640       9.4648
   17641       9.2832
   17642       9.1715
   17643       9.8645
   17644       9.3948
   17645       9.0820
   17646       9.1122
   17647       8.3827
   17648       9.4013
   17649       9.5564
   17650       8.8744
   17651       9.2243
   17652       9.9177
   17653       9.9736
   17654       9.9687
   17655      10.4218
   17656       9.5427
   17657       9.4537
   17658       9.6899
   17659       8.8431
   17660       9.0464
   17661       9.4779
   17662       9.3588
   17663       9.4247
   17664       9.4617
   17665       9.2834
   17666       9.5130
   17667       9.7081
   17668       9.7436
   17669       9.8798
   17670      10.3986
   17671      10.1208
   17672      10.0258
   17673       9.8599
   17674       9.6892
   17675       9.6090
   17676       9.4454
   17677       9.4503
   17678       9.0869
   17679       9.4388
   17680       8.9544
   17681       9.6045
   17682       9.2944
   17683       9.4724
   17684       9.7176
   17685       9.7502
   17686       9.4668
   17687      10.4204
   17688       9.8975
   17689      10.0259
   17690      10.2688
   17691      10.4381
   17692      10.1249
   17693       9.9775
   17694       9.7507
   17695       9.8515
   17696      10.2792
   17697       9.9378
   17698      10.1073
   17699      10.6517
   17700       9.8302
   17701      10.9150
   17702       9.9709
   17703      10.2299
   17704      10.4301
   17705       9.7771
   17706       9.6919
   17707       9.3112
   17708       9.1642
   17709       9.1688
   17710       9.3973
   17711       9.6921
   17712       9.3492
   17713       9.4659
   17714      10.0403
   17715       9.9963
   17716      10.4346
   17717      10.4768
   17718       9.8633
   17719      10.4819
   17720      10.2735
   17721      10.4480
   17722      10.3983
   17723       9.7802
   17724      10.3993
   17725      10.0590
   17726       9.7973
   17727      10.1943
   17728      10.6011
   17729       9.8399
   17730      10.2205
   17731      10.3240
   17732       9.7108
   17733      10.4668
   17734      10.2153
   17735      10.7618
   17736      10.2282
   17737      10.8075
   17738      10.2242
   17739      10.5388
   17740       9.9423
   17741      10.6414
   17742      10.4604
   17743       9.4479
   17744      10.6326
   17745       9.9150
   17746      10.4174
   17747      10.0332
   17748       9.9242
   17749      10.5163
   17750      10.5639
   17751      10.3062
   17752      10.2341
   17753       9.8856
   17754       9.9537
   17755       9.5768
   17756       9.3246
   17757      10.0126
   17758       9.3382
   17759       9.0996
   17760       9.1366
   17761       8.9719
   17762       9.0871
   17763       8.9304
   17764       8.7411
   17765       9.2392
   17766       9.3887
   17767       8.9742
   17768       9.2316
   17769       8.9087
   17770       9.3848
   17771       9.4884
   17772       9.4157
   17773       9.2536
   17774       9.3207
   17775       9.1284
   17776       9.5486
   17777       9.2515
   17778       9.6804
   17779       9.1905
   17780       9.7893
   17781       9.9933
   17782       9.6488
   17783       9.5795
   17784       9.7562
   17785      10.3154
   17786       9.8460
   17787      10.5256
   17788      10.2731
   17789      10.3801
   17790      10.2975
   17791      10.4848
   17792      10.0684
   17793      10.4223
   17794      10.9390
   17795      10.8844
   17796      10.8184
   17797      11.1703
   17798      10.7977
   17799      10.7373
   17800      11.3148
   17801      11.3721
   17802      11.6235
   17803      10.9145
   17804      11.3017
   17805      10.8499
   17806      10.5599
   17807      11.1254
   17808      10.5912
   17809      10.2810
   17810      10.1302
   17811      10.0735
   17812      10.0589
   17813      10.0231
   17814      10.1545
   17815      10.1950
   17816      10.4542
   17817      10.3134
   17818      10.3449
   17819      10.0344
   17820      10.1654
   17821      10.3595
   17822      10.0046
   17823      10.3734
   17824      10.2256
   17825      10.5811
   17826      10.5181
   17827      10.7133
   17828      10.2135
   17829      10.2552
   17830      10.6946
   17831      10.6087
   17832      10.6154
   17833      10.9623
   17834      10.8151
   17835      10.8907
   17836      10.4594
   17837      10.7690
   17838      10.7597
   17839      10.9198
   17840      11.2596
   17841      10.4113
   17842      10.0804
   17843      10.3522
   17844      10.8619
   17845      10.0226
   17846      10.6955
   17847      10.0507
   17848       9.6954
   17849       9.6588
   17850      10.2113
   17851      10.5920
   17852      10.1379
   17853      10.5596
   17854      10.0116
   17855      10.5758
   17856      10.1617
   17857      10.0390
   17858      10.2101
   17859      10.4588
   17860       9.8133
   17861       9.8864
   17862       9.9405
   17863      10.2643
   17864       9.8096
   17865      10.4651
   17866      10.4299
   17867       9.7687
   17868      10.5948
   17869      10.4023
   17870      10.3376
   17871      10.0382
   17872      10.2043
   17873      10.4179
   17874      10.3270
   17875      10.4847
   17876      10.5159
   17877      10.1726
   17878      10.4959
   17879      10.1400
   17880      10.1052
   17881       9.3815
   17882      10.4187
   17883       9.7181
   17884       9.8348
   17885       9.5452
   17886       9.2815
   17887       9.3831
   17888       9.9997
   17889       9.1992
   17890       9.2599
   17891       8.9790
   17892       9.4208
   17893       9.4156
   17894       9.1506
   17895       8.7637
   17896       8.4266
   17897       8.6587
   17898       9.2413
   17899       9.0090
   17900       9.9137
   17901       8.6300
   17902       8.8062
   17903       8.6822
   17904       8.8252
   17905       9.2061
   17906       9.0265
   17907       9.0833
   17908       9.4972
   17909       9.8563
   17910       9.0608
   17911       9.3307
   17912       9.6425
   17913       8.9600
   17914       9.3094
   17915       9.0709
   17916       9.4890
   17917       9.3036
   17918       9.0697
   17919       9.1403
   17920       9.5721
   17921       9.3296
   17922       9.4933
   17923       9.9445
   17924       9.9463
   17925       9.8585
   17926       9.6107
   17927       9.6596
   17928       9.5039
   17929       9.7949
   17930       8.7870
   17931       9.7727
   17932       9.7698
   17933      10.1898
   17934       9.8872
   17935      10.4962
   17936      10.3131
   17937      10.4278
   17938      10.1717
   17939       9.5801
   17940       9.2937
   17941      10.1340
   17942      10.1101
   17943       9.4043
   17944       9.5539
   17945       9.5524
   17946       9.0690
   17947       8.8597
   17948       8.8704
   17949       8.7098
   17950       8.7102
   17951       8.9503
   17952       8.7896
   17953       9.0936
   17954       8.7295
   17955       9.6952
   17956       9.2460
   17957      10.0123
   17958       9.5548
   17959       9.4403
   17960       9.0732
   17961       9.3001
   17962       9.3440
   17963       9.6407
   17964       9.4627
   17965       9.6115
   17966       9.5727
   17967       9.8333
   17968       9.3673
   17969      10.0032
   17970       9.1400
   17971       9.1125
   17972       9.8969
   17973       9.8432
   17974       9.6796
   17975       9.5613
   17976       9.1080
   17977       9.3170
   17978       9.1294
   17979       8.4983
   17980       9.0655
   17981       8.6177
   17982       8.3682
   17983       8.1185
   17984       8.2722
   17985       8.2554
   17986       8.9275
   17987       9.2355
   17988       8.4810
   17989       8.5746
   17990       9.6898
   17991       9.0790
   17992       8.8439
   17993       8.4615
   17994       8.7755
   17995       8.9720
   17996       9.1689
   17997       8.9414
   17998       9.1585
   17999       8.9259
   18000       8.6265
   18001       9.2951
   18002       8.6753
   18003       8.8495
   18004       8.6771
   18005       8.4361
   18006       7.8171
   18007       8.6806
   18008       8.5685
   18009       8.5215
   18010       8.5443
   18011       8.1482
   18012       9.2651
   18013       8.5277
   18014       8.7606
   18015       8.8214
   18016       8.8729
   18017       9.0155
   18018       8.6376
   18019       8.7998
   18020       8.8864
   18021       9.3805
   18022      10.0731
   18023       9.7834
   18024       9.6456
   18025       9.4571
   18026       9.1698
   18027       9.9131
   18028      10.4460
   18029      10.6069
   18030      10.2758
   18031      10.4780
   18032      10.5148
   18033      11.1300
   18034       9.6673
   18035      10.6829
   18036       9.8501
   18037       9.6069
   18038       9.7909
   18039       9.6415
   18040       9.4570
   18041      10.2007
   18042      10.7566
   18043      10.6988
   18044      10.5172
   18045      10.3663
   18046       9.6691
   18047      10.5792
   18048       9.9527
   18049       9.8780
   18050      10.3021
   18051      10.5594
   18052      10.3591
   18053       9.6944
   18054       9.5967
   18055      10.2684
   18056       9.8244
   18057       9.8814
   18058       9.8259
   18059      10.1982
   18060      11.1264
   18061      11.0645
   18062      11.5230
   18063      11.1092
   18064      10.5291
   18065      10.8040
   18066      10.7193
   18067      10.7306
   18068      10.9155
   18069      11.1021
   18070      10.4336
   18071      10.8631
   18072      10.8231
   18073      10.4811
   18074      10.8898
   18075      10.5496
   18076      11.4452
   18077      10.8157
   18078      10.0460
   18079      10.1502
   18080      10.6879
   18081      10.9263
   18082      10.6730
   18083      11.0549
   18084      11.2864
   18085      11.1908
   18086      10.8131
   18087      11.2409
   18088      11.1032
   18089      11.0404
   18090      11.2587
   18091      11.1620
   18092      11.3012
   18093      10.9750
   18094      11.2404
   18095      11.2589
   18096      11.0939
   18097      10.6542
   18098      10.5538
   18099      10.8966
   18100      10.5823
   18101      10.1637
   18102      10.3515
   18103      10.7004
   18104      10.7772
   18105      10.9376
   18106      11.2454
   18107      10.8416
   18108      11.6103
   18109      11.2229
   18110      11.8386
   18111      11.6626
   18112      11.2642
   18113      12.4628
   18114      12.7238
   18115      12.5094
   18116      12.8770
   18117      12.3495
   18118      11.6873
   18119      11.1840
   18120      11.4314
   18121      12.2245
   18122      11.9255
   18123      11.6529
   18124      11.4021
   18125      12.0731
   18126      11.8269
   18127      12.0731
   18128      11.8647
   18129      11.4448
   18130      11.1387
   18131      10.7194
   18132      11.1282
   18133      11.4425
   18134      11.6065
   18135      11.6151
   18136      11.2314
   18137      11.8045
   18138      11.0561
   18139      11.4162
   18140      11.0245
   18141      11.0808
   18142      11.1574
   18143      11.3723
   18144      10.8631
   18145      10.8072
   18146      11.4022
   18147      11.1760
   18148      10.8881
   18149      10.3432
   18150      10.8645
   18151      11.1743
   18152      10.5236
   18153      11.0837
   18154      10.8601
   18155      11.0498
   18156      11.4415
   18157      11.5722
   18158      12.2075
   18159      11.3252
   18160      11.3814
   18161      11.7202
   18162      11.6520
   18163      11.6294
   18164      10.7933
   18165      10.9449
   18166      11.6348
   18167      10.9084
   18168      11.0654
   18169      10.2599
   18170      10.2169
   18171      10.1142
   18172      10.3412
   18173      11.1392
   18174      10.3997
   18175      11.4221
   18176      10.7429
   18177      10.5463
   18178      11.8402
   18179      11.7032
   18180      11.2849
[truncated: 6,640,041 more chars]
