# Supplementary material for: Non-degradative Ubiquitination of Protein Kinases
Source: PLoS Comput Biol. 2016 Jun 2;12(6):e1004898. doi: 10.1371/journal.pcbi.1004898 (PMC4890936; doi:10.1371/journal.pcbi.1004898)
Supplement: S37 Dataset — The distance between the ZAP-70 N348 Cα atom and the W501 Cα atom at each picosecond in the simulations is printed in Angstroms. Data from each of the 32 10-ns simulations is combined into one file. (BZ2) [file pcbi.1004898.s047.bz2 › pcbi.1004898.s047]

#Frame      Dis_00000
       1       7.5528
       2       7.3312
       3       7.8163
       4       8.1702
       5       7.7603
       6       8.1866
       7       7.9386
       8       8.6019
       9       8.1243
      10       8.1617
      11       8.3343
      12       8.0928
      13       8.5810
      14       8.4360
      15       7.5321
      16       8.2871
      17       8.1008
      18       8.4268
      19       7.9127
      20       7.2416
      21       7.3455
      22       8.0152
      23       7.8889
      24       7.7181
      25       7.3748
      26       7.9511
      27       8.0818
      28       8.2751
      29       7.6884
      30       8.2579
      31       8.2574
      32       7.7238
      33       7.5201
      34       7.5202
      35       7.6374
      36       7.9111
      37       7.8583
      38       8.0179
      39       8.3968
      40       8.7731
      41       8.2150
      42       8.2765
      43       8.6730
      44       8.4380
      45       9.0047
      46       8.4440
      47       9.1524
      48       8.5724
      49       8.4503
      50       8.1978
      51       8.5540
      52       8.5536
      53       8.2583
      54       9.0854
      55       9.2872
      56       8.4090
      57       8.6121
      58       8.7397
      59       8.4622
      60       8.0900
      61       8.8644
      62       8.3678
      63       8.6548
      64       9.2990
      65       8.6392
      66       8.6716
      67       9.0982
      68       9.5867
      69       8.8975
      70       8.9476
      71       9.4015
      72       9.4610
      73       9.3806
      74       9.5484
      75       9.5219
      76       8.6740
      77       9.3660
      78       8.7644
      79       8.9333
      80       8.9288
      81       8.3439
      82       8.5642
      83       8.8670
      84       8.9035
      85       8.2661
      86       8.5087
      87       8.6143
      88       9.2494
      89       8.5018
      90       9.3784
      91       9.0700
      92       9.3692
      93       9.2688
      94       9.4571
      95       9.7216
      96       9.2974
      97       9.8165
      98       9.4732
      99       9.6776
     100       9.4316
     101       9.4888
     102       8.5228
     103       9.2972
     104       9.1346
     105       9.9464
     106       8.8270
     107       9.3420
     108       8.8711
     109       8.9934
     110       9.7234
     111       9.6128
     112       9.1352
     113      10.0338
     114       9.9597
     115      10.5467
     116       9.6193
     117       9.6700
     118       9.3271
     119       8.7601
     120       9.4534
     121       9.4221
     122       9.4613
     123       9.2919
     124       9.6186
     125       9.7084
     126       9.8389
     127       9.6927
     128       9.4129
     129       9.4702
     130       9.3607
     131       9.3057
     132       8.6439
     133      10.5862
     134       9.3866
     135       9.6024
     136       9.7233
     137       9.8439
     138       9.9584
     139      10.0429
     140       9.4515
     141       9.4669
     142       8.9746
     143       9.4707
     144       9.2644
     145       8.5645
     146       9.5398
     147       8.7364
     148       8.7416
     149       9.1950
     150       8.8772
     151       9.1209
     152       8.5828
     153       8.2600
     154       8.8908
     155       8.5998
     156       8.9753
     157       8.8913
     158       9.0187
     159       8.7016
     160       8.7204
     161       8.9137
     162       8.8556
     163       8.5855
     164       8.8053
     165       9.5856
     166       9.4010
     167       9.8309
     168       9.4100
     169       9.9014
     170       9.0815
     171       9.1581
     172       9.4421
     173       8.6750
     174       8.7612
     175       8.7582
     176       9.1787
     177       9.1899
     178       9.0308
     179       8.6713
     180       8.4878
     181       8.5295
     182       8.4460
     183       8.5867
     184       7.8584
     185       8.4341
     186       8.4669
     187       8.4490
     188       8.0955
     189       8.5997
     190       7.8960
     191       8.2765
     192       8.5677
     193       8.1137
     194       8.0922
     195       8.3471
     196       8.9712
     197       9.0111
     198       9.4514
     199       9.0385
     200       8.8314
     201       9.1685
     202       8.9676
     203       8.7837
     204       9.0137
     205       9.1573
     206       9.3393
     207       9.5822
     208       9.6619
     209       9.0367
     210       9.2950
     211       9.3836
     212       9.3167
     213       8.4998
     214       8.8674
     215       8.5483
     216       9.3703
     217       9.5029
     218       8.9482
     219       8.6228
     220       8.5884
     221       8.5681
     222       9.5127
     223       8.7624
     224       8.2271
     225       8.9159
     226       8.8931
     227       8.7476
     228       9.0580
     229       8.8733
     230       8.9314
     231       8.3256
     232       8.9867
     233       8.7201
     234       9.0287
     235       9.0875
     236       8.6348
     237       9.1034
     238       9.0694
     239       7.8551
     240       7.9968
     241       8.4072
     242       8.0100
     243       7.4986
     244       7.8404
     245       7.6183
     246       7.5733
     247       7.6946
     248       7.6538
     249       7.6706
     250       7.7362
     251       8.2127
     252       8.2277
     253       8.1233
     254       7.8155
     255       8.7608
     256       8.5089
     257       8.7558
     258       8.6151
     259       8.4981
     260       8.6667
     261       8.4412
     262       8.7549
     263       8.6989
     264       8.8869
     265       8.3882
     266       8.4512
     267       8.0497
     268       8.7205
     269       9.1315
     270       8.8743
     271       9.4864
     272       9.1823
     273       8.8836
     274       9.3372
     275       8.8413
     276       9.0533
     277       8.4109
     278       8.5613
     279       8.4326
     280       8.2065
     281       8.3876
     282       8.4857
     283       9.0757
     284       8.4169
     285       8.5037
     286       8.2928
     287       8.0119
     288       8.4502
     289       8.3594
     290       9.1486
     291       8.5835
     292       8.7527
     293       8.9407
     294       8.9388
     295       9.1638
     296       9.3185
     297       9.3251
     298       9.2298
     299       9.5152
     300       8.8772
     301       9.3337
     302       9.4725
     303       9.7004
     304       9.9625
     305       9.7541
     306       9.6280
     307       9.8855
     308      10.4008
     309      10.1845
     310      10.1581
     311       9.4447
     312       9.7749
     313       9.4341
     314       9.2039
     315       9.5719
     316       9.4061
     317       9.2390
     318       9.1086
     319       8.7663
     320       8.9669
     321       9.3091
     322       9.1527
     323       8.7578
     324       8.7258
     325       9.1809
     326       9.1267
     327       9.1652
     328       8.9056
     329       8.9750
     330       9.2004
     331       8.4046
     332       9.0464
     333       8.5848
     334       8.4858
     335       8.3407
     336       8.2971
     337       8.6735
     338       7.7347
     339       8.2230
     340       8.3410
     341       8.7978
     342       8.2376
     343       8.9170
     344       7.8817
     345       7.9679
     346       8.5007
     347       8.2298
     348       8.7083
     349       8.1547
     350       8.9245
     351       8.9711
     352       8.5465
     353       8.2511
     354       8.6954
     355       8.8326
     356       9.3070
     357       8.6930
     358       9.0195
     359       9.5611
     360       8.6670
     361       8.7511
     362       9.3640
     363       8.8546
     364       8.5690
     365       8.5707
     366       8.6690
     367       7.9367
     368       8.7063
     369       8.5458
     370       9.2653
     371       9.1531
     372       8.7789
     373       9.0454
     374       9.5413
     375       9.0504
     376       9.3879
     377       9.0200
     378       9.2481
     379       8.5395
     380       8.3680
     381       9.4837
     382       8.3720
     383       8.1248
     384       8.6980
     385       9.1537
     386       9.4308
     387       9.7108
     388       9.9824
     389       9.7763
     390       8.5061
     391       9.1409
     392       9.3041
     393       8.6990
     394       8.6043
     395       8.9599
     396       9.0394
     397       9.3481
     398       9.1297
     399       8.7832
     400       8.7429
     401       8.5081
     402       8.1571
     403       8.2683
     404       8.4410
     405       8.0891
     406       8.9102
     407       7.7875
     408       7.8981
     409       8.2339
     410       7.9373
     411       8.3812
     412       7.9604
     413       8.1245
     414       8.2937
     415       8.2511
     416       8.3288
     417       8.1934
     418       8.0317
     419       8.3759
     420       7.7774
     421       7.9011
     422       8.0539
     423       7.8196
     424       8.4764
     425       8.1674
     426       8.2843
     427       8.1778
     428       8.1305
     429       8.4439
     430       8.9982
     431       8.6182
     432       8.4454
     433       8.5290
     434       8.0260
     435       8.1060
     436       8.1393
     437       8.3160
     438       8.6575
     439       8.9825
     440       8.4754
     441       8.1208
     442       8.7701
     443       7.8914
     444       7.5531
     445       8.4199
     446       7.6474
     447       8.2808
     448       8.3457
     449       8.5779
     450       8.8655
     451       8.5977
     452       9.1103
     453       9.5492
     454       8.7466
     455       9.1813
     456       9.1860
     457       8.9481
     458       8.8775
     459       9.3298
     460       8.4841
     461       8.8423
     462       8.9911
     463       8.9380
     464       8.5494
     465       8.6545
     466       8.9472
     467       8.4932
     468       8.4289
     469       8.3657
     470       8.5358
     471       8.8579
     472       8.9048
     473       8.6289
     474       8.9106
     475       9.3724
     476       8.2052
     477       8.3113
     478       8.2969
     479       8.7608
     480       8.0412
     481       8.1320
     482       8.4878
     483       7.9880
     484       8.5783
     485       8.6168
     486       8.8627
     487       8.9822
     488       8.6380
     489       8.5653
     490       8.4944
     491       8.7056
     492       9.1974
     493       8.3550
     494       9.3905
     495       8.5337
     496       9.5192
     497       8.4416
     498       8.2718
     499       8.6496
     500       8.6805
     501       8.5825
     502       9.0289
     503       9.2124
     504       8.9846
     505       8.8914
     506       9.0628
     507       9.2245
     508       8.6675
     509       9.2992
     510       8.6615
     511       9.4073
     512       8.5970
     513       8.9533
     514       8.7955
     515       9.1755
     516       8.8379
     517       9.0036
     518       9.0828
     519       9.6206
     520       9.1116
     521       8.9110
     522       8.7332
     523       8.8402
     524       8.3824
     525       8.7177
     526       8.8414
     527       8.5028
     528       8.3424
     529       8.2610
     530       8.6972
     531       8.9103
     532       8.8075
     533       9.0354
     534       9.3453
     535       9.0894
     536       9.1198
     537       9.1849
     538       9.1576
     539       9.1360
     540       9.1957
     541       9.5126
     542       9.2332
     543       9.3046
     544       8.9095
     545       9.2430
     546       9.2731
     547       8.7734
     548       8.7063
     549       9.0305
     550       8.7923
     551       8.8312
     552       9.2946
     553       9.2195
     554       9.1250
     555       9.5859
     556       8.7824
     557       8.9002
     558       8.7874
     559       9.2003
     560       9.0520
     561       8.7133
     562       8.5413
     563       8.8373
     564       8.5898
     565       9.0169
     566       9.0070
     567       9.2427
     568       9.2948
     569       8.8132
     570       9.1986
     571       8.7536
     572       8.9413
     573       9.3336
     574       9.0958
     575       9.5980
     576       8.9533
     577       8.6103
     578       9.6770
     579       9.8252
     580       9.5354
     581       9.4049
     582       9.3515
     583       9.5199
     584       9.7193
     585       9.3854
     586       8.8530
     587       8.9835
     588       9.2073
     589       9.6697
     590       9.1586
     591       8.8309
     592       9.2038
     593       8.4055
     594       9.2921
     595       8.9012
     596       9.1405
     597       8.7985
     598       8.7072
     599       9.2109
     600       9.2124
     601       8.9712
     602       8.3886
     603       8.2548
     604       9.0325
     605       8.5160
     606       8.4649
     607       8.5145
     608       7.8581
     609       7.8592
     610       8.1754
     611       8.1654
     612       8.4969
     613       8.5602
     614       8.4350
     615       8.3860
     616       8.3821
     617       8.2235
     618       8.4768
     619       8.6323
     620       8.3064
     621       8.0557
     622       7.6510
     623       8.0827
     624       8.3080
     625       7.9886
     626       8.3282
     627       7.3793
     628       7.5413
     629       7.3690
     630       7.2261
     631       7.4978
     632       7.3640
     633       7.4703
     634       7.6172
     635       7.3219
     636       7.5232
     637       8.0251
     638       8.4426
     639       8.4915
     640       8.0632
     641       8.6993
     642       8.4996
     643       8.0230
     644       8.7033
     645       8.2528
     646       8.4459
     647       7.7247
     648       7.9102
     649       7.4272
     650       7.7619
     651       7.6798
     652       7.9689
     653       8.1887
     654       7.9310
     655       7.5389
     656       8.5896
     657       8.5894
     658       8.0243
     659       8.8801
     660       8.5804
     661       8.4141
     662       9.1528
     663       8.5013
     664       8.6793
     665       8.4431
     666       8.0683
     667       7.9817
     668       8.4058
     669       8.5835
     670       8.1412
     671       8.0828
     672       8.2422
     673       8.5926
     674       8.2971
     675       8.5746
     676       8.5170
     677       8.7012
     678       8.6509
     679       8.0763
     680       8.4420
     681       8.0262
     682       8.4135
     683       8.6903
     684       8.3447
     685       8.2436
     686       8.0938
     687       8.5272
     688       7.9430
     689       8.5422
     690       8.3452
     691       8.0243
     692       8.2258
     693       8.5643
     694       8.3514
     695       8.5267
     696       8.5333
     697       8.4427
     698       8.6655
     699       8.2155
     700       7.6600
     701       8.1150
     702       8.2221
     703       8.3450
     704       7.3329
     705       7.9233
     706       8.3124
     707       8.6501
     708       8.4953
     709       8.0973
     710       8.2034
     711       8.8094
     712       8.9160
     713       8.2845
     714       8.7162
     715       8.3074
     716       8.9443
     717       8.1211
     718       8.3766
     719       8.3157
     720       8.6344
     721       8.0891
     722       8.2950
     723       8.1919
     724       8.6356
     725       8.1343
     726       8.3890
     727       8.5514
     728       7.5529
     729       8.5716
     730       8.4264
     731       8.8052
     732       8.5981
     733       8.7430
     734       8.4137
     735       8.5297
     736       8.6089
     737       8.9072
     738       8.8138
     739       8.7580
     740       8.6045
     741       8.8277
     742       8.5710
     743       8.8802
     744       8.8722
     745       8.3589
     746       8.2937
     747       8.3947
     748       8.5525
     749       8.0763
     750       8.5653
     751       8.9625
     752       8.6420
     753       8.6107
     754       8.5646
     755       8.2472
     756       7.8645
     757       7.7338
     758       7.7291
     759       7.5313
     760       7.9947
     761       7.9052
     762       7.7830
     763       8.4308
     764       8.1744
     765       7.6934
     766       7.7039
     767       7.9599
     768       8.3981
     769       9.2563
     770       8.8308
     771       8.7572
     772       8.0393
     773       8.5521
     774       8.1659
     775       7.8118
     776       7.7702
     777       7.9022
     778       8.2426
     779       7.7497
     780       7.8980
     781       8.1532
     782       8.5137
     783       7.6171
     784       7.7614
     785       7.7978
     786       7.1067
     787       7.8721
     788       7.3582
     789       7.7444
     790       7.6524
     791       8.1633
     792       7.5198
     793       7.5947
     794       8.3440
     795       7.9146
     796       7.9551
     797       7.8201
     798       7.9830
     799       7.7164
     800       7.7206
     801       7.7833
     802       7.9006
     803       8.4248
     804       7.7589
     805       8.1999
     806       7.6286
     807       7.9226
     808       7.6651
     809       8.1382
     810       7.9043
     811       8.2181
     812       7.6777
     813       7.9187
     814       8.1265
     815       7.6990
     816       7.5657
     817       7.4140
     818       8.1695
     819       7.9917
     820       7.6585
     821       8.0394
     822       8.1978
     823       8.0257
     824       8.1907
     825       7.5278
     826       8.1219
     827       6.8806
     828       7.0807
     829       7.9123
     830       7.2870
     831       7.4261
     832       7.5471
     833       7.1594
     834       7.2683
     835       7.3318
     836       7.3629
     837       7.4461
     838       7.3071
     839       7.4821
     840       7.5318
     841       8.0338
     842       7.3910
     843       7.8610
     844       7.9353
     845       7.2426
     846       7.7225
     847       7.8002
     848       7.3535
     849       7.9355
     850       8.0324
     851       7.9692
     852       8.2265
     853       8.1922
     854       8.0339
     855       7.7762
     856       7.4966
     857       7.8672
     858       7.5773
     859       7.6430
     860       8.0060
     861       8.2771
     862       7.5712
     863       7.4951
     864       7.9793
     865       7.8119
     866       8.4563
     867       8.3787
     868       8.8937
     869       8.2269
     870       8.2094
     871       8.1298
     872       7.6882
     873       7.8890
     874       8.0154
     875       7.9144
     876       7.8180
     877       7.9170
     878       7.7476
     879       8.2060
     880       8.2021
     881       8.0619
     882       7.9404
     883       8.8384
     884       8.7002
     885       8.3096
     886       7.9615
     887       8.7589
     888       8.7144
     889       8.5374
     890       8.3306
     891       8.3523
     892       8.2474
     893       8.1721
     894       8.5720
     895       7.8125
     896       8.4177
     897       8.7243
     898       8.4595
     899       8.8076
     900       9.0174
     901       8.8985
     902       8.6425
     903       8.8438
     904       9.0676
     905       8.5881
     906       9.8212
     907       9.9346
     908       9.9962
     909       9.9444
     910       9.7652
     911       8.7035
     912       9.1691
     913       8.8800
     914       9.2487
     915       8.6828
     916       8.8570
     917       8.5482
     918       8.3814
     919       8.3880
     920       9.0975
     921       9.6855
     922       8.6096
     923       8.6636
     924       8.7940
     925       8.3419
     926       8.1747
     927       8.2936
     928       8.8669
     929       8.5306
     930       9.1885
     931       9.0942
     932       8.6049
     933       8.6481
     934       8.7121
     935       8.9259
     936       9.0388
     937       9.0480
     938       8.6765
     939       9.0878
     940       8.1250
     941       8.9925
     942       9.1451
     943       9.0321
     944       9.1720
     945       8.8149
     946       8.8085
     947       8.7607
     948       9.0148
     949       9.4241
     950       8.7435
     951       8.6590
     952       8.3922
     953       8.9219
     954       8.7075
     955       9.2234
     956       8.9992
     957       9.0549
     958       9.0407
     959       9.3676
     960       9.1166
     961       8.5253
     962       7.9259
     963       8.1202
     964       8.4190
     965       8.3566
     966       8.4018
     967       8.2876
     968       7.3305
     969       8.0079
     970       7.4053
     971       8.1414
     972       7.4049
     973       8.2086
     974       7.4772
     975       7.5057
     976       7.6651
     977       7.3855
     978       7.5492
     979       7.7779
     980       7.3613
     981       7.5621
     982       7.2916
     983       7.6561
     984       7.7695
     985       7.7991
     986       6.9380
     987       7.5525
     988       7.4667
     989       7.7156
     990       8.0656
     991       8.3139
     992       7.8288
     993       8.7745
     994       8.3003
     995       8.2323
     996       7.7711
     997       7.5857
     998       7.2969
     999       8.0458
    1000       7.8153
    1001       8.0010
    1002       8.0160
    1003       7.8180
    1004       8.1551
    1005       8.2031
    1006       8.6764
    1007       8.3877
    1008       8.0886
    1009       7.9161
    1010       8.6588
    1011       7.7436
    1012       7.9458
    1013       7.7567
    1014       8.3079
    1015       7.8413
    1016       8.5055
    1017       7.5009
    1018       8.1918
    1019       9.1074
    1020       9.3351
    1021       9.4313
    1022       9.1661
    1023       8.7674
    1024       8.7313
    1025       9.0057
    1026       8.7852
    1027       8.1898
    1028       8.7050
    1029       8.4369
    1030       8.0851
    1031       7.9271
    1032       8.4313
    1033       9.1009
    1034       8.4844
    1035       7.7253
    1036       8.0093
    1037       8.1894
    1038       8.7136
    1039       8.7602
    1040       8.6738
    1041       8.2552
    1042       8.3121
    1043       8.8983
    1044       8.3852
    1045       8.2787
    1046       8.1811
    1047       8.3712
    1048       8.1420
    1049       8.1776
    1050       8.1912
    1051       8.6569
    1052       8.3085
    1053       8.1205
    1054       8.4578
    1055       8.4050
    1056       8.3971
    1057       9.0296
    1058       8.2253
    1059       8.9462
    1060       8.2539
    1061       8.4266
    1062       7.9336
    1063       8.3814
    1064       8.3485
    1065       8.4782
    1066       8.5004
    1067       8.3506
    1068       8.4096
    1069       8.0352
    1070       7.5805
    1071       8.2913
    1072       7.9693
    1073       7.9911
    1074       8.2122
    1075       8.5219
    1076       8.2172
    1077       7.7788
    1078       8.4414
    1079       8.0774
    1080       8.4386
    1081       8.4286
    1082       8.2706
    1083       8.8755
    1084       8.2952
    1085       8.1217
    1086       8.5577
    1087       8.3002
    1088       9.1445
    1089       8.8642
    1090       8.6794
    1091       8.5763
    1092       8.9715
    1093       9.1337
    1094       8.7824
    1095       8.9335
    1096       7.9787
    1097       9.0328
    1098       8.8844
    1099       8.1740
    1100       8.4347
    1101       8.2523
    1102       7.5227
    1103       8.2371
    1104       7.8013
    1105       8.5726
    1106       9.3261
    1107       8.6838
    1108       8.2395
    1109       8.3703
    1110       8.8076
    1111       8.0180
    1112       8.5710
    1113       8.8353
    1114       8.1776
    1115       8.3770
    1116       8.6319
    1117       7.4196
    1118       7.9155
    1119       7.3938
    1120       8.4173
    1121       8.2253
    1122       8.4210
    1123       8.3351
    1124       8.0795
    1125       8.2681
    1126       8.6614
    1127       8.6114
    1128       8.2014
    1129       8.9386
    1130       9.0052
    1131       8.4838
    1132       8.4661
    1133       8.5573
    1134       8.6400
    1135       8.2804
    1136       9.1550
    1137       8.7750
    1138       8.8635
    1139       8.8544
    1140       8.8674
    1141       9.0857
    1142       8.5019
    1143       8.6214
    1144       8.6391
    1145       8.6097
    1146       8.6659
    1147       8.4234
    1148       8.7335
    1149       8.7116
    1150       8.8326
    1151       8.5056
    1152       8.5683
    1153       8.7014
    1154       9.1520
    1155       9.1424
    1156       8.2975
    1157       7.7207
    1158       8.3011
    1159       8.4979
    1160       8.9810
    1161       8.5103
    1162       8.5812
    1163       8.5585
    1164       8.9105
    1165       8.5360
    1166       8.2180
    1167       8.8482
    1168       9.1048
    1169       8.7668
    1170       9.2653
    1171       8.6773
    1172       8.8273
    1173       8.6827
    1174       8.4328
    1175       8.6893
    1176       8.9460
    1177       9.3693
    1178       8.8344
    1179       8.5573
    1180       9.1433
    1181       9.2625
    1182       9.5735
    1183       9.5186
    1184       8.6407
    1185       9.3202
    1186       8.6815
    1187       8.3927
    1188       8.3067
    1189       8.6289
    1190       8.8851
    1191       8.4146
    1192       7.9205
    1193       8.3255
    1194       7.8404
    1195       8.6247
    1196       8.2266
    1197       8.6024
    1198       8.6156
    1199       9.0227
    1200       8.3067
    1201       8.4293
    1202       8.2430
    1203       8.0879
    1204       8.5230
    1205       7.8896
    1206       8.1313
    1207       7.7931
    1208       7.9698
    1209       8.4787
    1210       7.8595
    1211       7.6275
    1212       8.0905
    1213       8.3478
    1214       8.4525
    1215       8.5571
    1216       7.6956
    1217       8.1303
    1218       8.8345
    1219       8.8453
    1220       8.8041
    1221       8.5537
    1222       8.6192
    1223       8.6020
    1224       8.6709
    1225       8.0553
    1226       8.2803
    1227       8.4830
    1228       7.9847
    1229       8.5664
    1230       7.7891
    1231       8.9086
    1232       8.0118
    1233       8.6044
    1234       7.8476
    1235       8.2802
    1236       8.7854
    1237       8.6455
    1238       8.7181
    1239       8.8776
    1240       8.5795
    1241       8.6477
    1242       8.2109
    1243       7.9794
    1244       8.0979
    1245       8.8158
    1246       9.2126
    1247       8.6684
    1248       9.3928
    1249       8.7111
    1250       9.2068
    1251       8.8061
    1252       9.1582
    1253       9.0228
    1254       9.0003
    1255       8.6504
    1256       9.3120
    1257       9.0192
    1258       8.5696
    1259       9.0444
    1260       8.5110
    1261       8.4517
    1262       8.6269
    1263       8.9552
    1264       8.9681
    1265       9.4194
    1266       9.3200
    1267       8.7151
    1268       9.2906
    1269       9.2804
    1270      10.2631
    1271       9.5365
    1272      10.0182
    1273       9.9898
    1274       9.3795
    1275       9.4922
    1276       9.9295
    1277       9.7064
    1278       9.1767
    1279       9.4072
    1280       9.0914
    1281       9.1654
    1282       9.2267
    1283       9.1584
    1284       9.1789
    1285       9.8382
    1286       9.4349
    1287      10.1408
    1288       9.0511
    1289       9.6982
    1290       9.3362
    1291       9.9271
    1292       9.4158
    1293       9.4073
    1294      10.0650
    1295       9.9059
    1296      10.2897
    1297       9.5908
    1298      10.2639
    1299       9.9235
    1300      10.0944
    1301       9.9891
    1302      10.3952
    1303      10.0351
    1304       9.6531
    1305      10.2209
    1306       9.3650
    1307      10.0818
    1308      10.3864
    1309      10.5188
    1310      10.5081
    1311      10.1449
    1312      10.4488
    1313      10.7576
    1314      10.3572
    1315      10.0448
    1316      10.3301
    1317       9.8884
    1318       9.8500
    1319       9.9779
    1320       9.6969
    1321       9.7056
    1322      10.2952
    1323      10.3020
    1324       9.8911
    1325       9.5941
    1326       9.7212
    1327      10.1429
    1328       9.8246
    1329       9.2287
    1330       9.6105
    1331       8.7620
    1332       9.0919
    1333       9.0892
    1334       9.1589
    1335       9.6732
    1336      10.2808
    1337       9.8476
    1338       9.6462
    1339       8.8996
    1340       9.4873
    1341       9.7074
    1342       9.3167
    1343       9.5905
    1344       9.0793
    1345       9.0833
    1346       9.4233
    1347       8.7755
    1348       9.3742
    1349       9.0013
    1350       9.4656
    1351       9.1515
    1352       9.7690
    1353       9.5150
    1354       9.9304
    1355       9.2136
    1356       9.1489
    1357       9.6686
    1358       9.3583
    1359       9.3331
    1360       9.3054
    1361       9.7867
    1362       9.0896
    1363       9.6272
    1364       9.8242
    1365       9.8815
    1366      10.0907
    1367       9.6393
    1368       9.5402
    1369       9.7069
    1370       9.4706
    1371       9.4715
    1372       8.8746
    1373       8.9376
    1374       9.4017
    1375       8.8061
    1376       9.0617
    1377       8.8446
    1378       9.0807
    1379       8.8140
    1380       8.7983
    1381       8.7967
    1382       9.1574
    1383       9.5714
    1384       9.5148
    1385       8.9384
    1386       8.9333
    1387       8.9620
    1388       9.2668
    1389       8.9309
    1390       8.4897
    1391       9.3102
    1392       8.8673
    1393       9.0649
    1394       9.2379
    1395       9.7453
    1396       9.7506
    1397       8.6789
    1398       8.8330
    1399       9.4773
    1400       9.1460
    1401       8.7585
    1402       9.5709
    1403       9.4779
    1404       8.7742
    1405       8.5843
    1406       8.7384
    1407       8.7276
    1408       8.3000
    1409       8.7658
    1410       9.2915
    1411       8.6606
    1412       8.5308
    1413       8.5092
    1414       8.9180
    1415       8.6916
    1416       8.8754
    1417       8.9780
    1418       8.5557
    1419       9.1182
    1420       9.3737
    1421       9.0511
    1422       9.5763
    1423       9.6829
    1424      10.0624
    1425       9.4354
    1426       9.3852
    1427       9.3712
    1428       9.3419
    1429       9.3669
    1430       9.3034
    1431       8.9907
    1432       9.4432
    1433       9.2873
    1434       9.4147
    1435       9.0373
    1436       9.4095
    1437       9.3170
    1438       8.9452
    1439       8.7555
    1440       9.4105
    1441       9.3424
    1442       8.9570
    1443       9.2879
    1444      10.5910
    1445       9.6817
    1446       9.4041
    1447       9.3220
    1448       9.6538
    1449       9.2726
    1450       9.8913
    1451       9.5914
    1452       9.4761
    1453       9.2193
    1454       9.0759
    1455       9.3201
    1456       8.9154
    1457       9.0579
    1458       8.2868
    1459       9.6757
    1460       9.8070
    1461       9.5326
    1462       9.2424
    1463       8.6529
    1464       9.3529
    1465       8.5778
    1466       9.6925
    1467       8.6564
    1468       8.8135
    1469       8.8054
    1470       8.4888
    1471       9.3531
    1472      10.0540
    1473       9.4186
    1474       9.9612
    1475       9.1496
    1476       9.4605
    1477       9.5504
    1478       9.4574
    1479       9.2625
    1480       9.3157
    1481       8.9136
    1482       8.8590
    1483       9.0940
    1484       9.4752
    1485       9.0346
    1486       8.3785
    1487       8.2361
    1488       8.4174
    1489       8.5010
    1490       8.6657
    1491       8.1534
    1492       8.3415
    1493       8.7064
    1494       8.4322
    1495       8.6135
    1496       8.7349
    1497       8.6597
    1498       7.9751
    1499       8.3620
    1500       8.6416
    1501       8.9660
    1502       8.3170
    1503       8.7079
    1504       8.4545
    1505       8.4823
    1506       8.8635
    1507       8.7639
    1508       8.9612
    1509       8.6649
    1510       8.2652
    1511       9.0103
    1512       8.9590
    1513       9.4405
    1514       8.5636
    1515       9.6848
    1516       8.8964
    1517       9.5080
    1518       8.9468
    1519       9.7299
    1520       9.3073
    1521      10.0320
    1522       9.7069
    1523       9.5405
    1524       9.0968
    1525       9.2877
    1526       9.3610
    1527       9.3829
    1528       9.4982
    1529       9.7736
    1530       9.6059
    1531      10.0092
    1532       9.1195
    1533      10.1217
    1534       9.9658
    1535       9.4456
    1536      10.0231
    1537       9.8291
    1538       9.6791
    1539       9.1586
    1540       9.8172
    1541       9.8439
    1542      10.1353
    1543       9.5255
    1544       9.6603
    1545       9.7448
    1546      10.1086
    1547       9.8251
    1548       9.0538
    1549      10.0164
    1550       9.8480
    1551       9.6441
    1552       9.7760
    1553       9.9284
    1554       9.6871
    1555      10.0222
    1556      10.1815
    1557      10.1311
    1558      10.3424
    1559       9.3318
    1560      10.0133
    1561      10.1936
    1562       9.9049
    1563       9.8818
    1564       8.9213
    1565      10.0869
    1566      10.7338
    1567      10.2186
    1568      10.4518
    1569      10.4735
    1570       9.8712
    1571      10.6452
    1572      10.2145
    1573      10.2140
    1574       9.9323
    1575      10.2167
    1576       9.8369
    1577       9.8520
    1578       9.5813
    1579       9.8003
    1580       9.4025
    1581       9.6889
    1582       9.4884
    1583       9.7246
    1584       9.4905
    1585      10.1640
    1586       9.4668
    1587      10.1400
    1588       9.8917
    1589       9.7186
    1590      10.4777
    1591       9.7456
    1592      10.1395
    1593       9.9979
    1594       9.3120
    1595      10.1386
    1596       8.5437
    1597       8.9806
    1598       8.7071
    1599       9.4337
    1600       9.4459
    1601       9.4749
    1602       8.8967
    1603       8.7175
    1604       9.1770
    1605       8.8748
    1606       9.2362
    1607       9.5034
    1608       8.9636
    1609       9.5759
    1610       9.1056
    1611       9.3170
    1612       9.1005
    1613       8.8408
    1614       9.3644
    1615       8.6913
    1616       8.2932
    1617       8.7950
    1618       9.2583
    1619       9.1422
    1620       8.8187
    1621       9.0075
    1622       8.5489
    1623       8.4734
    1624       8.0597
    1625       8.7271
    1626       9.2821
    1627       8.8975
    1628       9.2128
    1629       8.9692
    1630       8.2796
    1631       8.6511
    1632       9.0287
    1633       9.4447
    1634       9.2059
    1635       9.9736
    1636       8.5365
    1637      10.0565
    1638       9.1717
    1639       9.6775
    1640       9.7143
    1641       9.8297
    1642       9.7560
    1643       9.8526
    1644      10.0089
    1645       9.7272
    1646       9.1375
    1647       9.5608
    1648      10.1241
    1649       9.5333
    1650       9.0959
    1651       8.9762
    1652       9.4683
    1653       9.0172
    1654       9.5359
    1655       9.9747
    1656       9.3297
    1657       9.7588
    1658       9.3175
    1659       9.1343
    1660       9.2786
    1661       9.2021
    1662       9.5342
    1663       9.3986
    1664       9.5925
    1665       8.7887
    1666       9.2561
    1667       9.7800
    1668       8.6795
    1669       9.2271
    1670       9.9178
    1671       8.8467
    1672       8.9795
    1673       8.2069
    1674       8.7091
    1675       8.6823
    1676       8.8159
    1677       9.4403
    1678       8.9526
    1679       8.9930
    1680       9.5767
    1681       9.1726
    1682       9.0428
    1683       8.8678
    1684       9.1195
    1685       9.4871
    1686       9.8775
    1687       9.1107
    1688       8.5978
    1689       9.3267
    1690       8.4917
    1691       9.3738
    1692       9.3249
    1693       9.8439
    1694      10.1766
    1695       9.2530
    1696      10.1431
    1697      10.1413
    1698       9.4377
    1699       9.0698
    1700       9.6815
    1701       9.5008
    1702       9.3740
    1703       9.0816
    1704       9.2227
    1705       9.2459
    1706       9.9402
    1707       9.1687
    1708       9.7781
    1709       8.9750
    1710       8.9913
    1711       8.3684
    1712       8.3894
    1713       8.7585
    1714       8.8073
    1715       9.6448
    1716       9.3233
    1717       9.1555
    1718       9.1222
    1719       8.8475
    1720       8.3799
    1721       8.5927
    1722       8.3777
    1723       8.2253
    1724       8.4691
    1725       8.5077
    1726       8.4545
    1727       9.2190
    1728       8.8375
    1729       8.7567
    1730       9.1992
    1731       8.9445
    1732       8.9607
    1733       8.7012
    1734       9.2082
    1735       9.0956
    1736       8.1566
    1737       8.9519
    1738       8.6961
    1739       9.3531
    1740       8.9956
    1741       8.9919
    1742       9.0054
    1743       8.4447
    1744       8.2202
    1745       8.6563
    1746       8.0375
    1747       8.4357
    1748       7.7702
    1749       8.3872
    1750       8.1288
    1751       8.3461
    1752       7.9079
    1753       7.7475
    1754       8.2173
    1755       8.3560
    1756       8.3006
    1757       8.4278
    1758       8.6947
    1759       8.5240
    1760       8.5351
    1761       7.9250
    1762       8.7183
    1763       7.7447
    1764       7.8106
    1765       8.1177
    1766       8.7746
    1767       8.4658
    1768       8.0078
    1769       8.2119
    1770       9.3975
    1771       8.6782
    1772       8.2576
    1773       8.5483
    1774       8.6161
    1775       7.8219
    1776       8.8018
    1777       8.7074
    1778       8.2173
    1779       8.3718
    1780       8.2013
    1781       8.6048
    1782       8.2748
    1783       8.9967
    1784       8.6282
    1785       8.4858
    1786       8.7322
    1787       7.8397
    1788       8.3715
    1789       8.3300
    1790       8.4005
    1791       8.9376
    1792       9.7421
    1793       9.1091
    1794       8.9267
    1795       8.9837
    1796       8.3271
    1797       9.3037
    1798       8.6118
    1799       8.8682
    1800       8.9380
    1801       8.9863
    1802       8.3960
    1803       9.2260
    1804       9.2453
    1805       9.5454
    1806       9.3132
    1807       8.9714
    1808       9.2102
    1809       8.6248
    1810       8.4864
    1811       8.5135
    1812       8.7253
    1813       8.6874
    1814       8.6034
    1815       8.0470
    1816       8.0558
    1817       8.4231
    1818       8.6477
    1819       8.1581
    1820       7.8694
    1821       7.6691
    1822       7.6357
    1823       7.7599
    1824       7.7522
    1825       8.0303
    1826       8.0565
    1827       7.9773
    1828       7.5738
    1829       7.3538
    1830       7.6948
    1831       7.4920
    1832       7.4953
    1833       7.4536
    1834       7.3678
    1835       7.7319
    1836       8.1301
    1837       7.6740
    1838       7.7425
    1839       7.8529
    1840       7.4848
    1841       8.1028
    1842       8.2136
    1843       8.3544
    1844       8.1482
    1845       8.7695
    1846       8.3546
    1847       8.0390
    1848       7.9123
    1849       8.0308
    1850       8.3029
    1851       7.4084
    1852       7.1834
    1853       7.8856
    1854       7.8704
    1855       7.4994
    1856       7.5114
    1857       8.3069
    1858       8.4188
    1859       7.7164
    1860       8.2400
    1861       7.6643
    1862       9.0335
    1863       8.0591
    1864       8.8173
    1865       8.2046
    1866       8.5832
    1867       7.7605
    1868       8.1025
    1869       8.4064
    1870       7.7438
    1871       8.5246
    1872       8.2081
    1873       8.2531
    1874       8.5611
    1875       8.4288
    1876       7.8635
    1877       7.9667
    1878       8.5966
    1879       8.5855
    1880       7.8753
    1881       8.3808
    1882       7.9764
    1883       7.9024
    1884       8.3592
    1885       8.1438
    1886       8.4179
    1887       8.5684
    1888       9.0998
    1889       8.5979
    1890       8.4115
    1891       8.2110
    1892       7.8620
    1893       7.8750
    1894       8.1045
    1895       7.8524
    1896       7.9878
    1897       8.0895
    1898       7.8248
    1899       8.8872
    1900       8.9877
    1901       8.4124
    1902       8.8765
    1903       8.8808
    1904       8.2259
    1905       8.0145
    1906       8.2814
    1907       7.6963
    1908       8.0482
    1909       8.0565
    1910       8.5000
    1911       8.6801
    1912       8.5626
    1913       8.7137
    1914       8.6372
    1915       8.2133
    1916       8.1557
    1917       8.5920
    1918       7.8447
    1919       7.7756
    1920       8.2186
    1921       8.5848
    1922       7.6069
    1923       8.1334
    1924       8.0991
    1925       8.5774
    1926       7.8710
    1927       7.9589
    1928       7.6379
    1929       7.6706
    1930       7.6085
    1931       7.3535
    1932       8.2397
    1933       7.2767
    1934       7.9812
    1935       7.6293
    1936       7.1974
    1937       7.4779
    1938       7.8067
    1939       7.7789
    1940       7.4169
    1941       7.7476
    1942       8.0338
    1943       7.4204
    1944       7.7705
    1945       7.6575
    1946       7.9016
    1947       7.8916
    1948       8.0793
    1949       7.9586
    1950       7.6162
    1951       7.8715
    1952       7.4891
    1953       7.8512
    1954       7.6143
    1955       8.1202
    1956       7.9443
    1957       8.6248
    1958       8.2753
    1959       8.2979
    1960       8.1392
    1961       8.4807
    1962       8.2397
    1963       8.1460
    1964       8.0103
    1965       7.7182
    1966       7.7907
    1967       7.6588
    1968       8.1551
    1969       7.9665
    1970       7.6919
    1971       8.8144
    1972       8.1915
    1973       8.6730
    1974       8.6398
    1975       8.2114
    1976       7.9279
    1977       8.0603
    1978       7.9514
    1979       7.5657
    1980       8.2477
    1981       7.7147
    1982       7.7207
    1983       7.6155
    1984       8.1245
    1985       7.9665
    1986       8.4377
    1987       8.2827
    1988       7.5466
    1989       7.6647
    1990       8.0947
    1991       7.8924
    1992       7.7583
    1993       8.1730
    1994       8.0598
    1995       8.1337
    1996       7.7234
    1997       7.9769
    1998       8.1490
    1999       8.2205
    2000       7.9090
    2001       8.1483
    2002       8.4289
    2003       8.6411
    2004       8.1106
    2005       8.1555
    2006       8.2605
    2007       8.6371
    2008       8.5711
    2009       8.0424
    2010       8.5558
    2011       8.6330
    2012       8.7667
    2013       8.1119
    2014       8.2845
    2015       8.4205
    2016       8.6981
    2017       8.6119
    2018       8.0213
    2019       7.8984
    2020       8.8155
    2021       8.2713
    2022       8.0629
    2023       8.2186
    2024       8.3467
    2025       8.4052
    2026       7.7976
    2027       7.7683
    2028       7.6612
    2029       7.0736
    2030       8.4181
    2031       7.9506
    2032       7.5722
    2033       7.9067
    2034       7.7087
    2035       7.8945
    2036       7.2848
    2037       7.9518
    2038       8.4993
    2039       8.0340
    2040       8.8682
    2041       8.0453
    2042       7.6826
    2043       7.6440
    2044       7.7118
    2045       7.6245
    2046       7.4883
    2047       7.5090
    2048       7.5342
    2049       7.4101
    2050       7.2413
    2051       7.0626
    2052       7.8889
    2053       7.5993
    2054       7.7362
    2055       7.7833
    2056       7.9162
    2057       8.1132
    2058       7.5242
    2059       7.6378
    2060       7.8754
    2061       8.0639
    2062       7.8499
    2063       8.1339
    2064       7.8683
    2065       7.3864
    2066       7.8897
    2067       7.7467
    2068       8.2997
    2069       8.4927
    2070       8.8673
    2071       8.6135
    2072       7.7614
    2073       8.4500
    2074       7.7074
    2075       8.0402
    2076       8.3551
    2077       8.0699
    2078       7.9524
    2079       7.5832
    2080       8.1979
    2081       8.1983
    2082       7.7508
    2083       8.2558
    2084       7.9571
    2085       8.5932
    2086       7.8183
    2087       8.3377
    2088       7.9926
    2089       7.9355
    2090       8.3068
    2091       8.2813
    2092       8.4358
    2093       8.3764
    2094       8.4522
    2095       8.5385
    2096       8.1957
    2097       8.7189
    2098       8.8459
    2099       7.9137
    2100       7.8333
    2101       8.1613
    2102       7.9592
    2103       7.4703
    2104       8.4483
    2105       8.1532
    2106       7.8200
    2107       7.4391
    2108       7.7301
    2109       7.5699
    2110       8.1447
    2111       7.9867
    2112       8.1023
    2113       8.1113
    2114       7.4765
    2115       7.8544
    2116       8.1497
    2117       7.9495
    2118       7.4780
    2119       8.2092
    2120       8.0761
    2121       8.2549
    2122       7.8185
    2123       7.8449
    2124       7.9128
    2125       7.8052
    2126       7.7882
    2127       7.6069
    2128       7.8940
    2129       8.3628
    2130       7.8109
    2131       8.0759
    2132       7.5132
    2133       8.3200
    2134       7.8969
    2135       7.9410
    2136       7.7349
    2137       7.8428
    2138       8.4727
    2139       8.1405
    2140       8.2265
    2141       8.0868
    2142       7.8916
    2143       7.9296
    2144       8.2994
    2145       8.2409
    2146       7.5358
    2147       8.8085
    2148       8.7172
    2149       7.9554
    2150       8.2811
    2151       8.2230
    2152       8.4697
    2153       8.2772
    2154       8.1987
    2155       7.9755
    2156       8.4678
    2157       8.5619
    2158       8.2803
    2159       7.9586
    2160       8.1554
    2161       7.8588
    2162       7.9375
    2163       7.9563
    2164       8.0321
    2165       7.3675
    2166       7.9289
    2167       7.9664
    2168       7.8300
    2169       8.1279
    2170       8.4665
    2171       7.9243
    2172       7.9864
    2173       7.8308
    2174       7.5654
    2175       8.1631
    2176       8.6034
    2177       7.9879
    2178       8.0304
    2179       7.9983
    2180       8.6223
    2181       8.1350
    2182       8.3451
    2183       9.1597
    2184       8.2383
    2185       8.4559
    2186       8.3450
    2187       7.8533
    2188       8.1239
    2189       8.8630
    2190       8.9240
    2191       8.2275
    2192       8.9255
    2193       8.4829
    2194       8.2805
    2195       8.5240
    2196       8.8924
    2197       8.8805
    2198       8.8566
    2199       8.6033
    2200       8.8511
    2201       8.3243
    2202       8.8170
    2203       8.9527
    2204       8.6575
    2205       8.6767
    2206       8.2788
    2207       8.3981
    2208       8.0184
    2209       7.9639
    2210       8.1883
    2211       8.6014
    2212       8.7623
    2213       8.5508
    2214       8.3933
    2215       8.2006
    2216       8.1704
    2217       7.3010
    2218       7.8027
    2219       8.2368
    2220       8.4256
    2221       8.1280
    2222       8.7973
    2223       8.5200
    2224       8.2286
    2225       8.0971
    2226       7.9214
    2227       8.3101
    2228       8.4289
    2229       8.7247
    2230       8.1953
    2231       8.0247
    2232       8.7946
    2233       8.6453
    2234       8.4470
    2235       8.3962
    2236       8.0734
    2237       8.6531
    2238       8.3265
    2239       8.2767
    2240       9.0484
    2241       8.6922
    2242       8.4253
    2243       8.8345
    2244       8.7580
    2245       9.0631
    2246       8.6476
    2247       9.2520
    2248       9.0813
    2249       8.8390
    2250       8.9809
    2251       9.1144
    2252       8.7227
    2253       9.0552
    2254       9.1205
    2255       8.8925
    2256       8.8431
    2257       9.0659
    2258       8.8523
    2259       9.7861
    2260       9.0111
    2261       9.1289
    2262       9.6538
    2263       9.9238
    2264       9.3232
    2265       8.8433
    2266       9.1002
    2267       8.9783
    2268       9.2297
    2269       8.9958
    2270       8.8379
    2271       9.0782
    2272       8.7336
    2273       9.0378
    2274       8.5297
    2275       8.6518
    2276       8.6715
    2277       8.6431
    2278       8.5808
    2279       9.2583
    2280       9.4778
    2281       9.0464
    2282       8.9246
    2283       9.4326
    2284       9.2854
    2285       8.9142
    2286       8.7635
    2287       8.7984
    2288       9.1365
    2289       8.8862
    2290       9.2642
    2291       8.8171
    2292       8.2750
    2293       8.4242
    2294       8.1729
    2295       8.3960
    2296       8.6996
    2297       8.6564
    2298       9.0773
    2299       8.7106
    2300       8.8979
    2301       8.5406
    2302       8.9587
    2303       8.6434
    2304       8.0268
    2305       8.6477
    2306       8.6384
    2307       8.2758
    2308       8.9348
    2309       8.9370
    2310       9.3535
    2311       9.3147
    2312       8.9559
    2313       9.1748
    2314       8.6204
    2315       8.7890
    2316       8.1684
    2317       8.7403
    2318       8.3452
    2319       8.2682
    2320       8.2505
    2321       8.4965
    2322       8.2512
    2323       8.8393
    2324       8.5476
    2325       8.8110
    2326       8.2136
    2327       8.2543
    2328       8.0623
    2329       8.1955
    2330       8.0498
    2331       8.2671
    2332       8.4373
    2333       8.3959
    2334       8.0656
    2335       8.5133
    2336       8.3547
    2337       8.0681
    2338       8.6181
    2339       8.3446
    2340       8.4475
    2341       8.5520
    2342       8.4281
    2343       8.1693
    2344       8.6165
    2345       8.6595
    2346       8.8086
    2347       9.2132
    2348       9.5129
    2349       8.5840
    2350       8.9663
    2351       8.8498
    2352       8.6691
    2353       8.9925
    2354       9.0476
    2355       8.4577
    2356       7.6773
    2357       8.3762
    2358       8.4564
    2359       8.6568
    2360       8.6819
    2361       8.7486
    2362       8.8065
    2363       8.5583
    2364       8.4254
    2365       8.7836
    2366       8.0146
    2367       8.3888
    2368       7.3761
    2369       8.3365
    2370       7.8588
    2371       8.6324
    2372       8.8063
    2373       8.5157
    2374       9.3053
    2375       9.8930
    2376       8.6882
    2377       8.7828
    2378       9.3938
    2379       9.3333
    2380       8.9396
    2381       8.5501
    2382       7.7980
    2383       8.7090
    2384       8.3063
    2385       8.6990
    2386       8.6871
    2387       9.1313
    2388       9.0171
    2389       8.8964
    2390       9.1374
    2391       9.0127
    2392       8.7285
    2393       9.1280
    2394       8.9022
    2395       9.1985
    2396       8.4047
    2397       9.1151
    2398       9.3852
    2399       8.9747
    2400       8.2641
    2401       8.6629
    2402       8.5722
    2403       8.5398
    2404       8.1719
    2405       8.5038
    2406       8.4221
    2407       8.1433
    2408       7.8058
    2409       8.2738
    2410       7.9555
    2411       8.1402
    2412       8.2610
    2413       8.8602
    2414       8.3795
    2415       7.7790
    2416       8.1793
    2417       7.9532
    2418       7.8880
    2419       8.0920
    2420       7.4959
    2421       7.9330
    2422       8.3598
    2423       7.6306
    2424       8.1349
    2425       8.6637
    2426       8.5184
    2427       7.7989
    2428       8.3480
    2429       7.7815
    2430       8.0706
    2431       8.3643
    2432       7.8899
    2433       8.0282
    2434       8.0636
    2435       8.1788
    2436       7.6189
    2437       8.2157
    2438       8.3208
    2439       7.9972
    2440       7.4403
    2441       7.6824
    2442       7.4641
    2443       7.4342
    2444       7.1035
    2445       7.3130
    2446       7.5214
    2447       7.8974
    2448       7.9399
    2449       7.4021
    2450       7.4407
    2451       7.6175
    2452       7.1243
    2453       7.6053
    2454       7.8338
    2455       8.2282
    2456       7.1499
    2457       7.7912
    2458       7.0381
    2459       6.9280
    2460       7.3771
    2461       6.8010
    2462       6.9202
    2463       7.0647
    2464       6.6055
    2465       6.8130
    2466       6.5368
    2467       6.6354
    2468       7.1595
    2469       7.2071
    2470       6.8364
    2471       6.9278
    2472       6.8095
    2473       6.8541
    2474       7.5269
    2475       6.9249
    2476       6.8236
    2477       7.1528
    2478       7.4418
    2479       7.1042
    2480       7.2588
    2481       7.6229
    2482       6.8491
    2483       7.2704
    2484       7.7977
    2485       7.5471
    2486       7.9491
    2487       7.8928
    2488       7.6225
    2489       7.3724
    2490       7.2636
    2491       7.8185
    2492       7.4037
    2493       7.4145
    2494       7.8087
    2495       7.8717
    2496       7.4137
    2497       8.7445
    2498       8.0319
    2499       8.0223
    2500       7.6928
    2501       7.7313
    2502       6.8688
    2503       7.3059
    2504       7.9377
    2505       7.8331
    2506       8.1277
    2507       8.1131
    2508       7.6376
    2509       7.7841
    2510       8.1213
    2511       7.8562
    2512       6.9488
    2513       8.1758
    2514       7.9530
    2515       7.7590
    2516       7.9423
    2517       8.3581
    2518       8.1197
    2519       7.6950
    2520       8.0035
    2521       8.0512
    2522       8.5250
    2523       8.6718
    2524       7.8268
    2525       7.9316
    2526       7.5587
    2527       7.3117
    2528       7.3519
    2529       6.7452
    2530       7.1449
    2531       7.4121
    2532       7.5284
    2533       7.6235
    2534       7.4542
    2535       6.8693
    2536       7.0164
    2537       6.5104
    2538       7.4186
    2539       7.1676
    2540       6.3928
    2541       6.5905
    2542       7.1359
    2543       6.5827
    2544       7.6742
    2545       7.2626
    2546       6.6202
    2547       7.2884
    2548       7.5252
    2549       7.0314
    2550       7.4825
    2551       7.0715
    2552       6.9923
    2553       7.0839
    2554       7.9559
    2555       7.5407
    2556       7.4935
    2557       7.7218
    2558       7.8852
    2559       8.2096
    2560       7.7442
    2561       8.0913
    2562       7.9178
    2563       7.6427
    2564       7.6934
    2565       7.7544
    2566       8.8773
    2567       8.3126
    2568       8.6139
    2569       8.1633
    2570       7.8479
    2571       7.8390
    2572       7.6700
    2573       7.8096
    2574       8.1936
    2575       8.0679
    2576       8.4709
    2577       8.7760
    2578       8.3458
    2579       8.3400
    2580       8.0918
    2581       7.7652
    2582       7.5357
    2583       7.9269
    2584       7.3668
    2585       7.1804
    2586       7.1863
    2587       7.5265
    2588       7.3905
    2589       7.7504
    2590       7.0290
    2591       7.8092
    2592       7.2943
    2593       7.2394
    2594       7.7824
    2595       7.6461
    2596       7.0145
    2597       6.8176
    2598       7.2681
    2599       6.8446
    2600       7.2640
    2601       7.0158
    2602       7.4943
    2603       7.3738
    2604       6.8380
    2605       7.3466
    2606       6.5653
    2607       6.6805
    2608       7.4724
    2609       6.8334
    2610       7.1674
    2611       6.9682
    2612       6.9885
    2613       7.2880
    2614       7.1754
    2615       6.8591
    2616       7.1233
    2617       7.8264
    2618       6.8662
    2619       7.6612
    2620       7.2567
    2621       7.3589
    2622       6.9828
    2623       6.6847
    2624       7.5395
    2625       6.9563
    2626       7.9254
    2627       7.5543
    2628       7.6545
    2629       7.7901
    2630       7.8355
    2631       6.8646
    2632       7.1943
    2633       7.1416
    2634       6.9279
    2635       6.5307
    2636       6.2630
    2637       6.9164
    2638       7.3852
    2639       6.5559
    2640       7.3132
    2641       6.3280
    2642       6.2822
    2643       6.6990
    2644       6.3548
    2645       6.6228
    2646       6.9540
    2647       6.1385
    2648       6.5366
    2649       5.9450
    2650       6.3620
    2651       6.2215
    2652       6.0000
    2653       5.9073
    2654       5.4918
    2655       5.3462
    2656       5.3158
    2657       5.7053
    2658       5.8641
    2659       5.8915
    2660       6.1157
    2661       5.5679
    2662       6.4475
    2663       6.3464
    2664       5.7269
    2665       5.7435
    2666       6.9158
    2667       5.9147
    2668       6.9425
    2669       6.5875
    2670       6.3798
    2671       6.7521
    2672       7.3069
    2673       7.0562
    2674       7.1826
    2675       7.5266
    2676       7.0612
    2677       8.0137
    2678       8.1906
    2679       7.8917
    2680       7.7162
    2681       8.0137
    2682       6.7694
    2683       7.3831
    2684       6.9467
    2685       7.2018
    2686       7.1717
    2687       6.9514
    2688       7.4330
    2689       7.5542
    2690       7.9007
    2691       7.8956
    2692       7.6976
    2693       8.3364
    2694       7.6704
    2695       7.7619
    2696       7.4338
    2697       7.5360
    2698       7.5611
    2699       7.8557
    2700       8.0556
    2701       7.6500
    2702       8.0755
    2703       7.6870
    2704       6.8576
    2705       7.2039
    2706       6.6265
    2707       7.6441
    2708       7.1403
    2709       8.4982
    2710       7.9380
    2711       7.9245
    2712       7.4639
    2713       7.2708
    2714       7.1926
    2715       7.1633
    2716       7.6590
    2717       7.9627
    2718       7.8129
    2719       7.9910
    2720       8.2871
    2721       8.0554
    2722       7.7732
    2723       8.3611
    2724       7.9901
    2725       8.3968
    2726       8.2658
    2727       8.0728
    2728       8.6231
    2729       8.6207
    2730       8.4747
    2731       8.5783
    2732       7.7707
    2733       8.5591
    2734       8.1963
    2735       7.8973
    2736       7.9000
    2737       7.7835
    2738       7.3996
    2739       7.4730
    2740       8.2783
    2741       8.1424
    2742       8.0424
    2743       8.0202
    2744       8.0580
    2745       7.9677
    2746       7.9825
    2747       7.5414
    2748       7.6983
    2749       7.5897
    2750       7.7036
    2751       7.6367
    2752       7.8638
    2753       7.2727
    2754       7.7809
    2755       7.6724
    2756       7.9067
    2757       7.8135
    2758       7.9939
    2759       8.0121
    2760       7.9317
    2761       7.8006
    2762       8.2331
    2763       7.4906
    2764       7.5270
    2765       7.6333
    2766       8.0489
    2767       8.0096
    2768       8.0916
    2769       7.7658
    2770       7.7471
    2771       7.2070
    2772       7.3513
    2773       7.3274
    2774       7.0095
    2775       7.3758
    2776       7.3621
    2777       7.0114
    2778       6.9574
    2779       7.2037
    2780       7.4392
    2781       7.0186
    2782       6.7232
    2783       8.0101
    2784       7.9020
    2785       7.0944
    2786       7.9009
    2787       6.9542
    2788       7.4165
    2789       7.2008
    2790       6.7579
    2791       7.0279
    2792       7.5508
    2793       7.2149
    2794       7.4186
    2795       8.4648
    2796       7.7456
    2797       7.4268
    2798       7.5368
    2799       6.9640
    2800       6.3827
    2801       7.1181
    2802       7.0750
    2803       7.2045
    2804       7.7377
    2805       6.9801
    2806       7.4224
    2807       7.4415
    2808       8.0279
    2809       7.4293
    2810       8.2898
    2811       7.2122
    2812       7.9790
    2813       7.1006
    2814       7.3926
    2815       7.3083
    2816       7.3985
    2817       7.8028
    2818       7.8950
    2819       7.9227
    2820       7.4476
    2821       7.1036
    2822       7.6718
    2823       7.5075
    2824       7.8192
    2825       8.2175
    2826       7.8986
    2827       7.7956
    2828       7.9829
    2829       8.3591
    2830       8.1554
    2831       7.6129
    2832       8.1016
    2833       7.6465
    2834       7.9232
    2835       7.8470
    2836       7.9203
    2837       7.5534
    2838       7.8180
    2839       7.9999
    2840       8.4280
    2841       8.2856
    2842       7.8694
    2843       8.1243
    2844       8.9215
    2845       8.2500
    2846       8.7933
    2847       8.2828
    2848       7.7990
    2849       8.0554
    2850       8.1371
    2851       7.3523
    2852       8.1378
    2853       7.7015
    2854       7.9932
    2855       7.5480
    2856       7.4237
    2857       7.8370
    2858       8.1778
    2859       7.7851
    2860       8.0545
    2861       7.9906
    2862       7.2881
    2863       6.6608
    2864       7.3269
    2865       6.9368
    2866       6.8212
    2867       7.2028
    2868       7.1403
    2869       7.7528
    2870       7.9376
    2871       8.2471
    2872       8.4865
    2873       8.0282
    2874       7.6238
    2875       7.5454
    2876       7.3308
    2877       7.7236
    2878       7.8557
    2879       8.0605
    2880       8.8882
    2881       8.2002
    2882       7.8153
    2883       7.9005
    2884       7.9553
    2885       7.5389
    2886       7.0101
    2887       7.4752
    2888       7.2719
    2889       7.4863
    2890       7.5962
    2891       8.0319
    2892       8.1131
    2893       7.5588
    2894       7.6330
    2895       7.9591
    2896       6.7634
    2897       7.0646
    2898       6.9764
    2899       7.8592
    2900       7.4679
    2901       7.5586
    2902       7.3897
    2903       7.7702
    2904       7.9274
    2905       7.8197
    2906       8.9250
    2907       7.9752
    2908       7.7142
    2909       7.2988
    2910       7.6485
    2911       7.4876
    2912       6.8838
    2913       7.6645
    2914       7.6579
    2915       8.1439
    2916       7.3106
    2917       7.4015
    2918       8.4617
    2919       7.3071
    2920       7.9528
    2921       7.9779
    2922       7.5601
    2923       7.5501
    2924       7.7667
    2925       7.7521
    2926       7.8352
    2927       7.1750
    2928       8.1322
    2929       7.8672
    2930       7.3105
    2931       7.5215
    2932       7.4405
    2933       7.3169
    2934       7.4389
    2935       7.9978
    2936       7.8428
    2937       7.4795
    2938       8.0241
    2939       8.0528
    2940       8.0955
    2941       8.2083
    2942       8.7123
    2943       7.7861
    2944       7.9404
    2945       7.8762
    2946       8.2826
    2947       8.0883
    2948       8.0000
    2949       7.9021
    2950       7.7529
    2951       7.9691
    2952       8.6887
    2953       8.7078
    2954       8.1738
    2955       8.0305
    2956       7.8434
    2957       8.4153
    2958       8.0983
    2959       8.8775
    2960       8.0961
    2961       8.2712
    2962       8.5333
    2963       7.9471
    2964       7.1345
    2965       7.7300
    2966       7.6938
    2967       7.3836
    2968       7.7816
    2969       7.6278
    2970       7.9019
    2971       7.6399
    2972       8.4902
    2973       8.1009
    2974       8.6098
    2975       8.1374
    2976       8.2516
    2977       8.4956
    2978       8.1904
    2979       8.4807
    2980       8.4753
    2981       8.9783
    2982       8.4822
    2983       8.3405
    2984       8.3399
    2985       8.7948
    2986       8.9654
    2987       8.7815
    2988       8.4524
    2989       8.7538
    2990       8.2655
    2991       8.6230
    2992       8.8084
    2993       8.6633
    2994       8.3555
    2995       7.7492
    2996       7.5589
    2997       7.8432
    2998       7.6543
    2999       7.1949
    3000       8.0930
    3001       7.3611
    3002       7.6362
    3003       7.3319
    3004       7.0033
    3005       6.9980
    3006       7.4745
    3007       7.4873
    3008       7.5671
    3009       8.0840
    3010       7.7815
    3011       8.1322
    3012       7.9681
    3013       7.8740
    3014       7.9505
    3015       8.4306
    3016       8.1066
    3017       7.8451
    3018       7.8754
    3019       7.9229
    3020       7.7801
    3021       6.9815
    3022       7.6827
    3023       7.3757
    3024       7.9719
    3025       7.3939
    3026       7.3733
    3027       8.0172
    3028       7.6305
    3029       7.5678
    3030       7.3236
    3031       7.5508
    3032       8.0335
    3033       8.2145
    3034       8.0706
    3035       8.2251
    3036       8.0948
    3037       8.2021
    3038       8.3505
    3039       7.8705
    3040       7.9918
    3041       8.1028
    3042       7.7961
    3043       7.3244
    3044       7.9091
    3045       8.6904
    3046       8.3933
    3047       8.3621
    3048       7.4078
    3049       7.7847
    3050       8.1053
    3051       7.7281
    3052       7.4514
    3053       8.1121
    3054       7.9783
    3055       8.0100
    3056       8.0395
    3057       7.8255
    3058       7.7658
    3059       7.6942
    3060       8.6106
    3061       8.3780
    3062       8.3173
    3063       8.4783
    3064       8.5969
    3065       8.3985
    3066       8.1837
    3067       8.6867
    3068       8.1662
    3069       8.4118
    3070       8.1890
    3071       9.0955
    3072       8.9944
    3073       8.8691
    3074       7.9031
    3075       8.7439
    3076       8.3824
    3077       8.5026
    3078       8.7534
    3079       8.5847
    3080       8.6087
    3081       7.6985
    3082       7.7809
    3083       8.0934
    3084       7.9464
    3085       8.3030
    3086       7.6177
    3087       7.6813
    3088       7.6819
    3089       8.1580
    3090       7.7550
    3091       8.4141
    3092       8.2827
    3093       8.3114
    3094       8.3183
    3095       8.6682
    3096       8.6154
    3097       8.5541
    3098       8.6021
    3099       8.0791
    3100       8.3684
    3101       8.6015
    3102       8.1082
    3103       7.9490
    3104       8.3136
    3105       7.9870
    3106       7.8505
    3107       7.7620
    3108       7.8917
    3109       8.0619
    3110       7.9917
    3111       7.8959
    3112       7.9867
    3113       8.5002
    3114       8.2308
    3115       7.4095
    3116       8.2722
    3117       8.1682
    3118       8.2408
    3119       8.9817
    3120       8.5499
    3121       8.2946
    3122       8.2690
    3123       8.2910
    3124       7.5007
    3125       8.3455
    3126       8.7688
    3127       8.7959
    3128       8.6724
    3129       9.1492
    3130       8.9721
    3131       9.1164
    3132       9.4194
    3133       8.8810
    3134       9.3719
    3135       9.0146
    3136       8.8611
    3137       8.8217
    3138       8.5312
    3139       8.3009
    3140       8.3744
    3141       8.6039
    3142       9.1159
    3143       8.5716
    3144       8.2206
    3145       8.1625
    3146       8.5925
    3147       8.0743
    3148       8.4531
    3149       8.4163
    3150       7.6339
    3151       7.6883
    3152       8.3554
    3153       8.6876
    3154       8.2246
    3155       7.8564
    3156       8.3860
    3157       7.7682
    3158       7.7751
    3159       7.9515
    3160       7.7151
    3161       7.7845
    3162       7.6312
    3163       7.5197
    3164       8.0463
    3165       8.0199
    3166       8.7892
    3167       8.0351
    3168       7.7052
    3169       8.0168
    3170       7.9493
    3171       7.8556
    3172       7.7753
    3173       8.3691
    3174       8.8937
    3175       8.0229
    3176       8.1064
    3177       8.2653
    3178       8.7977
    3179       9.4473
    3180       8.6191
    3181       8.2522
    3182       8.2073
    3183       8.9231
    3184       8.6946
    3185       9.1317
    3186       8.4730
    3187       8.4881
    3188       8.7594
    3189       8.9846
    3190       8.3767
    3191       8.5421
    3192       8.6390
    3193       8.8100
    3194       8.7108
    3195       8.8816
    3196       9.1866
    3197       8.8481
    3198       9.1105
    3199       7.8852
    3200       7.7164
    3201       7.9457
    3202       7.8392
    3203       7.3922
    3204       7.7104
    3205       7.1168
    3206       7.3598
    3207       7.8222
    3208       7.5395
    3209       7.6565
    3210       7.2298
    3211       7.5800
    3212       7.7988
    3213       7.5705
    3214       7.7972
    3215       7.2435
    3216       7.3988
    3217       7.7280
    3218       7.6487
    3219       7.8173
    3220       7.9929
    3221       8.1936
    3222       8.3571
    3223       7.8354
    3224       8.0388
    3225       8.2477
    3226       8.2696
    3227       8.2402
    3228       7.6153
    3229       8.2883
    3230       7.9484
    3231       8.5590
    3232       8.3131
    3233       8.4154
    3234       8.3552
    3235       8.2807
    3236       8.1741
    3237       8.0155
    3238       7.9473
    3239       7.1439
    3240       8.0813
    3241       8.0301
    3242       7.5646
    3243       8.0081
    3244       8.9076
    3245       8.1705
    3246       8.7238
    3247       8.5323
    3248       7.9224
    3249       8.4534
    3250       7.9900
    3251       8.3202
    3252       8.4790
    3253       8.2574
    3254       8.3948
    3255       7.5590
    3256       7.6043
    3257       7.6171
    3258       7.7640
    3259       7.6263
    3260       7.7887
    3261       8.3467
    3262       8.3257
    3263       7.8790
    3264       7.5093
    3265       7.8928
    3266       7.9192
    3267       7.7298
    3268       7.5472
    3269       7.3272
    3270       7.1487
    3271       7.4997
    3272       7.1284
    3273       7.4877
    3274       7.4095
    3275       7.3176
    3276       6.9576
    3277       6.9636
    3278       7.8472
    3279       7.4941
    3280       7.8643
    3281       7.4848
    3282       7.2440
    3283       7.8134
    3284       7.7038
    3285       7.7607
    3286       8.5508
    3287       7.7952
    3288       8.0222
    3289       8.0388
    3290       8.5816
    3291       7.9685
    3292       7.7684
    3293       7.7043
    3294       6.8192
    3295       7.7419
    3296       7.1960
    3297       7.5733
    3298       7.5605
    3299       7.5471
    3300       7.7061
    3301       7.8017
    3302       8.1162
    3303       7.9766
    3304       7.7721
    3305       7.7388
    3306       7.8718
    3307       7.6189
    3308       8.0817
    3309       8.2237
    3310       7.5783
    3311       7.4597
    3312       7.8521
    3313       7.3558
    3314       7.5452
    3315       7.8166
    3316       7.8951
    3317       7.5562
    3318       7.9401
    3319       8.3149
    3320       7.9863
    3321       8.3434
    3322       8.3090
    3323       8.1870
    3324       8.1119
    3325       8.0502
    3326       8.2834
    3327       7.6364
    3328       8.4060
    3329       8.1961
    3330       8.3027
    3331       8.5841
    3332       8.4904
    3333       8.3895
    3334       8.5400
    3335       8.9033
    3336       8.1861
    3337       8.3517
    3338       8.5269
    3339       8.8472
    3340       8.1255
    3341       8.4838
    3342       8.5358
    3343       8.8467
    3344       8.0714
    3345       8.5384
    3346       8.8530
    3347       8.7349
    3348       8.4698
    3349       8.2287
    3350       7.9598
    3351       8.7809
    3352       7.8951
    3353       8.4544
    3354       7.8506
    3355       8.0061
    3356       8.2900
    3357       8.9550
    3358       7.7436
    3359       9.0332
    3360       8.2197
    3361       8.3940
    3362       8.4268
    3363       8.2112
    3364       8.0298
    3365       7.7635
    3366       7.6740
    3367       7.8376
    3368       7.6723
    3369       7.0753
    3370       7.6252
    3371       7.2032
    3372       7.5455
    3373       6.8090
    3374       7.3721
    3375       6.9858
    3376       7.2212
    3377       7.4257
    3378       7.3765
    3379       7.1031
    3380       7.3417
    3381       7.4338
    3382       7.4692
    3383       7.4726
    3384       8.1155
    3385       8.1962
    3386       8.6310
    3387       8.6854
    3388       8.1456
    3389       8.3957
    3390       8.7523
    3391       8.2198
    3392       8.6189
    3393       8.4300
    3394       8.8798
    3395       8.3447
    3396       8.5018
    3397       8.3043
    3398       8.3743
    3399       8.1409
    3400       7.9367
    3401       7.8020
    3402       7.6162
    3403       7.8468
    3404       8.6025
    3405       8.1926
    3406       8.1059
    3407       8.1046
    3408       8.2187
    3409       7.9605
    3410       8.2997
    3411       8.2978
    3412       8.8266
    3413       8.7844
    3414       8.9672
    3415       8.3390
    3416       8.5813
    3417       8.3916
    3418       8.5150
    3419       9.1500
    3420       8.6449
    3421       9.0089
    3422       8.2964
    3423       8.4176
    3424       8.0487
    3425       8.1273
    3426       7.4121
    3427       8.2351
    3428       8.0376
    3429       8.2029
    3430       7.7959
    3431       7.9142
    3432       8.2878
    3433       8.0031
    3434       7.8575
    3435       7.8536
    3436       8.1271
    3437       7.9575
    3438       8.2838
    3439       8.4451
    3440       7.9731
    3441       7.7906
    3442       8.1631
    3443       8.2156
    3444       8.2311
    3445       8.1950
    3446       7.6552
    3447       7.9830
    3448       7.7604
    3449       8.0871
    3450       7.9782
    3451       9.0473
    3452       8.7385
    3453       8.1587
    3454       8.4220
    3455       8.3581
    3456       8.3549
    3457       8.7390
    3458       8.8480
    3459       8.5292
    3460       8.2084
    3461       9.0559
    3462       8.8374
    3463       8.2811
    3464       8.6236
    3465       8.2747
    3466       8.8083
    3467       8.3783
    3468       8.4874
    3469       8.6102
    3470       8.7830
    3471       8.4797
    3472       8.3016
    3473       9.0323
    3474       8.9719
    3475       8.9136
    3476       8.7241
    3477       8.2587
    3478       8.4611
    3479       8.5236
    3480       8.8184
    3481       8.9310
    3482       9.3028
    3483       8.9571
    3484       8.8165
    3485       8.5931
    3486       9.3182
    3487       9.1169
    3488       9.0457
    3489       9.1146
    3490       8.2922
    3491       8.2500
    3492       8.9088
    3493       8.7043
    3494       8.5311
    3495       8.3681
    3496       8.2719
    3497       8.7606
    3498       8.2619
    3499       8.5489
    3500       8.6942
    3501       8.6846
    3502       8.3255
    3503       8.4131
    3504       8.2101
    3505       8.3180
    3506       8.4701
    3507       8.1896
    3508       8.3843
    3509       8.1366
    3510       7.9183
    3511       8.2557
    3512       7.9508
    3513       8.0854
    3514       8.3641
    3515       8.2127
    3516       7.8912
    3517       8.3047
    3518       8.1977
    3519       7.5834
    3520       9.1404
    3521       8.4581
    3522       8.6893
    3523       8.4206
    3524       8.1844
    3525       8.2038
    3526       7.8250
    3527       7.8501
    3528       7.5864
    3529       7.7310
    3530       8.1046
    3531       8.4343
    3532       8.3416
    3533       8.7748
    3534       8.5786
    3535       8.7319
    3536       8.6385
    3537       8.6082
    3538       9.5955
    3539       9.5786
    3540       8.9297
    3541       8.1867
    3542       8.4342
    3543       9.1411
    3544       8.4026
    3545       8.8084
    3546       8.8188
    3547       8.7576
    3548       8.9317
    3549       8.4692
    3550       8.4753
    3551       8.8053
    3552       9.0451
    3553       8.6146
    3554       9.0681
    3555       8.8378
    3556       9.8374
    3557       9.0803
    3558       8.7685
    3559       8.6588
    3560       8.6868
    3561       8.4974
    3562       8.4271
    3563       8.1118
    3564       8.3964
    3565       8.4776
    3566       7.8782
    3567       8.2147
    3568       8.6339
    3569       8.4719
    3570       8.4774
    3571       8.6499
    3572       8.4106
    3573       8.8366
    3574       9.1906
    3575       8.8709
    3576       8.1916
    3577       8.7833
    3578       8.4949
    3579       8.5793
    3580       8.9874
    3581       8.5033
    3582       9.3578
    3583       8.7150
    3584       9.9900
    3585       9.5154
    3586       9.1763
    3587       9.2056
    3588       9.5121
    3589       9.3747
    3590       9.2948
    3591       9.7638
    3592       8.6263
    3593       9.0989
    3594       8.7439
    3595       9.2047
    3596       8.8465
    3597       8.1751
    3598       8.2384
    3599       7.9747
    3600       8.4022
    3601       8.1830
    3602       7.9230
    3603       8.6381
    3604       8.6869
    3605       8.9762
    3606       8.2021
    3607       8.5680
    3608       8.4455
    3609       8.3807
    3610       8.5229
    3611       8.3900
    3612       8.5963
    3613       8.6731
    3614       8.1907
    3615       8.5272
    3616       8.4347
    3617       8.5559
    3618       7.9275
    3619       8.4749
    3620       8.0401
    3621       8.2391
    3622       8.0589
    3623       8.1174
    3624       7.9404
    3625       7.9364
    3626       8.5128
    3627       8.5342
    3628       7.7319
    3629       8.6272
    3630       8.2633
    3631       8.1825
    3632       7.8015
    3633       8.1899
    3634       8.2648
    3635       8.8607
    3636       8.8578
    3637       8.7930
    3638       9.1924
    3639       8.2719
    3640       7.5902
    3641       7.6127
    3642       7.5989
    3643       7.8007
    3644       7.9273
    3645       8.1620
    3646       8.3482
    3647       8.0471
    3648       8.9604
    3649       8.2962
    3650       8.1635
    3651       8.8434
    3652       7.9053
    3653       8.7328
    3654       8.4991
    3655       8.5073
    3656       7.6503
    3657       7.5697
    3658       8.0221
    3659       8.2669
    3660       7.6329
    3661       7.8025
    3662       8.5946
    3663       8.0153
    3664       8.1486
    3665       7.9966
    3666       8.2336
    3667       7.8666
    3668       8.2255
    3669       8.4528
    3670       8.1542
    3671       7.7131
    3672       7.8763
    3673       8.1314
    3674       7.8204
    3675       8.3545
    3676       8.1647
    3677       7.6390
    3678       8.4573
    3679       8.7355
    3680       8.7483
    3681       8.5433
    3682       8.8314
    3683       8.9653
    3684       8.6754
    3685       8.4495
    3686       8.6201
    3687       8.4911
    3688       8.9316
    3689       8.4571
    3690       8.1363
    3691       8.8024
    3692       8.3706
    3693       8.5854
    3694       8.7472
    3695       8.6971
    3696       8.9415
    3697       8.5693
    3698       9.0439
    3699       8.6026
    3700       8.9738
    3701       8.0472
    3702       8.6533
    3703       8.1701
    3704       8.8360
    3705       8.5576
    3706       8.0417
    3707       8.3902
    3708       8.0919
    3709       8.1109
    3710       8.4908
    3711       8.1090
    3712       8.5012
    3713       8.2331
    3714       8.5171
    3715       8.5631
    3716       8.0544
    3717       8.2942
    3718       8.6655
    3719       8.0520
    3720       8.2120
    3721       7.6657
    3722       7.8377
    3723       7.7549
    3724       8.3382
    3725       8.3513
    3726       8.0962
    3727       8.3798
    3728       8.1962
    3729       8.1045
    3730       8.1257
    3731       8.2179
    3732       8.4514
    3733       8.2005
    3734       8.4859
    3735       7.7713
    3736       8.3496
    3737       8.5546
    3738       7.7439
    3739       8.2063
    3740       8.1460
    3741       7.6698
    3742       7.6805
    3743       7.5993
    3744       7.7250
    3745       7.5264
    3746       7.8632
    3747       7.6930
    3748       7.8587
    3749       8.6986
    3750       8.2175
    3751       8.0126
    3752       7.9831
    3753       8.0919
    3754       8.1797
    3755       8.6993
    3756       8.5611
    3757       8.3247
    3758       8.7527
    3759       8.4202
    3760       8.1711
    3761       8.4475
    3762       8.6466
    3763       8.1350
    3764       8.4711
    3765       8.3126
    3766       8.4567
    3767       8.2350
    3768       8.2007
    3769       8.3138
    3770       8.0856
    3771       8.5888
    3772       8.4723
    3773       9.1424
    3774       8.5361
    3775       8.4947
    3776       8.7881
    3777       8.4361
    3778       8.6365
    3779       8.1026
    3780       8.9206
    3781       8.8484
    3782       8.7419
    3783       8.3754
    3784       8.6533
    3785       8.9302
    3786       8.2178
    3787       8.5618
    3788       8.4532
    3789       8.2071
    3790       7.7689
    3791       7.9421
    3792       8.1788
    3793       8.5744
    3794       8.6620
    3795       8.3496
    3796       8.0265
    3797       8.1426
    3798       8.5782
    3799       8.3417
    3800       7.9616
    3801       7.9167
    3802       8.5798
    3803       8.6268
    3804       8.5890
    3805       8.6130
    3806       8.5927
    3807       8.5949
    3808       7.8905
    3809       8.8312
    3810       7.8391
    3811       8.9613
    3812       8.0585
    3813       8.2443
    3814       8.0583
    3815       8.1292
    3816       7.7927
    3817       8.1294
    3818       8.1081
    3819       8.2458
    3820       8.6110
    3821       8.4602
    3822       9.0891
    3823       8.5205
    3824       8.3002
    3825       8.6204
    3826       8.6287
    3827       8.6161
    3828       9.3562
    3829       9.3051
    3830       9.3541
    3831       8.6960
    3832       9.1278
    3833       9.0808
    3834       9.3098
    3835       8.4545
    3836       9.0444
    3837       9.6376
    3838       9.8437
    3839      10.3602
    3840       9.3581
    3841       9.6603
    3842       9.4426
    3843       9.2377
    3844       8.7033
    3845       9.1642
    3846       8.6940
    3847       8.4769
    3848       8.5071
    3849       8.7153
    3850       8.2641
    3851       8.2380
    3852       8.9814
    3853       8.2216
    3854       8.4627
    3855       8.6397
    3856       8.6806
    3857       8.9869
    3858       8.9807
    3859       9.2169
    3860       9.0783
    3861       8.9333
    3862       8.6753
    3863       9.1144
    3864       9.0249
    3865       8.8297
    3866       9.2647
    3867       8.6175
    3868       8.9132
    3869       9.4617
    3870       9.2754
    3871       8.6108
    3872       9.0573
    3873       9.2116
    3874       8.8516
    3875       8.4742
    3876       9.4148
    3877       8.9150
    3878       9.1933
    3879       9.0001
    3880       9.9884
    3881      10.2201
    3882       9.9948
    3883       9.9699
    3884      10.1502
    3885      10.2443
    3886       9.3749
    3887       9.0188
    3888       9.0471
    3889       9.6069
    3890       9.6713
    3891      10.0453
    3892       9.3534
    3893       9.4721
    3894       9.5331
    3895       8.9349
    3896       9.2358
    3897       9.4106
    3898       8.7244
    3899       9.6207
    3900       8.9454
    3901       9.1824
    3902       9.0694
    3903       9.0507
    3904       9.4495
    3905       8.5512
    3906       8.9329
    3907       8.7891
    3908       9.0234
    3909       8.9764
    3910       9.8698
    3911       9.1244
    3912       8.9068
    3913       8.7970
    3914       9.0353
    3915       8.6275
    3916       8.8734
    3917       9.2227
    3918       8.3611
    3919       8.3930
    3920       8.0880
    3921       8.6628
    3922       9.0901
    3923       9.5640
    3924       9.4596
    3925      10.0479
    3926       9.5721
    3927       9.5339
    3928       9.1687
    3929       9.5196
    3930      10.0879
    3931       9.1491
    3932       9.2922
    3933       9.3714
    3934       9.4368
    3935       9.0142
    3936       9.7515
    3937       9.7571
    3938       9.5630
    3939       9.2220
    3940       8.7161
    3941       8.9150
    3942       9.5095
    3943       9.4538
    3944       9.5251
    3945       9.5964
    3946       9.2052
    3947       8.9605
    3948       9.0739
    3949       9.0950
    3950       8.8505
    3951       9.2610
    3952       8.4105
    3953       8.7068
    3954       8.2404
    3955       9.0184
    3956       9.0581
    3957       9.0167
    3958       8.3209
    3959       9.2280
    3960       8.6775
    3961       9.2202
    3962       8.8185
    3963       8.9944
    3964       8.8415
    3965       8.4932
    3966       8.7470
    3967       8.3930
    3968       8.4683
    3969       8.4381
    3970       8.1516
    3971       7.9696
    3972       7.9866
    3973       8.1933
    3974       8.7006
    3975       8.2586
    3976       8.4587
    3977       9.2243
    3978       8.3513
    3979       8.3926
    3980       8.8581
    3981       8.6879
    3982       9.3830
    3983       8.4991
    3984       9.6362
    3985       8.5246
    3986       8.4272
    3987       8.7951
    3988       8.0739
    3989       8.1505
    3990       8.3671
    3991       7.4056
    3992       7.8531
    3993       7.5338
    3994       8.1830
    3995       8.2741
    3996       7.5503
    3997       8.0654
    3998       7.8942
    3999       7.9793
    4000       8.0622
    4001       7.8158
    4002       7.9637
    4003       8.3216
    4004       8.4348
    4005       7.7121
    4006       7.6087
    4007       7.7384
    4008       7.8546
    4009       7.7773
    4010       7.7999
    4011       8.6268
    4012       8.3238
    4013       8.1007
    4014       7.9242
    4015       7.9791
    4016       8.7845
    4017       8.3626
    4018       8.2256
    4019       8.0163
    4020       8.0004
    4021       8.8352
    4022       8.5843
    4023       8.7948
    4024       9.0295
    4025       8.4143
    4026       8.7142
    4027       8.5123
    4028       8.7608
    4029       9.1620
    4030       8.3347
    4031       8.6721
    4032       9.0702
    4033       9.2302
    4034       9.2835
    4035       8.7348
    4036       8.8340
    4037       9.0533
    4038       9.3744
    4039       9.6873
    4040       9.4797
    4041       9.5437
    4042       9.5180
    4043       9.8503
    4044       9.8734
    4045       9.3109
    4046       9.1832
    4047       8.9496
    4048       8.8406
    4049       9.1795
    4050       8.9423
    4051       9.5025
    4052       9.4010
    4053       9.3611
    4054       9.0267
    4055      10.1071
    4056       9.1030
    4057      10.0323
    4058       9.0197
    4059       8.8776
    4060       8.5764
    4061       8.8601
    4062       9.1070
    4063       8.9931
    4064       9.0019
    4065       8.4882
    4066       8.8875
    4067       9.0386
    4068       8.2467
    4069       8.7803
    4070       9.6400
    4071       9.0447
    4072       9.3790
    4073       9.3473
    4074       9.7104
    4075       9.3122
    4076      10.2082
    4077       9.4138
    4078       9.4302
    4079       8.8150
    4080       8.8406
    4081       8.7223
    4082       8.8027
    4083       9.0336
    4084       9.0406
    4085       9.4954
    4086       9.4366
    4087       9.5068
    4088       9.7402
    4089       9.3889
    4090       9.4637
    4091      10.1327
    4092       9.6314
    4093       9.8358
    4094       9.5749
    4095       9.7164
    4096       9.9267
    4097       9.5450
    4098       8.7055
    4099       8.9898
    4100       8.7575
    4101       9.2907
    4102       8.3942
    4103       9.3870
    4104       8.5410
    4105       9.1183
    4106       8.5838
    4107       8.8087
    4108       9.2086
    4109       9.6910
    4110       9.2630
    4111       9.2854
    4112       9.2899
    4113       9.7695
    4114      10.1757
    4115       9.6063
    4116       8.6981
    4117       9.6055
    4118       9.1688
    4119       9.2875
    4120       8.7471
    4121       9.1928
    4122       9.2795
    4123       8.9129
    4124       8.8812
    4125       8.5463
    4126       9.3016
    4127       8.2555
    4128       9.5561
    4129       7.9875
    4130       8.3135
    4131       8.7719
    4132       9.4570
    4133       9.3925
    4134       9.6387
    4135       9.0155
    4136       8.5601
    4137       8.8636
    4138       8.8159
    4139       9.2838
    4140       8.5707
    4141       9.3160
    4142       9.0046
    4143       8.4758
    4144       8.1102
    4145       8.6915
    4146       9.6347
    4147       8.8535
    4148       9.1476
    4149       8.2961
    4150       8.9542
    4151       8.6516
    4152       8.6793
    4153       8.3934
    4154       8.8853
    4155       8.2130
    4156       8.9556
    4157       8.4841
    4158       8.6779
    4159       8.1517
    4160       8.4484
    4161       8.1304
    4162       8.7118
    4163       8.2991
    4164       8.6849
    4165       7.8871
    4166       8.3511
    4167       8.7807
    4168       8.3272
    4169       8.1660
    4170       8.2335
    4171       7.9919
    4172       8.1749
    4173       8.0123
    4174       8.4952
    4175       8.6105
    4176       8.8891
    4177       8.7559
    4178       8.7850
    4179       8.0621
    4180       7.8157
    4181       8.1568
    4182       8.5875
    4183       8.2415
    4184       7.9782
    4185       8.4084
    4186       7.9236
    4187       8.3237
    4188       7.9909
    4189       8.7487
    4190       8.3332
    4191       8.3053
    4192       9.4622
    4193       8.0224
    4194       9.5691
    4195       8.8768
    4196       8.8532
    4197       8.4429
    4198       8.4815
    4199       8.2820
    4200       8.0914
    4201       8.3653
    4202       8.8141
    4203       7.6673
    4204       8.6176
    4205       8.2007
    4206       8.3724
    4207       8.9468
    4208       8.9061
    4209       8.1855
    4210       8.9897
    4211       8.4055
    4212       7.9447
    4213       8.1665
    4214       8.6864
    4215       8.4483
    4216       8.3524
    4217       8.4712
    4218       7.8914
    4219       8.3622
    4220       8.4949
    4221       9.0632
    4222       8.9749
    4223       8.5701
    4224       8.6518
    4225       8.9807
    4226       9.8945
    4227       9.5745
    4228       9.0680
    4229       9.3083
    4230       8.5991
    4231       8.5487
    4232       8.1224
    4233       8.4857
    4234       8.2875
    4235       8.1718
    4236       8.0982
    4237       8.0588
    4238       8.0387
    4239       8.0087
    4240       7.5132
    4241       8.7212
    4242       8.3224
    4243       8.8346
    4244       8.6017
    4245       8.8988
    4246       8.7165
    4247       8.7685
    4248       8.7540
    4249       8.3986
    4250       8.6407
    4251       7.9002
    4252       8.2717
    4253       8.4120
    4254       8.9399
    4255       8.3360
    4256       8.2017
    4257       8.8590
    4258       9.1029
    4259       9.7539
    4260       8.4159
    4261       7.9900
    4262       8.3000
    4263       9.2650
    4264       8.6041
    4265       8.8033
    4266       9.1480
    4267       9.4366
    4268       8.6304
    4269       8.7314
    4270       8.2077
    4271       8.9680
    4272       8.9245
    4273       8.7660
    4274       8.3448
    4275       8.7121
    4276       8.9708
    4277       8.9489
    4278       8.8421
    4279       8.7919
    4280       9.2140
    4281       9.2525
    4282       8.2103
    4283       9.1045
    4284       9.6024
    4285       9.7728
    4286       9.0427
    4287       9.2205
    4288       8.6737
    4289       8.9436
    4290       9.1433
    4291       8.4992
    4292       8.8236
    4293       8.5366
    4294       9.0212
    4295       8.2966
    4296       9.0083
    4297       8.6991
    4298       9.0404
    4299       8.3452
    4300       8.0283
    4301       8.4783
    4302       8.3610
    4303       8.5412
    4304       7.8709
    4305       8.6522
    4306       8.5332
    4307       8.3834
    4308       8.9941
    4309       8.7043
    4310       8.5322
    4311       9.2255
    4312       8.9857
    4313       9.2167
    4314       8.6311
    4315       8.8044
    4316       8.8898
    4317       8.8614
    4318       8.4841
    4319       8.9792
    4320       8.8301
    4321       8.1201
    4322       8.3653
    4323       8.1736
    4324       8.6921
    4325       8.2352
    4326       7.9312
    4327       7.9556
    4328       7.3414
    4329       8.0526
    4330       8.5093
    4331       7.8739
    4332       8.5649
    4333       8.2864
    4334       8.7456
    4335       9.2111
    4336       8.8269
    4337       8.8822
    4338       9.0967
    4339       7.7177
    4340       8.6701
    4341       8.7156
    4342       8.5785
    4343       8.0709
    4344       8.4886
    4345       8.7212
    4346       8.8604
    4347       8.1110
    4348       8.2402
    4349       8.5247
    4350       8.7457
    4351       9.0709
    4352       8.0330
    4353       7.9657
    4354       8.5344
    4355       8.4227
    4356       8.4622
    4357       9.1680
    4358       9.0634
    4359       9.3426
    4360       8.5878
    4361       8.6100
    4362       8.2624
    4363       9.1466
    4364       9.4869
    4365       9.1533
    4366       9.1254
    4367       8.4927
    4368       8.2401
    4369       8.7736
    4370       8.2658
    4371       8.3549
    4372       8.9969
    4373       7.9044
    4374       8.2074
    4375       8.1348
    4376       8.1066
    4377       8.0596
    4378       7.7237
    4379       7.6603
    4380       7.8913
    4381       8.3989
    4382       7.5937
    4383       8.0133
    4384       7.7123
    4385       7.9418
    4386       8.0277
    4387       8.3204
    4388       8.8289
    4389       8.6067
    4390       8.3957
    4391       8.3271
    4392       8.6123
    4393       8.3410
    4394       8.5081
    4395       8.2047
    4396       7.7867
    4397       8.4555
    4398       8.9060
    4399       8.1714
    4400       8.1772
    4401       7.6919
    4402       8.0990
    4403       8.1802
    4404       8.8239
    4405       8.6761
    4406       7.9671
    4407       8.4309
    4408       8.2475
    4409       8.0033
    4410       8.2724
    4411       8.2128
    4412       8.4685
    4413       8.4330
    4414       8.2226
    4415       8.7562
    4416       9.1006
    4417       8.5401
    4418       8.4407
    4419       8.1703
    4420       7.9010
    4421       8.8851
    4422       8.7397
    4423       8.6442
    4424       8.7121
    4425       8.1377
    4426       8.7499
    4427       7.9651
    4428       8.3472
    4429       8.2741
    4430       8.3048
    4431       8.6688
    4432       8.1812
    4433       8.7098
    4434       8.6803
    4435       8.7124
    4436       8.5944
    4437       8.5619
    4438       9.2375
    4439       8.5793
    4440       9.0798
    4441       9.1830
    4442       9.5777
    4443       8.9673
    4444       8.8977
    4445       8.3845
    4446       8.3118
    4447       9.4110
    4448       8.9815
    4449       8.9732
    4450       8.6962
    4451       9.1085
    4452       8.9149
    4453       8.6795
    4454       8.5420
    4455       9.1634
    4456       9.4450
    4457       9.1409
    4458       9.0639
    4459       9.3812
    4460       8.9423
    4461       9.1522
    4462       8.8310
    4463       8.7913
    4464       8.8039
    4465       8.1398
    4466       8.9419
    4467       8.5454
    4468       8.4884
    4469       8.3921
    4470       8.9746
    4471       8.3335
    4472       8.6089
    4473       8.5804
    4474       8.6878
    4475       8.5890
    4476       7.8910
    4477       8.0137
    4478       7.8038
    4479       8.3088
    4480       8.2987
    4481       8.1388
    4482       8.2760
    4483       7.9127
    4484       8.4391
    4485       8.6258
    4486       8.4726
    4487       8.2385
    4488       8.4005
    4489       8.3933
    4490       9.1528
    4491       8.7659
    4492       8.8339
    4493       9.1607
    4494       8.9554
    4495       9.6451
    4496       8.8284
    4497       9.2140
    4498       8.4059
    4499       8.4380
    4500       8.9604
    4501       8.9837
    4502       8.8239
    4503       8.2296
    4504       8.7277
    4505       8.3485
    4506       7.9031
    4507       8.8934
    4508       8.8983
    4509       8.9869
    4510       8.4309
    4511       9.2037
    4512       8.6251
    4513       9.0345
    4514       8.8661
    4515       9.1404
    4516       8.8248
    4517       8.5712
    4518       8.6695
    4519       8.9455
    4520       9.2510
    4521       9.4229
    4522       9.1487
    4523       8.8831
    4524       8.4683
    4525       8.7905
    4526       8.3935
    4527       8.6441
    4528       8.9060
    4529       9.1425
    4530       9.3186
    4531       9.1635
    4532       9.3197
    4533       9.0258
    4534       8.2918
    4535       8.2882
    4536       8.4220
    4537       9.0982
    4538       9.7707
    4539       8.5257
    4540       8.8455
    4541       8.6440
    4542       8.5897
    4543       9.1310
    4544       8.4903
    4545       8.4964
    4546       8.2161
    4547       9.0064
    4548       9.4228
    4549       9.3293
    4550       9.2125
    4551       9.4120
    4552       9.2591
    4553       9.5644
    4554       9.5430
    4555       9.5002
    4556       9.8307
    4557       9.0612
    4558       9.7257
    4559       9.2033
    4560       9.7582
    4561       9.7052
    4562       9.4201
    4563       9.0707
    4564       9.2943
    4565       9.6920
    4566       9.1576
    4567       8.9635
    4568       9.3157
    4569       9.3371
    4570       9.4563
    4571       9.2926
    4572       9.3328
    4573       8.9614
    4574       8.7781
    4575       8.8617
    4576       8.8101
    4577       8.6902
    4578       8.1674
    4579       8.9106
    4580       8.4443
    4581       8.7469
    4582       8.5233
    4583       8.5453
    4584       8.3638
    4585       8.0596
    4586       7.6973
    4587       8.0407
    4588       8.4168
    4589       8.4079
    4590       7.4899
    4591       8.0658
    4592       7.7378
    4593       8.0806
    4594       7.4576
    4595       8.0466
    4596       7.8276
    4597       8.1002
    4598       8.0960
    4599       8.2193
    4600       8.3458
    4601       8.3565
    4602       8.3009
    4603       8.1770
    4604       8.4849
    4605       7.9600
    4606       8.2148
    4607       7.7728
    4608       7.7902
    4609       8.1213
    4610       8.3608
    4611       8.3842
    4612       7.9965
    4613       8.0617
    4614       8.2659
    4615       7.9808
    4616       7.7652
    4617       8.3211
    4618       8.4869
    4619       7.6372
    4620       8.0293
    4621       8.4637
    4622       7.9856
    4623       7.6445
    4624       8.3704
    4625       7.6132
    4626       7.5484
    4627       7.9423
    4628       7.5263
    4629       8.1124
    4630       8.0943
    4631       7.3934
    4632       8.1125
    4633       7.4148
    4634       7.7497
    4635       8.0496
    4636       8.0781
    4637       8.1788
    4638       7.8971
    4639       7.2718
    4640       7.3302
    4641       7.1856
    4642       7.7611
    4643       7.5829
    4644       7.8451
    4645       7.6497
    4646       7.6523
    4647       7.8342
    4648       8.1871
    4649       7.7341
    4650       7.5773
    4651       8.0115
    4652       8.1156
    4653       8.0473
    4654       8.2325
    4655       7.7018
    4656       8.1369
    4657       8.0372
    4658       8.4074
    4659       8.2988
    4660       7.9529
    4661       9.4494
    4662       9.1371
    4663       9.3931
    4664       9.0086
    4665       8.9099
    4666       8.8026
    4667       9.0821
    4668       8.8357
    4669       8.5233
    4670       9.0046
    4671       9.0567
    4672       8.8455
    4673       8.6360
    4674       8.4619
    4675       8.6731
    4676       8.4288
    4677       8.1117
    4678       8.4199
    4679       9.1265
    4680       8.8804
    4681       8.8764
    4682       9.0293
    4683       9.0824
    4684       8.3025
    4685       8.7533
    4686       8.6960
    4687       8.4975
    4688       8.4845
    4689       8.3292
    4690       8.6106
    4691       8.6874
    4692       8.6795
    4693       8.9804
    4694       8.8048
    4695       8.7394
    4696       8.7822
    4697       8.5532
    4698       8.9343
    4699       8.7951
    4700       9.3352
    4701       9.1459
    4702       8.6639
    4703       9.2420
    4704       9.3560
    4705       8.6387
    4706       8.7889
    4707       7.8077
    4708       8.7641
    4709       8.5514
    4710       8.5796
    4711       8.9496
    4712       9.0688
    4713       8.0132
    4714       7.7085
    4715       7.6980
    4716       8.3668
    4717       7.7409
    4718       7.9171
    4719       8.4669
    4720       8.1681
    4721       8.6949
    4722       9.1742
    4723       8.2172
    4724       8.4985
    4725       8.2757
    4726       8.7917
    4727       8.5183
    4728       9.1415
    4729       8.8554
    4730       8.3836
    4731       7.8718
    4732       8.8901
    4733       8.5062
    4734       8.7913
    4735       9.2127
    4736       8.4957
    4737       9.2724
    4738       8.8008
    4739       8.3590
    4740       8.3335
    4741       8.4528
    4742       8.4065
    4743       8.6200
    4744       7.6979
    4745       8.3528
    4746       8.3933
    4747       8.6363
    4748       8.7903
    4749       8.4155
    4750       8.5832
    4751       8.1726
    4752       8.5440
    4753       8.2797
    4754       8.4048
    4755       8.1054
    4756       8.0265
    4757       8.2987
    4758       8.8357
    4759       8.4796
    4760       8.3733
    4761       8.6398
    4762       8.5391
    4763       8.5172
    4764       8.4848
    4765       9.0146
    4766       9.4118
    4767       8.2397
    4768       8.6036
    4769       7.7479
    4770       8.2413
    4771       8.0456
    4772       7.9425
    4773       7.9351
    4774       8.1463
    4775       8.2925
    4776       8.1165
    4777       8.5203
    4778       8.8364
    4779       8.8948
    4780       8.3608
    4781       8.7365
    4782       9.2341
    4783       9.1586
    4784       9.3919
    4785       8.0804
    4786       8.8464
    4787       8.4458
    4788       8.3773
    4789       7.9551
    4790       8.9767
    4791       8.2607
    4792       8.6960
    4793       7.8616
    4794       8.5233
    4795       8.3636
    4796       8.6662
    4797       8.7099
    4798       8.3075
    4799       8.4488
    4800       8.2663
    4801       9.2500
    4802       9.2258
    4803       8.6244
    4804       8.8501
    4805       8.6991
    4806       9.1775
    4807       8.5325
    4808       8.5274
    4809       9.9027
    4810       8.7630
    4811       9.0986
    4812       9.0607
    4813       8.9310
    4814       9.3654
    4815      10.0343
    4816       9.0047
    4817       9.2764
    4818       9.5731
    4819       9.1572
    4820       9.3857
    4821       9.2974
    4822       9.4235
    4823       9.3869
    4824       9.9356
    4825       9.2122
    4826       9.2994
    4827      10.4331
    4828       9.3665
    4829      10.2300
    4830       9.2442
    4831       9.5984
    4832       9.5993
    4833       9.3901
    4834       9.1769
    4835       9.4148
    4836       9.6170
    4837       9.6017
    4838       9.1419
    4839       9.2595
    4840       9.4900
    4841       8.3226
    4842       8.3963
    4843       8.7330
    4844       8.6801
    4845       8.2108
    4846       8.3382
    4847       7.7600
    4848       8.4054
    4849       7.9810
    4850       8.6546
    4851       8.8441
    4852       9.5729
    4853       9.1672
    4854       8.5320
    4855       9.2405
    4856       9.0015
    4857       8.9836
    4858       8.9800
    4859       8.9552
    4860       9.3059
    4861       9.0308
    4862       8.9478
    4863       9.4091
    4864       8.5582
    4865       8.6244
    4866       9.2707
    4867       8.5255
    4868       8.4828
    4869       8.9560
    4870       8.3667
    4871       9.0833
    4872       8.8337
    4873       9.1599
    4874       9.5656
    4875       8.6069
    4876       9.7070
    4877       8.9451
    4878       8.7414
    4879       9.1513
    4880       8.6739
    4881       8.7960
    4882       8.7852
    4883       9.0157
    4884       8.8455
    4885       8.4358
    4886       8.4778
    4887       8.7981
    4888       9.5416
    4889       8.6202
    4890       8.3560
    4891       8.6928
    4892       8.3225
    4893       8.2666
    4894       7.9837
    4895       8.9788
    4896       8.1115
    4897       8.0018
    4898       8.6740
    4899       8.2307
    4900       8.2813
    4901       8.9121
    4902       8.7007
    4903       8.5639
    4904       9.3654
    4905       9.0909
    4906       9.8437
    4907       9.7038
    4908       9.5370
    4909       9.2013
    4910       9.6304
    4911       9.7601
    4912       9.6331
    4913       9.7119
    4914       9.1172
    4915       9.5808
    4916       8.9997
    4917       8.6724
    4918       8.8795
    4919       8.8430
    4920       9.3773
    4921       9.6594
    4922       9.4132
    4923       9.6162
    4924       9.5389
    4925       9.3649
    4926       9.3292
    4927       8.9933
    4928       9.4895
    4929       8.5745
    4930       8.9695
    4931       8.9625
    4932       9.1637
    4933       8.4767
    4934       9.3582
    4935       8.3874
    4936       8.8415
    4937       8.6177
    4938       8.9271
    4939       8.6539
    4940       8.5722
    4941       9.1196
    4942       8.6610
    4943       9.0427
    4944       8.9761
    4945       8.6513
    4946       8.7523
    4947       9.0075
    4948       9.1743
    4949       9.1352
    4950       9.4733
    4951       8.7146
    4952       9.0839
    4953       8.7125
    4954       8.8719
    4955       9.0649
    4956       8.9524
    4957       9.0058
    4958       8.6634
    4959       8.1960
    4960       8.4988
    4961       8.6734
    4962       8.0214
    4963       8.3418
    4964       8.8051
    4965       8.2781
    4966       9.2648
    4967       9.2326
    4968       8.8596
    4969       9.1147
    4970       9.3719
    4971       9.4250
    4972       9.4851
    4973       9.0419
    4974       9.0271
    4975       9.4050
    4976       9.1242
    4977       9.0438
    4978       9.2258
    4979       8.6579
    4980       9.2149
    4981       9.0500
    4982       9.1623
    4983       8.7819
    4984       9.7502
    4985       8.9318
    4986       9.1768
    4987       9.1055
    4988       8.8633
    4989       9.3535
    4990       9.6091
    4991       9.5479
    4992       9.3846
    4993       9.0756
    4994       9.4903
    4995       9.2023
    4996       9.2474
    4997       9.0443
    4998       9.3658
    4999       9.8239
    5000       9.5793
    5001       8.8555
    5002       8.8423
    5003       8.7241
    5004       8.8842
    5005       8.7909
    5006       8.4316
    5007       8.4471
    5008       9.1687
    5009       9.3110
    5010       9.6163
    5011       9.1448
    5012       8.7424
    5013       9.1213
    5014       9.0388
    5015       8.9543
    5016       9.3704
    5017       9.2185
    5018       8.9935
    5019       8.8451
    5020       9.0658
    5021       9.5020
    5022       8.3470
    5023       8.1223
    5024       8.0824
    5025       8.3198
    5026       7.8006
    5027       8.4711
    5028       8.7034
    5029       7.7083
    5030       7.8718
    5031       7.8876
    5032       7.7999
    5033       8.2822
    5034       8.3869
    5035       7.9460
    5036       8.2353
    5037       7.8186
    5038       8.4699
    5039       8.2863
    5040       8.2104
    5041       8.4850
    5042       8.5556
    5043       9.2834
    5044       8.0078
    5045       8.4858
    5046       8.8176
    5047       8.0516
    5048       8.1815
    5049       8.8994
    5050       8.4653
    5051       8.6328
    5052       8.0622
    5053       7.8851
    5054       8.0028
    5055       7.9022
    5056       8.2195
    5057       8.0618
    5058       8.2056
    5059       8.2556
    5060       8.9181
    5061       8.2945
    5062       8.4691
    5063       8.2874
    5064       8.8706
    5065       8.9544
    5066       8.1660
    5067       8.5785
    5068       7.7418
    5069       8.3081
    5070       8.1948
    5071       8.6390
    5072       7.8115
    5073       7.6332
    5074       7.6334
    5075       8.1433
    5076       8.1170
    5077       8.1505
    5078       8.0025
    5079       8.2010
    5080       8.3602
    5081       8.2295
    5082       8.5961
    5083       8.4240
    5084       8.5924
    5085       8.6458
    5086       8.5404
    5087       8.9761
    5088       8.9613
    5089       8.7026
    5090       8.1687
    5091       8.3489
    5092       7.9978
    5093       8.3140
    5094       8.6978
    5095       8.1746
    5096       8.5886
    5097       8.7523
    5098       8.5861
    5099       8.2934
    5100       8.3135
    5101       8.3483
    5102       8.5843
    5103       8.3339
    5104       7.9190
    5105       8.0395
    5106       8.2533
    5107       8.0333
    5108       8.3752
    5109       8.1476
    5110       8.7199
    5111       7.8828
    5112       8.7800
    5113       8.4865
    5114       8.7642
    5115       8.5400
    5116       8.8146
    5117       9.0778
    5118       9.1296
    5119       8.9526
    5120       8.1171
    5121       9.2544
    5122       8.9976
    5123       8.5211
    5124       9.2747
    5125       9.2224
    5126       8.4356
    5127       8.0396
    5128       9.1699
    5129       8.7460
    5130       8.4420
    5131       8.1107
    5132       8.8383
    5133       8.2970
    5134       8.9306
    5135       8.3660
    5136       8.9902
    5137       8.5865
    5138       8.3070
    5139       8.3636
    5140       8.1112
    5141       8.3238
    5142       8.5309
    5143       8.4700
    5144       8.3365
    5145       8.4106
    5146       8.2565
    5147       8.0974
    5148       8.7050
    5149       8.0553
    5150       8.3472
    5151       7.9731
    5152       7.9186
    5153       8.1309
    5154       7.6308
    5155       8.3028
    5156       8.2068
    5157       7.6971
    5158       8.3021
    5159       8.6745
    5160       8.2985
    5161       8.0389
    5162       7.6995
    5163       7.7986
    5164       8.3636
    5165       7.7500
    5166       8.8496
    5167       8.1893
    5168       7.9212
    5169       8.3350
    5170       8.5948
    5171       8.2463
    5172       9.2037
    5173       8.6673
    5174       8.6255
    5175       8.1829
    5176       8.1685
    5177       8.3227
    5178       8.1341
    5179       8.1748
    5180       8.0198
    5181       8.1673
    5182       8.8587
    5183       7.8908
    5184       7.6837
    5185       8.1929
    5186       8.2362
    5187       8.3769
    5188       8.3375
    5189       8.1370
    5190       8.3772
    5191       8.5904
    5192       8.5402
    5193       8.1985
    5194       8.2973
    5195       9.0647
    5196       8.7735
    5197       8.6985
    5198       8.2652
    5199       8.3047
    5200       8.5029
    5201       8.8826
    5202       7.9236
    5203       8.2907
    5204       8.2445
    5205       7.3630
    5206       7.9421
    5207       7.8152
    5208       8.3904
    5209       7.7791
    5210       6.4849
    5211       7.7978
    5212       7.5133
    5213       7.6935
    5214       8.0534
    5215       8.2474
    5216       7.8488
    5217       7.8968
    5218       7.8657
    5219       7.6363
    5220       8.3263
    5221       8.7260
    5222       8.0021
    5223       8.7091
    5224       8.1816
    5225       8.3413
    5226       8.3758
    5227       8.1958
    5228       7.8204
    5229       8.4190
    5230       7.8901
    5231       8.2324
    5232       8.4831
    5233       8.1985
    5234       8.3497
    5235       8.4554
    5236       8.1331
    5237       8.5050
    5238       8.5852
    5239       8.1131
    5240       7.7655
    5241       7.8239
    5242       7.7253
    5243       7.8146
    5244       8.3545
    5245       8.4974
    5246       7.8541
    5247       7.4488
    5248       7.9905
    5249       7.7743
    5250       8.0697
    5251       7.7976
    5252       8.7891
    5253       7.9356
    5254       8.1882
    5255       8.2596
    5256       8.0258
    5257       8.4742
    5258       8.4464
    5259       8.0837
    5260       8.1801
    5261       8.6016
    5262       8.5721
    5263       8.5516
    5264       9.0792
    5265       8.9576
    5266       8.5650
    5267       8.6756
    5268       8.7008
    5269       9.1767
    5270       8.8886
    5271       8.3176
    5272       8.6529
    5273       9.0195
    5274       8.9146
    5275       9.1428
    5276       9.9166
    5277       9.2568
    5278       9.3579
    5279       8.9369
    5280       8.8924
    5281       9.6277
    5282       9.7803
    5283       9.3959
    5284       9.4339
    5285       9.1824
    5286       9.3779
    5287       9.1451
    5288       9.5952
    5289       9.0938
    5290       9.2944
    5291       9.4330
    5292       9.2599
    5293       9.2233
    5294       9.3710
    5295       9.0569
    5296       9.1589
    5297       9.2578
    5298       8.9788
    5299       9.2264
    5300       9.3153
    5301       9.4923
    5302       8.9825
    5303       8.8236
    5304       8.9120
    5305       9.2205
    5306       8.6683
    5307       8.8667
    5308       9.1329
    5309       8.7236
    5310       9.2194
    5311       8.9447
    5312       8.7128
    5313       8.3178
    5314       9.0088
    5315       8.8484
    5316       9.3778
    5317       8.8459
    5318       8.5929
    5319       8.8046
    5320       8.6137
    5321       9.0098
    5322       9.2080
    5323       9.2599
    5324       9.1374
    5325       9.0976
    5326       8.4425
    5327       8.5219
    5328       8.8790
    5329       9.1428
    5330       8.7976
    5331       8.6801
    5332       8.9460
    5333       8.7396
    5334       8.7550
    5335       8.3793
    5336      10.1389
    5337       8.6514
    5338       8.6440
    5339       8.6069
    5340       8.2882
    5341       8.6086
    5342       8.2277
    5343       8.6810
    5344       8.8247
    5345       8.0913
    5346       8.7226
    5347       8.0331
    5348       8.8958
    5349       9.0877
    5350       8.7936
    5351       8.4935
    5352       8.4304
    5353       8.7526
    5354       8.9197
    5355       8.2919
    5356       8.1327
    5357       7.7176
    5358       7.6120
    5359       8.2252
    5360       7.8488
    5361       7.6045
    5362       7.8485
    5363       7.6630
    5364       7.2486
    5365       7.7892
    5366       7.4212
    5367       7.7577
    5368       7.4185
    5369       7.8161
    5370       7.6512
    5371       7.6224
    5372       7.9660
    5373       7.7097
    5374       7.7359
    5375       7.5472
    5376       7.2891
    5377       7.3160
    5378       7.6697
    5379       8.0581
    5380       7.8675
    5381       8.0255
    5382       8.0307
    5383       7.8751
    5384       7.9322
    5385       7.8856
    5386       7.9063
    5387       8.6397
    5388       7.8247
    5389       8.5842
    5390       7.2557
    5391       8.3200
    5392       7.6126
    5393       8.0888
    5394       7.6196
    5395       7.7905
    5396       8.0574
    5397       7.6924
    5398       7.9169
    5399       7.9926
    5400       7.8200
    5401       7.5554
    5402       8.0215
    5403       7.9405
    5404       7.8073
    5405       8.2530
    5406       8.7282
    5407       8.0599
    5408       8.1494
    5409       7.7039
    5410       8.3389
    5411       8.5813
    5412       8.7116
    5413       7.7245
    5414       7.9328
    5415       8.0422
    5416       8.2327
    5417       7.3995
    5418       8.7814
    5419       8.8242
    5420       9.2746
    5421       8.4582
    5422       8.7869
    5423       8.6107
    5424       8.1664
    5425       8.5818
    5426       8.3118
    5427       8.1646
    5428       8.0746
    5429       8.0772
    5430       8.4170
    5431       8.9926
    5432       8.5806
    5433       8.7703
    5434       8.8945
    5435       8.1155
    5436       8.6772
    5437       8.4574
    5438       9.3537
    5439       8.0544
    5440       8.4566
    5441       8.2412
    5442       7.7910
    5443       8.5623
    5444       8.0983
    5445       8.4830
    5446       8.3139
    5447       8.7830
    5448       8.2248
    5449       8.9316
    5450       8.8605
    5451       8.8289
    5452       8.6746
    5453       9.0455
    5454       8.3192
    5455       8.8341
    5456       8.4111
    5457       9.1406
    5458       9.6729
    5459       8.7760
    5460       8.5956
    5461       8.8489
    5462       8.8127
    5463       8.7102
    5464       8.8427
    5465       8.6176
    5466       8.6967
    5467       7.8993
    5468       8.9434
    5469       7.9224
    5470       8.0506
    5471       7.9645
    5472       7.6784
    5473       8.4686
    5474       8.6781
    5475       8.2867
    5476       8.2557
    5477       8.8991
    5478       8.5664
    5479       8.3306
    5480       8.2443
    5481       7.7794
    5482       7.8774
    5483       7.9430
    5484       7.7754
    5485       7.7861
    5486       8.1251
    5487       7.9667
    5488       8.0387
    5489       8.1206
    5490       8.0170
    5491       8.1746
    5492       7.8853
    5493       7.9541
    5494       8.7758
    5495       8.7400
    5496       8.2673
    5497       8.0915
    5498       8.1780
    5499       8.9339
    5500       8.3631
    5501       8.0765
    5502       8.5887
    5503       8.2389
    5504       9.1557
    5505       9.0105
    5506       9.1607
    5507       8.9815
    5508       9.0574
    5509       9.3378
    5510       8.8680
    5511       9.3331
    5512       8.8004
    5513       8.7630
    5514       9.0359
    5515       8.8590
    5516       9.1194
    5517       8.7611
    5518       9.1100
    5519       8.7810
    5520       8.5567
    5521       8.5975
    5522       8.7812
    5523       8.4156
    5524       8.8158
    5525       8.7999
    5526       9.0649
    5527       8.8841
    5528       8.5602
    5529       8.6321
    5530       8.7305
    5531       8.3853
    5532       8.5982
    5533       8.4838
    5534       8.2165
    5535       8.3781
    5536       9.2142
    5537       8.4642
    5538       8.4849
    5539       8.5270
    5540       8.6453
    5541       9.3884
    5542       8.7463
    5543       9.0241
    5544       8.2029
    5545       8.2390
    5546       8.6944
    5547       8.3015
    5548       9.1249
    5549       8.1306
    5550       8.0657
    5551       8.5020
    5552       8.7453
    5553       7.9022
    5554       7.9164
    5555       7.6288
    5556       8.6211
    5557       8.4047
    5558       8.3391
    5559       8.6004
    5560       8.4229
    5561       8.5850
    5562       9.1335
    5563       9.3416
    5564       8.7409
    5565       8.9890
    5566       8.6304
    5567       8.5093
    5568       8.5525
    5569       9.1988
    5570       9.0976
    5571       9.4759
    5572       8.8664
    5573       8.6317
    5574       9.1580
    5575       9.4307
    5576       8.6926
    5577       9.9983
    5578       9.1083
    5579       9.2676
    5580       9.2445
    5581       9.0483
    5582       9.0234
    5583       8.6208
    5584       8.4865
    5585       8.9205
    5586       8.4855
    5587       8.7707
    5588       8.6146
    5589       8.9416
    5590       9.1202
    5591       9.1609
    5592       9.2857
    5593       9.5930
    5594       9.9277
    5595       9.0133
    5596       9.2962
    5597       9.1947
    5598       8.9372
    5599       8.8648
    5600       9.5187
    5601       9.2519
    5602       8.8406
    5603       8.9386
    5604       8.7323
    5605       8.5179
    5606       8.5031
    5607       8.0294
    5608       8.0194
    5609       8.6121
    5610       8.0789
    5611       9.0076
    5612       8.1580
    5613       8.6524
    5614       8.8548
    5615       8.4573
    5616       8.4059
    5617       8.4920
    5618       7.9631
    5619       8.5782
    5620       8.7153
    5621       8.4434
    5622       8.8543
    5623       8.6671
    5624       8.0199
    5625       8.3407
    5626       7.9536
    5627       8.7578
    5628       8.7756
    5629       8.6789
    5630       8.4987
    5631       8.5060
    5632       8.7896
    5633       8.7214
    5634       8.8624
    5635       9.2380
    5636       7.8832
    5637       8.5957
    5638       7.4816
    5639       8.2915
    5640       7.6318
    5641       7.9139
    5642       8.0099
    5643       8.1004
    5644       8.2666
    5645       8.2311
    5646       8.6310
    5647       9.5511
    5648       8.6076
    5649       8.3369
    5650       8.1445
    5651       8.8863
    5652       8.9618
    5653       8.6850
    5654       8.7288
    5655       8.7821
    5656       8.4877
    5657       8.9660
    5658       8.8653
    5659       9.1299
    5660       8.4628
    5661       8.5175
    5662       9.1702
    5663       8.6952
    5664       8.4979
    5665       8.8471
    5666       8.3936
    5667       9.1932
    5668       8.2240
    5669       8.7727
    5670       8.8840
    5671       7.7535
    5672       8.6901
    5673       8.8914
    5674       8.5836
    5675       8.5313
    5676       8.9588
    5677       8.1664
    5678       8.6476
    5679       8.5553
    5680       8.6463
    5681       7.9139
    5682       7.7857
    5683       8.2467
    5684       8.0394
    5685       7.7083
    5686       7.9203
    5687       7.7157
    5688       7.6747
    5689       7.9176
    5690       7.8240
    5691       7.4314
    5692       7.6458
    5693       8.1885
    5694       8.4033
    5695       8.4654
    5696       8.1759
    5697       8.6386
    5698       8.6313
    5699       8.6766
    5700       8.5331
    5701       8.1710
    5702       8.1671
    5703       8.1826
    5704       8.2881
    5705       8.2565
    5706       9.0492
    5707       8.9534
    5708       8.6253
    5709       8.4735
    5710       8.5772
    5711       8.3898
    5712       8.9045
    5713       8.5525
    5714       8.6909
    5715       7.7143
    5716       8.1236
    5717       7.9170
    5718       7.8201
    5719       8.1781
    5720       7.8198
    5721       8.0821
    5722       7.9873
    5723       7.9352
    5724       8.5543
    5725       8.4420
    5726       8.0665
    5727       7.8991
    5728       7.9850
    5729       8.2984
    5730       8.9241
    5731       8.3324
    5732       8.4803
    5733       8.2604
    5734       7.5273
    5735       7.8719
    5736       8.0953
    5737       8.1927
    5738       8.7370
    5739       7.8639
    5740       7.6245
    5741       8.5683
    5742       8.4384
    5743       8.1867
    5744       8.0565
    5745       8.3422
    5746       8.6209
    5747       9.0612
    5748       8.8128
    5749       8.1624
    5750       8.2507
    5751       8.0976
    5752       8.7043
    5753       8.4434
    5754       8.6943
    5755       8.7604
    5756       8.5985
    5757       8.7344
    5758       8.7674
    5759       8.2129
    5760       8.1252
    5761       8.5432
    5762       8.8615
    5763       9.1534
    5764       8.5789
    5765       8.4864
    5766       9.0791
    5767       8.7234
    5768       9.2712
    5769       8.6110
    5770       8.8581
    5771       8.4883
    5772       8.9620
    5773       8.9902
    5774       8.5084
    5775       9.0476
    5776       8.9757
    5777       9.1946
    5778       9.5561
    5779       9.1958
    5780       9.1053
    5781       9.3992
    5782       9.2132
    5783       8.7626
    5784       8.2587
    5785       8.6804
    5786       9.0316
    5787       8.5885
    5788       8.5419
    5789       8.2630
    5790       8.4371
    5791       8.3459
    5792       9.4602
    5793       9.3772
    5794       9.4267
    5795       9.1806
    5796       8.9877
    5797       8.8501
    5798       9.3676
    5799       9.0231
    5800       8.9609
    5801       8.9182
    5802       9.3857
    5803       9.2205
    5804       8.8024
    5805       9.0888
    5806       9.2076
    5807       9.2015
    5808       8.4398
    5809       8.6558
    5810       8.9242
    5811       8.9834
    5812       9.1596
    5813       8.8664
    5814       9.4057
    5815       9.5207
    5816       9.0857
    5817       9.6036
    5818       9.4140
    5819       9.5074
    5820      10.0191
    5821      10.2090
    5822       9.5706
    5823       9.9866
    5824       9.3859
    5825       9.7789
    5826       9.9688
    5827       9.5967
    5828       9.5330
    5829       9.2244
    5830       9.7308
    5831       8.9816
    5832       9.6669
    5833       9.9594
    5834       9.4917
    5835       9.6421
    5836       9.6991
    5837       9.1562
    5838       9.6865
    5839       9.6381
    5840      10.2438
    5841       9.6766
    5842       9.4179
    5843       9.5578
    5844       9.5215
    5845       8.7791
    5846       8.8869
    5847       8.6050
    5848       8.7370
    5849       8.9717
    5850       9.0481
    5851       9.4660
    5852       9.4266
    5853       9.7239
    5854       9.7230
    5855       9.3175
    5856       8.7856
    5857       9.1064
    5858       9.4199
    5859       9.7405
    5860       9.5328
    5861       9.3846
    5862       8.8610
    5863       9.3173
    5864       9.5615
    5865       9.4831
    5866       9.7187
    5867       9.4626
    5868       9.4280
    5869       9.1515
    5870       9.4318
    5871       9.0199
    5872       9.0385
    5873       9.0394
    5874       8.8528
    5875       8.9561
    5876       8.7822
    5877       8.6718
    5878       9.0230
    5879       9.5721
    5880       9.0842
    5881       8.9167
    5882       9.3645
    5883       9.0068
    5884       9.0399
    5885       9.2525
    5886       9.7266
    5887       8.8179
    5888       8.9969
    5889       8.6139
    5890       8.8740
    5891       8.5588
    5892       8.5945
    5893       8.8641
    5894       8.8521
    5895       8.7277
    5896       8.6314
    5897       8.5515
    5898       9.1712
    5899       8.8481
    5900       9.3213
    5901       8.5800
    5902       9.1291
    5903       9.3580
    5904       9.4023
    5905       9.5051
    5906       9.6117
    5907       9.4729
    5908       8.9322
    5909       9.3366
    5910       9.8712
    5911       8.8719
    5912       8.9422
    5913       8.9333
    5914       9.8248
    5915       9.3402
    5916       8.9407
    5917       9.3907
    5918       8.8694
    5919       8.8487
    5920       9.3297
    5921       9.2504
    5922       9.2375
    5923       9.3273
    5924       9.1346
    5925       9.4649
    5926       9.2305
    5927       9.5901
    5928       9.2663
    5929       9.4816
    5930       9.6299
    5931       9.9960
    5932       9.4780
    5933       9.7080
    5934       9.5736
    5935       9.3453
    5936       9.8380
    5937       9.1754
    5938       9.5968
    5939       9.3926
    5940       9.5764
    5941       9.1715
    5942      10.0623
    5943       9.2641
    5944       9.3500
    5945       9.7739
    5946       9.2174
    5947       9.0144
    5948       9.3760
    5949       9.2274
    5950       8.7785
    5951       9.6787
    5952       9.1450
    5953       9.6817
    5954       9.0581
    5955       9.3154
    5956       9.0195
    5957       9.7160
    5958       9.4724
    5959       9.0431
    5960       9.2138
    5961       9.8193
    5962      10.3584
    5963       9.2786
    5964       9.3334
    5965       9.1423
    5966       9.2648
    5967       9.0173
    5968       8.9495
    5969       9.5221
    5970       9.3844
    5971       9.1001
    5972       9.0417
    5973       9.0073
    5974       9.4533
    5975       9.5847
    5976       9.5163
    5977       9.7126
    5978      10.1996
    5979       9.8182
    5980      10.3553
    5981       9.8603
    5982      10.1239
    5983       9.9727
    5984       9.2120
    5985       9.0810
    5986      10.3214
    5987       9.9057
    5988      10.5379
    5989      10.1063
    5990       9.4775
    5991       9.5593
    5992       9.9303
    5993       9.8106
    5994       9.8174
    5995      10.4774
    5996      10.0918
    5997      10.4474
    5998      10.0900
    5999      10.7323
    6000      10.1522
    6001      10.8627
    6002      10.1170
    6003       9.9361
    6004       9.8967
    6005       9.9820
    6006       9.5992
    6007      10.1372
    6008       9.3339
    6009       9.9260
    6010      10.4955
    6011      10.4317
    6012      10.1496
    6013       9.8887
    6014       9.8657
    6015       9.9404
    6016       9.7572
    6017      10.0283
    6018      10.2270
    6019       9.8952
    6020       9.0576
    6021       9.6488
    6022      10.1474
    6023       8.7787
    6024       9.5618
    6025       9.6894
    6026      10.1458
    6027       9.3987
    6028      10.4217
    6029       9.5298
    6030      10.2546
    6031      10.2597
    6032       9.5225
    6033       9.5501
    6034       9.4903
    6035      10.1093
    6036      10.0701
    6037       9.7836
    6038      10.8133
    6039       9.9135
    6040      10.1298
    6041       9.6042
    6042      10.1960
    6043      10.0412
    6044       9.4428
    6045       9.7695
    6046      10.1602
    6047       9.8869
    6048       9.8628
    6049      10.1579
    6050      10.1818
    6051      10.6503
    6052       9.5436
    6053      10.0386
    6054      10.9486
    6055      11.0316
    6056      11.1021
    6057      10.5469
    6058      10.0677
    6059      10.0279
    6060      10.1202
    6061      10.4064
    6062      11.4155
    6063      10.1471
    6064       9.9994
    6065      10.5805
    6066      10.3034
    6067      10.1223
    6068      10.2273
    6069      10.0822
    6070      10.8395
    6071      11.3521
    6072      10.7466
    6073      10.3132
    6074       9.5259
    6075      10.3670
    6076      10.4769
    6077      10.7921
    6078      10.8436
    6079      10.6131
    6080      10.7112
    6081      10.1405
    6082      10.3076
    6083      10.4053
    6084      10.6555
    6085      10.5514
    6086      10.2477
    6087      10.5662
    6088       9.6309
    6089       9.9679
    6090      10.2735
    6091      10.3092
    6092       9.7691
    6093      10.0430
    6094       9.6449
    6095      10.2016
    6096      10.1561
    6097       9.6541
    6098      10.4252
    6099       9.7553
    6100      10.0414
    6101      10.1590
    6102       9.0270
    6103      10.2557
    6104       9.9577
    6105      10.0991
    6106       9.5981
    6107       9.2688
    6108      10.6593
    6109       9.9056
    6110      10.2505
    6111       9.7069
    6112       9.9137
    6113       9.3755
    6114      10.0007
    6115       9.8338
    6116       9.8358
    6117       9.4963
    6118       9.9206
    6119       9.4750
    6120       9.7409
    6121       9.5336
    6122      10.5590
    6123      10.0295
    6124      10.2171
    6125      10.3430
    6126       9.6210
    6127       9.3939
    6128       9.6463
    6129       9.3190
    6130       9.7998
    6131       9.3170
    6132       9.1088
    6133       9.3284
    6134       9.2580
    6135       9.7322
    6136       8.8996
    6137       9.2004
    6138       8.8012
    6139       9.5500
    6140       9.6347
    6141       9.9317
    6142       9.4674
    6143       9.3101
    6144       9.6333
    6145       9.5325
    6146       8.6286
    6147       9.3698
    6148       9.3917
    6149       9.4445
    6150       9.2730
    6151       9.7003
    6152       9.5615
    6153      10.0878
    6154      10.0499
    6155      10.1635
    6156       9.3887
    6157       9.3609
    6158       9.1898
    6159       9.0172
    6160       9.2659
    6161       8.8914
    6162       9.7858
    6163       9.5432
    6164       9.7008
    6165       9.7888
    6166       9.3527
    6167       9.5667
    6168       9.6427
    6169       9.8014
    6170       9.6500
    6171      10.0453
    6172       9.8813
    6173       9.6388
    6174       9.5647
    6175       9.2192
    6176      10.1857
    6177       9.3244
    6178       9.4857
    6179       9.3549
    6180       8.9917
    6181       9.1396
    6182       9.0378
    6183       9.4933
    6184      10.0727
    6185       9.8216
    6186       9.7977
    6187       9.3948
    6188       9.2536
    6189      10.1428
    6190      10.2419
    6191      10.6041
    6192      10.3061
    6193       9.8854
    6194       9.8043
    6195       9.6920
    6196       9.7143
    6197       9.7609
    6198       9.5440
    6199       9.5503
    6200       9.6490
    6201       9.6465
    6202       9.7492
    6203       9.3359
    6204       8.6209
    6205       9.3297
    6206       8.5190
    6207       8.6681
    6208       9.2682
    6209       9.2110
    6210      10.1557
    6211       9.9252
    6212       8.9025
    6213       8.9964
    6214       9.6209
    6215       9.2704
    6216       8.9400
    6217       9.3010
    6218       9.4058
    6219       9.3727
    6220       9.8159
    6221       9.2210
    6222       9.0965
    6223       9.0252
    6224       8.7978
    6225       8.5921
    6226       8.7271
    6227       8.6659
    6228       8.3317
    6229       8.9470
    6230       8.9265
    6231       9.1429
    6232       9.5821
    6233       8.8429
    6234       9.2453
    6235       9.2254
    6236       8.7846
    6237       9.6914
    6238       9.4574
    6239       9.1843
    6240       9.2039
    6241       9.8045
    6242       9.1175
    6243       9.9857
    6244       9.2093
    6245       9.4801
    6246       9.2830
    6247       9.3201
    6248       9.1786
    6249       9.5943
    6250       9.8577
    6251      10.1579
    6252       9.9986
    6253       9.4540
    6254      10.3420
    6255       9.2631
    6256       9.8494
    6257      10.0743
    6258       9.3645
    6259       9.4550
    6260      10.1507
    6261       9.8819
    6262       9.7151
    6263      10.1832
    6264       9.8595
    6265       9.5711
    6266       8.8467
    6267       8.8772
    6268       8.9578
    6269       8.8387
    6270       8.7419
    6271       8.8633
    6272       9.0306
    6273       9.1921
    6274       9.6723
    6275       9.4311
    6276       8.6884
    6277       9.3781
    6278       9.2939
    6279       9.9171
    6280       9.5529
    6281       9.9470
    6282       9.4126
    6283      10.4662
    6284       9.8451
    6285       9.9207
    6286       9.6266
    6287       9.5956
    6288      10.2530
    6289       9.6933
    6290       9.5656
    6291       9.8596
    6292       9.9315
    6293      10.3775
    6294       9.9009
    6295      10.1556
    6296      10.1482
    6297       9.5036
    6298       9.8602
    6299       9.2617
    6300       9.8413
    6301       9.8852
    6302      10.2903
    6303       9.6957
    6304       9.7638
    6305      10.0028
    6306       9.9638
    6307      10.4185
    6308       9.8357
    6309       9.9615
    6310       9.9938
    6311      10.5025
    6312      10.7573
    6313      11.3779
    6314      10.1280
    6315       9.8905
    6316      10.8753
    6317      10.7062
    6318      10.8788
    6319      10.2802
    6320       9.6909
    6321      10.2554
    6322      10.4291
    6323      10.4012
    6324      10.3503
    6325      10.1637
    6326      10.0794
    6327       9.8636
    6328      10.4947
    6329      10.4890
    6330       9.9548
    6331      10.1648
    6332       9.5516
    6333       9.9796
    6334       9.9131
    6335       8.9834
    6336       9.9398
    6337      10.3394
    6338       9.7015
    6339       9.5376
    6340       9.9456
    6341      10.5950
    6342       9.8129
    6343      10.6529
    6344       9.7789
    6345      10.0253
    6346      10.2271
    6347      10.2815
    6348       9.9962
    6349       9.6139
    6350      10.0142
    6351       9.9480
    6352       8.9940
    6353       9.4873
    6354       9.9627
    6355       9.6609
    6356      10.3397
    6357      10.0332
    6358      10.1496
    6359      10.3806
    6360      10.0250
    6361      10.2071
    6362      10.6268
    6363       9.6937
    6364       9.7899
    6365      10.5765
    6366      10.2586
    6367      10.4360
    6368      10.8645
    6369       9.9574
    6370      10.2153
    6371       9.8414
    6372       9.8327
    6373      10.1551
    6374      10.7548
    6375      10.4041
    6376      10.0776
    6377      10.6370
    6378      10.2443
    6379       9.7522
    6380      10.5799
    6381      10.2880
    6382      10.1387
    6383      10.4175
    6384      10.0247
    6385      10.2612
    6386       9.9603
    6387      10.2882
    6388       9.7884
    6389      10.3552
    6390       9.7988
    6391      10.1318
    6392       9.7794
    6393       9.6628
    6394       9.1623
    6395       9.7298
    6396       9.6513
    6397       9.5755
    6398       9.0371
    6399       9.5224
    6400       9.4649
    6401       9.4063
    6402       9.0565
    6403       9.0419
    6404       9.3020
    6405       9.9714
    6406       9.5303
    6407       9.1784
    6408       8.3996
    6409       9.1349
    6410       8.7018
    6411       9.1019
    6412       8.8882
    6413       9.1260
    6414       9.5494
    6415       9.2891
    6416       9.1873
    6417       9.1160
    6418       9.7774
    6419       9.5210
    6420       9.7956
    6421       9.1760
    6422       8.8322
    6423       8.4524
    6424       8.8543
    6425       9.3261
    6426       9.5289
    6427       8.9849
    6428       9.2298
    6429       9.6069
    6430       9.1535
    6431       9.2925
    6432       9.3713
    6433       9.3255
    6434       9.6875
    6435       8.8834
    6436       9.0843
    6437       8.7452
    6438       8.5300
    6439       8.7753
    6440       8.5093
    6441       8.8740
    6442       8.9761
    6443       9.4034
    6444       8.7925
    6445       8.9903
    6446       8.5568
    6447       8.2210
    6448       8.7678
    6449       8.4408
    6450       8.7594
    6451       8.4616
    6452       9.4327
    6453       8.7589
    6454       9.2147
    6455       8.5797
    6456       9.5969
    6457       8.8362
    6458       9.5430
    6459       9.5258
    6460       9.3926
    6461       8.9568
    6462       9.2339
    6463       8.7306
    6464       8.7233
    6465       9.1357
    6466       9.0138
    6467       8.6514
    6468       9.6524
    6469      10.1524
    6470       9.0986
    6471       9.0047
    6472       8.9871
    6473       9.2934
    6474       9.0638
    6475       9.2615
    6476       9.1903
    6477       9.2716
    6478       9.0231
    6479       8.9213
    6480       9.0410
    6481       8.8651
    6482       9.1633
    6483       8.0608
    6484       9.0933
    6485       8.5939
    6486       8.4366
    6487       8.5195
    6488       8.2472
    6489       8.5956
    6490       8.2994
    6491       8.3025
    6492       8.3828
    6493       8.8704
    6494       9.0452
    6495       8.4954
    6496       8.2660
    6497       8.9118
    6498       8.6892
    6499       8.8359
    6500       9.2306
    6501       9.0613
    6502       9.1078
    6503       8.4492
    6504       8.3288
    6505       8.6686
    6506       8.4487
    6507       8.9078
    6508       8.9415
    6509       8.9200
    6510       9.1457
    6511       9.4767
    6512       9.2219
    6513       8.3118
    6514       9.2060
    6515       9.1612
    6516       8.6132
    6517       8.3047
    6518       8.7276
    6519       8.7753
    6520       9.0748
    6521       8.7180
    6522       8.9992
    6523       8.4465
    6524       8.5804
    6525       8.5961
    6526       8.7065
    6527       8.6003
    6528       8.4583
    6529       8.0687
    6530       7.8511
    6531       8.1166
    6532       8.7090
    6533       8.2589
    6534       8.3538
    6535       8.2352
    6536       8.3619
    6537       8.0582
    6538       8.3401
    6539       8.2432
    6540       8.8361
    6541       8.4852
    6542       8.3979
    6543       8.8251
    6544       8.6178
    6545       8.8621
    6546       8.0502
    6547       7.8054
    6548       7.9340
    6549       7.7720
    6550       8.5052
    6551       8.2433
    6552       8.0415
    6553       8.2330
    6554       8.4776
    6555       7.9800
    6556       8.5197
    6557       8.2699
    6558       8.5263
    6559       9.0638
    6560       8.7550
    6561       8.6165
    6562       8.8434
    6563       8.7552
    6564       8.7813
    6565       8.4481
    6566       8.4975
    6567       8.1865
    6568       8.8814
    6569       8.4235
    6570       8.3943
    6571       8.9069
    6572       8.5596
    6573       8.6470
    6574       8.8260
    6575       8.9721
    6576       9.4898
    6577       8.7780
    6578       7.6642
    6579       8.5963
    6580       8.1695
    6581       8.0587
    6582       8.2486
    6583       8.7619
    6584       8.2767
    6585       7.6776
    6586       8.1280
    6587       7.9150
    6588       7.8763
    6589       8.2236
    6590       8.3371
    6591       8.3129
    6592       8.8022
    6593       8.7504
    6594       8.3138
    6595       8.9568
    6596       8.9992
    6597       9.0557
    6598       8.2973
    6599       8.9296
    6600       8.9753
    6601       8.6117
    6602       8.8019
    6603       8.8432
    6604       8.9475
    6605       9.0402
    6606       8.9420
    6607       9.2241
    6608       9.4868
    6609       9.2673
    6610       9.2959
    6611       8.7175
    6612       9.3592
    6613       9.1052
    6614       9.5351
    6615       9.1738
    6616       9.0898
    6617       9.0021
    6618       9.1626
    6619       9.1818
    6620       8.7951
    6621       9.3580
    6622       8.5795
    6623       8.9385
    6624       8.7196
    6625       9.0423
    6626       8.3115
    6627       8.6680
    6628       8.9617
    6629       9.2189
    6630       9.4816
    6631       8.6049
    6632       8.1764
    6633       9.0886
    6634       8.1222
    6635       8.2397
    6636       7.7409
    6637       8.6272
    6638       8.4337
    6639       8.2515
    6640       8.0550
    6641       8.0382
    6642       7.8727
    6643       8.1154
    6644       8.4362
    6645       8.2544
    6646       7.2377
    6647       8.0934
    6648       8.3543
    6649       7.5457
    6650       7.2977
    6651       7.4979
    6652       6.7603
    6653       7.2632
    6654       7.6440
    6655       7.1868
    6656       7.9372
    6657       8.1668
    6658       8.0024
    6659       7.3029
    6660       7.5457
    6661       7.6349
    6662       8.2015
    6663       7.8936
    6664       8.2764
    6665       7.6414
    6666       8.3088
    6667       8.2735
    6668       7.5822
    6669       8.0582
    6670       8.4015
    6671       8.3223
    6672       7.7197
    6673       8.0110
    6674       8.4859
    6675       8.6583
    6676       8.6131
    6677       7.9881
    6678       8.2988
    6679       7.7661
    6680       7.8473
    6681       8.0875
    6682       8.3241
    6683       8.2597
    6684       7.8373
    6685       8.1445
    6686       8.4089
    6687       7.7662
    6688       7.4682
    6689       8.3534
    6690       8.4015
    6691       8.4472
    6692       8.1221
    6693       8.1590
    6694       8.1680
    6695       7.7376
    6696       8.1862
    6697       8.8789
    6698       8.8176
    6699       8.5053
    6700       8.5014
    6701       8.3135
    6702       8.0801
    6703       7.9708
    6704       8.5234
    6705       8.5383
    6706       8.5507
    6707       8.7257
    6708       8.5881
    6709       8.6270
    6710       7.9193
    6711       8.6593
    6712       7.9946
    6713       8.3055
    6714       8.0250
    6715       8.4720
    6716       7.4897
    6717       8.3078
    6718       8.5679
    6719       7.8060
    6720       8.1819
    6721       8.5044
    6722       8.5482
    6723       8.5229
    6724       8.1145
    6725       8.4185
    6726       8.0709
    6727       8.2862
    6728       7.8138
    6729       8.2724
    6730       8.5781
    6731       8.5035
    6732       8.3426
    6733       8.7501
    6734       8.9257
    6735       9.3402
    6736       8.9517
    6737       9.1203
    6738       9.5738
    6739       8.8459
    6740       8.8637
    6741       8.5610
    6742       8.9598
    6743       8.5968
    6744       8.6095
    6745       8.5079
    6746       8.9146
    6747       9.1242
    6748       8.5466
    6749       8.4886
    6750       7.9573
    6751       8.4164
    6752       7.8082
    6753       8.7095
    6754       8.3595
    6755       8.8093
    6756       8.7050
    6757       9.2274
    6758       8.5878
    6759       8.7617
    6760       8.3157
    6761       8.8527
    6762       8.6035
    6763       8.2053
    6764       8.6236
    6765       8.3532
    6766       8.4818
    6767       8.5838
    6768       8.4756
    6769       7.8590
    6770       7.7638
    6771       8.6579
    6772       8.2657
    6773       8.5864
    6774       8.4289
    6775       8.3051
    6776       8.5894
    6777       8.0946
    6778       8.1609
    6779       8.2218
    6780       8.5100
    6781       8.4918
    6782       8.5452
    6783       8.5498
    6784       8.0984
    6785       8.4367
    6786       8.9495
    6787       8.5885
    6788       9.4085
    6789       9.4136
    6790       9.1620
    6791       8.2896
    6792       8.5735
    6793       8.7109
    6794       8.9555
    6795       8.5408
    6796       8.5897
    6797       8.2674
    6798       8.0774
    6799       8.0895
    6800       8.8810
    6801       8.2982
    6802       9.0022
    6803       8.9813
    6804       9.2146
    6805       8.9531
    6806       9.0990
    6807       8.7397
    6808       8.4668
    6809       9.1708
    6810       8.9986
    6811       8.9908
    6812       8.7567
    6813       8.7637
    6814       9.0697
    6815       9.1723
    6816       8.9883
    6817       9.1255
    6818       8.9297
    6819       8.7096
    6820       8.9509
    6821       8.4301
    6822       8.8497
    6823       9.0018
    6824       9.3002
    6825       8.7578
    6826       8.7712
    6827       8.9139
    6828       8.6158
    6829       8.6041
    6830       9.6446
    6831       8.9088
    6832       8.9883
    6833       9.1177
    6834       9.6127
    6835       9.1922
    6836       9.9367
    6837       9.6049
    6838       8.8299
    6839       9.5287
    6840       9.6189
    6841      10.0831
    6842       9.6041
    6843       9.4439
    6844       9.5559
    6845       9.0987
    6846       9.8623
    6847       9.5795
    6848       9.5061
    6849       9.9600
    6850       9.8355
    6851       9.3895
    6852      10.1130
    6853      10.2782
    6854       9.6562
    6855       9.6487
    6856       9.7927
    6857      10.0886
    6858       9.8668
    6859       9.9822
    6860      10.5128
    6861      10.3975
    6862      10.4795
    6863       9.9036
    6864       9.5484
    6865      10.3716
    6866      10.4586
    6867      10.1731
    6868      10.4126
    6869       9.8990
    6870      10.1194
    6871       9.3127
    6872       9.7753
    6873       9.8693
    6874      10.3214
    6875       9.8438
    6876      10.3522
    6877      10.3239
    6878      10.7690
    6879      10.4869
    6880      10.7372
    6881      10.9232
    6882      10.4629
    6883      10.8410
    6884      10.3363
    6885      11.0451
    6886      11.2361
    6887      11.2338
    6888      10.3904
    6889      10.9472
    6890      10.5328
    6891      10.6580
    6892      10.9630
    6893       9.6945
    6894      10.3069
    6895       9.7907
    6896      10.4710
    6897      10.1461
    6898       9.9951
    6899       9.8607
    6900       9.8797
    6901       9.9749
    6902       9.7390
    6903       9.9978
    6904       9.7438
    6905       9.7200
    6906      10.2826
    6907       9.9202
    6908       9.6879
    6909       9.5594
    6910      10.3537
    6911       9.7090
    6912       9.8291
    6913       9.9746
    6914       9.6195
    6915      10.3946
    6916      10.6197
    6917      10.1904
    6918      10.6704
    6919      10.3679
    6920      10.3925
    6921      10.3951
    6922      11.1442
    6923      10.6798
    6924      10.0081
    6925      10.0458
    6926       9.4047
    6927       9.7277
    6928       8.9389
    6929       8.5370
    6930       9.1249
    6931       8.3312
    6932       8.4868
    6933       8.8672
    6934       9.4924
    6935       9.1800
    6936       9.2864
    6937       9.6113
    6938       9.1403
    6939       9.2753
    6940       9.2373
    6941       9.0213
    6942       9.2195
    6943       9.7584
    6944       9.2263
    6945       8.9859
    6946       8.7208
    6947       8.5925
    6948       8.5224
    6949       8.9838
    6950       8.6552
    6951       8.7324
    6952       8.8365
    6953       8.5805
    6954       8.7664
    6955       9.1013
    6956       8.8450
    6957       8.8558
    6958       9.4896
    6959       8.6888
    6960       9.2899
    6961       9.5931
    6962       9.2983
    6963       8.7689
    6964       9.1561
    6965       9.0411
    6966       8.9344
    6967       8.9223
    6968       9.3342
    6969       9.2124
    6970       8.8114
    6971       9.2762
    6972       9.7675
    6973       9.1208
    6974       9.2175
    6975       8.6641
    6976       8.2149
    6977       8.9564
    6978       8.7900
    6979       8.4556
    6980       8.7556
    6981       8.7151
    6982       8.6344
    6983       9.1947
    6984       9.3805
    6985       9.1890
    6986       9.0460
    6987       8.6896
    6988       9.6730
    6989       8.3152
    6990       8.9475
    6991       9.3030
    6992       8.9220
    6993       8.8700
    6994       9.0678
    6995       8.6479
    6996       8.6229
    6997       8.8014
    6998       8.9944
    6999       8.1856
    7000       8.8257
    7001       8.5903
    7002       8.5456
    7003       9.1056
    7004      10.0484
    7005       9.5411
    7006       9.5485
    7007       9.3761
    7008       9.6956
    7009       9.4852
    7010       9.5490
    7011       9.4473
    7012       9.4359
    7013       9.1832
    7014       8.7555
    7015       9.1262
    7016       9.0561
    7017       9.4767
    7018       9.2210
    7019       9.5140
    7020       9.5479
    7021       9.4704
    7022      10.0199
    7023       9.8731
    7024       9.8050
    7025       9.9367
    7026       9.5975
    7027      10.0438
    7028       9.6950
    7029      10.0343
    7030       9.8131
    7031       9.1094
    7032       9.5498
    7033       9.6985
    7034       9.6512
    7035       9.6834
    7036       9.6578
    7037       9.6548
    7038       9.4406
    7039       9.9326
    7040       9.6569
    7041      10.5567
    7042      10.8737
    7043      10.2966
    7044      10.2192
    7045      10.4080
    7046      10.1907
    7047       9.8942
    7048      10.4291
    7049       9.6800
    7050      10.2624
    7051       9.9626
    7052       9.1823
    7053       9.5515
    7054       9.4705
    7055       9.8469
    7056       9.9490
    7057       9.6316
    7058       9.6356
    7059       9.3289
    7060       9.2889
    7061       9.4803
    7062       9.5861
    7063       9.9074
    7064       9.6717
    7065       9.9647
    7066       9.5245
    7067       9.3225
    7068       9.5022
    7069       9.9938
    7070       9.1854
    7071       9.7090
    7072       9.4583
    7073      10.6594
    7074      10.5219
    7075      10.1327
    7076      10.8266
    7077      10.8395
    7078      10.9318
    7079      10.7436
    7080      11.2038
    7081      10.9554
    7082      10.6624
    7083      10.3164
    7084      10.7629
    7085      10.6760
    7086      10.2774
    7087      10.2559
    7088      10.0724
    7089      10.3304
    7090      10.1812
    7091      10.1092
    7092      10.3833
    7093      10.2133
    7094      10.3470
    7095      10.3167
    7096      10.7260
    7097      10.4324
    7098      10.3096
    7099       9.9875
    7100      10.2439
    7101      10.0519
    7102       9.8864
    7103      10.3886
    7104      10.3551
    7105      10.2840
    7106      10.5313
    7107       9.8826
    7108      10.7925
    7109      10.0071
    7110       9.6736
    7111      10.0460
    7112       9.4084
    7113       9.8469
    7114       9.5990
    7115       9.6697
    7116       9.5278
    7117       9.2062
    7118       9.2348
    7119       9.6509
    7120      10.0148
    7121       9.7906
    7122       9.4450
    7123       9.5269
    7124       9.1735
    7125       9.7776
    7126       9.8341
    7127      10.4869
    7128      10.4023
    7129      11.0619
    7130       9.9282
    7131      10.6886
    7132      10.0785
    7133       9.7511
    7134       9.8870
    7135      10.5647
    7136       9.9269
    7137      10.0455
    7138      10.6188
    7139       9.9087
    7140       9.5756
    7141       9.9141
    7142       9.7081
    7143       9.6642
    7144       9.5901
    7145       9.7969
    7146       9.6570
    7147       9.7424
    7148       9.6166
    7149       8.9740
    7150       9.7258
    7151       8.9044
    7152       9.1811
    7153       9.2742
    7154       9.8299
    7155       9.3120
    7156       9.5296
    7157       9.2066
    7158       8.7807
    7159       8.7687
    7160       9.4000
    7161       9.8773
    7162       8.9700
    7163       9.5832
    7164       9.7473
    7165      10.4391
    7166      10.1118
    7167      10.4063
    7168       9.6883
    7169      10.4470
    7170      10.2271
    7171      10.0223
    7172       9.7345
    7173       9.5234
    7174       9.2804
    7175       9.5822
    7176       9.0144
    7177       9.0960
    7178       9.6460
    7179       9.3377
    7180       8.8486
    7181       8.5506
    7182       8.6141
    7183       8.7167
    7184       8.6579
    7185       8.8624
    7186       9.1894
    7187       9.3407
    7188       9.7615
    7189       9.5407
    7190       9.7415
    7191       9.6121
    7192       9.7244
    7193       9.1961
    7194       9.8333
    7195       9.2842
    7196       9.9320
    7197       9.0661
    7198       8.5263
    7199       8.9434
    7200       8.9364
    7201       9.4403
    7202       9.4221
    7203       8.8847
    7204       9.5357
    7205       9.5937
    7206       9.4149
    7207       9.6537
    7208       9.5716
    7209       9.7205
    7210       9.1585
    7211       9.7219
    7212      10.0043
    7213       9.5739
    7214       8.7069
    7215       9.1746
    7216       9.1394
    7217       8.7907
    7218       9.3318
    7219       9.0372
    7220       9.6436
    7221       8.4130
    7222       8.5161
    7223       8.7226
    7224       8.9230
    7225       9.1065
    7226       9.0466
    7227       8.7770
    7228       8.9763
    7229       9.5078
    7230       9.1763
    7231       8.8561
    7232       9.1398
    7233       8.4798
    7234       8.7554
    7235       9.2712
    7236       9.2675
    7237       9.4810
    7238       9.6681
    7239       8.9912
    7240       9.0471
    7241       9.1213
    7242       9.0807
    7243       8.7157
    7244       8.8709
    7245       8.5851
    7246       8.8062
    7247       9.2430
    7248       8.6787
    7249       8.3561
    7250       8.4651
    7251       8.7739
    7252       8.5630
    7253       8.3366
    7254       8.5129
    7255       8.5970
    7256       8.5503
    7257       8.7170
    7258       9.7489
    7259       9.2133
    7260       8.9897
    7261       9.9821
    7262       9.2041
    7263       9.1851
    7264       8.5805
    7265       8.8809
    7266       9.3059
    7267       9.4924
    7268       9.1888
    7269       9.2000
    7270       9.4185
    7271       9.2936
    7272       9.3989
    7273       9.3102
    7274       9.2236
    7275       9.0481
    7276       8.4180
    7277       8.6691
    7278       9.0823
    7279       8.1290
    7280       9.4088
    7281       8.8477
    7282       8.5722
    7283       9.1265
    7284       9.1567
    7285       9.0683
    7286       8.9945
    7287       9.1264
    7288       8.8688
    7289       9.4162
    7290       8.9679
    7291       9.0131
    7292       8.6798
    7293       8.0534
    7294       8.2696
    7295       8.2446
    7296       8.3854
    7297       8.3134
    7298       9.3531
    7299       8.9315
    7300       9.1587
    7301       8.8381
    7302       9.3834
    7303       9.4430
    7304       9.3833
    7305       9.6116
    7306       9.8199
    7307       9.2176
    7308       8.6542
    7309       9.4536
    7310       8.3850
    7311       8.9489
    7312       9.0217
    7313       8.9684
    7314       9.2098
    7315       9.9095
    7316       8.7654
    7317       9.1512
    7318       9.0843
    7319       9.4149
    7320       9.3728
    7321       9.1502
    7322       8.9010
    7323       8.8182
    7324       9.5942
    7325       9.2527
    7326       9.7772
    7327       9.5202
    7328       9.2911
    7329       8.6489
    7330       8.5572
    7331       9.2364
    7332       8.4998
    7333       8.7387
    7334       8.7022
    7335       9.1716
    7336       8.7474
    7337       8.8489
    7338       9.3225
    7339       9.3003
    7340       9.2697
    7341       9.8760
    7342       9.8469
    7343       9.7496
    7344       9.6639
    7345       9.7985
    7346       9.8155
    7347       9.7797
    7348       9.3939
    7349       9.7412
    7350       9.2774
    7351       8.9674
    7352       9.0052
    7353       9.2430
    7354       9.6871
    7355       9.5163
    7356       9.5339
    7357       8.8783
    7358       9.3591
    7359       9.1447
    7360       8.8965
    7361       9.2280
    7362       9.5941
    7363       9.1752
    7364       8.6277
    7365       8.7894
    7366       9.1214
    7367       9.5593
    7368       9.4303
    7369       8.6467
    7370       8.8794
    7371       9.0661
    7372       9.4386
    7373       9.2089
    7374       9.5508
    7375       9.1117
    7376       9.5687
    7377      10.2618
    7378      10.4084
    7379      10.6798
    7380      10.1044
    7381       9.7032
    7382       9.2597
    7383       9.5922
    7384       9.6653
    7385      10.1202
    7386       9.3720
    7387       9.7737
    7388      10.2228
    7389      10.0348
    7390       9.5561
    7391       9.5599
    7392       9.5140
    7393       9.5663
    7394       9.9808
    7395      10.1367
    7396      10.1729
    7397      10.1837
    7398      10.0491
    7399      10.3661
    7400      10.8117
    7401      10.2629
    7402       9.7747
    7403       9.4994
    7404       9.7071
    7405       9.6401
    7406       9.1314
    7407       9.4345
    7408      10.1151
    7409       9.2615
    7410       9.0540
    7411       9.7877
    7412      10.0136
    7413       9.5930
    7414       9.6097
    7415       9.6677
    7416       9.7702
    7417       9.3723
    7418       9.3919
    7419       8.9957
    7420       8.7214
    7421       8.3787
    7422       8.9028
    7423       8.6808
    7424       8.8002
    7425       9.1716
    7426       8.6965
    7427       8.8439
    7428       8.5400
    7429       9.4067
    7430       8.9604
    7431       8.6823
    7432       9.0238
    7433       8.4249
    7434       9.3030
    7435       9.6713
    7436       8.8075
    7437       8.9982
    7438       8.3638
    7439       9.0996
    7440       8.9161
    7441       8.9165
    7442       9.2410
    7443       9.4051
    7444       9.0651
    7445       9.3903
    7446       8.6045
    7447       8.4377
    7448       8.5996
    7449       8.7132
    7450       8.9023
    7451       8.5989
    7452       8.5192
    7453       8.3688
    7454       8.3683
    7455       8.5493
    7456       8.7428
    7457       8.6134
    7458       8.8390
    7459       8.7004
    7460       8.7750
    7461       8.7828
    7462       8.8542
    7463       9.1266
    7464       9.7562
    7465       9.6627
    7466       9.5073
    7467       9.2937
    7468       9.6404
    7469       9.7129
    7470      10.1526
    7471       9.4865
    7472      10.1123
    7473       9.6350
    7474       9.5926
    7475       9.4915
    7476       9.8657
    7477       9.3269
    7478       8.8057
    7479       8.8793
    7480       8.8137
    7481       9.3421
    7482       9.7636
    7483       9.7718
    7484       9.8580
    7485       9.5385
    7486       9.2635
    7487       9.2515
    7488       8.7912
    7489       9.0938
    7490       9.9197
    7491       9.5389
    7492       9.2229
    7493       9.4078
    7494       8.4558
    7495       8.9819
    7496       9.2789
    7497       9.5553
    7498       9.2369
    7499      10.1275
    7500       9.8581
    7501      10.0956
    7502      10.1586
    7503       9.2170
    7504       9.5256
    7505       9.1960
    7506       9.3872
    7507       8.7832
    7508       9.1318
    7509       9.5268
    7510       9.4065
    7511       9.2968
    7512       9.3839
    7513       8.9018
    7514       8.4328
    7515       9.2472
    7516       8.4922
    7517       8.9718
    7518       9.1368
    7519       9.5845
    7520       9.1836
    7521       9.9068
    7522       9.4493
    7523       9.7351
    7524       9.5008
    7525       9.3202
    7526       9.4362
    7527       9.5033
    7528      10.1564
    7529       9.7432
    7530      10.0514
    7531       9.9522
    7532       9.4587
    7533       9.5186
    7534       9.6802
    7535       9.7446
    7536       9.0734
    7537       8.5821
    7538       8.7989
    7539       9.0981
    7540       9.3492
    7541       9.2164
    7542       9.3109
    7543       8.9185
    7544       8.8159
    7545       8.7606
    7546       8.8533
    7547       8.5659
    7548       8.0688
    7549       8.5917
    7550       8.4108
    7551       9.1486
    7552       8.5492
    7553       8.3817
    7554       8.8766
    7555       8.2478
    7556       8.3615
    7557       8.9581
    7558       7.9495
    7559       8.3320
    7560       8.0699
    7561       8.3225
    7562       8.5593
    7563       8.7744
    7564       8.4996
    7565       8.4297
    7566       8.6124
    7567       8.5005
    7568       8.7752
    7569       7.9313
    7570       8.6644
    7571       8.4502
    7572       8.6435
    7573       8.4983
    7574       7.8891
    7575       8.6587
    7576       8.4457
    7577       8.4951
    7578       8.6845
    7579       8.3116
    7580       8.6950
    7581       8.3518
    7582       9.1114
    7583       8.6543
    7584       8.3739
    7585       8.6195
    7586       8.4658
    7587       8.1621
    7588       8.8212
    7589       8.1783
    7590       8.8377
    7591       8.3167
    7592       8.5412
    7593       8.2705
    7594       9.1093
    7595       8.6289
    7596       8.2631
    7597       8.4567
    7598       8.4666
    7599       8.6494
    7600       8.5012
    7601       8.7063
    7602       8.2210
    7603       8.4860
    7604       8.8771
    7605       8.6910
    7606       8.1746
    7607       8.8652
    7608       8.8971
    7609       8.8512
    7610       8.0676
    7611       8.2747
    7612       8.7301
    7613       8.1812
    7614       8.6354
    7615       8.5461
    7616       8.4937
    7617       9.0591
    7618       8.8516
    7619       9.1727
    7620       8.7996
    7621       8.8948
    7622       9.2974
    7623       7.9320
    7624       8.4956
    7625       8.5559
    7626       9.1775
    7627       8.8760
    7628       8.4082
    7629       8.1531
    7630       8.4928
    7631       8.4502
    7632       8.3396
    7633       8.6389
    7634       8.1645
    7635       8.0050
    7636       8.4899
    7637       8.8415
    7638       7.8267
    7639       8.4770
    7640       8.1065
    7641       8.7794
    7642       8.7517
    7643       7.8875
    7644       8.1192
    7645       8.5178
    7646       8.9162
    7647       8.7811
    7648       8.9201
    7649       8.8240
    7650       9.2881
    7651       8.4330
    7652       9.2163
    7653       8.2619
    7654       8.5863
    7655       8.5452
    7656       8.5348
    7657       8.2797
    7658       9.6368
    7659       8.5132
    7660       8.6269
    7661       8.3493
    7662       8.8005
    7663       9.2723
    7664       8.4281
    7665       8.7407
    7666       8.9430
    7667       8.3063
    7668       9.0690
    7669       8.6669
    7670       8.6024
    7671       9.5420
    7672       9.0226
    7673       9.1965
    7674       8.8234
    7675       7.9942
    7676       8.5521
    7677       9.3163
    7678       8.8288
    7679       8.5777
    7680       8.5591
    7681       7.6756
    7682       8.5414
    7683       8.0739
    7684       7.7578
    7685       8.5124
    7686       8.7155
    7687       9.1763
    7688       9.3355
    7689       8.4868
    7690       8.7780
    7691       8.8543
    7692       8.2755
    7693       8.9319
    7694       9.2030
    7695       8.8074
    7696       9.5203
    7697       8.7010
    7698       8.1427
    7699       9.2694
    7700       9.0646
    7701       9.0085
    7702       8.4601
    7703       8.9632
    7704       8.6959
    7705       8.8718
    7706       9.6499
    7707       8.8596
    7708       8.0563
    7709       8.2547
    7710       8.4865
    7711       8.3414
    7712       9.1229
    7713       8.5760
    7714       8.8446
    7715       8.3647
    7716       8.0376
    7717       8.7421
    7718       8.5528
    7719       8.4742
    7720       7.8710
    7721       8.8685
    7722       8.4752
    7723       8.5325
    7724       8.5815
    7725       8.4654
    7726       8.7244
    7727       8.3821
    7728       8.5823
    7729       7.9122
    7730       8.6886
    7731       7.4102
    7732       8.1046
    7733       8.1549
    7734       7.6319
    7735       8.3363
    7736       8.2277
    7737       8.3912
    7738       8.0412
    7739       8.5032
    7740       8.2655
    7741       8.5959
    7742       8.2123
    7743       8.6013
    7744       8.6845
    7745       8.7373
    7746       8.6363
    7747       9.0950
    7748       9.0691
    7749       9.5762
    7750       8.7944
    7751       9.0744
    7752       9.1502
    7753       9.6267
    7754       9.2873
    7755       9.6445
    7756       9.0360
    7757       9.8520
    7758       8.5408
    7759       9.2584
    7760       9.4407
    7761       9.8461
    7762      10.5248
    7763      10.1575
    7764       9.6037
    7765      10.1973
    7766       9.8206
    7767      10.0521
    7768      10.4099
    7769       9.6878
    7770       9.7077
    7771       9.5979
    7772       9.4653
    7773       9.8773
    7774       9.2012
    7775       9.5930
    7776       9.2006
    7777       9.1203
    7778       9.2643
    7779       9.5550
    7780       9.5943
    7781       8.8435
    7782       9.3974
    7783       9.7651
    7784       9.6246
    7785      10.1125
    7786       9.7364
    7787       8.7959
    7788       8.8892
    7789       9.5541
    7790       9.5544
    7791       9.4985
    7792       9.9032
    7793       9.8115
    7794      10.0323
    7795       9.2571
    7796       9.3448
    7797       9.2742
    7798       8.8023
    7799       9.1793
    7800       8.9618
    7801       9.4788
    7802       8.8877
    7803       8.9390
    7804       8.9746
    7805       9.7079
    7806       8.4162
    7807       9.3749
    7808       9.4104
    7809       9.2164
    7810       9.4251
    7811       9.2289
    7812       9.7954
    7813      10.1048
    7814       9.8619
    7815       9.4283
    7816       9.7088
    7817       9.3031
    7818       9.0588
    7819       9.6668
    7820       9.3747
    7821       9.2834
    7822       9.8366
    7823       9.0763
    7824       9.1376
    7825       9.1291
    7826       8.9459
    7827       8.8504
    7828       8.9880
    7829       9.4934
    7830       9.3108
    7831       9.0082
    7832       8.9251
    7833       9.2980
    7834       9.8047
    7835       9.3755
    7836       9.4068
    7837      10.0181
    7838       9.3780
    7839       9.0664
    7840       8.8882
    7841       8.7583
    7842       8.8662
    7843       8.0986
    7844       8.7432
    7845       8.3770
    7846       8.9304
    7847       8.8567
    7848       8.3092
    7849       8.1617
    7850       8.8658
    7851       8.8616
    7852       8.6878
    7853       8.7333
    7854       8.8336
    7855       8.6805
    7856       9.1140
    7857       8.9919
    7858       9.7187
    7859       9.7049
    7860       9.4432
    7861       9.0745
    7862       8.6953
    7863       8.6153
    7864       8.1266
    7865       8.7553
    7866       8.6811
    7867       9.0027
    7868       8.9037
    7869       9.1332
    7870       9.3430
    7871       8.7640
    7872       8.7164
    7873       9.3954
    7874       9.2913
    7875       9.3278
    7876       9.7800
    7877       8.8360
    7878       9.2655
    7879       9.3233
    7880       9.9586
    7881       9.0723
    7882       9.2748
    7883       9.2895
    7884       8.4449
    7885       8.6363
    7886       8.7867
    7887       9.4184
    7888       9.4464
    7889       9.3870
    7890       8.7094
    7891       9.4723
    7892       9.2219
    7893       9.1228
    7894       9.9597
    7895       8.7988
    7896       8.5216
    7897       8.2998
    7898       8.0912
    7899       8.6519
    7900       9.2538
    7901       8.6351
    7902       8.1539
    7903       8.5674
    7904       8.2645
    7905       8.3072
    7906       8.5800
    7907       8.2700
    7908       8.6053
    7909       8.6748
    7910       8.7561
    7911       8.6224
    7912       8.8488
    7913       8.3040
    7914       8.2423
    7915       8.9126
    7916       9.0158
    7917       9.1052
    7918       9.0103
    7919       8.8593
    7920       8.1421
    7921       8.6408
    7922       8.6232
    7923       9.0177
    7924       8.9754
    7925       9.0830
    7926       9.1762
    7927       8.3708
    7928       8.8810
    7929       8.7779
    7930       9.3323
    7931       9.1663
    7932       8.6362
    7933       8.4457
    7934       8.6665
    7935       8.7180
    7936       8.6572
    7937       9.0666
    7938       9.4278
    7939       9.0177
    7940       9.2388
    7941       9.3988
    7942       9.3738
    7943       9.3472
    7944       9.3755
    7945       9.9101
    7946       9.0604
    7947       8.8173
    7948       9.3388
    7949       9.3241
    7950       9.1869
    7951       9.3534
    7952       8.4629
    7953       9.2376
    7954       9.5080
    7955       8.8479
    7956       9.4102
    7957       9.1737
    7958       9.3337
    7959       9.2869
    7960       8.9645
    7961       9.3900
    7962       9.0226
    7963       9.0987
    7964       9.6810
    7965       9.1037
    7966       9.3485
    7967       9.3078
    7968       9.9059
    7969       9.4187
    7970       9.2809
    7971       9.3609
    7972       9.3280
    7973       9.3762
    7974       8.8693
    7975       9.4763
    7976       9.0729
    7977       9.1079
    7978       8.9602
    7979       8.8452
    7980       8.9535
    7981       9.3722
    7982       9.0823
    7983       9.1473
    7984       9.2080
    7985       9.5356
    7986       9.8701
    7987       9.5363
    7988      10.3285
    7989      10.8194
    7990       9.5988
    7991       9.5849
    7992       9.8887
    7993       9.3113
    7994       9.2844
    7995       8.8632
    7996       9.6406
    7997       8.8805
    7998       9.0823
    7999       9.1870
    8000       8.9502
    8001      10.0853
    8002       9.1813
    8003       9.8084
    8004       9.8462
    8005       9.6024
    8006       9.6488
    8007       9.6981
    8008       9.4911
    8009      10.2101
    8010       9.8172
    8011       9.7652
    8012       9.7920
    8013      10.4289
    8014       9.3068
    8015       9.8070
    8016      10.1968
    8017       9.8619
    8018      10.0796
    8019       9.1370
    8020       9.9592
    8021      10.0242
    8022       9.8716
    8023       9.6191
    8024       9.6928
    8025       9.1937
    8026       9.9763
    8027       9.4070
    8028       9.2767
    8029       9.6717
    8030       9.0046
    8031       9.3667
    8032       8.7234
    8033       9.2665
    8034       8.4762
    8035       8.8665
    8036       9.0466
    8037       9.1015
    8038       8.6199
    8039       9.2783
    8040       8.8200
    8041       9.0737
    8042       8.6787
    8043       8.4721
    8044       8.8823
    8045       9.2088
    8046       8.6945
    8047       8.5848
    8048       9.0680
    8049       9.5836
    8050       9.5166
    8051       9.3908
    8052       9.9877
    8053       9.4266
    8054       9.1500
    8055       8.6119
    8056       9.1689
    8057       9.1770
    8058       9.5428
    8059       8.9007
    8060       9.0955
    8061       9.2133
    8062       9.0673
    8063       9.4162
    8064       9.3119
    8065       9.1277
    8066       8.5849
    8067       9.1398
    8068       8.9034
    8069       8.7761
    8070       8.9732
    8071       8.2462
    8072       8.4540
    8073       9.1382
    8074       8.5970
    8075       9.2073
    8076       8.8896
    8077       8.9198
    8078       9.3999
    8079       9.2343
    8080       9.1077
    8081       8.4571
    8082       8.8241
    8083       8.5789
    8084       8.6876
    8085       8.5301
    8086       9.3094
    8087       8.7448
    8088       9.1775
    8089       8.7683
    8090       9.6002
    8091       9.1041
    8092       9.2055
    8093       9.0374
    8094       9.2858
    8095       8.9932
    8096       9.6303
    8097       9.3863
    8098       9.3590
    8099       9.7083
    8100       9.4450
    8101       9.4381
    8102       8.9736
    8103       8.9932
    8104       8.4897
    8105       9.0221
    8106       9.1762
    8107       8.7952
    8108       8.3372
    8109       8.3342
    8110       8.5589
    8111       8.6398
    8112       8.5219
    8113       8.1990
    8114       8.0246
    8115       8.1626
    8116       8.2339
    8117       8.7863
    8118       8.3662
    8119       8.4308
    8120       8.1469
    8121       8.0096
    8122       8.5121
    8123       8.0647
    8124       8.3101
    8125       8.6681
    8126       8.7385
    8127       8.0638
    8128       8.6374
    8129       8.0748
    8130       8.4557
    8131       8.6608
    8132       8.3011
    8133       8.5375
    8134       8.7312
    8135       8.4240
    8136       8.4515
    8137       9.1012
    8138       9.6918
    8139       9.0470
    8140       9.5777
    8141       8.9851
    8142       7.9134
    8143       8.7601
    8144       8.5196
    8145       8.4529
    8146       9.0525
    8147       8.5993
    8148       8.6300
    8149       7.9897
    8150       7.6880
    8151       8.5120
    8152       8.1569
    8153       8.2525
    8154       8.4754
    8155       9.1519
    8156       8.2383
    8157       9.4350
    8158       9.6255
    8159       8.6364
    8160       8.4450
    8161       9.5046
    8162       8.1504
    8163       9.1037
    8164       8.4846
    8165       9.0681
    8166       8.8403
    8167       8.8807
    8168       8.7136
    8169       8.8224
    8170       8.9064
    8171       9.0597
    8172       9.2789
    8173       9.2175
    8174       8.6386
    8175       8.8109
    8176       8.8953
    8177       8.5896
    8178       8.6898
    8179       8.7407
    8180       8.9924
    8181       8.9002
    8182       8.7379
    8183       8.5618
    8184       8.7512
    8185       8.9001
    8186       8.5507
    8187       8.8671
    8188       8.5755
    8189       8.6655
    8190       8.7982
    8191       9.0888
    8192       9.1288
    8193       8.9198
    8194       9.3968
    8195       9.4065
    8196       8.9702
    8197       9.9174
    8198       8.8969
    8199       8.7833
    8200       9.1584
    8201       8.7247
    8202       8.4902
    8203       8.7421
    8204       8.2413
    8205       8.7702
    8206       8.8157
    8207       8.6346
    8208       8.8590
    8209       8.8309
    8210       8.5288
    8211       8.5950
    8212       7.8448
    8213       8.3128
    8214       8.8709
    8215       8.6383
    8216       8.1862
    8217       8.6505
    8218       8.3083
    8219       8.9425
    8220       8.6023
    8221       8.1859
    8222       8.5280
    8223       8.0732
    8224       8.0735
    8225       8.1879
    8226       8.9282
    8227       9.0496
    8228       8.9619
    8229       8.6253
    8230       9.1195
    8231       9.2703
    8232       9.0209
    8233       8.9946
    8234       9.3223
    8235       9.2987
    8236       8.5169
    8237       9.0770
    8238       8.0420
    8239       8.3675
    8240       8.0898
    8241       8.6032
    8242       8.4111
    8243       8.1611
    8244       9.0060
    8245       8.3471
    8246       8.5153
    8247       8.3101
    8248       8.4198
    8249       8.6772
    8250       8.7572
    8251       8.4003
    8252       8.3844
    8253       9.2540
    8254       8.8531
    8255       9.0964
    8256       8.3300
    8257       8.4017
    8258       8.5275
    8259       8.6128
    8260       8.1058
    8261       8.1524
    8262       7.9213
    8263       7.9278
    8264       8.0104
    8265       8.7450
    8266       8.4698
    8267       8.4645
    8268       8.5072
    8269       8.3660
    8270       8.8859
    8271       8.6521
    8272       8.7994
    8273       8.9705
    8274       8.6787
    8275       8.5142
    8276       8.8630
    8277       9.0670
    8278       8.4255
    8279       9.2872
    8280       8.9394
    8281       8.2478
    8282       9.0286
    8283       8.2685
    8284       8.7784
    8285       8.6635
    8286       8.9843
    8287       8.3573
    8288       8.6839
    8289       8.0412
    8290       8.0280
    8291       8.3588
    8292       7.9228
    8293       8.4020
    8294       8.3416
    8295       8.5925
    8296       8.6562
    8297       8.1341
    8298       8.2715
    8299       8.6492
    8300       9.2447
    8301       8.4779
    8302       8.5200
    8303       8.4513
    8304       8.8574
    8305       7.9706
    8306       8.6554
    8307       8.2653
    8308       8.5461
    8309       8.8323
    8310       8.7716
    8311       8.3182
    8312       8.4347
    8313       8.6056
    8314       8.2278
    8315       8.7129
    8316       8.7616
    8317       8.6589
    8318       8.0785
    8319       7.8979
    8320       7.9763
    8321       8.6090
    8322       8.6972
    8323       8.9584
    8324       8.8599
    8325       8.5622
    8326       9.1262
    8327       8.9734
    8328       8.6989
    8329       8.5358
    8330       8.2980
    8331       8.9050
    8332       9.1906
    8333       9.0828
    8334       8.6754
    8335       8.2730
    8336       7.9906
    8337       8.3429
    8338       9.0452
    8339       9.0073
    8340       8.3498
    8341       8.3330
    8342       8.3427
    8343       7.9627
    8344       8.0403
    8345       8.2703
    8346       8.3802
    8347       8.3944
    8348       7.9224
    8349       8.0879
    8350       8.3076
    8351       8.1173
    8352       9.0098
    8353       8.6559
    8354       8.5395
    8355       8.6560
    8356       8.9956
    8357       8.7734
    8358       8.2885
    8359       9.0558
    8360       8.9020
    8361       9.3562
    8362       8.6802
    8363       8.7992
    8364       8.4374
    8365       8.8083
    8366       8.5359
    8367       9.2303
    8368       9.1598
    8369       9.2695
    8370       9.3237
    8371       8.4598
    8372       9.1808
    8373       9.0488
    8374       9.5697
    8375       9.0301
    8376       8.8561
    8377       8.5991
    8378       9.6070
    8379       8.3032
    8380       9.1735
    8381       8.8252
    8382       9.0708
    8383       9.0528
    8384       8.8793
    8385       9.5292
    8386       8.5277
    8387       8.4015
    8388       8.3254
    8389       8.3584
    8390       8.2868
    8391       8.4705
    8392       8.5863
    8393       8.7574
    8394       9.2150
    8395       9.0646
    8396       9.2711
    8397       8.7667
    8398       8.9664
    8399       8.5999
    8400       9.1725
    8401       8.4143
    8402       8.9269
    8403       9.0583
    8404       8.9345
    8405       8.4383
    8406       8.5357
    8407       8.4726
    8408       9.3926
    8409       8.6693
    8410       8.3235
    8411       9.3194
    8412       8.9398
    8413       8.7110
    8414       8.5857
    8415       9.2010
    8416       9.3001
    8417       9.3286
    8418       8.9182
    8419       9.6111
    8420       9.3038
    8421       9.1972
    8422       8.8578
    8423       9.1318
    8424       9.6372
    8425       9.4461
    8426       8.5682
    8427       8.5897
    8428       8.8478
    8429       9.0492
    8430       9.6681
    8431       9.6987
    8432       9.4883
    8433       9.8445
    8434       9.4937
    8435       9.1908
    8436       9.6043
    8437       9.3931
    8438       8.8274
    8439       9.2366
    8440       9.4597
    8441       8.8802
    8442       9.1158
    8443       9.0199
    8444       8.6160
    8445       8.1754
    8446       8.6501
    8447       8.6157
    8448       9.0017
    8449       8.8067
    8450       8.6240
    8451       9.0840
    8452       8.3924
    8453       9.1012
    8454       8.0863
    8455       7.9290
    8456       8.9787
    8457       8.3194
    8458       8.0441
    8459       8.6917
    8460       8.4331
    8461       8.6892
    8462       8.3659
    8463       8.0385
    8464       9.0721
    8465       8.4502
    8466       8.8979
    8467       8.8953
    8468       8.5806
    8469       8.8059
    8470       8.8892
    8471       8.9137
    8472       8.7884
    8473       8.3368
    8474       8.1559
    8475       8.6296
    8476       8.7250
    8477       8.0876
    8478       8.4120
    8479       8.3392
    8480       8.0999
    8481       7.9283
    8482       7.9840
    8483       7.9168
    8484       8.2162
    8485       8.2277
    8486       8.6372
    8487       8.7435
    8488       8.6285
    8489       8.2338
    8490       8.1606
    8491       8.4789
    8492       8.3288
    8493       8.5992
    8494       9.0325
    8495       7.9522
    8496       8.7226
    8497       8.2692
    8498       8.4738
    8499       8.1844
    8500       8.4182
    8501       8.2869
    8502       9.0390
    8503       8.7217
    8504       8.6262
    8505       8.3903
    8506       9.1142
    8507       8.7616
    8508       9.1862
    8509       8.8499
    8510       8.8674
    8511       8.0739
    8512       8.7565
    8513       8.0764
    8514       8.0174
    8515       8.0627
    8516       8.4004
    8517       8.1885
    8518       8.3493
    8519       8.4052
    8520       8.1171
    8521       8.4661
    8522       8.5405
    8523       8.1779
    8524       8.2329
    8525       8.4800
    8526       8.9428
    8527       8.7965
    8528       8.2063
    8529       7.5320
    8530       8.1594
    8531       7.6434
    8532       7.7000
    8533       8.2831
    8534       8.2301
    8535       8.5431
    8536       8.4480
    8537       7.9510
    8538       8.2773
    8539       7.5930
    8540       7.8093
    8541       7.4796
    8542       8.0010
    8543       8.0011
    8544       8.4877
    8545       8.3379
    8546       8.5095
    8547       8.7211
    8548       9.2166
    8549       8.5997
    8550       9.4957
    8551       8.9418
    8552       8.5709
    8553       8.2847
    8554       9.0188
    8555       8.6717
    8556       8.8580
    8557       8.8427
    8558       8.8351
    8559       9.1770
    8560       8.7375
    8561       8.7274
    8562       8.8316
    8563       8.8781
    8564       8.9217
    8565       8.5762
    8566       9.1080
    8567       8.9505
    8568       8.7999
    8569       8.9529
    8570       8.3834
    8571       9.4702
    8572       8.8866
    8573       8.6269
    8574       8.9346
    8575       8.7097
    8576       8.5576
    8577       8.5593
    8578       8.1988
    8579       8.8537
    8580       8.9141
    8581       8.5072
    8582       9.5360
    8583       8.8044
    8584       8.7717
    8585       8.8852
    8586       8.7464
    8587       8.3547
    8588       8.4764
    8589       8.4931
    8590       8.5533
    8591       8.0622
    8592       8.7175
    8593       8.3473
    8594       8.4037
    8595       8.3047
    8596       7.9313
    8597       8.2416
    8598       8.5693
    8599       8.2381
    8600       8.4800
    8601       7.7718
    8602       8.5000
    8603       8.6924
    8604       8.6340
    8605       8.6507
    8606       8.4487
    8607       8.2801
    8608       7.9631
    8609       7.9912
    8610       7.8784
    8611       7.8038
    8612       8.6953
    8613       7.9154
    8614       8.0276
    8615       8.5217
    8616       8.1495
    8617       7.8296
    8618       7.4375
    8619       8.1973
    8620       7.9628
    8621       8.4035
    8622       8.5752
    8623       8.6013
    8624       8.9419
    8625       8.9470
    8626       8.6695
    8627       8.6223
    8628       8.4308
    8629       9.0959
    8630       8.1983
    8631       8.3019
    8632       8.5684
    8633       8.5884
    8634       8.1850
    8635       8.1157
    8636       8.1224
    8637       7.5971
    8638       8.4153
    8639       8.1345
    8640       8.4303
    8641       9.0001
    8642       9.0835
    8643       8.8495
    8644       9.0545
    8645       8.3510
    8646       8.6888
    8647       8.7820
    8648       9.0794
    8649       8.7850
    8650       8.7301
    8651       8.8447
    8652       9.3794
    8653       8.8947
    8654       8.5725
    8655       8.6758
    8656       8.8123
    8657       9.0165
    8658       9.4210
    8659       9.1816
    8660       9.6213
    8661       9.6005
    8662       9.6101
    8663       8.6927
    8664       9.1586
    8665       8.6331
    8666       9.1244
    8667       8.9121
    8668       9.2650
    8669       9.4198
    8670       9.0721
    8671       9.0380
    8672       8.3792
    8673       8.9575
    8674       8.5864
    8675       8.4198
    8676       8.9784
    8677       9.3763
    8678       8.1706
    8679       8.7964
    8680       8.7864
    8681       9.4073
    8682       8.1020
    8683       8.5796
    8684       8.9610
    8685       8.5038
    8686       8.7217
    8687       8.8047
    8688       9.0176
    8689       8.4368
    8690       8.4016
    8691       8.3499
    8692       8.6465
    8693       8.0543
    8694       8.5393
    8695       8.6727
    8696       8.3187
    8697       8.1935
    8698       8.7309
    8699       8.1186
    8700       8.9552
    8701       8.5845
    8702       8.5573
    8703       8.1217
    8704       8.7030
    8705       8.3535
    8706       8.2660
    8707       8.6333
    8708       8.4220
    8709       8.3216
    8710       8.3800
    8711       8.5315
    8712       7.8998
    8713       8.9687
    8714       8.8272
    8715       8.4036
    8716       8.4096
    8717       8.1767
    8718       8.5811
    8719       8.2216
    8720       8.2998
    8721       8.6483
    8722       8.1592
    8723       8.6507
    8724       8.7314
    8725       8.8510
    8726       8.9191
    8727       8.8174
    8728       8.4091
    8729       8.8799
    8730       8.1855
    8731       8.6885
    8732       9.1249
    8733       8.3352
    8734       8.8108
    8735       8.3937
    8736       7.9682
    8737       7.9751
    8738       8.4852
    8739       8.0881
    8740       7.7311
    8741       8.1170
    8742       8.5543
    8743       8.5670
    8744       8.6638
    8745       8.5327
    8746       9.1849
    8747       8.7049
    8748       9.3251
    8749       8.7692
    8750       8.9505
    8751       8.5209
    8752       8.7343
    8753       8.9784
    8754       9.3129
    8755       8.5992
    8756       8.8742
    8757       8.5690
    8758       8.5940
    8759       9.1087
    8760       9.3967
    8761       8.5069
    8762       8.8626
    8763       9.0830
    8764       8.9172
    8765       8.6839
    8766       9.4719
    8767       9.0788
    8768       9.5658
    8769       9.2151
    8770       9.1654
    8771       9.1998
    8772       9.6996
    8773       8.8507
    8774       9.0183
    8775       9.3809
    8776       8.7574
    8777       8.9996
    8778       9.8261
    8779       9.1244
    8780       8.8437
    8781       9.0165
    8782       8.8035
    8783       8.3693
    8784       8.0638
    8785       7.8113
    8786       8.0443
    8787       8.4149
    8788       8.0728
    8789       7.9964
    8790       7.7380
    8791       8.8407
    8792       9.0862
    8793       8.4739
    8794       8.9340
    8795       8.8914
    8796       9.2395
    8797       9.2390
    8798       8.7889
    8799       9.3740
    8800       9.7754
    8801       9.9859
    8802       9.2193
    8803       9.5259
    8804       9.7352
    8805       9.7077
    8806       9.3621
    8807       9.3262
    8808       9.5673
    8809       9.2985
    8810       9.5681
    8811       9.6266
    8812       9.5198
    8813       9.3080
    8814       9.4733
    8815       9.1416
    8816       8.8071
    8817       8.9332
    8818       9.4225
    8819       9.2762
    8820       9.9216
    8821      10.0450
    8822       9.5601
    8823       8.8851
    8824       9.4286
    8825       9.0444
    8826       9.1188
    8827       9.1564
    8828       9.2121
    8829       9.2108
    8830       9.0331
    8831       9.1297
    8832       9.6466
    8833       9.1218
    8834       8.9275
    8835       8.9893
    8836       8.5419
    8837       9.1480
    8838       8.4178
    8839       8.5937
    8840       8.8406
    8841       8.9054
    8842       8.9132
    8843       9.0143
    8844       8.9137
    8845       8.9238
    8846       8.5119
    8847       9.0734
    8848       8.4671
    8849       9.4445
    8850       9.2171
    8851       8.3054
    8852       8.8716
    8853       8.7675
    8854       8.8928
    8855       9.4062
    8856       9.6490
    8857       9.6664
    8858       9.5949
    8859       9.8501
    8860       9.1633
    8861       9.5659
    8862       9.4594
    8863       8.7107
    8864       8.9788
    8865       9.4077
    8866       9.4546
    8867       9.8485
    8868       9.7075
    8869       9.7931
    8870      10.0004
    8871       9.8302
    8872       9.0991
    8873       9.5296
    8874       9.6343
    8875      10.0232
    8876       9.0196
    8877       9.7969
    8878       9.2706
    8879       9.9939
    8880       9.5827
    8881       9.5087
    8882       9.3186
    8883       9.3619
    8884       9.1403
    8885       9.5777
    8886       9.4360
    8887       9.9499
    8888       9.1912
    8889       8.7301
    8890       9.2103
    8891       8.6300
    8892       9.0682
    8893       9.1846
    8894       9.2313
    8895       9.6902
    8896       9.6708
    8897       9.3014
    8898       9.6317
    8899       9.4885
    8900       9.8801
    8901       9.9627
    8902       9.9916
    8903       9.6877
    8904      10.2382
    8905       9.6594
    8906       9.6495
    8907       8.9444
    8908       9.0509
    8909       9.9699
    8910       9.3314
    8911       9.2422
    8912       9.4953
    8913       9.6831
    8914       8.9686
    8915       9.2573
    8916       9.2822
    8917       9.7916
    8918       9.8242
    8919       9.6027
    8920      10.3441
    8921       9.9936
    8922       9.8811
    8923       9.4178
    8924      10.0563
    8925       9.4923
    8926       9.4523
    8927       9.9607
    8928      10.0447
    8929       9.1957
    8930       8.8574
    8931       8.7003
    8932       8.9550
    8933       8.8716
    8934       8.9514
    8935       8.9480
    8936       9.8571
    8937       9.3674
    8938       9.3765
    8939       9.1823
    8940      10.0371
    8941       9.3488
    8942       9.8583
    8943       9.1053
    8944       9.6450
    8945       9.2677
    8946       9.0321
    8947       8.8150
    8948       8.8496
    8949       9.1959
    8950       8.4123
    8951       8.8166
    8952       8.9194
    8953       8.9665
    8954       8.7464
    8955       8.9401
    8956       9.1654
    8957       9.4546
    8958       8.8430
    8959       8.8562
    8960       9.7730
    8961       9.1963
    8962       9.8635
    8963       9.0369
    8964       9.2750
    8965       9.3860
    8966       8.7900
    8967      10.1145
    8968       9.8772
    8969       9.2220
    8970       9.8755
    8971       9.1648
    8972       8.9239
    8973       8.9361
    8974       8.9870
    8975       9.6435
    8976       9.0914
    8977       9.0367
    8978       8.9146
    8979       9.0473
    8980       8.4586
    8981       8.9779
    8982       7.9418
    8983       8.5970
    8984       8.6964
    8985       9.0513
    8986       9.0881
    8987       9.6989
    8988       8.7573
    8989       8.3894
    8990       9.2556
    8991       9.4056
    8992       8.1951
    8993       8.4967
    8994       8.3864
    8995       9.0719
    8996       8.5969
    8997       9.0050
    8998       8.6320
    8999       8.7071
    9000       8.9498
    9001       8.7653
    9002       8.9685
    9003       8.4087
    9004       8.6875
    9005       8.7018
    9006       7.7029
    9007       8.3828
    9008       9.2797
    9009       8.9217
    9010       8.7175
    9011       9.0504
    9012       8.5854
    9013       9.1966
    9014       9.6853
    9015       9.3829
    9016       9.2886
    9017       9.7817
    9018       9.5467
    9019       9.3070
    9020       7.9759
    9021       9.5375
    9022       8.8989
    9023       8.8622
    9024       9.1416
    9025       9.1335
    9026       9.3408
    9027       9.2416
    9028       9.0528
    9029       8.5355
    9030       9.3346
    9031       9.3694
    9032       9.1294
    9033       9.0547
    9034       9.3509
    9035       9.2425
    9036       8.8871
    9037       9.0692
    9038       9.2550
    9039       9.2877
    9040       9.2719
    9041       9.4307
    9042       9.2099
    9043       9.4793
    9044       8.5436
    9045       9.2136
    9046       8.5269
    9047       8.6998
    9048       8.7630
    9049       9.3175
    9050       9.8287
    9051       9.1539
    9052       8.7327
    9053       9.3629
    9054       9.2925
    9055       9.2234
    9056       8.1548
    9057       9.4653
    9058       9.2152
    9059       9.2286
    9060       9.3565
    9061       9.0806
    9062       9.6346
    9063       9.0115
    9064       9.0068
    9065       9.1055
    9066       8.5836
    9067       9.0896
    9068       9.1192
    9069       8.8447
    9070       8.6475
    9071       9.2702
    9072      10.1438
    9073       9.5587
    9074       9.7857
    9075       9.2853
    9076       8.5329
    9077       8.9621
    9078       9.2380
    9079       9.0954
    9080       8.5174
    9081       8.7053
    9082       9.1908
    9083       8.8904
    9084       8.4256
    9085       9.4942
    9086       9.6080
    9087       8.9298
    9088       9.2105
    9089       8.7468
    9090       9.5161
    9091       8.7596
    9092       9.1239
    9093       8.8809
    9094       8.4332
    9095       8.7130
    9096       9.0892
    9097       9.3604
    9098       8.9997
    9099       9.1045
    9100       9.1906
    9101      10.0063
    9102       9.7850
    9103       9.7215
    9104      10.0303
    9105       8.8209
    9106       9.9322
    9107       8.7538
    9108       9.7106
    9109       9.5711
    9110      10.3415
    9111       9.2811
    9112       9.2617
    9113       9.5317
    9114       9.2577
    9115       9.6527
    9116       9.3129
    9117       9.4625
    9118       9.6098
    9119       9.6310
    9120       9.7054
    9121       9.6942
    9122       9.7406
    9123       9.1989
    9124       9.6460
    9125       9.6929
    9126       9.6996
    9127       9.6222
    9128      10.2106
    9129      10.1210
    9130       9.5657
    9131       9.4880
    9132       9.3512
    9133       9.1087
    9134       8.7424
    9135       9.4201
    9136       8.9861
    9137       8.9196
    9138       9.2503
    9139       8.9915
    9140       8.7006
    9141       8.9803
    9142       9.5939
    9143       9.1286
    9144       9.9592
    9145       9.0461
    9146       8.8746
    9147       9.1300
    9148       9.6103
    9149       9.5603
    9150       9.4348
    9151       8.6865
    9152       9.5092
    9153       9.2018
    9154       9.6368
    9155       9.4446
    9156       9.1898
    9157       9.7079
    9158       9.7777
    9159       9.5078
    9160       9.4870
    9161       9.8978
    9162       9.6436
    9163      10.0562
    9164       9.6310
    9165       9.5147
    9166       9.9625
    9167      10.0261
    9168      10.1799
    9169       9.2565
    9170       9.1549
    9171       8.7934
    9172       9.2598
    9173       9.2592
    9174       9.1206
    9175       8.5555
    9176       8.8678
    9177       8.5216
    9178       9.1234
    9179       9.1492
    9180       9.4305
    9181       9.6188
    9182       8.8688
    9183       9.0925
    9184       8.2963
    9185       8.6898
    9186       8.8141
    9187       8.8413
    9188       8.2052
    9189       8.9012
    9190       8.2448
    9191       8.1208
    9192       8.4625
    9193       8.7246
    9194       9.1398
    9195       8.8356
    9196       8.8333
    9197       9.1398
    9198       8.8407
    9199       8.9332
    9200       8.8731
    9201       9.2564
    9202       9.0392
    9203       8.8685
    9204       8.9983
    9205       9.0389
    9206       9.0500
    9207       8.4701
    9208       8.3074
    9209       9.1811
    9210       9.5366
    9211       9.0173
    9212       9.2386
    9213       9.2325
    9214       8.5875
    9215       8.7802
    9216       9.0944
    9217       8.2598
    9218       8.5517
    9219       8.6901
    9220       9.2168
    9221       8.8093
    9222       8.8014
    9223       8.6543
    9224       8.6165
    9225       8.8137
    9226       8.4409
    9227       8.3034
    9228       8.8260
    9229       8.5567
    9230       8.9334
    9231       8.9896
    9232       8.7065
    9233       8.5934
    9234       8.6693
    9235       9.1331
    9236       9.2245
    9237       9.4245
    9238       9.1586
    9239       9.0796
    9240       8.8664
    9241       8.7837
    9242       9.1238
    9243       8.9402
    9244       9.3678
    9245       9.4059
    9246       9.0235
    9247       8.8208
    9248       8.4625
    9249       9.1841
    9250       8.8066
    9251       9.2945
    9252       9.2623
    9253       8.9388
    9254       9.0596
    9255       8.8492
    9256       9.0442
    9257       8.8768
    9258       8.2136
    9259       9.2814
    9260       9.0205
    9261       9.3136
    9262       9.0190
    9263       9.3766
    9264       8.7922
    9265       8.6119
    9266       9.1387
    9267       9.3834
    9268       8.4784
    9269       9.0735
    9270       9.1123
    9271       9.3077
    9272       8.3292
    9273       8.9339
    9274       8.5356
    9275       8.8300
    9276       8.8734
    9277       8.6328
    9278       8.5951
    9279       9.2100
    9280       9.7319
    9281       9.4081
    9282       9.8529
    9283       9.3032
    9284       8.7606
    9285       9.4814
    9286       8.6612
    9287       9.3782
    9288       9.4674
    9289       8.7845
    9290       8.6602
    9291       9.1292
    9292       8.7489
    9293       8.8765
    9294       8.8304
    9295       9.8085
    9296       9.0185
    9297       8.9216
    9298       8.7571
    9299       8.6440
    9300       8.7398
    9301       9.1093
    9302       8.7742
    9303       8.4929
    9304       8.4808
    9305       8.1814
    9306       8.8292
    9307       9.1118
    9308       8.7234
    9309       9.4455
    9310       9.1570
    9311       9.3354
    9312       8.8224
    9313       9.1558
    9314       9.1376
    9315       8.9535
    9316       9.1046
    9317       8.7682
    9318       9.3870
    9319       9.2609
    9320       9.3614
    9321       8.7480
    9322       8.6310
    9323       8.6549
    9324       8.6583
    9325       9.2151
    9326       9.7079
    9327       9.4240
    9328      10.0590
    9329       9.0164
    9330       9.3248
    9331       9.2947
    9332       9.6459
    9333       9.5058
    9334       8.6162
    9335       9.1495
    9336       8.8974
    9337       9.0174
    9338       8.6360
    9339       8.8119
    9340       9.4558
    9341       8.9136
    9342       9.1739
    9343       9.4435
    9344       9.0455
    9345       9.2113
    9346       8.6666
    9347       8.7325
    9348       9.0920
    9349       9.1727
    9350       8.6314
    9351       9.3206
    9352       8.4325
    9353       9.0405
    9354       9.1715
    9355       8.7060
    9356       9.4903
    9357       8.3810
    9358       8.5989
    9359       8.5058
    9360       8.4620
    9361       8.6143
    9362       9.2701
    9363       8.8537
    9364       8.6401
    9365       8.8655
    9366       9.4656
    9367       8.1937
    9368       8.9878
    9369       8.5888
    9370       8.9847
    9371       8.4828
    9372       8.6373
    9373       9.5600
    9374       9.8667
    9375       9.4339
    9376       9.1150
    9377       8.5483
    9378       9.1818
    9379       8.7101
    9380       8.3500
    9381       8.6409
    9382       8.7111
    9383       9.2385
    9384       8.8887
    9385       8.5065
    9386       8.5216
    9387       9.1625
    9388       9.0543
    9389       8.7810
    9390       8.8073
    9391       8.4423
    9392       9.1331
    9393       9.4962
    9394       9.0668
    9395       9.2185
    9396       9.0803
    9397       9.0220
    9398       8.8022
    9399       9.0241
    9400       9.3377
    9401       9.4880
    9402      10.1595
    9403       9.9959
    9404       9.5128
    9405       9.2854
    9406       9.0161
    9407       9.4963
    9408       9.1356
    9409       8.9809
    9410       9.5270
    9411       9.2002
    9412       9.2158
    9413       9.1003
    9414       9.0618
    9415       9.3251
    9416       9.3040
    9417       9.6608
    9418       9.6831
    9419       9.2565
    9420       9.3505
    9421       9.2497
    9422       8.9618
    9423       9.5849
    9424       9.3632
    9425       9.9668
    9426       9.2624
    9427       9.9762
    9428       9.6402
    9429       9.3040
    9430       9.7457
    9431       9.2462
    9432       9.4791
    9433       8.5429
    9434       9.3885
    9435       9.6807
    9436       9.8201
    9437       9.6518
    9438       9.5645
    9439       9.6530
    9440       9.3490
    9441       9.2041
    9442       9.3671
    9443       8.8766
    9444       8.8364
    9445       8.9420
    9446       9.5683
    9447       9.4992
    9448       9.8622
    9449       9.2519
    9450       9.2475
    9451       9.1665
    9452       9.1689
    9453       9.2202
    9454       9.8442
    9455       9.2973
    9456       8.8327
    9457       9.3976
    9458       9.3067
    9459       8.9347
    9460       9.2188
    9461       9.4132
    9462       9.0129
    9463       9.6104
    9464       9.4691
    9465       9.5294
    9466       8.6244
    9467       9.4625
    9468       9.2508
    9469       9.6164
    9470      10.0669
    9471       9.1425
    9472       9.1772
    9473       9.5699
    9474      10.4412
    9475       9.9712
    9476      10.1113
    9477       9.8990
    9478       9.7029
    9479       9.6584
    9480       9.8977
    9481       9.2699
    9482      10.0198
    9483       9.0972
    9484       9.7282
    9485      10.0767
    9486      10.2010
    9487       9.6309
    9488       9.2422
    9489       9.4036
    9490       9.9820
    9491       9.8913
    9492       9.9168
    9493       9.7069
    9494       9.9357
    9495       9.3870
    9496      10.0314
    9497       9.7231
    9498       9.9199
    9499       9.6043
    9500      10.1078
    9501      10.0406
    9502      10.2000
    9503       9.4364
    9504       9.5401
    9505       9.7518
    9506       9.6708
    9507      10.1185
    9508       9.8664
    9509      10.2018
    9510      10.1649
    9511      10.3602
    9512      10.4149
    9513      10.9213
    9514       9.8961
    9515      10.4143
    9516       9.8476
    9517      10.0154
    9518       9.6248
    9519      10.1539
    9520      10.0490
    9521      10.2272
    9522      10.1561
    9523      10.0605
    9524      10.1216
    9525      10.1513
    9526      10.6710
    9527      10.2949
    9528       9.8291
    9529      10.1865
    9530       9.6376
    9531      10.6083
    9532      10.2176
    9533       9.8044
    9534       9.6122
    9535       8.8848
    9536       8.9404
    9537       9.6028
    9538       9.7283
    9539       9.5513
    9540       9.4665
    9541       8.8974
    9542       9.9518
    9543      10.1293
    9544      10.1333
    9545       9.8170
    9546       9.1458
    9547       9.0177
    9548       9.0391
    9549       8.8888
    9550       9.2330
    9551       9.1345
    9552       9.4323
    9553       9.8059
    9554       9.6663
    9555       9.5772
    9556       9.4063
    9557       9.2854
    9558       9.4318
    9559       9.2850
    9560       8.9266
    9561       9.3035
    9562       9.6606
    9563       9.8422
    9564       9.4994
    9565       8.6646
    9566       9.2363
    9567       8.4383
    9568       9.5750
    9569       8.9529
    9570       8.8185
    9571       8.9146
    9572       8.8489
    9573       9.1630
    9574       9.0446
    9575       8.7936
    9576       8.9714
    9577       8.6891
    9578       8.4023
    9579       8.8611
    9580       9.3542
    9581       8.9245
    9582       9.3440
    9583       9.0983
    9584       9.6495
    9585       8.2323
    9586       8.7692
    9587       9.0203
    9588       9.0447
    9589       8.5690
    9590       8.1578
    9591       8.3322
    9592       9.0567
    9593       8.6358
    9594       8.5682
    9595       8.8321
    9596       8.5320
    9597       8.4194
    9598       8.3485
    9599       8.0787
    9600       8.9265
    9601       9.0032
    9602       8.7167
    9603       9.1940
    9604       8.6421
    9605       9.1655
    9606       9.0731
    9607       8.3377
    9608       8.6844
    9609       8.2956
    9610       8.6429
    9611       8.1062
    9612       8.3421
    9613       9.0677
    9614       8.7666
    9615       8.7221
    9616       8.7108
    9617       8.6375
    9618       8.9172
    9619       8.7141
    9620       8.6461
    9621       9.2846
    9622       9.1722
    9623       9.8135
    9624       9.4405
    9625       9.4469
    9626       9.6308
    9627       9.5440
    9628       9.6025
    9629       9.5436
    9630       9.5211
    9631       8.9813
    9632       9.6890
    9633       9.8470
    9634       9.1897
    9635       9.3823
    9636       9.5464
    9637       9.4545
    9638       9.3516
    9639       8.8076
    9640       8.8452
    9641       8.4630
    9642       8.5852
    9643       8.3485
    9644       8.3533
    9645       9.4039
    9646       9.3066
    9647       8.7532
    9648       8.6903
    9649       8.9145
    9650       8.9160
    9651       9.0033
    9652       8.9385
    9653       8.4327
    9654       8.8846
    9655       8.8219
    9656       8.9354
    9657       8.7655
    9658       8.2246
    9659       8.2708
    9660       8.5111
    9661       8.3454
    9662       8.1002
    9663       8.3717
    9664       8.4766
    9665       8.0519
    9666       8.0962
    9667       8.3681
    9668       8.4882
    9669       8.0850
    9670       8.5115
    9671       8.1670
    9672       8.4154
    9673       8.3292
    9674       8.5930
    9675       8.7013
    9676       8.4680
    9677       7.6067
    9678       7.9484
    9679       7.8787
    9680       8.2229
    9681       8.1123
    9682       7.8524
    9683       8.3788
    9684       7.9103
    9685       8.4823
    9686       8.2984
    9687       8.2632
    9688       8.4500
    9689       8.0527
    9690       7.9477
    9691       8.0880
    9692       8.3900
    9693       8.3553
    9694       8.6418
    9695       8.3300
    9696       8.0355
    9697       8.2114
    9698       8.2816
    9699       8.3834
    9700       8.1302
    9701       8.2628
    9702       7.8972
    9703       7.6506
    9704       7.6303
    9705       7.5678
    9706       7.1942
    9707       7.6196
    9708       6.6245
    9709       7.3147
    9710       7.8268
    9711       7.7063
    9712       7.1608
    9713       7.3640
    9714       7.0334
    9715       7.7658
    9716       7.5333
    9717       7.7137
    9718       7.7384
    9719       7.6739
    9720       7.8096
    9721       7.6268
    9722       7.4519
    9723       7.2945
    9724       7.8518
    9725       7.9197
    9726       7.8315
    9727       7.5874
    9728       7.9179
    9729       7.8108
    9730       7.9344
    9731       7.7586
    9732       7.9995
    9733       7.8913
    9734       8.5602
    9735       8.3211
    9736       8.3809
    9737       8.4645
    9738       8.2147
    9739       7.5840
    9740       8.0647
    9741       7.7881
    9742       7.4600
    9743       7.9557
    9744       7.7304
    9745       8.1701
    9746       8.3753
    9747       8.2884
    9748       8.4227
    9749       8.6341
    9750       7.7805
    9751       8.4556
    9752       8.2420
    9753       8.7720
    9754       8.4944
    9755       8.2769
    9756       8.3174
    9757       7.9042
    9758       8.3872
    9759       8.7149
    9760       8.6222
    9761       9.0784
    9762       8.4522
    9763       8.4455
    9764       7.8847
    9765       7.9749
    9766       8.2454
    9767       8.1014
    9768       8.2031
    9769       7.9646
    9770       8.2551
    9771       7.7148
    9772       8.1855
    9773       7.7696
    9774       7.8158
    9775       7.7530
    9776       8.2776
    9777       8.4850
    9778       8.2619
    9779       8.5266
    9780       8.1400
    9781       8.1097
    9782       8.0105
    9783       8.5716
    9784       8.1294
    9785       8.1827
    9786       7.7498
    9787       8.1047
    9788       8.7030
    9789       8.2006
    9790       8.5016
    9791       8.2137
    9792       8.5198
    9793       7.9479
    9794       8.2402
    9795       7.9097
    9796       8.0744
    9797       8.4506
    9798       8.0768
    9799       8.6950
    9800       8.4365
    9801       8.4658
    9802       7.9540
    9803       8.2079
    9804       8.2116
    9805       8.5481
    9806       8.6861
    9807       9.0282
    9808       9.1911
    9809       9.1335
    9810       8.9561
    9811       8.7378
    9812       8.8400
    9813       8.9447
    9814       8.5912
    9815       8.0917
    9816       8.4872
    9817       7.9939
    9818       8.0287
    9819       8.4978
    9820       7.9354
    9821       8.5117
    9822       8.6515
    9823       9.2465
    9824       8.9834
    9825       8.3782
    9826       9.0803
    9827       9.3092
    9828       8.5553
    9829       7.9863
    9830       8.2969
    9831       8.2792
    9832       8.1101
    9833       8.1994
    9834       8.3340
    9835       8.2207
    9836       8.1251
    9837       8.0275
    9838       8.6894
    9839       8.5717
    9840       8.8156
    9841       8.4140
    9842       8.6717
    9843       8.4958
    9844       8.6212
    9845       8.5153
    9846       8.7881
    9847       7.7816
    9848       7.7077
    9849       8.5325
    9850       8.0815
    9851       8.7031
    9852       8.7118
    9853       8.7114
    9854       9.0880
    9855       8.0674
    9856       8.7587
    9857       8.2484
    9858       8.3459
    9859       8.0195
    9860       8.5244
    9861       8.7025
    9862       8.3100
    9863       8.7429
    9864       8.5690
    9865       8.6464
    9866       8.2400
    9867       8.9473
    9868       8.1821
    9869       8.1886
    9870       8.0525
    9871       8.5235
    9872       9.0614
    9873       8.6810
    9874       8.1382
    9875       8.6764
    9876       8.9165
    9877       9.1016
    9878       8.6984
    9879       8.6203
    9880       9.0672
    9881       9.1927
    9882       8.3622
    9883       7.8962
    9884       8.9451
    9885       8.7635
    9886       8.2779
    9887       8.1028
    9888       7.9291
    9889       8.9056
    9890       8.2956
    9891       8.1177
    9892       8.0847
    9893       8.0934
    9894       7.8807
    9895       8.2365
    9896       7.9532
    9897       8.4672
    9898       8.0011
    9899       8.4811
    9900       7.4971
    9901       7.9425
    9902       8.8088
    9903       8.8950
    9904       8.0436
    9905       8.3698
    9906       8.6475
    9907       9.0741
    9908       8.6075
    9909       8.5003
    9910       8.2450
    9911       8.4588
    9912       8.3228
    9913       8.2489
    9914       8.3261
    9915       8.4353
    9916       8.7187
    9917       8.5687
    9918       8.5772
    9919       8.6496
    9920       8.4626
    9921       8.5276
    9922       7.9959
    9923       8.2040
    9924       8.1539
    9925       8.4537
    9926       7.7974
    9927       8.0351
    9928       7.6371
    9929       8.0203
    9930       7.9977
    9931       8.3164
    9932       7.4276
    9933       7.5884
    9934       6.9966
    9935       7.0976
    9936       8.3257
    9937       7.3022
    9938       7.4631
    9939       7.1026
    9940       7.5302
    9941       7.6030
    9942       7.4414
    9943       7.9113
    9944       7.5062
    9945       7.5086
    9946       8.1318
    9947       7.8665
    9948       7.7434
    9949       8.1388
    9950       8.2666
    9951       9.0269
    9952       8.7075
    9953       8.6282
    9954       8.6072
    9955       8.8247
    9956       8.3833
    9957       8.7588
    9958       8.6177
    9959       8.4007
    9960       8.6916
    9961       8.0422
    9962       7.9319
    9963       7.4826
    9964       7.6393
    9965       7.1832
    9966       7.1855
    9967       7.4579
    9968       7.8008
    9969       7.4534
    9970       7.0121
    9971       7.3581
    9972       7.2863
    9973       8.0175
    9974       7.7791
    9975       7.2866
    9976       7.7168
    9977       7.5469
    9978       7.7821
    9979       7.6744
    9980       8.1631
    9981       7.1982
    9982       7.6138
    9983       7.3224
    9984       7.6109
    9985       7.4590
    9986       7.8015
    9987       7.4989
    9988       7.6689
    9989       7.6259
    9990       7.9851
    9991       8.1657
    9992       9.0361
    9993       8.5394
    9994       7.8712
    9995       7.9775
    9996       7.6921
    9997       7.4845
    9998       7.1688
    9999       7.3805
   10000       7.2284
   10001       8.5867
   10002       8.9018
   10003       8.4321
   10004       8.1797
   10005       9.1154
   10006       8.6303
   10007       8.4494
   10008       8.5673
   10009       8.9437
   10010       8.7164
   10011       8.6898
   10012       8.5502
   10013       8.5657
   10014       8.8812
   10015       8.8713
   10016       9.1321
   10017       9.2999
   10018       9.0252
   10019       8.5858
   10020       8.3829
   10021       8.4500
   10022       8.7752
   10023       8.6151
   10024       8.7036
   10025       9.3714
   10026       8.8727
   10027       8.5756
   10028       8.6194
   10029       8.0577
   10030       8.3936
   10031       9.0827
   10032       8.9279
   10033       9.3241
   10034       9.1681
   10035       9.4299
   10036       8.8875
   10037       9.0266
   10038       9.0987
   10039       9.0226
   10040       9.0702
   10041       8.5909
   10042       9.5997
   10043       8.3159
   10044       8.3786
   10045       8.4070
   10046       8.4964
   10047       8.2572
   10048       7.7608
   10049       8.4526
   10050       8.0664
   10051       8.0423
   10052       7.8493
   10053       7.8413
   10054       8.2543
   10055       8.1983
   10056       8.0804
   10057       8.5518
   10058       7.7860
   10059       7.9539
   10060       8.0177
   10061       7.7405
   10062       7.5075
   10063       7.9585
   10064       7.9060
   10065       7.9181
   10066       7.8589
   10067       8.2509
   10068       8.3818
   10069       7.9199
   10070       8.1265
   10071       7.6342
   10072       7.8514
   10073       8.3016
   10074       8.3825
   10075       8.3501
   10076       8.0820
   10077       8.1139
   10078       8.5714
   10079       8.3254
   10080       7.8752
   10081       7.5916
   10082       8.3516
   10083       8.2461
   10084       8.3675
   10085       7.6547
   10086       8.1936
   10087       8.2804
   10088       7.8987
   10089       7.8486
   10090       8.5727
   10091       7.8690
   10092       7.6759
   10093       7.9984
   10094       7.5609
   10095       7.9788
   10096       8.0686
   10097       7.9530
   10098       8.1139
   10099       8.0183
   10100       7.9935
   10101       7.7703
   10102       7.9399
   10103       8.1705
   10104       8.3746
   10105       7.7448
   10106       8.0927
   10107       8.0891
   10108       8.4628
   10109       8.2907
   10110       7.8652
   10111       7.5163
   10112       8.2144
   10113       7.4402
   10114       7.6278
   10115       7.4680
   10116       7.9394
   10117       7.4508
   10118       7.8086
   10119       7.9974
   10120       7.9970
   10121       7.3790
   10122       7.3994
   10123       7.2482
   10124       7.5162
   10125       7.5206
   10126       6.8454
   10127       7.3839
   10128       7.7113
   10129       8.2384
   10130       7.9524
   10131       7.9533
   10132       7.8363
   10133       8.0972
   10134       7.8591
   10135       7.9006
   10136       8.4876
   10137       7.6943
   10138       7.7314
   10139       7.8736
   10140       7.6575
   10141       8.0679
   10142       8.1152
   10143       7.8960
   10144       8.2997
   10145       8.4912
   10146       7.9118
   10147       8.3788
   10148       8.4191
   10149       7.8015
   10150       7.9415
   10151       8.5304
   10152       8.3026
   10153       7.6739
   10154       8.2276
   10155       8.5039
   10156       8.0096
   10157       8.2496
   10158       8.8062
   10159       8.4111
   10160       8.3816
   10161       8.5893
   10162       9.0320
   10163       9.7716
   10164       9.4595
   10165       8.3758
   10166       8.4319
   10167       8.3155
   10168       8.7077
   10169       8.5792
   10170       8.5679
   10171       8.2620
   10172       8.0341
   10173       8.8430
   10174       9.5867
   10175       9.1740
   10176       9.2060
   10177       9.2242
   10178       8.4687
   10179       8.9731
   10180       9.0488
   10181       9.5375
   10182       9.1925
   10183       9.8992
   10184       8.9546
   10185       9.6680
   10186       9.4519
   10187       8.6442
   10188       8.9332
   10189       8.7347
   10190       8.9711
   10191       9.0374
   10192       9.8237
   10193       9.9944
   10194       9.9027
   10195       9.1562
   10196       9.2619
   10197       9.5528
   10198       9.3627
   10199       9.7068
   10200       9.2679
   10201       8.7474
   10202       9.3534
   10203      10.4218
   10204       9.6660
   10205       8.9601
   10206       9.1027
   10207       9.5892
   10208       9.7352
   10209       9.4944
   10210       9.1427
   10211       9.4655
   10212       9.2612
   10213       8.7012
   10214       8.7944
   10215       8.5751
   10216       8.8331
   10217       9.3370
   10218       8.7255
   10219       8.8915
   10220       9.2088
   10221       9.0771
   10222       8.6928
   10223       8.8843
   10224       8.5302
   10225       9.4962
   10226       8.4229
   10227       9.1499
   10228       8.4883
   10229       7.8133
   10230       8.2409
   10231       8.3924
   10232       8.5905
   10233       8.4544
   10234       9.0656
   10235       9.2082
   10236       8.1211
   10237       9.1895
   10238       9.5184
   10239       8.6457
   10240       8.0481
   10241       9.3428
   10242       9.4548
   10243       9.4447
   10244       9.4511
   10245       8.6470
   10246       8.0034
   10247       8.9171
   10248       8.5846
   10249       8.8648
   10250       8.3528
   10251       8.6619
   10252       8.5024
   10253       8.0340
   10254       8.3134
   10255       8.0984
   10256       8.5774
   10257       8.7574
   10258       8.9991
   10259       9.1788
   10260       9.7409
   10261       9.7262
   10262       8.7078
   10263       9.2055
   10264       8.8872
   10265       7.9401
   10266       8.3316
   10267       8.4729
   10268       8.4909
   10269       8.4694
   10270       8.3773
   10271       8.4144
   10272       8.4649
   10273       8.6060
   10274       9.0992
   10275       8.5440
   10276       8.8706
   10277       8.6135
   10278       8.6530
   10279       9.0541
   10280       8.7639
   10281       8.5063
   10282       8.0395
   10283       7.9211
   10284       8.0053
   10285       8.1809
   10286       8.4578
   10287       7.6085
   10288       7.8849
   10289       7.6338
   10290       7.9052
   10291       8.1991
   10292       7.6894
   10293       7.8497
   10294       8.0511
   10295       8.3305
   10296       8.1423
   10297       7.7829
   10298       7.9924
   10299       7.5509
   10300       8.1487
   10301       7.8347
   10302       7.8318
   10303       7.8074
   10304       8.3081
   10305       8.1436
   10306       8.4217
   10307       7.8844
   10308       8.3101
   10309       8.1772
   10310       7.6182
   10311       7.0533
   10312       7.2291
   10313       7.3963
   10314       7.8071
   10315       7.4455
   10316       7.2590
   10317       7.3647
   10318       7.6800
   10319       7.9275
   10320       7.5389
   10321       7.5492
   10322       7.1859
   10323       8.1633
   10324       8.5118
   10325       8.0827
   10326       7.4815
   10327       7.5547
   10328       8.3842
   10329       7.7224
   10330       8.0883
   10331       7.5353
   10332       7.8195
   10333       7.3430
   10334       7.5869
   10335       7.9613
   10336       7.9989
   10337       8.0524
   10338       8.1846
   10339       8.2417
   10340       7.9998
   10341       8.0722
   10342       7.6847
   10343       7.6306
   10344       7.6990
   10345       7.2724
   10346       7.3455
   10347       8.0100
   10348       7.7217
   10349       7.8395
   10350       7.8792
   10351       7.8089
   10352       7.6969
   10353       7.7783
   10354       7.9501
   10355       7.6728
   10356       7.4944
   10357       6.9232
   10358       7.2975
   10359       7.7578
   10360       7.7076
   10361       7.6683
   10362       7.9511
   10363       7.8878
   10364       8.0019
   10365       7.6153
   10366       7.6234
   10367       8.4502
   10368       7.6712
   10369       8.1970
   10370       7.7934
   10371       8.0195
   10372       7.8642
   10373       8.1114
   10374       8.1658
   10375       8.1004
   10376       8.1472
   10377       8.5323
   10378       9.0495
   10379       8.7222
   10380       8.5766
   10381       7.8617
   10382       8.5933
   10383       8.9099
   10384       8.6354
   10385       8.1277
   10386       7.9348
   10387       8.5520
   10388       7.9262
   10389       7.4702
   10390       7.9368
   10391       7.8957
   10392       7.8471
   10393       8.3125
   10394       8.0372
   10395       7.6601
   10396       8.1057
   10397       7.8733
   10398       8.0556
   10399       8.0376
   10400       7.7354
   10401       7.8452
   10402       8.0088
   10403       7.4039
   10404       8.1180
   10405       8.4464
   10406       7.9022
   10407       7.4592
   10408       8.0773
   10409       7.9737
   10410       8.2425
   10411       7.9625
   10412       8.1905
   10413       8.0401
   10414       8.3383
   10415       8.8150
   10416       8.8242
   10417       7.8298
   10418       8.5458
   10419       9.1401
   10420       9.1564
   10421       8.2856
   10422       7.8632
   10423       9.0713
   10424       8.7407
   10425       8.4348
   10426       8.0432
   10427       8.1242
   10428       8.2683
   10429       8.4415
   10430       8.4691
   10431       7.9780
   10432       8.1906
   10433       8.0266
   10434       9.1868
   10435       8.3562
   10436       8.1407
   10437       8.6432
   10438       7.9485
   10439       8.0151
   10440       8.1115
   10441       7.8180
   10442       8.3721
   10443       8.3699
   10444       8.1876
   10445       8.6482
   10446       8.4473
   10447       8.5480
   10448       8.0698
   10449       7.7928
   10450       8.5119
   10451       8.2258
   10452       8.6503
   10453       8.8247
   10454       8.9266
   10455       8.9318
   10456       8.6336
   10457       8.7613
   10458       8.3424
   10459       8.6065
   10460       8.6603
   10461       9.0331
   10462       9.0345
   10463       8.6065
   10464       8.7754
   10465       8.3760
   10466       9.0250
   10467       8.6688
   10468       9.4363
   10469       8.8044
   10470       8.8683
   10471       8.7371
   10472       9.2014
   10473       9.4148
   10474       9.4824
   10475       9.8943
   10476       8.4458
   10477       8.0258
   10478       9.4020
   10479       8.4523
   10480       8.7521
   10481       8.8931
   10482       9.0767
   10483       8.7108
   10484       8.9799
   10485       8.7718
   10486       8.0735
   10487       8.1608
   10488       7.7474
   10489       8.1462
   10490       7.9746
   10491       8.0788
   10492       8.9782
   10493       8.0251
   10494       8.0996
   10495       8.4455
   10496       8.0146
   10497       8.0871
   10498       7.6287
   10499       7.9752
   10500       8.2143
   10501       8.0525
   10502       7.6928
   10503       8.3792
   10504       8.1532
   10505       8.3579
   10506       7.9793
   10507       8.4315
   10508       7.9329
   10509       8.2770
   10510       8.7234
   10511       8.6933
   10512       8.4088
   10513       8.2271
   10514       8.0455
   10515       7.8285
   10516       8.5017
   10517       8.0003
   10518       7.9224
   10519       7.9768
   10520       8.3376
   10521       8.4473
   10522       8.5350
   10523       8.2286
   10524       8.0891
   10525       7.4025
   10526       8.7597
   10527       8.3311
   10528       8.0473
   10529       8.1984
   10530       8.8294
   10531       8.4179
   10532       8.4953
   10533       8.0442
   10534       8.3335
   10535       8.8633
   10536       8.4277
   10537       9.0524
   10538       8.7570
   10539       9.1703
   10540       9.2637
   10541       9.0271
   10542       9.2557
   10543       8.9347
   10544       9.4885
   10545       9.2130
   10546       9.2600
   10547       9.5327
   10548       9.3260
   10549       9.5652
   10550       9.4509
   10551       8.9412
   10552       8.5627
   10553       8.9958
   10554       8.8673
   10555       8.9463
   10556       8.6489
   10557       8.5461
   10558       8.9348
   10559       8.4537
   10560       8.9065
   10561       8.8624
   10562       9.2027
   10563       8.8187
   10564       8.9410
   10565       8.5860
   10566       8.2578
   10567       8.9041
   10568       9.0030
   10569       9.3149
   10570       9.2315
   10571       9.3005
   10572       8.7761
   10573       9.4560
   10574       9.4519
   10575       9.2655
   10576       8.7273
   10577       8.7151
   10578       9.1541
   10579       9.1593
   10580       8.8407
   10581       8.6061
   10582       8.4048
   10583       8.9313
   10584       8.8857
   10585       9.1420
   10586       8.9018
   10587       9.4689
   10588       8.9758
   10589       9.3631
   10590       9.5423
   10591       9.5461
   10592       9.9879
   10593       9.6782
   10594       9.3742
   10595       9.9912
   10596      10.4291
   10597      10.2993
   10598      10.1256
   10599      10.4873
   10600      10.3320
   10601      10.1413
   10602      10.3724
   10603       9.9963
   10604       9.9248
   10605       9.6789
   10606       9.3662
   10607      10.2070
   10608       9.7304
   10609      10.1047
   10610       9.7028
   10611       9.7309
   10612       9.8111
   10613       9.6681
   10614       9.5327
   10615       9.7579
   10616       9.9422
   10617       9.1556
   10618       9.2314
   10619       8.8431
   10620       9.4634
   10621       9.1002
   10622       9.7911
   10623       9.3734
   10624       9.4721
   10625       9.7655
   10626       9.9140
   10627      10.6934
   10628       9.9743
   10629      10.1166
   10630      10.2251
   10631       9.3994
   10632       9.9017
   10633      10.4916
   10634       9.4737
   10635       9.6736
   10636      10.2877
   10637       9.9655
   10638       9.7354
   10639       9.4187
   10640       9.7042
   10641       9.4036
   10642       9.6022
   10643       9.4208
   10644       9.4481
   10645       9.4722
   10646       9.9172
   10647      10.5725
   10648      10.1241
   10649      10.5409
   10650       9.9824
   10651      10.4290
   10652      10.1995
   10653      10.1771
   10654       9.7691
   10655       9.1034
   10656       8.9253
   10657       9.6088
   10658       9.3569
   10659       8.8968
   10660       8.2230
   10661       9.5981
   10662       8.9800
   10663       9.4710
   10664       8.8755
   10665       8.8684
   10666       8.5977
   10667       9.4348
   10668      10.0144
   10669       9.4483
   10670       9.3683
   10671      10.0652
   10672      10.3003
   10673      10.1692
   10674      10.1768
   10675      10.7925
   10676      11.3199
   10677      10.8244
   10678      10.5439
   10679      10.3501
   10680      10.3968
   10681       9.9478
   10682      10.1220
   10683      10.3694
   10684      10.1616
   10685      10.1048
   10686      10.5248
   10687      10.4614
   10688      10.3135
   10689      10.5858
   10690      10.2021
   10691       9.2427
   10692       9.5836
   10693       9.7677
   10694       9.9622
   10695       8.7502
   10696       8.8527
   10697       9.1046
   10698       9.0377
   10699       9.3948
   10700       8.9034
   10701       9.3111
   10702      10.0811
   10703       9.6650
   10704       9.5714
   10705       9.4660
   10706       8.9824
   10707       8.9947
   10708       9.1589
   10709       9.5854
   10710       9.6954
   10711       9.6580
   10712       9.4823
   10713      10.2381
   10714       9.6293
   10715       8.8145
   10716       9.5622
   10717       9.6275
   10718       9.5414
   10719       9.6458
   10720       9.6472
   10721       9.2864
   10722       8.7761
   10723       9.7261
   10724      10.1199
   10725       9.0539
   10726       8.8653
   10727       9.3599
   10728       9.4771
   10729       9.6144
   10730       9.5497
   10731       9.8842
   10732       9.3969
   10733       9.0514
   10734       9.6398
   10735       9.1976
   10736       9.5048
   10737       8.9187
   10738       9.8300
   10739       8.9135
   10740       9.2696
   10741       9.8241
   10742       9.2693
   10743       9.2398
   10744       8.9545
   10745      10.0361
   10746       9.3857
   10747      10.0300
   10748       9.9552
   10749      10.3591
   10750       9.9958
   10751      10.3010
   10752       9.2325
   10753       9.4389
   10754       9.6680
   10755       9.1285
   10756       8.9787
   10757       8.8604
   10758       9.0376
   10759       9.6584
   10760       9.9391
   10761       9.7466
   10762       9.5877
   10763       9.6815
   10764       9.7704
   10765       9.9222
   10766      10.0680
   10767       9.0326
   10768       8.2836
   10769       8.7997
   10770       9.1469
   10771       8.6069
   10772       8.7806
   10773       8.7498
   10774       8.5187
   10775       8.9760
   10776       9.3266
   10777       9.3675
   10778       8.5321
   10779       8.5545
   10780       9.6421
   10781       8.4358
   10782       8.5312
   10783       8.3306
   10784       8.3662
   10785       8.2807
   10786       8.3240
   10787       8.3680
   10788       9.2977
   10789       8.9719
   10790       9.0154
   10791       8.8503
   10792       8.9997
   10793       8.3416
   10794       8.5935
   10795       8.4505
   10796       8.5516
   10797       9.0811
   10798       8.7567
   10799       8.8491
   10800       8.5759
   10801       9.2807
   10802       8.4243
   10803       8.8630
   10804       9.1511
   10805       9.5136
   10806       9.2716
   10807       8.8894
   10808       8.7085
   10809       8.3767
   10810       8.7214
   10811       9.1340
   10812       8.6126
   10813       9.1920
   10814       8.4003
   10815       8.6391
   10816       9.1369
   10817       9.0143
   10818       8.8400
   10819       8.6897
   10820       9.0909
   10821       9.3152
   10822      10.0425
   10823      10.1994
   10824      10.0393
   10825      10.6077
   10826       9.4068
   10827       9.8170
   10828      10.1155
   10829       9.8171
   10830       9.6131
   10831       9.1534
   10832       8.9757
   10833       9.1973
   10834       9.1938
   10835       9.8927
   10836       9.9601
   10837      10.3121
   10838       9.1944
   10839       9.5793
   10840       9.4399
   10841      10.4106
   10842       9.7462
   10843       9.4902
   10844       9.7561
   10845       8.8514
   10846       8.3555
   10847       9.2010
   10848       9.0619
   10849       8.4578
   10850       8.6239
   10851       8.6748
   10852       8.9489
   10853       8.3528
   10854       8.6388
   10855       9.3630
   10856       8.2157
   10857       8.4998
   10858       8.2695
   10859       9.4350
   10860       8.7327
   10861       9.0337
   10862       8.9741
   10863       8.9471
   10864       8.3835
   10865       8.7487
   10866       9.2734
   10867       8.6959
   10868       8.5115
   10869       8.6771
   10870       9.0168
   10871       9.2749
   10872       9.1229
   10873       9.7347
   10874       9.4353
   10875       9.5109
   10876      10.5213
   10877       9.6024
   10878       8.8153
   10879       9.1895
   10880       9.1648
   10881       9.4454
   10882       9.7030
   10883       9.4459
   10884       8.9369
   10885       9.5506
   10886       9.4347
   10887       9.7652
   10888       9.5423
   10889       9.1343
   10890       9.0879
   10891       9.4449
   10892       9.0007
   10893       9.4447
   10894       8.9901
   10895       9.1988
   10896       9.0543
   10897       9.4687
   10898       8.8671
   10899       9.3130
   10900       9.2278
   10901       9.6477
   10902      10.0588
   10903       9.5631
   10904       9.0889
   10905       9.0332
   10906      10.0881
   10907       9.2812
   10908       9.4203
   10909       9.1510
   10910       8.8148
   10911       8.4720
   10912       9.1606
   10913       8.7195
   10914       7.9238
   10915       8.7969
   10916       9.7908
   10917       9.3186
   10918       8.3892
   10919       9.3733
   10920       8.6320
   10921       9.2377
   10922       9.7628
   10923       8.8751
   10924       9.1460
   10925       8.8867
   10926       9.6908
   10927       8.8923
   10928       8.9214
   10929       9.1376
   10930       9.7150
   10931       9.3796
   10932       9.6264
   10933       9.1228
   10934       9.3755
   10935       9.2048
   10936       9.3068
   10937       8.9851
   10938       9.5240
   10939       8.8525
   10940       9.6923
   10941       9.6042
   10942       9.1846
   10943       9.2394
   10944       8.7619
   10945       9.5203
   10946       9.1857
   10947       9.4832
   10948       9.7792
   10949       9.5465
   10950       9.2671
   10951       9.0008
   10952       9.4505
   10953       9.2691
   10954       8.6766
   10955       9.0387
   10956       8.9252
   10957       8.7519
   10958       8.6467
   10959       9.5753
   10960       8.9235
   10961       9.4523
   10962       8.9200
   10963       8.3447
   10964       9.6317
   10965       8.8721
   10966       9.1705
   10967       8.9966
   10968       8.8809
   10969       9.8325
   10970       9.7675
   10971       9.7641
   10972      10.2666
   10973       8.8014
   10974       9.4533
   10975       9.4411
   10976       9.9035
   10977       9.9371
   10978       9.9598
   10979      10.3559
   10980       9.8829
   10981      10.0452
   10982       9.9139
   10983       9.6655
   10984       9.8248
   10985       9.3446
   10986       8.9147
   10987       8.4431
   10988       9.5808
   10989       9.0855
   10990       9.4609
   10991       8.8842
   10992       9.2660
   10993       9.2380
   10994       9.7481
   10995      10.0133
   10996       9.0493
   10997       9.4150
   10998       9.6782
   10999       9.3993
   11000       9.6327
   11001       9.6429
   11002       9.0441
   11003       9.9279
   11004       9.2716
   11005       8.9247
   11006       9.4311
   11007       9.2877
   11008       8.7954
   11009       8.8329
   11010       8.5840
   11011       9.1741
   11012       9.4761
   11013       9.7917
   11014       9.8084
   11015       9.6957
   11016       9.7658
   11017       9.7286
   11018       9.9374
   11019       9.8678
   11020       9.4610
   11021       9.5861
   11022       9.0250
   11023       9.2612
   11024       8.5316
   11025       9.0736
   11026       8.9925
   11027       9.2647
   11028       9.5235
   11029       8.3186
   11030       8.2541
   11031       8.6593
   11032       8.7057
   11033       8.7079
   11034       8.8009
   11035       8.3825
   11036       8.5812
   11037       8.9995
   11038       9.2397
   11039       9.8200
   11040       9.6667
   11041      10.3246
   11042       9.7802
   11043       9.6826
   11044       9.4870
   11045       9.5985
   11046      10.2234
   11047       9.6932
   11048       9.6366
   11049       9.4361
   11050       9.7205
   11051       9.4555
   11052       9.5457
   11053       9.5432
   11054       9.5811
   11055      10.0048
   11056       9.6793
   11057       9.3053
   11058       9.6719
   11059      10.0357
   11060       8.8891
   11061       9.2283
   11062       9.2667
   11063       9.0428
   11064       9.0519
   11065       9.4005
   11066       9.1532
   11067       9.3944
   11068       9.8587
   11069       9.4509
   11070       9.8338
   11071       9.2381
   11072       9.0057
   11073       9.3117
   11074       9.0809
   11075       8.5940
   11076       8.9865
   11077       8.6587
   11078       8.6055
   11079       8.7548
   11080       8.6663
   11081       8.9782
   11082       9.3444
   11083       8.9645
   11084       9.5561
   11085       9.7699
   11086       9.4602
   11087       9.5540
   11088       9.9757
   11089       8.9815
   11090       8.7912
   11091       9.2092
   11092       9.6213
   11093       9.8345
   11094       9.3830
   11095       9.9933
   11096       9.3032
   11097       9.3581
   11098       9.8613
   11099      10.0938
   11100       9.6808
   11101      10.0941
   11102       9.8758
   11103      10.0294
   11104      10.7374
   11105      10.1726
   11106       9.7784
   11107       9.9212
   11108       8.9481
   11109       9.1280
   11110       9.1721
   11111      10.0403
   11112       8.9410
   11113       9.5519
   11114       9.4605
   11115       8.8923
   11116       9.6903
   11117       8.9350
   11118       9.0955
   11119       9.7716
   11120       9.0677
   11121      10.6399
   11122       9.9574
   11123       9.6691
   11124      10.0536
   11125       9.6553
   11126       9.3845
   11127       9.0021
   11128       9.1790
   11129       9.5736
   11130       9.1926
   11131       8.8643
   11132       9.4639
   11133       8.8338
   11134       9.8299
   11135      10.3759
   11136      10.2969
   11137      10.7094
   11138      10.1366
   11139      10.0092
   11140      10.4500
   11141       9.9195
   11142      10.2077
   11143      10.3672
   11144      10.0896
   11145      10.7883
   11146      11.1262
   11147      10.7996
   11148      11.0893
   11149      10.7557
   11150      10.8205
   11151      10.6924
   11152      10.9136
   11153      10.5021
   11154      10.7747
   11155      10.9211
   11156      11.0311
   11157      10.8901
   11158      10.6472
   11159      10.6729
   11160      10.6437
   11161      10.7068
   11162      10.7654
   11163      10.2281
   11164      10.1043
   11165      10.8424
   11166      10.7579
   11167      11.2633
   11168      10.7535
   11169      11.2757
   11170      11.2483
   11171      11.6262
   11172      11.7476
   11173      11.8549
   11174      11.1353
   11175      11.4161
   11176      11.7311
   11177      11.7592
   11178      11.2059
   11179      11.7322
   11180      12.7838
   11181      12.5632
   11182      12.8214
   11183      11.7679
   11184      12.8553
   11185      12.4224
   11186      12.2955
   11187      12.9407
   11188      11.8049
   11189      12.1724
   11190      12.4796
   11191      11.7189
   11192      11.9818
   11193      11.7322
   11194      11.9790
   11195      12.2313
   11196      10.6126
   11197      11.7500
   11198      11.3763
   11199      11.0972
   11200       9.6010
   11201      10.2461
   11202      10.6421
   11203       9.4591
   11204      10.5096
   11205      10.3921
   11206       9.5737
   11207      10.7026
   11208      10.6284
   11209      10.0848
   11210      11.0135
   11211      10.1650
   11212      10.3382
   11213       9.8364
   11214      10.2993
   11215      10.4761
   11216      10.2013
   11217      10.7137
   11218      10.9780
   11219      11.1233
   11220      11.2377
   11221      10.8730
   11222      10.9162
   11223      11.1435
   11224      11.5468
   11225      11.4487
   11226      12.0766
   11227      11.7071
   11228      11.2670
   11229      10.7064
   11230      11.5356
   11231      11.6649
   11232      10.7329
   11233      10.8347
   11234      10.4659
   11235      10.1252
   11236       9.6854
   11237      10.4101
   11238      10.4680
   11239      10.7592
   11240      10.5447
   11241      10.9542
   11242       9.9627
   11243      10.6774
   11244      10.2051
   11245      10.3728
   11246      10.3251
   11247      10.0739
   11248      10.2186
   11249      10.4997
   11250      10.1136
   11251      10.1572
   11252      10.3779
   11253       9.9089
   11254      10.5777
   11255      10.2598
   11256       9.6172
   11257      10.2236
   11258       9.8241
   11259      10.3240
   11260      10.4397
   11261      10.1151
   11262      10.4583
   11263      10.1973
   11264      10.1932
   11265      10.8537
   11266      11.4113
   11267      10.4875
   11268      10.3748
   11269      10.6439
   11270      10.1980
   11271       9.7607
   11272      10.0726
   11273      10.2775
   11274      11.2012
   11275      10.9893
   11276      11.3045
   11277      10.7535
   11278      11.2213
   11279      10.8681
   11280      10.7455
   11281      11.1291
   11282      10.3103
   11283      11.0887
   11284      10.9644
   11285      10.9265
   11286      11.4177
   11287      10.3765
   11288      11.1054
   11289      11.8941
   11290      11.5251
   11291      10.8547
   11292      11.4497
   11293      11.2606
   11294      11.1025
   11295      10.8300
   11296      11.0357
   11297      10.6101
   11298      11.2542
   11299      10.7623
   11300      11.1969
   11301      11.3452
   11302      11.3048
   11303      10.0976
   11304      10.4727
   11305      10.2683
   11306      10.0629
   11307       9.5181
   11308      10.6136
   11309       9.8662
   11310       9.5339
   11311      10.0536
   11312      10.2234
   11313       9.9305
   11314       9.6288
   11315       9.2471
   11316       9.4997
   11317       9.1042
   11318       9.6483
   11319      10.0341
   11320       9.9220
   11321      10.0669
   11322      10.1775
   11323       9.5085
   11324      10.2430
   11325       9.6630
   11326       9.5528
   11327      10.6864
   11328       9.9828
   11329       9.8229
   11330       9.7500
   11331      10.5729
   11332       9.9440
   11333      10.2809
   11334      10.1143
   11335      10.2773
   11336       9.7158
   11337      10.2556
   11338       9.7134
   11339      10.1121
   11340      10.5738
   11341      10.0490
   11342      10.0158
   11343      10.3130
   11344       9.9746
   11345      10.3556
   11346      10.0321
   11347      10.0892
   11348       9.8729
   11349      10.6194
   11350      10.7546
   11351      10.2074
   11352      10.1213
   11353       9.9915
   11354       9.9822
   11355      10.5130
   11356      10.8711
   11357      10.0009
   11358      10.1403
   11359      10.3396
   11360       9.8112
   11361      10.2020
   11362      10.1185
   11363      10.4010
   11364      10.2206
   11365       9.9305
   11366       9.2583
   11367      10.0768
   11368       9.7598
   11369       9.8313
   11370      10.3934
   11371       9.7746
   11372      10.0985
   11373      10.0840
   11374      10.5343
   11375      11.0766
   11376      11.0200
   11377      10.8897
   11378      11.2871
   11379      10.3360
   11380      10.1204
   11381      10.6965
   11382       9.9317
   11383       9.7951
   11384       9.6969
   11385       9.8263
   11386       9.5790
   11387       9.6059
   11388       9.8866
   11389       9.7525
   11390       9.4699
   11391       9.6442
   11392       9.7190
   11393       9.9536
   11394       8.8844
   11395       9.3758
   11396       9.4075
   11397       9.4164
   11398       9.9570
   11399       9.4161
   11400       9.2309
   11401       9.6531
   11402       9.4663
   11403       9.4571
   11404      10.1674
   11405       9.3848
   11406      10.3398
   11407      10.0299
   11408       9.9911
   11409       9.5005
   11410       9.3289
   11411       9.8267
   11412      10.0804
   11413       9.9811
   11414      10.4887
   11415       9.8037
   11416       9.9728
   11417      10.3056
   11418       9.9404
   11419       9.6357
   11420       9.3331
   11421       8.9188
   11422       9.7401
   11423       9.5194
   11424      10.0329
   11425       8.9356
   11426       9.5877
   11427       9.3025
   11428       9.0904
   11429       9.1644
   11430       9.7891
   11431      10.1218
   11432      10.3868
   11433      10.5709
   11434      10.4650
   11435      10.5100
   11436       9.9821
   11437      10.7529
   11438      10.6450
   11439      10.1600
   11440      10.8457
   11441      10.1015
   11442      11.0959
   11443      10.1732
   11444       9.4141
   11445      10.0743
   11446      10.2239
   11447      10.0939
   11448      10.2851
   11449      10.1536
   11450      10.5312
   11451      10.9355
   11452      10.3580
   11453      10.9070
   11454      10.4597
   11455      10.6592
   11456      10.4425
   11457      10.6640
   11458      10.5145
   11459      10.7135
   11460      10.1234
   11461      11.0251
   11462      10.7846
   11463      10.5317
   11464      11.0675
   11465      10.3496
   11466      11.3371
   11467      10.5084
   11468      11.1303
   11469      11.1134
   11470      10.9732
   11471      10.9686
   11472      11.7929
   11473      11.4985
   11474      11.9896
   11475      11.5237
   11476      11.8612
   11477      11.7609
   11478      11.9342
   11479      12.4697
   11480      10.9152
   11481      10.9379
   11482      10.9986
   11483      11.7025
   11484      11.8121
   11485      10.9720
   11486      10.7289
   11487      10.5183
   11488      10.6323
   11489      10.8130
   11490      10.4346
   11491      10.4167
   11492      10.2794
   11493       9.8975
   11494       9.8400
   11495      10.0110
   11496      10.2177
   11497      10.3965
   11498      10.4206
   11499       9.9187
   11500      11.0677
   11501      10.5906
   11502      10.8636
   11503      10.4535
   11504      10.9495
   11505      11.3057
   11506       9.8736
   11507      10.2041
   11508       9.8098
   11509       9.9299
   11510       9.7683
   11511       9.7460
   11512       9.8183
   11513       9.9743
   11514       9.8943
   11515       9.6377
   11516       9.9858
   11517      10.3593
   11518       9.7120
   11519       9.9342
   11520       9.2951
   11521      10.2010
   11522      10.0847
   11523      10.8565
   11524       9.7382
   11525      10.8773
   11526      10.2431
   11527      10.7343
   11528      10.4722
   11529      10.2523
   11530      10.8425
   11531      10.4586
   11532      10.3142
   11533      10.1480
   11534      10.7241
   11535      10.1674
   11536      10.2205
   11537      10.3466
   11538      10.3358
   11539      10.4120
   11540      10.3097
   11541      10.5475
   11542      10.6171
   11543      10.0675
   11544      10.4777
   11545      10.1494
   11546      10.4696
   11547      10.9693
   11548      11.0366
   11549      10.6689
   11550      10.5426
   11551      10.3855
   11552       9.9007
   11553      10.1761
   11554      10.4203
   11555      10.3572
   11556      10.1734
   11557      10.7245
   11558      11.0577
   11559      10.7758
   11560      10.3940
   11561      10.4940
   11562      10.9904
   11563      11.3729
   11564      11.3856
   11565      11.0741
   11566      11.6704
   11567      11.5840
   11568      11.4626
   11569      11.2623
   11570      11.9550
   11571      10.9984
   11572      11.0694
   11573      10.5908
   11574      10.6695
   11575      10.7987
   11576      10.2838
   11577      10.6783
   11578      11.0001
   11579      10.3573
   11580      10.3265
   11581      11.0418
   11582      10.6386
   11583      11.7143
   11584      11.0563
   11585      10.6299
   11586      10.9059
   11587      10.6407
   11588      11.4034
   11589      11.3171
   11590      11.5966
   11591      11.5503
   11592      11.8108
   11593      11.6824
   11594      11.7465
   11595      11.8727
   11596      11.6107
   11597      11.5103
   11598      11.5809
   11599      12.0105
   11600      11.7417
   11601      11.7939
   11602      11.4403
   11603      11.2034
   11604      11.0305
   11605      11.4559
   11606      11.2063
   11607      10.8979
   11608      11.1040
   11609      11.4434
   11610      11.3788
   11611      10.6509
   11612      10.9805
   11613      11.6078
   11614      10.9317
   11615      10.9444
   11616      11.0192
   11617      10.9839
   11618      10.5097
   11619      10.7271
   11620      11.7776
   11621      11.3408
   11622      11.5643
   11623      11.6947
   11624      10.8078
   11625      11.3926
   11626      10.7001
   11627      11.0253
   11628      11.0924
   11629      10.8068
   11630      10.4679
   11631      10.1401
   11632       9.8540
   11633      11.1206
   11634      10.4771
   11635      10.6442
   11636      10.5357
   11637      10.1123
   11638      10.3107
   11639      10.4223
   11640      10.4852
   11641      11.0965
   11642      10.6473
   11643       9.5824
   11644       9.9743
   11645       9.9490
   11646      10.4407
   11647      10.7967
   11648      10.5387
   11649      10.2981
   11650      10.5204
   11651      10.4624
   11652      10.1911
   11653      10.5482
   11654      10.1571
   11655      10.3581
   11656      10.0030
   11657      10.1722
   11658      10.0163
   11659       9.7980
   11660       9.5479
   11661      10.3912
   11662      10.3267
   11663       9.9986
   11664      10.1578
   11665       9.9543
   11666      10.0202
   11667      10.4494
   11668      10.2293
   11669      10.1130
   11670      10.0495
   11671      11.2081
   11672      10.1417
   11673       9.4068
   11674      10.1310
   11675      10.1079
   11676      10.0429
   11677       9.9973
   11678      10.2901
   11679      10.7718
   11680       9.5305
   11681      10.3748
   11682       9.9375
   11683      10.4644
   11684       9.5427
   11685      10.2340
   11686      10.0705
   11687      10.1287
   11688      10.4341
   11689       9.9412
   11690      10.6303
   11691      10.3156
   11692      10.0722
   11693      10.0907
   11694      10.3808
   11695       9.7104
   11696      10.3905
   11697       9.8989
   11698      10.0632
   11699       9.8548
   11700       9.2934
   11701       9.9625
   11702      10.2365
   11703       9.8450
   11704       9.8750
   11705       9.5997
   11706       9.7766
   11707      10.1904
   11708      10.1557
   11709      10.0146
   11710      10.9606
   11711      11.1604
   11712      11.4378
   11713      11.4347
   11714      11.8638
   11715      11.6920
   11716      12.0422
   11717      11.0490
   11718      10.9343
   11719      11.3256
   11720      10.8312
   11721      11.5668
   11722      10.9920
   11723      12.0028
   11724      10.6498
   11725      10.3394
   11726      11.1974
   11727      10.4159
   11728      10.6758
   11729      11.0681
   11730      11.0113
   11731      10.0869
   11732       9.9977
   11733      11.1719
   11734      10.5851
   11735      11.0395
   11736      11.6743
   11737      10.7336
   11738      11.2746
   11739      11.0689
   11740      11.3565
   11741      11.3344
   11742      11.1370
   11743      10.6702
   11744      10.9904
   11745      10.3723
   11746      10.4768
   11747      10.5376
   11748      11.0275
   11749      11.0593
   11750      10.4817
   11751      10.6132
   11752      10.5617
   11753      10.4378
   11754      10.2644
   11755      10.6609
   11756      10.3101
   11757      10.2348
   11758      10.4275
   11759      10.5603
   11760      10.4815
   11761      10.6848
   11762      10.6957
   11763      10.2614
   11764      10.6573
   11765      10.3210
   11766      10.4537
   11767      11.1982
   11768      10.1099
   11769      10.7840
   11770      10.8158
   11771      11.3526
   11772      10.7751
   11773      11.4413
   11774      10.8489
   11775      10.3494
   11776      10.8891
   11777      10.6356
   11778      11.6150
   11779      11.5608
   11780      11.5819
   11781      11.6455
   11782      12.3305
   11783      11.7311
   11784      11.9035
   11785      12.5228
   11786      11.7863
   11787      12.3576
   11788      11.7625
   11789      12.5134
   11790      11.7356
   11791      12.4323
   11792      12.1608
   11793      12.1193
   11794      11.8162
   11795      12.0099
   11796      11.6257
   11797      12.0207
   11798      12.5213
   11799      12.5415
   11800      11.7651
   11801      12.2028
   11802      11.8876
   11803      12.4658
   11804      12.5502
   11805      12.9652
   11806      12.5282
   11807      12.4619
   11808      12.5783
   11809      12.1944
   11810      11.7504
   11811      11.7887
   11812      11.9035
   11813      12.0793
   11814      12.9887
   11815      12.0907
   11816      13.0191
   11817      12.1374
   11818      12.8641
   11819      12.8264
   11820      12.3692
   11821      13.2105
   11822      13.4476
   11823      13.4743
   11824      12.7809
   11825      13.2693
   11826      13.6850
   11827      13.5264
   11828      13.9585
   11829      13.0127
   11830      12.6683
   11831      12.2953
   11832      12.4437
   11833      13.2961
   11834      13.1485
   11835      13.0345
   11836      14.0844
   11837      13.3541
   11838      13.8958
   11839      13.4515
   11840      13.9959
   11841      14.1708
   11842      13.2734
   11843      13.0786
   11844      12.3151
   11845      12.4360
   11846      12.8711
   11847      12.8330
   11848      12.7715
   11849      12.3078
   11850      12.4823
   11851      12.2899
   11852      12.7791
   11853      12.8119
   11854      13.5261
   11855      14.0053
   11856      13.5232
   11857      13.4024
   11858      12.6572
   11859      13.1215
   11860      13.9201
   11861      13.4447
   11862      13.8230
   11863      13.1879
   11864      12.7131
   11865      12.7758
   11866      12.5839
   11867      13.2391
   11868      12.3794
   11869      12.8759
   11870      12.1124
   11871      12.7217
   11872      12.9066
   11873      12.8004
   11874      12.8441
   11875      12.9592
   11876      12.7853
   11877      12.3964
   11878      12.3499
   11879      12.6470
   11880      12.3996
   11881      12.3356
   11882      12.0827
   11883      12.6473
   11884      12.5806
   11885      11.9454
   11886      12.4435
   11887      12.7097
   11888      11.6024
   11889      11.5018
   11890      12.4517
   11891      12.3553
   11892      12.2959
   11893      12.4511
   11894      12.1319
   11895      12.8779
   11896      12.2645
   11897      11.7708
   11898      12.3610
   11899      12.1567
   11900      12.6154
   11901      11.8640
   11902      12.0133
   11903      12.3399
   11904      12.4153
   11905      12.2008
   11906      12.1152
   11907      12.1392
   11908      12.5914
   11909      12.6575
   11910      12.9342
   11911      12.6033
   11912      12.1556
   11913      12.4906
   11914      12.8658
   11915      12.8390
   11916      12.6106
   11917      13.1075
   11918      12.7928
   11919      12.5037
   11920      12.6500
   11921      12.7492
   11922      12.5455
   11923      12.5834
   11924      12.3208
   11925      13.1371
   11926      12.7182
   11927      13.1163
   11928      13.1460
   11929      12.7015
   11930      12.9130
   11931      12.7093
   11932      11.6930
   11933      12.1703
   11934      12.0503
   11935      11.8111
   11936      12.2795
   11937      13.0122
   11938      12.8473
   11939      12.6437
   11940      12.6893
   11941      13.1309
   11942      12.7347
   11943      12.0743
   11944      11.7045
   11945      11.6523
   11946      11.2264
   11947      11.5354
   11948      12.0253
   11949      11.2875
   11950      11.5703
   11951      11.2916
   11952      11.6291
   11953      11.8426
   11954      11.1813
   11955      11.6399
   11956      11.6143
   11957      11.2024
   11958      11.9098
   11959      11.9549
   11960      11.8519
   11961      11.0841
   11962      10.4584
   11963      10.5364
   11964      10.6122
   11965      11.3893
   11966      11.0251
   11967      11.1602
   11968      11.3935
   11969      11.7632
   11970      11.2051
   11971      11.1762
   11972      11.0875
   11973      11.5937
   11974      10.8456
   11975      10.9278
   11976      10.7916
   11977      10.5925
   11978      10.4239
   11979      11.4546
   11980      11.2458
   11981      11.4964
   11982      10.4134
   11983      10.0568
   11984      10.7070
   11985      10.4117
   11986      10.6434
   11987      10.5368
   11988      10.5177
   11989      10.4909
   11990      10.9628
   11991      10.6559
   11992      10.5330
   11993      10.7807
   11994      11.1736
   11995      10.9653
   11996      10.7240
   11997      10.6503
   11998      10.9181
   11999      11.1070
   12000      10.2562
   12001      10.5320
   12002      10.4292
   12003      10.1810
   12004      10.2725
   12005       9.8132
   12006      10.1818
   12007      10.3162
   12008      10.2058
   12009      10.8451
   12010      10.3882
   12011       9.5895
   12012       9.4867
   12013       9.8335
   12014       9.8973
   12015       9.8553
   12016      10.6266
   12017      10.3346
   12018      10.8541
   12019      10.6261
   12020      11.1963
   12021      10.4448
   12022      10.4192
   12023      11.0518
   12024      10.9388
   12025      10.6476
   12026      11.0063
   12027      10.7450
   12028      10.5900
   12029      10.7351
   12030      11.9245
   12031      11.6021
   12032      11.5165
   12033      10.8926
   12034      11.3336
   12035      10.9765
   12036      10.8929
   12037      11.2854
   12038      11.5395
   12039      11.3011
   12040      12.0340
   12041      11.7007
   12042      12.2895
   12043      11.3618
   12044      11.4550
   12045      12.1722
   12046      11.5986
   12047      12.5179
   12048      13.1111
   12049      12.3316
   12050      12.7852
   12051      12.8492
   12052      12.7079
   12053      12.5947
   12054      12.7557
   12055      13.3819
   12056      12.6373
   12057      13.2404
   12058      13.3775
   12059      12.6379
   12060      12.6938
   12061      12.9125
   12062      12.8333
   12063      13.1117
   12064      13.1722
   12065      12.5320
   12066      13.3469
   12067      13.1655
   12068      13.3695
   12069      12.8815
   12070      12.8610
   12071      12.9064
   12072      12.8999
   12073      12.3417
   12074      12.2735
   12075      13.0139
   12076      12.3141
   12077      12.2741
   12078      13.2249
   12079      12.8964
   12080      13.0234
   12081      12.4428
   12082      12.7596
   12083      13.2743
   12084      12.8208
   12085      14.1040
   12086      13.4891
   12087      13.4687
   12088      12.6177
   12089      12.9712
   12090      12.8326
   12091      11.8600
   12092      12.0884
   12093      12.4612
   12094      12.6586
   12095      12.1244
   12096      12.0487
   12097      11.8736
   12098      12.1568
   12099      11.7752
   12100      12.1058
   12101      12.0073
   12102      11.3099
   12103      12.2579
   12104      12.4976
   12105      12.2446
   12106      12.2544
   12107      12.1267
   12108      12.9112
   12109      12.0138
   12110      12.8532
   12111      12.6899
   12112      12.5307
   12113      13.1262
   12114      13.3755
   12115      12.9293
   12116      12.5719
   12117      12.2013
   12118      12.6993
   12119      12.6525
   12120      13.1029
   12121      12.1303
   12122      14.0950
   12123      13.4550
   12124      13.7877
   12125      14.0291
   12126      14.4041
   12127      13.9271
   12128      14.2233
   12129      14.4821
   12130      13.8851
   12131      14.3347
   12132      15.1563
   12133      14.9415
   12134      14.8673
   12135      13.9646
   12136      14.9431
   12137      14.7302
   12138      14.2803
   12139      14.7176
   12140      14.1950
   12141      14.0364
   12142      14.2695
   12143      14.4384
   12144      14.4656
   12145      14.1842
   12146      14.8540
   12147      14.5174
   12148      14.6587
   12149      14.4091
   12150      14.6163
   12151      14.7156
   12152      14.2110
   12153      15.3321
   12154      14.4975
   12155      15.0204
   12156      14.0174
   12157      15.0402
   12158      14.0621
   12159      14.3166
   12160      14.6343
   12161      15.3446
   12162      14.9351
   12163      15.7981
   12164      15.3340
   12165      14.7448
   12166      14.2848
   12167      14.4788
   12168      14.1236
   12169      13.3084
   12170      13.1572
   12171      13.5864
   12172      13.3860
   12173      13.3419
   12174      13.4134
   12175      13.5214
   12176      13.5429
   12177      13.4173
   12178      13.5890
   12179      12.9631
   12180      13.4952
   12181      11.8878
   12182      12.4462
   12183      12.5942
   12184      12.8669
   12185      13.3686
   12186      13.0234
   12187      12.9850
   12188      12.9031
   12189      12.8888
   12190      13.2355
   12191      13.7226
   12192      13.7434
   12193      14.5309
   12194      14.2383
   12195      14.2196
   12196      13.8331
   12197      13.0503
   12198      13.2697
   12199      13.6758
   12200      13.7956
   12201      14.1406
   12202      14.0383
   12203      14.2888
   12204      14.3705
   12205      14.0357
   12206      14.4142
   12207      14.1340
   12208      13.3764
   12209      13.2772
   12210      13.4040
   12211      13.7360
   12212      13.9697
   12213      13.2489
   12214      13.5358
   12215      13.2552
   12216      13.3389
   12217      13.4154
   12218      13.3866
   12219      14.1981
   12220      13.9148
   12221      14.0493
   12222      13.7287
   12223      13.0505
   12224      14.3786
   12225      14.3258
   12226      13.8041
   12227      14.4447
   12228      14.7097
   12229      14.4706
   12230      14.4981
   12231      14.9212
   12232      15.1917
   12233      14.2915
   12234      14.8242
   12235      14.1960
   12236      14.1194
   12237      13.6242
   12238      13.6802
   12239      14.2754
   12240      13.6940
   12241      13.0234
   12242      14.9165
   12243      13.8963
   12244      14.2264
   12245      13.4860
   12246      13.7533
   12247      14.0416
   12248      14.2085
   12249      14.5898
   12250      14.3612
   12251      13.3720
   12252      13.8652
   12253      13.7081
   12254      13.3853
   12255      13.3453
   12256      13.4940
   12257      13.6176
   12258      13.9841
   12259      14.1622
   12260      13.4495
   12261      13.3949
   12262      13.6835
   12263      13.0430
   12264      13.5212
   12265      12.8888
   12266      13.6087
   12267      13.0805
   12268      12.9030
   12269      13.3082
   12270      12.6295
   12271      12.1062
   12272      12.8591
   12273      13.2887
   12274      14.1490
   12275      14.4451
   12276      13.6606
   12277      13.6396
   12278      13.1836
   12279      13.0131
   12280      13.5831
   12281      13.2960
   12282      12.7464
   12283      13.4734
   12284      13.5303
   12285      13.7220
   12286      14.0373
   12287      13.8151
   12288      14.2767
   12289      14.5988
   12290      14.6537
   12291      13.6788
   12292      14.9542
   12293      13.9259
   12294      14.4462
   12295      14.3915
   12296      14.6329
   12297      14.3333
   12298      14.1796
   12299      14.1948
   12300      14.5304
   12301      14.3063
   12302      15.1297
   12303      15.0226
   12304      14.7719
   12305      15.1272
   12306      14.5993
   12307      14.5345
   12308      14.3623
   12309      13.9698
   12310      13.0854
   12311      12.7457
   12312      13.7045
   12313      12.8680
   12314      11.6482
   12315      12.5545
   12316      12.7333
   12317      12.1976
   12318      12.4308
   12319      13.1688
   12320      12.9376
   12321      12.6438
   12322      12.5986
   12323      11.8293
   12324      12.3107
   12325      11.7818
   12326      12.1334
   12327      11.9601
   12328      11.6302
   12329      12.1075
   12330      11.6654
   12331      11.7197
   12332      11.0498
   12333      11.3189
   12334      11.2538
   12335      10.7784
   12336      11.9079
   12337      11.9865
   12338      11.4148
   12339      11.8385
   12340      11.5890
   12341      12.0377
   12342      11.8923
   12343      12.3107
   12344      11.4945
   12345      12.4225
   12346      13.0403
   12347      12.6754
   12348      12.7574
   12349      12.9648
   12350      12.6044
   12351      13.1971
   12352      12.3367
   12353      11.9241
   12354      12.2889
   12355      13.1148
   12356      13.3242
   12357      13.5961
   12358      13.1489
   12359      13.2072
   12360      13.6286
   12361      13.5368
   12362      12.8680
   12363      13.2530
   12364      12.7075
   12365      12.6165
   12366      13.1641
   12367      12.6257
   12368      12.7428
   12369      12.6257
   12370      11.7150
   12371      11.7888
   12372      12.2349
   12373      12.3478
   12374      12.3060
   12375      11.6911
   12376      12.5057
   12377      12.0880
   12378      11.9240
   12379      12.4915
   12380      11.7562
   12381      12.1046
   12382      11.6368
   12383      12.2436
   12384      12.6421
   12385      11.5781
   12386      12.2537
   12387      11.5746
   12388      12.1870
   12389      11.8490
   12390      12.1865
   12391      11.8533
   12392      12.0956
   12393      12.2858
   12394      12.0246
   12395      12.5012
   12396      12.7745
   12397      12.8728
   12398      12.8435
   12399      12.7581
   12400      13.1616
   12401      12.9477
   12402      13.3071
   12403      12.9490
   12404      13.3116
   12405      12.9883
   12406      12.9859
   12407      13.3605
   12408      13.4807
   12409      13.3590
   12410      13.9772
   12411      13.5897
   12412      12.9444
   12413      12.9639
   12414      12.6887
   12415      13.7834
   12416      13.9028
   12417      14.3125
   12418      13.5587
   12419      13.6629
   12420      13.3381
   12421      12.2961
   12422      12.7486
   12423      12.9406
   12424      12.9529
   12425      13.6814
   12426      13.4548
   12427      13.4857
   12428      13.2404
   12429      12.9365
   12430      12.4696
   12431      13.0203
   12432      13.2567
   12433      13.0270
   12434      13.8480
   12435      13.8951
   12436      13.7829
   12437      13.3684
   12438      13.3728
   12439      12.7488
   12440      13.2380
   12441      12.9213
   12442      12.0235
   12443      13.2216
   12444      12.6469
   12445      13.3726
   12446      14.0851
   12447      13.3096
   12448      13.6914
   12449      13.2838
   12450      13.5961
   12451      13.6861
   12452      13.4653
   12453      13.0944
   12454      13.6896
   12455      14.3823
   12456      13.6225
   12457      13.9383
   12458      12.9280
   12459      13.6164
   12460      13.3206
   12461      14.8361
   12462      14.3074
   12463      13.8219
   12464      14.3447
   12465      13.9821
   12466      13.9903
   12467      13.9402
   12468      13.8948
   12469      14.1013
   12470      13.1299
   12471      13.1057
   12472      13.1147
   12473      12.5403
   12474      12.6956
   12475      12.9275
   12476      12.8760
   12477      13.3777
   12478      13.6546
   12479      13.5390
   12480      14.1895
   12481      13.5569
   12482      14.1634
   12483      14.0261
   12484      13.5076
   12485      13.4396
   12486      13.5344
   12487      13.8794
   12488      14.0739
   12489      14.0595
   12490      13.8083
   12491      13.9732
   12492      14.1377
   12493      14.1407
   12494      14.0906
   12495      15.4089
   12496      15.1785
   12497      15.3138
   12498      14.8469
   12499      15.1045
   12500      15.1357
   12501      14.4849
   12502      13.9420
   12503      14.2178
   12504      13.6031
   12505      14.0723
   12506      13.9276
   12507      13.9699
   12508      13.9862
   12509      14.0947
   12510      13.3541
   12511      14.2290
   12512      14.2603
   12513      14.9095
   12514      14.2039
   12515      14.5463
   12516      14.8950
   12517      14.4290
   12518      13.6871
   12519      14.3926
   12520      14.2862
   12521      14.3137
   12522      13.9829
   12523      13.8752
   12524      14.2348
   12525      14.2970
   12526      13.4668
   12527      13.9573
   12528      13.1918
   12529      13.7517
   12530      13.6562
   12531      14.0201
   12532      13.7163
   12533      13.7965
   12534      13.6802
   12535      13.6631
   12536      14.0278
   12537      13.4625
   12538      13.2378
   12539      13.4134
   12540      12.3767
   12541      13.3126
   12542      13.0968
   12543      12.9395
   12544      13.0629
   12545      12.9088
   12546      12.5921
   12547      12.5967
   12548      13.0253
   12549      13.1398
   12550      12.8046
   12551      13.2968
   12552      13.3268
   12553      12.7367
   12554      13.0497
   12555      13.0262
   12556      12.8855
   12557      12.6806
   12558      13.0491
   12559      12.7824
   12560      13.7392
   12561      12.8327
   12562      13.3819
   12563      13.1849
   12564      13.5611
   12565      13.2013
   12566      13.7861
   12567      13.0504
   12568      12.9721
   12569      13.5286
   12570      13.4019
   12571      13.2419
   12572      12.4898
   12573      13.0507
   12574      13.3555
   12575      12.9900
   12576      13.5508
   12577      12.5282
   12578      13.7274
   12579      12.4677
   12580      12.6437
   12581      13.2412
   12582      12.8414
   12583      13.3167
   12584      12.9820
   12585      13.8025
   12586      13.1565
   12587      12.6748
   12588      12.4561
   12589      12.6730
   12590      12.5587
   12591      13.4393
   12592      13.4560
   12593      13.2380
   12594      12.8327
   12595      12.7578
   12596      13.4289
   12597      13.3947
   12598      11.7498
   12599      12.3933
   12600      12.8770
   12601      13.5003
   12602      12.6962
   12603      12.4745
   12604      11.8032
   12605      11.9818
   12606      11.4789
   12607      11.5020
   12608      11.6230
   12609      12.8033
   12610      13.1944
   12611      13.0588
   12612      13.3289
   12613      12.9201
   12614      13.0640
   12615      13.3209
   12616      12.5330
   12617      12.6029
   12618      12.2464
   12619      12.4199
   12620      11.6396
   12621      12.3024
   12622      12.4278
   12623      12.8513
   12624      11.9124
   12625      12.6082
   12626      12.7449
   12627      12.2614
   12628      12.8640
   12629      12.3214
   12630      12.2044
   12631      12.9176
   12632      11.7466
   12633      12.0830
   12634      12.0302
   12635      13.2554
   12636      13.4571
   12637      13.4620
   12638      12.7884
   12639      12.0264
   12640      12.2450
   12641      13.0458
   12642      13.1594
   12643      13.1780
   12644      12.6908
   12645      12.4595
   12646      13.5732
   12647      14.2387
   12648      13.2525
   12649      14.0813
   12650      13.6601
   12651      14.5140
   12652      14.2271
   12653      13.9732
   12654      13.6519
   12655      14.1923
   12656      14.8809
   12657      15.1959
   12658      14.8834
   12659      14.6045
   12660      14.5972
   12661      15.0474
   12662      14.5643
   12663      15.0911
   12664      14.6645
   12665      14.3822
   12666      14.8524
   12667      15.1289
   12668      15.2733
   12669      14.6331
   12670      15.3579
   12671      15.4032
   12672      16.1463
   12673      14.6182
   12674      15.0958
   12675      15.1915
   12676      15.5689
   12677      15.2852
   12678      15.6778
   12679      15.7177
   12680      15.5853
   12681      15.0221
   12682      15.0580
   12683      15.7766
   12684      15.4390
   12685      15.1834
   12686      15.8635
   12687      15.7964
   12688      15.9289
   12689      15.5159
   12690      15.4599
   12691      16.2273
   12692      14.9486
   12693      15.0811
   12694      15.4541
   12695      14.8001
   12696      14.8447
   12697      14.8331
   12698      15.4267
   12699      15.4724
   12700      15.0441
   12701      14.3713
   12702      14.9018
   12703      16.7201
   12704      15.7612
   12705      16.1845
   12706      15.6875
   12707      15.5126
   12708      15.3299
   12709      15.5489
   12710      14.8600
   12711      15.3997
   12712      15.4172
   12713      15.6239
   12714      15.4588
   12715      15.9207
   12716      16.0125
   12717      15.7496
   12718      15.7854
   12719      15.8972
   12720      15.3579
   12721      15.1806
   12722      15.3990
   12723      15.3232
   12724      15.0678
   12725      14.7021
   12726      14.2569
   12727      14.4680
   12728      14.8295
   12729      15.2435
   12730      14.8328
   12731      14.1066
   12732      14.9626
   12733      14.8251
   12734      14.8432
   12735      14.8996
   12736      14.1138
   12737      14.6495
   12738      14.8750
   12739      14.4818
   12740      14.5091
   12741      14.1488
   12742      15.1515
   12743      15.0142
   12744      14.5366
   12745      14.3339
   12746      15.6890
   12747      15.9421
   12748      14.9881
   12749      15.9491
   12750      15.7548
   12751      15.8321
   12752      15.1655
   12753      15.2995
   12754      14.9949
   12755      14.6731
   12756      15.0133
   12757      15.0065
   12758      14.5610
   12759      15.1456
   12760      16.1184
   12761      15.0906
   12762      15.0112
   12763      14.4699
   12764      14.5571
   12765      14.2349
   12766      15.0629
   12767      14.3365
   12768      15.3204
   12769      15.2293
   12770      14.8164
   12771      14.6029
   12772      14.6315
   12773      14.3911
   12774      15.1416
   12775      14.9080
   12776      15.0687
   12777      15.4094
   12778      15.9736
   12779      15.9335
   12780      15.5887
   12781      15.2636
   12782      16.0259
   12783      15.3844
   12784      16.0860
   12785      15.4114
   12786      15.2315
   12787      14.9597
   12788      15.1386
   12789      16.2738
   12790      15.7950
   12791      15.4906
   12792      15.5058
   12793      15.3675
   12794      15.0988
   12795      14.8592
   12796      16.5767
   12797      15.7269
   12798      15.6702
   12799      15.4439
   12800      16.1189
   12801      16.3288
   12802      15.6414
   12803      15.4445
   12804      16.1574
   12805      16.6163
   12806      16.7324
   12807      16.5679
   12808      16.5267
   12809      16.1688
   12810      15.2905
   12811      15.7208
   12812      15.3082
   12813      15.3185
   12814      15.3405
   12815      14.7899
   12816      15.9425
   12817      16.4467
   12818      16.0552
   12819      15.9319
   12820      15.7767
   12821      15.6977
   12822      15.4840
   12823      15.0292
   12824      14.8768
   12825      15.3948
   12826      14.8172
   12827      15.1174
   12828      14.5705
   12829      14.5809
   12830      14.5498
   12831      14.3990
   12832      14.4211
   12833      15.1419
   12834      15.4147
   12835      15.0213
   12836      15.0951
   12837      14.7977
   12838      14.6670
   12839      14.8028
   12840      14.9052
   12841      14.3163
   12842      14.1872
   12843      14.3611
   12844      14.6522
   12845      14.3950
   12846      15.1388
   12847      15.7293
   12848      14.6840
   12849      15.1170
   12850      15.3290
   12851      14.0951
   12852      13.8412
   12853      14.0794
   12854      14.3716
   12855      13.9319
   12856      14.0338
   12857      14.1593
   12858      14.6739
   12859      14.0905
   12860      13.5029
   12861      14.6205
   12862      15.1673
   12863      15.4636
   12864      15.7138
   12865      15.8255
   12866      15.1233
   12867      15.1729
   12868      14.6318
   12869      14.7440
   12870      14.0750
   12871      15.0765
   12872      15.2557
   12873      14.9572
   12874      15.2150
   12875      13.9011
   12876      14.6564
   12877      14.6555
   12878      13.5953
   12879      14.1283
   12880      14.2546
   12881      14.8120
   12882      14.8333
   12883      14.3830
   12884      15.3597
   12885      15.4175
   12886      14.9797
   12887      16.0610
   12888      14.7666
   12889      15.9527
   12890      15.7330
   12891      14.6299
   12892      14.5357
   12893      13.9493
   12894      13.7433
   12895      13.4147
   12896      15.0447
   12897      13.3739
   12898      13.5187
   12899      13.3330
   12900      14.1714
   12901      14.1585
   12902      14.2882
   12903      14.4514
   12904      15.1171
   12905      14.1568
   12906      13.6149
   12907      12.9946
   12908      13.5165
   12909      13.5677
   12910      14.0498
   12911      13.9094
   12912      14.9247
   12913      14.4058
   12914      14.0642
   12915      13.7834
   12916      14.1978
   12917      14.3937
   12918      14.4746
   12919      13.3904
   12920      14.1891
   12921      14.5868
   12922      13.5691
   12923      14.0050
   12924      13.9141
   12925      14.5066
   12926      13.4254
   12927      13.9371
   12928      13.7483
   12929      13.9215
   12930      14.4061
   12931      13.5193
   12932      14.1293
   12933      13.5049
   12934      13.8170
   12935      12.8840
   12936      13.7567
   12937      13.2087
   12938      13.7848
   12939      13.4285
   12940      13.3408
   12941      13.2678
   12942      13.2896
   12943      13.0164
   12944      13.4597
   12945      12.8630
   12946      12.8658
   12947      13.4967
   12948      12.7001
   12949      13.6892
   12950      12.8307
   12951      12.6276
   12952      12.7964
   12953      13.7532
   12954      13.3281
   12955      13.5017
   12956      13.7737
   12957      13.6216
   12958      12.8111
   12959      12.5544
   12960      13.2195
   12961      13.4555
   12962      13.3729
   12963      13.8223
   12964      13.1764
   12965      13.7310
   12966      13.3037
   12967      13.6974
   12968      13.8819
   12969      14.5011
   12970      13.5142
   12971      13.9308
   12972      14.2769
   12973      13.9590
   12974      13.8401
   12975      14.1531
   12976      14.5152
   12977      14.1967
   12978      13.8065
   12979      14.2852
   12980      14.3791
   12981      14.0993
   12982      13.5956
   12983      13.5562
   12984      14.2288
   12985      13.6695
   12986      13.1991
   12987      13.1329
   12988      13.1123
   12989      13.1456
   12990      13.9841
   12991      13.3733
   12992      13.3790
   12993      13.1329
   12994      12.8753
   12995      12.9839
   12996      12.8367
   12997      13.1868
   12998      12.8394
   12999      13.1841
   13000      14.3756
   13001      12.9612
   13002      13.4490
   13003      13.6916
   13004      13.9891
   13005      13.1895
   13006      13.3136
   13007      13.0773
   13008      13.8451
   13009      13.9449
   13010      14.4122
   13011      13.3316
   13012      14.0326
   13013      14.2663
   13014      13.7283
   13015      13.8266
   13016      14.3282
   13017      13.8042
   13018      14.3227
   13019      14.4599
   13020      14.7163
   13021      14.7648
   13022      14.5641
   13023      14.1788
   13024      14.3229
   13025      14.1067
   13026      14.7164
   13027      15.1955
   13028      15.2150
   13029      15.1892
   13030      15.1930
   13031      14.5880
   13032      14.6670
   13033      14.4904
   13034      14.6589
   13035      14.7762
   13036      14.0384
   13037      15.1388
   13038      13.9880
   13039      14.2516
   13040      13.8250
   13041      14.4440
   13042      14.8200
   13043      14.6896
   13044      14.5195
   13045      14.3965
   13046      14.1089
   13047      14.1860
   13048      14.7025
   13049      13.8015
   13050      13.7367
   13051      14.0965
   13052      15.3248
   13053      14.5328
   13054      14.3832
   13055      15.0773
   13056      14.0173
   13057      14.0776
   13058      14.0933
   13059      14.0604
   13060      14.1459
   13061      13.3506
   13062      13.9308
   13063      13.7010
   13064      13.8677
   13065      14.1102
   13066      14.0481
   13067      13.6502
   13068      13.7323
   13069      13.8222
   13070      14.1674
   13071      13.7114
   13072      14.1665
   13073      13.7266
   13074      13.5524
   13075      14.2923
   13076      14.6843
   13077      14.2296
   13078      14.5868
   13079      14.8255
   13080      15.3961
   13081      14.2854
   13082      14.7353
   13083      13.5477
   13084      14.3905
   13085      13.7771
   13086      14.1197
   13087      13.5490
   13088      13.4597
   13089      13.8654
   13090      13.3560
   13091      13.5380
   13092      13.3105
   13093      13.5868
   13094      13.5097
   13095      13.9057
   13096      13.9119
   13097      13.6426
   13098      13.5308
   13099      14.4125
   13100      14.2421
   13101      14.4383
   13102      14.3336
   13103      14.2315
   13104      14.3363
   13105      14.2245
   13106      13.6456
   13107      13.2440
   13108      13.8477
   13109      14.0308
   13110      13.5471
   13111      13.7138
   13112      13.2344
   13113      13.0824
   13114      13.4291
   13115      13.5320
   13116      13.7151
   13117      13.9604
   13118      14.4443
   13119      14.8514
   13120      13.8476
   13121      14.3997
   13122      14.5445
   13123      13.9914
   13124      13.9418
   13125      13.7546
   13126      14.0049
   13127      15.0600
   13128      14.0283
   13129      13.7585
   13130      14.5596
   13131      13.5660
   13132      13.8667
   13133      14.2393
   13134      13.5018
   13135      13.9777
   13136      14.4791
   13137      15.1452
   13138      15.0185
   13139      15.0772
   13140      14.7662
   13141      14.5788
   13142      14.5394
   13143      14.5223
   13144      14.4909
   13145      14.3907
   13146      13.5933
   13147      14.4639
   13148      14.1821
   13149      14.5001
   13150      13.8576
   13151      13.7880
   13152      13.3322
   13153      14.0996
   13154      13.7929
   13155      13.7895
   13156      13.9212
   13157      14.3266
   13158      14.0054
   13159      14.8299
   13160      14.4607
   13161      14.8477
   13162      13.7228
   13163      14.4392
   13164      13.8072
   13165      14.1908
   13166      14.4994
   13167      14.6120
   13168      14.6535
   13169      14.9421
   13170      14.4926
   13171      14.2914
   13172      13.5358
   13173      13.5566
   13174      13.2864
   13175      14.0752
   13176      13.5324
   13177      13.6308
   13178      13.5890
   13179      13.5295
   13180      14.3680
   13181      13.5014
   13182      14.4706
   13183      14.2722
   13184      13.8510
   13185      13.8240
   13186      13.2285
   13187      13.7167
   13188      13.5672
   13189      13.4234
   13190      13.6510
   13191      13.4796
   13192      14.2359
   13193      13.0070
   13194      13.5667
   13195      13.4924
   13196      13.5208
   13197      14.2559
   13198      13.6240
   13199      13.1114
   13200      13.6989
   13201      14.2107
   13202      14.6798
   13203      13.9614
   13204      14.4521
   13205      15.1864
   13206      14.0949
   13207      14.4142
   13208      14.1149
   13209      13.6003
   13210      13.3991
   13211      13.4807
   13212      14.4106
   13213      13.5169
   13214      13.2959
   13215      13.3957
   13216      13.4674
   13217      13.8207
   13218      14.2742
   13219      13.4195
   13220      13.2093
   13221      14.0773
   13222      13.1418
   13223      13.8186
   13224      13.9698
   13225      12.8676
   13226      13.4785
   13227      12.8568
   13228      13.7360
   13229      13.3297
   13230      13.9888
   13231      14.2741
   13232      14.2603
   13233      13.7463
   13234      14.2935
   13235      13.7908
   13236      13.9400
   13237      14.0915
   13238      13.7954
   13239      13.5808
   13240      13.7926
   13241      14.5428
   13242      13.3519
   13243      14.4883
   13244      14.1844
   13245      14.5698
   13246      14.4419
   13247      13.8599
   13248      14.1638
   13249      14.0633
   13250      13.9564
   13251      14.5110
   13252      14.2268
   13253      15.0949
   13254      14.1083
   13255      14.2609
   13256      14.1509
   13257      13.7231
   13258      14.3115
   13259      14.2356
   13260      14.4407
   13261      14.0007
   13262      14.3606
   13263      13.6528
   13264      13.0602
   13265      12.9699
   13266      13.9085
   13267      14.0791
   13268      13.9971
   13269      13.9970
   13270      13.8159
   13271      13.9410
   13272      13.9106
   13273      13.5191
   13274      13.9215
   13275      14.2911
   13276      14.3883
   13277      14.1347
   13278      13.9011
   13279      13.8700
   13280      14.4212
   13281      14.5352
   13282      14.7264
   13283      15.0884
   13284      14.2845
   13285      14.9451
   13286      14.6681
   13287      14.9866
   13288      16.1424
   13289      15.2763
   13290      15.4437
   13291      15.1213
   13292      14.5694
   13293      14.5184
   13294      14.5996
   13295      14.1847
   13296      13.8710
   13297      14.5402
   13298      14.0563
   13299      14.7308
   13300      14.7623
   13301      14.4994
   13302      15.1402
   13303      14.9579
   13304      15.4310
   13305      14.8771
   13306      14.2127
   13307      14.4416
   13308      14.3698
   13309      14.5293
   13310      14.7378
   13311      14.9051
   13312      14.7692
   13313      15.2555
   13314      15.2703
   13315      15.1873
   13316      15.2745
   13317      15.2848
   13318      15.7843
   13319      15.9135
   13320      15.1970
   13321      14.5405
   13322      15.0789
   13323      15.1334
   13324      15.2160
   13325      15.2229
   13326      14.8432
   13327      15.0101
   13328      14.4467
   13329      14.7162
   13330      14.3786
   13331      14.8002
   13332      14.2229
   13333      14.5103
   13334      14.1646
   13335      14.4794
   13336      13.5693
   13337      14.3559
   13338      14.7083
   13339      14.0476
   13340      14.9076
   13341      14.1114
   13342      13.5670
   13343      14.2945
   13344      14.4022
   13345      14.8487
   13346      14.1055
   13347      14.0532
   13348      14.4539
   13349      14.1295
   13350      13.9050
   13351      13.5456
   13352      14.1307
   13353      13.4063
   13354      13.5582
   13355      13.3680
   13356      13.6763
   13357      13.4223
   13358      13.7482
   13359      13.2150
   13360      14.2719
   13361      13.8770
   13362      12.9773
   13363      12.9346
   13364      13.2758
   13365      13.3284
   13366      13.6181
   13367      13.7813
   13368      13.5948
   13369      12.9131
   13370      13.3657
   13371      13.8645
   13372      13.8551
   13373      12.9070
   13374      13.1017
   13375      12.2279
   13376      12.2605
   13377      12.6789
   13378      12.8416
   13379      13.1665
   13380      12.1970
   13381      12.1572
   13382      12.2212
   13383      12.5205
   13384      12.8004
   13385      12.8642
   13386      12.6196
   13387      12.8900
   13388      14.0054
   13389      13.0289
   13390      13.0593
   13391      13.1064
   13392      13.7619
   13393      13.4986
   13394      13.2737
   13395      13.2314
   13396      12.9423
   13397      13.0172
   13398      13.5106
   13399      12.8060
   13400      13.4914
   13401      13.3988
   13402      13.6201
   13403      13.3338
   13404      13.3618
   13405      12.9598
   13406      12.7900
   13407      12.5306
   13408      13.2181
   13409      13.3386
   13410      13.0274
   13411      14.2347
   13412      14.1691
   13413      14.2123
   13414      14.3680
   13415      14.6109
   13416      13.9222
   13417      13.9768
   13418      14.7500
   13419      13.9256
   13420      13.5605
   13421      13.4177
   13422      13.8627
   13423      14.0552
   13424      13.7617
   13425      13.2410
   13426      12.7272
   13427      13.0260
   13428      12.9921
   13429      13.7640
   13430      13.6269
   13431      13.4301
   13432      13.7284
   13433      13.1702
   13434      13.5716
   13435      12.6592
   13436      13.5478
   13437      13.4057
   13438      13.9660
   13439      13.8799
   13440      13.8720
   13441      13.7710
   13442      14.1131
   13443      13.9706
   13444      14.1693
   13445      14.6765
   13446      14.4002
   13447      14.0100
   13448      13.8526
   13449      14.3304
   13450      13.9670
   13451      14.7440
   13452      14.3199
   13453      13.9503
   13454      14.4464
   13455      15.1136
   13456      15.1825
   13457      14.7897
   13458      14.7789
   13459      15.2687
   13460      14.7091
   13461      14.5659
   13462      14.5330
   13463      15.0154
   13464      14.1856
   13465      13.8162
   13466      13.9074
   13467      14.1581
   13468      13.9728
   13469      14.2105
   13470      14.1606
   13471      14.4988
   13472      14.9230
   13473      14.6545
   13474      14.7488
   13475      14.8634
   13476      14.5666
   13477      14.7194
   13478      14.5843
   13479      14.3546
   13480      14.6231
   13481      13.6789
   13482      13.9727
   13483      13.7779
   13484      14.4848
   13485      14.2369
   13486      13.1877
   13487      14.2220
   13488      14.0841
   13489      14.1528
   13490      14.3339
   13491      14.2630
   13492      13.9237
   13493      14.1152
   13494      14.7015
   13495      15.1685
   13496      14.6983
   13497      14.7492
   13498      14.2646
   13499      14.6937
   13500      14.6414
   13501      14.9928
   13502      14.9920
   13503      15.4350
   13504      14.9684
   13505      14.9976
   13506      15.1079
   13507      15.0664
   13508      14.5030
   13509      15.5245
   13510      15.3625
   13511      15.1301
   13512      15.2495
   13513      15.4043
   13514      15.4258
   13515      16.3789
   13516      15.3281
   13517      15.3526
   13518      15.3966
   13519      15.2317
   13520      14.7216
   13521      14.9500
   13522      14.1957
   13523      15.2597
   13524      15.0897
   13525      14.2032
   13526      14.7318
   13527      15.0710
   13528      14.8274
   13529      14.5143
   13530      14.0664
   13531      15.1952
   13532      14.0970
   13533      14.3280
   13534      13.3657
   13535      14.0299
   13536      14.3483
   13537      14.4978
   13538      14.2612
   13539      14.4985
   13540      14.1796
   13541      14.6272
   13542      14.1019
   13543      13.4213
   13544      14.1143
   13545      13.9578
   13546      14.8864
   13547      14.5633
   13548      13.7365
   13549      13.7151
   13550      14.1537
   13551      13.6459
   13552      13.6311
   13553      13.9277
   13554      13.9411
   13555      13.9862
   13556      14.1522
   13557      13.9943
   13558      14.3107
   13559      14.5783
   13560      13.7993
   13561      14.9367
   13562      14.5279
   13563      14.8427
   13564      14.6264
   13565      15.1848
   13566      14.8425
   13567      14.6604
   13568      14.2389
   13569      14.4103
   13570      14.2733
   13571      14.3122
   13572      15.1075
   13573      15.6019
   13574      15.1002
   13575      14.7662
   13576      14.2772
   13577      14.9777
   13578      15.2598
   13579      15.0283
   13580      14.6273
   13581      15.3506
   13582      15.3928
   13583      14.7106
   13584      15.4627
   13585      14.7962
   13586      14.4357
   13587      14.8471
   13588      14.0770
   13589      14.7714
   13590      15.0559
   13591      14.6672
   13592      14.3249
   13593      14.5058
   13594      13.8547
   13595      13.9313
   13596      13.8370
   13597      14.6712
   13598      15.3079
   13599      14.7184
   13600      13.8349
   13601      13.4697
   13602      14.1809
   13603      13.4646
   13604      14.3723
   13605      14.1825
   13606      13.8689
   13607      14.1493
   13608      13.4523
   13609      13.3039
   13610      13.5204
   13611      13.1030
   13612      12.6702
   13613      12.8816
   13614      12.7382
   13615      13.4414
   13616      13.9888
   13617      14.5254
   13618      14.3792
   13619      14.9234
   13620      14.7562
   13621      14.9224
   13622      14.4249
   13623      14.9226
   13624      14.4137
   13625      13.6944
   13626      13.6400
   13627      13.9198
   13628      14.9357
   13629      14.2744
   13630      14.6705
   13631      15.0946
   13632      15.0368
   13633      15.1047
   13634      14.1722
   13635      14.0346
   13636      14.1482
   13637      14.1946
   13638      15.0093
   13639      14.4886
   13640      14.3210
   13641      14.1595
   13642      13.9784
   13643      14.7896
   13644      14.4295
   13645      14.3432
   13646      14.3580
   13647      14.8398
   13648      15.5908
   13649      15.6633
   13650      15.5270
   13651      15.9417
   13652      16.2072
   13653      15.6384
   13654      15.5622
   13655      15.3696
   13656      15.4878
   13657      14.6944
   13658      15.0160
   13659      15.1003
   13660      14.9896
   13661      15.5315
   13662      15.2346
   13663      15.5431
   13664      15.4501
   13665      15.6327
   13666      15.2199
   13667      15.2424
   13668      15.9862
   13669      15.2750
   13670      15.7703
   13671      15.6371
   13672      16.1590
   13673      16.2993
   13674      15.9190
   13675      15.5202
   13676      16.0293
   13677      15.9335
   13678      16.1597
   13679      16.4145
   13680      16.5602
   13681      15.5460
   13682      15.5193
   13683      15.9917
   13684      15.7781
   13685      15.7792
   13686      16.0529
   13687      16.0714
   13688      16.2892
   13689      15.3552
   13690      15.5073
   13691      15.7229
   13692      16.3890
   13693      16.3855
   13694      15.5016
   13695      16.8822
   13696      16.5193
   13697      17.0250
   13698      15.8056
   13699      16.5252
   13700      16.3692
   13701      15.8404
   13702      15.6649
   13703      16.6190
   13704      16.8096
   13705      16.9054
   13706      17.0359
   13707      16.3453
   13708      16.5999
   13709      16.2454
   13710      15.8992
   13711      16.2496
   13712      16.3179
   13713      16.8028
   13714      17.0811
   13715      17.5569
   13716      17.6479
   13717      17.2711
   13718      16.4674
   13719      16.8503
   13720      15.8835
   13721      16.0578
   13722      15.4895
   13723      15.6835
   13724      16.4572
   13725      16.3402
   13726      15.8575
   13727      15.9717
   13728      15.9538
   13729      16.2141
   13730      15.3286
   13731      15.9377
   13732      16.1352
   13733      15.2783
   13734      15.0758
   13735      16.2055
   13736      16.2472
   13737      16.6092
   13738      16.0948
   13739      15.8736
   13740      15.8579
   13741      15.6950
   13742      15.5905
   13743      15.6851
   13744      16.1613
   13745      15.6722
   13746      16.0438
   13747      15.8121
   13748      16.3463
   13749      15.8240
   13750      15.8398
   13751      15.0937
   13752      15.2081
   13753      15.0029
   13754      15.2312
   13755      14.9234
   13756      15.9784
   13757      15.2377
   13758      15.8676
   13759      15.3253
   13760      15.5816
   13761      15.4578
   13762      15.4163
   13763      15.5920
   13764      15.9889
   13765      16.3638
   13766      15.7818
   13767      15.9916
   13768      15.8531
   13769      16.2415
   13770      16.3002
   13771      15.8408
   13772      16.1864
   13773      16.1098
   13774      16.6033
   13775      15.8510
   13776      15.9233
   13777      15.7459
   13778      16.4087
   13779      16.2897
   13780      15.3408
   13781      16.0911
   13782      15.4904
   13783      14.9763
   13784      14.8416
   13785      14.6614
   13786      14.2187
   13787      14.4764
   13788      15.0693
   13789      15.0743
   13790      16.2777
   13791      16.1722
   13792      16.0363
   13793      16.1314
   13794      15.3810
   13795      15.2868
   13796      14.5376
   13797      15.2891
   13798      14.2915
   13799      14.6492
   13800      13.8725
   13801      14.7585
   13802      14.6130
   13803      15.2615
   13804      15.7427
   13805      14.0615
   13806      15.1598
   13807      14.5000
   13808      14.7857
   13809      15.1689
   13810      15.7023
   13811      14.8614
   13812      14.8130
   13813      14.2727
   13814      14.3193
   13815      14.9185
   13816      14.2879
   13817      13.8275
   13818      13.9416
   13819      14.5379
   13820      14.7040
   13821      14.5188
   13822      15.2244
   13823      15.6865
   13824      15.7070
   13825      15.2921
   13826      15.0378
   13827      15.0270
   13828      15.0250
   13829      14.8067
   13830      14.9264
   13831      14.2164
   13832      14.0459
   13833      14.9217
   13834      14.8501
   13835      15.2033
   13836      14.5917
   13837      14.6740
   13838      14.7603
   13839      14.1283
   13840      13.9744
   13841      14.2384
   13842      13.9707
   13843      15.2168
   13844      14.9864
   13845      14.8433
   13846      15.5754
   13847      15.6702
   13848      15.8980
   13849      15.8901
   13850      15.5136
   13851      16.0587
   13852      16.9715
   13853      16.4999
   13854      16.0577
   13855      15.9983
   13856      16.3066
   13857      15.9542
   13858      16.3038
   13859      16.4343
   13860      15.7542
   13861      16.0996
   13862      16.0015
   13863      16.4371
   13864      16.5900
   13865      16.6973
   13866      16.7699
   13867      16.8305
   13868      16.2173
   13869      16.4926
   13870      16.2080
   13871      16.5525
   13872      16.7455
   13873      16.8200
   13874      17.1633
   13875      16.6055
   13876      16.3987
   13877      16.5534
   13878      16.4533
   13879      16.1545
   13880      16.1620
   13881      16.5689
   13882      16.8636
   13883      16.8053
   13884      16.8376
   13885      16.4175
   13886      16.1751
   13887      16.3931
   13888      15.8721
   13889      16.2589
   13890      14.7299
   13891      15.8783
   13892      17.1051
   13893      16.3361
   13894      15.5083
   13895      16.3479
   13896      15.2607
   13897      16.0241
   13898      16.0245
   13899      15.9495
   13900      15.9920
   13901      16.3771
   13902      16.1654
   13903      16.3646
   13904      16.2973
   13905      15.6721
   13906      16.3551
   13907      16.7306
   13908      16.5251
   13909      16.4147
   13910      15.7798
   13911      16.6781
   13912      15.4832
   13913      16.6983
   13914      15.8979
   13915      16.7472
   13916      16.3915
   13917      15.7308
   13918      16.1670
   13919      16.6140
   13920      16.4695
   13921      15.2226
   13922      16.0047
   13923      15.9044
   13924      15.6125
   13925      16.2584
   13926      16.8054
   13927      16.7008
   13928      16.1819
   13929      16.0830
   13930      16.0988
   13931      17.0216
   13932      16.4097
   13933      16.8503
   13934      16.7861
   13935      16.2567
   13936      17.1874
   13937      16.7186
   13938      16.2388
   13939      17.3134
   13940      17.4069
   13941      17.9891
   13942      17.5191
   13943      17.3469
   13944      16.7580
   13945      17.0774
   13946      16.8036
   13947      17.3887
   13948      16.8313
   13949      15.2378
   13950      16.3892
   13951      15.2229
   13952      15.6185
   13953      16.0270
   13954      16.8059
   13955      17.0047
   13956      17.0657
   13957      16.0744
   13958      15.4431
   13959      16.5418
   13960      15.6989
   13961      15.5734
   13962      15.5995
   13963      15.5889
   13964      15.2240
   13965      15.5083
   13966      16.1327
   13967      15.3793
   13968      14.7152
   13969      16.0788
   13970      16.3608
   13971      15.7863
   13972      16.1259
   13973      15.8086
   13974      16.2991
   13975      16.5283
   13976      16.0812
   13977      16.2197
   13978      16.4289
   13979      16.9089
   13980      16.3181
   13981      17.1716
   13982      17.5856
   13983      17.7284
   13984      16.1075
   13985      16.4623
   13986      16.1849
   13987      15.6450
   13988      16.4532
   13989      16.3789
   13990      16.1639
   13991      16.3902
   13992      15.6135
   13993      15.7096
   13994      15.6753
   13995      16.3668
   13996      16.4550
   13997      15.9911
   13998      16.1691
   13999      16.6807
   14000      16.0137
   14001      16.0950
   14002      16.0957
   14003      16.3358
   14004      16.7046
   14005      16.5759
   14006      16.0560
   14007      15.9879
   14008      16.6362
   14009      16.6073
   14010      16.3214
   14011      16.3796
   14012      16.7506
   14013      17.4672
   14014      16.3663
   14015      16.1243
   14016      15.7332
   14017      16.1599
   14018      15.8477
   14019      15.8007
   14020      16.0438
   14021      16.1352
   14022      15.3862
   14023      15.8823
   14024      15.2975
   14025      15.7220
   14026      15.6287
   14027      14.9512
   14028      15.0932
   14029      14.7402
   14030      14.6962
   14031      15.4023
   14032      14.9355
   14033      15.2912
   14034      16.2104
   14035      15.8009
   14036      15.6467
   14037      15.6066
   14038      15.5542
   14039      15.4711
   14040      15.4568
   14041      15.8241
   14042      15.4437
   14043      15.7542
   14044      15.2538
   14045      14.9018
   14046      15.4191
   14047      14.9439
   14048      14.8719
   14049      14.9025
   14050      14.9369
   14051      14.8253
   14052      15.8154
   14053      15.8647
   14054      16.1406
   14055      16.0840
   14056      16.3095
   14057      15.9031
   14058      15.5533
   14059      15.6631
   14060      15.5159
   14061      15.8083
   14062      15.7762
   14063      16.1053
   14064      15.7487
   14065      15.8677
   14066      15.9141
   14067      16.1458
   14068      15.8986
   14069      15.4355
   14070      15.8631
   14071      15.5189
   14072      15.2886
   14073      15.7050
   14074      15.3614
   14075      14.9688
   14076      15.0167
   14077      15.4052
   14078      16.3584
   14079      16.4156
   14080      16.2521
   14081      15.8093
   14082      16.3142
   14083      15.7503
   14084      15.0951
   14085      15.5583
   14086      16.3978
   14087      15.7485
   14088      15.7283
   14089      16.0428
   14090      16.4114
   14091      16.3432
   14092      15.7222
   14093      16.0713
   14094      15.9385
   14095      15.6746
   14096      16.2511
   14097      15.8280
   14098      15.6822
   14099      15.3796
   14100      15.6330
   14101      15.6580
   14102      15.8980
   14103      15.3065
   14104      16.3205
   14105      16.1058
   14106      15.5052
   14107      15.8443
   14108      16.0923
   14109      15.9802
   14110      15.5933
   14111      16.1187
   14112      16.4479
   14113      16.2285
   14114      15.9339
   14115      16.1266
   14116      16.3265
   14117      16.4313
   14118      16.4610
   14119      16.1131
   14120      16.6709
   14121      16.2853
   14122      16.3567
   14123      16.9792
   14124      16.9303
   14125      16.1832
   14126      16.0070
   14127      17.0132
   14128      16.2989
   14129      16.4087
   14130      16.1620
   14131      16.1017
   14132      15.6807
   14133      16.0517
   14134      16.2866
   14135      15.5935
   14136      16.0691
   14137      15.7120
   14138      16.2600
   14139      15.8075
   14140      15.3279
   14141      15.8222
   14142      15.8855
   14143      15.6334
   14144      15.2482
   14145      16.4150
   14146      16.5954
   14147      16.1011
   14148      17.0265
   14149      16.7714
   14150      16.7114
   14151      16.5426
   14152      16.4244
   14153      15.7394
   14154      15.5645
   14155      14.8182
   14156      15.2605
   14157      15.5454
   14158      15.6907
   14159      14.5556
   14160      14.5525
   14161      14.0730
   14162      14.0146
   14163      14.2512
   14164      14.5853
   14165      15.6837
   14166      15.6737
   14167      16.1612
   14168      15.2320
   14169      15.2617
   14170      14.8723
   14171      15.6224
   14172      15.4658
   14173      15.6077
   14174      15.7970
   14175      16.3363
   14176      16.3865
   14177      14.8069
   14178      14.9530
   14179      14.3595
   14180      15.2630
   14181      16.2673
   14182      16.4558
   14183      15.9539
   14184      15.1064
   14185      15.1073
   14186      14.7771
   14187      14.8380
   14188      15.0328
   14189      14.9164
   14190      14.6231
   14191      14.1382
   14192      14.5857
   14193      15.1269
   14194      14.6779
   14195      14.0587
   14196      14.4264
   14197      14.9365
   14198      14.4429
   14199      14.9440
   14200      15.3840
   14201      14.8315
   14202      15.2975
   14203      15.4449
   14204      15.4996
   14205      15.5406
   14206      15.5185
   14207      15.0201
   14208      15.6652
   14209      15.5980
   14210      15.8036
   14211      15.5977
   14212      15.8612
   14213      16.1418
   14214      16.3638
   14215      16.5149
   14216      16.0448
   14217      15.9075
   14218      16.8384
   14219      16.2174
   14220      16.5757
   14221      16.3302
   14222      16.9158
   14223      16.2941
   14224      16.5833
   14225      16.3515
   14226      16.6333
   14227      16.5531
   14228      16.7469
   14229      16.0735
   14230      16.3031
   14231      16.5493
   14232      16.3571
   14233      16.1732
   14234      16.0433
   14235      16.3148
   14236      16.9437
   14237      16.3701
   14238      16.6411
   14239      16.9415
   14240      16.5168
   14241      16.5863
   14242      16.5645
   14243      15.8998
   14244      15.6580
   14245      15.1945
   14246      15.0491
   14247      14.3875
   14248      14.7353
   14249      15.0447
   14250      14.5579
   14251      14.4754
   14252      14.4838
   14253      13.3842
   14254      13.9796
   14255      14.3154
   14256      13.3379
   14257      13.2665
   14258      14.0474
   14259      13.8276
   14260      13.1133
   14261      13.9909
   14262      14.0778
   14263      13.7700
   14264      14.9484
   14265      14.8076
   14266      14.4366
   14267      15.0067
   14268      14.6148
   14269      14.8842
   14270      15.2912
   14271      15.3348
   14272      14.9880
   14273      15.1122
   14274      15.4742
   14275      15.1940
   14276      15.9238
   14277      15.7794
   14278      15.3613
   14279      15.1381
   14280      15.3264
   14281      15.0466
   14282      14.7315
   14283      15.1061
   14284      14.8081
   14285      15.2544
   14286      13.7102
   14287      14.5405
   14288      14.6633
   14289      14.6114
   14290      14.4469
   14291      14.4949
   14292      14.8221
   14293      14.9203
   14294      14.2315
   14295      14.7414
   14296      14.8999
   14297      13.7253
   14298      12.9811
   14299      13.5875
   14300      14.4981
   14301      13.9431
   14302      14.5391
   14303      14.3066
   14304      14.4176
   14305      14.5508
   14306      14.6629
   14307      14.4760
   14308      15.3174
   14309      15.7106
   14310      15.8981
   14311      14.8091
   14312      15.0718
   14313      15.1002
   14314      14.8990
   14315      15.3956
   14316      15.2069
   14317      15.2847
   14318      15.3987
   14319      15.3461
   14320      14.6237
   14321      14.9435
   14322      15.1306
   14323      14.8301
   14324      14.6616
   14325      14.3670
   14326      14.2249
   14327      14.8374
   14328      13.9023
   14329      13.9328
   14330      14.2791
   14331      14.3680
   14332      14.3961
   14333      13.8720
   14334      14.3390
   14335      14.2915
   14336      13.6801
   14337      13.4087
   14338      13.4565
   14339      12.5034
   14340      13.1133
   14341      12.8014
   14342      12.8533
   14343      13.2151
   14344      12.8832
   14345      12.9818
   14346      13.2942
   14347      12.8136
   14348      12.8293
   14349      12.4218
   14350      12.7606
   14351      12.5907
   14352      13.1881
   14353      13.0738
   14354      12.8815
   14355      13.8355
   14356      14.2349
   14357      13.8743
   14358      13.9554
   14359      14.2897
   14360      14.0514
   14361      13.0360
   14362      12.7113
   14363      13.3061
   14364      12.9052
   14365      13.2556
   14366      13.2335
   14367      13.3990
   14368      13.3645
   14369      13.5596
   14370      13.9137
   14371      14.3121
   14372      14.6662
   14373      13.7882
   14374      14.4830
   14375      13.0733
   14376      14.7338
   14377      14.0736
   14378      14.9213
   14379      14.3542
   14380      14.3711
   14381      15.1157
   14382      14.6871
   14383      14.2480
   14384      13.5360
   14385      13.7604
   14386      14.7238
   14387      14.0906
   14388      15.1569
   14389      13.8479
   14390      13.9046
   14391      13.6123
   14392      13.6570
   14393      14.0211
   14394      13.7147
   14395      13.9014
   14396      14.7811
   14397      14.7206
   14398      14.0333
   14399      14.5920
   14400      13.6299
   14401      13.1546
   14402      13.5333
   14403      13.9486
   14404      14.1409
   14405      13.7330
   14406      12.9667
   14407      13.0741
   14408      13.6425
   14409      13.2760
   14410      13.5771
   14411      13.5200
   14412      13.2733
   14413      13.0750
   14414      11.9648
   14415      12.1901
   14416      12.6774
   14417      12.4675
   14418      12.6243
   14419      12.6062
   14420      12.9789
   14421      12.8068
   14422      13.3881
   14423      12.9498
   14424      12.4688
   14425      12.5289
   14426      12.7906
   14427      12.7105
   14428      13.0216
   14429      13.1817
   14430      13.8790
   14431      12.7377
   14432      12.5801
   14433      12.5781
   14434      12.9705
   14435      12.8388
   14436      12.9595
   14437      13.3637
   14438      13.1800
   14439      13.3479
   14440      13.8201
   14441      14.0322
   14442      13.5723
   14443      14.1018
   14444      14.4146
   14445      14.9716
   14446      14.2100
   14447      14.4727
   14448      14.3399
   14449      14.4627
   14450      14.8623
   14451      14.6717
   14452      15.7601
   14453      15.7775
   14454      15.6421
   14455      15.9417
   14456      15.4191
   14457      15.9755
   14458      16.2160
   14459      15.3055
   14460      15.5368
   14461      14.9121
   14462      14.5947
   14463      14.1948
   14464      13.9475
   14465      14.3777
   14466      14.7395
   14467      14.5624
   14468      14.2587
   14469      14.9706
   14470      15.5513
   14471      15.2929
   14472      13.7219
   14473      13.3986
   14474      13.4875
   14475      13.9251
   14476      13.5286
   14477      13.3012
   14478      13.2761
   14479      13.5083
   14480      12.4850
   14481      14.0903
   14482      13.1082
   14483      13.6223
   14484      13.8756
   14485      12.1354
   14486      13.8608
   14487      12.8340
   14488      13.4439
   14489      13.2169
   14490      13.2384
   14491      13.1735
   14492      12.6228
   14493      12.9209
   14494      12.7721
   14495      12.6555
   14496      12.2479
   14497      11.8691
   14498      11.9078
   14499      11.6512
   14500      12.9237
   14501      11.8291
   14502      12.3308
   14503      11.4285
   14504      12.0548
   14505      11.6983
   14506      12.7109
   14507      11.8566
   14508      11.7072
   14509      11.5975
   14510      11.9771
   14511      11.3319
   14512      11.9950
   14513      11.3727
   14514      11.4614
   14515      11.8690
   14516      12.0755
   14517      11.5552
   14518      10.9800
   14519      11.4819
   14520      11.0530
   14521      11.4774
   14522      11.3053
   14523      11.1334
   14524      11.7237
   14525      11.7938
   14526      11.7594
   14527      11.4690
   14528      11.7447
   14529      11.5815
   14530      11.6202
   14531      12.0066
   14532      12.1069
   14533      12.2255
   14534      11.8335
   14535      11.7399
   14536      11.4661
   14537      11.6057
   14538      11.5784
   14539      11.4426
   14540      11.5026
   14541      11.9888
   14542      11.9024
   14543      12.0156
   14544      12.3998
   14545      12.3546
   14546      12.9516
   14547      12.7566
   14548      12.9558
   14549      12.7023
   14550      12.6680
   14551      12.5938
   14552      11.8582
   14553      12.1824
   14554      10.9616
   14555      11.7949
   14556      11.7623
   14557      11.3586
   14558      10.7870
   14559      11.5821
   14560      11.7792
   14561      11.5070
   14562      12.0750
   14563      11.9263
   14564      11.7557
   14565      11.7336
   14566      11.4621
   14567      11.9011
   14568      11.8449
   14569      11.5333
   14570      11.8452
   14571      11.6826
   14572      12.1278
   14573      12.3095
   14574      12.5596
   14575      12.7785
   14576      12.7563
   14577      12.2012
   14578      13.2153
   14579      13.1055
   14580      12.4525
   14581      12.0280
   14582      11.4753
   14583      11.8484
   14584      12.5074
   14585      12.6371
   14586      12.5032
   14587      12.0365
   14588      12.3318
   14589      12.0872
   14590      12.2950
   14591      11.7662
   14592      12.4677
   14593      11.5923
   14594      11.3943
   14595      11.2214
   14596      10.6205
   14597      10.9230
   14598      11.2619
   14599      11.3791
   14600      10.9562
   14601      10.8142
   14602      11.1377
   14603      11.2202
   14604      11.7364
   14605      11.8492
   14606      12.1845
   14607      12.4340
   14608      12.4444
   14609      12.2775
   14610      12.6504
   14611      12.7720
   14612      12.1259
   14613      12.2646
   14614      12.2211
   14615      12.5793
   14616      12.4874
   14617      11.9836
   14618      12.7540
   14619      12.1742
   14620      12.0789
   14621      12.2270
   14622      12.1717
   14623      11.8001
   14624      11.8417
   14625      11.7487
   14626      12.1090
   14627      12.0556
   14628      12.5960
   14629      11.8153
   14630      12.2192
   14631      11.4334
   14632      12.1227
   14633      12.2748
   14634      12.9367
   14635      12.8482
   14636      11.9837
   14637      11.6715
   14638      11.6373
   14639      11.8605
   14640      11.9779
   14641      11.9627
   14642      12.7900
   14643      12.2962
   14644      12.7184
   14645      12.2189
   14646      11.8577
   14647      11.6662
   14648      11.8373
   14649      11.4873
   14650      11.2727
   14651      11.4800
   14652      12.0706
   14653      12.2509
   14654      12.0002
   14655      12.3554
   14656      12.0825
   14657      12.4826
   14658      12.1477
   14659      12.2011
   14660      12.2831
   14661      11.7665
   14662      12.4839
   14663      12.6223
   14664      12.3953
   14665      12.6069
   14666      11.9993
   14667      11.7215
   14668      12.0252
   14669      11.8955
   14670      12.7468
   14671      12.3548
   14672      12.2861
   14673      11.8683
   14674      11.4890
   14675      12.1983
   14676      12.2559
   14677      12.9225
   14678      12.8338
   14679      13.2463
   14680      12.2232
   14681      12.5799
   14682      13.2175
   14683      12.6737
   14684      12.7037
   14685      13.1968
   14686      13.2491
   14687      12.5949
   14688      12.2070
   14689      11.9368
   14690      12.1474
   14691      12.3663
   14692      13.0438
   14693      12.9617
   14694      13.2017
   14695      12.3721
   14696      12.6487
   14697      12.3939
   14698      12.9689
   14699      13.1855
   14700      12.5768
   14701      12.6182
   14702      12.7414
   14703      12.8537
   14704      12.7057
   14705      12.2508
   14706      13.7476
   14707      13.1422
   14708      12.3326
   14709      12.0426
   14710      13.0825
   14711      12.9449
   14712      12.7129
   14713      13.2152
   14714      13.1082
   14715      12.5475
   14716      12.2289
   14717      12.8678
   14718      12.5600
   14719      11.5800
   14720      12.2872
   14721      12.0808
   14722      12.5128
   14723      12.3568
   14724      13.3214
   14725      13.7449
   14726      12.2742
   14727      12.5801
   14728      12.1050
   14729      12.9921
   14730      12.0321
   14731      12.2447
   14732      12.1262
   14733      12.0919
   14734      12.0319
   14735      12.1180
   14736      11.7453
   14737      12.2166
   14738      12.5671
   14739      12.7112
   14740      12.5725
   14741      12.7227
   14742      12.5881
   14743      12.6803
   14744      13.1149
   14745      12.9867
   14746      12.8343
   14747      12.9068
   14748      12.6640
   14749      13.6423
   14750      13.4506
   14751      13.3552
   14752      12.5469
   14753      13.1293
   14754      13.3498
   14755      11.9859
   14756      12.5501
   14757      13.4319
   14758      13.4544
   14759      12.5015
   14760      13.9234
   14761      12.9386
   14762      13.5288
   14763      13.2746
   14764      14.0434
   14765      13.3144
   14766      13.1252
   14767      13.0755
   14768      13.9329
   14769      12.7277
   14770      12.6572
   14771      12.4296
   14772      13.4803
   14773      13.1773
   14774      13.2254
   14775      13.3813
   14776      12.6506
   14777      12.8983
   14778      13.4349
   14779      12.3993
   14780      12.7086
   14781      12.9349
   14782      12.9243
   14783      13.6917
   14784      12.8136
   14785      14.2791
   14786      13.7737
   14787      13.5409
   14788      13.4341
   14789      14.0115
   14790      13.9961
   14791      14.2701
   14792      13.8132
   14793      13.5575
   14794      13.9198
   14795      14.0979
   14796      14.2598
   14797      14.3712
   14798      14.7684
   14799      14.0437
   14800      14.1907
   14801      12.9478
   14802      13.6232
   14803      13.7725
   14804      14.0326
   14805      13.7500
   14806      13.6544
   14807      13.3105
   14808      13.9003
   14809      13.7271
   14810      13.9681
   14811      14.3749
   14812      13.3535
   14813      13.1802
   14814      13.5890
   14815      12.9756
   14816      13.9904
   14817      13.8678
   14818      13.9547
   14819      13.9898
   14820      13.6659
   14821      13.1710
   14822      12.9674
   14823      12.6572
   14824      13.0353
   14825      13.4303
   14826      13.0634
   14827      12.9585
   14828      13.5645
   14829      12.7668
   14830      12.4639
   14831      12.9702
   14832      13.3056
   14833      13.6938
   14834      13.5365
   14835      13.8271
   14836      13.8958
   14837      14.0762
   14838      12.8432
   14839      12.5070
   14840      12.7864
   14841      12.3269
   14842      11.8662
   14843      12.4318
   14844      13.0830
   14845      13.2181
   14846      11.8875
   14847      13.0368
   14848      13.3546
   14849      12.8048
   14850      12.8640
   14851      12.7690
   14852      13.6057
   14853      13.2080
   14854      13.0318
   14855      13.6325
   14856      12.8249
   14857      12.9809
   14858      12.0281
   14859      13.1649
   14860      12.6627
   14861      12.9208
   14862      12.6825
   14863      12.6916
   14864      13.5360
   14865      12.8844
   14866      12.4520
   14867      12.3970
   14868      12.1660
   14869      12.6729
   14870      12.2768
   14871      12.7857
   14872      12.3496
   14873      12.4510
   14874      12.8685
   14875      11.7806
   14876      12.5779
   14877      11.9087
   14878      12.4539
   14879      12.2215
   14880      12.8694
   14881      12.1724
   14882      12.7028
   14883      12.5831
   14884      12.2659
   14885      12.7732
   14886      12.6091
   14887      12.6128
   14888      12.8517
   14889      13.1543
   14890      13.1700
   14891      12.7237
   14892      12.9118
   14893      12.2218
   14894      12.1006
   14895      12.6282
   14896      12.5316
   14897      12.2101
   14898      12.4832
   14899      13.1065
   14900      12.7144
   14901      13.3686
   14902      12.8068
   14903      12.2682
   14904      13.2783
   14905      12.6423
   14906      12.7780
   14907      12.6590
   14908      13.4048
   14909      13.3081
   14910      12.8783
   14911      13.5641
   14912      13.2399
   14913      12.8768
   14914      13.5337
   14915      12.8839
   14916      12.8197
   14917      12.5519
   14918      12.5305
   14919      12.9725
   14920      12.5740
   14921      12.1822
   14922      12.0141
   14923      13.0491
   14924      11.8093
   14925      12.6730
   14926      12.6217
   14927      12.1288
   14928      12.4870
   14929      12.9811
   14930      13.1273
   14931      13.4802
   14932      12.6331
   14933      12.3855
   14934      12.7310
   14935      12.3780
   14936      11.8257
   14937      13.0753
   14938      12.7019
   14939      12.9929
   14940      12.3599
   14941      12.1861
   14942      12.0377
   14943      12.6129
   14944      12.4923
   14945      12.2488
   14946      12.5143
   14947      12.3151
   14948      11.9958
   14949      12.4453
   14950      13.2805
   14951      13.1227
   14952      14.4754
   14953      12.7858
   14954      13.0786
   14955      12.9118
   14956      14.3253
   14957      13.8735
   14958      13.4175
   14959      12.6042
   14960      13.1663
   14961      13.3893
   14962      13.2561
   14963      12.9872
   14964      13.3001
   14965      12.1038
   14966      11.6297
   14967      12.1894
   14968      12.1505
   14969      11.8357
   14970      11.4848
   14971      11.4840
   14972      12.1173
   14973      12.4323
   14974      12.5237
   14975      12.0846
   14976      13.5238
   14977      12.8691
   14978      13.1485
   14979      13.3036
   14980      13.4440
   14981      14.3035
   14982      13.5541
   14983      14.2364
   14984      14.1639
   14985      13.8676
   14986      13.5730
   14987      13.7265
   14988      13.5543
   14989      14.0174
   14990      14.5273
   14991      14.3376
   14992      13.9215
   14993      14.2371
   14994      13.8254
   14995      13.2809
   14996      13.4932
   14997      13.1705
   14998      13.3597
   14999      13.5287
   15000      13.6345
   15001      13.4146
   15002      14.1673
   15003      13.6016
   15004      13.3352
   15005      13.0209
   15006      12.9368
   15007      13.6219
   15008      13.0756
   15009      13.6012
   15010      13.7757
   15011      13.4543
   15012      13.3759
   15013      14.0801
   15014      13.3425
   15015      13.6105
   15016      14.0475
   15017      14.0097
   15018      13.5965
   15019      14.4006
   15020      14.6606
   15021      14.0246
   15022      13.9317
   15023      13.8112
   15024      14.2851
   15025      14.6432
   15026      15.3470
   15027      14.8078
   15028      15.5086
   15029      15.0082
   15030      15.0713
   15031      14.3555
   15032      14.7453
   15033      13.8510
   15034      14.7804
   15035      14.1739
   15036      14.4726
   15037      14.6636
   15038      14.2532
   15039      14.3783
   15040      14.1916
   15041      14.8150
   15042      14.7844
   15043      13.9296
   15044      14.7133
   15045      13.7523
   15046      14.3010
   15047      13.3929
   15048      13.5206
   15049      13.9635
   15050      13.5043
   15051      13.3094
   15052      14.4436
   15053      13.8340
   15054      13.9563
   15055      13.9308
   15056      13.0323
   15057      13.7665
   15058      13.4893
   15059      13.0996
   15060      13.2774
   15061      13.0719
   15062      13.2846
   15063      13.2541
   15064      13.1782
   15065      13.5806
   15066      13.9794
   15067      13.5209
   15068      14.2015
   15069      14.3759
   15070      13.6784
   15071      14.2622
   15072      14.0735
   15073      14.5450
   15074      13.6461
   15075      13.7797
   15076      12.8780
   15077      13.0280
   15078      13.2192
   15079      13.0085
   15080      13.2570
   15081      13.1867
   15082      14.0574
   15083      13.4412
   15084      14.0430
   15085      12.9970
   15086      13.9468
   15087      13.4199
   15088      13.4698
   15089      13.4589
   15090      13.3596
   15091      13.9855
   15092      14.5338
   15093      13.9022
   15094      14.2735
   15095      13.9028
   15096      13.6965
   15097      14.3071
   15098      13.9638
   15099      14.2182
   15100      14.2007
   15101      14.5000
   15102      13.9886
   15103      14.1590
   15104      13.9478
   15105      14.3668
   15106      13.8667
   15107      15.1506
   15108      14.7466
   15109      15.4487
   15110      14.0406
   15111      13.9075
   15112      13.4199
   15113      14.7086
   15114      14.1272
   15115      14.7135
   15116      14.5703
   15117      14.4093
   15118      14.5199
   15119      13.4160
   15120      14.5252
   15121      13.4750
   15122      14.6833
   15123      13.7588
   15124      14.1168
   15125      13.9952
   15126      13.9804
   15127      13.0302
   15128      13.5187
   15129      13.0730
   15130      13.0934
   15131      12.5478
   15132      12.2988
   15133      13.1076
   15134      13.3019
   15135      14.5757
   15136      13.2638
   15137      13.0441
   15138      13.1320
   15139      13.0845
   15140      13.0493
   15141      12.7164
   15142      12.6592
   15143      12.2260
   15144      12.1912
   15145      12.8258
   15146      12.6712
   15147      13.2354
   15148      12.9950
   15149      12.6901
   15150      12.6684
   15151      12.0983
   15152      12.7620
   15153      12.4374
   15154      13.2055
   15155      13.1373
   15156      13.9107
   15157      13.4956
   15158      13.4583
   15159      13.5424
   15160      13.7849
   15161      13.5769
   15162      13.4794
   15163      13.8388
   15164      14.0685
   15165      14.0443
   15166      13.7035
   15167      14.3179
   15168      13.4956
   15169      14.5677
   15170      13.8855
   15171      14.5604
   15172      13.9433
   15173      15.2904
   15174      13.9632
   15175      14.2168
   15176      14.1829
   15177      14.6240
   15178      14.0454
   15179      13.8426
   15180      13.7834
   15181      13.7823
   15182      13.7853
   15183      13.9505
   15184      13.4909
   15185      13.5363
   15186      14.0855
   15187      13.6803
   15188      14.2433
   15189      14.1994
   15190      14.0958
   15191      14.4488
   15192      14.2919
   15193      14.7912
   15194      15.0045
   15195      14.5751
   15196      14.6071
   15197      14.8330
   15198      15.2087
   15199      15.8385
   15200      16.0584
   15201      14.9429
   15202      14.4540
   15203      15.4319
   15204      14.9426
   15205      14.8467
   15206      15.7958
   15207      15.5119
   15208      15.9084
   15209      15.6191
   15210      15.1642
   15211      15.0894
   15212      15.4572
   15213      15.5867
   15214      15.5150
   15215      15.0549
   15216      15.5061
   15217      14.6011
   15218      14.6112
   15219      13.9449
   15220      13.7671
   15221      13.8313
   15222      14.7485
   15223      15.3081
   15224      15.4642
   15225      15.4048
   15226      15.3059
   15227      14.8819
   15228      14.6791
   15229      15.8350
   15230      16.0159
   15231      15.2131
   15232      16.0344
   15233      15.3107
   15234      15.3465
   15235      15.0537
   15236      15.1507
   15237      14.8237
   15238      15.6114
   15239      15.2363
   15240      14.6920
   15241      14.5736
   15242      13.8471
   15243      15.1879
   15244      15.4900
   15245      15.5653
   15246      14.5496
   15247      14.9290
   15248      14.7541
   15249      15.1187
   15250      15.0634
   15251      15.3836
   15252      14.8726
   15253      14.1896
   15254      14.6213
   15255      14.7531
   15256      14.1758
   15257      15.1387
   15258      15.2712
   15259      14.1165
   15260      14.7442
   15261      14.8434
   15262      14.7581
   15263      14.5459
   15264      14.3126
   15265      14.5368
   15266      15.2072
   15267      15.0836
   15268      15.4351
   15269      15.1555
   15270      15.5478
   15271      15.0997
   15272      14.7934
   15273      15.6320
   15274      15.3155
   15275      15.4952
   15276      15.6728
   15277      15.4645
   15278      15.3068
   15279      14.6662
   15280      14.5818
   15281      14.9610
   15282      15.1342
   15283      15.3220
   15284      15.8458
   15285      15.5178
   15286      15.5099
   15287      15.5943
   15288      15.2205
   15289      15.4549
   15290      15.5893
   15291      15.0025
   15292      14.9887
   15293      15.2220
   15294      15.4926
   15295      14.5185
   15296      14.5878
   15297      14.7282
   15298      14.3817
   15299      15.2172
   15300      15.4114
   15301      15.4140
   15302      15.2486
   15303      14.4984
   15304      14.8680
   15305      14.8633
   15306      14.6643
   15307      13.8198
   15308      14.5412
   15309      14.2461
   15310      13.9051
   15311      13.9726
   15312      13.7727
   15313      13.8400
   15314      14.1101
   15315      13.5291
   15316      13.8160
   15317      13.5320
   15318      13.1357
   15319      13.1212
   15320      13.2146
   15321      13.3820
   15322      12.7481
   15323      12.1190
   15324      11.5026
   15325      12.1167
   15326      13.2248
   15327      13.1724
   15328      13.5977
   15329      12.3935
   15330      13.9215
   15331      13.7549
   15332      12.9297
   15333      13.5296
   15334      13.1611
   15335      12.7474
   15336      12.5430
   15337      12.2411
   15338      12.3230
   15339      12.7784
   15340      12.7490
   15341      12.2739
   15342      11.9604
   15343      12.5958
   15344      13.0892
   15345      12.1610
   15346      12.5622
   15347      11.3758
   15348      12.4956
   15349      12.1908
   15350      12.9281
   15351      12.5419
   15352      12.5163
   15353      13.2061
   15354      12.8904
   15355      12.8438
   15356      12.5358
   15357      12.8475
   15358      12.1029
   15359      12.9573
   15360      12.3516
   15361      12.9419
   15362      12.3369
   15363      12.7516
   15364      12.9756
   15365      12.6168
   15366      12.4761
   15367      13.3386
   15368      12.8763
   15369      13.0047
   15370      12.3778
   15371      12.7195
   15372      12.8631
   15373      12.9347
   15374      12.8844
   15375      12.7757
   15376      12.5720
   15377      11.6126
   15378      12.0627
   15379      12.8906
   15380      12.5318
   15381      12.5927
   15382      11.9597
   15383      13.3835
   15384      13.1667
   15385      13.3859
   15386      13.5644
   15387      13.3780
   15388      13.9412
   15389      13.7037
   15390      13.6458
   15391      13.1226
   15392      14.2626
   15393      14.4781
   15394      14.4019
   15395      13.5349
   15396      13.5006
   15397      13.8950
   15398      13.4469
   15399      13.3343
   15400      12.8059
   15401      13.7722
   15402      12.9656
   15403      12.7277
   15404      13.6424
   15405      13.0538
   15406      13.4277
   15407      13.4345
   15408      12.8249
   15409      13.2975
   15410      12.5447
   15411      13.2195
   15412      13.3899
   15413      13.6828
   15414      13.8521
   15415      13.3375
   15416      13.7304
   15417      13.9479
   15418      14.0932
   15419      14.1484
   15420      13.4793
   15421      13.3579
   15422      13.5968
   15423      13.4843
   15424      13.2669
   15425      13.1468
   15426      12.9265
   15427      12.9195
   15428      12.9882
   15429      12.4979
   15430      11.9734
   15431      12.1815
   15432      11.8577
   15433      11.7265
   15434      12.5065
   15435      11.9201
   15436      12.1355
   15437      12.6882
   15438      12.6555
   15439      12.3065
   15440      12.1272
   15441      12.4123
   15442      12.6447
   15443      12.2312
   15444      12.1951
   15445      11.7643
   15446      11.5222
   15447      11.5306
   15448      11.8239
   15449      12.2453
   15450      11.5128
   15451      11.9934
   15452      11.3044
   15453      11.2756
   15454      12.1842
   15455      12.7297
   15456      12.4987
   15457      12.9126
   15458      12.3720
   15459      12.5482
   15460      12.2244
   15461      12.1983
   15462      12.3918
   15463      12.6256
   15464      12.4196
   15465      12.3244
   15466      12.3536
   15467      12.2305
   15468      11.9856
   15469      12.4927
   15470      12.6232
   15471      12.3346
   15472      12.6972
   15473      12.8271
   15474      12.9326
   15475      11.9011
   15476      12.2705
   15477      11.5598
   15478      11.8049
   15479      11.3546
   15480      11.4771
   15481      11.5619
   15482      10.9279
   15483      11.4963
   15484      11.9717
   15485      12.0975
   15486      11.7548
   15487      11.4939
   15488      11.4101
   15489      11.7516
   15490      11.7397
   15491      10.8747
   15492      11.7312
   15493      11.6313
   15494      11.7233
   15495      12.4417
   15496      12.9776
   15497      12.7797
   15498      11.9810
   15499      12.5328
   15500      12.4516
   15501      12.0160
   15502      12.8630
   15503      13.3137
   15504      12.8524
   15505      12.7461
   15506      13.1822
   15507      12.7557
   15508      13.1134
   15509      12.7955
   15510      13.3774
   15511      12.5727
   15512      12.8507
   15513      12.7041
   15514      12.3891
   15515      12.8604
   15516      13.0037
   15517      12.5992
   15518      12.6164
   15519      11.7550
   15520      11.9883
   15521      12.3002
   15522      12.1436
   15523      13.0211
   15524      13.1770
   15525      12.8228
   15526      13.1365
   15527      12.6503
   15528      12.8821
   15529      12.6716
   15530      12.8760
   15531      13.0156
   15532      12.9496
   15533      12.8907
   15534      12.8119
   15535      12.9792
   15536      13.3544
   15537      13.0404
   15538      12.3096
   15539      12.6752
   15540      12.1196
   15541      11.5214
   15542      11.7443
   15543      12.0007
   15544      11.6959
   15545      12.0802
   15546      11.9412
   15547      12.9169
   15548      12.7122
   15549      13.5468
   15550      13.3452
   15551      13.4480
   15552      12.6845
   15553      13.7859
   15554      14.1389
   15555      14.6049
   15556      12.8728
   15557      13.1044
   15558      13.6236
   15559      13.0077
   15560      13.7333
   15561      13.1221
   15562      12.4121
   15563      12.5967
   15564      12.4371
   15565      12.3809
   15566      12.2582
   15567      13.1004
   15568      12.5430
   15569      12.2618
   15570      12.4381
   15571      12.4231
   15572      12.1799
   15573      11.9439
   15574      11.3081
   15575      12.8576
   15576      11.1276
   15577      11.9574
   15578      12.0016
   15579      11.3963
   15580      11.9868
   15581      12.3981
   15582      12.2247
   15583      12.5896
   15584      13.2881
   15585      12.4348
   15586      13.0421
   15587      11.9409
   15588      13.1368
   15589      12.1353
   15590      13.1313
   15591      13.3303
   15592      12.9992
   15593      13.8334
   15594      12.8361
   15595      14.0056
   15596      14.1826
   15597      13.3419
   15598      13.5785
   15599      13.7417
   15600      13.4506
   15601      13.1140
   15602      13.5048
   15603      13.3155
   15604      12.8207
   15605      13.0289
   15606      12.9681
   15607      13.6861
   15608      13.1618
   15609      13.0817
   15610      12.9179
   15611      12.2213
   15612      12.9047
   15613      12.6827
   15614      13.5046
   15615      12.3245
   15616      11.4448
   15617      12.5873
   15618      12.9375
   15619      12.5920
   15620      12.7176
   15621      12.1842
   15622      12.7069
   15623      11.8974
   15624      12.8830
   15625      11.7859
   15626      12.5860
   15627      12.8706
   15628      13.2565
   15629      12.9813
   15630      12.9246
   15631      13.0212
   15632      12.9763
   15633      12.7184
   15634      11.8888
   15635      12.1637
   15636      13.1287
   15637      12.7646
   15638      13.3651
   15639      12.5304
   15640      12.1886
   15641      12.7542
   15642      12.3894
   15643      12.9411
   15644      11.9383
   15645      12.7782
   15646      12.9185
   15647      12.2104
   15648      12.7094
   15649      12.5233
   15650      12.7000
   15651      13.3238
   15652      13.5003
   15653      13.3299
   15654      13.1286
   15655      13.6461
   15656      13.2202
   15657      13.4791
   15658      13.3702
   15659      13.5721
   15660      13.3364
   15661      12.5372
   15662      13.1683
   15663      13.3785
   15664      13.2890
   15665      13.2710
   15666      13.2620
   15667      12.4665
   15668      13.6599
   15669      13.7927
   15670      13.5856
   15671      13.1836
   15672      13.1624
   15673      12.6605
   15674      13.5110
   15675      13.6403
   15676      13.1376
   15677      13.9994
   15678      13.0929
   15679      13.7858
   15680      14.0097
   15681      14.4277
   15682      14.3309
   15683      14.1353
   15684      14.5739
   15685      14.0632
   15686      13.9231
   15687      13.2452
   15688      14.0487
   15689      13.8636
   15690      13.7215
   15691      14.3419
   15692      13.5560
   15693      14.5722
   15694      14.3389
   15695      13.9257
   15696      14.2241
   15697      14.0470
   15698      13.7861
   15699      14.0970
   15700      13.5480
   15701      13.4466
   15702      13.2711
   15703      13.3577
   15704      13.4342
   15705      13.3157
   15706      13.3917
   15707      12.8198
   15708      12.0403
   15709      12.6774
   15710      11.6777
   15711      12.4492
   15712      12.1561
   15713      12.9267
   15714      12.9926
   15715      13.1764
   15716      12.1219
   15717      12.9717
   15718      12.2538
   15719      11.4940
   15720      12.1783
   15721      11.4931
   15722      11.7099
   15723      12.7454
   15724      12.0920
   15725      12.4270
   15726      12.5244
   15727      12.3302
   15728      12.2862
   15729      12.5279
   15730      12.1100
   15731      12.1518
   15732      12.4504
   15733      11.9021
   15734      12.1424
   15735      12.4007
   15736      11.8725
   15737      11.6128
   15738      11.3594
   15739      11.9416
   15740      11.6961
   15741      11.3954
   15742      11.7507
   15743      11.5367
   15744      11.0865
   15745      11.5607
   15746      11.5856
   15747      11.3501
   15748      11.2975
   15749      11.0886
   15750      12.1582
   15751      12.0637
   15752      12.3291
   15753      12.5331
   15754      12.1262
   15755      12.1749
   15756      13.2159
   15757      12.2958
   15758      12.4510
   15759      11.8072
   15760      11.9810
   15761      11.7545
   15762      11.1938
   15763      12.1646
   15764      12.2343
   15765      11.7041
   15766      12.4453
   15767      12.1049
   15768      12.5624
   15769      12.3617
   15770      12.1979
   15771      12.1396
   15772      12.5065
   15773      12.7087
   15774      12.9987
   15775      12.8878
   15776      12.9079
   15777      12.6066
   15778      12.8471
   15779      12.6468
   15780      12.7636
   15781      13.3152
   15782      13.5739
   15783      13.2847
   15784      13.1217
   15785      13.0485
   15786      13.8428
   15787      12.7162
   15788      13.1440
   15789      12.8439
   15790      13.7244
   15791      13.3295
   15792      13.4749
   15793      13.2245
   15794      13.3217
   15795      12.6036
   15796      12.7529
   15797      12.8166
   15798      13.1518
   15799      12.9066
   15800      13.1111
   15801      12.7014
   15802      12.1264
   15803      12.0387
   15804      12.6348
   15805      12.9909
   15806      13.1175
   15807      12.8566
   15808      12.2824
   15809      12.7886
   15810      12.5122
   15811      14.0683
   15812      13.6694
   15813      12.6974
   15814      13.1070
   15815      13.5965
   15816      14.2586
   15817      13.2789
   15818      13.1093
   15819      12.6266
   15820      13.5910
   15821      12.7103
   15822      13.2482
   15823      13.4099
   15824      12.9601
   15825      12.5695
   15826      12.4590
   15827      12.8812
   15828      12.8583
   15829      13.2459
   15830      12.5975
   15831      12.8485
   15832      12.1438
   15833      11.7597
   15834      11.7733
   15835      12.0019
   15836      11.7595
   15837      11.4529
   15838      12.1429
   15839      11.7805
   15840      11.6947
   15841      11.7194
   15842      11.6867
   15843      11.4849
   15844      11.0273
   15845      11.0213
   15846      11.3398
   15847      11.4641
   15848      11.0000
   15849      11.6450
   15850      12.1969
   15851      11.3691
   15852      11.8231
   15853      11.7756
   15854      11.2260
   15855      10.8297
   15856      11.3581
   15857      10.9603
   15858      11.3169
   15859      12.5952
   15860      12.7246
   15861      12.4002
   15862      12.2690
   15863      12.3474
   15864      11.8965
   15865      11.6711
   15866      12.2327
   15867      11.8110
   15868      12.2332
   15869      11.8053
   15870      11.9775
   15871      12.0420
   15872      12.8023
   15873      12.1902
   15874      12.3960
   15875      12.4358
   15876      11.7865
   15877      11.5276
   15878      11.9080
   15879      12.4110
   15880      11.7076
   15881      11.7168
   15882      11.9339
   15883      11.7378
   15884      12.4737
   15885      12.0358
   15886      12.6803
   15887      12.5453
   15888      12.6889
   15889      12.3023
   15890      12.6492
   15891      12.5127
   15892      11.8668
   15893      12.0853
   15894      11.7911
   15895      12.2316
   15896      11.9436
   15897      11.9679
   15898      12.2665
   15899      12.0428
   15900      12.5027
   15901      12.0472
   15902      12.5182
   15903      11.7563
   15904      12.4014
   15905      12.7027
   15906      11.4376
   15907      11.8655
   15908      12.3208
   15909      12.7437
   15910      12.8284
   15911      12.6496
   15912      12.3552
   15913      12.7802
   15914      12.3189
   15915      13.7162
   15916      12.9495
   15917      13.6886
   15918      13.5479
   15919      13.9552
   15920      14.1277
   15921      13.3523
   15922      13.9777
   15923      14.3025
   15924      14.1590
   15925      14.0874
   15926      13.2001
   15927      14.4250
   15928      14.6140
   15929      14.6652
   15930      13.5248
   15931      14.1921
   15932      13.4550
   15933      13.6613
   15934      14.2940
   15935      13.2245
   15936      13.4200
   15937      12.6714
   15938      12.1383
   15939      13.0131
   15940      12.8304
   15941      12.3422
   15942      12.1374
   15943      11.9504
   15944      12.2241
   15945      12.4154
   15946      11.6927
   15947      12.6423
   15948      12.5671
   15949      12.1240
   15950      12.4420
   15951      12.3667
   15952      13.0807
   15953      12.1947
   15954      12.2751
   15955      12.3461
   15956      12.2306
   15957      12.1822
   15958      12.3993
   15959      12.5840
   15960      12.4527
   15961      12.7573
   15962      14.0672
   15963      12.9915
   15964      12.1720
   15965      13.1606
   15966      12.9195
   15967      12.2985
   15968      12.1891
   15969      12.8171
   15970      12.7318
   15971      12.7837
   15972      12.9621
   15973      13.7549
   15974      13.1809
   15975      13.0927
   15976      13.5147
   15977      13.0572
   15978      13.0462
   15979      13.4527
   15980      13.7183
   15981      13.8055
   15982      12.7684
   15983      12.6890
   15984      13.4583
   15985      13.9046
   15986      13.2649
   15987      13.8205
   15988      13.5611
   15989      12.7005
   15990      13.3886
   15991      13.5225
   15992      13.7366
   15993      13.4522
   15994      13.6078
   15995      13.1231
   15996      13.6370
   15997      13.2003
   15998      13.0822
   15999      13.3003
   16000      13.3287
   16001      13.8723
   16002      13.1062
   16003      13.3087
   16004      13.3576
   16005      13.8662
   16006      14.4511
   16007      13.8224
   16008      13.9652
   16009      12.8855
   16010      13.5009
   16011      13.3927
   16012      14.2515
   16013      14.2140
   16014      14.0661
   16015      13.9690
   16016      14.6410
   16017      14.4144
   16018      14.3431
   16019      14.5488
   16020      13.8945
   16021      13.6046
   16022      13.6743
   16023      12.7969
   16024      12.8517
   16025      12.8709
   16026      13.7845
   16027      13.9014
   16028      13.5936
   16029      13.6130
   16030      13.6110
   16031      14.0811
   16032      14.1992
   16033      14.0977
   16034      14.2323
   16035      14.7987
   16036      14.7672
   16037      14.8223
   16038      15.3103
   16039      15.1369
   16040      15.1645
   16041      15.0546
   16042      14.7273
   16043      14.6231
   16044      14.9348
   16045      14.8681
   16046      14.3461
   16047      14.3927
   16048      14.4844
   16049      15.2220
   16050      14.4933
   16051      14.2457
   16052      13.8357
   16053      14.5810
   16054      14.5907
   16055      14.4729
   16056      14.3667
   16057      14.8496
   16058      14.7823
   16059      15.1898
   16060      14.7753
   16061      14.8387
   16062      15.3841
   16063      15.3466
   16064      15.1480
   16065      15.0052
   16066      14.6284
   16067      15.0350
   16068      14.8202
   16069      15.4003
   16070      15.4625
   16071      15.8158
   16072      15.6073
   16073      15.7979
   16074      15.6764
   16075      15.8015
   16076      16.2566
   16077      15.8094
   16078      14.9046
   16079      16.0294
   16080      16.1585
   16081      14.9408
   16082      14.3299
   16083      15.0289
   16084      15.6332
   16085      14.8967
   16086      14.4765
   16087      14.3397
   16088      14.1869
   16089      14.8460
   16090      14.5426
   16091      14.6304
   16092      14.9711
   16093      13.8466
   16094      14.7676
   16095      14.9884
   16096      15.9474
   16097      14.6207
   16098      14.5823
   16099      14.5600
   16100      14.9046
   16101      15.2514
   16102      15.3381
   16103      15.5495
   16104      16.1602
   16105      15.6663
   16106      16.3138
   16107      15.6652
   16108      16.1346
   16109      15.5021
   16110      16.7523
   16111      15.6635
   16112      16.3378
   16113      15.1240
   16114      15.4651
   16115      14.9645
   16116      15.5559
   16117      15.2163
   16118      15.0620
   16119      14.2626
   16120      14.9723
   16121      15.0634
   16122      14.7687
   16123      15.7650
   16124      15.3498
   16125      15.0242
   16126      15.1308
   16127      14.8933
   16128      15.0691
   16129      14.7415
   16130      15.1861
   16131      15.3674
   16132      15.0475
   16133      15.1160
   16134      14.6376
   16135      15.0291
   16136      15.0288
   16137      15.0756
   16138      15.2442
   16139      15.4330
   16140      15.8150
   16141      15.5117
   16142      15.2736
   16143      15.4972
   16144      15.7462
   16145      15.6368
   16146      16.3977
   16147      15.7084
   16148      16.1037
   16149      15.9498
   16150      15.6717
   16151      15.3927
   16152      15.1640
   16153      14.7008
   16154      14.8522
   16155      15.2521
   16156      15.2694
   16157      15.1353
   16158      14.1150
   16159      14.5488
   16160      14.7748
   16161      14.2996
   16162      14.0058
   16163      14.1477
   16164      13.7358
   16165      13.8592
   16166      13.9319
   16167      14.0225
   16168      14.3904
   16169      14.5344
   16170      14.7305
   16171      14.6444
   16172      13.9997
   16173      13.9708
   16174      13.5869
   16175      13.9870
   16176      14.0211
   16177      14.2340
   16178      15.0287
   16179      15.2184
   16180      13.8304
   16181      14.3210
   16182      14.2761
   16183      14.0273
   16184      14.2458
   16185      13.9633
   16186      13.7466
   16187      13.7436
   16188      13.0057
   16189      12.8450
   16190      13.5586
   16191      13.3003
   16192      12.9527
   16193      13.2098
   16194      13.1351
   16195      13.8272
   16196      13.8989
   16197      13.5570
   16198      13.5367
   16199      14.1390
   16200      14.3542
   16201      13.8870
   16202      14.1636
   16203      14.1173
   16204      14.0799
   16205      14.2114
   16206      13.9574
   16207      13.6632
   16208      14.5876
   16209      13.3960
   16210      13.4471
   16211      14.2773
   16212      14.6600
   16213      13.8349
   16214      13.6836
   16215      13.8172
   16216      13.3870
   16217      13.6733
   16218      14.2756
   16219      13.5805
   16220      13.9194
   16221      14.5909
   16222      13.9623
   16223      13.7478
   16224      13.7750
   16225      13.5212
   16226      13.4923
   16227      12.6733
   16228      12.6111
   16229      12.5687
   16230      12.9884
   16231      13.1784
   16232      12.9210
   16233      13.2461
   16234      13.4614
   16235      13.1940
   16236      12.7258
   16237      13.4665
   16238      13.0645
   16239      13.0132
   16240      13.4189
   16241      13.2866
   16242      12.8248
   16243      13.4096
   16244      13.0941
   16245      12.7496
   16246      12.9756
   16247      12.9662
   16248      14.1598
   16249      13.4583
   16250      13.3387
   16251      13.0151
   16252      13.2726
   16253      13.1729
   16254      13.8785
   16255      12.4023
   16256      12.6262
   16257      12.0736
   16258      12.5552
   16259      12.7015
   16260      11.8395
   16261      12.5151
   16262      12.6553
   16263      12.5196
   16264      13.0479
   16265      13.2922
   16266      13.2564
   16267      13.7222
   16268      12.2321
   16269      11.7357
   16270      12.3786
   16271      12.7790
   16272      12.7202
   16273      12.7773
   16274      12.9954
   16275      12.6824
   16276      12.6303
   16277      13.8179
   16278      14.0853
   16279      13.7337
   16280      13.1227
   16281      12.8804
   16282      13.0502
   16283      12.3443
   16284      12.6588
   16285      13.3318
   16286      12.2208
   16287      12.3704
   16288      12.5061
   16289      12.6387
   16290      12.5607
   16291      12.5473
   16292      13.0469
   16293      13.1659
   16294      12.9652
   16295      12.9830
   16296      13.4613
   16297      13.1779
   16298      13.0848
   16299      13.5376
   16300      12.9440
   16301      13.2836
   16302      12.7516
   16303      13.4925
   16304      13.5858
   16305      13.1190
   16306      12.6251
   16307      12.9130
   16308      13.2236
   16309      13.0084
   16310      13.4981
   16311      14.1265
   16312      14.0980
   16313      13.6147
   16314      13.2425
   16315      13.8085
   16316      13.7866
   16317      14.5048
   16318      13.9207
   16319      13.2212
   16320      13.6575
   16321      13.1389
   16322      13.0859
   16323      13.8548
   16324      13.6435
   16325      13.1802
   16326      12.9961
   16327      12.8059
   16328      12.4420
   16329      12.7612
   16330      12.6828
   16331      12.8441
   16332      12.4103
   16333      12.9572
   16334      12.5440
   16335      12.6647
   16336      13.2897
   16337      13.4294
   16338      13.1553
   16339      12.7445
   16340      12.0987
   16341      12.8188
   16342      12.0151
   16343      11.8664
   16344      12.3976
   16345      12.5799
   16346      12.0047
   16347      12.3014
   16348      12.1838
   16349      12.3526
   16350      12.8225
   16351      12.2879
   16352      12.2096
   16353      13.0779
   16354      12.1665
   16355      12.2751
   16356      11.8698
   16357      11.5633
   16358      11.4203
   16359      11.7760
   16360      12.4010
   16361      11.4649
   16362      12.2684
   16363      12.7400
   16364      11.4939
   16365      12.3312
   16366      12.3210
   16367      12.8031
   16368      11.9607
   16369      11.8574
   16370      11.8254
   16371      11.1735
   16372      11.5147
   16373      11.7111
   16374      11.6445
   16375      12.3145
   16376      12.4398
   16377      11.8911
   16378      12.4269
   16379      11.7299
   16380      12.8186
   16381      12.0424
   16382      11.9203
   16383      11.8704
   16384      12.1926
   16385      12.3853
   16386      11.8028
   16387      12.2382
   16388      11.9575
   16389      11.5823
   16390      11.7537
   16391      11.5891
   16392      11.4902
   16393      11.6998
   16394      12.0805
   16395      12.4477
   16396      11.1508
   16397      10.5727
   16398      11.1057
   16399      10.7003
   16400      10.4599
   16401      10.5345
   16402      10.6477
   16403      11.0523
   16404      11.3841
   16405      11.5549
   16406      10.5215
   16407      10.8677
   16408      11.2378
   16409      11.1876
   16410      11.0982
   16411      12.2910
   16412      12.4255
   16413      12.1734
   16414      11.7978
   16415      12.1814
   16416      12.0596
   16417      10.9839
   16418      11.1845
   16419      12.1698
   16420      11.1749
   16421      11.9543
   16422      12.6366
   16423      12.3526
   16424      11.8590
   16425      12.4821
   16426      12.0331
   16427      11.3466
   16428      12.3602
   16429      12.4324
   16430      13.2043
   16431      12.9856
   16432      13.6555
   16433      13.0350
   16434      13.4874
   16435      13.3634
   16436      12.7464
   16437      13.3401
   16438      12.8659
   16439      13.5742
   16440      14.3578
   16441      13.6627
   16442      13.3801
   16443      13.6481
   16444      13.9454
   16445      14.1537
   16446      13.8404
   16447      14.2044
   16448      14.5441
   16449      14.4260
   16450      13.8631
   16451      13.4656
   16452      12.9626
   16453      13.9202
   16454      14.2227
   16455      13.8969
   16456      13.4449
   16457      13.8233
   16458      13.9053
   16459      14.4052
   16460      14.0699
   16461      13.8705
   16462      14.3214
   16463      14.7591
   16464      14.8924
   16465      14.5814
   16466      14.2071
   16467      14.5340
   16468      15.0373
   16469      14.8369
   16470      15.0311
   16471      14.8721
   16472      14.1547
   16473      14.5884
   16474      14.5309
   16475      14.2837
   16476      14.7559
   16477      14.2592
   16478      14.2306
   16479      13.4014
   16480      14.3657
   16481      14.7490
   16482      14.8570
   16483      15.4706
   16484      15.5178
   16485      15.1747
   16486      14.3623
   16487      15.0033
   16488      15.4542
   16489      15.9946
   16490      16.0174
   16491      15.4125
   16492      14.7895
   16493      15.6074
   16494      15.5445
   16495      15.4496
   16496      14.4940
   16497      14.8356
   16498      14.0621
   16499      14.5720
   16500      14.3730
   16501      13.9001
   16502      14.2154
   16503      13.4515
   16504      14.1176
   16505      13.7531
   16506      13.7392
   16507      13.3563
   16508      13.9361
   16509      14.1512
   16510      14.8087
   16511      14.7445
   16512      13.8350
   16513      14.3858
   16514      14.3468
   16515      14.0404
   16516      13.3245
   16517      13.4696
   16518      14.1687
   16519      13.4331
   16520      13.3082
   16521      13.8254
   16522      14.3553
   16523      13.9710
   16524      13.7174
   16525      14.1022
   16526      13.4976
   16527      14.1131
   16528      14.1486
   16529      13.9409
   16530      14.0984
   16531      14.2693
   16532      14.9978
   16533      13.9483
   16534      14.7502
   16535      14.2090
   16536      14.1460
   16537      14.4914
   16538      15.2543
   16539      14.8681
   16540      13.8915
   16541      14.5644
   16542      14.1263
   16543      14.3567
   16544      14.3571
   16545      14.0664
   16546      13.9320
   16547      14.1400
   16548      13.8331
   16549      13.7521
   16550      14.2300
   16551      13.7251
   16552      15.0805
   16553      13.8498
   16554      13.5554
   16555      13.5916
   16556      13.3550
   16557      13.4290
   16558      13.5537
   16559      13.1969
   16560      12.7060
   16561      12.4888
   16562      12.8528
   16563      13.1975
   16564      13.2524
   16565      13.8898
   16566      13.9658
   16567      13.5612
   16568      14.0434
   16569      13.8954
   16570      13.4613
   16571      13.6864
   16572      14.2779
   16573      12.9909
   16574      13.6131
   16575      14.1000
   16576      13.9775
   16577      13.5789
   16578      14.0054
   16579      13.1298
   16580      13.4441
   16581      13.9307
   16582      13.9446
   16583      13.2414
   16584      13.4406
   16585      13.3799
   16586      14.1284
   16587      14.1607
   16588      14.4690
   16589      14.6254
   16590      13.4372
   16591      13.4555
   16592      13.1916
   16593      13.4273
   16594      13.0680
   16595      14.1822
   16596      14.2973
   16597      14.6677
   16598      14.5729
   16599      14.5538
   16600      14.3678
   16601      14.8027
   16602      14.6573
   16603      14.6554
   16604      14.4679
   16605      13.9106
   16606      13.8896
   16607      13.5695
   16608      13.0010
   16609      12.9518
   16610      13.0973
   16611      13.1251
   16612      12.4686
   16613      14.0874
   16614      12.8900
   16615      12.7580
   16616      13.1940
   16617      12.4061
   16618      12.6547
   16619      13.2767
   16620      14.0740
   16621      14.0435
   16622      14.2760
   16623      13.6556
   16624      13.7330
   16625      13.3797
   16626      13.0492
   16627      13.3013
   16628      12.5939
   16629      13.2976
   16630      12.2303
   16631      11.9676
   16632      12.0545
   16633      11.4034
   16634      11.3673
   16635      11.5938
   16636      12.7526
   16637      11.3994
   16638      12.5155
   16639      11.7535
   16640      12.0919
   16641      12.0810
   16642      13.0376
   16643      12.2912
   16644      11.9491
   16645      12.6064
   16646      12.0861
   16647      12.3391
   16648      12.5871
   16649      12.8750
   16650      12.8510
   16651      13.0662
   16652      13.2148
   16653      12.8991
   16654      12.9683
   16655      13.0761
   16656      12.4820
   16657      12.7197
   16658      12.4115
   16659      13.9365
   16660      12.6296
   16661      12.7639
   16662      12.0441
   16663      13.1223
   16664      12.2194
   16665      12.4614
   16666      12.5982
   16667      11.6451
   16668      12.6848
   16669      12.3792
   16670      12.9167
   16671      12.9126
   16672      12.1458
   16673      12.3627
   16674      13.1439
   16675      12.8884
   16676      12.5546
   16677      12.3400
   16678      11.5992
   16679      12.1295
   16680      13.0838
   16681      12.9838
   16682      11.5834
   16683      11.9294
   16684      12.4029
   16685      12.2406
   16686      12.3097
   16687      11.9710
   16688      12.6659
   16689      12.6318
   16690      12.3400
   16691      12.7972
   16692      11.6086
   16693      11.3213
   16694      11.7685
   16695      11.7715
   16696      12.8708
   16697      12.6156
   16698      12.6675
   16699      12.3810
   16700      12.2797
   16701      12.2791
   16702      12.2689
   16703      12.3104
   16704      13.0644
   16705      12.1234
   16706      12.3334
   16707      12.4174
   16708      12.2222
   16709      11.7528
   16710      11.6059
   16711      12.1514
   16712      12.1964
   16713      12.0584
   16714      12.8736
   16715      12.9839
   16716      13.7062
   16717      13.1236
   16718      13.5136
   16719      13.3413
   16720      13.4791
   16721      13.7786
   16722      12.6756
   16723      13.0482
   16724      12.2962
   16725      12.0901
   16726      12.1115
   16727      12.6697
   16728      12.2807
   16729      12.3320
   16730      12.5221
   16731      12.5104
   16732      12.2191
   16733      12.4136
   16734      12.4752
   16735      12.0842
   16736      12.3371
   16737      12.2228
   16738      12.0543
   16739      12.4023
   16740      12.1562
   16741      12.7669
   16742      11.9466
   16743      12.6505
   16744      12.9900
   16745      12.6046
   16746      11.8167
   16747      12.5645
   16748      13.8599
   16749      13.8402
   16750      13.7370
   16751      13.6361
   16752      13.5920
   16753      12.9157
   16754      12.7217
   16755      12.9568
   16756      12.8272
   16757      12.7562
   16758      13.1720
   16759      12.8157
   16760      12.2803
   16761      12.6592
   16762      11.9242
   16763      12.9154
   16764      12.9462
   16765      12.6869
   16766      12.6845
   16767      12.7977
   16768      12.2862
   16769      12.6313
   16770      12.1497
   16771      12.8320
   16772      13.2109
   16773      13.0298
   16774      13.0392
   16775      13.2345
   16776      12.8836
   16777      12.0349
   16778      11.6653
   16779      12.0375
   16780      12.1654
   16781      12.9707
   16782      12.4583
   16783      12.2661
   16784      13.1609
   16785      13.4985
   16786      14.1713
   16787      13.8759
   16788      13.2601
   16789      12.9267
   16790      12.3465
   16791      13.3663
   16792      12.1740
   16793      13.1154
   16794      12.7118
   16795      12.9825
   16796      13.4795
   16797      13.4309
   16798      14.0667
   16799      12.7719
   16800      11.3699
   16801      12.5692
   16802      12.3814
   16803      12.1635
   16804      12.8020
   16805      12.2219
   16806      12.2922
   16807      12.1407
   16808      13.1307
   16809      12.3569
   16810      13.0011
   16811      13.3847
   16812      12.8277
   16813      12.1811
   16814      13.0993
   16815      12.8798
   16816      12.6884
   16817      11.8869
   16818      11.9275
   16819      12.3645
   16820      12.1880
   16821      12.1573
   16822      11.9949
   16823      12.9158
   16824      12.6706
   16825      12.8149
   16826      12.6550
   16827      12.4231
   16828      12.6264
   16829      13.5439
   16830      12.2751
   16831      13.3785
   16832      13.4114
   16833      13.4682
   16834      12.8725
   16835      13.3485
   16836      12.6499
   16837      12.3029
   16838      12.8316
   16839      12.3267
   16840      13.0142
   16841      13.0582
   16842      12.9568
   16843      12.6686
   16844      13.0016
   16845      13.1686
   16846      13.0395
   16847      12.4303
   16848      12.3018
   16849      12.0832
   16850      12.6775
   16851      11.9243
   16852      11.9673
   16853      11.7872
   16854      12.1820
   16855      11.6441
   16856      11.2779
   16857      12.1338
   16858      12.0658
   16859      11.9993
   16860      11.8035
   16861      11.9260
   16862      11.6272
   16863      12.0329
   16864      12.6716
   16865      13.0242
   16866      12.3428
   16867      12.8189
   16868      12.8213
   16869      13.0784
   16870      13.5833
   16871      13.1497
   16872      12.7061
   16873      14.0723
   16874      13.0142
   16875      13.4146
   16876      13.4125
   16877      13.6221
   16878      13.5509
   16879      13.1004
   16880      13.2913
   16881      13.0265
   16882      12.8354
   16883      12.7645
   16884      13.0571
   16885      13.6978
   16886      13.7665
   16887      13.3171
   16888      12.9113
   16889      12.7235
   16890      13.5868
   16891      13.5081
   16892      13.0547
   16893      13.1924
   16894      12.9625
   16895      13.0570
   16896      13.2082
   16897      12.8554
   16898      12.7361
   16899      12.4866
   16900      13.4022
   16901      12.8187
   16902      12.3860
   16903      12.0872
   16904      11.6496
   16905      12.3332
   16906      12.2501
   16907      12.3822
   16908      12.8784
   16909      12.4405
   16910      11.8572
   16911      12.3141
   16912      12.2813
   16913      12.5173
   16914      12.7907
   16915      13.0194
   16916      12.5744
   16917      12.0342
   16918      12.3862
   16919      12.3258
   16920      11.5792
   16921      12.2294
   16922      11.7515
   16923      12.2525
   16924      12.2181
   16925      11.8740
   16926      11.8649
   16927      12.1655
   16928      12.2205
   16929      12.0364
   16930      12.4294
   16931      12.3612
   16932      12.2567
   16933      12.6387
   16934      12.3835
   16935      12.5162
   16936      12.9338
   16937      12.4493
   16938      12.1954
   16939      11.7528
   16940      11.5233
   16941      11.4476
   16942      11.6048
   16943      12.2050
   16944      11.8512
   16945      11.6095
   16946      12.2098
   16947      11.7402
   16948      11.2767
   16949      11.2205
   16950      11.5519
   16951      10.5965
   16952      11.2545
   16953      12.1640
   16954      11.6358
   16955      11.6145
   16956      12.0147
   16957      11.6854
   16958      11.7366
   16959      12.0798
   16960      11.9325
   16961      12.6166
   16962      12.9424
   16963      12.2339
   16964      12.2419
   16965      11.6929
   16966      11.9402
   16967      11.8637
   16968      11.6294
   16969      12.1985
   16970      12.4865
   16971      12.3021
   16972      11.9833
   16973      12.6754
   16974      12.3171
   16975      12.0426
   16976      11.7591
   16977      12.2519
   16978      11.4468
   16979      12.5318
   16980      12.0061
   16981      12.4245
   16982      12.2815
   16983      11.7574
   16984      12.2774
   16985      11.6751
   16986      11.9983
   16987      11.4319
   16988      11.0791
   16989      11.6615
   16990      11.8323
   16991      11.5870
   16992      11.9563
   16993      12.7331
   16994      11.9133
   16995      12.4574
   16996      13.0113
   16997      12.0695
   16998      11.5759
   16999      12.0000
   17000      12.3704
   17001      12.6865
   17002      12.3334
   17003      11.4827
   17004      12.2799
   17005      11.6282
   17006      12.0675
   17007      11.8350
   17008      11.5554
   17009      10.8363
   17010      10.5090
   17011      11.0665
   17012      11.0160
   17013      11.5499
   17014      10.9454
   17015      11.4017
   17016      11.5153
   17017      11.7593
   17018      11.4249
   17019      11.6152
   17020      11.5240
   17021      12.2295
   17022      11.6820
   17023      11.7730
   17024      11.7207
   17025      11.8109
   17026      11.8788
   17027      11.6501
   17028      12.6076
   17029      12.1078
   17030      12.5623
   17031      12.7777
   17032      12.5533
   17033      12.6795
   17034      12.3362
   17035      12.3656
   17036      12.3613
   17037      12.7306
   17038      11.9940
   17039      12.3963
   17040      11.4641
   17041      11.6757
   17042      11.8103
   17043      12.5282
   17044      11.9087
   17045      11.9830
   17046      11.1731
   17047      12.0827
   17048      11.4659
   17049      11.3998
   17050      11.6492
   17051      12.1496
   17052      11.9092
   17053      12.3487
   17054      11.1597
   17055      11.1711
   17056      12.5845
   17057      12.3543
   17058      12.3182
   17059      11.1493
   17060      12.4602
   17061      11.5023
   17062      12.5004
   17063      12.2309
   17064      12.3742
   17065      12.1922
   17066      11.9155
   17067      12.0311
   17068      11.8786
   17069      12.8085
   17070      12.5891
   17071      13.1544
   17072      11.6721
   17073      13.2528
   17074      12.3820
   17075      12.6489
   17076      12.2068
   17077      12.3327
   17078      12.7367
   17079      11.9385
   17080      11.9407
   17081      12.8608
   17082      12.8140
   17083      11.8617
   17084      11.7664
   17085      11.6169
   17086      10.7710
   17087      11.7091
   17088      12.5661
   17089      12.3322
   17090      11.5836
   17091      11.3852
   17092      11.6305
   17093      12.0231
   17094      12.3396
   17095      12.9176
   17096      12.6456
   17097      12.8282
   17098      12.4908
   17099      11.7369
   17100      12.3774
   17101      12.3007
   17102      12.2667
   17103      12.3648
   17104      13.0023
   17105      12.1494
   17106      12.2672
   17107      12.6376
   17108      12.8032
   17109      12.3341
   17110      11.9233
   17111      12.1783
   17112      11.8143
   17113      11.6528
   17114      11.6351
   17115      12.4157
   17116      11.9296
   17117      11.3679
   17118      11.6838
   17119      12.2456
   17120      11.9996
   17121      11.0470
   17122      11.4679
   17123      11.9304
   17124      11.9273
   17125      11.6679
   17126      11.2475
   17127      10.9126
   17128      10.7218
   17129      10.9882
   17130      11.5129
   17131      11.5560
   17132      11.0479
   17133      10.6727
   17134      11.3721
   17135      11.2012
   17136      11.4214
   17137      11.8525
   17138      11.6438
   17139      12.0356
   17140      11.8590
   17141      12.2206
   17142      11.0309
   17143      11.7528
   17144      11.9134
   17145      12.6902
   17146      11.2770
   17147      11.8859
   17148      12.2294
   17149      11.0667
   17150      11.1886
   17151      11.7010
   17152      11.6264
   17153      10.8518
   17154      11.6845
   17155      11.8919
   17156      11.4484
   17157      12.1175
   17158      12.0744
   17159      12.2185
   17160      12.2320
   17161      12.3546
   17162      12.3044
   17163      12.7036
   17164      12.1043
   17165      12.7478
   17166      12.3331
   17167      12.2175
   17168      12.5259
   17169      12.1706
   17170      11.9935
   17171      12.4415
   17172      12.6564
   17173      13.3521
   17174      12.4961
   17175      12.6213
   17176      13.5917
   17177      13.0684
   17178      12.8311
   17179      12.6105
   17180      12.4351
   17181      12.8738
   17182      12.2589
   17183      12.9436
   17184      12.4933
   17185      12.7891
   17186      12.4383
   17187      13.2813
   17188      13.6707
   17189      13.5740
   17190      13.3407
   17191      13.3506
   17192      12.6696
   17193      13.7599
   17194      13.3161
   17195      13.4781
   17196      13.2341
   17197      13.2110
   17198      13.7404
   17199      13.4898
   17200      13.8713
   17201      13.7088
   17202      13.7199
   17203      13.6974
   17204      14.1830
   17205      13.3275
   17206      14.8202
   17207      13.3294
   17208      13.0979
   17209      12.9184
   17210      13.5153
   17211      13.3598
   17212      13.6824
   17213      13.8517
   17214      13.3270
   17215      13.3520
   17216      13.8297
   17217      13.9182
   17218      12.9834
   17219      13.4648
   17220      13.3055
   17221      13.4396
   17222      14.5060
   17223      14.5141
   17224      13.7200
   17225      13.7133
   17226      12.7384
   17227      13.5116
   17228      13.5549
   17229      12.9222
   17230      13.7612
   17231      13.4762
   17232      13.0301
   17233      13.7499
   17234      13.3656
   17235      14.2471
   17236      14.1477
   17237      13.4536
   17238      13.2034
   17239      12.8406
   17240      13.8653
   17241      12.8295
   17242      12.3056
   17243      12.7258
   17244      12.5181
   17245      12.0948
   17246      12.5219
   17247      12.5185
   17248      11.7689
   17249      12.6397
   17250      12.6325
   17251      13.3689
   17252      13.1952
   17253      13.0830
   17254      12.9487
   17255      12.3086
   17256      13.0679
   17257      12.3361
   17258      13.2075
   17259      12.0894
   17260      12.2197
   17261      13.2422
   17262      13.3063
   17263      12.4628
   17264      13.3397
   17265      13.1247
   17266      12.7653
   17267      12.6431
   17268      12.7447
   17269      13.3278
   17270      12.8540
   17271      12.2562
   17272      12.0600
   17273      12.2071
   17274      12.1857
   17275      11.2682
   17276      11.2192
   17277      11.2261
   17278      11.4378
   17279      11.8600
   17280      11.9671
   17281      12.4056
   17282      12.5068
   17283      11.5464
   17284      11.8165
   17285      12.5719
   17286      11.7158
   17287      12.6167
   17288      12.7912
   17289      12.7632
   17290      13.0713
   17291      12.8515
   17292      12.6422
   17293      12.0004
   17294      13.1590
   17295      13.3321
   17296      12.5802
   17297      12.9158
   17298      12.1771
   17299      12.9810
   17300      11.9029
   17301      12.3447
   17302      12.6188
   17303      13.2117
   17304      13.6747
   17305      13.3001
   17306      12.5074
   17307      12.0484
   17308      12.9226
   17309      12.4799
   17310      12.8227
   17311      13.3291
   17312      12.2561
   17313      11.6232
   17314      11.9859
   17315      11.9303
   17316      11.6245
   17317      11.6152
   17318      11.8638
   17319      12.4168
   17320      12.6025
   17321      12.7014
   17322      12.9574
   17323      13.0529
   17324      12.8824
   17325      13.1786
   17326      12.0828
   17327      12.8725
   17328      11.9893
   17329      12.6452
   17330      13.0629
   17331      13.2991
   17332      13.0807
   17333      14.1222
   17334      13.1717
   17335      12.7536
   17336      12.8318
   17337      12.1554
   17338      12.7650
   17339      12.9363
   17340      12.2525
   17341      12.2067
   17342      13.0177
   17343      12.2994
   17344      12.6444
   17345      11.9685
   17346      11.8554
   17347      11.9049
   17348      11.8978
   17349      12.0345
   17350      11.7798
   17351      11.9744
   17352      11.4556
   17353      11.2221
   17354      12.3332
   17355      12.1877
   17356      12.9276
   17357      12.9559
   17358      12.7121
   17359      12.9071
   17360      12.7428
   17361      13.0023
   17362      12.6205
   17363      12.5321
   17364      11.4386
   17365      11.6375
   17366      11.5098
   17367      11.6986
   17368      11.0832
   17369      10.8609
   17370      10.7642
   17371      11.2249
   17372      10.8198
   17373      10.7281
   17374      11.6022
   17375      12.0663
   17376      12.0013
   17377      11.2336
   17378      10.9254
   17379      12.3148
   17380      12.9720
   17381      11.7544
   17382      11.8726
   17383      11.5798
   17384      11.4309
   17385      12.3370
   17386      11.2414
   17387      12.0290
   17388      12.3896
   17389      12.7334
   17390      12.8899
   17391      12.5264
   17392      11.5952
   17393      12.4059
   17394      12.7308
   17395      12.5795
   17396      11.7152
   17397      11.5620
   17398      12.8425
   17399      12.0744
   17400      12.7821
   17401      12.6950
   17402      13.9818
   17403      12.9048
   17404      12.2824
   17405      12.3299
   17406      12.8140
   17407      13.1767
   17408      12.8327
   17409      13.0597
   17410      14.0184
   17411      13.9208
   17412      13.2765
   17413      13.4609
   17414      13.3850
   17415      13.2171
   17416      13.3643
   17417      13.1497
   17418      12.9206
   17419      13.9127
   17420      13.5184
   17421      13.7038
   17422      13.6793
   17423      12.3540
   17424      13.3175
   17425      12.6756
   17426      12.9135
   17427      12.9809
   17428      13.5735
   17429      14.3845
   17430      14.1382
   17431      14.1686
   17432      14.2624
   17433      13.7245
   17434      13.3224
   17435      14.1675
   17436      13.7044
   17437      14.0156
   17438      13.0130
   17439      13.6344
   17440      13.7169
   17441      14.1526
   17442      13.9543
   17443      12.9885
   17444      13.2916
   17445      13.2994
   17446      13.0477
   17447      13.2370
   17448      13.2397
   17449      13.3949
   17450      13.2622
   17451      12.6394
   17452      13.3055
   17453      11.7816
   17454      13.1661
   17455      12.4777
   17456      13.2969
   17457      13.0726
   17458      13.7537
   17459      13.2171
   17460      13.1236
   17461      12.6985
   17462      13.8983
   17463      14.0709
   17464      13.7006
   17465      14.5903
   17466      14.6344
   17467      14.6696
   17468      13.6130
   17469      13.6109
   17470      13.7338
   17471      12.9064
   17472      13.4568
   17473      13.7358
   17474      13.7599
   17475      12.7983
   17476      13.1863
   17477      13.4906
   17478      13.1561
   17479      12.6867
   17480      12.3674
   17481      12.2317
   17482      12.5078
   17483      11.9322
   17484      12.5526
   17485      12.5959
   17486      12.6666
   17487      12.3663
   17488      12.7176
   17489      11.7806
   17490      11.7415
   17491      11.6933
   17492      12.3238
   17493      11.7370
   17494      12.4629
   17495      11.7871
   17496      11.8021
   17497      12.5172
   17498      12.6548
   17499      12.0761
   17500      11.7093
   17501      11.9885
   17502      12.7914
   17503      12.1175
   17504      11.9821
   17505      12.9946
   17506      12.9870
   17507      13.0232
   17508      13.8947
   17509      13.5131
   17510      13.5664
   17511      13.6023
   17512      13.0756
   17513      13.5571
   17514      13.8788
   17515      13.7757
   17516      13.0013
   17517      13.6641
   17518      13.6356
   17519      14.0527
   17520      14.2245
   17521      14.5321
   17522      14.6925
   17523      14.0211
   17524      14.1441
   17525      14.1037
   17526      13.9457
   17527      13.7039
   17528      13.0232
   17529      12.8209
   17530      13.1142
   17531      12.6441
   17532      12.3834
   17533      11.7116
   17534      12.4250
   17535      11.9035
   17536      12.3980
   17537      12.4866
   17538      13.6036
   17539      13.0174
   17540      12.9567
   17541      13.2812
   17542      13.3371
   17543      12.9135
   17544      12.9171
   17545      13.3675
   17546      13.2802
   17547      14.2067
   17548      14.2122
   17549      13.4421
   17550      13.3838
   17551      13.7754
   17552      13.5658
   17553      13.6360
   17554      12.8914
   17555      13.7750
   17556      14.2188
   17557      13.6947
   17558      13.2946
   17559      13.8409
   17560      13.8823
   17561      13.4157
   17562      13.6026
   17563      13.5398
   17564      13.6431
   17565      14.1374
   17566      13.7662
   17567      13.9930
   17568      14.3531
   17569      13.9179
   17570      14.2354
   17571      14.2853
   17572      13.9433
   17573      13.6934
   17574      13.7703
   17575      13.6458
   17576      13.7377
   17577      13.2523
   17578      12.9469
   17579      13.5133
   17580      13.4041
   17581      13.8466
   17582      15.0301
   17583      13.3086
   17584      13.0401
   17585      13.5944
   17586      13.7328
   17587      13.6114
   17588      13.3473
   17589      11.5668
   17590      12.8077
   17591      12.6329
   17592      12.4634
   17593      12.3029
   17594      11.1447
   17595      12.2513
   17596      10.8253
   17597      11.5436
   17598      11.8366
   17599      11.7181
   17600      11.0049
   17601      11.7383
   17602      11.5803
   17603      11.4350
   17604      11.0996
   17605      12.1326
   17606      12.0451
   17607      12.3107
   17608      11.7166
   17609      12.4270
   17610      11.8731
   17611      12.1940
   17612      11.2173
   17613      11.6339
   17614      10.9695
   17615      11.8507
   17616      12.1718
   17617      12.1446
   17618      11.6422
   17619      11.8832
   17620      12.1450
   17621      11.9305
   17622      12.5774
   17623      11.3423
   17624      11.3606
   17625      12.0595
   17626      11.5292
   17627      11.4982
   17628      11.4191
   17629      11.1205
   17630      11.2670
   17631      11.0081
   17632      12.0096
   17633      11.0123
   17634      11.2304
   17635      11.1362
   17636      11.4598
   17637      11.3162
   17638      11.0311
   17639      10.8777
   17640      11.9450
   17641      11.3843
   17642      10.9025
   17643      11.6974
   17644      11.2366
   17645      11.6939
   17646      10.7874
   17647      11.6565
   17648      11.4106
   17649      10.8083
   17650      11.1315
   17651      11.0356
   17652      11.3489
   17653      11.3177
   17654      11.4946
   17655      11.9461
   17656      12.2611
   17657      11.8497
   17658      12.1441
   17659      11.7021
   17660      12.2110
   17661      11.6962
   17662      11.4411
   17663      10.8724
   17664      11.0167
   17665      10.9101
   17666      11.4998
   17667      10.7962
   17668      10.7182
   17669      11.3658
   17670      11.5677
   17671      11.6385
   17672      11.7376
   17673      12.0025
   17674      11.7339
   17675      11.5814
   17676      12.6488
   17677      12.4820
   17678      11.7696
   17679      11.5073
   17680      11.1715
   17681       9.9961
   17682      10.4249
   17683      10.6433
   17684      10.9439
   17685      11.2125
   17686      11.4245
   17687      12.4096
   17688      12.0175
   17689      11.8534
   17690      12.0746
   17691      11.9562
   17692      12.1490
   17693      12.3647
   17694      12.3604
   17695      12.1759
   17696      12.1015
   17697      11.8388
   17698      11.2158
   17699      11.9582
   17700      11.6803
   17701      12.0723
   17702      12.3818
   17703      11.3027
   17704      11.3122
   17705      11.9725
   17706      11.4135
   17707      11.7499
   17708      11.6529
   17709      12.2767
   17710      11.8466
   17711      12.3403
   17712      11.9191
   17713      12.1830
   17714      11.5677
   17715      12.1576
   17716      11.9124
   17717      11.6840
   17718      12.1213
   17719      11.9987
   17720      11.6215
   17721      11.8037
   17722      11.5908
   17723      12.2690
   17724      11.3780
   17725      12.6564
   17726      12.4688
   17727      11.7917
   17728      12.0724
   17729      12.7568
   17730      12.6691
   17731      12.1084
   17732      12.6707
   17733      11.7387
   17734      11.9558
   17735      12.2665
   17736      11.9671
   17737      12.5494
   17738      12.6900
   17739      12.5458
   17740      11.7948
   17741      12.2640
   17742      13.3161
   17743      12.5067
   17744      12.1239
   17745      12.7423
   17746      12.8968
   17747      13.3746
   17748      12.9128
   17749      12.5659
   17750      12.6353
   17751      12.6573
   17752      12.5589
   17753      12.1573
   17754      11.9608
   17755      12.3650
   17756      12.2877
   17757      12.6064
   17758      12.5545
   17759      12.9784
   17760      13.3074
   17761      12.7286
   17762      12.7579
   17763      12.9030
   17764      12.2813
   17765      12.1843
   17766      12.5828
   17767      12.6585
   17768      12.7190
   17769      12.5440
   17770      13.0875
   17771      13.0553
   17772      13.1522
   17773      12.5819
   17774      13.6818
   17775      13.6081
   17776      13.0458
   17777      13.6147
   17778      13.7674
   17779      12.9646
   17780      12.5788
   17781      12.5168
   17782      13.0373
   17783      13.3559
   17784      13.1909
   17785      12.9797
   17786      12.6196
   17787      13.1778
   17788      12.6382
   17789      12.9440
   17790      13.3717
   17791      12.6742
   17792      12.7363
   17793      13.3896
   17794      12.9016
   17795      12.5610
   17796      12.5132
   17797      12.7446
   17798      12.6607
   17799      12.5378
   17800      12.4589
   17801      12.7262
   17802      13.7673
   17803      12.2712
   17804      13.0128
   17805      12.8731
   17806      12.4080
   17807      12.5149
   17808      12.6030
   17809      12.9150
   17810      13.4889
   17811      12.5095
   17812      13.0203
   17813      12.5535
   17814      12.4172
   17815      13.1872
   17816      12.2000
   17817      11.8865
   17818      11.7647
   17819      12.3396
   17820      12.7122
   17821      12.5037
   17822      12.7454
   17823      12.2670
   17824      11.7035
   17825      12.9379
   17826      12.0128
   17827      12.1174
   17828      12.3724
   17829      11.3265
   17830      11.8023
   17831      11.6881
   17832      12.4238
   17833      12.1234
   17834      12.4794
   17835      12.7007
   17836      12.2543
   17837      12.1541
   17838      12.3793
   17839      12.6166
   17840      11.8536
   17841      11.7761
   17842      12.0492
   17843      12.2664
   17844      11.4972
   17845      11.3829
   17846      11.7342
   17847      11.2807
   17848      11.7710
   17849      12.1080
   17850      12.1618
   17851      11.9240
   17852      12.4695
   17853      12.2779
   17854      11.8014
   17855      12.5305
   17856      11.4226
   17857      12.7503
   17858      12.6207
   17859      12.2924
   17860      12.8121
   17861      12.5300
   17862      13.1353
   17863      12.3697
   17864      12.7548
   17865      13.1961
   17866      12.6386
   17867      12.9822
   17868      12.8153
   17869      11.6427
   17870      10.9221
   17871      11.4240
   17872      10.7978
   17873      11.0654
   17874      10.9437
   17875      11.7706
   17876      11.6948
   17877      11.2487
   17878      11.7391
   17879      11.4311
   17880      11.0620
   17881      11.2429
   17882      11.3126
   17883      10.5638
   17884      10.6283
   17885      10.7789
   17886      11.4926
   17887      10.6402
   17888      11.1012
   17889      11.1455
   17890      10.2600
   17891      10.2644
   17892       9.7664
   17893       9.8236
   17894       8.8788
   17895       9.6691
   17896       9.1422
   17897       8.8859
   17898       8.6567
   17899       9.8892
   17900       9.4364
   17901       9.6155
   17902       9.1661
   17903       9.0618
   17904       9.4068
   17905       9.6516
   17906       9.6235
   17907       8.9847
   17908       9.4582
   17909       9.5134
   17910       9.9862
   17911      10.6225
   17912      10.1016
   17913      10.0176
   17914       9.8072
   17915       9.8552
   17916      10.1010
   17917      10.0756
   17918      10.1098
   17919      10.1624
   17920       9.8710
   17921       9.7919
   17922       9.8865
   17923      10.3618
   17924      10.2300
   17925      10.9210
   17926      10.3884
   17927      11.1155
   17928      10.3708
   17929      10.4241
   17930      10.6278
   17931      10.6665
   17932      10.8333
   17933      11.3734
   17934      11.7201
   17935      11.6090
   17936      11.4391
   17937      11.7083
   17938      11.3279
   17939      11.1887
   17940      11.6428
   17941      11.2261
   17942      12.4411
   17943      11.7227
   17944      12.1039
   17945      11.1764
   17946      11.4675
   17947      10.8869
   17948      10.6361
   17949      11.3744
   17950      10.9166
   17951      10.2623
   17952       9.9612
   17953       9.7619
   17954      10.2122
   17955      10.4347
   17956      10.1330
   17957      10.4292
   17958      10.2738
   17959       9.8699
   17960       9.8111
   17961       9.8653
   17962      10.4620
   17963      10.1533
   17964      10.4990
   17965      10.2028
   17966      11.3734
   17967       9.7692
   17968      10.1918
   17969      10.0468
   17970      10.2706
   17971      11.2854
   17972      10.4443
   17973      10.5082
   17974      10.7468
   17975      10.1719
   17976       9.9895
   17977      10.5373
   17978      10.4280
   17979      10.4811
   17980       9.8270
   17981       9.8788
   17982       9.5300
   17983       9.2383
   17984       9.9646
   17985       9.9907
   17986       9.9449
   17987      10.1139
   17988       9.6000
   17989       9.5181
   17990      10.1708
   17991       9.3750
   17992       9.4847
   17993      10.5000
   17994      10.1009
   17995       9.7905
   17996       9.9501
   17997       9.4674
   17998       9.3561
   17999       9.3966
   18000       9.3903
   18001       9.4392
   18002       9.5490
   18003       9.4904
   18004       9.1409
   18005       8.8000
   18006       9.0207
   18007       9.3343
   18008       9.2519
   18009       8.9205
   18010       9.7522
   18011       9.3950
   18012       9.6403
   18013       9.1439
   18014       9.8208
   18015       9.2594
   18016       9.6392
   18017      10.1510
   18018       9.9440
   18019       9.8271
   18020      10.5897
   18021       9.1147
   18022       9.2569
   18023       9.4684
   18024       9.3312
   18025       9.3135
   18026      10.0132
   18027       9.8219
   18028       9.4188
   18029       9.9833
   18030       8.6751
   18031       9.4810
   18032       9.3744
   18033       9.7997
   18034       9.3994
   18035       9.8337
   18036       9.9627
   18037      10.3235
   18038      11.0609
   18039      10.3750
   18040      10.3280
   18041       9.9322
   18042      10.0222
   18043       9.7453
   18044      10.0038
   18045       9.9047
   18046       9.8259
   18047      10.2808
   18048      10.0513
   18049      10.3443
   18050      10.1939
   18051       9.9713
   18052       9.9408
   18053      10.0711
   18054      10.4365
   18055      11.0261
   18056      10.6460
   18057      10.4836
   18058      10.8955
   18059      10.8088
   18060      11.5870
   18061      10.6828
   18062      10.4108
   18063      10.5211
   18064      10.1131
   18065      10.9208
   18066      11.2786
   18067      10.5240
   18068      11.0348
   18069      10.7226
   18070      10.3859
   18071      10.3073
   18072      10.3203
   18073      10.4100
   18074      10.5740
   18075      10.7985
   18076      10.8304
   18077      11.1123
   18078      10.5994
   18079      10.6218
   18080      10.4044
   18081      10.8899
   18082      11.3336
   18083      11.4123
   18084      10.6254
   18085       9.9258
   18086      10.2518
   18087       9.8803
   18088       9.7672
   18089       9.4814
   18090       9.7928
   18091       9.7845
   18092      10.2206
   18093      10.1999
   18094       9.5032
   18095       9.8496
   18096       9.6505
   18097      10.1652
   18098      10.1265
   18099       9.0184
   18100       9.9666
   18101       9.8392
   18102      10.6252
   18103      10.3699
   18104       9.9756
   18105      10.5867
   18106      10.6234
   18107      10.8602
   18108      10.5262
   18109      10.2611
   18110       9.9085
   18111       9.9663
   18112      10.0857
   18113       9.7277
   18114       9.5919
   18115      10.0873
   18116       9.7324
   18117       9.6728
   18118      10.0017
   18119       9.6600
   18120       9.7697
   18121       9.8369
   18122       9.9326
   18123      11.1871
   18124      10.8092
   18125      11.0343
   18126      11.2451
   18127      10.9404
   18128      11.1358
   18129      11.3079
   18130      11.7274
   18131      10.6448
   18132      10.7486
   18133      11.6612
   18134      11.4140
   18135      11.7378
   18136      11.6404
   18137      10.6937
   18138      11.1731
   18139      10.4723
   18140      10.8947
   18141      11.0910
   18142      11.7924
   18143      10.4051
   18144      10.9536
   18145      11.7184
   18146      11.2688
   18147      10.8253
   18148      12.0330
   18149      12.7616
   18150      12.0408
   18151      11.7885
   18152      11.8058
   18153      11.5398
   18154      11.9947
   18155      12.5985
   18156      11.9903
   18157      11.8522
   18158      12.4059
   18159      12.5222
   18160      12.3120
   18161      12.8172
   18162      11.5527
   18163      12.3418
   18164      11.3280
   18165      11.7178
   18166      10.6867
   18167      10.5196
   18168      11.1259
   18169      11.5631
   18170      11.5948
   18171      11.0814
   18172      11.4417
   18173      11.8172
   18174      12.0035
   18175      11.6284
   18176      12.3749
   18177      12.2239
   18178      11.5181
   18179      12.1414
   18180      11.9921
[truncated: 6,640,041 more chars]
