# Supplementary material for: Non-degradative Ubiquitination of Protein Kinases
Source: PLoS Comput Biol. 2016 Jun 2;12(6):e1004898. doi: 10.1371/journal.pcbi.1004898 (PMC4890936; doi:10.1371/journal.pcbi.1004898)
Supplement: S38 Dataset — The distance between the ZAP-70 N348 Cα atom and the W501 Cα atom at each picosecond in the simulations is printed in Angstroms. Data from each of the 32 10-ns simulations is combined into one file. (BZ2) [file pcbi.1004898.s048.bz2 › pcbi.1004898.s048]

#Frame      Dis_00019
       1      14.4377
       2      14.0831
       3      14.2658
       4      13.9490
       5      13.9660
       6      14.1713
       7      14.0009
       8      13.6262
       9      14.1275
      10      14.0429
      11      13.8504
      12      13.2824
      13      13.5960
      14      13.0858
      15      12.7862
      16      12.7274
      17      12.0780
      18      12.5332
      19      13.0614
      20      12.6030
      21      12.9999
      22      12.9343
      23      12.4704
      24      13.3195
      25      13.1755
      26      12.7750
      27      13.4438
      28      12.8432
      29      13.4408
      30      12.7295
      31      12.9399
      32      12.9366
      33      13.1360
      34      13.3909
      35      13.5134
      36      12.7930
      37      12.5781
      38      13.2447
      39      12.8509
      40      13.4650
      41      12.7312
      42      12.6766
      43      12.5362
      44      12.4782
      45      12.1976
      46      12.1459
      47      12.8113
      48      12.7346
      49      13.4104
      50      13.1157
      51      12.3464
      52      13.2197
      53      13.3909
      54      12.8591
      55      12.7468
      56      13.2817
      57      12.3674
      58      12.8880
      59      12.5704
      60      12.8467
      61      13.4955
      62      12.7362
      63      12.4809
      64      12.3025
      65      12.7439
      66      13.1748
      67      12.8325
      68      12.6723
      69      13.0586
      70      12.9920
      71      13.0414
      72      12.7134
      73      12.3824
      74      13.4100
      75      12.8239
      76      12.3231
      77      12.3952
      78      12.9207
      79      13.1713
      80      13.7931
      81      13.7832
      82      12.8652
      83      13.3868
      84      13.0683
      85      13.0613
      86      13.1585
      87      12.9753
      88      12.9512
      89      12.5964
      90      13.2839
      91      13.4286
      92      13.4345
      93      13.5149
      94      13.1304
      95      13.2937
      96      13.8161
      97      13.5146
      98      13.3882
      99      13.5156
     100      13.0696
     101      13.0529
     102      12.4949
     103      12.3313
     104      12.1261
     105      12.1171
     106      12.4083
     107      11.9279
     108      12.2034
     109      12.0461
     110      12.4243
     111      11.6987
     112      11.6362
     113      11.6658
     114      11.5510
     115      11.8763
     116      12.3500
     117      11.7727
     118      12.0987
     119      11.2514
     120      11.6275
     121      12.2074
     122      12.0881
     123      12.8034
     124      12.2110
     125      12.2545
     126      12.4144
     127      12.6770
     128      12.2686
     129      12.8717
     130      12.4478
     131      12.4104
     132      13.0585
     133      12.8636
     134      12.3547
     135      12.4202
     136      13.3886
     137      12.4091
     138      12.9252
     139      12.4068
     140      13.2120
     141      12.6958
     142      13.2125
     143      12.9900
     144      12.5546
     145      12.3435
     146      12.6584
     147      12.3571
     148      12.0144
     149      11.8388
     150      12.3022
     151      12.3017
     152      12.4377
     153      12.5215
     154      12.6854
     155      12.1725
     156      12.8890
     157      12.1722
     158      12.7427
     159      12.6625
     160      12.8740
     161      12.2130
     162      12.8797
     163      12.9082
     164      13.8592
     165      13.3633
     166      12.8606
     167      12.2902
     168      13.0121
     169      12.8617
     170      13.0249
     171      13.5290
     172      13.3729
     173      13.1885
     174      12.6358
     175      12.6218
     176      13.3582
     177      13.0107
     178      13.1231
     179      13.6942
     180      13.3961
     181      13.1897
     182      13.2578
     183      13.1249
     184      13.0225
     185      13.0401
     186      13.0576
     187      13.0382
     188      13.3067
     189      13.8396
     190      13.5152
     191      13.5164
     192      14.0097
     193      13.1582
     194      13.6835
     195      13.3012
     196      12.6529
     197      13.2769
     198      13.1194
     199      12.6640
     200      12.9555
     201      12.2159
     202      12.2654
     203      12.8833
     204      12.8405
     205      12.9411
     206      13.0532
     207      12.7565
     208      13.0908
     209      12.7566
     210      13.2207
     211      13.4262
     212      12.6798
     213      13.4863
     214      13.5898
     215      13.7354
     216      13.8870
     217      12.7775
     218      12.2614
     219      13.5169
     220      13.0816
     221      13.4605
     222      13.2474
     223      14.0026
     224      13.6334
     225      13.6267
     226      14.0371
     227      13.3629
     228      13.4858
     229      13.3554
     230      13.3516
     231      13.2810
     232      13.1411
     233      13.0030
     234      13.4986
     235      12.7449
     236      13.7964
     237      13.4122
     238      13.5298
     239      13.9240
     240      14.1172
     241      13.9741
     242      13.9471
     243      13.8545
     244      13.3990
     245      13.9392
     246      13.5192
     247      13.1039
     248      12.9567
     249      13.1459
     250      13.9115
     251      13.3373
     252      12.8927
     253      12.8207
     254      13.4240
     255      13.3027
     256      13.9937
     257      13.0561
     258      13.4986
     259      13.3715
     260      13.1289
     261      13.4810
     262      13.5387
     263      13.7411
     264      13.6185
     265      13.4224
     266      13.9946
     267      13.2162
     268      13.5029
     269      13.8663
     270      13.8809
     271      13.9249
     272      14.2772
     273      14.0489
     274      14.5971
     275      14.6293
     276      14.0918
     277      14.7414
     278      14.0746
     279      14.4186
     280      14.3564
     281      13.8763
     282      13.5437
     283      13.0973
     284      12.9339
     285      13.4124
     286      13.3084
     287      13.2119
     288      13.1315
     289      13.0209
     290      13.3651
     291      12.8250
     292      12.7624
     293      13.3042
     294      13.0168
     295      13.8220
     296      14.0615
     297      14.3331
     298      14.1357
     299      13.7978
     300      14.1668
     301      13.8729
     302      13.7533
     303      13.4952
     304      14.4253
     305      14.0642
     306      14.2766
     307      14.4351
     308      14.2654
     309      14.3885
     310      14.9150
     311      14.7744
     312      15.1442
     313      15.2354
     314      15.5968
     315      15.0162
     316      14.7229
     317      14.8539
     318      15.2299
     319      14.5680
     320      14.4320
     321      14.5132
     322      14.4395
     323      14.2524
     324      14.6303
     325      14.2001
     326      13.7515
     327      13.9576
     328      13.9993
     329      14.8166
     330      15.0562
     331      14.6715
     332      14.6668
     333      14.5045
     334      14.5499
     335      13.8444
     336      13.9704
     337      13.6773
     338      13.4678
     339      13.4369
     340      13.3444
     341      13.7721
     342      13.9976
     343      14.1021
     344      13.8648
     345      13.6346
     346      14.2141
     347      14.2709
     348      14.3369
     349      14.0658
     350      13.9758
     351      13.7498
     352      13.1820
     353      13.5180
     354      13.3594
     355      13.5033
     356      13.5317
     357      13.0955
     358      12.2479
     359      12.7145
     360      12.6269
     361      12.3190
     362      12.6207
     363      12.6515
     364      13.0765
     365      12.9803
     366      11.9952
     367      12.5457
     368      12.2810
     369      12.9000
     370      12.5444
     371      13.1409
     372      12.8361
     373      12.9338
     374      12.8409
     375      12.6383
     376      12.4306
     377      12.5525
     378      12.6451
     379      13.1965
     380      12.7673
     381      12.5536
     382      13.0806
     383      12.5907
     384      12.1244
     385      12.5225
     386      13.0783
     387      13.2651
     388      13.0701
     389      12.5728
     390      12.2878
     391      13.0565
     392      12.8008
     393      12.9479
     394      12.2046
     395      13.0305
     396      13.5491
     397      13.0140
     398      12.6015
     399      13.2474
     400      12.7101
     401      13.1068
     402      14.1757
     403      13.0832
     404      12.7506
     405      12.6148
     406      12.4164
     407      12.7766
     408      12.5705
     409      13.2973
     410      13.0726
     411      12.4571
     412      12.4764
     413      12.3861
     414      12.4318
     415      11.8429
     416      11.1914
     417      11.1489
     418      11.4228
     419      11.8782
     420      12.1637
     421      12.1940
     422      12.3008
     423      12.3877
     424      12.5981
     425      11.9263
     426      12.1305
     427      11.8281
     428      12.0448
     429      11.5646
     430      10.9481
     431      11.9620
     432      12.6723
     433      12.0099
     434      11.8983
     435      12.0403
     436      12.2161
     437      12.4109
     438      12.2400
     439      12.0691
     440      12.1270
     441      12.7564
     442      12.5325
     443      12.3782
     444      12.4095
     445      11.6325
     446      12.0203
     447      12.2895
     448      11.6022
     449      11.9432
     450      11.5402
     451      10.9186
     452      10.8718
     453      10.9919
     454      11.3162
     455      11.1858
     456      10.8452
     457      10.5857
     458      10.9157
     459      11.2421
     460      11.3331
     461      11.2549
     462      11.4188
     463      10.9260
     464      10.9904
     465      10.3160
     466      10.9280
     467      10.4760
     468      10.9708
     469      11.4102
     470      11.6443
     471      11.0772
     472      11.2489
     473      11.5543
     474      10.8808
     475      11.8375
     476      11.5851
     477      12.3485
     478      11.2037
     479      11.4349
     480      11.2404
     481      11.8233
     482      11.7894
     483      11.3185
     484      11.1997
     485      11.1103
     486      10.9255
     487      10.4334
     488      10.1923
     489      10.1130
     490      10.6256
     491      10.2355
     492      10.1362
     493      10.3549
     494      10.1767
     495      10.1820
     496       9.4731
     497      10.0523
     498      10.0624
     499      10.3558
     500      10.2922
     501      10.1015
     502      10.5311
     503      10.4428
     504      10.7058
     505      10.7269
     506      11.1688
     507      10.4500
     508      10.3329
     509      11.1691
     510      10.6892
     511      11.1131
     512      10.4273
     513      11.0084
     514      10.9367
     515      11.2627
     516      11.3570
     517      11.0547
     518      11.3287
     519      10.7807
     520      11.2219
     521      11.4243
     522      11.3949
     523      11.2004
     524      11.4335
     525      10.4978
     526      10.9423
     527      10.6581
     528      10.6496
     529      11.1494
     530      11.2832
     531      11.4588
     532      10.8718
     533      11.0220
     534      11.7194
     535      11.8107
     536      12.1098
     537      12.6294
     538      12.3293
     539      12.6662
     540      12.0199
     541      12.3554
     542      11.6513
     543      11.8669
     544      12.0867
     545      11.8095
     546      11.9786
     547      11.2431
     548      11.6299
     549      11.7149
     550      11.6259
     551      11.1252
     552      11.3163
     553      11.1533
     554      11.9090
     555      11.0342
     556      11.7038
     557      11.4486
     558      12.2079
     559      12.0820
     560      12.6532
     561      11.7965
     562      12.2816
     563      12.7515
     564      12.4146
     565      12.9269
     566      12.8009
     567      13.4307
     568      13.5074
     569      13.3569
     570      13.2144
     571      13.0192
     572      13.0105
     573      12.5738
     574      12.2049
     575      12.1139
     576      11.7331
     577      12.1486
     578      12.9175
     579      12.4746
     580      12.6097
     581      12.3055
     582      12.6686
     583      12.5355
     584      12.3353
     585      12.6793
     586      11.9644
     587      12.8269
     588      12.5917
     589      12.6133
     590      11.8078
     591      12.6895
     592      12.4778
     593      12.0835
     594      11.8445
     595      12.2128
     596      12.4842
     597      11.9085
     598      11.9262
     599      11.7837
     600      11.8507
     601      11.2561
     602      11.4630
     603      11.5361
     604      11.3476
     605      11.8995
     606      11.9366
     607      11.4088
     608      11.6662
     609      12.1559
     610      11.9859
     611      12.2546
     612      12.0309
     613      11.8789
     614      11.2913
     615      11.9662
     616      11.9814
     617      11.0377
     618      11.3749
     619      11.5785
     620      11.2079
     621      12.0431
     622      11.2810
     623      11.3338
     624      11.8890
     625      10.9259
     626      11.5234
     627      11.3156
     628      11.5773
     629      11.0915
     630      11.0768
     631      11.5352
     632      11.5872
     633      12.0937
     634      11.3461
     635      11.7347
     636      11.2187
     637      11.2483
     638      11.7761
     639      12.2625
     640      12.7412
     641      13.0925
     642      11.9396
     643      12.2926
     644      12.2989
     645      13.0097
     646      12.6604
     647      12.7369
     648      12.5479
     649      12.1914
     650      12.3801
     651      12.5212
     652      12.8245
     653      12.3004
     654      12.8544
     655      12.4551
     656      12.4629
     657      12.3497
     658      12.5160
     659      13.2719
     660      13.6243
     661      13.7931
     662      14.0041
     663      13.6031
     664      13.7578
     665      13.2779
     666      13.4182
     667      13.2986
     668      13.1014
     669      12.5660
     670      13.2197
     671      12.5371
     672      12.7306
     673      13.0015
     674      12.9377
     675      12.7773
     676      12.7736
     677      12.9130
     678      12.1718
     679      12.1249
     680      12.4810
     681      12.5130
     682      12.3548
     683      12.9814
     684      12.2932
     685      13.1055
     686      12.4510
     687      12.4090
     688      13.0729
     689      13.1257
     690      12.8808
     691      12.8021
     692      13.4770
     693      12.7146
     694      12.7494
     695      13.0108
     696      12.9884
     697      13.1121
     698      13.0361
     699      13.1478
     700      12.9026
     701      12.5858
     702      12.8973
     703      13.1970
     704      13.2600
     705      13.4047
     706      12.4773
     707      12.9246
     708      12.7859
     709      13.2076
     710      12.5983
     711      12.9705
     712      13.8793
     713      13.2412
     714      13.3587
     715      13.7741
     716      12.7261
     717      12.5871
     718      12.0165
     719      12.0713
     720      12.4114
     721      11.3868
     722      11.5856
     723      12.1128
     724      11.8307
     725      12.4414
     726      12.4998
     727      12.6228
     728      12.1948
     729      12.4456
     730      12.3769
     731      11.9374
     732      12.0997
     733      12.3552
     734      12.1654
     735      12.6833
     736      12.4372
     737      12.7578
     738      12.3714
     739      12.7562
     740      11.9190
     741      13.3153
     742      13.3219
     743      13.1069
     744      13.9111
     745      13.6605
     746      13.0721
     747      13.7277
     748      13.9462
     749      13.3450
     750      13.8441
     751      14.0292
     752      13.3952
     753      13.5149
     754      13.6851
     755      13.9145
     756      14.2962
     757      13.4639
     758      13.3516
     759      13.4244
     760      13.9831
     761      14.1708
     762      14.1556
     763      13.9062
     764      13.1684
     765      12.9631
     766      12.4392
     767      12.2401
     768      12.5695
     769      13.0672
     770      12.9514
     771      12.3158
     772      13.1134
     773      12.5018
     774      13.0434
     775      13.2570
     776      12.4938
     777      12.4437
     778      13.1117
     779      12.5844
     780      12.8235
     781      12.7776
     782      13.0506
     783      13.6017
     784      13.6418
     785      13.4412
     786      13.0791
     787      13.7275
     788      13.2778
     789      12.5833
     790      13.2002
     791      13.4666
     792      13.4814
     793      13.3665
     794      13.7285
     795      13.5266
     796      13.7056
     797      13.7808
     798      14.8859
     799      14.0565
     800      14.4401
     801      13.5296
     802      13.8337
     803      13.4649
     804      14.0809
     805      13.5568
     806      13.3611
     807      12.7926
     808      13.2488
     809      12.8972
     810      12.9319
     811      12.5039
     812      13.6230
     813      13.1388
     814      13.5666
     815      13.0510
     816      13.8695
     817      13.4889
     818      13.8847
     819      13.8182
     820      14.2267
     821      14.3209
     822      13.7718
     823      13.6885
     824      13.7558
     825      13.8917
     826      13.7063
     827      14.0314
     828      13.3318
     829      14.0781
     830      13.6952
     831      13.7319
     832      13.1751
     833      14.0097
     834      14.1529
     835      14.5896
     836      13.3564
     837      13.7826
     838      13.4876
     839      13.7465
     840      13.7259
     841      13.3984
     842      14.0103
     843      13.3715
     844      13.8057
     845      14.0255
     846      13.6171
     847      13.8231
     848      13.4976
     849      13.5834
     850      13.2369
     851      13.2878
     852      13.9710
     853      13.4835
     854      13.8278
     855      14.5352
     856      15.0219
     857      14.7005
     858      14.0593
     859      14.6792
     860      14.7736
     861      14.2709
     862      14.3092
     863      14.6440
     864      14.5556
     865      14.7522
     866      14.3889
     867      15.2154
     868      15.5338
     869      15.8368
     870      15.3377
     871      15.2952
     872      14.7981
     873      14.8532
     874      14.5109
     875      15.2090
     876      15.5426
     877      14.8256
     878      14.4885
     879      15.0544
     880      14.5755
     881      14.8758
     882      14.4775
     883      14.3712
     884      15.3178
     885      15.0793
     886      15.3977
     887      15.0208
     888      15.4824
     889      15.4350
     890      14.1247
     891      14.0807
     892      14.2945
     893      14.2970
     894      13.9175
     895      13.6059
     896      13.8450
     897      14.1175
     898      14.1469
     899      14.5963
     900      14.1525
     901      15.1089
     902      15.0146
     903      15.2954
     904      15.1293
     905      15.1468
     906      14.1055
     907      14.9367
     908      14.8120
     909      14.8116
     910      15.2166
     911      14.7590
     912      14.8748
     913      15.3689
     914      15.2359
     915      15.9488
     916      14.9225
     917      15.4543
     918      15.2208
     919      16.3508
     920      15.7960
     921      16.2226
     922      16.5957
     923      17.0860
     924      17.1507
     925      15.8101
     926      15.8458
     927      15.8066
     928      16.6923
     929      15.8763
     930      16.0250
     931      15.7384
     932      15.2015
     933      14.9403
     934      15.2624
     935      15.2017
     936      14.8698
     937      14.5903
     938      14.8406
     939      15.0001
     940      14.3543
     941      14.6306
     942      13.7074
     943      13.5610
     944      14.0161
     945      13.9228
     946      13.8242
     947      14.3832
     948      14.1648
     949      14.2871
     950      13.5139
     951      13.6262
     952      13.4130
     953      13.6812
     954      13.4535
     955      13.6431
     956      13.9253
     957      13.6464
     958      13.2441
     959      13.3679
     960      13.0470
     961      13.5372
     962      13.6278
     963      13.2206
     964      13.1686
     965      12.9876
     966      12.9078
     967      12.6618
     968      12.6767
     969      12.7678
     970      13.3205
     971      13.4372
     972      13.4633
     973      13.5202
     974      12.9961
     975      14.1008
     976      13.6819
     977      14.0551
     978      13.6137
     979      13.5890
     980      13.9735
     981      13.3206
     982      13.7049
     983      13.3807
     984      13.1846
     985      12.9732
     986      12.9247
     987      12.9522
     988      13.4190
     989      13.0920
     990      13.2915
     991      12.8095
     992      12.9129
     993      11.9760
     994      12.4668
     995      12.1217
     996      12.0040
     997      11.8528
     998      12.2588
     999      12.9073
    1000      12.2088
    1001      12.6571
    1002      13.2887
    1003      12.1129
    1004      11.7458
    1005      12.8080
    1006      12.4205
    1007      12.5530
    1008      12.5115
    1009      12.1655
    1010      12.0776
    1011      12.8163
    1012      12.9786
    1013      13.1493
    1014      12.8439
    1015      12.6046
    1016      12.6520
    1017      13.0731
    1018      12.4506
    1019      12.2473
    1020      13.0383
    1021      13.0766
    1022      13.0319
    1023      13.3729
    1024      12.8084
    1025      13.7147
    1026      12.8988
    1027      12.7647
    1028      13.1191
    1029      12.5007
    1030      13.3201
    1031      12.2508
    1032      12.7582
    1033      13.0793
    1034      13.0559
    1035      13.0976
    1036      12.5750
    1037      13.4358
    1038      13.2975
    1039      13.9112
    1040      12.8958
    1041      13.1057
    1042      13.9007
    1043      13.2405
    1044      13.4590
    1045      13.3553
    1046      12.8461
    1047      13.0858
    1048      13.2134
    1049      12.3699
    1050      13.1042
    1051      13.1186
    1052      12.8161
    1053      12.2009
    1054      12.7014
    1055      12.2059
    1056      12.4473
    1057      12.6452
    1058      12.3637
    1059      12.8514
    1060      12.8067
    1061      12.5157
    1062      12.8787
    1063      12.2709
    1064      12.9759
    1065      13.6550
    1066      13.2507
    1067      13.2162
    1068      13.7787
    1069      13.3236
    1070      13.2983
    1071      13.1229
    1072      13.5020
    1073      13.4965
    1074      13.2795
    1075      13.0900
    1076      12.9026
    1077      12.7526
    1078      13.1662
    1079      12.9875
    1080      12.6787
    1081      12.7798
    1082      12.9761
    1083      12.7247
    1084      12.9806
    1085      12.6598
    1086      13.0434
    1087      12.6598
    1088      12.7656
    1089      12.8714
    1090      13.3289
    1091      12.8241
    1092      13.0620
    1093      11.9027
    1094      12.7836
    1095      12.9856
    1096      12.4830
    1097      12.7696
    1098      12.5785
    1099      12.8728
    1100      12.0444
    1101      12.1870
    1102      12.1815
    1103      11.6132
    1104      11.6191
    1105      12.4352
    1106      13.0992
    1107      13.1440
    1108      12.9546
    1109      13.2836
    1110      13.4425
    1111      13.9593
    1112      14.3126
    1113      13.6449
    1114      13.7089
    1115      13.8797
    1116      13.9046
    1117      13.3462
    1118      13.8409
    1119      13.6904
    1120      13.3191
    1121      13.2470
    1122      13.5343
    1123      13.9189
    1124      14.6564
    1125      13.5798
    1126      14.7285
    1127      14.1054
    1128      14.2768
    1129      13.4800
    1130      13.3179
    1131      13.1548
    1132      12.4818
    1133      13.0192
    1134      12.8720
    1135      12.6494
    1136      12.4531
    1137      12.3442
    1138      11.8468
    1139      12.3482
    1140      12.5191
    1141      12.6310
    1142      12.5125
    1143      13.1969
    1144      13.1296
    1145      12.3786
    1146      12.4269
    1147      13.3238
    1148      13.1466
    1149      13.3748
    1150      13.2364
    1151      13.7238
    1152      13.9085
    1153      13.4130
    1154      12.6186
    1155      13.0619
    1156      13.1834
    1157      13.3570
    1158      13.0068
    1159      13.5388
    1160      13.1402
    1161      13.2534
    1162      13.2280
    1163      13.5956
    1164      13.5545
    1165      13.0206
    1166      12.6712
    1167      13.1655
    1168      12.7950
    1169      13.7525
    1170      12.7384
    1171      14.1883
    1172      14.0941
    1173      13.8399
    1174      14.0050
    1175      14.8949
    1176      14.4687
    1177      14.5295
    1178      14.5319
    1179      13.6497
    1180      13.5804
    1181      13.4249
    1182      13.7752
    1183      13.5602
    1184      13.3029
    1185      12.6916
    1186      13.1500
    1187      12.0139
    1188      12.2483
    1189      12.1050
    1190      12.6137
    1191      12.6895
    1192      12.3083
    1193      12.5929
    1194      12.9652
    1195      13.1534
    1196      13.4046
    1197      13.0881
    1198      13.8417
    1199      13.4595
    1200      13.2678
    1201      13.9710
    1202      13.5963
    1203      13.2367
    1204      13.2162
    1205      13.2874
    1206      13.0246
    1207      12.5644
    1208      13.2591
    1209      13.3053
    1210      12.6203
    1211      12.6552
    1212      12.4867
    1213      12.9434
    1214      13.6388
    1215      13.3880
    1216      14.3047
    1217      15.3453
    1218      15.0180
    1219      14.1822
    1220      15.0451
    1221      14.6563
    1222      14.0654
    1223      14.5653
    1224      14.6719
    1225      14.5205
    1226      14.5625
    1227      14.8156
    1228      14.4436
    1229      14.9418
    1230      13.9178
    1231      13.8284
    1232      13.8759
    1233      14.3820
    1234      13.7696
    1235      14.0577
    1236      14.0284
    1237      14.6786
    1238      14.1897
    1239      13.0081
    1240      13.9314
    1241      13.5405
    1242      13.7130
    1243      14.0085
    1244      14.2069
    1245      13.8276
    1246      13.6888
    1247      13.9980
    1248      13.1357
    1249      12.7144
    1250      13.3343
    1251      13.3965
    1252      13.1293
    1253      12.7406
    1254      12.6962
    1255      13.1060
    1256      13.4373
    1257      12.7917
    1258      12.7414
    1259      13.4974
    1260      13.1117
    1261      14.0319
    1262      14.2197
    1263      14.2414
    1264      13.5908
    1265      13.6734
    1266      13.8387
    1267      13.9420
    1268      14.0676
    1269      13.7084
    1270      13.5054
    1271      13.7156
    1272      13.0516
    1273      14.0251
    1274      14.5792
    1275      13.5177
    1276      14.3260
    1277      13.8381
    1278      13.5256
    1279      13.8004
    1280      14.1696
    1281      13.9652
    1282      13.5476
    1283      13.9008
    1284      13.0779
    1285      13.7342
    1286      12.9867
    1287      13.0518
    1288      12.4826
    1289      13.0188
    1290      12.1137
    1291      12.4346
    1292      12.3773
    1293      12.0177
    1294      12.3829
    1295      12.0055
    1296      11.9281
    1297      12.3596
    1298      12.9967
    1299      12.5832
    1300      11.8499
    1301      12.1608
    1302      12.4007
    1303      12.2943
    1304      11.6285
    1305      12.2057
    1306      11.5901
    1307      12.2452
    1308      12.2714
    1309      13.0884
    1310      13.4497
    1311      13.0226
    1312      12.7691
    1313      12.8367
    1314      12.7293
    1315      13.2396
    1316      13.8624
    1317      13.4438
    1318      13.1832
    1319      13.3204
    1320      14.1730
    1321      14.7819
    1322      15.0586
    1323      13.8302
    1324      14.2221
    1325      14.3741
    1326      13.8014
    1327      13.1187
    1328      14.0790
    1329      13.3658
    1330      14.4177
    1331      14.3252
    1332      14.3053
    1333      13.8617
    1334      14.5323
    1335      14.8688
    1336      14.2441
    1337      14.2328
    1338      13.6591
    1339      13.5239
    1340      13.5260
    1341      13.5963
    1342      13.4464
    1343      13.1459
    1344      13.9075
    1345      13.1588
    1346      13.1329
    1347      12.8823
    1348      13.8238
    1349      12.7989
    1350      12.9669
    1351      12.8310
    1352      13.2111
    1353      12.6965
    1354      13.1579
    1355      13.9013
    1356      12.6992
    1357      13.3387
    1358      12.6254
    1359      12.7155
    1360      13.0990
    1361      13.5288
    1362      13.1757
    1363      13.3446
    1364      13.1313
    1365      13.4436
    1366      13.8711
    1367      13.6781
    1368      13.9582
    1369      13.5544
    1370      13.5708
    1371      13.2670
    1372      12.9152
    1373      12.8420
    1374      12.5436
    1375      12.0312
    1376      12.5978
    1377      11.7393
    1378      12.5267
    1379      12.9384
    1380      12.9278
    1381      12.3694
    1382      12.7435
    1383      12.5569
    1384      12.9737
    1385      12.7887
    1386      12.6678
    1387      12.9492
    1388      12.7407
    1389      13.0806
    1390      12.4193
    1391      12.7065
    1392      12.2058
    1393      12.3294
    1394      12.3829
    1395      12.4648
    1396      11.8696
    1397      11.3967
    1398      11.2762
    1399      11.9085
    1400      12.2109
    1401      11.9004
    1402      12.2914
    1403      11.7784
    1404      11.2546
    1405      11.3848
    1406      11.1819
    1407      11.5341
    1408      11.9622
    1409      11.5733
    1410      12.3529
    1411      11.6241
    1412      11.9951
    1413      12.1737
    1414      12.1363
    1415      12.0161
    1416      11.7416
    1417      11.3215
    1418      11.1184
    1419      11.3218
    1420      11.4741
    1421      11.2258
    1422      11.5121
    1423      10.7605
    1424      11.6649
    1425      10.9466
    1426      11.1067
    1427      10.8997
    1428      11.2274
    1429      11.2290
    1430      10.4973
    1431      10.6119
    1432      10.4790
    1433      10.7333
    1434      10.8313
    1435      10.5192
    1436      10.8061
    1437      10.4955
    1438      11.1118
    1439      10.1086
    1440      10.4692
    1441      11.4892
    1442      11.1092
    1443      11.0914
    1444      11.0974
    1445      11.7048
    1446      10.9167
    1447      11.1096
    1448      10.9917
    1449      10.8230
    1450      10.7242
    1451      11.1532
    1452      10.5829
    1453      11.6072
    1454      12.0129
    1455      11.5791
    1456      11.8250
    1457      11.8852
    1458      11.9902
    1459      11.7537
    1460      11.7952
    1461      10.8803
    1462      11.4243
    1463      11.0695
    1464      11.0388
    1465      10.9208
    1466      11.3016
    1467      11.8483
    1468      11.4770
    1469      10.8425
    1470      11.3193
    1471      11.1713
    1472      11.8193
    1473      10.8833
    1474      11.1420
    1475      11.2908
    1476      11.6469
    1477      11.9187
    1478      11.4165
    1479      11.6761
    1480      11.7873
    1481      11.0941
    1482      11.3143
    1483      11.0697
    1484      11.1567
    1485      11.2933
    1486      11.2618
    1487      10.9474
    1488      11.5471
    1489      11.5173
    1490      11.3773
    1491      11.5794
    1492      11.5641
    1493      11.7506
    1494      11.8933
    1495      11.8510
    1496      11.6254
    1497      11.1540
    1498      11.2393
    1499      11.7403
    1500      11.7396
    1501      11.8409
    1502      11.9846
    1503      11.5694
    1504      11.5129
    1505      11.8427
    1506      12.0914
    1507      11.9619
    1508      11.6001
    1509      11.6444
    1510      11.9770
    1511      11.4822
    1512      11.5129
    1513      11.2644
    1514      11.4440
    1515      12.0176
    1516      11.7487
    1517      12.0426
    1518      11.2449
    1519      12.2915
    1520      12.0433
    1521      11.8607
    1522      12.0529
    1523      11.0513
    1524      10.8090
    1525      10.8571
    1526      11.2628
    1527      11.8816
    1528      11.8588
    1529      12.4566
    1530      11.3162
    1531      11.5210
    1532      11.7528
    1533      12.0375
    1534      12.5550
    1535      12.0685
    1536      12.3553
    1537      11.9208
    1538      12.3011
    1539      11.7791
    1540      11.8973
    1541      11.7426
    1542      11.9316
    1543      12.0305
    1544      12.2958
    1545      11.6471
    1546      11.7906
    1547      11.5337
    1548      12.1566
    1549      12.3922
    1550      11.6705
    1551      11.7166
    1552      11.6941
    1553      12.3480
    1554      11.8502
    1555      12.2625
    1556      12.2484
    1557      12.8387
    1558      13.6831
    1559      13.2455
    1560      13.4224
    1561      13.5386
    1562      12.8852
    1563      13.1866
    1564      13.4199
    1565      13.1992
    1566      13.3258
    1567      12.7317
    1568      11.4797
    1569      12.6381
    1570      12.7650
    1571      12.3552
    1572      12.1584
    1573      12.4871
    1574      12.5424
    1575      12.5391
    1576      12.4186
    1577      12.1754
    1578      12.2412
    1579      12.4917
    1580      12.4709
    1581      12.0787
    1582      11.7714
    1583      12.4482
    1584      12.6680
    1585      12.2868
    1586      11.7122
    1587      11.7909
    1588      12.6625
    1589      13.1417
    1590      12.5022
    1591      12.7196
    1592      12.2288
    1593      12.5893
    1594      12.0236
    1595      11.0976
    1596      12.0717
    1597      12.2881
    1598      12.8057
    1599      12.4917
    1600      11.9730
    1601      12.2327
    1602      12.1246
    1603      12.2631
    1604      12.4555
    1605      12.1129
    1606      12.0901
    1607      12.4006
    1608      11.6698
    1609      11.2176
    1610      11.3288
    1611      11.1533
    1612      11.4699
    1613      11.8926
    1614      11.1762
    1615      11.7573
    1616      11.7664
    1617      11.5650
    1618      11.5342
    1619      11.6346
    1620      11.6103
    1621      11.4875
    1622      11.0274
    1623      10.4192
    1624      10.1462
    1625      10.8672
    1626      10.5446
    1627      11.4523
    1628      11.4573
    1629      11.9097
    1630      11.3343
    1631      12.1049
    1632      12.2791
    1633      11.8078
    1634      11.7213
    1635      12.0341
    1636      12.0981
    1637      12.2156
    1638      12.1204
    1639      12.6939
    1640      11.4200
    1641      11.8588
    1642      11.3646
    1643      11.7187
    1644      11.5389
    1645      11.2598
    1646      10.4683
    1647      11.4313
    1648      11.0037
    1649      11.1815
    1650      10.8561
    1651      11.2356
    1652      10.4843
    1653      11.1554
    1654      11.0512
    1655      11.0908
    1656      10.4228
    1657      10.6203
    1658      10.8064
    1659      10.6937
    1660      10.4286
    1661       9.9098
    1662      10.2360
    1663       9.8376
    1664      10.6539
    1665      10.7246
    1666      10.5413
    1667       9.7875
    1668      10.5434
    1669      10.1295
    1670      10.5998
    1671      10.4923
    1672      10.3931
    1673      11.2077
    1674      10.7171
    1675      10.9517
    1676      10.9363
    1677      11.0483
    1678      11.1603
    1679      11.1873
    1680      10.1710
    1681      11.1011
    1682      10.7597
    1683      11.0055
    1684      10.8296
    1685      10.9795
    1686      11.3638
    1687      10.4873
    1688      10.2338
    1689      10.9397
    1690      11.1286
    1691      10.5010
    1692      10.5288
    1693      10.0866
    1694       9.9827
    1695      10.0849
    1696      11.0537
    1697      10.0084
    1698      10.0947
    1699       9.8588
    1700      10.5101
    1701       9.9673
    1702      10.3153
    1703       9.4000
    1704       9.7857
    1705       9.8995
    1706       9.7986
    1707      10.2677
    1708       9.9223
    1709      10.6014
    1710       9.9687
    1711      10.1711
    1712      10.0685
    1713      10.1364
    1714      10.3671
    1715      10.2005
    1716      10.3204
    1717       9.4261
    1718      10.1628
    1719       9.8948
    1720      10.1969
    1721      10.4025
    1722      10.3334
    1723       9.9489
    1724       9.5847
    1725      10.2498
    1726      10.2879
    1727       9.9104
    1728      10.2365
    1729      10.3986
    1730       9.2923
    1731       9.3705
    1732       9.5778
    1733       9.3747
    1734       9.8876
    1735       9.9459
    1736      10.6363
    1737      10.8064
    1738      10.6407
    1739       9.9578
    1740       9.3929
    1741       9.1251
    1742       9.4188
    1743       9.3962
    1744       9.7385
    1745      10.0337
    1746      10.5401
    1747       9.7910
    1748      10.8004
    1749      10.2632
    1750      10.1270
    1751       9.9314
    1752       9.1153
    1753       9.5420
    1754       9.5033
    1755       9.4836
    1756      10.2540
    1757       9.4298
    1758      10.3517
    1759       9.9361
    1760      10.3998
    1761      10.3766
    1762      10.3461
    1763      11.0320
    1764      10.6709
    1765      10.8666
    1766      10.0562
    1767      10.2190
    1768      10.7295
    1769      10.4681
    1770      10.2073
    1771      10.3064
    1772      10.3075
    1773       9.4830
    1774      10.0014
    1775      10.3450
    1776      10.3302
    1777      10.6230
    1778      10.5176
    1779       9.6881
    1780       9.7128
    1781       9.2398
    1782       9.3650
    1783       9.4589
    1784       9.9358
    1785       9.7415
    1786      10.3326
    1787       9.7019
    1788       8.6878
    1789       9.0661
    1790       9.6806
    1791      10.2394
    1792      10.3277
    1793      10.5055
    1794      11.2566
    1795      11.0124
    1796      11.2579
    1797      10.9867
    1798      10.4779
    1799      10.7387
    1800      10.2845
    1801      10.4361
    1802      11.1030
    1803      10.0173
    1804      11.4962
    1805      11.3270
    1806      11.0886
    1807      11.1883
    1808      11.4530
    1809      11.5843
    1810      11.7007
    1811      11.4729
    1812      11.4002
    1813      11.1119
    1814      11.2034
    1815      11.5543
    1816      10.6832
    1817      10.5240
    1818      10.6495
    1819      10.4638
    1820      10.8548
    1821      11.1398
    1822      11.5748
    1823      11.3407
    1824      10.9867
    1825      11.0067
    1826      10.4749
    1827      10.6433
    1828      10.3353
    1829      10.4485
    1830      10.3014
    1831      11.4036
    1832      10.5481
    1833      10.6294
    1834      11.2137
    1835      11.2506
    1836      11.7249
    1837      11.0500
    1838      10.8699
    1839      10.8684
    1840      10.8800
    1841      10.5097
    1842      10.1971
    1843      10.8554
    1844      10.8433
    1845      10.9689
    1846      10.8460
    1847      11.6179
    1848      11.2430
    1849      10.8854
    1850      10.6276
    1851      10.2143
    1852      10.3331
    1853      11.0018
    1854      11.0799
    1855      11.4374
    1856      10.6337
    1857      11.3641
    1858      11.0798
    1859      11.7393
    1860      10.8141
    1861      10.7184
    1862      11.3122
    1863      11.5323
    1864      10.8316
    1865      11.5468
    1866      10.7209
    1867      10.9054
    1868      10.6600
    1869      10.4917
    1870      10.6345
    1871      10.4099
    1872      10.2704
    1873      10.2735
    1874      10.5256
    1875      10.5486
    1876      10.5472
    1877       9.9787
    1878      10.4205
    1879      10.0106
    1880      10.0451
    1881      10.3145
    1882      10.3805
    1883      10.4344
    1884      10.2899
    1885      10.8163
    1886      11.1295
    1887      11.1145
    1888      11.1860
    1889      11.8222
    1890      11.5316
    1891      11.4734
    1892      11.4119
    1893      12.1502
    1894      12.1271
    1895      12.1119
    1896      12.1337
    1897      12.3175
    1898      12.3580
    1899      12.2043
    1900      12.6847
    1901      11.3694
    1902      11.5204
    1903      11.4667
    1904      12.1166
    1905      11.9314
    1906      11.6709
    1907      11.5338
    1908      12.3453
    1909      12.1720
    1910      11.4745
    1911      11.8620
    1912      11.6200
    1913      11.9325
    1914      12.3433
    1915      11.4871
    1916      11.7374
    1917      11.4200
    1918      11.5797
    1919      11.5438
    1920      11.0260
    1921      11.5076
    1922      11.4867
    1923      11.5642
    1924      10.8974
    1925      11.3593
    1926      11.4808
    1927      11.8112
    1928      11.3034
    1929      12.0627
    1930      12.2462
    1931      12.0003
    1932      11.7104
    1933      11.6034
    1934      11.5482
    1935      11.4973
    1936      12.6123
    1937      12.5916
    1938      12.5790
    1939      12.9401
    1940      12.0441
    1941      11.7835
    1942      12.1733
    1943      12.2631
    1944      12.3916
    1945      13.1207
    1946      13.5301
    1947      12.8840
    1948      12.8191
    1949      12.3584
    1950      12.1762
    1951      12.1901
    1952      12.2175
    1953      11.7835
    1954      11.6616
    1955      12.0857
    1956      12.3437
    1957      12.3131
    1958      12.4231
    1959      11.7725
    1960      11.9865
    1961      11.9673
    1962      12.0162
    1963      11.3497
    1964      11.2497
    1965      12.1240
    1966      11.1589
    1967      12.1032
    1968      11.3565
    1969      12.0829
    1970      12.4726
    1971      11.8119
    1972      11.7072
    1973      11.7447
    1974      12.1907
    1975      11.9203
    1976      11.3797
    1977      11.8160
    1978      12.1195
    1979      11.3562
    1980      11.6218
    1981      11.8436
    1982      12.1025
    1983      11.7993
    1984      11.8235
    1985      11.6504
    1986      12.2148
    1987      12.1722
    1988      11.7896
    1989      11.6626
    1990      11.6165
    1991      11.0484
    1992      10.5916
    1993      11.1306
    1994      10.6024
    1995      10.5990
    1996      10.6704
    1997       9.9613
    1998      10.1922
    1999      10.5035
    2000      10.3081
    2001      10.6830
    2002      11.1952
    2003      10.1688
    2004      10.5086
    2005      10.4330
    2006      10.8265
    2007      10.5974
    2008      10.5197
    2009      10.4502
    2010      11.1482
    2011      10.7398
    2012      10.4125
    2013      10.8124
    2014      10.8031
    2015      10.4929
    2016       9.9321
    2017       9.2858
    2018      10.4818
    2019      10.3353
    2020      10.1046
    2021       9.6806
    2022      10.0551
    2023      10.0500
    2024       9.7172
    2025       9.9990
    2026       9.3094
    2027       9.6259
    2028       9.4091
    2029       9.9309
    2030       9.8876
    2031      10.0946
    2032       9.8623
    2033      10.0265
    2034      10.0400
    2035      10.8313
    2036      10.4418
    2037       9.9235
    2038       9.5534
    2039      10.1012
    2040      10.2235
    2041      10.2645
    2042      10.5084
    2043      10.3441
    2044      10.6831
    2045      11.4306
    2046      10.2408
    2047      10.8179
    2048      11.8178
    2049      11.3640
    2050      11.1809
    2051      11.6795
    2052      11.2283
    2053      11.3270
    2054      11.4278
    2055      11.6680
    2056      10.6140
    2057      11.5868
    2058      11.2107
    2059      11.2234
    2060      11.1926
    2061      11.0257
    2062      11.6504
    2063      11.2229
    2064      10.9266
    2065      11.6175
    2066      11.2069
    2067      11.1016
    2068      11.3246
    2069      11.4834
    2070      11.1151
    2071      11.2335
    2072      11.4823
    2073      11.0120
    2074      10.8547
    2075      10.8748
    2076      10.7842
    2077      10.6188
    2078      10.8890
    2079      10.0607
    2080      10.6879
    2081      10.7891
    2082      10.4968
    2083      10.6585
    2084      11.3665
    2085      10.8114
    2086      10.9507
    2087      10.5415
    2088      11.4231
    2089      11.1683
    2090      10.8452
    2091      10.7991
    2092      10.7664
    2093      11.2044
    2094      10.8116
    2095      10.6543
    2096      10.4805
    2097      10.5323
    2098      10.7980
    2099      10.1820
    2100      10.6612
    2101      10.4209
    2102      10.7348
    2103      11.1319
    2104      10.4956
    2105      10.7109
    2106      10.6301
    2107      10.6667
    2108      10.1140
    2109      10.0972
    2110      10.3618
    2111      10.4963
    2112      10.0148
    2113      10.5501
    2114      10.4637
    2115      10.1839
    2116      10.4221
    2117      10.0076
    2118      10.5057
    2119      10.9314
    2120      10.8538
    2121      11.2147
    2122      10.5876
    2123      10.3560
    2124       9.5201
    2125       9.7049
    2126       9.6503
    2127       9.7403
    2128       9.7777
    2129      10.2096
    2130      10.6123
    2131       9.9365
    2132       9.5851
    2133       9.6722
    2134       9.3080
    2135       9.7250
    2136       9.5173
    2137       9.0285
    2138       9.4908
    2139       9.3786
    2140       9.5656
    2141       9.3712
    2142       9.4275
    2143       9.4474
    2144       9.3552
    2145       9.0504
    2146       9.6496
    2147       9.4485
    2148       9.3459
    2149       9.2204
    2150       9.9782
    2151       9.9200
    2152       9.6022
    2153      10.0346
    2154      10.0933
    2155       9.7571
    2156       9.7043
    2157      10.1687
    2158      10.0541
    2159       9.9084
    2160      10.5308
    2161      10.4900
    2162      10.7532
    2163      10.7298
    2164      10.3937
    2165      10.1376
    2166       9.6728
    2167      10.0874
    2168       9.6771
    2169      10.2468
    2170      10.1942
    2171      10.0379
    2172      10.1256
    2173       9.6439
    2174      10.2674
    2175       9.8537
    2176       9.7794
    2177      10.0539
    2178      10.3550
    2179       9.8301
    2180      10.1176
    2181      10.0789
    2182       9.4338
    2183       9.2069
    2184       9.7644
    2185       9.3767
    2186       9.5526
    2187       9.9593
    2188      10.1151
    2189       9.9614
    2190      10.0970
    2191       9.9204
    2192       9.3067
    2193       9.5970
    2194       9.2376
    2195       9.6664
    2196       9.7698
    2197       9.6081
    2198       9.6804
    2199      10.1924
    2200       9.7809
    2201       9.6148
    2202       9.4890
    2203       9.4539
    2204       9.5684
    2205       9.6105
    2206       9.4659
    2207       9.6396
    2208       9.2817
    2209       8.9468
    2210       9.2642
    2211       9.7803
    2212       9.9168
    2213      10.4085
    2214      10.0557
    2215       9.9006
    2216      10.4994
    2217      10.5053
    2218      10.5459
    2219       9.8250
    2220      10.0586
    2221      10.1329
    2222      10.8654
    2223      10.5625
    2224      10.7683
    2225      10.9274
    2226      11.5585
    2227      10.9918
    2228      10.7698
    2229      10.7185
    2230      10.8906
    2231      10.8351
    2232      10.6441
    2233      10.7661
    2234      11.0365
    2235      11.2933
    2236      11.0515
    2237      10.8996
    2238      11.0714
    2239      11.2888
    2240      11.6709
    2241      11.2402
    2242      11.7996
    2243      11.1102
    2244      10.9037
    2245      11.5300
    2246      11.3089
    2247      11.4414
    2248      11.0410
    2249      11.6457
    2250      11.1762
    2251      11.5173
    2252      11.2653
    2253      11.0449
    2254      11.7031
    2255      11.4741
    2256      10.8670
    2257      10.6117
    2258      10.6424
    2259      10.7099
    2260      10.5774
    2261      10.3070
    2262      10.1592
    2263      10.2599
    2264      10.5789
    2265      10.1226
    2266      10.3637
    2267      10.3264
    2268      10.5668
    2269      10.7951
    2270      10.8004
    2271      11.0067
    2272      12.5460
    2273      11.9092
    2274      11.7533
    2275      11.4492
    2276      11.9344
    2277      11.7789
    2278      11.9146
    2279      11.3148
    2280      11.5418
    2281      11.8764
    2282      11.3602
    2283      11.5782
    2284      11.7125
    2285      11.7855
    2286      12.2726
    2287      13.0193
    2288      12.8580
    2289      12.8735
    2290      12.1993
    2291      12.3046
    2292      12.5588
    2293      11.9783
    2294      11.5666
    2295      11.7555
    2296      12.4899
    2297      12.3680
    2298      12.2715
    2299      11.8627
    2300      11.7160
    2301      11.4861
    2302      11.7461
    2303      11.7859
    2304      12.4707
    2305      11.5557
    2306      11.7107
    2307      11.9974
    2308      11.6666
    2309      11.7685
    2310      11.4441
    2311      12.3261
    2312      12.3796
    2313      12.2991
    2314      11.9184
    2315      11.9516
    2316      11.6544
    2317      12.7581
    2318      12.2177
    2319      12.8479
    2320      12.2782
    2321      12.3301
    2322      12.4946
    2323      12.4060
    2324      12.3275
    2325      12.1464
    2326      12.0590
    2327      11.4594
    2328      11.8426
    2329      11.8487
    2330      12.6930
    2331      12.1720
    2332      12.1244
    2333      11.8838
    2334      12.3887
    2335      11.7354
    2336      12.0299
    2337      12.3823
    2338      11.9933
    2339      12.6831
    2340      12.8205
    2341      12.6358
    2342      13.5770
    2343      13.3020
    2344      13.5622
    2345      13.9013
    2346      13.5966
    2347      13.9683
    2348      13.6808
    2349      13.9864
    2350      13.8596
    2351      14.0680
    2352      14.2759
    2353      13.9717
    2354      14.4433
    2355      13.8264
    2356      14.3316
    2357      14.0441
    2358      14.5633
    2359      13.8857
    2360      14.2705
    2361      13.9141
    2362      13.5773
    2363      13.3357
    2364      13.6996
    2365      14.1166
    2366      14.5153
    2367      13.3952
    2368      13.5974
    2369      14.3646
    2370      14.6418
    2371      13.9752
    2372      13.5296
    2373      14.0932
    2374      13.5060
    2375      13.8976
    2376      13.8957
    2377      13.0977
    2378      13.1389
    2379      13.0254
    2380      12.5106
    2381      12.4923
    2382      12.1106
    2383      11.8464
    2384      12.2996
    2385      12.0549
    2386      12.3299
    2387      11.5148
    2388      11.9045
    2389      11.8818
    2390      12.7498
    2391      11.9193
    2392      11.7330
    2393      11.6644
    2394      11.9706
    2395      12.2135
    2396      11.8900
    2397      12.5052
    2398      13.1285
    2399      12.1439
    2400      11.7890
    2401      12.2694
    2402      11.8240
    2403      10.8973
    2404      11.5936
    2405      11.0185
    2406      11.7475
    2407      11.7094
    2408      11.3516
    2409      11.4559
    2410      11.1257
    2411      11.6780
    2412      11.6385
    2413      11.4727
    2414      11.5791
    2415      11.4246
    2416      11.4752
    2417      11.3721
    2418      11.0262
    2419      11.0013
    2420      11.0384
    2421      11.1263
    2422      10.9279
    2423      11.0782
    2424      11.2956
    2425      11.3925
    2426      11.3619
    2427      10.7329
    2428      10.7909
    2429      11.3369
    2430      11.6646
    2431      10.8319
    2432      11.0275
    2433      11.4576
    2434      10.9915
    2435      11.2276
    2436      11.2463
    2437      11.1998
    2438      10.6323
    2439      11.1852
    2440      11.5285
    2441      10.9440
    2442      11.0840
    2443      10.5842
    2444      11.5501
    2445      11.4638
    2446      11.7414
    2447      11.6513
    2448      12.4230
    2449      12.0210
    2450      12.0516
    2451      12.3867
    2452      11.6934
    2453      11.9823
    2454      11.9776
    2455      11.2298
    2456      11.1270
    2457      11.1004
    2458      11.5323
    2459      11.5633
    2460      12.3312
    2461      12.4259
    2462      12.1434
    2463      11.8459
    2464      12.7456
    2465      12.4355
    2466      12.4355
    2467      12.4068
    2468      12.2373
    2469      11.9735
    2470      12.1483
    2471      12.8231
    2472      11.9267
    2473      12.0630
    2474      12.4508
    2475      12.3435
    2476      12.3553
    2477      12.1795
    2478      12.4532
    2479      12.6246
    2480      12.4932
    2481      12.7149
    2482      13.0827
    2483      12.6320
    2484      12.7903
    2485      11.6344
    2486      11.5061
    2487      11.7466
    2488      11.3605
    2489      10.9420
    2490      11.9090
    2491      12.0100
    2492      11.2894
    2493      11.8506
    2494      11.7941
    2495      11.5751
    2496      11.1348
    2497      11.7672
    2498      11.8759
    2499      11.7061
    2500      11.2681
    2501      11.1451
    2502      11.6588
    2503      11.2157
    2504      10.9451
    2505      11.0970
    2506      11.1419
    2507      11.4172
    2508      11.3013
    2509      11.1703
    2510      10.9309
    2511      11.5030
    2512      10.9116
    2513      11.6269
    2514      11.5236
    2515      11.3351
    2516      11.8345
    2517      11.3772
    2518      11.3385
    2519      11.5841
    2520      11.3500
    2521      11.2871
    2522      11.4091
    2523      11.7105
    2524      11.6172
    2525      11.9200
    2526      11.3503
    2527      11.2021
    2528      10.5416
    2529      11.2706
    2530      11.6056
    2531      11.1419
    2532      11.4777
    2533      11.5777
    2534      11.5318
    2535      11.6807
    2536      11.9361
    2537      12.0404
    2538      12.4864
    2539      11.3861
    2540      11.6949
    2541      11.5443
    2542      11.9312
    2543      11.9527
    2544      12.0259
    2545      11.8580
    2546      11.4437
    2547      10.4601
    2548      11.3571
    2549      11.1390
    2550      10.5199
    2551      11.4805
    2552      11.2108
    2553      11.7710
    2554      11.1478
    2555      11.8707
    2556      10.5823
    2557      11.3432
    2558      11.4798
    2559      11.4785
    2560      11.5693
    2561      11.5639
    2562      11.0084
    2563      10.4129
    2564      10.8333
    2565      10.9830
    2566      11.2014
    2567      10.6375
    2568      10.8406
    2569      10.7596
    2570      10.8324
    2571      10.8703
    2572      10.7316
    2573      10.9952
    2574      11.3628
    2575      11.4835
    2576      11.3588
    2577      11.5866
    2578      11.3105
    2579      11.3325
    2580      11.0775
    2581      11.5354
    2582      11.6685
    2583      11.8404
    2584      11.5331
    2585      11.4964
    2586      11.2151
    2587      11.3227
    2588      10.9033
    2589      11.1406
    2590      11.4366
    2591      11.5688
    2592      11.5842
    2593      11.2900
    2594      10.7636
    2595      10.5718
    2596      11.2705
    2597      11.0656
    2598      11.2731
    2599      11.1553
    2600      10.5744
    2601      11.1237
    2602      11.4289
    2603      10.7429
    2604      11.2277
    2605      10.8871
    2606      10.2111
    2607      10.9847
    2608      10.5330
    2609      10.3243
    2610      10.8019
    2611      10.9729
    2612      10.8962
    2613      10.7602
    2614      11.2466
    2615      11.0563
    2616      11.3087
    2617      10.6757
    2618      10.6406
    2619      10.7447
    2620      10.8858
    2621      11.2865
    2622      10.9596
    2623      10.7866
    2624      11.0946
    2625      10.8840
    2626      10.9436
    2627      10.9569
    2628      11.1661
    2629      11.3013
    2630      11.7857
    2631      11.3952
    2632      11.3068
    2633      11.5355
    2634      11.3565
    2635      11.5431
    2636      11.8552
    2637      11.3648
    2638      11.2109
    2639      10.8615
    2640      11.0714
    2641      11.3831
    2642      11.5834
    2643      11.6612
    2644      11.8193
    2645      10.8385
    2646      11.0313
    2647      10.3225
    2648      10.3783
    2649      11.1601
    2650      10.6405
    2651      10.8636
    2652      10.7315
    2653      10.3841
    2654      10.6917
    2655      10.7219
    2656      10.6824
    2657      10.8506
    2658      10.7462
    2659       9.9154
    2660      10.3374
    2661      10.0568
    2662      10.1802
    2663      10.0957
    2664      10.2003
    2665       9.9210
    2666       9.8820
    2667       9.8331
    2668      11.1661
    2669      10.4492
    2670      10.1651
    2671      10.4089
    2672      10.7559
    2673      11.2493
    2674      10.8426
    2675      10.4112
    2676      10.1083
    2677      10.4104
    2678      10.3738
    2679      10.7201
    2680      10.2066
    2681      10.9628
    2682      10.7765
    2683      10.2668
    2684      10.3913
    2685      10.3278
    2686      10.8089
    2687      10.6072
    2688       9.8716
    2689      10.2833
    2690      10.5334
    2691      10.7613
    2692      10.7339
    2693      10.5203
    2694      10.8925
    2695      10.8132
    2696      10.3871
    2697      10.8978
    2698      10.5077
    2699      10.5602
    2700      10.5297
    2701      10.8178
    2702      10.2564
    2703      10.9735
    2704      10.9437
    2705      10.7966
    2706      11.0897
    2707      11.1906
    2708      10.8653
    2709      10.6163
    2710      10.5916
    2711      10.6050
    2712      10.9372
    2713      11.1271
    2714      10.6707
    2715      11.0985
    2716      10.8394
    2717      10.6865
    2718      10.1494
    2719      10.3573
    2720      10.6609
    2721      10.8788
    2722      10.8518
    2723      10.8664
    2724      11.0583
    2725      11.2921
    2726      10.3313
    2727      11.0362
    2728      10.7962
    2729      10.8769
    2730      10.9625
    2731      10.7793
    2732      10.8177
    2733      11.1753
    2734      10.6410
    2735      10.8210
    2736      11.0449
    2737      10.8154
    2738      11.5128
    2739      10.8100
    2740      10.4920
    2741      11.1298
    2742      11.4099
    2743      11.5001
    2744      10.7516
    2745      11.0245
    2746      10.5376
    2747      10.6087
    2748      10.3383
    2749      10.3961
    2750      10.4955
    2751      10.4349
    2752      11.1995
    2753      10.9301
    2754      10.8881
    2755      11.1152
    2756      11.6083
    2757      11.5001
    2758      11.1895
    2759      11.6450
    2760      10.9219
    2761      11.5747
    2762      11.4706
    2763      10.7463
    2764      10.4403
    2765      10.7300
    2766      10.8812
    2767      10.5081
    2768      10.8822
    2769      10.3841
    2770      10.6740
    2771      10.7160
    2772      10.3610
    2773      10.5714
    2774      10.1749
    2775      10.5537
    2776      10.3917
    2777      10.5525
    2778      10.3767
    2779      10.5866
    2780      10.7977
    2781      10.1615
    2782      10.7487
    2783      10.8660
    2784      10.5936
    2785      10.4785
    2786      10.3510
    2787      10.7105
    2788      10.0998
    2789      10.6603
    2790      10.4918
    2791      10.4168
    2792      10.6635
    2793      10.7279
    2794      11.0263
    2795      10.6066
    2796      11.0942
    2797      11.1827
    2798      11.0178
    2799      11.0329
    2800      11.0216
    2801      11.0499
    2802      11.1211
    2803      11.5608
    2804      10.6444
    2805      10.7626
    2806      10.8542
    2807      11.1966
    2808      10.3597
    2809      10.7714
    2810      10.4758
    2811      10.4464
    2812      10.2582
    2813      10.2645
    2814      10.4181
    2815      10.4552
    2816      10.1704
    2817      10.2540
    2818      10.3573
    2819      10.5141
    2820      10.1395
    2821      10.8049
    2822      10.9282
    2823      10.9571
    2824      10.6093
    2825      10.8486
    2826      10.8784
    2827      10.8451
    2828      10.9180
    2829      10.9754
    2830      10.8368
    2831      10.5778
    2832      10.5181
    2833      10.4843
    2834      10.1372
    2835      11.2913
    2836      10.5940
    2837      10.1592
    2838      10.1803
    2839      10.2798
    2840      10.2999
    2841      10.9692
    2842      10.6223
    2843      10.3478
    2844      10.1881
    2845      10.8612
    2846      10.6528
    2847      10.9481
    2848      10.6261
    2849      10.2672
    2850      10.3683
    2851      10.7269
    2852      10.6167
    2853      10.5337
    2854      10.3127
    2855      10.2801
    2856      10.4736
    2857      10.5511
    2858      10.3129
    2859      11.0466
    2860      11.2277
    2861      10.3980
    2862      10.0121
    2863      10.2721
    2864      10.4771
    2865      10.1377
    2866      10.0754
    2867      10.3973
    2868      10.3602
    2869      10.8156
    2870      10.5368
    2871      10.0738
    2872      10.6603
    2873      10.5793
    2874      10.2267
    2875      10.2827
    2876      10.6347
    2877      10.5587
    2878      10.3323
    2879      10.7498
    2880      10.8461
    2881      10.3984
    2882      10.0061
    2883      10.9603
    2884      10.4337
    2885      10.4302
    2886      10.6551
    2887      10.8595
    2888      10.6385
    2889      10.5034
    2890      11.0680
    2891      11.0275
    2892      11.2686
    2893      10.8439
    2894      10.6638
    2895      11.1801
    2896      11.1206
    2897      10.7277
    2898      10.6739
    2899      10.9410
    2900      11.2414
    2901      11.7184
    2902      10.6286
    2903      10.9255
    2904      11.4521
    2905      11.3451
    2906      11.7789
    2907      11.5757
    2908      11.6574
    2909      11.1718
    2910      11.2884
    2911      11.3301
    2912      10.6784
    2913      10.3515
    2914      10.5813
    2915      10.4857
    2916      10.0089
    2917      10.1004
    2918      10.0634
    2919      10.1864
    2920      10.0121
    2921      10.3912
    2922      10.4677
    2923      10.3610
    2924      10.3562
    2925      10.3624
    2926       9.9910
    2927      10.4819
    2928      10.6718
    2929       9.7281
    2930       9.7547
    2931       9.7811
    2932      10.0373
    2933       9.4858
    2934      10.0225
    2935      10.0661
    2936      10.2730
    2937      10.2172
    2938      10.1096
    2939       9.6803
    2940       9.9180
    2941       9.9171
    2942       9.7763
    2943       9.9724
    2944      10.2197
    2945       9.9351
    2946      10.0032
    2947      10.1590
    2948       9.8875
    2949      10.2421
    2950      10.3220
    2951      10.6031
    2952      10.1904
    2953      10.2684
    2954       9.9338
    2955      10.2494
    2956      10.8526
    2957      10.4622
    2958      10.4292
    2959      10.3092
    2960      10.5004
    2961      10.7533
    2962      10.5555
    2963      10.2622
    2964      10.4378
    2965      10.1380
    2966      10.4992
    2967      10.2226
    2968      10.3386
    2969      10.3851
    2970      10.3193
    2971      10.7867
    2972      10.7553
    2973      10.5847
    2974      10.5169
    2975      10.6494
    2976      10.4412
    2977      10.7348
    2978      10.3137
    2979      10.8860
    2980      10.7763
    2981      11.8758
    2982      11.5898
    2983      11.4409
    2984      10.7586
    2985      11.5145
    2986      11.3159
    2987      11.7252
    2988      10.8987
    2989      10.9641
    2990      10.5014
    2991      10.6808
    2992      10.4774
    2993      10.3993
    2994      10.7171
    2995      11.2931
    2996      11.1813
    2997       9.8643
    2998      10.6842
    2999      10.6126
    3000      10.3527
    3001      10.6475
    3002      10.6452
    3003      10.4766
    3004      11.2316
    3005      10.6359
    3006      11.1262
    3007      10.9547
    3008      10.8971
    3009      11.3073
    3010      10.8504
    3011      10.7610
    3012      10.7035
    3013      10.4389
    3014      10.7622
    3015      10.9686
    3016      10.4402
    3017      10.8664
    3018      11.2359
    3019      10.7676
    3020      11.2161
    3021      10.9546
    3022      10.6088
    3023      10.7471
    3024      10.5825
    3025      10.8276
    3026      10.4425
    3027      10.7456
    3028      11.0606
    3029      10.4807
    3030      10.7674
    3031      11.1687
    3032      11.1143
    3033      11.4578
    3034      10.7595
    3035      11.1960
    3036      11.4405
    3037      10.8818
    3038      11.0011
    3039      10.8629
    3040      11.1002
    3041      11.0230
    3042      11.1197
    3043      11.0455
    3044      10.9266
    3045      10.8315
    3046      10.9076
    3047      10.9960
    3048      10.9548
    3049      10.4932
    3050      10.4588
    3051      10.9825
    3052      11.6251
    3053      11.7340
    3054      11.3670
    3055      11.1796
    3056      11.0073
    3057      11.6043
    3058      11.4754
    3059      11.5233
    3060      11.9933
    3061      11.5366
    3062      11.6451
    3063      11.1170
    3064      11.2761
    3065      11.1188
    3066      11.5808
    3067      11.0668
    3068      11.1453
    3069      11.7549
    3070      11.6645
    3071      11.2688
    3072      12.1464
    3073      11.8586
    3074      11.8369
    3075      11.2513
    3076      11.5097
    3077      11.1693
    3078      11.7881
    3079      10.7166
    3080      11.0668
    3081      11.4861
    3082      11.5093
    3083      11.4205
    3084      11.0538
    3085      11.6609
    3086      11.7335
    3087      11.7828
    3088      11.3894
    3089      11.7224
    3090      11.6959
    3091      11.7505
    3092      11.6810
    3093      11.9269
    3094      11.3483
    3095      11.0655
    3096      11.1467
    3097      11.1074
    3098      11.2586
    3099      11.1572
    3100      11.1215
    3101      11.0776
    3102      11.1479
    3103      11.0328
    3104      10.6455
    3105      11.5500
    3106      11.4465
    3107      11.4689
    3108      11.0595
    3109      11.2063
    3110      11.4277
    3111      11.3869
    3112      10.7754
    3113      10.9083
    3114      11.1365
    3115      10.7197
    3116      10.4823
    3117      11.1378
    3118      11.2164
    3119      11.0619
    3120      11.1706
    3121      11.0050
    3122      11.0705
    3123      11.0559
    3124      10.9694
    3125      10.8103
    3126      10.0979
    3127      10.7911
    3128      10.4062
    3129      10.1433
    3130      10.0425
    3131      10.1080
    3132      10.0029
    3133       9.8328
    3134      10.4081
    3135      10.4760
    3136      10.1102
    3137      10.5489
    3138      10.5357
    3139      10.1079
    3140      10.6450
    3141      10.5546
    3142      10.7297
    3143      10.6810
    3144      10.5734
    3145      10.2543
    3146      10.7070
    3147      10.4754
    3148      10.4135
    3149      10.7410
    3150      11.0730
    3151      10.7429
    3152       9.8793
    3153      10.3237
    3154      10.0499
    3155      10.6081
    3156      10.2810
    3157      10.7354
    3158      10.6166
    3159      10.4244
    3160      10.2693
    3161      10.4472
    3162      10.7036
    3163      11.1262
    3164      11.3478
    3165      10.6724
    3166      11.2969
    3167      11.3099
    3168      11.8430
    3169      11.8555
    3170      11.7129
    3171      11.6088
    3172      11.4351
    3173      11.0584
    3174      11.0903
    3175      10.9302
    3176      11.3013
    3177      11.7279
    3178      11.9967
    3179      11.4124
    3180      11.9418
    3181      11.4177
    3182      11.0947
    3183      10.9917
    3184      11.6710
    3185      11.3747
    3186      11.6752
    3187      11.4965
    3188      11.1574
    3189      11.5759
    3190      11.6481
    3191      11.3011
    3192      11.0596
    3193      11.4811
    3194      10.6859
    3195      10.8195
    3196      10.9268
    3197      11.1373
    3198      11.1050
    3199      11.1259
    3200      11.3709
    3201      11.0567
    3202      11.1683
    3203      10.9848
    3204      11.2341
    3205      11.0912
    3206      10.8549
    3207      10.9173
    3208      11.1621
    3209      10.8089
    3210      10.6716
    3211      10.3577
    3212      10.9131
    3213      10.5811
    3214      11.0554
    3215      11.0471
    3216      11.1275
    3217      11.3540
    3218      11.3240
    3219      11.0131
    3220      11.0885
    3221      10.5517
    3222      10.4929
    3223      10.8461
    3224      10.7472
    3225      10.3678
    3226      11.0117
    3227      10.8316
    3228      10.5641
    3229      11.2032
    3230      10.7733
    3231      11.1328
    3232      10.5618
    3233      10.9107
    3234      10.4566
    3235      10.5918
    3236      10.5308
    3237      10.4692
    3238      10.7984
    3239      10.1882
    3240      11.1094
    3241      11.7742
    3242      11.8203
    3243      11.5074
    3244      11.7306
    3245      10.9623
    3246      11.7169
    3247      11.6149
    3248      10.9857
    3249      11.1230
    3250      10.8353
    3251      11.2000
    3252      11.1520
    3253      10.9484
    3254      10.9731
    3255      10.3617
    3256      10.4437
    3257      10.4437
    3258       9.9721
    3259      10.5344
    3260      10.9652
    3261      10.4055
    3262      10.6689
    3263      10.9717
    3264      10.5992
    3265      10.4764
    3266      10.4699
    3267      10.1659
    3268      10.4008
    3269      10.9128
    3270      10.7845
    3271      10.8722
    3272      10.8690
    3273      10.5283
    3274      10.9683
    3275      10.2825
    3276      10.4735
    3277      10.9044
    3278      10.1968
    3279      10.1969
    3280      10.7539
    3281      10.7124
    3282      10.6515
    3283      10.4785
    3284      11.2465
    3285      11.1210
    3286      10.6468
    3287      10.4203
    3288      10.5085
    3289      10.6195
    3290      10.7205
    3291      10.2726
    3292       9.9647
    3293       9.6828
    3294      10.6271
    3295      10.5470
    3296      10.8282
    3297      10.9355
    3298      10.5704
    3299      10.8024
    3300      10.6303
    3301      10.5095
    3302      10.5290
    3303      10.8775
    3304      10.8265
    3305      10.7673
    3306      11.0312
    3307      11.1379
    3308      10.9350
    3309      10.7218
    3310      10.9202
    3311      10.9815
    3312      10.8039
    3313      11.1878
    3314      10.9503
    3315      10.7579
    3316      11.1031
    3317      10.5995
    3318      11.0723
    3319      10.3694
    3320      10.4452
    3321      10.1607
    3322      10.4560
    3323      10.5699
    3324      10.3633
    3325      10.6595
    3326      10.3523
    3327      10.3112
    3328      11.1105
    3329      10.9432
    3330      10.7734
    3331      11.4051
    3332      10.7733
    3333      10.8068
    3334      10.8618
    3335      11.2198
    3336      10.9380
    3337      10.5429
    3338      10.6255
    3339      10.5565
    3340      10.9396
    3341      10.2344
    3342      10.4043
    3343      10.3926
    3344      10.7133
    3345      10.9839
    3346      11.0552
    3347      10.8616
    3348      11.3641
    3349      11.4938
    3350      10.9763
    3351      10.8318
    3352      11.0745
    3353      11.4781
    3354      11.8063
    3355      11.5544
    3356      12.1815
    3357      11.2684
    3358      11.2260
    3359      11.3867
    3360      11.4430
    3361      11.5936
    3362      11.7615
    3363      11.4648
    3364      11.2020
    3365      12.2294
    3366      11.7423
    3367      11.8708
    3368      11.9412
    3369      12.1553
    3370      12.0675
    3371      12.4918
    3372      12.0654
    3373      12.6058
    3374      12.2843
    3375      11.8413
    3376      12.2368
    3377      12.0329
    3378      11.5260
    3379      11.4886
    3380      12.0721
    3381      10.5514
    3382      11.1569
    3383      11.1347
    3384      10.7061
    3385      10.3825
    3386      10.6522
    3387      10.8226
    3388      11.4134
    3389      11.1881
    3390      11.4284
    3391      10.8542
    3392      11.2444
    3393      11.1795
    3394      11.0746
    3395      10.5787
    3396      11.6080
    3397      11.1121
    3398      11.4684
    3399      11.2888
    3400      11.4385
    3401      11.4499
    3402      11.4177
    3403      11.3988
    3404      11.7308
    3405      10.9573
    3406      11.2869
    3407      11.4108
    3408      12.2511
    3409      11.5280
    3410      11.6365
    3411      11.8757
    3412      11.7479
    3413      11.3916
    3414      11.6074
    3415      12.0601
    3416      11.8948
    3417      12.1743
    3418      12.3530
    3419      12.3265
    3420      11.6692
    3421      12.4507
    3422      11.6675
    3423      11.9999
    3424      12.4781
    3425      12.2964
    3426      11.8783
    3427      12.2867
    3428      11.5493
    3429      12.1818
    3430      11.1456
    3431      11.6067
    3432      11.3015
    3433      11.6338
    3434      11.4150
    3435      11.3258
    3436      10.6254
    3437      11.3292
    3438      10.8374
    3439      10.9927
    3440      11.3621
    3441      11.2641
    3442      11.3781
    3443      11.1266
    3444      11.2042
    3445      11.9890
    3446      11.3070
    3447      11.3107
    3448      11.3065
    3449      10.7145
    3450      10.7656
    3451      10.9351
    3452      10.7619
    3453      10.9359
    3454      10.9585
    3455      11.0108
    3456      11.1624
    3457      10.6446
    3458      10.7809
    3459      11.1748
    3460      10.8304
    3461      10.8866
    3462      10.7704
    3463      10.6921
    3464      10.7167
    3465      10.9980
    3466      11.0704
    3467      11.1741
    3468      10.5249
    3469      10.3245
    3470      10.7251
    3471      10.4565
    3472      10.0715
    3473      10.6609
    3474      10.7920
    3475      10.8735
    3476      11.1572
    3477      11.7914
    3478      11.6653
    3479      11.8570
    3480      11.8944
    3481      11.7801
    3482      11.3125
    3483      11.3446
    3484      11.2441
    3485      11.6097
    3486      11.3811
    3487      11.2991
    3488      11.2242
    3489      12.2362
    3490      11.5366
    3491      11.7404
    3492      10.8611
    3493      11.4004
    3494      11.3363
    3495      11.4219
    3496      11.1559
    3497      11.5072
    3498      11.0045
    3499      10.6225
    3500      11.1653
    3501      10.5189
    3502      10.4335
    3503      10.6143
    3504      10.1905
    3505      10.3658
    3506      10.4245
    3507      11.1622
    3508      10.4912
    3509      10.6862
    3510      10.4322
    3511      10.3983
    3512      10.4460
    3513      10.0897
    3514      10.2084
    3515       9.9387
    3516      10.1880
    3517      10.6032
    3518      10.6822
    3519      11.1089
    3520      10.8880
    3521      10.3815
    3522      10.3165
    3523      10.7676
    3524      10.3134
    3525      10.1870
    3526      10.5278
    3527      10.3300
    3528      10.5574
    3529      10.1241
    3530      10.4622
    3531      10.5904
    3532      10.5382
    3533      10.3354
    3534      10.3070
    3535      10.6292
    3536      10.4100
    3537      10.4867
    3538      10.0679
    3539      10.5656
    3540      10.2885
    3541      10.1957
    3542      10.4528
    3543      10.0392
    3544      10.3340
    3545      10.0953
    3546      10.6597
    3547      10.2115
    3548      10.5311
    3549      10.6978
    3550      10.6152
    3551      10.4224
    3552      10.2281
    3553      10.4396
    3554      10.5108
    3555      10.5093
    3556      10.1555
    3557      10.2148
    3558      10.4432
    3559      10.1113
    3560      10.0773
    3561      10.1154
    3562      10.2848
    3563       9.8937
    3564      10.1429
    3565      10.0921
    3566      10.8519
    3567      10.2824
    3568      10.7011
    3569      10.6270
    3570      10.7914
    3571      10.6906
    3572      10.3405
    3573      10.8011
    3574      10.8727
    3575      10.8259
    3576      10.5341
    3577      10.3216
    3578      10.4591
    3579      10.0323
    3580       9.9597
    3581       9.7369
    3582      10.2969
    3583       9.9226
    3584      10.4011
    3585      10.0706
    3586      10.0862
    3587      10.4184
    3588      10.1507
    3589      10.0654
    3590      10.1958
    3591      10.3077
    3592      10.2896
    3593      10.0923
    3594      10.2164
    3595      10.1598
    3596      10.4881
    3597      10.3911
    3598      10.3065
    3599      10.3949
    3600      10.4156
    3601      10.6681
    3602      10.4499
    3603      10.2445
    3604      10.3974
    3605      10.8378
    3606      10.9521
    3607      10.6836
    3608      10.7996
    3609      10.6087
    3610      10.9831
    3611      10.9963
    3612      11.6507
    3613      11.3513
    3614      11.8425
    3615      10.8285
    3616      10.4873
    3617      11.4195
    3618      10.7768
    3619      10.4954
    3620      11.1013
    3621      11.5121
    3622      11.4977
    3623      10.7037
    3624      10.4927
    3625      10.6296
    3626      10.7029
    3627      11.2041
    3628      10.6103
    3629      11.1728
    3630      10.7834
    3631      10.7016
    3632      11.0531
    3633      11.0380
    3634      11.7052
    3635      11.0889
    3636      10.6138
    3637      10.8417
    3638      10.2734
    3639      10.6718
    3640      10.4671
    3641      10.5857
    3642      10.3780
    3643      10.4479
    3644      10.4936
    3645      10.2239
    3646      10.6646
    3647      10.4644
    3648      10.1095
    3649      10.4627
    3650      10.3010
    3651      10.6469
    3652      10.8016
    3653      10.7978
    3654      11.0133
    3655      10.8784
    3656      10.6011
    3657      10.8367
    3658      10.8378
    3659      10.7157
    3660      11.3857
    3661      10.9481
    3662      10.6568
    3663      10.7589
    3664      10.9247
    3665      11.0144
    3666      10.9758
    3667      11.2872
    3668      11.0251
    3669      10.7113
    3670      11.2026
    3671      10.5357
    3672      10.9570
    3673      10.9652
    3674      10.8490
    3675      10.9496
    3676      11.0809
    3677      11.5940
    3678      11.5193
    3679      11.4167
    3680      11.5170
    3681      11.9901
    3682      11.4304
    3683      11.1911
    3684      11.1703
    3685      10.8024
    3686      11.1217
    3687      11.2085
    3688      11.2775
    3689      10.4221
    3690      10.0368
    3691      10.0212
    3692      10.7087
    3693      10.3180
    3694      11.0833
    3695      10.4984
    3696      10.6715
    3697      10.5954
    3698      10.3964
    3699      10.4988
    3700      11.0612
    3701      10.5024
    3702      10.0382
    3703      10.3244
    3704      10.4352
    3705      10.4763
    3706      10.2810
    3707      10.3834
    3708      10.3315
    3709      10.3565
    3710      10.3058
    3711      10.4188
    3712      10.6903
    3713      10.1560
    3714      10.4936
    3715      10.2833
    3716      10.8986
    3717      10.0309
    3718      10.5470
    3719      10.5432
    3720      11.2138
    3721      10.5211
    3722      10.3244
    3723      10.3023
    3724      10.7570
    3725      10.0324
    3726      10.5464
    3727      10.5770
    3728       9.9846
    3729      10.0511
    3730      10.1139
    3731      10.5064
    3732      10.5272
    3733       9.7626
    3734      10.1079
    3735      10.1502
    3736       9.8695
    3737      10.3916
    3738      10.4571
    3739      10.8150
    3740      10.5226
    3741      10.3421
    3742      10.0953
    3743       9.7781
    3744      10.1675
    3745      10.2546
    3746      10.1577
    3747      10.4291
    3748      10.1848
    3749      10.5613
    3750       9.8704
    3751      10.6132
    3752      10.5455
    3753      10.3105
    3754      10.4476
    3755      10.6745
    3756      10.8964
    3757      10.9378
    3758       9.8794
    3759      11.0348
    3760      10.6951
    3761      10.9157
    3762      10.3571
    3763      10.6466
    3764      10.6440
    3765      10.6255
    3766      10.6086
    3767      10.9180
    3768      10.6055
    3769      10.4719
    3770      10.7745
    3771      10.4215
    3772      10.7317
    3773      10.6450
    3774      10.3558
    3775      10.8790
    3776      11.3009
    3777      11.2290
    3778      10.9819
    3779      10.8805
    3780      11.6578
    3781      11.3311
    3782      11.2404
    3783      11.0537
    3784      10.7367
    3785      11.1138
    3786      10.8013
    3787      10.8854
    3788      10.8769
    3789      11.0417
    3790      10.6140
    3791      11.1092
    3792      10.6316
    3793      10.8279
    3794      10.2340
    3795      10.1967
    3796      10.6798
    3797       9.8860
    3798      10.3996
    3799      10.3035
    3800      10.1626
    3801      10.4773
    3802      10.2967
    3803      10.2252
    3804      10.1236
    3805      10.3257
    3806      10.7855
    3807      10.6420
    3808      10.0251
    3809      10.5670
    3810      10.3513
    3811      10.3011
    3812      10.6499
    3813      10.5972
    3814      10.8263
    3815      10.5141
    3816      10.0357
    3817      10.7179
    3818      11.2650
    3819      10.8985
    3820      11.2804
    3821      10.7978
    3822      11.0915
    3823      11.2563
    3824      11.3978
    3825      10.9209
    3826      11.4604
    3827      11.2133
    3828      12.2549
    3829      11.5776
    3830      11.2545
    3831      11.5616
    3832      10.9888
    3833      10.8468
    3834      11.0815
    3835      11.3784
    3836      11.3271
    3837      11.8952
    3838      11.3047
    3839      12.0073
    3840      11.5288
    3841      11.1283
    3842      11.1264
    3843      10.8355
    3844      11.2367
    3845      10.9374
    3846      11.3179
    3847      10.4848
    3848      10.9208
    3849      11.1646
    3850      11.3225
    3851      11.2918
    3852      11.6823
    3853      11.5497
    3854      11.6766
    3855      11.5039
    3856      11.8138
    3857      12.0065
    3858      11.5744
    3859      11.5891
    3860      11.0857
    3861      11.3595
    3862      11.3523
    3863      11.4078
    3864      11.4316
    3865      11.2327
    3866      11.3778
    3867      11.3111
    3868      11.1788
    3869      11.4059
    3870      11.9042
    3871      12.0105
    3872      11.7492
    3873      11.5086
    3874      11.2845
    3875      11.8108
    3876      11.3880
    3877      11.4184
    3878      11.4124
    3879      11.2206
    3880      11.2624
    3881      11.1451
    3882      10.8976
    3883      10.5549
    3884      10.6636
    3885      10.5549
    3886      10.7820
    3887      10.8402
    3888      10.5308
    3889      10.2669
    3890      10.3948
    3891      10.2544
    3892      10.1604
    3893      10.7928
    3894      10.4434
    3895      10.2806
    3896      10.2137
    3897      10.1741
    3898       9.8852
    3899      10.3144
    3900      10.5413
    3901       9.9316
    3902       9.8522
    3903      10.3088
    3904      10.2636
    3905      10.6590
    3906      10.4762
    3907      10.6804
    3908      10.3425
    3909      10.3811
    3910      10.9263
    3911      10.7493
    3912      10.5126
    3913      10.6112
    3914      11.0775
    3915      11.0040
    3916      10.3851
    3917      10.2250
    3918      10.6789
    3919      10.8490
    3920      10.5280
    3921      10.1377
    3922      10.5253
    3923      10.2526
    3924      10.5930
    3925      10.0147
    3926      10.4591
    3927      10.6481
    3928      10.4776
    3929      10.3598
    3930      10.3727
    3931      10.4924
    3932      10.1790
    3933      10.3859
    3934      10.4493
    3935      10.4989
    3936      10.4183
    3937      10.1468
    3938      10.3925
    3939      10.0724
    3940      10.6384
    3941      10.8040
    3942      11.1429
    3943      10.9468
    3944      10.4398
    3945      10.4576
    3946      10.3876
    3947      11.5532
    3948      10.9774
    3949      11.7251
    3950      11.3297
    3951      11.0096
    3952      10.6685
    3953      10.9493
    3954      11.5206
    3955      10.9811
    3956      11.0137
    3957      10.9041
    3958      11.6348
    3959      10.6682
    3960      11.6022
    3961      11.2504
    3962      10.9234
    3963      11.0437
    3964      10.5584
    3965      10.9096
    3966      10.8304
    3967      10.9425
    3968      10.8368
    3969      10.9446
    3970      10.9860
    3971      11.2854
    3972      10.7799
    3973      10.5252
    3974      10.9448
    3975      10.9444
    3976      10.5973
    3977      10.6586
    3978      10.8560
    3979      10.9669
    3980      10.5650
    3981      10.7258
    3982      10.3950
    3983      10.7787
    3984      11.3222
    3985      10.6654
    3986      10.7367
    3987      10.6508
    3988      10.7989
    3989      11.0620
    3990      11.3177
    3991      11.1159
    3992      11.2858
    3993      11.3743
    3994      11.3269
    3995      10.9054
    3996      11.0093
    3997      10.8341
    3998      11.1005
    3999      11.1626
    4000      11.0002
    4001      10.6751
    4002      10.3527
    4003      10.5471
    4004      11.3224
    4005      10.6080
    4006      11.0910
    4007      11.2086
    4008      10.9306
    4009      10.6801
    4010      10.6244
    4011      10.5802
    4012      11.0955
    4013      11.2930
    4014      11.1680
    4015      10.4398
    4016      10.0167
    4017      11.3277
    4018      11.2753
    4019      11.6218
    4020      10.9020
    4021      10.6450
    4022      10.9478
    4023      11.7269
    4024      10.9717
    4025      11.2399
    4026      10.9764
    4027      10.8702
    4028      11.0462
    4029      10.8591
    4030      10.5036
    4031      11.1718
    4032      10.7078
    4033      10.6866
    4034      10.6725
    4035      10.2776
    4036      10.3516
    4037      10.2948
    4038      10.4383
    4039      10.2490
    4040      10.7187
    4041      10.2616
    4042      10.9321
    4043      10.5866
    4044      10.5755
    4045      10.4837
    4046       9.9602
    4047      10.1921
    4048      10.2948
    4049      10.1052
    4050      10.4055
    4051      10.1818
    4052      10.5885
    4053      10.6235
    4054       9.7766
    4055      10.3595
    4056       9.9053
    4057      10.6385
    4058      10.8331
    4059      10.9255
    4060      11.4659
    4061      11.3762
    4062      11.4950
    4063      10.9243
    4064      11.5490
    4065      10.7014
    4066      10.8248
    4067      12.4188
    4068      11.0015
    4069      10.5003
    4070      10.3205
    4071      10.1659
    4072      10.3381
    4073      10.7590
    4074      10.6283
    4075      10.5888
    4076      10.1485
    4077      10.3245
    4078      10.2527
    4079      10.5247
    4080      10.1973
    4081      10.4296
    4082      10.0844
    4083      10.2103
    4084      10.2953
    4085      10.7598
    4086       9.7900
    4087      10.1373
    4088      10.0621
    4089      10.2943
    4090      11.2000
    4091       9.9865
    4092      10.2694
    4093       9.9397
    4094      10.0750
    4095      10.2572
    4096      10.3340
    4097      10.2048
    4098       9.9909
    4099      10.7456
    4100       9.8786
    4101      10.1991
    4102      10.3246
    4103      10.0564
    4104      10.1592
    4105       9.5532
    4106       9.8404
    4107       9.4399
    4108      10.0685
    4109       9.9332
    4110      10.3427
    4111      10.0939
    4112      10.2565
    4113      10.5993
    4114      10.2427
    4115      10.6298
    4116      10.2887
    4117      10.4773
    4118       9.9742
    4119       9.6640
    4120      10.1668
    4121      10.1181
    4122       9.8193
    4123       9.8769
    4124      10.1575
    4125      10.5045
    4126       9.6426
    4127      10.2554
    4128      10.0890
    4129      10.2247
    4130       9.9347
    4131       9.6740
    4132      10.0158
    4133      10.1641
    4134      10.9189
    4135      10.7320
    4136      10.8516
    4137      10.7710
    4138      10.9291
    4139      10.3092
    4140      11.1192
    4141      10.2354
    4142      10.4500
    4143      10.5339
    4144      10.0812
    4145      10.4692
    4146      10.9370
    4147      10.5460
    4148      10.8270
    4149      10.8795
    4150      10.7669
    4151      11.1359
    4152      10.5790
    4153      10.7022
    4154      10.8698
    4155      10.9422
    4156      11.5598
    4157      11.2709
    4158      11.0264
    4159      11.2467
    4160      11.4477
    4161      11.0317
    4162      11.3353
    4163      12.0178
    4164      12.8784
    4165      12.0206
    4166      11.9558
    4167      11.8589
    4168      11.5345
    4169      11.0877
    4170      11.0327
    4171      10.4098
    4172      10.7871
    4173      11.1542
    4174      10.4017
    4175      10.3760
    4176      10.1140
    4177      10.7674
    4178      10.4464
    4179      10.6782
    4180      10.6815
    4181      10.2894
    4182      10.4683
    4183      10.4627
    4184      10.6555
    4185      10.5433
    4186      10.5048
    4187      10.4981
    4188      10.7077
    4189      10.5481
    4190      10.2773
    4191      10.2067
    4192      10.2667
    4193      10.1897
    4194      10.0242
    4195       9.9079
    4196      10.0890
    4197      10.0798
    4198      10.5011
    4199      10.4904
    4200      10.3256
    4201       9.7948
    4202      10.6093
    4203      10.4473
    4204      10.3580
    4205      10.2877
    4206      10.5832
    4207      10.6241
    4208      10.2101
    4209       9.9618
    4210      10.1308
    4211      10.0666
    4212       9.8573
    4213       9.9974
    4214       9.9995
    4215      10.2755
    4216      10.1695
    4217      10.1162
    4218      10.4906
    4219      10.0315
    4220      10.4068
    4221      10.2076
    4222      10.8150
    4223      10.2407
    4224       9.4050
    4225      10.0192
    4226       9.7915
    4227      10.0592
    4228       9.9361
    4229       9.9957
    4230       9.7788
    4231       9.9236
    4232       9.6992
    4233       9.9745
    4234      10.0615
    4235       9.7356
    4236      10.1885
    4237      10.3192
    4238      10.0055
    4239      10.1544
    4240       9.9611
    4241      10.2321
    4242      10.2681
    4243      10.6644
    4244      10.2914
    4245      10.1389
    4246      10.3307
    4247      10.1102
    4248      10.5800
    4249       9.9430
    4250      10.4302
    4251      10.3164
    4252      10.4477
    4253      10.1903
    4254      10.6291
    4255      10.3921
    4256      10.7758
    4257      11.0060
    4258      10.8556
    4259      10.6158
    4260      10.7753
    4261      10.6501
    4262      10.7039
    4263      10.4206
    4264      10.4427
    4265      10.6196
    4266      11.0838
    4267      10.4295
    4268      10.2480
    4269      10.5804
    4270      10.6281
    4271      10.4820
    4272      10.3253
    4273      10.4661
    4274      10.8781
    4275      11.0678
    4276      10.2532
    4277      10.4864
    4278      10.6658
    4279      10.4861
    4280      10.0076
    4281       9.5909
    4282       9.7929
    4283      10.4112
    4284      10.3424
    4285      10.2448
    4286       9.5386
    4287      10.4931
    4288      10.0682
    4289      10.1406
    4290      10.2224
    4291       9.9009
    4292      10.1082
    4293      10.0774
    4294      10.3384
    4295       9.8259
    4296      10.2705
    4297      10.3386
    4298      10.2003
    4299       9.9818
    4300      10.2881
    4301       9.9155
    4302       9.9563
    4303       9.9726
    4304       9.5961
    4305       9.7064
    4306      10.1798
    4307      10.0904
    4308       9.9231
    4309      10.2962
    4310      10.9005
    4311      10.3966
    4312      10.9552
    4313      10.9525
    4314      11.0972
    4315      10.6395
    4316      11.4319
    4317      11.1312
    4318      10.6044
    4319      10.4487
    4320      10.5813
    4321      10.7781
    4322      10.5452
    4323      10.5193
    4324      10.3060
    4325      10.1723
    4326      10.7737
    4327      10.0765
    4328      10.5335
    4329      10.9592
    4330      10.1013
    4331      10.2754
    4332      10.4615
    4333      10.7747
    4334      10.7808
    4335      10.4790
    4336      10.7726
    4337      10.7639
    4338      10.9021
    4339      10.4581
    4340      10.4480
    4341      10.1301
    4342      11.1650
    4343      10.8568
    4344      10.4587
    4345      10.2949
    4346      10.7828
    4347      10.5687
    4348      10.8498
    4349      10.7825
    4350      10.6783
    4351      10.5384
    4352      10.8223
    4353      10.3896
    4354      10.7045
    4355      10.4508
    4356      11.0103
    4357      10.0511
    4358      10.3574
    4359      10.9530
    4360      10.6870
    4361      11.3636
    4362      10.4321
    4363      10.6990
    4364      10.6534
    4365      10.5022
    4366      10.5416
    4367      10.5923
    4368      10.3335
    4369      10.4838
    4370      10.9133
    4371      10.6988
    4372      10.9427
    4373      11.1504
    4374      10.9765
    4375      11.1163
    4376      11.2280
    4377      11.8174
    4378      11.7217
    4379      11.9525
    4380      12.3539
    4381      11.6272
    4382      11.2677
    4383      10.8691
    4384      11.0465
    4385      10.7053
    4386      10.6683
    4387      11.3442
    4388      10.5687
    4389      10.9376
    4390      10.9931
    4391      11.0675
    4392      10.8868
    4393      10.5540
    4394      10.3677
    4395      10.6583
    4396      10.8579
    4397      10.5608
    4398      10.1984
    4399       9.9224
    4400       9.8175
    4401      10.2900
    4402       9.8588
    4403       9.9673
    4404      10.0285
    4405      10.3536
    4406       9.8668
    4407      10.3164
    4408      10.1780
    4409      10.8208
    4410       9.4823
    4411       9.9504
    4412      10.2127
    4413      10.2788
    4414       9.8269
    4415      10.6071
    4416      10.1618
    4417       9.9214
    4418       9.9452
    4419      10.1884
    4420       9.8978
    4421      10.7596
    4422      10.7110
    4423      10.2249
    4424      10.9067
    4425      10.2395
    4426       9.9638
    4427       9.9006
    4428      10.2970
    4429      10.0556
    4430      10.4425
    4431      10.0193
    4432      10.3885
    4433      10.4262
    4434      10.4220
    4435       9.9464
    4436      10.5489
    4437      10.6082
    4438      10.7056
    4439      10.4357
    4440      10.0097
    4441      10.7688
    4442      10.5622
    4443      10.8472
    4444      10.3177
    4445      10.5543
    4446      10.5162
    4447      10.5658
    4448      10.9639
    4449      10.4597
    4450      11.2787
    4451      10.6215
    4452      10.8700
    4453      10.3545
    4454      11.2339
    4455      11.1149
    4456      10.3886
    4457      10.8794
    4458      11.4160
    4459      10.7237
    4460      10.6306
    4461      10.3064
    4462      10.3226
    4463       9.9277
    4464      10.6048
    4465      11.2052
    4466      10.7586
    4467      10.7167
    4468      10.8479
    4469       9.7343
    4470      10.4228
    4471      10.0059
    4472      10.8406
    4473      10.7350
    4474      11.0859
    4475      10.8270
    4476      10.2361
    4477      10.9648
    4478      10.5931
    4479      11.2191
    4480      11.2173
    4481      11.0038
    4482      11.3118
    4483      10.8739
    4484      11.3838
    4485      11.0039
    4486      10.4655
    4487      10.4057
    4488      10.6379
    4489       9.8731
    4490      10.2161
    4491       9.9306
    4492      10.3655
    4493      10.2939
    4494      10.4658
    4495      10.3739
    4496      11.1503
    4497      10.1473
    4498       9.8006
    4499      10.0790
    4500      10.0583
    4501      10.4712
    4502      10.4621
    4503      10.5535
    4504      10.4768
    4505      10.0340
    4506      10.0195
    4507      10.1846
    4508      10.3110
    4509      10.1123
    4510       9.3859
    4511       9.6941
    4512      10.2591
    4513      10.1198
    4514      10.0224
    4515      10.0684
    4516       9.9061
    4517       9.9930
    4518      10.1011
    4519       9.7526
    4520       9.8412
    4521      10.4112
    4522      10.3749
    4523      10.4727
    4524      10.4395
    4525       9.8996
    4526       9.8765
    4527      10.2754
    4528      10.2052
    4529      10.2659
    4530       9.9386
    4531      10.0946
    4532       9.6630
    4533       9.6737
    4534       9.6624
    4535       9.7164
    4536       9.9493
    4537      10.0093
    4538       9.6329
    4539      10.1457
    4540      10.1362
    4541       9.8247
    4542       9.6766
    4543       9.9552
    4544       9.9051
    4545       9.9321
    4546      10.1145
    4547      10.0112
    4548      10.3213
    4549      10.0051
    4550      10.0129
    4551      10.7137
    4552      10.5602
    4553      10.0755
    4554      10.2455
    4555       9.9178
    4556      10.1663
    4557      10.1495
    4558       9.8003
    4559       9.7124
    4560      10.0505
    4561      10.2214
    4562      10.2031
    4563      10.3150
    4564      10.1310
    4565      10.7122
    4566      10.6898
    4567      10.3403
    4568      10.5652
    4569      10.5108
    4570      10.3572
    4571      10.4370
    4572      10.2538
    4573      10.7373
    4574      10.2868
    4575      10.8355
    4576      10.2972
    4577      10.7056
    4578      10.2488
    4579      10.6583
    4580      10.6709
    4581      10.6377
    4582      10.6569
    4583      10.8475
    4584      10.2432
    4585      10.3302
    4586      10.0080
    4587      10.6004
    4588       9.6816
    4589      10.2257
    4590      10.3653
    4591      10.0890
    4592      11.1634
    4593      10.4231
    4594       9.9859
    4595      10.2041
    4596      10.1611
    4597      10.0615
    4598      10.4514
    4599      10.8750
    4600      10.4189
    4601      10.5920
    4602      10.6575
    4603      10.4547
    4604      10.9999
    4605      10.1219
    4606      10.0149
    4607      10.1708
    4608      10.2498
    4609       9.7295
    4610       9.9999
    4611      10.0921
    4612      10.2041
    4613       9.8436
    4614      10.1994
    4615      10.3534
    4616      10.1432
    4617      10.7570
    4618       9.8645
    4619      10.2091
    4620      10.1069
    4621       9.8584
    4622       9.9497
    4623      10.7815
    4624      10.3175
    4625      10.7407
    4626      10.8405
    4627      11.3373
    4628      11.6052
    4629      11.2900
    4630      11.2307
    4631      11.5401
    4632      10.7945
    4633      11.4688
    4634      11.2164
    4635      11.3440
    4636      11.0745
    4637      11.8153
    4638      11.7872
    4639      12.0432
    4640      11.9655
    4641      11.1509
    4642      10.6161
    4643      10.9715
    4644      10.9284
    4645      11.0155
    4646      10.9309
    4647      10.5570
    4648      10.6955
    4649      10.6894
    4650      11.1390
    4651      11.7596
    4652      11.7114
    4653      11.5369
    4654      11.0658
    4655      11.4671
    4656      12.0875
    4657      11.3696
    4658      10.8469
    4659      11.2813
    4660      10.9990
    4661      11.4098
    4662      11.3740
    4663      11.1884
    4664      11.5931
    4665      11.9616
    4666      11.7074
    4667      11.1744
    4668      11.2016
    4669      10.5598
    4670      10.4152
    4671      10.8927
    4672      11.0276
    4673      10.1664
    4674      10.1943
    4675      10.3672
    4676       9.7040
    4677       9.7943
    4678      10.0280
    4679      10.2143
    4680      10.4967
    4681      10.5052
    4682      10.5291
    4683      10.7898
    4684      10.5379
    4685      10.6334
    4686      10.4572
    4687      10.1174
    4688      10.1157
    4689      10.4429
    4690      10.0555
    4691      10.1433
    4692      10.4710
    4693       9.9527
    4694       9.9140
    4695      10.0969
    4696      10.8355
    4697      10.8745
    4698      10.6428
    4699      10.6040
    4700      10.7440
    4701      10.0182
    4702      10.1824
    4703      10.9965
    4704       9.8611
    4705      10.4366
    4706       9.8012
    4707      10.6252
    4708      10.6980
    4709      10.3261
    4710      11.0130
    4711      10.3766
    4712      10.8205
    4713      10.7217
    4714      10.4570
    4715      10.4177
    4716      10.6614
    4717       9.9648
    4718      10.6637
    4719      11.0487
    4720      10.9121
    4721      11.0833
    4722      10.9254
    4723      11.1847
    4724      11.4888
    4725      11.0172
    4726      10.8385
    4727      11.4315
    4728      11.4828
    4729      10.8560
    4730      11.6244
    4731      11.8583
    4732      11.6316
    4733      11.5200
    4734      12.0237
    4735      11.8776
    4736      11.4999
    4737      11.9757
    4738      12.2206
    4739      11.6258
    4740      11.5466
    4741      11.1752
    4742      11.2982
    4743      10.8495
    4744      11.2720
    4745      11.5015
    4746      12.1412
    4747      11.8839
    4748      12.3866
    4749      11.4838
    4750      11.7908
    4751      11.2561
    4752      12.1936
    4753      11.3183
    4754      10.6670
    4755      11.1970
    4756      12.2807
    4757      12.3113
    4758      11.6261
    4759      11.2047
    4760      10.8772
    4761      10.9785
    4762      10.7216
    4763      10.6486
    4764      11.2093
    4765      11.4871
    4766      11.2271
    4767      10.6920
    4768      11.4123
    4769      11.8312
    4770      11.6694
    4771      11.3933
    4772      10.8566
    4773      11.0554
    4774      11.6701
    4775      11.2721
    4776      11.2175
    4777      11.2476
    4778      11.7812
    4779      11.8261
    4780      11.7317
    4781      11.9209
    4782      11.9008
    4783      11.8711
    4784      11.1938
    4785      11.4144
    4786      11.3043
    4787      11.5486
    4788      11.2312
    4789      11.5596
    4790      11.0693
    4791      11.1332
    4792      11.3078
    4793      11.4606
    4794      11.4947
    4795      10.5594
    4796      10.3782
    4797      10.3931
    4798      10.7294
    4799      10.5586
    4800      11.1518
    4801      10.5466
    4802      10.7233
    4803      10.6870
    4804      10.9170
    4805      10.1440
    4806       9.6576
    4807      10.4362
    4808      10.9671
    4809      10.9478
    4810      10.7240
    4811      10.5712
    4812      10.4912
    4813      10.4911
    4814      10.9914
    4815      10.9950
    4816      10.6956
    4817      10.7530
    4818      10.8488
    4819      10.7058
    4820      10.5504
    4821      10.5954
    4822      10.5559
    4823      10.5014
    4824      10.7594
    4825      10.5210
    4826      10.6157
    4827      10.7138
    4828      11.0515
    4829      10.6993
    4830      10.6041
    4831      10.8535
    4832      11.1877
    4833      11.1790
    4834      11.3229
    4835      10.7923
    4836      10.4080
    4837       9.8778
    4838      10.2945
    4839      10.6445
    4840      10.8116
    4841      10.7019
    4842      11.2766
    4843      10.6106
    4844      11.1284
    4845      11.0694
    4846      10.7813
    4847      11.3975
    4848      10.7633
    4849      11.1345
    4850      10.9290
    4851      11.3947
    4852      11.4211
    4853      11.8660
    4854      11.6883
    4855      11.3330
    4856      11.4586
    4857      11.8652
    4858      11.1931
    4859      11.4264
    4860      11.3541
    4861      11.2503
    4862      11.2862
    4863      11.5031
    4864      11.4202
    4865      10.9264
    4866      11.1789
    4867      11.6429
    4868      11.7815
    4869      12.0185
    4870      11.8103
    4871      11.4876
    4872      11.6549
    4873      11.4137
    4874      11.0428
    4875      10.6286
    4876      10.9386
    4877      10.5242
    4878      10.8964
    4879      11.0827
    4880      11.5139
    4881      11.0695
    4882      10.3706
    4883      10.3878
    4884      10.6994
    4885      10.6539
    4886      10.8273
    4887      10.9328
    4888      11.5102
    4889      11.2093
    4890      11.6178
    4891      11.0304
    4892      11.5484
    4893      11.5607
    4894      12.3063
    4895      12.2039
    4896      12.5697
    4897      11.7877
    4898      12.1402
    4899      11.5760
    4900      11.3581
    4901      11.6269
    4902      11.9193
    4903      11.3241
    4904      11.1987
    4905      11.4714
    4906      11.6073
    4907      11.2877
    4908      11.8632
    4909      11.1930
    4910      11.4869
    4911      11.7153
    4912      11.2994
    4913      11.5205
    4914      11.3344
    4915      10.9778
    4916      11.2669
    4917      11.5029
    4918      11.4283
    4919      11.2203
    4920      11.5191
    4921      11.4338
    4922      11.7826
    4923      12.0224
    4924      11.9196
    4925      11.4672
    4926      11.6269
    4927      12.1147
    4928      11.5151
    4929      11.5626
    4930      11.7361
    4931      11.4660
    4932      11.7966
    4933      12.0311
    4934      11.9503
    4935      11.7152
    4936      12.0138
    4937      11.6026
    4938      11.2352
    4939      11.3673
    4940      11.8061
    4941      11.8358
    4942      11.2519
    4943      11.0918
    4944      11.5811
    4945      11.0143
    4946      11.0691
    4947      11.5212
    4948      11.3661
    4949      11.6454
    4950      11.6606
    4951      11.5819
    4952      11.1503
    4953      11.4409
    4954      12.2805
    4955      11.9458
    4956      12.1475
    4957      11.6792
    4958      11.2021
    4959      11.1666
    4960      11.3344
    4961      11.0825
    4962      11.0707
    4963      11.9028
    4964      12.0046
    4965      11.1985
    4966      11.5694
    4967      11.8655
    4968      11.8452
    4969      11.9765
    4970      11.9561
    4971      13.2912
    4972      12.9021
    4973      12.6831
    4974      12.1751
    4975      11.6899
    4976      11.6699
    4977      11.8332
    4978      11.4970
    4979      12.3749
    4980      11.8935
    4981      12.2365
    4982      11.9640
    4983      11.7603
    4984      12.1702
    4985      11.9048
    4986      12.5376
    4987      12.0672
    4988      11.0791
    4989      11.6221
    4990      11.2114
    4991      12.0236
    4992      12.9947
    4993      12.3841
    4994      11.7290
    4995      11.4186
    4996      11.4686
    4997      10.9006
    4998      11.2468
    4999      11.2871
    5000      11.4542
    5001      11.7506
    5002      11.7192
    5003      11.1730
    5004      11.6861
    5005      11.7797
    5006      11.5382
    5007      12.0996
    5008      11.4668
    5009      11.4015
    5010      11.4479
    5011      11.6134
    5012      12.4750
    5013      12.0405
    5014      11.2982
    5015      11.5464
    5016      11.5027
    5017      11.3868
    5018      11.8135
    5019      12.3364
    5020      12.0244
    5021      11.7140
    5022      11.6110
    5023      11.9365
    5024      11.8316
    5025      10.9876
    5026      12.0239
    5027      11.7371
    5028      12.4271
    5029      12.1663
    5030      12.2318
    5031      12.0654
    5032      12.1044
    5033      11.9914
    5034      11.9604
    5035      12.1732
    5036      12.0274
    5037      12.0927
    5038      11.9936
    5039      11.7149
    5040      11.8217
    5041      12.2031
    5042      11.9978
    5043      12.1914
    5044      11.9040
    5045      11.9850
    5046      11.3292
    5047      11.9379
    5048      11.7133
    5049      12.4572
    5050      12.9701
    5051      12.7930
    5052      12.8722
    5053      12.5238
    5054      12.8041
    5055      12.6929
    5056      13.0768
    5057      12.5613
    5058      12.4798
    5059      12.7374
    5060      13.0375
    5061      12.3061
    5062      12.1527
    5063      12.1269
    5064      12.2386
    5065      12.5389
    5066      12.8368
    5067      13.0346
    5068      12.7040
    5069      12.4460
    5070      11.6486
    5071      11.7139
    5072      12.4015
    5073      12.1936
    5074      11.8391
    5075      12.2373
    5076      12.3189
    5077      11.8753
    5078      12.4929
    5079      12.5214
    5080      13.3754
    5081      13.0895
    5082      13.4596
    5083      13.0355
    5084      13.2365
    5085      12.7976
    5086      12.2247
    5087      13.0462
    5088      12.8372
    5089      13.2941
    5090      12.6183
    5091      12.6608
    5092      12.2880
    5093      12.9957
    5094      12.9974
    5095      13.1755
    5096      12.8303
    5097      12.3041
    5098      12.2335
    5099      12.2815
    5100      12.3901
    5101      12.9022
    5102      12.5530
    5103      12.8958
    5104      12.3812
    5105      12.3358
    5106      11.8232
    5107      12.1808
    5108      12.4296
    5109      12.7456
    5110      12.9521
    5111      13.2041
    5112      12.8075
    5113      12.8926
    5114      13.0968
    5115      13.6182
    5116      13.6146
    5117      12.7695
    5118      12.7265
    5119      13.0526
    5120      13.3904
    5121      13.4333
    5122      13.2795
    5123      13.3818
    5124      12.9146
    5125      13.0938
    5126      13.2365
    5127      12.9081
    5128      13.3992
    5129      13.3026
    5130      13.5109
    5131      12.5985
    5132      13.3992
    5133      13.3963
    5134      13.3126
    5135      13.8944
    5136      13.2925
    5137      13.1782
    5138      12.8735
    5139      13.4090
    5140      13.3789
    5141      13.4267
    5142      12.8073
    5143      13.1215
    5144      13.3726
    5145      13.1293
    5146      13.3249
    5147      13.8501
    5148      13.7445
    5149      14.0350
    5150      12.9261
    5151      13.4896
    5152      13.1673
    5153      13.2733
    5154      13.4043
    5155      12.9853
    5156      13.4841
    5157      13.2531
    5158      13.0975
    5159      13.2481
    5160      12.7776
    5161      13.0873
    5162      12.6850
    5163      13.2078
    5164      13.2507
    5165      13.2127
    5166      12.5535
    5167      13.0788
    5168      13.7327
    5169      13.5227
    5170      13.1036
    5171      12.8364
    5172      12.9292
    5173      12.9485
    5174      13.6467
    5175      13.1993
    5176      13.5133
    5177      13.6253
    5178      13.2653
    5179      13.7415
    5180      12.9901
    5181      13.2737
    5182      12.6564
    5183      12.9196
    5184      13.1369
    5185      13.7524
    5186      12.9953
    5187      13.7952
    5188      14.2652
    5189      13.7637
    5190      13.4622
    5191      13.7418
    5192      13.5750
    5193      13.9581
    5194      13.7245
    5195      14.6077
    5196      14.2845
    5197      13.7854
    5198      14.2959
    5199      13.9565
    5200      12.6078
    5201      13.1426
    5202      13.6828
    5203      13.4992
    5204      13.1807
    5205      13.5727
    5206      13.8016
    5207      13.6130
    5208      13.6150
    5209      13.3020
    5210      12.8797
    5211      12.4670
    5212      13.3125
    5213      13.0953
    5214      13.4001
    5215      12.9349
    5216      12.8118
    5217      13.1090
    5218      12.9049
    5219      12.8852
    5220      12.9511
    5221      13.0173
    5222      13.5042
    5223      13.0374
    5224      12.8582
    5225      12.8112
    5226      12.7636
    5227      12.8966
    5228      13.4024
    5229      13.8042
    5230      13.4279
    5231      13.9918
    5232      13.6613
    5233      13.9688
    5234      14.0926
    5235      14.6031
    5236      14.0736
    5237      14.1395
    5238      13.9073
    5239      14.0697
    5240      14.2291
    5241      14.1938
    5242      13.8153
    5243      13.8205
    5244      13.8653
    5245      13.5239
    5246      14.1186
    5247      13.6037
    5248      14.0162
    5249      14.2708
    5250      14.6696
    5251      14.4264
    5252      14.0813
    5253      13.0744
    5254      12.5908
    5255      12.2559
    5256      12.4419
    5257      12.4454
    5258      12.6698
    5259      12.2722
    5260      13.0055
    5261      13.7357
    5262      13.7920
    5263      13.3714
    5264      14.0036
    5265      13.7951
    5266      14.2343
    5267      13.9321
    5268      13.9295
    5269      13.3360
    5270      13.2943
    5271      13.4013
    5272      13.3191
    5273      13.6598
    5274      13.2695
    5275      13.1530
    5276      13.4930
    5277      13.6249
    5278      12.7341
    5279      12.5508
    5280      13.2726
    5281      13.0464
    5282      13.5557
    5283      13.4729
    5284      12.7359
    5285      12.1697
    5286      12.9296
    5287      12.6719
    5288      12.5920
    5289      12.8169
    5290      12.9718
    5291      12.9274
    5292      12.6153
    5293      12.9469
    5294      12.7442
    5295      12.4837
    5296      12.7163
    5297      13.1260
    5298      12.8151
    5299      12.6384
    5300      12.4073
    5301      12.6417
    5302      12.0169
    5303      12.4071
    5304      11.3981
    5305      10.8884
    5306      11.9971
    5307      11.8441
    5308      11.6874
    5309      11.7858
    5310      11.8393
    5311      12.1224
    5312      11.4778
    5313      11.5833
    5314      11.7917
    5315      11.9189
    5316      12.2849
    5317      12.0630
    5318      12.5215
    5319      12.4090
    5320      12.6832
    5321      12.6265
    5322      12.7122
    5323      12.8975
    5324      12.7436
    5325      12.4561
    5326      12.6068
    5327      12.3303
    5328      12.0103
    5329      12.8601
    5330      12.4267
    5331      12.2844
    5332      12.1602
    5333      12.2413
    5334      12.0669
    5335      12.3782
    5336      12.9648
    5337      11.5715
    5338      11.8857
    5339      11.8513
    5340      12.0481
    5341      12.7464
    5342      12.9414
    5343      13.0310
    5344      11.6895
    5345      12.0664
    5346      12.0624
    5347      12.4248
    5348      12.3542
    5349      12.3185
    5350      12.0335
    5351      13.1336
    5352      12.6353
    5353      13.6120
    5354      12.7568
    5355      12.6818
    5356      13.7174
    5357      13.3850
    5358      13.2085
    5359      13.0846
    5360      13.0711
    5361      13.1750
    5362      13.2492
    5363      12.6689
    5364      12.6514
    5365      12.3646
    5366      13.1620
    5367      13.1836
    5368      13.3699
    5369      12.9215
    5370      12.6559
    5371      12.8910
    5372      12.6081
    5373      12.4192
    5374      11.4601
    5375      12.5843
    5376      11.9815
    5377      12.3084
    5378      12.0309
    5379      12.1729
    5380      12.4402
    5381      11.3151
    5382      11.2758
    5383      11.7114
    5384      11.2329
    5385      11.2454
    5386      11.8858
    5387      11.2695
    5388      11.5956
    5389      12.1779
    5390      11.7812
    5391      11.6929
    5392      11.6438
    5393      11.3013
    5394      12.0029
    5395      11.9648
    5396      11.6420
    5397      11.7121
    5398      12.1220
    5399      11.6758
    5400      12.2558
    5401      12.7077
    5402      12.0755
    5403      12.7988
    5404      12.7014
    5405      12.0714
    5406      12.5590
    5407      12.9695
    5408      12.2988
    5409      12.4501
    5410      12.5936
    5411      13.1294
    5412      12.6240
    5413      12.7637
    5414      13.2133
    5415      13.2073
    5416      12.9127
    5417      12.3897
    5418      12.9855
    5419      12.3998
    5420      12.6209
    5421      12.3737
    5422      12.6865
    5423      12.1402
    5424      12.0442
    5425      12.2587
    5426      12.2084
    5427      12.5728
    5428      12.1833
    5429      12.7245
    5430      12.3234
    5431      12.6253
    5432      12.9271
    5433      12.7191
    5434      13.0002
    5435      12.5348
    5436      12.5974
    5437      12.0327
    5438      11.8099
    5439      12.7252
    5440      12.4430
    5441      12.7946
    5442      12.4201
    5443      13.1103
    5444      12.3895
    5445      12.2727
    5446      13.1502
    5447      12.7365
    5448      12.7402
    5449      13.0781
    5450      13.4407
    5451      13.8605
    5452      13.1305
    5453      13.9957
    5454      13.9386
    5455      14.3030
    5456      13.7345
    5457      13.9992
    5458      13.5446
    5459      12.6500
    5460      14.4870
    5461      13.5137
    5462      13.1521
    5463      12.9671
    5464      12.5649
    5465      13.1364
    5466      13.5056
    5467      12.5286
    5468      12.4729
    5469      12.8335
    5470      13.1689
    5471      12.6330
    5472      12.6936
    5473      12.3987
    5474      13.2008
    5475      13.0583
    5476      13.2678
    5477      13.2984
    5478      13.7681
    5479      13.8468
    5480      14.0937
    5481      13.9693
    5482      14.1524
    5483      13.5571
    5484      14.0152
    5485      13.7038
    5486      13.3661
    5487      13.8741
    5488      14.0802
    5489      13.8840
    5490      13.5707
    5491      13.6540
    5492      13.2969
    5493      13.7269
    5494      12.9671
    5495      12.8953
    5496      13.4041
    5497      12.7895
    5498      13.2814
    5499      13.2556
    5500      12.2074
    5501      12.7513
    5502      12.9559
    5503      12.9041
    5504      12.7476
    5505      12.9022
    5506      12.7098
    5507      13.3532
    5508      12.6931
    5509      12.8831
    5510      13.8261
    5511      13.1956
    5512      13.2495
    5513      12.8813
    5514      13.6682
    5515      13.0319
    5516      13.0063
    5517      12.6452
    5518      12.5697
    5519      13.0186
    5520      13.7427
    5521      13.3680
    5522      13.4528
    5523      13.5139
    5524      13.9321
    5525      13.6611
    5526      13.7937
    5527      14.0122
    5528      13.6438
    5529      14.5458
    5530      14.2327
    5531      13.6630
    5532      14.0800
    5533      13.7230
    5534      13.5573
    5535      12.9592
    5536      13.4110
    5537      13.4824
    5538      13.2460
    5539      13.5280
    5540      13.6334
    5541      13.3380
    5542      13.4654
    5543      13.3914
    5544      12.5745
    5545      13.2115
    5546      13.4021
    5547      13.4923
    5548      13.5249
    5549      13.2664
    5550      13.1866
    5551      13.1016
    5552      13.0017
    5553      13.7394
    5554      13.3339
    5555      13.1670
    5556      13.4181
    5557      12.9223
    5558      12.6572
    5559      12.7075
    5560      12.7224
    5561      12.9502
    5562      12.9261
    5563      14.3458
    5564      13.5617
    5565      13.5708
    5566      13.4417
    5567      13.7066
    5568      13.1663
    5569      13.2235
    5570      12.9440
    5571      13.2440
    5572      13.2295
    5573      13.1891
    5574      13.4227
    5575      13.7031
    5576      13.7752
    5577      13.4232
    5578      13.0593
    5579      13.6533
    5580      13.1591
    5581      13.3529
    5582      13.0870
    5583      12.9436
    5584      13.3471
    5585      13.0162
    5586      13.3577
    5587      13.9652
    5588      13.4146
    5589      13.4863
    5590      13.8956
    5591      13.4893
    5592      13.6127
    5593      13.8431
    5594      13.5267
    5595      14.2881
    5596      14.2928
    5597      14.2525
    5598      13.9202
    5599      13.4357
    5600      13.7295
    5601      13.8855
    5602      13.8186
    5603      13.6106
    5604      13.7034
    5605      13.8556
    5606      14.2743
    5607      14.4248
    5608      14.0887
    5609      13.8429
    5610      14.0266
    5611      14.3975
    5612      14.4521
    5613      14.1573
    5614      14.3124
    5615      13.8480
    5616      14.0313
    5617      14.3626
    5618      14.9290
    5619      15.7189
    5620      15.9861
    5621      15.6564
    5622      15.3371
    5623      15.4063
    5624      15.4875
    5625      14.8758
    5626      14.9088
    5627      14.7511
    5628      14.1710
    5629      13.5072
    5630      13.8838
    5631      13.2482
    5632      13.8065
    5633      13.3786
    5634      12.9981
    5635      13.5990
    5636      12.8030
    5637      13.4269
    5638      13.2757
    5639      13.3268
    5640      12.6780
    5641      12.5991
    5642      12.7478
    5643      13.0841
    5644      13.3647
    5645      13.1922
    5646      12.7861
    5647      12.2937
    5648      12.4020
    5649      11.9950
    5650      12.5760
    5651      12.5236
    5652      12.1103
    5653      12.8775
    5654      13.0005
    5655      12.4505
    5656      12.8951
    5657      12.8082
    5658      12.8098
    5659      13.2029
    5660      13.3399
    5661      13.9658
    5662      13.1612
    5663      13.7934
    5664      13.3124
    5665      13.3315
    5666      13.0040
    5667      13.0516
    5668      13.5266
    5669      13.5914
    5670      13.4023
    5671      13.1855
    5672      13.4062
    5673      13.0266
    5674      12.8397
    5675      13.1967
    5676      12.4293
    5677      12.8454
    5678      12.8122
    5679      12.8540
    5680      12.9950
    5681      12.6738
    5682      12.8457
    5683      12.8623
    5684      12.7411
    5685      13.0207
    5686      13.2396
    5687      13.1774
    5688      12.4149
    5689      12.3352
    5690      11.7759
    5691      12.6274
    5692      12.4978
    5693      12.4144
    5694      11.9237
    5695      11.7629
    5696      12.0306
    5697      11.9808
    5698      12.9470
    5699      11.7425
    5700      11.6136
    5701      11.8764
    5702      11.8175
    5703      11.5915
    5704      11.7843
    5705      11.1268
    5706      10.7731
    5707      11.1313
    5708      11.1890
    5709      10.9234
    5710      10.9214
    5711      11.1470
    5712      10.8968
    5713      11.1985
    5714      11.5131
    5715      11.2637
    5716      11.5355
    5717      11.7786
    5718      11.8442
    5719      11.6854
    5720      11.1266
    5721      10.9386
    5722      10.5919
    5723      10.9652
    5724      10.8700
    5725      11.2144
    5726      10.8290
    5727      10.2721
    5728      10.9647
    5729      11.1537
    5730      10.1295
    5731      11.2146
    5732      11.7924
    5733      12.0091
    5734      11.8594
    5735      12.3842
    5736      12.2242
    5737      12.3859
    5738      12.8235
    5739      12.7614
    5740      12.2449
    5741      12.9371
    5742      13.1876
    5743      12.6029
    5744      12.4723
    5745      12.1454
    5746      13.2145
    5747      13.1028
    5748      13.1378
    5749      12.2268
    5750      13.0203
    5751      12.1922
    5752      12.8594
    5753      12.2764
    5754      12.0213
    5755      11.8333
    5756      11.1531
    5757      11.9906
    5758      12.7820
    5759      12.9122
    5760      13.0877
    5761      12.9427
    5762      12.4373
    5763      12.9453
    5764      12.5439
    5765      12.5850
    5766      12.1697
    5767      12.2730
    5768      12.3480
    5769      12.4204
    5770      12.4757
    5771      12.2293
    5772      12.0780
    5773      11.9056
    5774      11.8119
    5775      12.1071
    5776      12.1649
    5777      12.6007
    5778      12.7566
    5779      12.8316
    5780      12.3027
    5781      12.3381
    5782      12.3494
    5783      11.9531
    5784      11.7939
    5785      11.8946
    5786      12.0524
    5787      11.2522
    5788      11.4314
    5789      11.2836
    5790      11.7219
    5791      12.0810
    5792      12.0712
    5793      12.2698
    5794      11.9825
    5795      12.0716
    5796      11.0490
    5797      11.3355
    5798      11.4661
    5799      11.3568
    5800      12.0277
    5801      10.9815
    5802      11.5478
    5803      11.4114
    5804      11.6470
    5805      11.7328
    5806      11.5100
    5807      11.5601
    5808      11.8566
    5809      11.3985
    5810      11.6201
    5811      11.4786
    5812      11.6236
    5813      11.9100
    5814      12.2804
    5815      12.2367
    5816      11.5259
    5817      11.7444
    5818      11.4174
    5819      11.2080
    5820      11.7010
    5821      11.2721
    5822      11.1380
    5823      10.9823
    5824      11.1204
    5825      10.9654
    5826      10.9610
    5827      11.1440
    5828      11.1429
    5829      11.7544
    5830      11.0293
    5831      11.9426
    5832      12.3757
    5833      12.1166
    5834      12.2346
    5835      11.5066
    5836      11.9364
    5837      12.3202
    5838      12.5973
    5839      11.9469
    5840      11.6834
    5841      12.1726
    5842      12.7063
    5843      12.7812
    5844      12.0686
    5845      11.8666
    5846      12.3919
    5847      12.2150
    5848      12.0364
    5849      13.2565
    5850      12.8395
    5851      13.2334
    5852      12.5520
    5853      12.9339
    5854      12.6936
    5855      12.7178
    5856      13.2240
    5857      12.3610
    5858      12.7343
    5859      12.6418
    5860      12.8860
    5861      12.6657
    5862      13.2944
    5863      12.9610
    5864      12.5012
    5865      13.1675
    5866      12.5858
    5867      12.6658
    5868      13.1517
    5869      12.5400
    5870      12.4539
    5871      12.7815
    5872      12.7553
    5873      12.2475
    5874      12.3290
    5875      12.7513
    5876      12.9936
    5877      13.6423
    5878      12.2091
    5879      12.4372
    5880      13.1137
    5881      13.4102
    5882      14.0079
    5883      13.3312
    5884      13.0948
    5885      13.2095
    5886      13.4351
    5887      13.5230
    5888      12.8680
    5889      12.9394
    5890      13.3924
    5891      13.1152
    5892      13.2836
    5893      13.2160
    5894      13.1459
    5895      12.7499
    5896      13.6620
    5897      13.0464
    5898      13.6385
    5899      13.5655
    5900      13.7444
    5901      13.3254
    5902      13.6647
    5903      12.6337
    5904      12.4475
    5905      12.9212
    5906      12.5135
    5907      12.4309
    5908      12.1454
    5909      12.8040
    5910      12.9120
    5911      12.4443
    5912      12.3946
    5913      12.1764
    5914      12.0617
    5915      12.6306
    5916      12.2613
    5917      12.8001
    5918      12.7099
    5919      12.3629
    5920      13.2392
    5921      13.3767
    5922      13.5105
    5923      13.5168
    5924      13.6829
    5925      13.6524
    5926      13.7729
    5927      12.7255
    5928      13.3652
    5929      12.7276
    5930      13.2364
    5931      13.0463
    5932      12.9771
    5933      12.6773
    5934      12.5378
    5935      13.5405
    5936      12.8998
    5937      12.7197
    5938      12.6444
    5939      12.7768
    5940      13.1730
    5941      13.1350
    5942      12.9232
    5943      12.4508
    5944      13.2167
    5945      12.4350
    5946      12.4169
    5947      11.9930
    5948      11.5598
    5949      11.9988
    5950      12.1989
    5951      12.3196
    5952      11.9359
    5953      11.9265
    5954      12.5781
    5955      12.3656
    5956      13.1378
    5957      12.0899
    5958      12.0653
    5959      12.2617
    5960      12.2020
    5961      11.9700
    5962      12.6308
    5963      12.0593
    5964      13.0943
    5965      13.0681
    5966      12.8711
    5967      12.3285
    5968      12.6621
    5969      13.0214
    5970      12.8628
    5971      12.3055
    5972      12.2874
    5973      11.9941
    5974      12.6320
    5975      12.7744
    5976      12.2895
    5977      12.1667
    5978      12.3845
    5979      12.8195
    5980      12.9460
    5981      12.2551
    5982      12.6455
    5983      12.5310
    5984      13.2828
    5985      12.9892
    5986      13.5199
    5987      13.2801
    5988      12.5892
    5989      12.7184
    5990      12.7941
    5991      13.2109
    5992      12.9659
    5993      12.3024
    5994      12.3041
    5995      11.3995
    5996      12.2378
    5997      12.4376
    5998      12.8436
    5999      12.3325
    6000      12.5559
    6001      12.5346
    6002      12.2896
    6003      12.5812
    6004      11.4693
    6005      11.5241
    6006      11.9431
    6007      11.5388
    6008      12.4247
    6009      12.4119
    6010      12.2867
    6011      12.3625
    6012      12.0793
    6013      12.1195
    6014      12.0436
    6015      12.2001
    6016      11.7836
    6017      12.0576
    6018      11.3780
    6019      11.2798
    6020      11.6450
    6021      12.1185
    6022      11.4759
    6023      11.6727
    6024      11.2240
    6025      11.4603
    6026      11.6969
    6027      11.1905
    6028      10.8461
    6029      10.9894
    6030      10.9291
    6031      10.6575
    6032      10.6654
    6033      10.5562
    6034       9.9304
    6035      10.3334
    6036       9.8853
    6037      10.1918
    6038       9.7480
    6039       9.4389
    6040       9.5819
    6041       9.6691
    6042       8.9922
    6043       9.8585
    6044      10.6371
    6045      10.4172
    6046      10.0986
    6047      10.0471
    6048       9.8203
    6049      10.2022
    6050       9.6536
    6051      10.0071
    6052       9.9072
    6053      10.3225
    6054      10.7611
    6055      11.0041
    6056      11.3762
    6057      10.8581
    6058      10.4361
    6059      10.6192
    6060      11.4459
    6061      10.6963
    6062      10.6501
    6063      11.0492
    6064      10.6657
    6065      11.0199
    6066      10.9564
    6067      11.0383
    6068      11.0472
    6069      11.2646
    6070      10.4890
    6071      11.4680
    6072      11.6098
    6073      11.3994
    6074      11.1338
    6075      11.7495
    6076      11.6728
    6077      11.7925
    6078      11.6781
    6079      12.0997
    6080      11.7307
    6081      11.1808
    6082      10.2729
    6083      10.9161
    6084      11.0734
    6085      10.9826
    6086      11.1731
    6087      11.3127
    6088      12.3054
    6089      10.9395
    6090      10.7410
    6091      11.0511
    6092      11.5855
    6093      11.3320
    6094      11.8918
    6095      11.7762
    6096      11.9486
    6097      11.6230
    6098      11.4293
    6099      12.3334
    6100      12.3533
    6101      11.8443
    6102      12.3077
    6103      12.0895
    6104      12.0038
    6105      12.5059
    6106      12.1406
    6107      12.6805
    6108      12.5110
    6109      12.3783
    6110      12.0471
    6111      12.4452
    6112      12.4377
    6113      12.0939
    6114      12.6697
    6115      12.3015
    6116      12.3042
    6117      12.0294
    6118      11.9606
    6119      12.9524
    6120      12.7717
    6121      12.1294
    6122      12.2261
    6123      12.8164
    6124      12.7797
    6125      13.1030
    6126      12.9714
    6127      12.6810
    6128      11.8741
    6129      12.4881
    6130      12.1884
    6131      12.4680
    6132      12.9854
    6133      12.7795
    6134      12.8792
    6135      12.1643
    6136      12.3269
    6137      12.4866
    6138      13.0099
    6139      13.0883
    6140      13.1308
    6141      12.7340
    6142      12.7600
    6143      12.3998
    6144      13.1940
    6145      12.4218
    6146      12.2828
    6147      12.0401
    6148      12.0256
    6149      12.0851
    6150      12.1887
    6151      11.7143
    6152      12.1600
    6153      11.4269
    6154      11.1961
    6155      11.4103
    6156      10.9198
    6157      11.6395
    6158      11.3007
    6159      11.6023
    6160      11.6523
    6161      12.1467
    6162      11.4148
    6163      11.8997
    6164      11.1003
    6165      11.8952
    6166      12.5142
    6167      11.8468
    6168      11.7625
    6169      12.0418
    6170      12.2214
    6171      12.1117
    6172      11.8142
    6173      12.0627
    6174      11.9226
    6175      12.3091
    6176      11.4611
    6177      12.2061
    6178      12.6924
    6179      12.0843
    6180      12.0484
    6181      12.3732
    6182      12.3690
    6183      12.6302
    6184      12.2719
    6185      11.8856
    6186      11.9751
    6187      12.3742
    6188      12.8174
    6189      11.9658
    6190      12.9548
    6191      12.7303
    6192      13.0649
    6193      12.1163
    6194      12.6000
    6195      12.3557
    6196      12.5463
    6197      12.3043
    6198      12.4870
    6199      12.3469
    6200      12.4241
    6201      12.5359
    6202      12.1174
    6203      11.4762
    6204      11.6769
    6205      11.9959
    6206      11.9867
    6207      11.6384
    6208      12.5949
    6209      12.6036
    6210      12.1747
    6211      12.0581
    6212      12.4001
    6213      11.7696
    6214      12.3479
    6215      12.1039
    6216      12.1541
    6217      11.9992
    6218      11.6585
    6219      12.4602
    6220      12.1399
    6221      12.0609
    6222      12.3692
    6223      12.0864
    6224      12.3446
    6225      11.5270
    6226      12.0417
    6227      11.7402
    6228      12.1600
    6229      12.8356
    6230      12.6233
    6231      12.5124
    6232      12.5627
    6233      13.0480
    6234      13.0633
    6235      12.6718
    6236      12.7687
    6237      12.4715
    6238      12.1393
    6239      12.4282
    6240      12.6661
    6241      12.1559
    6242      13.0803
    6243      11.5910
    6244      11.6712
    6245      12.0252
    6246      12.5966
    6247      12.1561
    6248      12.2582
    6249      12.3082
    6250      12.3256
    6251      12.7857
    6252      13.2239
    6253      13.0249
    6254      13.3570
    6255      13.3065
    6256      13.1551
    6257      13.3026
    6258      13.0866
    6259      13.8768
    6260      14.0039
    6261      15.0105
    6262      15.1090
    6263      14.3376
    6264      14.3663
    6265      14.8697
    6266      14.2117
    6267      14.0836
    6268      14.1333
    6269      13.6518
    6270      13.5485
    6271      14.2957
    6272      13.9063
    6273      13.8611
    6274      13.2623
    6275      13.6141
    6276      13.3042
    6277      13.6942
    6278      13.7987
    6279      13.3097
    6280      13.4489
    6281      13.4050
    6282      12.9149
    6283      14.1625
    6284      13.9107
    6285      13.2359
    6286      13.3043
    6287      13.8962
    6288      13.5984
    6289      14.2828
    6290      13.3213
    6291      12.7305
    6292      12.7795
    6293      12.7836
    6294      12.7992
    6295      13.3166
    6296      12.4996
    6297      13.1614
    6298      13.0922
    6299      13.0338
    6300      13.1945
    6301      12.8477
    6302      13.3120
    6303      13.2227
    6304      13.3273
    6305      12.9211
    6306      12.8650
    6307      13.1287
    6308      13.6821
    6309      13.0047
    6310      12.9764
    6311      12.8013
    6312      12.3293
    6313      12.8548
    6314      12.0135
    6315      12.2067
    6316      12.7289
    6317      12.1961
    6318      12.1429
    6319      12.5359
    6320      12.5221
    6321      12.3232
    6322      12.4689
    6323      12.0960
    6324      12.4810
    6325      13.2804
    6326      13.7597
    6327      13.2200
    6328      11.8291
    6329      12.3521
    6330      12.9342
    6331      12.8709
    6332      12.7149
    6333      12.7734
    6334      12.5241
    6335      13.1459
    6336      12.5920
    6337      13.8571
    6338      13.3788
    6339      13.0095
    6340      13.0619
    6341      12.9357
    6342      12.0179
    6343      12.4589
    6344      13.2771
    6345      12.6141
    6346      13.0936
    6347      13.0209
    6348      12.0139
    6349      13.0413
    6350      12.4089
    6351      11.6603
    6352      12.1611
    6353      12.1477
    6354      12.2925
    6355      12.3556
    6356      12.1441
    6357      12.3520
    6358      12.0224
    6359      11.5128
    6360      12.0926
    6361      12.1504
    6362      11.9984
    6363      12.0916
    6364      11.4260
    6365      11.6904
    6366      11.7651
    6367      11.6011
    6368      10.8018
    6369      10.4349
    6370      11.7482
    6371      11.6856
    6372      11.8618
    6373      11.2715
    6374      11.2267
    6375      11.0182
    6376      11.9764
    6377      11.8789
    6378      11.6267
    6379      10.8467
    6380      11.0104
    6381      11.7701
    6382      11.9940
    6383      12.2409
    6384      11.9737
    6385      11.3781
    6386      11.8705
    6387      11.6879
    6388      11.6923
    6389      11.7564
    6390      11.5995
    6391      12.1359
    6392      11.7427
    6393      12.3266
    6394      11.8827
    6395      12.4541
    6396      12.1945
    6397      12.8261
    6398      12.5142
    6399      12.8419
    6400      12.2319
    6401      12.5723
    6402      12.7102
    6403      13.4101
    6404      12.9518
    6405      12.9454
    6406      13.1225
    6407      12.6945
    6408      12.7070
    6409      13.2117
    6410      13.2733
    6411      12.9071
    6412      13.1507
    6413      12.9064
    6414      12.5093
    6415      12.7524
    6416      12.8801
    6417      13.0088
    6418      12.8452
    6419      13.0454
    6420      13.2201
    6421      12.7482
    6422      12.5977
    6423      12.6147
    6424      12.7362
    6425      12.5761
    6426      11.9488
    6427      11.8411
    6428      11.8537
    6429      12.1612
    6430      12.5106
    6431      12.8929
    6432      12.8670
    6433      12.6118
    6434      12.2205
    6435      12.0237
    6436      11.6967
    6437      11.7188
    6438      11.6169
    6439      12.6229
    6440      12.4309
    6441      12.3290
    6442      12.1994
    6443      11.8750
    6444      12.2095
    6445      12.0289
    6446      13.1247
    6447      12.6311
    6448      12.4865
    6449      12.6760
    6450      12.4245
    6451      12.7216
    6452      12.7642
    6453      12.1710
    6454      12.2258
    6455      11.8823
    6456      11.5159
    6457      12.2101
    6458      12.1486
    6459      12.0059
    6460      11.9461
    6461      11.3681
    6462      11.9325
    6463      12.2030
    6464      12.4726
    6465      11.6683
    6466      12.0547
    6467      11.8888
    6468      11.7054
    6469      12.6374
    6470      11.6212
    6471      11.9790
    6472      11.9916
    6473      11.6403
    6474      11.7659
    6475      11.2538
    6476      11.6357
    6477      11.3975
    6478      10.9478
    6479      10.8243
    6480      11.0571
    6481      11.0680
    6482      11.0869
    6483      11.6999
    6484      11.9375
    6485      11.4205
    6486      11.9130
    6487      11.5473
    6488      11.0348
    6489      12.1916
    6490      12.1119
    6491      12.2899
    6492      12.2977
    6493      11.8079
    6494      11.7162
    6495      12.0588
    6496      12.6821
    6497      12.3598
    6498      12.3083
    6499      11.9231
    6500      12.3260
    6501      12.3906
    6502      12.3370
    6503      12.2761
    6504      12.8733
    6505      12.4137
    6506      11.7316
    6507      12.2256
    6508      12.1501
    6509      11.1425
    6510      11.9780
    6511      12.1079
    6512      11.6795
    6513      12.0167
    6514      11.1950
    6515      10.4276
    6516      10.8338
    6517      11.6259
    6518      12.2238
    6519      12.2749
    6520      11.6313
    6521      11.8379
    6522      12.1310
    6523      11.5147
    6524      11.9689
    6525      11.3888
    6526      11.5114
    6527      11.8363
    6528      11.9993
    6529      11.7605
    6530      11.7403
    6531      12.4076
    6532      12.5159
    6533      12.1041
    6534      11.8974
    6535      11.4959
    6536      11.7293
    6537      11.6833
    6538      11.4262
    6539      11.6166
    6540      11.5039
    6541      11.5534
    6542      11.8649
    6543      11.8493
    6544      11.8825
    6545      11.8291
    6546      11.3435
    6547      11.2998
    6548      11.4304
    6549      11.0651
    6550      11.0853
    6551      11.0000
    6552      11.4047
    6553      10.5590
    6554      11.2296
    6555      12.0214
    6556      11.5795
    6557      11.3172
    6558      10.9977
    6559      11.6104
    6560      11.0343
    6561      11.2118
    6562      11.0891
    6563      10.4284
    6564      11.3171
    6565      10.9877
    6566      11.9330
    6567      11.1435
    6568      11.6374
    6569      11.6405
    6570      10.5485
    6571      11.1980
    6572      11.3833
    6573      10.8598
    6574      11.0263
    6575      11.1847
    6576      11.5359
    6577      11.2875
    6578      11.2674
    6579      11.2802
    6580      11.7046
    6581      11.0316
    6582      11.2315
    6583      11.5128
    6584      11.3726
    6585      11.2308
    6586      11.4127
    6587      11.2699
    6588      11.7271
    6589      11.4574
    6590      11.8026
    6591      11.4428
    6592      11.1547
    6593      11.0990
    6594      11.6555
    6595      11.4948
    6596      10.9487
    6597      11.0398
    6598      10.8570
    6599      11.0796
    6600      11.2430
    6601      11.6779
    6602      11.7443
    6603      11.9044
    6604      11.3189
    6605      11.4527
    6606      11.9441
    6607      11.9264
    6608      12.0182
    6609      11.2710
    6610      12.3103
    6611      11.7292
    6612      11.7495
    6613      11.3355
    6614      11.5383
    6615      11.3099
    6616      11.2089
    6617      11.5184
    6618      11.9414
    6619      11.6953
    6620      11.7894
    6621      12.1923
    6622      12.0611
    6623      11.4883
    6624      11.9053
    6625      11.9924
    6626      11.7278
    6627      12.0036
    6628      12.0666
    6629      12.0385
    6630      12.2246
    6631      12.1402
    6632      11.9772
    6633      11.6724
    6634      11.9423
    6635      12.4593
    6636      11.9812
    6637      12.4223
    6638      12.4861
    6639      12.5481
    6640      12.9710
    6641      12.9172
    6642      12.9753
    6643      12.2042
    6644      11.8770
    6645      12.0037
    6646      11.8220
    6647      12.4154
    6648      12.4897
    6649      12.7704
    6650      12.8252
    6651      12.4707
    6652      12.5129
    6653      12.5976
    6654      13.0388
    6655      12.6979
    6656      12.1379
    6657      12.0500
    6658      12.0117
    6659      12.1160
    6660      11.8838
    6661      11.9427
    6662      12.4267
    6663      11.9866
    6664      12.0710
    6665      12.2905
    6666      13.2461
    6667      12.4571
    6668      12.6809
    6669      12.9929
    6670      13.3080
    6671      13.7369
    6672      14.0535
    6673      13.9962
    6674      14.3523
    6675      14.3305
    6676      14.5489
    6677      14.2629
    6678      13.9572
    6679      14.2096
    6680      13.9180
    6681      14.2428
    6682      13.7169
    6683      13.6267
    6684      13.5262
    6685      14.2615
    6686      13.6134
    6687      13.4646
    6688      13.4720
    6689      13.1736
    6690      12.4319
    6691      13.1931
    6692      12.7838
    6693      12.9909
    6694      13.1544
    6695      13.3238
    6696      13.0520
    6697      13.1172
    6698      12.7510
    6699      13.3109
    6700      12.7707
    6701      13.0237
    6702      12.5230
    6703      13.3423
    6704      13.6123
    6705      13.5624
    6706      13.5112
    6707      13.7296
    6708      14.3439
    6709      13.3627
    6710      13.0925
    6711      13.2630
    6712      12.8419
    6713      13.5056
    6714      12.6652
    6715      13.4466
    6716      13.9396
    6717      13.2170
    6718      13.4518
    6719      12.8241
    6720      13.9229
    6721      13.7703
    6722      13.2035
    6723      14.2465
    6724      13.9886
    6725      14.7688
    6726      14.4401
    6727      13.9967
    6728      13.8465
    6729      13.7485
    6730      13.1688
    6731      13.6248
    6732      13.6136
    6733      13.6305
    6734      13.3963
    6735      13.5226
    6736      13.3949
    6737      13.1963
    6738      13.2268
    6739      12.8751
    6740      13.2635
    6741      13.5572
    6742      13.0284
    6743      13.4438
    6744      13.0181
    6745      12.3474
    6746      13.2682
    6747      13.2265
    6748      13.4795
    6749      13.6576
    6750      13.2530
    6751      13.3949
    6752      13.2708
    6753      13.3847
    6754      13.2734
    6755      13.6626
    6756      13.8628
    6757      13.3102
    6758      13.8961
    6759      13.2749
    6760      12.9109
    6761      12.9832
    6762      13.7074
    6763      13.5966
    6764      13.8204
    6765      13.4984
    6766      13.8278
    6767      13.5482
    6768      13.4156
    6769      12.7746
    6770      13.8370
    6771      13.6321
    6772      13.4196
    6773      14.4723
    6774      14.2041
    6775      13.2162
    6776      12.8971
    6777      13.3634
    6778      13.2396
    6779      13.5051
    6780      13.2757
    6781      13.6059
    6782      13.0633
    6783      14.1694
    6784      13.5215
    6785      14.3069
    6786      14.5008
    6787      13.4459
    6788      13.2183
    6789      13.4184
    6790      13.7915
    6791      13.5507
    6792      13.4922
    6793      14.0067
    6794      13.2485
    6795      13.3012
    6796      13.3030
    6797      14.0129
    6798      13.5880
    6799      13.6383
    6800      13.8294
    6801      13.9196
    6802      13.7916
    6803      13.3911
    6804      13.0497
    6805      12.9315
    6806      12.8048
    6807      13.6080
    6808      13.3991
    6809      13.6866
    6810      14.4114
    6811      13.2019
    6812      13.3043
    6813      12.9407
    6814      12.9100
    6815      12.6151
    6816      12.4401
    6817      12.6206
    6818      12.2580
    6819      12.0955
    6820      11.9949
    6821      11.9468
    6822      12.7644
    6823      13.0748
    6824      13.3980
    6825      12.4850
    6826      12.6895
    6827      12.5932
    6828      12.2264
    6829      12.3473
    6830      12.3357
    6831      11.6689
    6832      12.2094
    6833      12.3605
    6834      12.4049
    6835      12.4990
    6836      12.1632
    6837      12.6044
    6838      12.4352
    6839      12.1257
    6840      12.1839
    6841      11.9989
    6842      12.4012
    6843      12.3151
    6844      12.6295
    6845      12.5291
    6846      12.4526
    6847      11.8642
    6848      11.9172
    6849      11.6241
    6850      11.9566
    6851      11.5769
    6852      10.8367
    6853      11.4919
    6854      11.8254
    6855      12.2899
    6856      12.2648
    6857      12.9145
    6858      11.9294
    6859      12.7283
    6860      11.9889
    6861      12.1475
    6862      12.8519
    6863      12.4452
    6864      12.4336
    6865      12.4119
    6866      11.8834
    6867      12.0244
    6868      12.3669
    6869      12.7701
    6870      12.2971
    6871      11.8018
    6872      12.3463
    6873      12.3540
    6874      10.9227
    6875      12.3369
    6876      11.8937
    6877      12.5142
    6878      12.6137
    6879      12.4180
    6880      12.3548
    6881      13.0935
    6882      12.5616
    6883      12.6828
    6884      12.2337
    6885      12.8703
    6886      12.4474
    6887      12.7320
    6888      12.4504
    6889      12.1574
    6890      12.7914
    6891      11.8372
    6892      12.4225
    6893      12.4867
    6894      12.6659
    6895      13.1169
    6896      12.5801
    6897      11.7943
    6898      12.6043
    6899      11.4476
    6900      12.1551
    6901      12.4843
    6902      12.2655
    6903      11.9495
    6904      12.2653
    6905      12.0790
    6906      11.9799
    6907      11.9678
    6908      12.3374
    6909      12.6099
    6910      12.7906
    6911      12.6101
    6912      11.7321
    6913      12.8579
    6914      12.5106
    6915      12.1473
    6916      12.1449
    6917      12.4870
    6918      12.4815
    6919      12.2856
    6920      12.7624
    6921      12.5885
    6922      12.4537
    6923      12.7592
    6924      12.6961
    6925      12.4877
    6926      13.0387
    6927      13.3399
    6928      12.7179
    6929      12.7722
    6930      12.6206
    6931      12.8527
    6932      11.6383
    6933      12.5786
    6934      11.8743
    6935      12.4932
    6936      12.3646
    6937      12.6169
    6938      12.5822
    6939      12.8472
    6940      12.7093
    6941      13.0243
    6942      13.2581
    6943      13.4545
    6944      12.7900
    6945      12.9554
    6946      12.8758
    6947      13.0069
    6948      13.0926
    6949      12.6591
    6950      12.3881
    6951      13.1152
    6952      12.9991
    6953      12.7846
    6954      12.9131
    6955      13.1286
    6956      12.3548
    6957      13.1853
    6958      13.1743
    6959      13.4492
    6960      13.2958
    6961      12.7198
    6962      13.6894
    6963      12.4187
    6964      12.8300
    6965      12.5468
    6966      12.7075
    6967      12.7259
    6968      12.4598
    6969      12.8375
    6970      12.9405
    6971      13.1201
    6972      12.4595
    6973      12.2540
    6974      12.0578
    6975      11.6438
    6976      12.3233
    6977      12.7150
    6978      13.5949
    6979      12.6005
    6980      13.1010
    6981      13.9173
    6982      13.5350
    6983      13.9083
    6984      13.6201
    6985      12.8557
    6986      13.2790
    6987      13.2810
    6988      13.6366
    6989      12.7110
    6990      12.1498
    6991      12.7485
    6992      12.4276
    6993      12.4516
    6994      12.8325
    6995      12.6034
    6996      13.3018
    6997      12.5551
    6998      13.1577
    6999      13.3503
    7000      13.2264
    7001      13.6797
    7002      13.6984
    7003      13.3004
    7004      13.0883
    7005      13.1128
    7006      14.0168
    7007      13.8615
    7008      13.7072
    7009      13.4522
    7010      13.5242
    7011      13.5299
    7012      13.6775
    7013      13.4859
    7014      13.3507
    7015      12.8819
    7016      13.5533
    7017      13.2623
    7018      13.3615
    7019      13.8107
    7020      13.5034
    7021      13.6273
    7022      13.5749
    7023      13.5933
    7024      13.7815
    7025      14.5772
    7026      13.3222
    7027      14.4041
    7028      14.6472
    7029      13.4944
    7030      13.8448
    7031      14.2578
    7032      13.8103
    7033      13.7946
    7034      13.1336
    7035      12.5404
    7036      13.1644
    7037      13.0878
    7038      13.6530
    7039      12.6207
    7040      12.2945
    7041      12.5373
    7042      11.9408
    7043      11.9568
    7044      12.6019
    7045      12.6044
    7046      12.3608
    7047      13.0757
    7048      12.6078
    7049      12.8891
    7050      12.8071
    7051      12.9973
    7052      12.4158
    7053      13.3375
    7054      13.2538
    7055      12.7901
    7056      12.8792
    7057      12.7430
    7058      12.8371
    7059      13.7976
    7060      12.7928
    7061      13.3122
    7062      12.7407
    7063      12.9749
    7064      12.6283
    7065      13.1608
    7066      13.0419
    7067      12.9959
    7068      12.9990
    7069      13.9739
    7070      13.2578
    7071      13.6825
    7072      13.7755
    7073      13.7957
    7074      13.4891
    7075      13.0734
    7076      13.3427
    7077      13.4047
    7078      13.4416
    7079      13.3148
    7080      13.0058
    7081      12.9941
    7082      13.8757
    7083      13.3158
    7084      12.8799
    7085      13.1292
    7086      12.9515
    7087      12.9097
    7088      13.0444
    7089      13.1728
    7090      13.3292
    7091      13.2174
    7092      12.9417
    7093      13.2067
    7094      13.9255
    7095      13.7607
    7096      13.8730
    7097      13.6856
    7098      13.4508
    7099      13.2910
    7100      13.2213
    7101      13.8047
    7102      13.4974
    7103      13.5295
    7104      13.1936
    7105      13.5109
    7106      13.6901
    7107      13.5405
    7108      13.8807
    7109      13.2837
    7110      13.9846
    7111      14.6617
    7112      13.9546
    7113      13.4219
    7114      12.4989
    7115      13.1899
    7116      12.1601
    7117      12.4301
    7118      12.4756
    7119      12.0335
    7120      11.8209
    7121      11.9058
    7122      11.4187
    7123      11.2584
    7124      11.5862
    7125      11.3672
    7126      11.8744
    7127      11.1834
    7128      12.1293
    7129      12.0284
    7130      12.5391
    7131      12.2149
    7132      12.0590
    7133      12.1044
    7134      12.2317
    7135      11.5590
    7136      10.9424
    7137      11.4740
    7138      11.2276
    7139      11.7055
    7140      11.6219
    7141      11.6909
    7142      11.0617
    7143      11.1426
    7144      11.9640
    7145      11.4570
    7146      11.8060
    7147      12.3589
    7148      11.9744
    7149      12.0454
    7150      11.9994
    7151      11.9089
    7152      12.1202
    7153      11.1988
    7154      10.9617
    7155      10.8646
    7156      10.9668
    7157      11.2754
    7158      11.5519
    7159      11.4430
    7160      11.8883
    7161      11.4574
    7162      11.5195
    7163      11.4625
    7164      11.6931
    7165      11.4271
    7166      11.6302
    7167      11.4988
    7168      11.9079
    7169      12.8443
    7170      11.7820
    7171      12.6849
    7172      12.2628
    7173      12.2071
    7174      11.7735
    7175      12.0339
    7176      13.0406
    7177      13.2469
    7178      11.9586
    7179      12.5307
    7180      12.5118
    7181      12.3727
    7182      12.8157
    7183      12.6058
    7184      12.7858
    7185      12.7680
    7186      12.5790
    7187      11.7274
    7188      11.7021
    7189      11.7905
    7190      11.9158
    7191      11.9515
    7192      12.2436
    7193      12.4448
    7194      12.3431
    7195      12.5740
    7196      11.9809
    7197      11.9128
    7198      12.2688
    7199      12.8539
    7200      12.4810
    7201      12.5545
    7202      12.2128
    7203      12.4112
    7204      12.1903
    7205      12.5858
    7206      12.2190
    7207      12.7492
    7208      12.8435
    7209      11.5923
    7210      12.3209
    7211      12.6159
    7212      12.7505
    7213      12.6616
    7214      13.2280
    7215      12.7546
    7216      12.7747
    7217      12.9803
    7218      13.3762
    7219      13.2342
    7220      13.4414
    7221      13.1388
    7222      13.2745
    7223      13.1824
    7224      13.6803
    7225      13.1542
    7226      12.4757
    7227      13.3725
    7228      12.7121
    7229      13.2829
    7230      13.2340
    7231      13.2082
    7232      13.4873
    7233      13.0749
    7234      13.4597
    7235      12.7768
    7236      12.7923
    7237      12.7375
    7238      13.2140
    7239      13.0003
    7240      12.8302
    7241      12.9187
    7242      12.8149
    7243      13.0757
    7244      12.3583
    7245      12.7361
    7246      13.0752
    7247      13.0251
    7248      13.2750
    7249      12.9493
    7250      12.8434
    7251      12.9519
    7252      12.8975
    7253      12.7969
    7254      13.6088
    7255      13.1727
    7256      13.7822
    7257      14.0338
    7258      13.7296
    7259      14.6425
    7260      14.2444
    7261      13.5727
    7262      13.6280
    7263      13.6710
    7264      14.1531
    7265      14.9848
    7266      13.9282
    7267      13.3400
    7268      13.6218
    7269      13.5490
    7270      14.4522
    7271      13.2791
    7272      13.1329
    7273      14.4615
    7274      13.5045
    7275      13.7774
    7276      13.9588
    7277      13.4348
    7278      13.0681
    7279      13.3745
    7280      13.3917
    7281      13.3113
    7282      12.9474
    7283      13.5552
    7284      13.2275
    7285      12.5174
    7286      12.4497
    7287      13.1621
    7288      12.7357
    7289      12.4980
    7290      12.2512
    7291      12.3921
    7292      11.9196
    7293      12.4803
    7294      12.0534
    7295      12.1402
    7296      12.0891
    7297      12.9951
    7298      12.3636
    7299      12.1479
    7300      12.6395
    7301      12.2571
    7302      12.0584
    7303      12.1284
    7304      12.1812
    7305      11.5392
    7306      11.6833
    7307      11.9006
    7308      12.1181
    7309      12.4695
    7310      12.5677
    7311      11.9542
    7312      11.7829
    7313      12.3190
    7314      12.0486
    7315      12.3554
    7316      11.7072
    7317      11.4898
    7318      12.2295
    7319      11.7336
    7320      12.2497
    7321      12.1632
    7322      12.4367
    7323      12.2547
    7324      11.9924
    7325      12.1465
    7326      11.3193
    7327      11.2161
    7328      11.8096
    7329      12.1878
    7330      11.5467
    7331      12.2154
    7332      12.5769
    7333      11.8930
    7334      12.1480
    7335      12.0644
    7336      11.8883
    7337      11.1822
    7338      11.4618
    7339      11.0886
    7340      11.3299
    7341      10.8088
    7342      10.4459
    7343      10.6618
    7344      11.6626
    7345      11.4133
    7346      11.1537
    7347      10.8425
    7348      11.3055
    7349      11.4227
    7350      12.4070
    7351      11.8212
    7352      12.1291
    7353      11.5871
    7354      12.6190
    7355      11.7629
    7356      11.3601
    7357      11.0540
    7358      11.3597
    7359      11.5666
    7360      10.4782
    7361      11.4637
    7362      11.3046
    7363      11.1935
    7364      11.0111
    7365      11.3500
    7366      11.6582
    7367      11.8551
    7368      11.3712
    7369      11.6370
    7370      11.8181
    7371      11.6593
    7372      11.4838
    7373      11.4635
    7374      11.0578
    7375      11.2512
    7376      11.1359
    7377      11.2729
    7378      10.6042
    7379      10.8818
    7380      11.4754
    7381      11.2232
    7382      10.9955
    7383      11.6356
    7384      11.7799
    7385      12.1678
    7386      12.3661
    7387      11.8609
    7388      12.1346
    7389      11.5282
    7390      12.4084
    7391      12.6894
    7392      12.2882
    7393      11.6194
    7394      11.6820
    7395      12.3156
    7396      12.7130
    7397      12.8391
    7398      12.1473
    7399      12.4969
    7400      12.5248
    7401      12.4260
    7402      12.3295
    7403      12.3823
    7404      12.7210
    7405      12.3411
    7406      12.5690
    7407      13.0780
    7408      13.4141
    7409      12.7966
    7410      13.4868
    7411      13.7529
    7412      13.5667
    7413      13.0981
    7414      12.8359
    7415      12.5999
    7416      12.4320
    7417      12.9371
    7418      12.5836
    7419      13.0470
    7420      12.4896
    7421      12.7599
    7422      12.7015
    7423      12.5228
    7424      12.1088
    7425      11.8109
    7426      12.1121
    7427      11.8795
    7428      11.6772
    7429      11.8813
    7430      11.8551
    7431      11.9817
    7432      12.6522
    7433      12.0483
    7434      12.2250
    7435      12.2583
    7436      12.7308
    7437      12.0376
    7438      12.6341
    7439      13.0662
    7440      12.9775
    7441      12.9580
    7442      12.9393
    7443      12.8998
    7444      13.2278
    7445      13.0141
    7446      12.2387
    7447      11.9618
    7448      12.0346
    7449      12.1061
    7450      11.5275
    7451      12.0588
    7452      10.7478
    7453      11.7278
    7454      11.8403
    7455      11.0646
    7456      11.0325
    7457      11.1151
    7458      11.0860
    7459      11.1207
    7460      10.9859
    7461      11.0347
    7462      11.6903
    7463      11.6076
    7464      11.5663
    7465      11.7853
    7466      11.8436
    7467      12.1244
    7468      12.1901
    7469      12.2668
    7470      12.1084
    7471      12.5721
    7472      12.0616
    7473      12.4541
    7474      13.0215
    7475      12.6580
    7476      12.7181
    7477      12.8869
    7478      13.3773
    7479      13.2481
    7480      12.7185
    7481      12.7560
    7482      12.3382
    7483      12.0516
    7484      12.5238
    7485      12.4386
    7486      12.3203
    7487      11.5247
    7488      11.6409
    7489      12.8750
    7490      11.6127
    7491      11.7925
    7492      11.5781
    7493      11.8507
    7494      11.6786
    7495      11.3946
    7496      11.4774
    7497      11.5797
    7498      11.5973
    7499      11.4133
    7500      11.4619
    7501      11.5117
    7502      12.0542
    7503      12.1654
    7504      12.8381
    7505      12.7420
    7506      12.3132
    7507      12.5183
    7508      12.3846
    7509      12.7831
    7510      12.6698
    7511      11.9241
    7512      11.9561
    7513      12.4353
    7514      12.2988
    7515      11.7747
    7516      12.1923
    7517      12.7352
    7518      12.3838
    7519      12.3221
    7520      11.6786
    7521      11.8640
    7522      11.8469
    7523      12.6019
    7524      12.0438
    7525      12.2759
    7526      11.9088
    7527      12.0109
    7528      12.0145
    7529      12.1566
    7530      12.1956
    7531      12.2895
    7532      11.8785
    7533      12.5682
    7534      12.3127
    7535      12.0302
    7536      11.7759
    7537      12.1796
    7538      12.0105
    7539      11.8500
    7540      12.3056
    7541      11.7283
    7542      12.4337
    7543      11.8185
    7544      11.6608
    7545      11.8949
    7546      11.7793
    7547      12.3790
    7548      12.6546
    7549      12.8859
    7550      12.5256
    7551      12.7573
    7552      12.6917
    7553      12.5631
    7554      12.4046
    7555      12.5684
    7556      12.5565
    7557      12.1582
    7558      12.7628
    7559      12.3904
    7560      12.7004
    7561      12.8922
    7562      12.4299
    7563      12.7046
    7564      12.4308
    7565      13.0297
    7566      12.5559
    7567      13.5604
    7568      13.6491
    7569      12.9786
    7570      13.1191
    7571      12.0636
    7572      11.9678
    7573      12.1407
    7574      13.0598
    7575      12.2741
    7576      12.4270
    7577      12.9181
    7578      12.3991
    7579      12.8349
    7580      12.9948
    7581      12.9898
    7582      12.2483
    7583      12.6284
    7584      12.5926
    7585      12.7856
    7586      13.3210
    7587      12.8310
    7588      13.0342
    7589      14.0240
    7590      13.1447
    7591      13.3006
    7592      13.4304
    7593      13.6347
    7594      14.2022
    7595      13.3288
    7596      13.4426
    7597      13.4265
    7598      13.1092
    7599      13.7280
    7600      13.4313
    7601      14.3418
    7602      13.9667
    7603      13.4413
    7604      13.5508
    7605      13.6074
    7606      13.8707
    7607      13.5914
    7608      12.6398
    7609      12.8996
    7610      12.9355
    7611      12.5865
    7612      13.5470
    7613      12.5442
    7614      12.3022
    7615      12.9076
    7616      11.7613
    7617      12.7617
    7618      12.4946
    7619      12.1548
    7620      11.5923
    7621      12.0971
    7622      12.0858
    7623      12.5691
    7624      12.7671
    7625      12.7877
    7626      13.5449
    7627      13.3372
    7628      12.9702
    7629      12.7523
    7630      12.8808
    7631      13.1204
    7632      12.5473
    7633      12.2772
    7634      12.9758
    7635      12.2957
    7636      12.2712
    7637      12.9155
    7638      13.3524
    7639      13.1665
    7640      12.9633
    7641      12.7946
    7642      12.7504
    7643      13.0088
    7644      13.2431
    7645      13.6402
    7646      13.2262
    7647      13.1124
    7648      13.2440
    7649      13.1119
    7650      13.0188
    7651      13.2286
    7652      13.9112
    7653      13.2333
    7654      13.8993
    7655      14.0512
    7656      13.3602
    7657      13.7414
    7658      13.9372
    7659      13.8174
    7660      13.6343
    7661      13.3204
    7662      12.7787
    7663      13.5056
    7664      12.9501
    7665      11.8844
    7666      12.8553
    7667      12.0886
    7668      12.0795
    7669      12.6906
    7670      12.8915
    7671      12.8220
    7672      13.4149
    7673      13.8180
    7674      13.0108
    7675      13.5900
    7676      13.8903
    7677      13.6759
    7678      14.0981
    7679      13.1900
    7680      13.1197
    7681      13.2658
    7682      13.2233
    7683      13.4830
    7684      13.4572
    7685      12.6896
    7686      12.9313
    7687      13.4148
    7688      12.6154
    7689      13.4813
    7690      13.2298
    7691      12.7336
    7692      12.7232
    7693      13.0228
    7694      12.6972
    7695      12.9553
    7696      12.8721
    7697      12.6689
    7698      12.4844
    7699      13.1942
    7700      12.9627
    7701      13.2173
    7702      13.8186
    7703      13.9078
    7704      13.3472
    7705      13.2929
    7706      12.9365
    7707      13.2835
    7708      13.0732
    7709      12.9817
    7710      13.4533
    7711      12.8287
    7712      12.9557
    7713      13.1923
    7714      13.6642
    7715      13.5319
    7716      13.9458
    7717      13.7218
    7718      13.4857
    7719      13.6097
    7720      13.4631
    7721      12.8433
    7722      13.8034
    7723      12.7231
    7724      13.1374
    7725      13.2134
    7726      13.3334
    7727      13.4094
    7728      13.3371
    7729      13.0949
    7730      13.9462
    7731      13.6161
    7732      13.1672
    7733      13.1497
    7734      13.4184
    7735      13.5542
    7736      13.2475
    7737      13.1351
    7738      12.6986
    7739      12.6210
    7740      13.0919
    7741      12.6713
    7742      13.2840
    7743      13.0335
    7744      12.7134
    7745      12.8798
    7746      11.9893
    7747      12.4736
    7748      12.5680
    7749      12.5081
    7750      13.2497
    7751      12.8464
    7752      12.7782
    7753      12.2846
    7754      12.1078
    7755      12.2169
    7756      11.8513
    7757      11.3153
    7758      11.7936
    7759      11.0450
    7760      10.9170
    7761      10.7791
    7762      10.6138
    7763      10.7722
    7764      10.6336
    7765      10.5949
    7766      10.2005
    7767      10.1159
    7768      10.5646
    7769      10.7893
    7770      11.2810
    7771      11.2409
    7772      11.4818
    7773      11.8698
    7774      11.0929
    7775      11.3386
    7776      11.3833
    7777      12.2472
    7778      12.3533
    7779      12.5696
    7780      12.4406
    7781      12.1871
    7782      12.9456
    7783      12.4650
    7784      12.6756
    7785      12.0156
    7786      12.9107
    7787      12.2570
    7788      12.3371
    7789      11.4557
    7790      11.1553
    7791      11.5869
    7792      11.4817
    7793      11.7828
    7794      12.1377
    7795      12.4407
    7796      12.3962
    7797      12.7752
    7798      12.1898
    7799      12.0119
    7800      12.8536
    7801      12.4277
    7802      12.3599
    7803      12.0714
    7804      10.7816
    7805      11.2261
    7806      11.6463
    7807      11.8283
    7808      12.2790
    7809      11.6594
    7810      11.7247
    7811      11.4220
    7812      11.1520
    7813      10.9659
    7814      10.5576
    7815      11.7847
    7816      12.0528
    7817      11.8107
    7818      11.8012
    7819      11.8620
    7820      11.8314
    7821      12.4520
    7822      12.2649
    7823      12.3914
    7824      12.3349
    7825      12.2221
    7826      12.1593
    7827      11.3372
    7828      12.0532
    7829      11.5820
    7830      12.2521
    7831      12.8633
    7832      12.4368
    7833      12.3951
    7834      12.6415
    7835      12.9520
    7836      13.1010
    7837      13.0909
    7838      12.3198
    7839      12.7494
    7840      12.9231
    7841      12.7863
    7842      13.7038
    7843      13.5829
    7844      13.5280
    7845      14.1080
    7846      13.2781
    7847      13.2489
    7848      13.7729
    7849      13.4392
    7850      13.6769
    7851      13.6811
    7852      13.6677
    7853      13.5832
    7854      13.5341
    7855      13.4313
    7856      12.5050
    7857      12.6731
    7858      13.7588
    7859      13.0289
    7860      12.9703
    7861      12.8282
    7862      12.9386
    7863      13.1934
    7864      12.5646
    7865      13.1345
    7866      13.0971
    7867      13.3849
    7868      13.5188
    7869      14.0308
    7870      12.7237
    7871      13.9430
    7872      13.3961
    7873      13.3454
    7874      12.8465
    7875      12.8667
    7876      13.5816
    7877      13.2377
    7878      13.6462
    7879      13.5527
    7880      13.7408
    7881      13.3140
    7882      13.1584
    7883      13.4269
    7884      13.3345
    7885      14.2276
    7886      13.3613
    7887      13.6850
    7888      13.4355
    7889      13.5074
    7890      13.7034
    7891      13.7516
    7892      14.1456
    7893      13.4966
    7894      13.4334
    7895      13.6565
    7896      13.5516
    7897      13.6323
    7898      14.1609
    7899      14.4139
    7900      14.5543
    7901      15.4791
    7902      15.1226
    7903      14.1960
    7904      14.1856
    7905      14.1668
    7906      14.5758
    7907      14.1132
    7908      14.5980
    7909      14.2493
    7910      13.9207
    7911      13.6832
    7912      14.3317
    7913      14.3759
    7914      14.5502
    7915      14.3703
    7916      14.0639
    7917      13.8307
    7918      15.3880
    7919      14.7058
    7920      13.8856
    7921      14.5299
    7922      13.9725
    7923      14.7456
    7924      13.5998
    7925      13.3822
    7926      13.2513
    7927      14.0207
    7928      14.4879
    7929      14.1564
    7930      14.0398
    7931      14.2798
    7932      14.2898
    7933      14.1341
    7934      14.0338
    7935      13.9756
    7936      14.9953
    7937      14.3994
    7938      14.1944
    7939      14.1278
    7940      13.6414
    7941      13.6652
    7942      13.5428
    7943      13.3789
    7944      12.9847
    7945      13.5672
    7946      13.3332
    7947      12.6332
    7948      12.7220
    7949      13.7107
    7950      13.7653
    7951      14.4595
    7952      14.0034
    7953      13.4207
    7954      13.2805
    7955      13.6203
    7956      13.7909
    7957      13.3138
    7958      13.6008
    7959      13.3811
    7960      13.0255
    7961      13.4787
    7962      13.9420
    7963      14.0080
    7964      13.9642
    7965      13.9192
    7966      13.9911
    7967      14.3001
    7968      14.2177
    7969      13.7616
    7970      13.5805
    7971      13.4748
    7972      14.2907
    7973      13.7227
    7974      13.9252
    7975      14.8375
    7976      14.7147
    7977      14.0377
    7978      14.5021
    7979      14.7431
    7980      14.5721
    7981      15.1887
    7982      14.3193
    7983      14.4132
    7984      14.8563
    7985      13.8652
    7986      14.0434
    7987      13.6888
    7988      14.6689
    7989      14.0509
    7990      13.6955
    7991      14.1068
    7992      13.4897
    7993      13.7604
    7994      13.3115
    7995      13.3652
    7996      12.8465
    7997      13.2371
    7998      13.3541
    7999      12.5926
    8000      13.2129
    8001      12.9095
    8002      13.7454
    8003      12.9952
    8004      13.1262
    8005      13.8874
    8006      14.2374
    8007      13.8085
    8008      13.9628
    8009      14.3489
    8010      14.1848
    8011      14.5135
    8012      13.9819
    8013      14.1845
    8014      14.1331
    8015      14.3448
    8016      13.7550
    8017      13.9513
    8018      13.6400
    8019      13.9899
    8020      13.8803
    8021      14.1463
    8022      13.2168
    8023      13.1117
    8024      14.2966
    8025      13.9058
    8026      13.9473
    8027      13.4633
    8028      13.9017
    8029      13.2540
    8030      13.1305
    8031      12.9278
    8032      13.7012
    8033      13.8447
    8034      13.9697
    8035      13.6338
    8036      14.2318
    8037      13.6882
    8038      13.0850
    8039      13.7337
    8040      14.0101
    8041      13.7012
    8042      13.8705
    8043      14.3063
    8044      14.8477
    8045      14.6288
    8046      14.5737
    8047      14.7048
    8048      14.3541
    8049      14.4627
    8050      14.4046
    8051      14.4424
    8052      14.5124
    8053      14.1679
    8054      13.5410
    8055      14.2777
    8056      13.9465
    8057      13.3445
    8058      13.7068
    8059      14.9113
    8060      14.0898
    8061      14.1533
    8062      14.2657
    8063      14.2904
    8064      13.6649
    8065      13.7902
    8066      14.4245
    8067      13.6654
    8068      13.9194
    8069      13.5766
    8070      13.6252
    8071      13.5202
    8072      13.0464
    8073      13.9544
    8074      13.5606
    8075      13.3511
    8076      12.9069
    8077      12.9457
    8078      13.2043
    8079      13.5405
    8080      13.3072
    8081      13.0647
    8082      13.8676
    8083      13.2889
    8084      13.0076
    8085      13.6801
    8086      12.9092
    8087      13.1802
    8088      12.7060
    8089      13.5042
    8090      13.8668
    8091      13.7045
    8092      13.9538
    8093      13.3545
    8094      13.4336
    8095      13.6342
    8096      13.3788
    8097      13.3834
    8098      13.5652
    8099      13.2524
    8100      13.6450
    8101      13.7904
    8102      14.4607
    8103      15.0898
    8104      14.7496
    8105      14.0762
    8106      14.1523
    8107      14.0465
    8108      14.3309
    8109      13.9157
    8110      14.0095
    8111      14.4101
    8112      14.4525
    8113      14.6836
    8114      13.9665
    8115      14.6358
    8116      13.8396
    8117      14.2704
    8118      14.2993
    8119      14.0492
    8120      13.9648
    8121      14.3069
    8122      13.9163
    8123      14.2349
    8124      14.4234
    8125      14.1379
    8126      14.2162
    8127      14.6221
    8128      14.5099
    8129      14.8822
    8130      14.6153
    8131      14.9579
    8132      14.5819
    8133      13.9552
    8134      13.8868
    8135      13.6633
    8136      13.6998
    8137      13.5062
    8138      13.4459
    8139      13.6890
    8140      12.9459
    8141      13.7680
    8142      12.7850
    8143      13.1283
    8144      12.6315
    8145      13.3683
    8146      13.5328
    8147      13.5994
    8148      13.1423
    8149      13.8115
    8150      13.4506
    8151      14.1030
    8152      13.5370
    8153      13.7427
    8154      14.0218
    8155      14.1498
    8156      15.0407
    8157      14.5478
    8158      14.3126
    8159      13.8889
    8160      13.5120
    8161      13.4627
    8162      13.6810
    8163      13.7326
    8164      14.1560
    8165      14.1663
    8166      13.9095
    8167      14.1147
    8168      14.0880
    8169      13.8112
    8170      13.6020
    8171      13.7806
    8172      13.2784
    8173      13.4778
    8174      13.3645
    8175      13.3993
    8176      13.8067
    8177      14.0511
    8178      13.9454
    8179      13.7369
    8180      13.7863
    8181      13.6623
    8182      14.3038
    8183      13.5235
    8184      13.4079
    8185      12.8123
    8186      12.9365
    8187      13.0399
    8188      12.6105
    8189      12.8935
    8190      12.7063
    8191      12.7930
    8192      12.6587
    8193      13.0351
    8194      12.8394
    8195      12.6701
    8196      12.3422
    8197      12.4855
    8198      12.8924
    8199      12.0856
    8200      12.2767
    8201      12.5814
    8202      12.2240
    8203      13.1702
    8204      12.5251
    8205      13.2131
    8206      12.8961
    8207      13.1568
    8208      12.6730
    8209      13.0573
    8210      13.4024
    8211      13.3690
    8212      13.7897
    8213      13.2125
    8214      13.1518
    8215      13.1902
    8216      13.3115
    8217      13.0209
    8218      13.3320
    8219      13.2286
    8220      13.4885
    8221      14.0514
    8222      13.5878
    8223      12.9762
    8224      12.9326
    8225      12.4689
    8226      13.2644
    8227      12.8913
    8228      12.9072
    8229      12.7306
    8230      12.6769
    8231      12.6182
    8232      12.6136
    8233      12.2842
    8234      12.3637
    8235      12.1102
    8236      12.5291
    8237      12.4760
    8238      12.2079
    8239      12.3538
    8240      12.6142
    8241      12.1014
    8242      12.1270
    8243      12.2122
    8244      12.4418
    8245      12.6880
    8246      12.5617
    8247      12.5442
    8248      13.2129
    8249      12.0228
    8250      12.1771
    8251      11.8779
    8252      12.5983
    8253      12.0046
    8254      12.6998
    8255      12.6122
    8256      12.4964
    8257      12.8311
    8258      13.1145
    8259      13.2365
    8260      13.5170
    8261      12.9041
    8262      12.6171
    8263      12.9007
    8264      13.2371
    8265      13.2705
    8266      13.7895
    8267      13.8901
    8268      14.3507
    8269      13.8501
    8270      13.0205
    8271      12.9558
    8272      13.5123
    8273      13.6977
    8274      13.5263
    8275      13.7896
    8276      13.5361
    8277      13.4983
    8278      13.9282
    8279      14.7411
    8280      14.2224
    8281      13.6217
    8282      14.2080
    8283      14.7222
    8284      13.9322
    8285      13.5447
    8286      13.4177
    8287      13.3371
    8288      13.2910
    8289      13.8643
    8290      14.6914
    8291      13.8658
    8292      14.4013
    8293      14.5063
    8294      14.1801
    8295      13.8594
    8296      14.3155
    8297      14.7737
    8298      14.0392
    8299      14.3162
    8300      13.7839
    8301      13.4221
    8302      13.8243
    8303      13.4644
    8304      14.0229
    8305      14.4341
    8306      14.7385
    8307      13.5366
    8308      13.4535
    8309      13.6873
    8310      14.2767
    8311      14.0548
    8312      14.0012
    8313      14.3599
    8314      14.2256
    8315      14.7723
    8316      14.7926
    8317      14.1688
    8318      14.1081
    8319      15.1505
    8320      14.5113
    8321      14.2976
    8322      13.9987
    8323      13.9908
    8324      13.7369
    8325      14.2883
    8326      14.3674
    8327      13.8631
    8328      14.0772
    8329      14.0778
    8330      13.8894
    8331      14.0630
    8332      14.4766
    8333      14.3481
    8334      14.5954
    8335      13.4020
    8336      13.5751
    8337      13.7994
    8338      13.9296
    8339      13.4325
    8340      13.8273
    8341      14.1853
    8342      15.1880
    8343      13.8729
    8344      13.8744
    8345      13.7567
    8346      14.3553
    8347      13.5284
    8348      14.1506
    8349      14.2385
    8350      14.2275
    8351      14.2370
    8352      14.5276
    8353      14.2149
    8354      13.6929
    8355      14.3337
    8356      13.9333
    8357      14.2252
    8358      14.4538
    8359      14.6083
    8360      15.5813
    8361      15.3976
    8362      14.3345
    8363      14.2403
    8364      14.2532
    8365      13.9637
    8366      14.5055
    8367      14.8318
    8368      14.4175
    8369      14.3972
    8370      14.5978
    8371      15.0564
    8372      14.1569
    8373      14.1154
    8374      13.5177
    8375      12.9706
    8376      12.9292
    8377      12.7229
    8378      12.9793
    8379      12.9168
    8380      12.3471
    8381      12.4013
    8382      12.2806
    8383      11.9000
    8384      11.6203
    8385      11.7403
    8386      11.9470
    8387      12.0171
    8388      12.7361
    8389      12.6300
    8390      13.1770
    8391      12.6751
    8392      12.6923
    8393      12.4879
    8394      12.8693
    8395      12.8934
    8396      12.9294
    8397      12.3768
    8398      12.5979
    8399      12.3142
    8400      12.8367
    8401      12.0230
    8402      12.0088
    8403      11.9619
    8404      12.0357
    8405      11.6604
    8406      12.2050
    8407      12.5232
    8408      12.3953
    8409      12.3478
    8410      12.1441
    8411      11.9709
    8412      12.4725
    8413      11.7861
    8414      11.6651
    8415      11.9930
    8416      11.9739
    8417      11.3433
    8418      11.1835
    8419      10.9496
    8420      11.6928
    8421      10.9750
    8422      11.2043
    8423      11.5238
    8424      11.0527
    8425      11.2489
    8426      11.4954
    8427      11.0060
    8428      10.5821
    8429      10.9034
    8430      10.8763
    8431      11.4652
    8432      10.8590
    8433      10.6046
    8434      11.3797
    8435      11.0863
    8436      10.8586
    8437      10.8649
    8438      11.3680
    8439      10.9581
    8440      10.8817
    8441      10.4406
    8442      10.6161
    8443      10.1838
    8444      10.6264
    8445      11.2006
    8446      11.4510
    8447      11.8086
    8448      12.2211
    8449      12.7017
    8450      12.1479
    8451      12.0942
    8452      12.2905
    8453      12.5976
    8454      11.3092
    8455      12.4188
    8456      12.3939
    8457      12.2625
    8458      12.2235
    8459      11.8309
    8460      11.4000
    8461      11.4022
    8462      11.7584
    8463      11.5968
    8464      11.4692
    8465      11.6123
    8466      11.7870
    8467      11.1875
    8468      11.5484
    8469      11.2689
    8470      11.6457
    8471      11.9351
    8472      11.1737
    8473      11.5113
    8474      11.1146
    8475      11.7559
    8476      11.7095
    8477      11.6911
    8478      11.9852
    8479      11.3708
    8480      11.9054
    8481      11.2302
    8482      10.9857
    8483      11.3896
    8484      10.8132
    8485      11.7906
    8486      11.3921
    8487      11.6931
    8488      11.8811
    8489      11.2774
    8490      11.2291
    8491      11.4581
    8492      11.2287
    8493      11.7716
    8494      11.8163
    8495      12.2806
    8496      12.3828
    8497      11.7472
    8498      12.3019
    8499      11.9377
    8500      11.7715
    8501      12.2529
    8502      12.3784
    8503      13.2115
    8504      13.1501
    8505      13.0048
    8506      12.7984
    8507      13.1398
    8508      13.9330
    8509      13.0743
    8510      14.1854
    8511      13.8947
    8512      13.2422
    8513      13.6926
    8514      13.8908
    8515      13.9042
    8516      13.8334
    8517      13.6438
    8518      13.7740
    8519      13.4216
    8520      13.4988
    8521      13.4388
    8522      13.0050
    8523      13.3973
    8524      13.9145
    8525      13.5051
    8526      13.5568
    8527      13.7344
    8528      13.6597
    8529      13.3846
    8530      13.5195
    8531      13.6140
    8532      14.2284
    8533      14.4410
    8534      14.4830
    8535      14.0339
    8536      14.0603
    8537      13.7016
    8538      13.7702
    8539      13.6102
    8540      13.5388
    8541      13.1046
    8542      12.8778
    8543      13.2980
    8544      13.2503
    8545      13.5529
    8546      13.4311
    8547      13.3947
    8548      13.2641
    8549      13.0450
    8550      12.7083
    8551      12.6460
    8552      12.6463
    8553      12.4785
    8554      13.1588
    8555      12.6681
    8556      12.7934
    8557      12.2226
    8558      12.8171
    8559      12.1371
    8560      12.8740
    8561      12.9422
    8562      12.9789
    8563      12.7672
    8564      12.5322
    8565      13.2487
    8566      13.5035
    8567      12.5807
    8568      12.5971
    8569      13.3355
    8570      12.7647
    8571      12.9545
    8572      13.2872
    8573      13.0808
    8574      13.6707
    8575      13.5857
    8576      12.8800
    8577      12.9960
    8578      13.2457
    8579      12.8754
    8580      12.9423
    8581      13.0292
    8582      13.1337
    8583      12.9476
    8584      13.0122
    8585      12.8716
    8586      13.2631
    8587      13.4494
    8588      13.5103
    8589      13.4484
    8590      12.9987
    8591      13.5381
    8592      12.7723
    8593      13.0926
    8594      12.9483
    8595      12.3709
    8596      13.3899
    8597      13.0392
    8598      13.3261
    8599      13.2614
    8600      13.4258
    8601      13.4977
    8602      13.6801
    8603      13.8320
    8604      13.8926
    8605      13.4075
    8606      13.6599
    8607      13.8884
    8608      13.6797
    8609      14.3014
    8610      14.7373
    8611      14.2863
    8612      14.6453
    8613      14.3947
    8614      14.1184
    8615      14.0791
    8616      13.7722
    8617      14.3734
    8618      14.6050
    8619      14.7582
    8620      14.4157
    8621      13.9991
    8622      13.7402
    8623      13.6095
    8624      14.1336
    8625      12.8735
    8626      13.3341
    8627      13.2509
    8628      13.5739
    8629      13.6248
    8630      13.3803
    8631      13.1617
    8632      13.8379
    8633      13.4734
    8634      14.3250
    8635      14.0261
    8636      13.0419
    8637      13.7681
    8638      13.9332
    8639      13.5509
    8640      13.5784
    8641      13.3145
    8642      13.1457
    8643      13.0260
    8644      13.4128
    8645      12.3713
    8646      12.3384
    8647      12.1016
    8648      12.5353
    8649      11.9584
    8650      12.1931
    8651      12.0768
    8652      12.0626
    8653      11.6939
    8654      11.9779
    8655      12.4229
    8656      12.0124
    8657      11.9226
    8658      11.4921
    8659      12.6414
    8660      12.3839
    8661      12.6094
    8662      13.3340
    8663      13.4814
    8664      12.9421
    8665      12.7447
    8666      13.2277
    8667      13.4318
    8668      12.9537
    8669      13.3802
    8670      12.6484
    8671      12.9971
    8672      13.0872
    8673      13.5909
    8674      13.6296
    8675      13.6874
    8676      14.2147
    8677      13.6848
    8678      13.0012
    8679      13.0256
    8680      12.9445
    8681      12.4505
    8682      12.9521
    8683      12.5474
    8684      12.6017
    8685      12.4447
    8686      12.8896
    8687      12.9966
    8688      13.4177
    8689      13.7859
    8690      13.1162
    8691      12.8785
    8692      12.9926
    8693      13.1698
    8694      13.1305
    8695      13.4035
    8696      13.3378
    8697      13.2876
    8698      13.6795
    8699      13.7841
    8700      13.2822
    8701      12.7988
    8702      12.7929
    8703      13.5452
    8704      13.5448
    8705      12.6788
    8706      13.5606
    8707      13.4820
    8708      13.1306
    8709      13.6759
    8710      13.4283
    8711      13.9806
    8712      13.9275
    8713      14.0161
    8714      13.6948
    8715      13.5156
    8716      13.4960
    8717      13.3898
    8718      13.4515
    8719      13.1909
    8720      12.8198
    8721      13.7042
    8722      13.3392
    8723      13.1579
    8724      13.8114
    8725      13.5162
    8726      12.6446
    8727      12.7243
    8728      13.0899
    8729      12.9527
    8730      12.6183
    8731      12.7426
    8732      13.0588
    8733      13.7044
    8734      13.6748
    8735      13.0244
    8736      12.6931
    8737      12.0131
    8738      11.9558
    8739      12.0333
    8740      11.5379
    8741      11.0878
    8742      11.5503
    8743      11.3952
    8744      12.1960
    8745      11.5889
    8746      11.2912
    8747      10.8767
    8748      11.2759
    8749      11.4954
    8750      11.6310
    8751      11.7475
    8752      11.3936
    8753      11.3435
    8754      11.6476
    8755      11.8832
    8756      11.4685
    8757      11.3581
    8758      11.9169
    8759      12.1941
    8760      12.0590
    8761      11.7987
    8762      10.9559
    8763      11.0694
    8764      11.0017
    8765      11.3584
    8766      11.2256
    8767      11.8538
    8768      11.6456
    8769      11.6766
    8770      11.4988
    8771      11.5949
    8772      10.5709
    8773      11.1524
    8774      11.1663
    8775      10.7341
    8776      11.6013
    8777      11.8701
    8778      11.5860
    8779      11.5647
    8780      11.6045
    8781      11.9450
    8782      11.6073
    8783      11.5693
    8784      11.6910
    8785      11.6717
    8786      11.7911
    8787      12.7224
    8788      11.6262
    8789      11.1715
    8790      11.5464
    8791      11.7903
    8792      11.8848
    8793      11.8514
    8794      11.4065
    8795      11.4186
    8796      11.5625
    8797      12.2890
    8798      12.2867
    8799      12.5923
    8800      12.3439
    8801      11.7713
    8802      11.1336
    8803      12.2274
    8804      11.6807
    8805      12.6416
    8806      13.1808
    8807      12.9757
    8808      12.5490
    8809      12.9061
    8810      12.7075
    8811      12.8545
    8812      13.0488
    8813      12.8081
    8814      12.8150
    8815      12.5461
    8816      12.3774
    8817      12.6701
    8818      12.8156
    8819      12.7649
    8820      12.2662
    8821      13.3339
    8822      12.4737
    8823      12.9247
    8824      12.3974
    8825      12.9595
    8826      13.0755
    8827      12.8284
    8828      12.7225
    8829      13.0777
    8830      12.7248
    8831      13.4776
    8832      13.0029
    8833      13.3994
    8834      13.5737
    8835      13.7806
    8836      14.1754
    8837      13.7604
    8838      13.1858
    8839      13.7885
    8840      13.8645
    8841      13.2019
    8842      13.8922
    8843      13.8160
    8844      14.2473
    8845      13.7376
    8846      13.7657
    8847      13.3839
    8848      13.2824
    8849      13.3849
    8850      13.4024
    8851      13.3999
    8852      13.8676
    8853      13.3817
    8854      13.7130
    8855      13.7536
    8856      13.2307
    8857      13.2612
    8858      13.4002
    8859      12.9576
    8860      13.4886
    8861      13.5916
    8862      13.1843
    8863      13.5173
    8864      13.2169
    8865      13.5110
    8866      13.7618
    8867      14.4166
    8868      13.8613
    8869      13.6322
    8870      14.2021
    8871      13.9454
    8872      13.8504
    8873      13.6977
    8874      14.0922
    8875      13.8451
    8876      13.3119
    8877      13.7502
    8878      14.4326
    8879      14.2134
    8880      14.1470
    8881      14.5071
    8882      14.4014
    8883      14.5214
    8884      14.7606
    8885      13.8394
    8886      14.3311
    8887      13.8051
    8888      13.4316
    8889      13.3479
    8890      13.7971
    8891      13.6158
    8892      13.5096
    8893      13.2646
    8894      13.2606
    8895      13.7320
    8896      14.0923
    8897      13.4854
    8898      12.9849
    8899      13.4420
    8900      14.1767
    8901      13.3270
    8902      12.9559
    8903      12.5025
    8904      13.5319
    8905      13.1456
    8906      13.0402
    8907      13.5633
    8908      12.7299
    8909      13.1128
    8910      12.8967
    8911      12.6861
    8912      12.7041
    8913      12.6936
    8914      12.0638
    8915      12.5764
    8916      12.2726
    8917      12.0272
    8918      12.1939
    8919      12.8224
    8920      12.1750
    8921      12.9403
    8922      12.7019
    8923      12.6247
    8924      12.7614
    8925      11.8586
    8926      12.0938
    8927      12.0225
    8928      12.5127
    8929      12.6101
    8930      12.4293
    8931      12.8526
    8932      13.3416
    8933      13.6172
    8934      13.3551
    8935      13.4225
    8936      13.5471
    8937      14.5840
    8938      14.0236
    8939      14.2657
    8940      13.3863
    8941      13.8757
    8942      13.6998
    8943      13.8716
    8944      14.1208
    8945      14.0107
    8946      14.2759
    8947      14.5011
    8948      14.0303
    8949      14.1815
    8950      14.3871
    8951      14.1665
    8952      14.3830
    8953      15.1849
    8954      13.9050
    8955      14.4167
    8956      14.7082
    8957      13.8527
    8958      14.7534
    8959      13.6568
    8960      13.7949
    8961      13.8546
    8962      14.3422
    8963      14.2247
    8964      14.4325
    8965      14.3288
    8966      14.5045
    8967      14.4835
    8968      13.5020
    8969      13.4379
    8970      13.9214
    8971      13.6739
    8972      13.8404
    8973      14.5004
    8974      14.0588
    8975      14.2395
    8976      15.2998
    8977      14.8692
    8978      13.8249
    8979      14.1380
    8980      13.3152
    8981      13.4891
    8982      13.6793
    8983      13.4667
    8984      13.7016
    8985      13.9418
    8986      13.5401
    8987      13.4531
    8988      13.1934
    8989      13.9943
    8990      14.7236
    8991      13.6776
    8992      14.5447
    8993      13.8993
    8994      13.3660
    8995      13.4547
    8996      13.7301
    8997      13.3284
    8998      13.7149
    8999      13.5082
    9000      13.5863
    9001      13.8501
    9002      13.7886
    9003      13.9804
    9004      13.6938
    9005      14.3844
    9006      13.3881
    9007      13.8460
    9008      13.4998
    9009      13.2861
    9010      13.5371
    9011      14.1294
    9012      14.4463
    9013      14.2302
    9014      14.2418
    9015      14.5324
    9016      15.1955
    9017      14.8897
    9018      14.4195
    9019      14.1062
    9020      15.1072
    9021      14.5765
    9022      15.0908
    9023      14.9870
    9024      13.9049
    9025      14.1768
    9026      14.1849
    9027      14.1267
    9028      13.6395
    9029      13.6046
    9030      13.0277
    9031      13.5863
    9032      13.6487
    9033      13.7456
    9034      13.9954
    9035      14.9869
    9036      15.1121
    9037      14.6624
    9038      13.5647
    9039      14.0339
    9040      13.8705
    9041      13.6337
    9042      14.0072
    9043      13.4305
    9044      13.8175
    9045      13.9379
    9046      13.4011
    9047      13.4169
    9048      13.8094
    9049      13.3578
    9050      13.3850
    9051      12.6579
    9052      13.4961
    9053      13.0168
    9054      13.3639
    9055      13.4407
    9056      12.9132
    9057      13.9289
    9058      14.0100
    9059      13.8223
    9060      14.1118
    9061      14.2678
    9062      13.7863
    9063      14.1896
    9064      14.1109
    9065      13.7142
    9066      13.6194
    9067      14.0779
    9068      13.2473
    9069      13.4366
    9070      13.7900
    9071      12.7506
    9072      12.6909
    9073      12.3167
    9074      13.4929
    9075      13.1698
    9076      13.3451
    9077      13.1412
    9078      12.8351
    9079      12.7043
    9080      12.5144
    9081      12.6930
    9082      13.2326
    9083      12.3157
    9084      12.4085
    9085      12.5306
    9086      12.2516
    9087      12.5768
    9088      11.9178
    9089      12.1977
    9090      12.1970
    9091      12.6654
    9092      12.1144
    9093      12.2426
    9094      12.6373
    9095      12.1068
    9096      12.5884
    9097      12.0098
    9098      11.6529
    9099      11.5601
    9100      12.1668
    9101      12.0867
    9102      12.5153
    9103      12.4052
    9104      11.5751
    9105      11.8999
    9106      11.2630
    9107      11.5318
    9108      11.7917
    9109      12.3454
    9110      12.4292
    9111      12.6947
    9112      11.9983
    9113      12.3649
    9114      12.0811
    9115      11.7895
    9116      11.7535
    9117      11.8774
    9118      12.3153
    9119      12.1833
    9120      12.3041
    9121      11.6232
    9122      12.4606
    9123      12.2712
    9124      11.9751
    9125      12.1782
    9126      11.3196
    9127      11.3458
    9128      11.2449
    9129      11.1389
    9130      10.6159
    9131      10.9639
    9132      10.8897
    9133      10.7875
    9134      11.0361
    9135      10.9686
    9136      11.3303
    9137      11.5532
    9138      11.7549
    9139      11.4848
    9140      11.5795
    9141      12.3859
    9142      12.2344
    9143      12.0194
    9144      11.6020
    9145      12.2694
    9146      12.9475
    9147      12.8236
    9148      12.5136
    9149      13.1153
    9150      12.6882
    9151      13.2028
    9152      12.7540
    9153      12.3140
    9154      12.8843
    9155      12.4888
    9156      12.9800
    9157      13.2455
    9158      12.3815
    9159      12.4940
    9160      12.1715
    9161      12.0333
    9162      12.2585
    9163      12.3798
    9164      12.4797
    9165      12.6001
    9166      12.4454
    9167      12.9429
    9168      13.2328
    9169      12.6790
    9170      12.7196
    9171      12.0631
    9172      12.5690
    9173      12.8954
    9174      12.7316
    9175      12.4291
    9176      12.6582
    9177      12.5102
    9178      12.2683
    9179      12.8127
    9180      13.0183
    9181      12.1585
    9182      12.1739
    9183      11.6126
    9184      11.4473
    9185      10.8021
    9186      11.0217
    9187      11.8111
    9188      12.0551
    9189      12.0187
    9190      12.4099
    9191      11.6812
    9192      12.2825
    9193      11.4422
    9194      12.5360
    9195      12.3042
    9196      11.9218
    9197      11.9358
    9198      12.3640
    9199      12.3223
    9200      12.5299
    9201      11.6565
    9202      11.8541
    9203      12.3872
    9204      12.2361
    9205      11.6476
    9206      11.6668
    9207      12.1729
    9208      12.1346
    9209      11.9653
    9210      12.0284
    9211      11.3374
    9212      11.9136
    9213      12.8519
    9214      12.8888
    9215      12.5181
    9216      12.3920
    9217      12.3116
    9218      13.0795
    9219      12.2784
    9220      11.9425
    9221      12.5535
    9222      12.6749
    9223      12.3353
    9224      12.5723
    9225      13.1401
    9226      12.9161
    9227      13.2658
    9228      13.2828
    9229      12.7344
    9230      12.5175
    9231      12.8000
    9232      13.4944
    9233      12.6318
    9234      12.7400
    9235      12.7596
    9236      13.0449
    9237      13.6520
    9238      13.5061
    9239      13.6420
    9240      12.7259
    9241      12.9680
    9242      12.2839
    9243      13.0299
    9244      12.9852
    9245      13.3799
    9246      13.4386
    9247      13.2715
    9248      13.3221
    9249      12.8626
    9250      13.4187
    9251      12.8093
    9252      12.5841
    9253      12.8078
    9254      12.4604
    9255      12.5858
    9256      12.6817
    9257      11.9060
    9258      11.7222
    9259      11.7407
    9260      12.3603
    9261      12.5905
    9262      12.4435
    9263      12.6941
    9264      13.1804
    9265      12.3803
    9266      12.8061
    9267      12.1306
    9268      12.2230
    9269      11.9091
    9270      12.2070
    9271      11.7460
    9272      12.2530
    9273      12.1399
    9274      11.9980
    9275      11.6998
    9276      12.1657
    9277      11.8260
    9278      12.0521
    9279      11.4263
    9280      12.0657
    9281      11.5995
    9282      11.9335
    9283      12.1844
    9284      11.9172
    9285      11.5287
    9286      11.4135
    9287      11.9662
    9288      11.5285
    9289      12.0036
    9290      12.0262
    9291      12.1982
    9292      12.3925
    9293      12.0308
    9294      12.1136
    9295      12.2220
    9296      12.4107
    9297      12.3054
    9298      12.5165
    9299      12.5640
    9300      12.0973
    9301      12.3122
    9302      12.3968
    9303      12.5243
    9304      12.9947
    9305      13.0727
    9306      12.6881
    9307      13.3526
    9308      13.0032
    9309      13.5597
    9310      13.4492
    9311      13.2812
    9312      13.2360
    9313      13.3570
    9314      13.7915
    9315      13.6263
    9316      14.1185
    9317      14.4727
    9318      13.7927
    9319      13.9802
    9320      13.5824
    9321      13.2532
    9322      13.1656
    9323      13.9110
    9324      13.1231
    9325      12.5813
    9326      11.8483
    9327      12.3322
    9328      13.1974
    9329      12.3124
    9330      12.9094
    9331      12.7570
    9332      12.1238
    9333      13.2470
    9334      13.0906
    9335      13.2899
    9336      13.5231
    9337      13.8152
    9338      13.7646
    9339      14.0999
    9340      13.4983
    9341      14.1557
    9342      14.1865
    9343      13.3333
    9344      13.3249
    9345      14.2607
    9346      13.6064
    9347      13.6307
    9348      14.6295
    9349      14.2231
    9350      13.8632
    9351      14.1887
    9352      14.6518
    9353      14.7150
    9354      13.6852
    9355      13.5852
    9356      13.8222
    9357      13.4482
    9358      13.1905
    9359      13.7654
    9360      13.6766
    9361      13.6413
    9362      13.6728
    9363      13.8681
    9364      13.8598
    9365      13.9966
    9366      14.1290
    9367      13.6704
    9368      13.0870
    9369      13.6423
    9370      13.3976
    9371      13.4870
    9372      13.3779
    9373      14.0336
    9374      14.4116
    9375      14.0715
    9376      14.0629
    9377      13.4859
    9378      13.7809
    9379      13.5195
    9380      13.5256
    9381      14.4673
    9382      14.5684
    9383      14.5727
    9384      14.2638
    9385      14.8984
    9386      15.1235
    9387      14.8051
    9388      14.6539
    9389      14.7392
    9390      15.0892
    9391      14.6243
    9392      14.3839
    9393      14.8164
    9394      14.8782
    9395      14.5462
    9396      15.2528
    9397      15.3600
    9398      14.6314
    9399      15.4754
    9400      14.7413
    9401      15.0190
    9402      14.8749
    9403      14.7114
    9404      14.6801
    9405      14.8456
    9406      14.9590
    9407      14.8870
    9408      14.4619
    9409      14.6860
    9410      14.5010
    9411      14.4210
    9412      14.2837
    9413      14.8100
    9414      14.4364
    9415      15.1016
    9416      14.6128
    9417      14.4172
    9418      14.8715
    9419      14.0904
    9420      14.3556
    9421      14.5102
    9422      14.8892
    9423      14.6403
    9424      13.9075
    9425      13.9635
    9426      13.6983
    9427      13.8462
    9428      14.0391
    9429      14.4143
    9430      14.4763
    9431      13.9528
    9432      13.7987
    9433      13.8156
    9434      14.4630
    9435      14.0874
    9436      13.9954
    9437      13.7302
    9438      14.6094
    9439      13.8697
    9440      13.6761
    9441      13.6274
    9442      13.7877
    9443      14.3607
    9444      14.7149
    9445      14.1925
    9446      14.1595
    9447      13.9409
    9448      13.4058
    9449      12.9314
    9450      13.3678
    9451      12.8019
    9452      12.6747
    9453      13.5446
    9454      14.0585
    9455      14.1062
    9456      13.4056
    9457      13.3297
    9458      13.3666
    9459      14.0475
    9460      13.6589
    9461      13.4330
    9462      13.6368
    9463      13.4656
    9464      12.6695
    9465      12.9907
    9466      12.6721
    9467      12.5337
    9468      12.9507
    9469      12.2491
    9470      12.3874
    9471      12.8398
    9472      12.7212
    9473      13.6552
    9474      13.6572
    9475      12.7713
    9476      13.1927
    9477      12.9690
    9478      13.0985
    9479      13.2371
    9480      13.0624
    9481      12.7734
    9482      12.4271
    9483      13.2585
    9484      13.0521
    9485      13.3030
    9486      12.9895
    9487      12.9061
    9488      12.8929
    9489      13.5365
    9490      12.8459
    9491      13.1987
    9492      13.1992
    9493      13.5668
    9494      13.5492
    9495      13.3981
    9496      13.1124
    9497      13.0271
    9498      12.3840
    9499      12.5215
    9500      12.5443
    9501      12.1379
    9502      11.7231
    9503      12.2204
    9504      12.0953
    9505      12.5542
    9506      12.9098
    9507      12.1744
    9508      12.3481
    9509      12.4446
    9510      12.5131
    9511      12.6002
    9512      12.5251
    9513      12.5673
    9514      12.0922
    9515      12.1505
    9516      12.5165
    9517      12.2595
    9518      12.2710
    9519      12.5909
    9520      12.6359
    9521      13.0912
    9522      12.8304
    9523      12.7426
    9524      12.8028
    9525      12.4044
    9526      12.8367
    9527      12.1343
    9528      12.7894
    9529      12.5659
    9530      13.3495
    9531      12.5177
    9532      13.1127
    9533      12.2027
    9534      12.8519
    9535      12.5110
    9536      12.9822
    9537      13.1052
    9538      12.6463
    9539      13.1172
    9540      12.8006
    9541      13.2278
    9542      12.6558
    9543      13.0648
    9544      13.1540
    9545      13.1052
    9546      13.4583
    9547      13.9334
    9548      13.2364
    9549      13.2941
    9550      13.7766
    9551      13.4099
    9552      13.3964
    9553      13.6830
    9554      13.2029
    9555      12.4321
    9556      13.8838
    9557      12.7388
    9558      13.8854
    9559      13.2790
    9560      13.8701
    9561      13.5508
    9562      13.5496
    9563      13.7511
    9564      13.2726
    9565      12.5379
    9566      13.3643
    9567      13.1418
    9568      13.1235
    9569      13.2597
    9570      13.8369
    9571      13.4518
    9572      13.1836
    9573      13.4250
    9574      12.5938
    9575      13.4561
    9576      13.0780
    9577      12.6524
    9578      12.5114
    9579      12.8512
    9580      12.1936
    9581      12.3429
    9582      12.6203
    9583      12.6920
    9584      12.5462
    9585      12.4305
    9586      12.6824
    9587      12.8538
    9588      12.4921
    9589      12.0113
    9590      12.4877
    9591      12.4022
    9592      12.5856
    9593      12.3232
    9594      12.1888
    9595      12.0234
    9596      12.0664
    9597      11.3248
    9598      12.0443
    9599      11.5678
    9600      11.7517
    9601      11.6388
    9602      11.6840
    9603      11.8002
    9604      12.2889
    9605      11.7755
    9606      12.3526
    9607      12.0236
    9608      11.5318
    9609      11.3501
    9610      11.6354
    9611      12.1710
    9612      12.4534
    9613      12.4394
    9614      12.5689
    9615      12.0462
    9616      11.8364
    9617      11.8952
    9618      12.2430
    9619      11.9789
    9620      12.4915
    9621      11.6902
    9622      11.9288
    9623      11.6766
    9624      11.7580
    9625      12.2831
    9626      12.5607
    9627      13.2647
    9628      13.6567
    9629      13.5910
    9630      12.5957
    9631      12.3345
    9632      12.0866
    9633      11.8503
    9634      12.7426
    9635      12.6053
    9636      12.5914
    9637      12.7441
    9638      13.0417
    9639      13.1923
    9640      12.8847
    9641      13.1787
    9642      13.0015
    9643      13.3305
    9644      13.4125
    9645      12.9363
    9646      13.4379
    9647      12.5460
    9648      13.1286
    9649      12.8488
    9650      12.2885
    9651      12.7009
    9652      13.1123
    9653      13.3335
    9654      12.8220
    9655      12.7195
    9656      12.5426
    9657      12.4336
    9658      12.1891
    9659      12.5979
    9660      12.9542
    9661      12.3118
    9662      12.6580
    9663      12.4213
    9664      11.9753
    9665      11.9006
    9666      12.5808
    9667      11.8802
    9668      11.6456
    9669      12.0478
    9670      12.2923
    9671      12.6295
    9672      12.9358
    9673      12.5845
    9674      12.8635
    9675      12.6629
    9676      11.9291
    9677      12.6073
    9678      12.8106
    9679      12.6027
    9680      13.4263
    9681      13.1089
    9682      12.5627
    9683      12.7446
    9684      12.4799
    9685      13.3402
    9686      13.1948
    9687      13.4961
    9688      13.6305
    9689      12.8419
    9690      14.0949
    9691      13.9583
    9692      13.6083
    9693      13.4569
    9694      13.7355
    9695      13.6445
    9696      13.6637
    9697      13.6642
    9698      13.6285
    9699      13.4149
    9700      13.4762
    9701      13.1398
    9702      13.5175
    9703      13.4161
    9704      13.6105
    9705      12.8248
    9706      12.7563
    9707      12.2562
    9708      13.0813
    9709      13.4388
    9710      12.5419
    9711      13.6977
    9712      13.4415
    9713      13.5119
    9714      13.1108
    9715      12.8189
    9716      13.0879
    9717      13.1457
    9718      13.1886
    9719      12.9050
    9720      12.0102
    9721      12.4485
    9722      12.1478
    9723      12.5542
    9724      13.1159
    9725      13.6253
    9726      14.4860
    9727      14.4621
    9728      13.8896
    9729      14.5542
    9730      13.9882
    9731      13.5846
    9732      13.9971
    9733      13.7489
    9734      13.7755
    9735      13.3080
    9736      13.4012
    9737      13.0775
    9738      13.5822
    9739      13.7566
    9740      13.4435
    9741      13.9228
    9742      14.4185
    9743      13.7408
    9744      13.4816
    9745      13.0761
    9746      13.1486
    9747      13.5441
    9748      13.2367
    9749      13.2643
    9750      12.9134
    9751      13.2289
    9752      12.8508
    9753      12.9294
    9754      12.6589
    9755      12.5022
    9756      12.6061
    9757      12.5958
    9758      12.2458
    9759      13.1939
    9760      12.8840
    9761      13.1260
    9762      13.3099
    9763      13.5333
    9764      13.8797
    9765      13.5016
    9766      13.9080
    9767      13.4687
    9768      13.8645
    9769      13.3393
    9770      12.8745
    9771      12.6760
    9772      12.0791
    9773      12.3027
    9774      12.4953
    9775      11.8085
    9776      11.9997
    9777      11.8129
    9778      12.8417
    9779      12.3959
    9780      12.7448
    9781      12.1253
    9782      12.5699
    9783      13.1168
    9784      12.2533
    9785      12.7971
    9786      12.5664
    9787      12.5372
    9788      11.7929
    9789      11.8030
    9790      12.1953
    9791      11.6354
    9792      12.1462
    9793      11.6824
    9794      12.2724
    9795      12.1313
    9796      12.1985
    9797      12.4635
    9798      12.5428
    9799      12.5960
    9800      12.7308
    9801      12.9943
    9802      12.6098
    9803      13.4068
    9804      13.0974
    9805      13.3037
    9806      12.8332
    9807      12.4261
    9808      11.9320
    9809      12.3285
    9810      12.4544
    9811      12.3345
    9812      12.2497
    9813      12.7546
    9814      13.0644
    9815      12.7441
    9816      12.1097
    9817      11.9433
    9818      12.5823
    9819      12.4238
    9820      12.3176
    9821      12.0754
    9822      12.1316
    9823      11.8304
    9824      11.9468
    9825      12.5387
    9826      12.6547
    9827      13.0015
    9828      12.7957
    9829      12.9034
    9830      13.2570
    9831      13.4125
    9832      13.3675
    9833      13.3019
    9834      13.1066
    9835      12.5182
    9836      12.8066
    9837      12.1410
    9838      12.4516
    9839      12.1918
    9840      12.3924
    9841      12.5645
    9842      12.0282
    9843      12.1507
    9844      12.5188
    9845      12.5400
    9846      12.2201
    9847      12.7928
    9848      12.3652
    9849      12.3450
    9850      12.0531
    9851      13.0056
    9852      11.7223
    9853      12.4291
    9854      12.9752
    9855      12.8411
    9856      12.8248
    9857      13.3477
    9858      12.0613
    9859      12.2599
    9860      12.1199
    9861      11.8234
    9862      11.6395
    9863      11.7608
    9864      12.3483
    9865      11.9622
    9866      11.7403
    9867      11.3724
    9868      11.3158
    9869      11.0631
    9870      10.9169
    9871      11.3281
    9872      11.4636
    9873      11.2336
    9874      11.0346
    9875      11.4358
    9876      10.1824
    9877      11.2403
    9878      10.3806
    9879      10.9826
    9880      10.3150
    9881      10.6586
    9882      10.4887
    9883      11.0415
    9884      10.5867
    9885      10.7561
    9886      11.3120
    9887      11.3560
    9888      10.8111
    9889      10.4595
    9890      10.8459
    9891      10.9120
    9892      11.2542
    9893      10.9957
    9894      10.3206
    9895      11.1600
    9896      11.2868
    9897      11.2790
    9898      11.0265
    9899      11.0023
    9900      10.9621
    9901      11.7953
    9902      11.9726
    9903      11.4791
    9904      11.4845
    9905      11.6362
    9906      11.2363
    9907      11.0194
    9908      11.7913
    9909      11.3697
    9910      11.2032
    9911      11.0557
    9912      10.7127
    9913      10.8653
    9914      10.4197
    9915      10.7928
    9916      11.7471
    9917      12.1745
    9918      11.4380
    9919      11.4721
    9920      11.3122
    9921      11.6776
    9922      11.0001
    9923      11.1515
    9924      10.7107
    9925      11.1141
    9926      10.7713
    9927      11.6508
    9928      10.5642
    9929      11.0644
    9930      10.8943
    9931      10.7093
    9932      10.3149
    9933      10.6408
    9934      10.8667
    9935      11.5801
    9936      11.0428
    9937      11.3538
    9938      11.8503
    9939      12.5692
    9940      11.9570
    9941      12.5950
    9942      11.9419
    9943      12.0561
    9944      11.8808
    9945      11.7743
    9946      12.0591
    9947      11.8583
    9948      11.5862
    9949      11.5623
    9950      11.4032
    9951      11.8483
    9952      11.6141
    9953      12.3018
    9954      11.7847
    9955      11.7643
    9956      12.5832
    9957      12.8756
    9958      12.5133
    9959      12.5400
    9960      12.4682
    9961      12.5385
    9962      12.2827
    9963      12.5029
    9964      12.6723
    9965      12.1250
    9966      11.7118
    9967      12.0146
    9968      12.0885
    9969      12.2070
    9970      12.4273
    9971      11.5719
    9972      11.4528
    9973      11.0337
    9974      11.4586
    9975      12.0203
    9976      11.8770
    9977      11.6296
    9978      11.9014
    9979      11.3426
    9980      11.5483
    9981      12.0873
    9982      11.6087
    9983      11.6659
    9984      11.3045
    9985      11.8977
    9986      11.3485
    9987      12.0330
    9988      11.9991
    9989      11.5412
    9990      11.4682
    9991      11.7384
    9992      12.0034
    9993      12.2084
    9994      11.0705
    9995      11.1961
    9996      10.9983
    9997      10.8787
    9998      11.5990
    9999      12.0332
   10000      12.5645
   10001      16.0298
   10002      15.7695
   10003      15.7137
   10004      16.7251
   10005      15.8265
   10006      15.9119
   10007      16.2722
   10008      17.0091
   10009      17.2496
   10010      17.2734
   10011      17.5033
   10012      17.8338
   10013      16.7593
   10014      16.2388
   10015      16.2860
   10016      16.2726
   10017      16.7539
   10018      16.1642
   10019      15.8403
   10020      16.4252
   10021      16.0175
   10022      16.3629
   10023      16.3154
   10024      15.9754
   10025      16.0232
   10026      15.9941
   10027      16.0165
   10028      16.2379
   10029      16.3995
   10030      15.4180
   10031      16.3780
   10032      16.7102
   10033      16.8348
   10034      16.9674
   10035      16.7024
   10036      16.7808
   10037      16.7694
   10038      16.4502
   10039      16.0757
   10040      15.9994
   10041      15.3546
   10042      16.2016
   10043      16.0958
   10044      16.9180
   10045      16.8096
   10046      16.2534
   10047      16.8129
   10048      16.5435
   10049      17.0597
   10050      16.9984
   10051      16.5056
   10052      16.9941
   10053      16.7293
   10054      17.0052
   10055      16.7438
   10056      16.9501
   10057      16.5513
   10058      16.9508
   10059      16.2289
   10060      15.6635
   10061      15.8905
   10062      15.6397
   10063      16.2994
   10064      16.1658
   10065      16.2536
   10066      16.1300
   10067      15.3999
   10068      14.9659
   10069      15.6173
   10070      16.0924
   10071      15.7633
   10072      15.8659
   10073      15.9608
   10074      16.3246
   10075      16.3163
   10076      15.9218
   10077      16.2427
   10078      16.9625
   10079      16.9187
   10080      16.8226
   10081      16.5381
   10082      16.1308
   10083      16.9001
   10084      16.7784
   10085      16.2615
   10086      15.8921
   10087      15.8981
   10088      16.5829
   10089      16.1991
   10090      16.3165
   10091      15.8042
   10092      16.2905
   10093      16.3541
   10094      16.0997
   10095      15.7864
   10096      16.0133
   10097      15.4762
   10098      15.4446
   10099      16.2273
   10100      16.1437
   10101      16.5405
   10102      16.7662
   10103      16.9901
   10104      16.4884
   10105      16.9104
   10106      17.1206
   10107      16.6067
   10108      16.3240
   10109      15.9059
   10110      16.2292
   10111      15.7349
   10112      15.3063
   10113      15.2137
   10114      15.6335
   10115      15.3900
   10116      15.0436
   10117      14.8740
   10118      14.9339
   10119      15.6169
   10120      15.5307
   10121      15.5491
   10122      15.8904
   10123      15.9344
   10124      15.8852
   10125      16.3569
   10126      16.7763
   10127      15.1953
   10128      15.7102
   10129      14.8748
   10130      15.0803
   10131      14.7179
   10132      15.1972
   10133      15.4055
   10134      15.6315
   10135      15.3338
   10136      15.2402
   10137      15.4692
   10138      16.5536
   10139      15.7224
   10140      15.8303
   10141      15.7902
   10142      15.6241
   10143      15.7184
   10144      16.0153
   10145      15.6181
   10146      15.0173
   10147      15.2027
   10148      15.3153
   10149      14.5334
   10150      14.7763
   10151      15.0521
   10152      15.3072
   10153      15.5357
   10154      15.0146
   10155      15.4163
   10156      15.9865
   10157      15.9934
   10158      15.7035
   10159      15.4028
   10160      16.0687
   10161      15.7682
   10162      16.2699
   10163      16.8364
   10164      16.6613
   10165      16.3396
   10166      15.9083
   10167      16.0650
   10168      15.7475
   10169      16.0650
   10170      15.9079
   10171      16.3671
   10172      15.3354
   10173      15.5800
   10174      15.6205
   10175      15.5289
   10176      15.0910
   10177      14.3954
   10178      14.5938
   10179      14.4452
   10180      14.6506
   10181      14.7348
   10182      15.6721
   10183      14.0648
   10184      14.8555
   10185      14.8280
   10186      15.2904
   10187      14.8094
   10188      15.2255
   10189      15.7443
   10190      15.5746
   10191      15.5319
   10192      14.8893
   10193      15.4079
   10194      14.6551
   10195      15.0976
   10196      14.8962
   10197      15.0044
   10198      15.1285
   10199      14.7446
   10200      14.9281
   10201      14.8546
   10202      14.9046
   10203      15.8975
   10204      15.1111
   10205      15.0331
   10206      14.3566
   10207      14.4556
   10208      15.1435
   10209      15.2170
   10210      14.7327
   10211      14.8313
   10212      15.2387
   10213      15.3460
   10214      15.3045
   10215      14.8759
   10216      14.9587
   10217      14.9034
   10218      14.7678
   10219      14.7823
   10220      14.8959
   10221      15.1947
   10222      14.7254
   10223      15.1418
   10224      15.4651
   10225      16.3796
   10226      15.8363
   10227      15.9263
   10228      15.8035
   10229      15.4788
   10230      15.2323
   10231      14.7303
   10232      15.6446
   10233      14.7190
   10234      14.7336
   10235      14.7334
   10236      15.3971
   10237      14.3638
   10238      14.9632
   10239      15.2485
   10240      14.9354
   10241      14.7222
   10242      15.1833
   10243      14.7586
   10244      15.3639
   10245      15.1711
   10246      15.0358
   10247      14.9199
   10248      14.8355
   10249      14.9240
   10250      14.8758
   10251      15.3119
   10252      14.7477
   10253      14.9034
   10254      14.7520
   10255      14.9227
   10256      14.6870
   10257      14.6722
   10258      14.4259
   10259      14.2094
   10260      14.0774
   10261      15.2376
   10262      14.9460
   10263      15.0821
   10264      14.9949
   10265      14.7754
   10266      14.7576
   10267      14.4667
   10268      15.1300
   10269      16.0535
   10270      16.0155
   10271      16.0538
   10272      15.5191
   10273      15.9063
   10274      15.8906
   10275      15.2547
   10276      15.5253
   10277      15.5751
   10278      15.1982
   10279      15.2017
   10280      15.1851
   10281      14.9170
   10282      14.9224
   10283      14.9172
   10284      14.4077
   10285      14.3106
   10286      14.5372
   10287      14.7460
   10288      15.2460
   10289      14.6355
   10290      14.1562
   10291      14.9268
   10292      15.0063
   10293      14.9208
   10294      14.8369
   10295      14.8561
   10296      14.7675
   10297      15.5048
   10298      14.8235
   10299      15.4546
   10300      14.7188
   10301      15.4541
   10302      14.3667
   10303      15.3698
   10304      15.0695
   10305      15.0885
   10306      15.4244
   10307      15.9332
   10308      15.5479
   10309      15.0046
   10310      15.1169
   10311      15.0081
   10312      14.6768
   10313      14.6308
   10314      14.6620
   10315      15.0292
   10316      14.6860
   10317      14.8658
   10318      14.9331
   10319      15.3261
   10320      15.2987
   10321      15.8050
   10322      15.2973
   10323      15.7432
   10324      15.7539
   10325      15.3917
   10326      15.0907
   10327      15.0594
   10328      15.1995
   10329      15.2110
   10330      14.4865
   10331      14.6493
   10332      14.6023
   10333      15.0398
   10334      14.9905
   10335      14.3758
   10336      14.4089
   10337      14.8354
   10338      14.4821
   10339      14.9105
   10340      15.2101
   10341      14.9033
   10342      15.4225
   10343      14.7769
   10344      14.5966
   10345      14.5079
   10346      15.0019
   10347      14.9879
   10348      14.6220
   10349      14.9023
   10350      14.7155
   10351      14.5716
   10352      14.5089
   10353      14.1475
   10354      14.7113
   10355      14.4948
   10356      14.2006
   10357      14.9320
   10358      15.2706
   10359      14.7619
   10360      15.3141
   10361      15.5964
   10362      15.4007
   10363      16.0748
   10364      15.2556
   10365      15.1736
   10366      15.2293
   10367      14.9670
   10368      15.8324
   10369      15.4648
   10370      14.6716
   10371      15.3647
   10372      14.8599
   10373      15.2522
   10374      14.7830
   10375      15.4199
   10376      15.1625
   10377      15.3480
   10378      15.7205
   10379      15.7241
   10380      16.2569
   10381      16.0732
   10382      16.5847
   10383      16.1379
   10384      16.8871
   10385      16.3935
   10386      16.3104
   10387      16.2352
   10388      16.3802
   10389      16.2361
   10390      16.3186
   10391      16.5004
   10392      16.5199
   10393      16.3839
   10394      16.1469
   10395      16.4585
   10396      16.2412
   10397      16.2879
   10398      15.8675
   10399      16.2590
   10400      16.7008
   10401      16.4510
   10402      15.5294
   10403      16.2024
   10404      16.9457
   10405      16.6276
   10406      16.1666
   10407      17.2493
   10408      17.1156
   10409      17.3550
   10410      17.3348
   10411      17.6336
   10412      17.2456
   10413      17.3176
   10414      17.0553
   10415      16.7502
   10416      17.3095
   10417      16.7769
   10418      15.6672
   10419      16.7494
   10420      16.3425
   10421      16.2966
   10422      16.2458
   10423      15.1190
   10424      15.3980
   10425      15.6197
   10426      16.2417
   10427      16.1790
   10428      16.0218
   10429      16.1970
   10430      16.3133
   10431      16.6450
   10432      16.7379
   10433      16.5169
   10434      15.9738
   10435      16.5133
   10436      16.6729
   10437      16.8899
   10438      16.9002
   10439      16.6497
   10440      17.0523
   10441      16.8136
   10442      15.5667
   10443      15.9413
   10444      16.1746
   10445      15.5685
   10446      15.8712
   10447      15.3064
   10448      15.3961
   10449      15.6355
   10450      15.3205
   10451      16.5237
   10452      15.5861
   10453      15.4610
   10454      15.8031
   10455      15.8803
   10456      15.7033
   10457      16.5571
   10458      16.1669
   10459      16.4439
   10460      16.9278
   10461      17.1103
   10462      16.5784
   10463      16.6330
   10464      16.0351
   10465      16.3908
   10466      16.4218
   10467      16.5838
   10468      16.5073
   10469      16.2560
   10470      15.1405
   10471      16.0775
   10472      15.8293
   10473      15.7036
   10474      15.9922
   10475      15.4843
   10476      15.7023
   10477      15.6851
   10478      16.0836
   10479      15.4814
   10480      15.4579
   10481      15.2052
   10482      15.8430
   10483      15.3678
   10484      15.1769
   10485      14.6701
   10486      15.2238
   10487      14.5969
   10488      15.1273
   10489      14.8671
   10490      14.4683
   10491      15.2325
   10492      15.0310
   10493      15.3111
   10494      15.0578
   10495      15.0915
   10496      15.5549
   10497      14.9127
   10498      14.4674
   10499      14.7453
   10500      15.1965
   10501      15.3501
   10502      15.2138
   10503      15.1705
   10504      15.7561
   10505      15.6508
   10506      15.6518
   10507      15.7867
   10508      15.4812
   10509      15.6404
   10510      15.5207
   10511      15.7798
   10512      15.4572
   10513      15.6523
   10514      15.4631
   10515      15.3128
   10516      15.2880
   10517      15.5261
   10518      15.8412
   10519      15.2421
   10520      15.9112
   10521      14.9969
   10522      14.7920
   10523      15.0915
   10524      14.9659
   10525      15.1625
   10526      15.0862
   10527      15.7882
   10528      15.4818
   10529      15.3364
   10530      15.2138
   10531      14.7729
   10532      14.6991
   10533      15.2772
   10534      15.0826
   10535      15.2380
   10536      14.8185
   10537      14.2048
   10538      14.2366
   10539      14.0202
   10540      14.4871
   10541      13.9119
   10542      14.3159
   10543      14.4822
   10544      13.4328
   10545      14.6645
   10546      14.2052
   10547      14.3187
   10548      13.8781
   10549      13.9167
   10550      14.1308
   10551      13.3872
   10552      13.4926
   10553      13.7706
   10554      13.6829
   10555      14.0770
   10556      14.6064
   10557      14.2438
   10558      14.5455
   10559      14.2542
   10560      14.2593
   10561      14.9778
   10562      15.1613
   10563      14.3893
   10564      13.9565
   10565      14.0476
   10566      14.3559
   10567      13.5586
   10568      13.2920
   10569      13.6376
   10570      13.8532
   10571      13.6465
   10572      13.6592
   10573      13.4899
   10574      13.9951
   10575      14.3170
   10576      13.9911
   10577      13.7604
   10578      14.8771
   10579      14.6444
   10580      14.6022
   10581      14.6405
   10582      13.9691
   10583      14.2985
   10584      14.4705
   10585      14.5549
   10586      14.7510
   10587      14.9009
   10588      14.7912
   10589      14.9814
   10590      14.4527
   10591      15.0290
   10592      14.7296
   10593      14.7896
   10594      14.5782
   10595      14.8006
   10596      14.8907
   10597      14.6608
   10598      15.0465
   10599      14.7344
   10600      14.5071
   10601      15.1024
   10602      15.2115
   10603      15.2433
   10604      14.9685
   10605      14.6459
   10606      14.4522
   10607      14.4628
   10608      14.2334
   10609      15.0341
   10610      14.4497
   10611      14.5530
   10612      14.3630
   10613      15.5102
   10614      14.7250
   10615      15.3345
   10616      14.8976
   10617      15.6377
   10618      15.5007
   10619      14.7468
   10620      14.8606
   10621      15.0002
   10622      14.6730
   10623      14.9965
   10624      14.1028
   10625      14.5256
   10626      14.4660
   10627      14.0264
   10628      14.3583
   10629      14.1079
   10630      13.7270
   10631      14.1293
   10632      14.0829
   10633      14.6071
   10634      16.2632
   10635      15.8888
   10636      15.0585
   10637      15.5008
   10638      15.4768
   10639      15.5179
   10640      16.5794
   10641      16.8038
   10642      15.9254
   10643      15.9784
   10644      15.1861
   10645      15.8319
   10646      15.7767
   10647      15.8484
   10648      15.5761
   10649      15.5821
   10650      15.3953
   10651      15.9857
   10652      15.2011
   10653      15.1643
   10654      15.3860
   10655      15.2546
   10656      15.1271
   10657      14.8194
   10658      15.2146
   10659      15.9137
   10660      16.0597
   10661      15.4754
   10662      15.5202
   10663      15.5805
   10664      15.2837
   10665      14.6702
   10666      15.0525
   10667      14.8008
   10668      15.6834
   10669      15.9470
   10670      15.6845
   10671      15.6237
   10672      16.2776
   10673      16.2001
   10674      15.6311
   10675      15.0451
   10676      15.5034
   10677      15.5206
   10678      15.3047
   10679      15.4869
   10680      14.7220
   10681      15.3107
   10682      14.9203
   10683      15.4802
   10684      14.1414
   10685      14.5938
   10686      14.4763
   10687      14.4898
   10688      14.6353
   10689      13.6661
   10690      14.0797
   10691      14.1749
   10692      14.5404
   10693      13.9368
   10694      14.2906
   10695      14.7965
   10696      14.2766
   10697      14.5016
   10698      14.7657
   10699      14.2377
   10700      14.3948
   10701      14.7916
   10702      14.9451
   10703      15.0499
   10704      15.1351
   10705      15.1014
   10706      15.5157
   10707      15.5610
   10708      15.3288
   10709      14.2554
   10710      14.5768
   10711      13.5120
   10712      13.6109
   10713      13.4343
   10714      14.3702
   10715      13.5669
   10716      14.1871
   10717      14.3614
   10718      14.5559
   10719      13.8654
   10720      14.2073
   10721      13.8436
   10722      13.9939
   10723      13.9388
   10724      14.7585
   10725      14.8234
   10726      14.4127
   10727      15.3247
   10728      15.0362
   10729      14.6534
   10730      14.7093
   10731      14.3743
   10732      14.8667
   10733      14.4895
   10734      15.3023
   10735      15.2529
   10736      15.2562
   10737      15.1705
   10738      15.1034
   10739      15.5565
   10740      15.4027
   10741      15.5987
   10742      15.1073
   10743      15.0880
   10744      15.4053
   10745      15.9426
   10746      15.1286
   10747      15.9926
   10748      15.2813
   10749      15.8493
   10750      15.8451
   10751      15.9011
   10752      15.8456
   10753      15.8428
   10754      15.1773
   10755      15.3694
   10756      15.3013
   10757      15.4780
   10758      15.2593
   10759      15.2236
   10760      14.6194
   10761      14.7153
   10762      14.9593
   10763      14.5963
   10764      14.4519
   10765      14.9310
   10766      15.0151
   10767      14.7884
   10768      14.9109
   10769      14.8731
   10770      15.0712
   10771      14.5773
   10772      14.0027
   10773      14.9244
   10774      14.5863
   10775      14.7770
   10776      14.7200
   10777      13.9542
   10778      14.3874
   10779      15.5834
   10780      15.7273
   10781      15.0662
   10782      15.5142
   10783      15.7128
   10784      15.2539
   10785      16.0153
   10786      15.0325
   10787      15.4653
   10788      15.4426
   10789      15.2502
   10790      16.0433
   10791      15.3399
   10792      15.4014
   10793      14.4138
   10794      15.0073
   10795      14.3067
   10796      15.3646
   10797      15.0265
   10798      15.3711
   10799      15.1284
   10800      16.1448
   10801      16.0065
   10802      15.6319
   10803      15.7823
   10804      16.1162
   10805      15.4538
   10806      15.9102
   10807      16.1169
   10808      15.4926
   10809      16.0238
   10810      16.0773
   10811      16.1088
   10812      16.1583
   10813      14.8812
   10814      15.2361
   10815      16.3278
   10816      16.3925
   10817      16.8748
   10818      17.1792
   10819      16.2723
   10820      16.2425
   10821      15.7601
   10822      17.1785
   10823      16.8007
   10824      17.8152
   10825      17.7191
   10826      17.6119
   10827      17.6324
   10828      17.2421
   10829      17.4073
   10830      16.6766
   10831      17.0613
   10832      17.4889
   10833      16.5789
   10834      16.6177
   10835      16.6278
   10836      15.5374
   10837      15.6656
   10838      16.4027
   10839      16.1461
   10840      16.0804
   10841      16.5014
   10842      15.0102
   10843      15.7734
   10844      15.9267
   10845      16.3335
   10846      17.3116
   10847      17.5482
   10848      17.9458
   10849      17.5364
   10850      17.3975
   10851      17.7224
   10852      18.4095
   10853      17.9494
   10854      18.8872
   10855      18.8955
   10856      18.3223
   10857      18.8372
   10858      18.6834
   10859      18.0660
   10860      18.4055
   10861      17.9172
   10862      17.6928
   10863      18.1619
   10864      18.1181
   10865      18.2781
   10866      17.8337
   10867      18.2556
   10868      17.3555
   10869      17.7113
   10870      17.5834
   10871      17.5846
   10872      16.9848
   10873      17.0115
   10874      16.3857
   10875      16.1796
   10876      16.2419
   10877      16.4941
   10878      16.2267
   10879      16.6911
   10880      16.5280
   10881      16.3790
   10882      17.2844
   10883      17.1017
   10884      17.0763
   10885      16.8801
   10886      16.5045
   10887      17.0949
   10888      16.8115
   10889      16.0618
   10890      15.4503
   10891      15.5855
   10892      16.1430
   10893      15.3498
   10894      16.1982
   10895      15.2061
   10896      15.3268
   10897      14.4204
   10898      15.1224
   10899      14.0546
   10900      14.8794
   10901      15.6421
   10902      15.1257
   10903      15.7323
   10904      16.2105
   10905      15.7886
   10906      15.9915
   10907      15.9121
   10908      15.6925
   10909      16.0140
   10910      15.9054
   10911      16.0564
   10912      16.4023
   10913      15.8998
   10914      15.8537
   10915      15.4530
   10916      15.7140
   10917      16.1029
   10918      14.8239
   10919      15.6064
   10920      15.9790
   10921      15.8891
   10922      15.8313
   10923      15.4276
   10924      14.6881
   10925      15.2055
   10926      15.4292
   10927      15.2162
   10928      16.3106
   10929      16.0626
   10930      15.6111
   10931      15.6939
   10932      16.0516
   10933      16.1739
   10934      15.8553
   10935      16.4829
   10936      17.1019
   10937      16.5328
   10938      15.6787
   10939      16.3537
   10940      15.9410
   10941      16.2507
   10942      16.7321
   10943      16.4093
   10944      16.9820
   10945      16.9659
   10946      18.1086
   10947      17.1313
   10948      16.6406
   10949      15.9972
   10950      16.1112
   10951      16.4583
   10952      16.1813
   10953      16.1654
   10954      15.4436
   10955      15.6715
   10956      15.6593
   10957      16.1351
   10958      16.5919
   10959      16.1955
   10960      16.5179
   10961      16.5171
   10962      15.9896
   10963      15.6158
   10964      16.0480
   10965      15.8785
   10966      16.7665
   10967      16.6606
   10968      16.4213
   10969      17.0272
   10970      17.9371
   10971      17.4422
   10972      16.5350
   10973      16.3191
   10974      16.8536
   10975      16.7415
   10976      17.3007
   10977      16.0004
   10978      15.5664
   10979      16.1721
   10980      16.6149
   10981      15.6771
   10982      15.9192
   10983      15.8951
   10984      15.9479
   10985      16.2451
   10986      16.6008
   10987      16.3467
   10988      17.0411
   10989      16.7134
   10990      17.0440
   10991      17.3622
   10992      17.2662
   10993      16.9928
   10994      17.0922
   10995      17.1503
   10996      17.7386
   10997      17.7302
   10998      17.0687
   10999      18.4422
   11000      18.1403
   11001      18.1031
   11002      18.7604
   11003      17.9665
   11004      18.3145
   11005      17.6193
   11006      17.7789
   11007      17.9871
   11008      18.6712
   11009      18.2403
   11010      18.1054
   11011      18.2457
   11012      17.9640
   11013      18.7188
   11014      17.8031
   11015      17.6961
   11016      17.9586
   11017      18.3162
   11018      18.0330
   11019      17.5958
   11020      17.3644
   11021      17.7939
   11022      17.6417
   11023      17.1675
   11024      17.4714
   11025      17.5678
   11026      18.0611
   11027      18.2322
   11028      17.7975
   11029      17.8431
   11030      17.7569
   11031      18.7439
   11032      18.9089
   11033      19.2703
   11034      19.2147
   11035      18.7850
   11036      18.7279
   11037      18.2254
   11038      18.9276
   11039      19.4035
   11040      19.6156
   11041      18.8199
   11042      19.0980
   11043      19.4656
   11044      19.6804
   11045      19.1976
   11046      19.3122
   11047      18.8878
   11048      19.2152
   11049      20.0299
   11050      19.5267
   11051      19.0600
   11052      18.1326
   11053      18.7846
   11054      19.2986
   11055      19.8783
   11056      20.0062
   11057      20.4107
   11058      19.9547
   11059      20.0705
   11060      20.1399
   11061      19.4954
   11062      19.9557
   11063      19.8773
   11064      20.2044
   11065      19.5841
   11066      20.3536
   11067      19.7152
   11068      19.7396
   11069      20.2317
   11070      20.1056
   11071      20.1539
   11072      19.7988
   11073      18.9685
   11074      18.4946
   11075      18.7269
   11076      18.9812
   11077      18.9364
   11078      19.3214
   11079      18.9902
   11080      19.0382
   11081      18.6462
   11082      18.4392
   11083      18.2941
   11084      19.0011
   11085      18.0652
   11086      18.1982
   11087      18.7409
   11088      18.0525
   11089      17.7499
   11090      18.1475
   11091      18.3896
   11092      17.9574
   11093      18.7531
   11094      18.0235
   11095      18.5732
   11096      17.4127
   11097      17.4965
   11098      17.2233
   11099      17.3446
   11100      17.7240
   11101      18.0088
   11102      17.9961
   11103      17.7153
   11104      17.8540
   11105      17.8148
   11106      17.3350
   11107      17.3770
   11108      16.9581
   11109      17.5506
   11110      18.5397
   11111      17.5728
   11112      18.0164
   11113      17.9455
   11114      17.6114
   11115      18.1295
   11116      17.8686
   11117      17.5335
   11118      18.0027
   11119      18.2530
   11120      19.6782
   11121      19.2572
   11122      18.7098
   11123      19.2648
   11124      19.3083
   11125      17.9731
   11126      18.6861
   11127      18.7496
   11128      19.1723
   11129      18.6056
   11130      18.8880
   11131      19.4513
   11132      19.3452
   11133      19.3282
   11134      18.2441
   11135      19.1801
   11136      19.2814
   11137      18.5438
   11138      18.9656
   11139      18.4320
   11140      18.2697
   11141      17.5425
   11142      18.4122
   11143      17.5589
   11144      17.6902
   11145      18.4036
   11146      18.3409
   11147      18.5433
   11148      18.8820
   11149      18.4595
   11150      17.5927
   11151      18.4543
   11152      18.0671
   11153      17.6067
   11154      17.5776
   11155      17.5273
   11156      16.6974
   11157      17.5057
   11158      17.0096
   11159      16.6678
   11160      17.3050
   11161      17.5157
   11162      18.3689
   11163      17.9555
   11164      17.4549
   11165      18.3285
   11166      17.4962
   11167      16.9820
   11168      17.3137
   11169      17.4977
   11170      17.1929
   11171      17.8138
   11172      17.9318
   11173      18.0559
   11174      17.7548
   11175      17.6416
   11176      17.6469
   11177      17.9239
   11178      17.9282
   11179      18.0787
   11180      17.9100
   11181      17.7704
   11182      18.2813
   11183      17.6945
   11184      18.1030
   11185      17.8761
   11186      18.7450
   11187      17.9670
   11188      18.0751
   11189      17.3448
   11190      18.2704
   11191      18.4368
   11192      18.6185
   11193      18.7736
   11194      19.1404
   11195      18.4041
   11196      18.6954
   11197      18.8325
   11198      19.1049
   11199      18.7699
   11200      18.5848
   11201      19.0478
   11202      19.0399
   11203      18.3847
   11204      18.5554
   11205      18.2865
   11206      18.3307
   11207      18.5972
   11208      18.7514
   11209      18.2126
   11210      18.1367
   11211      18.0149
   11212      18.4437
   11213      17.6163
   11214      18.0514
   11215      18.0530
   11216      17.8822
   11217      18.0856
   11218      18.7280
   11219      17.8606
   11220      18.5640
   11221      18.9513
   11222      18.8130
   11223      17.8249
   11224      18.1801
   11225      17.4887
   11226      18.3981
   11227      18.0265
   11228      17.5178
   11229      18.9341
   11230      18.6346
   11231      18.7381
   11232      18.2925
   11233      17.5210
   11234      17.3202
   11235      18.0684
   11236      17.9969
   11237      17.7695
   11238      19.0109
   11239      18.5412
   11240      18.1089
   11241      18.1604
   11242      17.9576
   11243      17.2803
   11244      17.8325
   11245      17.5931
   11246      16.5497
   11247      17.4255
   11248      16.9352
   11249      17.0920
   11250      17.0795
   11251      17.0806
   11252      17.5120
   11253      17.0131
   11254      16.8105
   11255      16.8076
   11256      17.1186
   11257      17.2511
   11258      17.1046
   11259      17.5180
   11260      17.8110
   11261      17.4739
   11262      17.3773
   11263      18.2509
   11264      18.2203
   11265      18.0931
   11266      18.5023
   11267      17.6452
   11268      17.8921
   11269      16.8142
   11270      16.9015
   11271      17.0190
   11272      16.5450
   11273      16.8074
   11274      16.2573
   11275      16.2562
   11276      16.8038
   11277      16.4091
   11278      16.2907
   11279      16.3428
   11280      16.5045
   11281      16.2600
   11282      16.7945
   11283      16.5557
   11284      17.1098
   11285      16.3534
   11286      16.4855
   11287      16.2238
   11288      16.5033
   11289      16.1230
   11290      16.0166
   11291      15.7599
   11292      16.2225
   11293      17.2416
   11294      17.1455
   11295      16.5002
   11296      16.3204
   11297      16.8415
   11298      17.2625
   11299      16.6785
   11300      17.1469
   11301      16.6087
   11302      16.0626
   11303      15.4599
   11304      16.0292
   11305      16.4590
   11306      15.9861
   11307      16.0153
   11308      16.2614
   11309      16.2205
   11310      15.9441
   11311      16.5602
   11312      16.1235
   11313      16.4998
   11314      16.7501
   11315      16.3762
   11316      16.1029
   11317      16.4606
   11318      16.0597
   11319      16.2166
   11320      14.8093
   11321      15.8294
   11322      16.1285
   11323      15.8615
   11324      15.5634
   11325      16.4912
   11326      16.4023
   11327      16.6184
   11328      16.5561
   11329      16.5543
   11330      16.5297
   11331      17.0658
   11332      17.7448
   11333      17.1689
   11334      16.6370
   11335      16.7831
   11336      17.3668
   11337      16.9081
   11338      17.6884
   11339      15.7868
   11340      16.1794
   11341      15.8820
   11342      16.5014
   11343      15.7424
   11344      16.0874
   11345      16.8379
   11346      16.2681
   11347      16.2790
   11348      15.6034
   11349      15.5585
   11350      16.0427
   11351      16.9327
   11352      16.6642
   11353      16.4974
   11354      16.9263
   11355      17.4642
   11356      16.5954
   11357      16.9286
   11358      18.1224
   11359      18.0849
   11360      17.2026
   11361      18.3268
   11362      17.9140
   11363      17.8105
   11364      17.6969
   11365      18.0307
   11366      18.1563
   11367      17.6787
   11368      17.9503
   11369      17.2479
   11370      18.2227
   11371      18.4497
   11372      18.5076
   11373      18.4363
   11374      17.6619
   11375      18.2924
   11376      18.2572
   11377      17.9226
   11378      17.3401
   11379      17.7040
   11380      17.8591
   11381      17.1812
   11382      17.2012
   11383      17.2682
   11384      17.1403
   11385      17.9445
   11386      17.5140
   11387      16.9477
   11388      17.4217
   11389      16.4507
   11390      16.6618
   11391      17.1119
   11392      17.7754
   11393      16.8789
   11394      16.4977
   11395      17.6765
   11396      18.5642
   11397      17.9965
   11398      17.2077
   11399      17.6331
   11400      18.0969
   11401      18.3189
   11402      18.1340
   11403      18.3289
   11404      18.3028
   11405      18.1533
   11406      17.8010
   11407      18.7062
   11408      18.4472
   11409      18.5547
   11410      18.5582
   11411      18.7829
   11412      17.8154
   11413      18.2817
   11414      18.5463
   11415      19.1925
   11416      18.3104
   11417      19.0839
   11418      18.2714
   11419      18.1238
   11420      17.7325
   11421      17.6590
   11422      16.3979
   11423      16.6529
   11424      16.8762
   11425      17.2493
   11426      17.0883
   11427      17.2373
   11428      17.0919
   11429      17.2845
   11430      17.1937
   11431      17.4637
   11432      17.5322
   11433      17.1049
   11434      17.0436
   11435      17.4083
   11436      17.7486
   11437      18.3546
   11438      18.2719
   11439      18.4241
   11440      17.8534
   11441      18.3045
   11442      17.6426
   11443      17.7542
   11444      18.0741
   11445      18.2927
   11446      17.5287
   11447      17.7258
   11448      17.6034
   11449      17.8566
   11450      18.0606
   11451      18.1706
   11452      18.1877
   11453      18.2044
   11454      18.0116
   11455      18.2967
   11456      17.4985
   11457      17.8744
   11458      17.9361
   11459      17.7153
   11460      17.7123
   11461      17.5549
   11462      17.6883
   11463      17.9672
   11464      17.1066
   11465      17.6910
   11466      17.5875
   11467      18.1202
   11468      17.6412
   11469      17.5465
   11470      17.1989
   11471      17.3260
   11472      17.6636
   11473      17.5601
   11474      17.6475
   11475      17.4816
   11476      17.4551
   11477      17.1418
   11478      17.5613
   11479      17.7849
   11480      18.0574
   11481      17.6225
   11482      18.4016
   11483      17.4465
   11484      18.1303
   11485      17.3602
   11486      17.3177
   11487      17.3923
   11488      16.8756
   11489      16.8814
   11490      16.9069
   11491      18.3292
   11492      17.3491
   11493      16.7529
   11494      16.8625
   11495      16.7979
   11496      17.2406
   11497      17.4954
   11498      17.1541
   11499      17.1828
   11500      16.7364
   11501      16.8229
   11502      17.2610
   11503      17.3760
   11504      17.2865
   11505      16.6518
   11506      16.2598
   11507      16.7837
   11508      16.5293
   11509      16.8970
   11510      17.1700
   11511      17.5353
   11512      18.2178
   11513      16.9561
   11514      17.2622
   11515      17.3329
   11516      17.2969
   11517      17.3114
   11518      17.2425
   11519      17.0843
   11520      17.3697
   11521      17.5096
   11522      16.8550
   11523      17.1852
   11524      17.3043
   11525      16.8032
   11526      17.6535
   11527      17.2788
   11528      17.1629
   11529      17.6687
   11530      17.3362
   11531      18.3514
   11532      18.1051
   11533      18.3038
   11534      17.7299
   11535      18.0460
   11536      17.9606
   11537      17.7480
   11538      17.9363
   11539      17.9467
   11540      18.1425
   11541      18.0468
   11542      17.8086
   11543      17.8953
   11544      18.9308
   11545      18.4014
   11546      18.6768
   11547      18.6328
   11548      18.9548
   11549      18.9272
   11550      18.4598
   11551      18.4727
   11552      18.1146
   11553      18.6471
   11554      17.7284
   11555      18.5202
   11556      18.5565
   11557      17.9455
   11558      17.8390
   11559      17.5038
   11560      17.8452
   11561      18.3887
   11562      17.3891
   11563      17.4762
   11564      16.9133
   11565      17.3032
   11566      16.9538
   11567      16.1314
   11568      16.9645
   11569      17.1350
   11570      17.0154
   11571      17.8624
   11572      17.6203
   11573      17.6871
   11574      18.3545
   11575      17.4072
   11576      17.5690
   11577      17.0747
   11578      18.4096
   11579      18.1815
   11580      17.9849
   11581      17.9914
   11582      17.6750
   11583      17.8163
   11584      18.1354
   11585      17.2352
   11586      18.3735
   11587      17.7646
   11588      17.2683
   11589      17.6291
   11590      17.7750
   11591      18.1197
   11592      18.1532
   11593      17.6116
   11594      17.6130
   11595      17.5756
   11596      17.4150
   11597      17.5782
   11598      17.9257
   11599      18.5563
   11600      18.4355
   11601      17.6125
   11602      17.6867
   11603      16.7674
   11604      17.0383
   11605      17.5457
   11606      18.8213
   11607      17.5161
   11608      17.0613
   11609      17.7828
   11610      16.9684
   11611      17.9019
   11612      17.4481
   11613      17.5030
   11614      18.1582
   11615      18.1267
   11616      17.6607
   11617      17.6415
   11618      17.7065
   11619      17.9574
   11620      17.7466
   11621      18.1482
   11622      17.4852
   11623      17.4375
   11624      17.1480
   11625      17.7332
   11626      17.7763
   11627      17.8066
   11628      17.2283
   11629      17.3934
   11630      17.2967
   11631      17.3648
   11632      17.4538
   11633      17.7210
   11634      16.7663
   11635      17.1351
   11636      16.6506
   11637      17.3490
   11638      17.5215
   11639      17.3117
   11640      16.9566
   11641      16.6931
   11642      16.3809
   11643      16.9542
   11644      17.6428
   11645      17.7408
   11646      17.7959
   11647      17.7839
   11648      18.0744
   11649      18.2642
   11650      18.5081
   11651      17.9790
   11652      17.6772
   11653      17.7944
   11654      17.6215
   11655      18.0552
   11656      17.6075
   11657      17.6656
   11658      16.7763
   11659      17.4351
   11660      17.2486
   11661      17.0384
   11662      17.1652
   11663      16.8666
   11664      16.4622
   11665      17.2849
   11666      17.0693
   11667      16.4563
   11668      16.7854
   11669      16.2552
   11670      16.3932
   11671      16.8398
   11672      16.6662
   11673      17.1600
   11674      16.9517
   11675      16.6266
   11676      16.7825
   11677      17.3594
   11678      17.4266
   11679      16.9576
   11680      17.2880
   11681      17.1782
   11682      17.6792
   11683      18.1809
   11684      17.6353
   11685      17.2305
   11686      16.7401
   11687      17.4515
   11688      17.4851
   11689      16.9549
   11690      16.9840
   11691      16.9422
   11692      17.0830
   11693      17.2261
   11694      17.0395
   11695      17.8974
   11696      16.7328
   11697      17.6344
   11698      17.0587
   11699      17.1842
   11700      17.4285
   11701      17.2639
   11702      18.0256
   11703      17.9688
   11704      18.9974
   11705      18.4389
   11706      17.8830
   11707      18.9688
   11708      18.1451
   11709      18.1563
   11710      18.9476
   11711      18.4022
   11712      18.5588
   11713      18.1591
   11714      18.1297
   11715      18.5393
   11716      17.6580
   11717      18.8397
   11718      18.2274
   11719      18.2132
   11720      18.9950
   11721      18.6669
   11722      17.9424
   11723      18.3877
   11724      18.3827
   11725      18.3048
   11726      18.2120
   11727      17.5954
   11728      18.1533
   11729      17.2286
   11730      17.6392
   11731      17.7404
   11732      17.9635
   11733      17.8732
   11734      17.9450
   11735      18.6635
   11736      18.1824
   11737      18.5981
   11738      18.1162
   11739      18.8127
   11740      18.4193
   11741      18.4065
   11742      18.3314
   11743      19.4113
   11744      18.7032
   11745      18.0037
   11746      17.7688
   11747      18.8181
   11748      19.0792
   11749      18.2374
   11750      18.6038
   11751      18.5496
   11752      18.3704
   11753      17.9417
   11754      17.9407
   11755      17.9442
   11756      17.7410
   11757      17.9056
   11758      18.4146
   11759      18.3667
   11760      18.1130
   11761      18.1447
   11762      18.1014
   11763      18.3530
   11764      18.9960
   11765      18.0118
   11766      18.1835
   11767      18.2238
   11768      17.7151
   11769      18.0809
   11770      18.2064
   11771      17.7588
   11772      17.3266
   11773      17.5815
   11774      18.3152
   11775      17.5517
   11776      17.0718
   11777      17.0865
   11778      17.0556
   11779      16.8408
   11780      16.1373
   11781      16.1502
   11782      17.2115
   11783      16.8254
   11784      16.5418
   11785      16.1800
   11786      16.3556
   11787      16.7163
   11788      16.5405
   11789      17.0465
   11790      17.1238
   11791      16.9832
   11792      16.5909
   11793      16.7109
   11794      16.8762
   11795      17.5070
   11796      17.4175
   11797      17.7924
   11798      17.3458
   11799      17.5454
   11800      17.3965
   11801      17.9417
   11802      18.6548
   11803      18.7399
   11804      18.5167
   11805      18.1817
   11806      18.2883
   11807      18.1759
   11808      17.8986
   11809      18.2358
   11810      18.6746
   11811      17.7200
   11812      17.5531
   11813      18.2024
   11814      17.6500
   11815      17.6822
   11816      17.6117
   11817      17.5707
   11818      17.4025
   11819      17.7980
   11820      17.5072
   11821      17.5084
   11822      17.0641
   11823      18.0014
   11824      18.0158
   11825      18.3138
   11826      18.8063
   11827      18.5027
   11828      17.9019
   11829      17.6486
   11830      17.3247
   11831      16.8788
   11832      17.1002
   11833      16.8614
   11834      17.2619
   11835      17.8856
   11836      17.5272
   11837      17.1269
   11838      17.4624
   11839      18.2579
   11840      18.4116
   11841      17.5375
   11842      18.4725
   11843      17.9152
   11844      18.1342
   11845      17.7675
   11846      18.1934
   11847      17.9942
   11848      17.7086
   11849      18.2769
   11850      17.5104
   11851      18.3581
   11852      18.3400
   11853      18.5799
   11854      18.4958
   11855      18.7273
   11856      18.7229
   11857      18.3169
   11858      17.8975
   11859      18.2054
   11860      18.1939
   11861      17.9929
   11862      17.8527
   11863      17.7273
   11864      17.8395
   11865      17.6947
   11866      17.1781
   11867      17.4983
   11868      18.4104
   11869      17.4315
   11870      17.7561
   11871      17.4826
   11872      17.8156
   11873      17.4940
   11874      16.9854
   11875      17.6300
   11876      17.8363
   11877      16.8925
   11878      17.0581
   11879      17.8750
   11880      17.7357
   11881      16.9061
   11882      17.1653
   11883      17.5519
   11884      17.9426
   11885      17.4067
   11886      18.0506
   11887      17.3883
   11888      18.3360
   11889      18.8211
   11890      17.7271
   11891      18.3957
   11892      17.6801
   11893      18.2542
   11894      19.0556
   11895      18.7714
   11896      18.3397
   11897      17.9670
   11898      17.9255
   11899      17.9191
   11900      17.3565
   11901      17.1316
   11902      16.8203
   11903      17.0406
   11904      16.8862
   11905      16.8158
   11906      17.2838
   11907      17.4137
   11908      17.5541
   11909      17.3228
   11910      16.7874
   11911      17.4226
   11912      17.8346
   11913      16.8968
   11914      16.6576
   11915      16.6316
   11916      17.1776
   11917      17.3218
   11918      16.7433
   11919      16.9767
   11920      17.1720
   11921      17.5236
   11922      17.1661
   11923      16.9949
   11924      17.0666
   11925      17.6685
   11926      17.4966
   11927      16.4703
   11928      16.4792
   11929      16.9509
   11930      16.3530
   11931      17.2733
   11932      17.3014
   11933      17.5525
   11934      17.8042
   11935      17.7727
   11936      16.5849
   11937      16.6870
   11938      16.7854
   11939      16.1939
   11940      17.2668
   11941      17.1111
   11942      16.8172
   11943      16.8230
   11944      16.7486
   11945      17.3880
   11946      17.2946
   11947      17.7342
   11948      17.8996
   11949      18.2602
   11950      17.5897
   11951      17.5821
   11952      17.1800
   11953      17.7551
   11954      18.0101
   11955      17.8640
   11956      18.3641
   11957      18.2384
   11958      18.4939
   11959      18.2701
   11960      18.0739
   11961      18.4768
   11962      18.5164
   11963      18.3210
   11964      19.0257
   11965      18.4350
   11966      18.2627
   11967      17.6849
   11968      17.7867
   11969      17.7234
   11970      17.2995
   11971      16.7167
   11972      17.6952
   11973      17.1441
   11974      17.8159
   11975      17.1979
   11976      16.7849
   11977      16.5097
   11978      16.2531
   11979      15.8741
   11980      16.2185
   11981      15.9981
   11982      15.3575
   11983      15.8313
   11984      15.4045
   11985      16.0243
   11986      16.3477
   11987      16.0069
   11988      15.5885
   11989      15.6007
   11990      15.6866
   11991      16.3074
   11992      16.1824
   11993      16.8144
   11994      16.7423
   11995      16.5122
   11996      16.9484
   11997      17.0050
   11998      16.7903
   11999      16.7500
   12000      16.6081
   12001      16.1647
   12002      17.1234
   12003      16.4017
   12004      16.8959
   12005      16.4697
   12006      16.4992
   12007      16.5441
   12008      16.1312
   12009      15.7352
   12010      16.0134
   12011      16.4880
   12012      15.7256
   12013      15.9912
   12014      16.2677
   12015      16.0209
   12016      15.0766
   12017      15.6540
   12018      14.9955
   12019      15.2840
   12020      15.6703
   12021      15.6168
   12022      15.3492
   12023      16.1166
   12024      16.1454
   12025      16.1900
   12026      15.7777
   12027      15.4961
   12028      15.6523
   12029      15.8204
   12030      15.3830
   12031      15.2241
   12032      15.6724
   12033      15.4326
   12034      15.4254
   12035      14.9468
   12036      14.7428
   12037      15.2126
   12038      14.9062
   12039      15.4557
   12040      15.8476
   12041      16.0910
   12042      15.9057
   12043      15.6698
   12044      16.2920
   12045      16.6213
   12046      16.3343
   12047      16.7299
   12048      16.6152
   12049      16.7311
   12050      17.1451
   12051      15.8310
   12052      16.4569
   12053      16.1801
   12054      16.2166
   12055      16.5140
   12056      15.6471
   12057      16.2026
   12058      15.4361
   12059      15.8830
   12060      15.6367
   12061      15.8205
   12062      15.3827
   12063      15.5964
   12064      15.2214
   12065      15.1930
   12066      14.6544
   12067      14.6081
   12068      15.0659
   12069      15.6017
   12070      15.1312
   12071      15.2968
   12072      15.7815
   12073      15.6819
   12074      15.9747
   12075      15.7403
   12076      15.7253
   12077      15.3272
   12078      16.0581
   12079      15.5411
   12080      15.4791
   12081      15.9488
   12082      16.0728
   12083      15.4529
   12084      16.1512
   12085      15.2982
   12086      14.8093
   12087      15.3449
   12088      15.1972
   12089      15.4817
   12090      15.3264
   12091      15.7028
   12092      14.5128
   12093      15.1558
   12094      14.7917
   12095      14.8633
   12096      14.8932
   12097      15.1651
   12098      15.2516
   12099      15.2909
   12100      15.9639
   12101      14.8766
   12102      15.4979
   12103      15.3222
   12104      15.2174
   12105      14.9341
   12106      14.9224
   12107      15.0458
   12108      15.2034
   12109      14.7955
   12110      13.8300
   12111      14.5852
   12112      14.5642
   12113      14.0502
   12114      14.3527
   12115      14.9268
   12116      15.0893
   12117      14.3582
   12118      14.8590
   12119      15.7083
   12120      14.6947
   12121      15.2278
   12122      15.3311
   12123      14.6474
   12124      15.0452
   12125      14.1478
   12126      13.7577
   12127      14.2847
   12128      13.9836
   12129      14.0694
   12130      14.7358
   12131      14.4913
   12132      14.4136
   12133      13.7401
   12134      14.1968
   12135      13.7652
   12136      13.8900
   12137      13.1875
   12138      12.7184
   12139      12.7351
   12140      12.7243
   12141      12.7772
   12142      12.8274
   12143      13.7441
   12144      13.2229
   12145      13.3354
   12146      13.2259
   12147      13.2839
   12148      12.4635
   12149      12.7629
   12150      13.0559
   12151      13.1518
   12152      12.8723
   12153      13.7114
   12154      13.2652
   12155      13.0745
   12156      14.0019
   12157      13.9988
   12158      14.6067
   12159      14.3987
   12160      14.5821
   12161      13.6682
   12162      13.9448
   12163      14.0581
   12164      13.2702
   12165      14.3017
   12166      14.1485
   12167      13.8256
   12168      14.3498
   12169      14.2801
   12170      14.4858
   12171      14.4254
   12172      14.6570
   12173      14.5907
   12174      14.1701
   12175      14.2092
   12176      13.6947
   12177      13.8290
   12178      13.3680
   12179      13.2724
   12180      13.2262
   12181      13.3773
   12182      13.7575
   12183      13.1504
   12184      12.6220
   12185      12.7719
   12186      14.1686
   12187      13.6721
   12188      13.7303
   12189      13.9384
   12190      13.8927
   12191      14.0857
   12192      14.0503
   12193      14.7743
   12194      14.0115
   12195      13.6411
   12196      14.0517
   12197      13.9801
   12198      13.8135
   12199      14.5883
   12200      14.6210
   12201      14.6957
   12202      14.4053
   12203      15.4707
   12204      15.0419
   12205      14.9943
   12206      15.1017
   12207      15.2356
   12208      14.4974
   12209      14.2956
   12210      14.6232
   12211      14.5787
   12212      15.0103
   12213      13.8396
   12214      13.7650
   12215      14.9260
   12216      14.2011
   12217      14.1858
   12218      14.5624
   12219      14.2735
   12220      13.8295
   12221      13.8805
   12222      13.0680
   12223      13.4604
   12224      13.7109
   12225      13.5477
   12226      12.6234
   12227      13.0274
   12228      13.1033
   12229      12.3374
   12230      12.2733
   12231      12.5027
   12232      12.8999
   12233      13.2050
   12234      12.9655
   12235      12.7636
   12236      12.9415
   12237      12.1146
   12238      12.5489
   12239      12.7046
   12240      12.5342
   12241      13.0030
   12242      13.6328
   12243      13.3485
   12244      13.3828
   12245      13.2732
   12246      13.2225
   12247      13.4636
   12248      12.6784
   12249      13.2878
   12250      13.2161
   12251      12.4507
   12252      12.9037
   12253      13.2158
   12254      13.6717
   12255      13.7385
   12256      13.5096
   12257      14.3913
   12258      14.9622
   12259      14.9329
   12260      14.1707
   12261      14.5314
   12262      14.9324
   12263      14.4044
   12264      13.8156
   12265      14.4691
   12266      15.0377
   12267      14.4433
   12268      14.2116
   12269      14.6731
   12270      13.9060
   12271      13.9651
   12272      13.3495
   12273      13.2561
   12274      13.2772
   12275      13.0332
   12276      13.3487
   12277      13.7242
   12278      14.3421
   12279      13.7460
   12280      13.6287
   12281      14.2625
   12282      14.9448
   12283      14.5503
   12284      15.2805
   12285      14.6110
   12286      14.6157
   12287      14.3193
   12288      13.6836
   12289      13.5490
   12290      12.9560
   12291      12.6635
   12292      12.7827
   12293      12.7947
   12294      12.8699
   12295      13.0268
   12296      12.4563
   12297      12.8813
   12298      12.2210
   12299      12.8599
   12300      11.9551
   12301      12.4591
   12302      12.7039
   12303      12.2714
   12304      12.7300
   12305      12.6134
   12306      12.6932
   12307      12.0890
   12308      12.6019
   12309      12.2484
   12310      12.4030
   12311      12.1772
   12312      12.1374
   12313      12.2668
   12314      12.1034
   12315      12.5568
   12316      11.9690
   12317      12.3526
   12318      12.1728
   12319      12.1487
   12320      12.4873
   12321      12.7721
   12322      12.1822
   12323      11.8072
   12324      12.4811
   12325      12.4361
   12326      12.9720
   12327      12.0517
   12328      13.1232
   12329      12.3280
   12330      12.4089
   12331      11.8864
   12332      12.3688
   12333      12.7650
   12334      12.4770
   12335      11.8824
   12336      12.0501
   12337      12.3120
   12338      12.7480
   12339      12.5997
   12340      12.5725
   12341      11.9461
   12342      12.3954
   12343      12.0321
   12344      12.7202
   12345      12.5426
   12346      13.0702
   12347      12.8425
   12348      12.7369
   12349      13.0591
   12350      13.0951
   12351      13.9740
   12352      13.1064
   12353      13.4238
   12354      13.2306
   12355      12.1781
   12356      12.2732
   12357      11.5279
   12358      12.6066
   12359      12.2975
   12360      12.2163
   12361      12.2902
   12362      12.1791
   12363      11.8998
   12364      11.9514
   12365      12.0034
   12366      12.5704
   12367      12.1359
   12368      12.9549
   12369      13.0088
   12370      12.6625
   12371      12.4664
   12372      12.5919
   12373      12.5605
   12374      12.5815
   12375      12.9397
   12376      13.1978
   12377      12.9996
   12378      12.9768
   12379      12.4161
   12380      12.7036
   12381      12.9863
   12382      12.8772
   12383      13.0590
   12384      13.2172
   12385      13.3106
   12386      12.9877
   12387      13.9126
   12388      13.3088
   12389      13.1575
   12390      13.3258
   12391      13.3308
   12392      13.6521
   12393      13.6505
   12394      14.0032
   12395      14.1025
   12396      14.1041
   12397      13.5136
   12398      14.0350
   12399      13.7061
   12400      13.8841
   12401      14.1994
   12402      14.1112
   12403      14.2833
   12404      14.4619
   12405      13.6325
   12406      14.6357
   12407      14.7914
   12408      14.6634
   12409      14.3507
   12410      14.6291
   12411      14.4053
   12412      14.7162
   12413      14.3167
   12414      14.4476
   12415      14.4181
   12416      14.2630
   12417      14.3293
   12418      13.4795
   12419      13.1734
   12420      13.1043
   12421      13.8048
   12422      13.7542
   12423      12.8834
   12424      13.6481
   12425      13.0980
   12426      13.2069
   12427      12.9513
   12428      13.1037
   12429      13.4215
   12430      12.8381
   12431      13.1610
   12432      12.6122
   12433      13.6466
   12434      12.9267
   12435      12.9671
   12436      13.2665
   12437      13.0370
   12438      13.7653
   12439      13.3156
   12440      12.6815
   12441      12.2200
   12442      12.1909
   12443      12.5718
   12444      12.3910
   12445      12.9557
   12446      13.4715
   12447      12.8909
   12448      12.0792
   12449      12.2258
   12450      12.5456
   12451      12.4385
   12452      12.1367
   12453      12.2121
   12454      12.5824
   12455      11.4873
   12456      12.0867
   12457      11.9306
   12458      10.8960
   12459      11.0912
   12460      11.2683
   12461      11.2413
   12462      11.2699
   12463      11.9198
   12464      11.9047
   12465      11.6687
   12466      12.4935
   12467      11.7898
   12468      11.5565
   12469      11.7378
   12470      12.2175
   12471      12.3768
   12472      12.6192
   12473      12.2257
   12474      11.7395
   12475      12.3968
   12476      11.4139
   12477      11.5867
   12478      11.6721
   12479      11.6171
   12480      11.9204
   12481      11.6370
   12482      11.4059
   12483      10.5973
   12484      11.4931
   12485      10.9001
   12486      10.6827
   12487      11.0256
   12488      11.1579
   12489      11.6151
   12490      10.6236
   12491      11.3591
   12492      11.6227
   12493      11.4586
   12494      11.3951
   12495      11.6211
   12496      10.9800
   12497      10.8076
   12498      10.7312
   12499      10.0149
   12500      11.3179
   12501      11.2024
   12502      11.3374
   12503      12.1867
   12504      12.0013
   12505      12.0716
   12506      11.8568
   12507      11.5807
   12508      11.5338
   12509      11.6625
   12510      11.5179
   12511      11.4622
   12512      11.9899
   12513      11.9547
   12514      11.8009
   12515      13.0024
   12516      11.8541
   12517      12.1029
   12518      12.2243
   12519      11.9761
   12520      12.5719
   12521      12.3212
   12522      12.1516
   12523      12.2478
   12524      11.4306
   12525      10.8507
   12526      11.3907
   12527      11.8030
   12528      11.6841
   12529      11.4824
   12530      11.1960
   12531      11.8816
   12532      11.8622
   12533      12.4306
   12534      11.7063
   12535      11.2864
   12536      12.1225
   12537      12.0330
   12538      12.3006
   12539      11.9463
   12540      11.5013
   12541      11.2613
   12542      11.1310
   12543      11.0143
   12544      11.2332
   12545      11.6114
   12546      11.8591
   12547      11.9052
   12548      10.7327
   12549      11.0522
   12550      11.4917
   12551      11.2057
   12552      11.2413
   12553      11.0041
   12554      11.3289
   12555      10.5724
   12556      11.4450
   12557      11.7012
   12558      10.9017
   12559      11.1731
   12560      10.7269
   12561      11.1287
   12562      11.1756
   12563      11.3835
   12564      11.7245
   12565      11.6110
   12566      11.5501
   12567      11.5569
   12568      11.8454
   12569      11.7749
   12570      11.6680
   12571      12.1186
   12572      12.7215
   12573      12.2972
   12574      13.1308
   12575      13.3738
   12576      13.1458
   12577      12.8038
   12578      12.6408
   12579      12.6176
   12580      13.0731
   12581      13.3126
   12582      12.6971
   12583      12.7506
   12584      12.7231
   12585      13.0758
   12586      13.0089
   12587      12.4959
   12588      12.4267
   12589      12.8657
   12590      12.8075
   12591      13.1861
   12592      12.5505
   12593      12.7902
   12594      12.9870
   12595      12.2902
   12596      12.5170
   12597      12.3519
   12598      12.7685
   12599      12.8011
   12600      12.6323
   12601      12.4031
   12602      12.5595
   12603      12.5621
   12604      12.4658
   12605      12.5438
   12606      12.2388
   12607      12.4636
   12608      12.9203
   12609      11.3246
   12610      12.4151
   12611      11.8863
   12612      12.4806
   12613      12.1082
   12614      12.4577
   12615      12.2618
   12616      12.5833
   12617      11.9941
   12618      11.9003
   12619      12.3671
   12620      11.7072
   12621      12.1495
   12622      12.1377
   12623      11.7294
   12624      11.6471
   12625      11.6088
   12626      11.8625
   12627      11.8660
   12628      11.1799
   12629      11.0860
   12630      12.1539
   12631      12.1179
   12632      12.1171
   12633      13.7319
   12634      13.0504
   12635      12.9685
   12636      12.7172
   12637      12.7060
   12638      12.5999
   12639      12.6061
   12640      12.9385
   12641      12.7405
   12642      12.4786
   12643      12.3069
   12644      12.4957
   12645      12.8202
   12646      13.3960
   12647      12.8968
   12648      12.6652
   12649      13.0539
   12650      13.4669
   12651      13.2391
   12652      13.0077
   12653      12.5324
   12654      12.5046
   12655      13.0447
   12656      13.0732
   12657      13.1154
   12658      13.0495
   12659      12.1322
   12660      12.3277
   12661      11.8624
   12662      12.3265
   12663      12.8401
   12664      12.3348
   12665      12.2043
   12666      12.6864
   12667      12.0023
   12668      12.3288
   12669      12.4191
   12670      12.2629
   12671      13.5597
   12672      13.8500
   12673      14.1702
   12674      14.9139
   12675      14.3805
   12676      13.7066
   12677      13.9541
   12678      14.0005
   12679      14.0674
   12680      13.9624
   12681      13.7874
   12682      13.4102
   12683      13.9457
   12684      14.0738
   12685      14.1764
   12686      14.1453
   12687      14.2831
   12688      14.0053
   12689      13.9385
   12690      13.7033
   12691      12.9565
   12692      13.4602
   12693      13.3153
   12694      13.7092
   12695      13.1212
   12696      13.4037
   12697      13.6317
   12698      12.4780
   12699      13.1682
   12700      12.5045
   12701      13.0047
   12702      12.6923
   12703      13.0514
   12704      12.5733
   12705      12.8766
   12706      12.6283
   12707      13.6899
   12708      13.4799
   12709      13.6570
   12710      13.0274
   12711      13.5021
   12712      13.2926
   12713      14.2039
   12714      14.0606
   12715      13.7305
   12716      13.6913
   12717      13.9812
   12718      14.3953
   12719      14.5105
   12720      14.4548
   12721      13.9826
   12722      14.4245
   12723      14.9648
   12724      14.6164
   12725      14.5027
   12726      14.3149
   12727      13.8804
   12728      14.7802
   12729      14.1611
   12730      14.6024
   12731      14.4089
   12732      14.2552
   12733      14.9404
   12734      14.7643
   12735      14.2698
   12736      14.5003
   12737      15.1393
   12738      15.1984
   12739      14.9992
   12740      15.1478
   12741      14.7927
   12742      15.5017
   12743      14.5785
   12744      14.7931
   12745      14.3937
   12746      14.4933
   12747      13.5711
   12748      13.4594
   12749      13.6490
   12750      13.1903
   12751      13.3749
   12752      13.7505
   12753      12.9849
   12754      13.0017
   12755      13.1072
   12756      13.5261
   12757      13.6493
   12758      13.6545
   12759      13.8844
   12760      13.3456
   12761      13.8291
   12762      13.6848
   12763      13.2061
   12764      14.2120
   12765      13.5353
   12766      13.0831
   12767      12.8669
   12768      13.1488
   12769      12.9005
   12770      13.3471
   12771      13.8309
   12772      13.0280
   12773      12.6992
   12774      12.9784
   12775      12.5351
   12776      12.5966
   12777      12.3858
   12778      12.3167
   12779      12.7417
   12780      13.0884
   12781      13.3329
   12782      13.4374
   12783      13.3095
   12784      13.1002
   12785      13.4297
   12786      14.3001
   12787      14.5889
   12788      14.7911
   12789      15.5848
   12790      14.0696
   12791      14.7075
   12792      14.8778
   12793      15.3217
   12794      14.9563
   12795      15.0277
   12796      14.6058
   12797      15.0647
   12798      15.2574
   12799      14.7660
   12800      15.2292
   12801      15.2614
   12802      14.9679
   12803      14.6145
   12804      14.8734
   12805      14.8583
   12806      14.8690
   12807      14.5445
   12808      14.8886
   12809      14.4176
   12810      14.5233
   12811      13.6208
   12812      14.2314
   12813      14.7348
   12814      14.9633
   12815      14.2501
   12816      14.4876
   12817      15.0416
   12818      14.3740
   12819      14.7232
   12820      14.7852
   12821      14.0111
   12822      14.6055
   12823      14.3519
   12824      14.0541
   12825      14.9264
   12826      15.1271
   12827      14.3334
   12828      14.8255
   12829      13.7870
   12830      14.6144
   12831      15.2984
   12832      15.9762
   12833      15.5520
   12834      15.3027
   12835      16.0667
   12836      16.0840
   12837      15.9376
   12838      15.6287
   12839      16.0072
   12840      15.2986
   12841      14.8999
   12842      14.8851
   12843      14.7907
   12844      14.9436
   12845      15.0482
   12846      14.9348
   12847      14.7889
   12848      14.3888
   12849      15.0762
   12850      15.4673
   12851      15.1394
   12852      14.9271
   12853      14.8849
   12854      14.8828
   12855      15.1862
   12856      14.7936
   12857      14.8905
   12858      14.0523
   12859      15.0892
   12860      15.2508
   12861      15.2889
   12862      15.4947
   12863      15.1427
   12864      14.6879
   12865      15.2847
   12866      15.8460
   12867      15.1917
   12868      15.4642
   12869      15.7266
   12870      15.6968
   12871      15.9640
   12872      15.4557
   12873      15.0446
   12874      14.1401
   12875      15.1567
   12876      15.3979
   12877      14.7333
   12878      15.2356
   12879      15.1632
   12880      15.3628
   12881      15.0170
   12882      14.6702
   12883      15.1598
   12884      15.4542
   12885      14.8779
   12886      14.8993
   12887      15.4000
   12888      14.9682
   12889      15.0886
   12890      13.9910
   12891      14.1031
   12892      14.7169
   12893      14.8455
   12894      15.0164
   12895      14.4052
   12896      14.3602
   12897      14.4951
   12898      14.8446
   12899      14.2418
   12900      13.6264
   12901      14.7438
   12902      14.4086
   12903      14.5200
   12904      13.8123
   12905      14.1414
   12906      14.7416
   12907      14.2512
   12908      13.8353
   12909      14.0698
   12910      14.5157
   12911      14.2183
   12912      13.7727
   12913      14.1589
   12914      14.7731
   12915      13.8395
   12916      14.0774
   12917      13.9040
   12918      13.7751
   12919      14.3676
   12920      14.0245
   12921      13.8846
   12922      13.7372
   12923      14.7920
   12924      14.6653
   12925      14.5012
   12926      14.3353
   12927      13.9327
   12928      13.7687
   12929      13.1125
   12930      13.7621
   12931      13.6254
   12932      13.4226
   12933      13.6923
   12934      14.1589
   12935      14.4611
   12936      14.0456
   12937      13.1178
   12938      13.1084
   12939      13.8967
   12940      13.9633
   12941      13.3311
   12942      15.1046
   12943      14.6663
   12944      14.6532
   12945      14.8569
   12946      14.3619
   12947      14.1367
   12948      14.0336
   12949      14.1314
   12950      14.4671
   12951      14.0944
   12952      14.1243
   12953      14.5534
   12954      13.5032
   12955      13.6430
   12956      14.1568
   12957      14.2153
   12958      14.7164
   12959      14.0260
   12960      14.8604
   12961      14.2853
   12962      13.9913
   12963      14.5981
   12964      14.5698
   12965      14.3245
   12966      14.9365
   12967      14.6179
   12968      14.4757
   12969      13.6371
   12970      13.8545
   12971      14.1684
   12972      13.7075
   12973      14.2335
   12974      14.4034
   12975      13.7070
   12976      13.7985
   12977      13.4060
   12978      14.4697
   12979      14.0561
   12980      14.1806
   12981      13.9967
   12982      14.3145
   12983      14.0660
   12984      14.2980
   12985      14.5691
   12986      15.3338
   12987      15.2981
   12988      15.3412
   12989      15.3831
   12990      15.5181
   12991      14.6502
   12992      15.2189
   12993      15.0857
   12994      14.8588
   12995      14.8588
   12996      14.5184
   12997      14.9586
   12998      15.1739
   12999      14.4656
   13000      15.0113
   13001      14.7550
   13002      15.2801
   13003      15.0722
   13004      14.8348
   13005      14.7570
   13006      14.7763
   13007      15.0459
   13008      14.7953
   13009      15.0054
   13010      15.7116
   13011      15.7989
   13012      15.9855
   13013      15.6519
   13014      14.8892
   13015      14.9301
   13016      14.9246
   13017      14.8271
   13018      14.6404
   13019      15.2261
   13020      15.3340
   13021      15.7491
   13022      15.0764
   13023      14.8373
   13024      14.8314
   13025      14.2693
   13026      14.8619
   13027      14.5813
   13028      14.5734
   13029      15.1198
   13030      14.1977
   13031      14.4371
   13032      15.1343
   13033      15.0617
   13034      14.9178
   13035      15.2959
   13036      14.9167
   13037      14.8972
   13038      14.9841
   13039      15.0424
   13040      15.3420
   13041      15.4198
   13042      15.8819
   13043      15.2686
   13044      15.5777
   13045      14.9926
   13046      15.1821
   13047      15.5438
   13048      15.6507
   13049      15.7477
   13050      14.9092
   13051      15.3759
   13052      15.5080
   13053      16.1222
   13054      15.8445
   13055      14.7915
   13056      14.6588
   13057      13.8145
   13058      14.7320
   13059      14.1295
   13060      14.7375
   13061      14.6804
   13062      15.9725
   13063      15.5904
   13064      15.5026
   13065      15.8005
   13066      15.8407
   13067      15.6651
   13068      15.5422
   13069      15.3462
   13070      15.4435
   13071      15.2195
   13072      15.5528
   13073      15.3840
   13074      14.6081
   13075      15.3278
   13076      15.3205
   13077      15.0807
   13078      15.4917
   13079      15.1308
   13080      15.6095
   13081      15.6054
   13082      15.8113
   13083      16.2578
   13084      16.5600
   13085      15.3766
   13086      15.4232
   13087      16.3794
   13088      15.5249
   13089      16.3332
   13090      16.0568
   13091      15.5586
   13092      16.1693
   13093      16.2835
   13094      16.3271
   13095      15.5536
   13096      16.3843
   13097      16.7170
   13098      16.0230
   13099      16.9035
   13100      16.9540
   13101      17.0724
   13102      16.9730
   13103      16.9440
   13104      16.5624
   13105      16.5083
   13106      16.1480
   13107      16.5305
   13108      16.2156
   13109      16.3990
   13110      16.5644
   13111      16.8391
   13112      17.6370
   13113      17.1110
   13114      16.3234
   13115      15.5871
   13116      16.2115
   13117      16.2333
   13118      15.0466
   13119      15.2791
   13120      14.8614
   13121      14.9644
   13122      15.2268
   13123      14.6241
   13124      14.3221
   13125      14.4074
   13126      15.1983
   13127      14.7244
   13128      14.1834
   13129      14.0431
   13130      13.7955
   13131      14.2347
   13132      14.6702
   13133      14.5828
   13134      14.5940
   13135      14.8400
   13136      14.6381
   13137      14.8812
   13138      15.1205
   13139      14.8246
   13140      14.8895
   13141      15.1916
   13142      14.7836
   13143      15.4650
   13144      15.3831
   13145      15.9327
   13146      15.7884
   13147      15.7034
   13148      15.3453
   13149      14.1795
   13150      15.2184
   13151      14.2728
   13152      14.6805
   13153      14.2967
   13154      14.6643
   13155      14.6323
   13156      14.4694
   13157      15.1615
   13158      15.0796
   13159      15.5343
   13160      15.3060
   13161      15.0817
   13162      15.1477
   13163      14.5138
   13164      14.1882
   13165      14.8264
   13166      14.6023
   13167      14.3570
   13168      15.2435
   13169      14.6770
   13170      14.7081
   13171      14.6840
   13172      15.4054
   13173      14.6380
   13174      15.4065
   13175      15.0810
   13176      15.0610
   13177      15.2266
   13178      15.4902
   13179      16.0944
   13180      15.8326
   13181      16.0707
   13182      16.6288
   13183      15.9319
   13184      15.7452
   13185      16.0095
   13186      16.1845
   13187      16.5599
   13188      17.2214
   13189      16.4649
   13190      16.7398
   13191      16.8124
   13192      17.1024
   13193      17.0919
   13194      17.3353
   13195      17.3838
   13196      17.2080
   13197      16.9083
   13198      17.1199
   13199      16.1108
   13200      16.7081
   13201      16.5668
   13202      15.9157
   13203      16.2978
   13204      16.1813
   13205      16.3018
   13206      16.3781
   13207      16.5869
   13208      16.8791
   13209      16.3800
   13210      15.1592
   13211      15.3591
   13212      16.4614
   13213      15.8456
   13214      15.9203
   13215      16.2674
   13216      15.9986
   13217      16.2395
   13218      16.4172
   13219      16.2112
   13220      16.1595
   13221      16.6558
   13222      16.6714
   13223      16.9371
   13224      16.1023
   13225      16.2909
   13226      16.8673
   13227      17.1741
   13228      16.9241
   13229      17.3252
   13230      18.0841
   13231      17.6637
   13232      17.0619
   13233      17.5102
   13234      17.2944
   13235      17.3676
   13236      17.2080
   13237      16.1467
   13238      15.9560
   13239      15.4390
   13240      16.5087
   13241      16.8228
   13242      16.1745
   13243      15.9800
   13244      16.8563
   13245      16.6101
   13246      16.0907
   13247      16.9566
   13248      16.3883
   13249      15.9478
   13250      15.9019
   13251      15.6533
   13252      15.5346
   13253      14.9082
   13254      14.8454
   13255      14.9780
   13256      14.8300
   13257      14.8579
   13258      14.9761
   13259      14.6320
   13260      15.0206
   13261      15.1261
   13262      15.1657
   13263      15.1680
   13264      15.2839
   13265      16.0637
   13266      15.6626
   13267      15.5277
   13268      15.3327
   13269      15.3937
   13270      15.3535
   13271      15.3958
   13272      15.3287
   13273      14.8061
   13274      15.0614
   13275      14.7496
   13276      15.5527
   13277      15.2690
   13278      15.5531
   13279      15.0054
   13280      15.3161
   13281      14.8648
   13282      14.9053
   13283      15.4065
   13284      15.0740
   13285      15.3811
   13286      14.5836
   13287      14.7125
   13288      14.7813
   13289      14.6713
   13290      15.2994
   13291      14.9355
   13292      14.7229
   13293      14.4507
   13294      14.7538
   13295      14.5353
   13296      14.8660
   13297      14.5598
   13298      13.5444
   13299      12.9337
   13300      13.9159
   13301      14.0430
   13302      13.8085
   13303      13.9502
   13304      13.7502
   13305      13.6395
   13306      13.5208
   13307      13.6082
   13308      13.4324
   13309      12.8629
   13310      12.3525
   13311      12.8258
   13312      13.1669
   13313      13.5579
   13314      13.6954
   13315      12.8847
   13316      13.8301
   13317      13.0914
   13318      12.8344
   13319      13.0440
   13320      13.0358
   13321      13.3123
   13322      13.4488
   13323      13.2884
   13324      12.2648
   13325      12.3855
   13326      12.1469
   13327      12.6019
   13328      12.9815
   13329      12.4567
   13330      12.7902
   13331      12.5004
   13332      12.9531
   13333      12.6244
   13334      12.4680
   13335      12.9570
   13336      12.5002
   13337      12.7423
   13338      13.6132
   13339      12.4817
   13340      12.5407
   13341      13.3003
   13342      12.0651
   13343      12.5151
   13344      12.2476
   13345      12.4214
   13346      12.0867
   13347      12.4689
   13348      12.1535
   13349      12.1720
   13350      12.1222
   13351      12.7928
   13352      12.7864
   13353      12.5220
   13354      12.5771
   13355      13.3701
   13356      13.1406
   13357      12.5197
   13358      12.3245
   13359      12.6396
   13360      12.2120
   13361      12.1793
   13362      12.2803
   13363      12.3062
   13364      12.5354
   13365      12.1633
   13366      13.1572
   13367      11.9004
   13368      12.2015
   13369      12.4121
   13370      12.0984
   13371      11.8086
   13372      11.5703
   13373      11.8960
   13374      11.3095
   13375      11.3826
   13376      11.5532
   13377      11.2694
   13378      11.3367
   13379      11.4839
   13380      11.8807
   13381      12.1615
   13382      11.7498
   13383      11.8796
   13384      12.0059
   13385      11.9450
   13386      11.9307
   13387      11.7974
   13388      11.9560
   13389      11.9456
   13390      11.6290
   13391      11.4658
   13392      11.8201
   13393      11.8453
   13394      11.3866
   13395      11.9857
   13396      11.3312
   13397      12.0719
   13398      12.2125
   13399      11.8392
   13400      11.5794
   13401      12.1569
   13402      12.2052
   13403      12.1801
   13404      11.4345
   13405      11.7497
   13406      12.3526
   13407      11.8272
   13408      12.4542
   13409      12.3395
   13410      12.8048
   13411      12.4708
   13412      12.5238
   13413      11.9220
   13414      12.7006
   13415      12.4136
   13416      12.0530
   13417      12.1129
   13418      12.0799
   13419      12.1993
   13420      11.5716
   13421      11.9400
   13422      12.2659
   13423      12.0608
   13424      12.0736
   13425      12.0633
   13426      11.7321
   13427      11.1837
   13428      11.1035
   13429      11.4349
   13430      12.7954
   13431      11.4800
   13432      11.7369
   13433      11.8109
   13434      11.4959
   13435      11.1938
   13436      11.4123
   13437      11.6432
   13438      11.8059
   13439      11.6385
   13440      12.0118
   13441      11.5539
   13442      11.5311
   13443      11.8079
   13444      11.6837
   13445      11.6033
   13446      11.7000
   13447      11.3458
   13448      11.7306
   13449      12.1488
   13450      11.6664
   13451      11.1876
   13452      11.1792
   13453      11.8130
   13454      12.0913
   13455      11.3703
   13456      11.4624
   13457      11.3496
   13458      12.1728
   13459      12.2575
   13460      12.3656
   13461      12.1870
   13462      12.0029
   13463      12.3331
   13464      11.7855
   13465      12.0768
   13466      12.6085
   13467      11.8410
   13468      11.8663
   13469      11.9501
   13470      12.0968
   13471      12.0551
   13472      11.6650
   13473      12.2990
   13474      11.1900
   13475      11.9741
   13476      12.3350
   13477      12.0502
   13478      12.8595
   13479      12.5448
   13480      12.8177
   13481      12.4640
   13482      12.8765
   13483      12.3456
   13484      12.5935
   13485      12.3046
   13486      12.3181
   13487      12.4507
   13488      12.2147
   13489      12.4405
   13490      12.5599
   13491      12.9281
   13492      12.5373
   13493      12.9979
   13494      11.9728
   13495      12.5245
   13496      13.4366
   13497      13.2623
   13498      12.2685
   13499      12.7933
   13500      12.4729
   13501      12.4466
   13502      13.2096
   13503      12.9911
   13504      12.9327
   13505      12.8234
   13506      13.0714
   13507      13.3039
   13508      13.6797
   13509      13.3165
   13510      12.8079
   13511      12.5279
   13512      12.8555
   13513      12.9797
   13514      13.4059
   13515      12.9272
   13516      12.8909
   13517      12.8845
   13518      12.8975
   13519      13.1088
   13520      12.8739
   13521      12.3910
   13522      12.5787
   13523      12.3793
   13524      12.0899
   13525      12.6134
   13526      12.1813
   13527      12.0889
   13528      12.5464
   13529      13.1117
   13530      12.8455
   13531      12.8624
   13532      12.7109
   13533      13.1958
   13534      13.1242
   13535      13.2845
   13536      13.0012
   13537      13.1846
   13538      12.9879
   13539      13.0730
   13540      13.5212
   13541      13.6039
   13542      13.2550
   13543      13.2894
   13544      13.4063
   13545      13.4189
   13546      13.2549
   13547      13.3437
   13548      13.5671
   13549      13.3482
   13550      13.5588
   13551      13.5059
   13552      13.6806
   13553      13.1109
   13554      14.1656
   13555      13.3800
   13556      13.0305
   13557      13.5501
   13558      13.3990
   13559      13.3212
   13560      13.7341
   13561      13.5287
   13562      12.9893
   13563      12.7559
   13564      13.1285
   13565      13.5188
   13566      13.5819
   13567      14.0472
   13568      13.4795
   13569      12.9846
   13570      13.0373
   13571      13.4809
   13572      12.6817
   13573      13.7739
   13574      13.9654
   13575      13.8471
   13576      12.5782
   13577      13.0521
   13578      13.4924
   13579      12.9581
   13580      13.0414
   13581      12.6019
   13582      12.6750
   13583      11.9617
   13584      12.1728
   13585      12.3795
   13586      12.5151
   13587      12.7623
   13588      12.3111
   13589      13.1305
   13590      13.2813
   13591      13.0954
   13592      13.2470
   13593      12.8041
   13594      13.3274
   13595      13.4175
   13596      13.6216
   13597      13.0081
   13598      12.9591
   13599      13.6908
   13600      13.7818
   13601      12.9863
   13602      13.1143
   13603      13.5532
   13604      13.6532
   13605      12.5767
   13606      13.2511
   13607      12.8115
   13608      13.4379
   13609      13.5351
   13610      13.1226
   13611      13.7131
   13612      13.3820
   13613      13.9208
   13614      13.3002
   13615      13.2764
   13616      13.3103
   13617      13.1892
   13618      13.0727
   13619      13.3890
   13620      13.0548
   13621      13.6608
   13622      13.3704
   13623      12.8676
   13624      14.0533
   13625      13.0577
   13626      13.0133
   13627      13.2846
   13628      13.2538
   13629      12.5349
   13630      12.6392
   13631      12.8852
   13632      12.6139
   13633      13.2796
   13634      12.9774
   13635      13.2676
   13636      13.9590
   13637      13.3680
   13638      13.8447
   13639      13.8091
   13640      13.5337
   13641      13.8522
   13642      14.1938
   13643      14.1688
   13644      14.8398
   13645      14.4195
   13646      14.5273
   13647      14.7477
   13648      14.5908
   13649      14.8850
   13650      14.0904
   13651      14.3964
   13652      14.3785
   13653      14.2428
   13654      14.2080
   13655      14.1106
   13656      13.7337
   13657      13.9373
   13658      13.2109
   13659      13.8689
   13660      13.4860
   13661      14.0232
   13662      13.5205
   13663      13.4475
   13664      14.2790
   13665      13.6658
   13666      12.5714
   13667      13.0544
   13668      12.9142
   13669      12.5753
   13670      13.2540
   13671      12.9433
   13672      12.8648
   13673      13.1535
   13674      12.5101
   13675      12.5691
   13676      13.0045
   13677      13.1543
   13678      12.8874
   13679      13.6651
   13680      13.0819
   13681      13.1629
   13682      14.3478
   13683      14.3558
   13684      14.6693
   13685      14.7038
   13686      14.1326
   13687      14.4370
   13688      14.4410
   13689      13.9504
   13690      14.7466
   13691      14.1929
   13692      14.6969
   13693      14.8836
   13694      14.4494
   13695      14.8494
   13696      14.1378
   13697      15.0649
   13698      13.9654
   13699      14.6970
   13700      15.1309
   13701      14.1991
   13702      14.9602
   13703      14.9666
   13704      15.3785
   13705      14.6879
   13706      14.0408
   13707      13.7412
   13708      14.2418
   13709      13.8622
   13710      14.5220
   13711      14.3010
   13712      13.6410
   13713      13.6341
   13714      13.3634
   13715      13.0538
   13716      13.5311
   13717      13.7179
   13718      14.0463
   13719      13.8442
   13720      13.3400
   13721      14.1650
   13722      13.3360
   13723      13.5030
   13724      13.9253
   13725      13.0044
   13726      12.8021
   13727      13.4488
   13728      13.5868
   13729      13.1724
   13730      13.5724
   13731      13.4138
   13732      13.3359
   13733      13.0159
   13734      14.1781
   13735      13.8083
   13736      13.9507
   13737      13.6415
   13738      13.5803
   13739      14.4651
   13740      14.4918
   13741      14.5008
   13742      14.6662
   13743      15.5787
   13744      15.1661
   13745      14.3376
   13746      14.4183
   13747      14.6048
   13748      14.0130
   13749      14.7381
   13750      15.0677
   13751      14.7932
   13752      14.8848
   13753      14.5814
   13754      14.1635
   13755      14.7446
   13756      14.8559
   13757      15.3365
   13758      15.3961
   13759      15.4150
   13760      15.2429
   13761      15.7476
   13762      15.2454
   13763      15.4630
   13764      15.6042
   13765      15.3190
   13766      15.0135
   13767      15.1027
   13768      14.9008
   13769      15.1726
   13770      14.4951
   13771      14.9669
   13772      14.6105
   13773      15.2765
   13774      14.8327
   13775      15.0176
   13776      15.2144
   13777      14.4986
   13778      15.1248
   13779      14.4301
   13780      14.4047
   13781      15.7009
   13782      15.0537
   13783      14.9204
   13784      15.4608
   13785      15.6094
   13786      15.2150
   13787      15.7148
   13788      15.6351
   13789      15.5399
   13790      15.0799
   13791      14.9205
   13792      14.8470
   13793      15.1019
   13794      14.3612
   13795      14.4222
   13796      14.4257
   13797      13.9645
   13798      14.8408
   13799      14.5697
   13800      15.3311
   13801      14.3738
   13802      15.3745
   13803      15.2069
   13804      15.8378
   13805      15.3616
   13806      16.0346
   13807      14.8989
   13808      14.6541
   13809      15.4021
   13810      14.7925
   13811      14.1763
   13812      14.4801
   13813      14.2765
   13814      14.5861
   13815      14.2470
   13816      14.8948
   13817      14.2071
   13818      14.4679
   13819      14.5899
   13820      14.9053
   13821      14.5848
   13822      13.9255
   13823      13.9495
   13824      14.3039
   13825      13.9181
   13826      13.5762
   13827      14.1956
   13828      14.2233
   13829      14.6622
   13830      13.9734
   13831      14.7529
   13832      14.8330
   13833      14.4376
   13834      14.6914
   13835      15.1937
   13836      14.7315
   13837      15.4580
   13838      15.1507
   13839      14.9380
   13840      14.3068
   13841      14.1094
   13842      15.1581
   13843      14.7915
   13844      15.0904
   13845      14.5981
   13846      14.9302
   13847      15.5418
   13848      16.0680
   13849      15.2199
   13850      14.8013
   13851      14.8873
   13852      16.0311
   13853      15.7824
   13854      16.0756
   13855      15.7232
   13856      15.4251
   13857      15.0873
   13858      15.3099
   13859      15.6561
   13860      15.6465
   13861      15.5951
   13862      15.8276
   13863      15.6264
   13864      15.0400
   13865      15.5287
   13866      15.0580
   13867      14.4010
   13868      15.4389
   13869      14.8386
   13870      16.1306
   13871      15.3652
   13872      14.7447
   13873      14.6988
   13874      15.7265
   13875      14.9652
   13876      15.0956
   13877      14.9942
   13878      15.9013
   13879      15.0722
   13880      15.2175
   13881      14.6868
   13882      14.3923
   13883      14.4620
   13884      15.1466
   13885      15.4402
   13886      15.0542
   13887      15.1921
   13888      14.6702
   13889      14.7761
   13890      15.1876
   13891      15.3640
   13892      15.0220
   13893      14.7134
   13894      14.7743
   13895      14.6063
   13896      15.4648
   13897      15.1375
   13898      15.0778
   13899      15.6701
   13900      14.9785
   13901      15.4527
   13902      15.1122
   13903      15.1723
   13904      14.6881
   13905      14.7946
   13906      15.3344
   13907      15.2944
   13908      15.0960
   13909      14.8957
   13910      14.6851
   13911      14.6213
   13912      14.8088
   13913      15.2686
   13914      15.1716
   13915      14.7935
   13916      15.0883
   13917      14.7708
   13918      15.7218
   13919      15.7633
   13920      16.1686
   13921      17.0017
   13922      16.0808
   13923      16.0995
   13924      15.7638
   13925      15.8725
   13926      15.3294
   13927      14.2808
   13928      14.8074
   13929      15.3579
   13930      15.9375
   13931      15.5076
   13932      15.6477
   13933      15.9595
   13934      15.2599
   13935      15.4782
   13936      16.2768
   13937      16.2031
   13938      16.3072
   13939      15.7714
   13940      15.0452
   13941      14.7654
   13942      15.9139
   13943      15.9145
   13944      16.3796
   13945      16.6944
   13946      15.2527
   13947      15.1895
   13948      15.2833
   13949      15.1939
   13950      15.5469
   13951      15.0157
   13952      15.5378
   13953      15.0302
   13954      15.2177
   13955      16.2680
   13956      15.0255
   13957      15.8231
   13958      16.0680
   13959      16.5539
   13960      16.3842
   13961      17.0015
   13962      17.2723
   13963      17.3677
   13964      17.1135
   13965      17.1519
   13966      17.0255
   13967      17.1578
   13968      17.6714
   13969      18.4574
   13970      17.5318
   13971      17.2695
   13972      16.4166
   13973      16.2406
   13974      15.9617
   13975      16.5562
   13976      16.4161
   13977      16.6850
   13978      16.4533
   13979      16.8234
   13980      16.5391
   13981      16.2891
   13982      16.2682
   13983      15.5560
   13984      15.8276
   13985      15.9631
   13986      16.0166
   13987      16.7838
   13988      16.5504
   13989      16.2909
   13990      16.4907
   13991      16.7886
   13992      16.5604
   13993      16.7988
   13994      16.6970
   13995      17.0023
   13996      16.7322
   13997      16.9120
   13998      16.8134
   13999      17.0698
   14000      17.0583
   14001      16.8056
   14002      15.9720
   14003      16.4828
   14004      17.0588
   14005      16.4986
   14006      16.6303
   14007      16.3419
   14008      16.7085
   14009      16.8629
   14010      17.2371
   14011      16.9748
   14012      17.3798
   14013      17.7396
   14014      17.6691
   14015      17.7067
   14016      17.8728
   14017      17.6813
   14018      17.1879
   14019      16.9302
   14020      16.4551
   14021      16.8017
   14022      17.4557
   14023      17.0331
   14024      17.2661
   14025      17.2884
   14026      17.0190
   14027      16.7194
   14028      16.0993
   14029      16.0970
   14030      16.0679
   14031      15.6961
   14032      16.1671
   14033      16.5698
   14034      16.4391
   14035      15.8511
   14036      16.0156
   14037      16.6611
   14038      16.4101
   14039      16.8131
   14040      17.2552
   14041      16.6988
   14042      16.3546
   14043      16.3008
   14044      16.3945
   14045      15.6231
   14046      15.9116
   14047      15.8021
   14048      15.5596
   14049      15.4217
   14050      14.9714
   14051      16.6550
   14052      15.8442
   14053      16.3961
   14054      16.5859
   14055      15.6366
   14056      16.2545
   14057      15.9059
   14058      15.3908
   14059      15.6428
   14060      15.1495
   14061      14.9829
   14062      15.2756
   14063      15.3239
   14064      15.5659
   14065      16.0330
   14066      16.2035
   14067      15.9807
   14068      16.1918
   14069      14.9302
   14070      14.8477
   14071      14.5626
   14072      15.1740
   14073      15.3780
   14074      15.3535
   14075      15.2349
   14076      14.6730
   14077      13.9779
   14078      15.4115
   14079      14.8338
   14080      14.5314
   14081      14.6867
   14082      14.6937
   14083      14.9737
   14084      14.6413
   14085      14.9321
   14086      14.4216
   14087      14.0524
   14088      14.8336
   14089      14.5370
   14090      15.0234
   14091      14.7115
   14092      14.0688
   14093      14.7479
   14094      15.1164
   14095      14.8075
   14096      14.7025
   14097      15.3854
   14098      14.1206
   14099      14.6190
   14100      14.2186
   14101      15.1764
   14102      14.7654
   14103      14.9474
   14104      15.1131
   14105      15.5837
   14106      15.1888
   14107      15.5343
   14108      15.8436
   14109      16.2238
   14110      16.3166
   14111      15.3715
   14112      15.5378
   14113      14.8131
   14114      15.9978
   14115      14.8697
   14116      15.3692
   14117      14.9723
   14118      15.5589
   14119      14.8143
   14120      15.2913
   14121      15.7646
   14122      15.9186
   14123      15.8427
   14124      16.4490
   14125      16.3707
   14126      16.4677
   14127      16.8479
   14128      16.4124
   14129      16.0105
   14130      16.7454
   14131      16.0767
   14132      16.5559
   14133      16.5067
   14134      15.7369
   14135      15.5815
   14136      14.9392
   14137      14.8537
   14138      15.0165
   14139      15.7013
   14140      15.2873
   14141      15.2952
   14142      15.6237
   14143      15.2495
   14144      15.1560
   14145      15.9582
   14146      16.6557
   14147      16.1531
   14148      15.7150
   14149      15.3952
   14150      15.1974
   14151      15.9047
   14152      16.1726
   14153      15.9158
   14154      15.8233
   14155      15.7726
   14156      16.3583
   14157      16.2593
   14158      16.1907
   14159      16.8758
   14160      15.8412
   14161      16.4051
   14162      15.8639
   14163      15.6836
   14164      16.0452
   14165      15.5003
   14166      16.0624
   14167      15.4521
   14168      15.6986
   14169      15.6614
   14170      15.4846
   14171      15.2255
   14172      15.2391
   14173      14.6995
   14174      14.8037
   14175      15.5127
   14176      15.2855
   14177      14.5827
   14178      14.7525
   14179      14.2837
   14180      13.9785
   14181      14.6142
   14182      14.4146
   14183      15.3931
   14184      14.7938
   14185      15.2048
   14186      14.2791
   14187      14.5056
   14188      14.4865
   14189      15.2260
   14190      14.4997
   14191      14.8753
   14192      14.0741
   14193      14.1707
   14194      14.2661
   14195      14.3420
   14196      14.8635
   14197      14.5856
   14198      14.4953
   14199      13.7502
   14200      14.7404
   14201      14.6327
   14202      14.2532
   14203      14.8874
   14204      15.1089
   14205      14.7400
   14206      14.4404
   14207      14.6990
   14208      14.4757
   14209      15.5755
   14210      14.7180
   14211      14.9441
   14212      15.3582
   14213      14.2322
   14214      15.1583
   14215      14.9321
   14216      15.4614
   14217      14.9388
   14218      15.1644
   14219      15.2034
   14220      15.4210
   14221      14.6449
   14222      15.5804
   14223      14.9670
   14224      15.2312
   14225      15.3483
   14226      14.9644
   14227      14.5609
   14228      14.6596
   14229      14.8802
   14230      15.4675
   14231      15.2947
   14232      14.6666
   14233      14.9993
   14234      15.5578
   14235      15.2521
   14236      15.5872
   14237      15.6230
   14238      15.2142
   14239      15.3224
   14240      14.7262
   14241      14.5402
   14242      14.6029
   14243      15.0411
   14244      14.3387
   14245      14.6771
   14246      14.3652
   14247      14.2722
   14248      14.4971
   14249      14.4142
   14250      14.7044
   14251      14.5072
   14252      14.4791
   14253      14.7173
   14254      14.6766
   14255      15.0485
   14256      14.5443
   14257      14.7847
   14258      15.0157
   14259      14.8777
   14260      15.5090
   14261      15.0195
   14262      14.6774
   14263      13.7320
   14264      14.3025
   14265      14.6652
   14266      14.2016
   14267      13.2458
   14268      13.4149
   14269      13.6127
   14270      13.1536
   14271      12.0986
   14272      12.2556
   14273      12.8510
   14274      13.1280
   14275      12.6543
   14276      12.3774
   14277      12.4145
   14278      12.9973
   14279      13.3025
   14280      13.4668
   14281      12.8930
   14282      13.1599
   14283      13.4374
   14284      13.3865
   14285      13.1725
   14286      12.9277
   14287      13.1554
   14288      13.5513
   14289      13.7252
   14290      14.1553
   14291      14.0719
   14292      14.2971
   14293      14.0461
   14294      14.0226
   14295      13.6573
   14296      13.9810
   14297      12.8537
   14298      13.0531
   14299      13.2337
   14300      13.6504
   14301      13.3275
   14302      13.5358
   14303      13.8940
   14304      13.4062
   14305      13.8261
   14306      13.8790
   14307      14.4753
   14308      14.2188
   14309      13.8711
   14310      13.1152
   14311      13.2727
   14312      13.0372
   14313      13.9156
   14314      12.7114
   14315      13.6041
   14316      13.9246
   14317      14.4046
   14318      14.5550
   14319      14.4298
   14320      14.1520
   14321      13.8696
   14322      14.5179
   14323      14.4172
   14324      14.2871
   14325      14.5173
   14326      14.7597
   14327      15.3937
   14328      14.7339
   14329      15.0642
   14330      14.5166
   14331      15.0304
   14332      15.1321
   14333      14.1326
   14334      14.5353
   14335      13.9079
   14336      14.2130
   14337      14.4635
   14338      14.1613
   14339      13.7556
   14340      13.8382
   14341      13.7700
   14342      13.5141
   14343      13.7027
   14344      13.5235
   14345      13.1902
   14346      13.3124
   14347      12.8756
   14348      12.7709
   14349      12.0840
   14350      13.1554
   14351      13.2957
   14352      12.8838
   14353      12.7064
   14354      12.8388
   14355      13.4806
   14356      13.6653
   14357      12.8385
   14358      13.3192
   14359      13.5031
   14360      13.0353
   14361      13.0404
   14362      13.2029
   14363      12.5909
   14364      12.7860
   14365      13.5289
   14366      12.5317
   14367      13.6231
   14368      12.8475
   14369      12.1364
   14370      12.4670
   14371      13.4217
   14372      13.5079
   14373      13.4614
   14374      13.3196
   14375      13.4023
   14376      13.8033
   14377      13.6580
   14378      13.3203
   14379      13.4884
   14380      13.6524
   14381      13.9424
   14382      13.9565
   14383      14.3022
   14384      13.7153
   14385      13.9819
   14386      13.8351
   14387      14.2264
   14388      13.7484
   14389      13.6290
   14390      13.1070
   14391      13.5614
   14392      13.8475
   14393      14.2271
   14394      13.6640
   14395      13.5835
   14396      13.0774
   14397      13.1848
   14398      13.9785
   14399      13.7192
   14400      13.8183
   14401      13.9158
   14402      14.5808
   14403      14.3237
   14404      13.8689
   14405      14.4653
   14406      14.6546
   14407      14.7910
   14408      14.2328
   14409      14.1555
   14410      14.5575
   14411      13.7533
   14412      14.9685
   14413      14.5574
   14414      13.8274
   14415      14.0572
   14416      14.1351
   14417      14.3912
   14418      13.4831
   14419      13.7989
   14420      13.4479
   14421      13.3951
   14422      13.0846
   14423      13.3685
   14424      13.6729
   14425      13.1572
   14426      14.2190
   14427      14.1391
   14428      13.3259
   14429      14.3081
   14430      14.0045
   14431      14.5987
   14432      15.5405
   14433      14.5446
   14434      14.4610
   14435      14.2489
   14436      15.3734
   14437      14.2739
   14438      14.0253
   14439      13.6990
   14440      14.2611
   14441      14.9753
   14442      14.3844
   14443      14.5291
   14444      13.8959
   14445      14.1908
   14446      14.3432
   14447      14.4234
   14448      14.3888
   14449      14.9467
   14450      14.4759
   14451      13.7843
   14452      13.7923
   14453      14.0473
   14454      15.2939
   14455      15.2061
   14456      13.9596
   14457      14.2760
   14458      13.9810
   14459      15.1060
   14460      14.3223
   14461      14.4325
   14462      13.4842
   14463      14.5036
   14464      14.6794
   14465      14.5375
   14466      14.3738
   14467      14.6128
   14468      14.4597
   14469      14.2593
   14470      14.2155
   14471      13.9758
   14472      13.8624
   14473      13.7272
   14474      14.2020
   14475      14.0922
   14476      14.1801
   14477      14.9494
   14478      14.6855
   14479      14.8020
   14480      14.5889
   14481      15.1230
   14482      14.8462
   14483      14.5331
   14484      14.5181
   14485      14.0392
   14486      14.5609
   14487      14.9989
   14488      13.8595
   14489      13.5634
   14490      13.6987
   14491      13.3602
   14492      13.1265
   14493      12.7253
   14494      13.7771
   14495      13.4173
   14496      13.3533
   14497      13.3070
   14498      13.6668
   14499      12.8288
   14500      13.4649
   14501      14.4378
   14502      14.6114
   14503      14.3954
   14504      13.8248
   14505      14.3652
   14506      13.8536
   14507      14.3371
   14508      14.1537
   14509      14.5452
   14510      13.9975
   14511      13.4183
   14512      13.4722
   14513      14.1956
   14514      14.6072
   14515      14.5358
   14516      13.9510
   14517      14.2010
   14518      14.3987
   14519      14.7103
   14520      14.5846
   14521      14.1592
   14522      13.9051
   14523      14.6011
   14524      14.3948
   14525      13.9902
   14526      13.9437
   14527      13.9172
   14528      14.1560
   14529      13.4201
   14530      12.5338
   14531      13.5838
   14532      13.2277
   14533      13.2388
   14534      13.0425
   14535      13.2016
   14536      13.4518
   14537      13.0234
   14538      13.8288
   14539      13.3058
   14540      13.4681
   14541      13.7690
   14542      13.3330
   14543      13.0724
   14544      13.4984
   14545      13.0831
   14546      13.2617
   14547      13.2697
   14548      13.2420
   14549      12.7345
   14550      13.1774
   14551      13.3010
   14552      13.4153
   14553      13.8605
   14554      14.7456
   14555      13.6049
   14556      13.6069
   14557      14.3106
   14558      13.8538
   14559      13.1703
   14560      14.6678
   14561      13.7276
   14562      13.8917
   14563      13.9567
   14564      13.9816
   14565      14.2072
   14566      14.5333
   14567      14.2309
   14568      13.9178
   14569      13.8813
   14570      13.5655
   14571      13.6256
   14572      13.8366
   14573      12.7961
   14574      12.8849
   14575      13.2836
   14576      14.1505
   14577      14.0182
   14578      14.7491
   14579      14.4572
   14580      13.7094
   14581      13.4129
   14582      13.3934
   14583      12.6496
   14584      13.2109
   14585      12.4676
   14586      13.0556
   14587      13.4455
   14588      13.9589
   14589      13.8234
   14590      13.4428
   14591      12.9980
   14592      13.3867
   14593      12.9579
   14594      12.6414
   14595      13.3947
   14596      13.0577
   14597      12.9078
   14598      12.9787
   14599      13.1679
   14600      13.6470
   14601      13.1228
   14602      13.4613
   14603      13.7290
   14604      13.0803
   14605      13.1839
   14606      13.6195
   14607      13.2154
   14608      13.4373
   14609      13.8287
   14610      13.1118
   14611      13.7853
   14612      13.8678
   14613      13.9052
   14614      15.0870
   14615      14.4524
   14616      14.3605
   14617      14.7223
   14618      14.7308
   14619      14.8751
   14620      14.6717
   14621      15.1788
   14622      14.8826
   14623      14.7038
   14624      15.6004
   14625      15.0658
   14626      14.2427
   14627      14.8598
   14628      15.0592
   14629      15.4062
   14630      14.9271
   14631      15.6532
   14632      15.0871
   14633      15.4139
   14634      15.8343
   14635      14.5959
   14636      14.8589
   14637      14.3543
   14638      14.7276
   14639      14.1034
   14640      13.8232
   14641      14.0104
   14642      14.3163
   14643      14.6972
   14644      14.8920
   14645      14.1145
   14646      14.7263
   14647      14.6644
   14648      14.5492
   14649      14.9769
   14650      14.6616
   14651      14.2727
   14652      14.9963
   14653      14.5667
   14654      15.0638
   14655      14.2451
   14656      14.9893
   14657      15.2129
   14658      14.9174
   14659      15.0219
   14660      14.3790
   14661      14.8283
   14662      14.8108
   14663      14.0417
   14664      15.2510
   14665      14.8665
   14666      15.5687
   14667      15.4244
   14668      15.6301
   14669      15.1884
   14670      14.9387
   14671      15.4686
   14672      15.1325
   14673      16.0476
   14674      16.0774
   14675      16.6141
   14676      16.0433
   14677      16.4021
   14678      16.3336
   14679      17.3280
   14680      16.8371
   14681      17.0593
   14682      16.5977
   14683      16.4193
   14684      16.7004
   14685      16.8715
   14686      16.3754
   14687      16.9498
   14688      16.5148
   14689      16.3844
   14690      16.7344
   14691      16.0816
   14692      15.4263
   14693      15.8799
   14694      15.6136
   14695      15.1184
   14696      15.7260
   14697      16.4560
   14698      14.9999
   14699      15.5123
   14700      14.9276
   14701      15.4354
   14702      15.0237
   14703      15.5429
   14704      15.5886
   14705      15.1343
   14706      15.0031
   14707      15.4800
   14708      15.6622
   14709      15.7989
   14710      15.4189
   14711      15.9819
   14712      16.2637
   14713      15.7462
   14714      15.4943
   14715      15.1804
   14716      15.2551
   14717      15.5934
   14718      16.0262
   14719      15.5058
   14720      15.7765
   14721      15.7065
   14722      14.9005
   14723      15.2512
   14724      14.7481
   14725      15.4337
   14726      15.4508
   14727      15.6392
   14728      15.8016
   14729      16.0992
   14730      15.4974
   14731      15.8756
   14732      15.9663
   14733      16.1910
   14734      15.9871
   14735      16.0889
   14736      16.0367
   14737      15.2129
   14738      16.0349
   14739      15.0732
   14740      15.8318
   14741      15.5027
   14742      15.7748
   14743      15.6986
   14744      15.5682
   14745      15.1012
   14746      16.2591
   14747      15.4692
   14748      15.1267
   14749      15.7257
   14750      14.5541
   14751      15.2719
   14752      15.2276
   14753      15.2082
   14754      15.5872
   14755      14.9198
   14756      15.3210
   14757      14.9954
   14758      15.0881
   14759      14.9270
   14760      14.9722
   14761      14.8918
   14762      14.9511
   14763      15.2728
   14764      14.9520
   14765      15.4680
   14766      16.1092
   14767      15.5597
   14768      15.2761
   14769      15.7423
   14770      16.2208
   14771      15.5129
   14772      15.2560
   14773      14.9515
   14774      15.0406
   14775      14.9681
   14776      14.9380
   14777      14.5128
   14778      15.0842
   14779      15.6939
   14780      15.7864
   14781      15.9093
   14782      15.8120
   14783      15.2322
   14784      15.2143
   14785      14.9801
   14786      14.1866
   14787      13.9857
   14788      14.3878
   14789      14.4741
   14790      14.5259
   14791      14.4827
   14792      14.6930
   14793      14.3759
   14794      14.4299
   14795      14.5285
   14796      14.3021
   14797      15.5370
   14798      14.2221
   14799      14.5361
   14800      14.3847
   14801      13.8587
   14802      14.2774
   14803      15.4224
   14804      15.3847
   14805      14.7980
   14806      14.9152
   14807      14.7175
   14808      15.0455
   14809      14.9085
   14810      14.4677
   14811      14.7734
   14812      15.2376
   14813      14.8441
   14814      15.3169
   14815      14.9199
   14816      15.4756
   14817      14.6670
   14818      14.7389
   14819      14.4450
   14820      15.1385
   14821      14.6770
   14822      15.2905
   14823      16.2610
   14824      15.7650
   14825      15.2251
   14826      15.8677
   14827      15.4541
   14828      16.1103
   14829      15.6563
   14830      15.3986
   14831      15.3624
   14832      14.9241
   14833      15.4039
   14834      16.0004
   14835      15.6370
   14836      16.1146
   14837      15.0226
   14838      15.6189
   14839      15.3200
   14840      15.2386
   14841      15.4046
   14842      15.3813
   14843      15.3212
   14844      15.1164
   14845      15.3441
   14846      14.8028
   14847      15.0240
   14848      14.4372
   14849      14.6802
   14850      14.5244
   14851      15.5364
   14852      15.3789
   14853      15.2008
   14854      14.3794
   14855      14.8460
   14856      15.3150
   14857      15.3150
   14858      15.7326
   14859      14.5791
   14860      15.1755
   14861      15.1031
   14862      15.3142
   14863      15.5900
   14864      15.7121
   14865      15.3456
   14866      15.2494
   14867      15.3224
   14868      14.9516
   14869      15.3242
   14870      15.1709
   14871      15.3677
   14872      15.3995
   14873      15.8858
   14874      15.7264
   14875      16.3625
   14876      15.9349
   14877      15.1705
   14878      16.0189
   14879      15.3310
   14880      16.0291
   14881      15.8566
   14882      15.5657
   14883      15.9607
   14884      15.0635
   14885      15.7653
   14886      15.5927
   14887      15.3775
   14888      15.0204
   14889      14.8217
   14890      14.3248
   14891      14.0049
   14892      14.3361
   14893      14.0865
   14894      14.5439
   14895      14.7262
   14896      15.0322
   14897      15.0103
   14898      14.4101
   14899      14.9986
   14900      14.9813
   14901      14.6432
   14902      14.9402
   14903      14.6619
   14904      15.5959
   14905      15.3448
   14906      15.3254
   14907      15.2700
   14908      15.6457
   14909      15.7973
   14910      15.0009
   14911      14.4806
   14912      15.0847
   14913      15.0925
   14914      15.3662
   14915      14.9854
   14916      15.2073
   14917      14.9544
   14918      15.3144
   14919      15.5066
   14920      14.5469
   14921      15.6216
   14922      14.8662
   14923      15.0159
   14924      14.9718
   14925      14.9007
   14926      14.6720
   14927      14.6127
   14928      14.9098
   14929      14.7708
   14930      14.7975
   14931      14.3132
   14932      14.7154
   14933      14.5651
   14934      15.3033
   14935      15.0328
   14936      15.8180
   14937      15.2373
   14938      15.0604
   14939      14.5483
   14940      14.8991
   14941      15.2118
   14942      15.3439
   14943      15.1143
   14944      14.9476
   14945      15.4665
   14946      14.9869
   14947      14.6734
   14948      15.1971
   14949      15.0277
   14950      14.4556
   14951      14.9365
   14952      14.9312
   14953      14.4288
   14954      14.7138
   14955      15.0333
   14956      15.1192
   14957      14.6635
   14958      14.6038
   14959      15.7504
   14960      15.0679
   14961      14.9986
   14962      14.9401
   14963      14.5656
   14964      14.9184
   14965      14.3742
   14966      14.7149
   14967      14.2759
   14968      14.2144
   14969      14.3116
   14970      14.1202
   14971      13.9162
   14972      13.6800
   14973      13.2643
   14974      14.0861
   14975      13.8979
   14976      13.7193
   14977      13.8742
   14978      13.6334
   14979      13.2598
   14980      13.8098
   14981      13.4340
   14982      14.0961
   14983      13.5948
   14984      13.7440
   14985      14.1752
   14986      14.7392
   14987      14.0454
   14988      14.4784
   14989      14.0779
   14990      13.6933
   14991      12.8488
   14992      13.4373
   14993      13.6380
   14994      14.0317
   14995      14.0432
   14996      14.2791
   14997      13.9556
   14998      13.6451
   14999      13.8204
   15000      14.2790
   15001      13.6635
   15002      13.5208
   15003      13.8416
   15004      14.1842
   15005      13.3906
   15006      14.5814
   15007      14.8063
   15008      14.7073
   15009      14.7643
   15010      14.4912
   15011      14.0464
   15012      14.6807
   15013      14.4148
   15014      15.1860
   15015      14.9800
   15016      15.2303
   15017      14.8716
   15018      14.6842
   15019      14.5212
   15020      14.5042
   15021      15.0905
   15022      14.4909
   15023      14.7017
   15024      14.6151
   15025      15.1292
   15026      14.9241
   15027      15.2742
   15028      15.4651
   15029      14.9465
   15030      14.7533
   15031      14.7549
   15032      16.0529
   15033      15.2072
   15034      15.6393
   15035      15.3331
   15036      15.4082
   15037      14.5497
   15038      14.6488
   15039      15.4990
   15040      15.4989
   15041      15.2344
   15042      15.3841
   15043      14.5694
   15044      15.3249
   15045      14.8056
   15046      15.3929
   15047      15.1956
   15048      15.0066
   15049      14.6347
   15050      16.1483
   15051      15.3989
   15052      14.8043
   15053      15.4893
   15054      15.4502
   15055      15.5018
   15056      15.4027
   15057      15.1104
   15058      14.4463
   15059      14.4275
   15060      14.5914
   15061      15.4522
   15062      15.0639
   15063      14.5690
   15064      14.2557
   15065      15.1435
   15066      14.7822
   15067      14.3415
   15068      15.3383
   15069      14.6825
   15070      14.4907
   15071      14.3694
   15072      14.3236
   15073      14.4287
   15074      14.5429
   15075      14.5549
   15076      14.8659
   15077      14.8351
   15078      14.2203
   15079      13.7028
   15080      13.9530
   15081      13.6230
   15082      14.2913
   15083      14.4563
   15084      13.7210
   15085      13.4992
   15086      13.7196
   15087      13.5859
   15088      13.4040
   15089      12.8082
   15090      14.1406
   15091      13.5041
   15092      14.1663
   15093      14.2741
   15094      13.4177
   15095      14.5785
   15096      13.9012
   15097      13.8475
   15098      15.0616
   15099      14.6075
   15100      14.4657
   15101      14.2437
   15102      13.9654
   15103      14.6276
   15104      15.0111
   15105      14.4620
   15106      14.3541
   15107      14.7468
   15108      14.5991
   15109      15.1304
   15110      14.7009
   15111      14.9051
   15112      15.0456
   15113      15.0697
   15114      14.9915
   15115      15.0714
   15116      14.7927
   15117      14.6797
   15118      14.5331
   15119      15.1180
   15120      14.3581
   15121      14.8556
   15122      14.6800
   15123      14.5345
   15124      14.5878
   15125      14.5763
   15126      15.3127
   15127      15.0803
   15128      15.1355
   15129      14.9533
   15130      15.3434
   15131      15.0249
   15132      14.8379
   15133      14.5886
   15134      14.9220
   15135      14.9170
   15136      15.2392
   15137      14.9349
   15138      14.5127
   15139      14.8197
   15140      15.4196
   15141      15.2872
   15142      15.3850
   15143      14.8275
   15144      15.1855
   15145      14.8657
   15146      14.5384
   15147      14.6084
   15148      14.6618
   15149      14.8719
   15150      14.9886
   15151      15.0395
   15152      15.4821
   15153      15.0301
   15154      14.9060
   15155      15.5372
   15156      15.2746
   15157      15.0727
   15158      15.7596
   15159      15.7177
   15160      14.2929
   15161      14.9462
   15162      14.9000
   15163      15.1637
   15164      14.8951
   15165      15.3236
   15166      15.0634
   15167      14.8348
   15168      14.6900
   15169      15.0860
   15170      14.4304
   15171      15.2036
   15172      14.8101
   15173      14.9878
   15174      14.7549
   15175      14.8860
   15176      14.4844
   15177      15.1955
   15178      15.3931
   15179      15.0135
   15180      14.9572
   15181      14.2358
   15182      15.1586
   15183      15.0475
   15184      14.9107
   15185      15.1688
   15186      14.2995
   15187      14.6514
   15188      14.9546
   15189      14.5208
   15190      14.4983
   15191      15.0972
   15192      14.6061
   15193      14.4942
   15194      15.3496
   15195      14.9145
   15196      14.8055
   15197      14.8033
   15198      15.0601
   15199      14.8974
   15200      14.8690
   15201      14.4553
   15202      14.6710
   15203      14.8910
   15204      15.0804
   15205      15.5185
   15206      15.5553
   15207      15.2284
   15208      15.6185
   15209      15.3619
   15210      15.0554
   15211      15.1029
   15212      15.4267
   15213      14.6681
   15214      15.2905
   15215      15.4496
   15216      15.4038
   15217      15.1823
   15218      15.2363
   15219      15.5475
   15220      15.3613
   15221      15.8122
   15222      14.8528
   15223      15.1048
   15224      15.1558
   15225      15.1840
   15226      14.6351
   15227      14.9045
   15228      15.6562
   15229      15.4383
   15230      15.0258
   15231      14.9876
   15232      15.6258
   15233      15.4762
   15234      15.0787
   15235      15.2337
   15236      14.8817
   15237      14.3136
   15238      14.2583
   15239      15.1043
   15240      14.4102
   15241      14.7316
   15242      15.5262
   15243      14.9137
   15244      14.9444
   15245      15.3546
   15246      14.6291
   15247      15.2655
   15248      14.7361
   15249      14.2359
   15250      14.9578
   15251      14.6685
   15252      15.6847
   15253      15.2807
   15254      15.5274
   15255      15.6082
   15256      15.3560
   15257      15.6218
   15258      15.4356
   15259      15.6708
   15260      15.4596
   15261      15.2981
   15262      16.0590
   15263      15.7209
   15264      15.1959
   15265      15.0230
   15266      14.2851
   15267      14.7631
   15268      14.1022
   15269      14.2934
   15270      14.4898
   15271      14.4150
   15272      14.8841
   15273      14.4879
   15274      14.4819
   15275      14.3248
   15276      14.9715
   15277      13.5849
   15278      14.0921
   15279      14.1605
   15280      14.5548
   15281      14.4861
   15282      14.1867
   15283      14.7647
   15284      14.2488
   15285      14.6520
   15286      15.2418
   15287      15.1033
   15288      14.6880
   15289      14.9874
   15290      14.4304
   15291      15.0854
   15292      15.4798
   15293      14.1330
   15294      13.9238
   15295      14.0631
   15296      14.2207
   15297      14.0716
   15298      13.8440
   15299      14.2974
   15300      13.7316
   15301      14.7451
   15302      14.6290
   15303      14.6691
   15304      14.9561
   15305      14.5200
   15306      14.7571
   15307      15.0006
   15308      15.2498
   15309      15.7026
   15310      15.4919
   15311      15.9162
   15312      15.0797
   15313      14.8112
   15314      14.7855
   15315      15.1473
   15316      14.7484
   15317      15.4179
   15318      15.6816
   15319      14.8863
   15320      14.8980
   15321      14.5931
   15322      15.0847
   15323      14.6375
   15324      14.8608
   15325      14.1455
   15326      14.9153
   15327      14.0170
   15328      14.5236
   15329      14.7515
   15330      14.8710
   15331      15.0174
   15332      14.4233
   15333      13.3511
   15334      13.6509
   15335      13.6899
   15336      13.9728
   15337      14.1996
   15338      13.3693
   15339      13.5377
   15340      13.4366
   15341      13.5364
   15342      13.6010
   15343      14.1096
   15344      13.7709
   15345      14.3230
   15346      14.0154
   15347      14.4572
   15348      14.8763
   15349      14.3113
   15350      14.9099
   15351      15.0760
   15352      15.4306
   15353      14.8729
   15354      14.8872
   15355      14.2667
   15356      14.8263
   15357      14.0238
   15358      14.2728
   15359      13.7431
   15360      14.4025
   15361      14.4514
   15362      14.6215
   15363      14.9063
   15364      15.1142
   15365      14.8436
   15366      14.0370
   15367      14.3036
   15368      13.9665
   15369      12.8396
   15370      12.7499
   15371      13.6332
   15372      13.4968
   15373      13.6794
   15374      13.3414
   15375      13.4670
   15376      13.2354
   15377      13.4968
   15378      13.9823
   15379      13.9599
   15380      13.8736
   15381      14.1456
   15382      13.4910
   15383      14.7650
   15384      14.8117
   15385      14.7736
   15386      14.4395
   15387      14.6494
   15388      14.8098
   15389      14.4905
   15390      14.8136
   15391      13.9849
   15392      14.0528
   15393      14.1690
   15394      13.8998
   15395      14.1797
   15396      13.9605
   15397      13.9479
   15398      13.5287
   15399      14.3068
   15400      14.9486
   15401      14.3768
   15402      14.3815
   15403      14.4999
   15404      14.7127
   15405      14.9005
   15406      14.6398
   15407      14.7722
   15408      14.2340
   15409      14.8536
   15410      15.1098
   15411      14.2052
   15412      14.7083
   15413      15.0363
   15414      15.1151
   15415      15.0588
   15416      14.9533
   15417      14.3841
   15418      14.2517
   15419      13.8129
   15420      14.6395
   15421      15.3925
   15422      15.1884
   15423      14.8020
   15424      14.8025
   15425      14.9205
   15426      15.0533
   15427      14.7432
   15428      14.3961
   15429      14.6372
   15430      14.6883
   15431      14.3922
   15432      14.9080
   15433      14.9906
   15434      14.7299
   15435      14.5861
   15436      15.0865
   15437      14.6195
   15438      14.3722
   15439      14.5864
   15440      14.6814
   15441      14.7273
   15442      14.1932
   15443      14.2747
   15444      14.7299
   15445      15.2332
   15446      15.0139
   15447      15.2075
   15448      14.2489
   15449      14.6541
   15450      14.9844
   15451      14.6068
   15452      14.4092
   15453      14.6169
   15454      14.4566
   15455      14.8097
   15456      14.6817
   15457      14.5070
   15458      14.1358
   15459      14.7726
   15460      15.3416
   15461      14.6180
   15462      14.6572
   15463      15.3499
   15464      14.8251
   15465      14.3659
   15466      14.5728
   15467      14.7514
   15468      15.3719
   15469      15.0829
   15470      15.3571
   15471      15.3315
   15472      14.8224
   15473      15.4170
   15474      15.3276
   15475      14.8182
   15476      15.1277
   15477      14.4965
   15478      15.0324
   15479      14.7442
   15480      14.5066
   15481      14.0467
   15482      14.2734
   15483      13.5372
   15484      13.7759
   15485      14.1565
   15486      13.6470
   15487      13.5029
   15488      14.3852
   15489      14.3379
   15490      15.1059
   15491      14.1939
   15492      14.9612
   15493      15.2412
   15494      14.8333
   15495      14.9180
   15496      15.1014
   15497      14.9220
   15498      14.9713
   15499      14.5699
   15500      14.6367
   15501      14.7773
   15502      14.6188
   15503      14.7664
   15504      15.0149
   15505      14.4783
   15506      15.0652
   15507      15.0391
   15508      14.5344
   15509      15.3509
   15510      14.9726
   15511      13.9873
   15512      14.8990
   15513      14.2400
   15514      14.2608
   15515      15.2079
   15516      14.5461
   15517      14.8698
   15518      15.0051
   15519      14.9135
   15520      16.0649
   15521      15.5906
   15522      14.7938
   15523      16.0474
   15524      15.9439
   15525      16.1368
   15526      16.1832
   15527      15.9208
   15528      15.4508
   15529      15.2511
   15530      14.7690
   15531      14.8999
   15532      15.3774
   15533      15.0913
   15534      16.0659
   15535      15.4662
   15536      15.4875
   15537      15.3554
   15538      15.1010
   15539      15.2931
   15540      15.6690
   15541      15.7801
   15542      15.9297
   15543      15.3463
   15544      15.6651
   15545      15.1559
   15546      15.7271
   15547      14.4965
   15548      14.9434
   15549      14.7851
   15550      16.1371
   15551      14.7617
   15552      15.2254
   15553      14.8176
   15554      14.5647
   15555      15.0044
   15556      14.8254
   15557      15.3529
   15558      15.5115
   15559      15.9742
   15560      15.7693
   15561      16.0487
   15562      15.2390
   15563      16.1234
   15564      16.0155
   15565      16.0476
   15566      15.7897
   15567      15.1970
   15568      15.2681
   15569      15.6185
   15570      16.1118
   15571      16.1501
   15572      15.6890
   15573      14.9615
   15574      15.4214
   15575      15.5120
   15576      15.6443
   15577      15.0550
   15578      15.7176
   15579      15.6684
   15580      16.0384
   15581      15.7107
   15582      15.5665
   15583      16.3722
   15584      16.2639
   15585      16.2950
   15586      16.9652
   15587      16.2296
   15588      16.0929
   15589      15.7925
   15590      16.3599
   15591      16.3432
   15592      15.8698
   15593      16.4907
   15594      16.3182
   15595      15.4070
   15596      15.1537
   15597      15.7976
   15598      15.6640
   15599      15.7396
   15600      15.6183
   15601      15.8923
   15602      15.8185
   15603      16.7771
   15604      16.4427
   15605      16.0614
   15606      16.1558
   15607      15.2805
   15608      15.9290
   15609      15.3062
   15610      14.8630
   15611      15.1724
   15612      15.0761
   15613      15.5924
   15614      15.6407
   15615      14.6121
   15616      14.4874
   15617      15.2955
   15618      15.3133
   15619      15.3799
   15620      15.4164
   15621      15.3946
   15622      16.6694
   15623      16.3353
   15624      15.9494
   15625      16.2951
   15626      16.0137
   15627      16.1687
   15628      16.4605
   15629      16.3203
   15630      15.5739
   15631      15.2188
   15632      16.0590
   15633      15.8928
   15634      16.2501
   15635      15.7614
   15636      15.6363
   15637      16.0471
   15638      15.8123
   15639      15.5795
   15640      16.0056
   15641      16.1582
   15642      16.9753
   15643      16.5477
   15644      16.7399
   15645      16.6820
   15646      17.0856
   15647      17.0901
   15648      16.2686
   15649      16.4735
   15650      16.9816
   15651      15.8349
   15652      15.2493
   15653      15.4636
   15654      15.3660
   15655      14.7892
   15656      14.7075
   15657      14.5683
   15658      14.6698
   15659      14.6475
   15660      15.0909
   15661      14.9558
   15662      15.4876
   15663      15.3618
   15664      15.0536
   15665      15.5292
   15666      15.9895
   15667      16.6801
   15668      16.5271
   15669      16.4446
   15670      16.1318
   15671      15.5573
   15672      15.8021
   15673      15.4382
   15674      15.2684
   15675      15.1898
   15676      16.2413
   15677      15.4827
   15678      15.8762
   15679      15.2033
   15680      15.3402
   15681      14.3379
   15682      14.3671
   15683      14.7696
   15684      15.0274
   15685      15.1233
   15686      14.8067
   15687      15.1438
   15688      15.0068
   15689      14.1187
   15690      14.7306
   15691      15.4975
   15692      15.1208
   15693      14.6833
   15694      14.7888
   15695      14.5778
   15696      15.1669
   15697      14.4684
   15698      15.2154
   15699      15.6157
   15700      15.9265
   15701      15.7926
   15702      15.4040
   15703      15.3095
   15704      16.3668
   15705      15.8891
   15706      16.2576
   15707      16.4461
   15708      16.9103
   15709      16.5924
   15710      16.6662
   15711      16.7791
   15712      16.2691
   15713      16.4915
   15714      16.4472
   15715      16.7727
   15716      16.0673
   15717      16.2608
   15718      16.6306
   15719      16.2253
   15720      16.1179
   15721      16.2270
   15722      16.2221
   15723      16.2315
   15724      16.1790
   15725      16.4272
   15726      16.6693
   15727      16.3255
   15728      16.5959
   15729      16.3611
   15730      16.3097
   15731      16.3078
   15732      16.8505
   15733      16.1600
   15734      15.6124
   15735      15.6467
   15736      15.5506
   15737      16.1239
   15738      16.0158
   15739      15.2394
   15740      15.3175
   15741      15.7488
   15742      15.0205
   15743      15.6235
   15744      15.9814
   15745      15.9274
   15746      15.9151
   15747      15.3866
   15748      15.3110
   15749      14.9787
   15750      15.5811
   15751      14.2990
   15752      14.6362
   15753      14.6796
   15754      15.0265
   15755      15.5732
   15756      15.1671
   15757      15.3235
   15758      15.2599
   15759      15.3089
   15760      15.3475
   15761      15.1227
   15762      15.4219
   15763      15.1472
   15764      15.6180
   15765      15.7539
   15766      15.8777
   15767      15.8242
   15768      16.3083
   15769      15.4797
   15770      16.3151
   15771      15.7511
   15772      15.7391
   15773      15.1842
   15774      15.5742
   15775      15.8405
   15776      15.9433
   15777      15.8059
   15778      16.0680
   15779      15.9212
   15780      15.8031
   15781      15.7844
   15782      16.1519
   15783      16.8787
   15784      16.7229
   15785      16.5256
   15786      16.5293
   15787      16.5467
   15788      17.0252
   15789      16.6300
   15790      17.3914
   15791      15.8141
   15792      16.1683
   15793      16.2802
   15794      16.4699
   15795      16.7262
   15796      16.5116
   15797      16.5239
   15798      16.3937
   15799      16.3227
   15800      16.2214
   15801      16.2951
   15802      16.0776
   15803      16.0549
   15804      15.8022
   15805      15.6157
   15806      16.3698
   15807      15.7295
   15808      15.8762
   15809      16.3990
   15810      16.3142
   15811      15.9698
   15812      16.5899
   15813      16.8030
   15814      17.3413
   15815      17.1782
   15816      17.0192
   15817      16.5542
   15818      16.5555
   15819      16.6903
   15820      15.8163
   15821      16.3268
   15822      16.7917
   15823      16.4881
   15824      16.7044
   15825      16.2060
   15826      16.8592
   15827      16.8895
   15828      17.8885
   15829      17.3785
   15830      17.0929
   15831      17.4940
   15832      17.2294
   15833      17.8620
   15834      17.0329
   15835      17.1338
   15836      16.8072
   15837      16.4790
   15838      16.1020
   15839      16.9429
   15840      16.7265
   15841      16.2702
   15842      15.7256
   15843      16.2917
   15844      15.8771
   15845      15.9515
   15846      15.4308
   15847      15.4898
   15848      15.6282
   15849      14.8648
   15850      16.1389
   15851      15.2377
   15852      15.4969
   15853      15.6612
   15854      15.7751
   15855      15.6402
   15856      15.7366
   15857      15.3298
   15858      14.7866
   15859      14.8873
   15860      14.5975
   15861      14.6475
   15862      15.1117
   15863      14.4971
   15864      13.9425
   15865      14.7908
   15866      15.1617
   15867      14.9080
   15868      14.5182
   15869      14.0656
   15870      15.4849
   15871      15.0401
   15872      15.3391
   15873      15.3166
   15874      16.1337
   15875      16.7699
   15876      16.1798
   15877      16.0938
   15878      16.0719
   15879      16.3877
   15880      17.6746
   15881      17.2791
   15882      17.5041
   15883      16.7521
   15884      16.9334
   15885      16.2999
   15886      16.6389
   15887      16.4534
   15888      15.6544
   15889      15.5609
   15890      16.3862
   15891      16.3210
   15892      16.2185
   15893      16.2545
   15894      16.3671
   15895      16.0241
   15896      16.4078
   15897      16.2886
   15898      16.8122
   15899      16.7311
   15900      16.7574
   15901      17.2487
   15902      16.9688
   15903      17.1151
   15904      16.4290
   15905      16.6435
   15906      16.7631
   15907      16.7717
   15908      16.9763
   15909      17.1601
   15910      16.1445
   15911      16.5920
   15912      15.5705
   15913      15.7620
   15914      15.4812
   15915      15.6651
   15916      16.0813
   15917      15.4207
   15918      15.9852
   15919      16.4227
   15920      16.8783
   15921      16.6288
   15922      16.3896
   15923      16.9378
   15924      16.7478
   15925      16.2805
   15926      16.5515
   15927      16.5736
   15928      16.2145
   15929      16.8449
   15930      16.6071
   15931      16.5000
   15932      16.3419
   15933      16.1087
   15934      16.4560
   15935      16.3603
   15936      16.4506
   15937      16.4294
   15938      16.6124
   15939      16.3908
   15940      16.5586
   15941      16.8276
   15942      16.4344
   15943      17.2100
   15944      16.9173
   15945      16.4392
   15946      17.6037
   15947      15.9511
   15948      15.8399
   15949      16.5091
   15950      16.4521
   15951      16.6859
   15952      15.9129
   15953      15.6203
   15954      16.4700
   15955      16.3254
   15956      16.5399
   15957      16.4933
   15958      16.3950
   15959      16.4745
   15960      16.7602
   15961      16.6220
   15962      16.6088
   15963      16.1491
   15964      16.2140
   15965      16.5166
   15966      16.8392
   15967      16.3493
   15968      16.5712
   15969      17.1959
   15970      17.1655
   15971      17.2448
   15972      17.1988
   15973      17.6849
   15974      17.3685
   15975      17.3204
   15976      16.8848
   15977      16.4383
   15978      16.9215
   15979      16.4493
   15980      16.2606
   15981      16.3348
   15982      16.3593
   15983      16.1367
   15984      15.1693
   15985      15.6262
   15986      15.4996
   15987      16.1225
   15988      16.4428
   15989      15.9575
   15990      16.2778
   15991      16.1521
   15992      16.4857
   15993      16.3017
   15994      16.5368
   15995      15.9409
   15996      16.4071
   15997      15.9002
   15998      15.7873
   15999      15.7802
   16000      15.7001
   16001      15.8256
   16002      15.6600
   16003      16.0558
   16004      15.6651
   16005      15.5279
   16006      15.2771
   16007      15.4862
   16008      15.7750
   16009      16.1188
   16010      16.1176
   16011      16.9001
   16012      17.4084
   16013      17.2700
   16014      17.4517
   16015      16.7408
   16016      16.8780
   16017      17.2357
   16018      16.5947
   16019      17.0676
   16020      16.8552
   16021      17.8792
   16022      17.9462
   16023      17.4945
   16024      17.6494
   16025      17.9504
   16026      17.4425
   16027      17.2737
   16028      17.3553
   16029      16.9967
   16030      17.2822
   16031      17.3336
   16032      16.8062
   16033      17.0929
   16034      17.3619
   16035      16.4953
   16036      17.1603
   16037      16.0855
   16038      16.5114
   16039      16.2600
   16040      16.5652
   16041      16.6052
   16042      16.6944
   16043      16.5546
   16044      16.9018
   16045      16.2331
   16046      16.5869
   16047      16.6303
   16048      17.1215
   16049      16.5974
   16050      16.8155
   16051      16.7450
   16052      16.8808
   16053      16.5697
   16054      16.0861
   16055      15.6272
   16056      15.5559
   16057      15.5950
   16058      16.6192
   16059      15.4117
   16060      15.2241
   16061      15.7601
   16062      14.8134
   16063      15.1488
   16064      15.0958
   16065      16.3655
   16066      16.0211
   16067      16.1875
   16068      15.1032
   16069      16.1201
   16070      16.0566
   16071      15.9726
   16072      16.0835
   16073      16.1610
   16074      16.1948
   16075      16.2981
   16076      16.7969
   16077      16.2923
   16078      16.9583
   16079      16.2838
   16080      17.1761
   16081      16.1858
   16082      16.9059
   16083      16.4439
   16084      16.6352
   16085      17.1226
   16086      17.8033
   16087      18.0968
   16088      17.6297
   16089      16.9312
   16090      17.2924
   16091      17.3616
   16092      17.3236
   16093      17.4206
   16094      17.8082
   16095      17.8870
   16096      17.3503
   16097      17.6829
   16098      17.0271
   16099      16.7035
   16100      17.3986
   16101      16.9018
   16102      17.5073
   16103      18.0024
   16104      18.0334
   16105      17.6755
   16106      17.9890
   16107      17.6907
   16108      17.6355
   16109      16.6736
   16110      16.2936
   16111      16.3702
   16112      15.7233
   16113      16.1559
   16114      16.4902
   16115      15.8356
   16116      16.7308
   16117      17.2412
   16118      17.8377
   16119      17.0370
   16120      17.2983
   16121      16.2455
   16122      16.6588
   16123      17.0472
   16124      17.0920
   16125      16.7576
   16126      17.4235
   16127      17.4185
   16128      17.6847
   16129      18.1920
   16130      17.9319
   16131      16.9489
   16132      16.6952
   16133      16.8680
   16134      16.5155
   16135      17.2072
   16136      16.5288
   16137      17.8254
   16138      17.0507
   16139      17.1322
   16140      16.2496
   16141      16.5753
   16142      17.5755
   16143      17.7020
   16144      17.4028
   16145      17.5177
   16146      17.5245
   16147      17.4259
   16148      17.7378
   16149      18.4390
   16150      18.0007
   16151      18.9078
   16152      18.4922
   16153      17.7982
   16154      17.9509
   16155      18.4441
   16156      18.0588
   16157      18.1822
   16158      18.3814
   16159      18.2244
   16160      18.3818
   16161      17.9137
   16162      17.5991
   16163      17.7384
   16164      17.5629
   16165      17.7791
   16166      18.2539
   16167      18.0374
   16168      17.6411
   16169      17.6510
   16170      17.2309
   16171      17.3428
   16172      17.3216
   16173      17.5472
   16174      17.9101
   16175      18.0726
   16176      18.7845
   16177      18.1777
   16178      18.0746
   16179      17.9490
   16180      17.7183
   16181      18.1225
   16182      18.2679
   16183      17.7880
   16184      17.8564
   16185      17.7043
   16186      17.9558
   16187      18.1264
   16188      18.9231
   16189      18.4172
   16190      17.1637
   16191      17.2859
   16192      16.6524
   16193      16.8915
   16194      16.7008
   16195      16.3697
   16196      16.4768
   16197      16.9975
   16198      17.4326
   16199      16.8297
   16200      17.0069
   16201      16.2375
   16202      16.0802
   16203      15.7898
   16204      16.0943
   16205      15.7149
   16206      16.1229
   16207      15.6868
   16208      15.6269
   16209      15.0935
   16210      15.5083
   16211      15.5765
   16212      15.1261
   16213      15.6117
   16214      15.2675
   16215      14.9075
   16216      15.9327
   16217      15.2316
   16218      15.9512
   16219      16.2858
   16220      16.6572
   16221      15.9082
   16222      15.9884
   16223      16.6220
   16224      15.5004
   16225      16.3317
   16226      15.6340
   16227      15.6352
   16228      15.5844
   16229      15.5757
   16230      15.5708
   16231      16.0192
   16232      16.1932
   16233      16.5999
   16234      16.6114
   16235      16.3277
   16236      16.1220
   16237      16.2639
   16238      16.5420
   16239      16.8505
   16240      16.8372
   16241      16.3879
   16242      16.3748
   16243      16.5500
   16244      16.5402
   16245      17.0002
   16246      16.4039
   16247      16.6390
   16248      16.9502
   16249      17.2498
   16250      15.9779
   16251      16.6946
   16252      16.5875
   16253      16.5031
   16254      16.6011
   16255      15.9467
   16256      15.3896
   16257      15.9654
   16258      15.3273
   16259      15.7992
   16260      14.8867
   16261      15.8572
   16262      16.1647
   16263      16.0200
   16264      15.7580
   16265      15.9032
   16266      15.4729
   16267      15.7492
   16268      15.7088
   16269      15.9906
   16270      16.2394
   16271      16.5861
   16272      16.4120
   16273      15.6654
   16274      16.1176
   16275      15.6483
   16276      15.6373
   16277      16.4565
   16278      15.7613
   16279      15.7321
   16280      15.5771
   16281      15.8969
   16282      16.3589
   16283      15.7766
   16284      15.3264
   16285      15.2947
   16286      15.0789
   16287      15.4650
   16288      15.4454
   16289      15.7394
   16290      15.9823
   16291      16.2100
   16292      14.4997
   16293      15.4371
   16294      15.3420
   16295      15.7843
   16296      15.8130
   16297      15.1645
   16298      14.9654
   16299      14.9683
   16300      14.7199
   16301      15.5374
   16302      15.1179
   16303      15.0049
   16304      15.3334
   16305      14.8973
   16306      14.6579
   16307      15.0439
   16308      15.1006
   16309      15.1961
   16310      15.6654
   16311      14.8622
   16312      14.9018
   16313      15.6012
   16314      15.3220
   16315      15.4723
   16316      15.1235
   16317      14.7875
   16318      14.1890
   16319      14.3099
   16320      14.2726
   16321      14.5587
   16322      14.6746
   16323      14.9927
   16324      15.5200
   16325      15.4309
   16326      14.8752
   16327      15.0197
   16328      14.3480
   16329      14.8609
   16330      14.5709
   16331      14.4125
   16332      15.2006
   16333      15.6645
   16334      14.8327
   16335      15.1701
   16336      14.9267
   16337      15.4311
   16338      15.0838
   16339      14.5967
   16340      15.0572
   16341      14.5561
   16342      15.0067
   16343      14.9447
   16344      15.4282
   16345      16.0707
   16346      15.8129
   16347      16.4925
   16348      16.5390
   16349      16.2820
   16350      16.3083
   16351      15.8126
   16352      15.5486
   16353      15.6437
   16354      15.9087
   16355      16.2124
   16356      16.3536
   16357      16.7575
   16358      16.5423
   16359      15.9086
   16360      16.5634
   16361      16.5511
   16362      16.2881
   16363      16.4900
   16364      15.4590
   16365      15.9008
   16366      16.0219
   16367      16.4905
   16368      16.3536
   16369      16.4436
   16370      16.2019
   16371      16.5110
   16372      16.5310
   16373      16.2927
   16374      16.7511
   16375      16.5078
   16376      16.3617
   16377      16.6304
   16378      16.2448
   16379      16.1675
   16380      16.7206
   16381      16.6186
   16382      16.5922
   16383      16.3103
   16384      16.6933
   16385      15.6985
   16386      15.5425
   16387      15.0298
   16388      15.7671
   16389      15.9953
   16390      15.9363
   16391      15.4045
   16392      15.1256
   16393      15.4495
   16394      15.0397
   16395      15.7465
   16396      14.8309
   16397      15.2953
   16398      15.5120
   16399      14.5474
   16400      15.2258
   16401      15.5669
   16402      15.6722
   16403      14.9479
   16404      15.6547
   16405      15.5754
   16406      16.0091
   16407      15.5888
   16408      15.5659
   16409      16.0015
   16410      15.4740
   16411      16.0182
   16412      15.3449
   16413      15.6530
   16414      15.2981
   16415      14.9997
   16416      14.9494
   16417      15.0720
   16418      14.2981
   16419      14.4511
   16420      14.6589
   16421      15.2095
   16422      14.2890
   16423      14.4130
   16424      14.6848
   16425      14.6762
   16426      14.4749
   16427      14.4307
   16428      14.0313
   16429      14.2990
   16430      14.3443
   16431      13.5098
   16432      13.6282
   16433      13.3964
   16434      13.4497
   16435      14.5765
   16436      14.0475
   16437      13.8753
   16438      13.3786
   16439      13.9430
   16440      13.9738
   16441      14.5618
   16442      14.4900
   16443      15.2237
   16444      14.7239
   16445      15.1359
   16446      14.6756
   16447      14.8795
   16448      15.0021
   16449      14.2847
   16450      15.4962
   16451      14.2444
   16452      15.0693
   16453      15.5595
   16454      15.3395
   16455      15.2961
   16456      15.6628
   16457      16.0674
   16458      16.8459
   16459      16.9848
   16460      16.8284
   16461      17.4894
   16462      16.7104
   16463      17.0067
   16464      16.4209
   16465      17.1350
   16466      17.1084
   16467      16.7517
   16468      17.0499
   16469      17.0282
   16470      17.8728
   16471      16.9058
   16472      17.3715
   16473      17.2834
   16474      17.4287
   16475      17.6648
   16476      17.8517
   16477      17.8739
   16478      18.3093
   16479      18.4502
   16480      18.3233
   16481      18.5237
   16482      17.2579
   16483      17.3162
   16484      17.0183
   16485      17.1423
   16486      16.8147
   16487      16.8135
   16488      17.0645
   16489      16.2995
   16490      16.2804
   16491      16.4950
   16492      16.9867
   16493      16.3609
   16494      16.5974
   16495      16.3384
   16496      17.1774
   16497      16.3738
   16498      16.8000
   16499      16.3060
   16500      16.7726
   16501      16.5527
   16502      16.2760
   16503      15.4766
   16504      15.8271
   16505      15.4822
   16506      16.8133
   16507      15.6421
   16508      15.7271
   16509      16.3117
   16510      16.5785
   16511      16.9101
   16512      16.9391
   16513      17.5159
   16514      16.9912
   16515      17.7153
   16516      17.4624
   16517      17.2754
   16518      17.3771
   16519      16.9256
   16520      16.4042
   16521      17.1964
   16522      16.5593
   16523      16.8077
   16524      17.5452
   16525      18.5517
   16526      18.4125
   16527      18.2106
   16528      18.2610
   16529      18.2611
   16530      18.2460
   16531      18.0871
   16532      17.5965
   16533      17.3445
   16534      18.2967
   16535      18.6476
   16536      19.0738
   16537      18.6714
   16538      18.1674
   16539      18.9047
   16540      18.5853
   16541      18.0654
   16542      18.1419
   16543      18.5342
   16544      18.4250
   16545      19.7592
   16546      19.1304
   16547      19.7775
   16548      19.8581
   16549      19.0180
   16550      18.4208
   16551      17.8857
   16552      18.5295
   16553      17.8877
   16554      18.1064
   16555      17.7487
   16556      17.7635
   16557      17.9228
   16558      17.8227
   16559      17.8115
   16560      18.0464
   16561      19.0942
   16562      18.8093
   16563      19.1004
   16564      18.9848
   16565      18.4104
   16566      18.4234
   16567      19.1220
   16568      18.6361
   16569      17.9629
   16570      17.6158
   16571      18.5415
   16572      17.3963
   16573      17.6102
   16574      18.0347
   16575      17.1899
   16576      17.0054
   16577      17.5131
   16578      16.7479
   16579      16.9358
   16580      16.3083
   16581      18.4426
   16582      17.4415
   16583      18.1801
   16584      17.6987
   16585      17.9170
   16586      18.0641
   16587      17.8624
   16588      18.2507
   16589      17.8824
   16590      18.3499
   16591      17.4945
   16592      18.4091
   16593      17.4892
   16594      17.1419
   16595      17.3839
   16596      17.6524
   16597      17.5389
   16598      17.7526
   16599      17.9602
   16600      17.5427
   16601      17.2146
   16602      16.4859
   16603      17.6087
   16604      16.9083
   16605      17.2077
   16606      15.2647
   16607      16.6978
   16608      16.3841
   16609      16.4079
   16610      16.6264
   16611      16.3289
   16612      15.8853
   16613      16.6629
   16614      16.7447
   16615      16.5591
   16616      17.4351
   16617      16.7883
   16618      16.9222
   16619      17.9411
   16620      17.1356
   16621      16.2850
   16622      16.4652
   16623      16.2237
   16624      15.5613
   16625      15.8739
   16626      15.9366
   16627      15.8519
   16628      16.4775
   16629      16.3929
   16630      16.1421
   16631      16.1563
   16632      16.4656
   16633      15.7860
   16634      15.7892
   16635      15.8492
   16636      15.2010
   16637      16.4054
   16638      16.1147
   16639      15.1883
   16640      16.1613
   16641      16.2042
   16642      16.4205
   16643      16.3133
   16644      16.0761
   16645      16.2632
   16646      15.8476
   16647      16.4449
   16648      16.2177
   16649      16.9162
   16650      16.9248
   16651      15.9195
   16652      15.7372
   16653      16.8160
   16654      16.6113
   16655      16.5930
   16656      16.5183
   16657      16.8849
   16658      17.0807
   16659      16.6485
   16660      16.6069
   16661      16.6215
   16662      15.6216
   16663      16.0094
   16664      15.8939
   16665      16.5922
   16666      17.0395
   16667      16.7113
   16668      16.7500
   16669      16.9223
   16670      16.9146
   16671      16.7005
   16672      17.0425
   16673      16.7321
   16674      16.9141
   16675      17.7170
   16676      17.5118
   16677      18.0137
   16678      17.9241
   16679      17.1769
   16680      17.6983
   16681      17.5502
   16682      17.3209
   16683      17.7911
   16684      18.2647
   16685      18.0767
   16686      17.3572
   16687      17.0737
   16688      17.2754
   16689      17.2491
   16690      17.6411
   16691      17.6638
   16692      18.1632
   16693      18.1047
   16694      18.0003
   16695      17.8629
   16696      17.9328
   16697      17.4198
   16698      16.6332
   16699      16.8965
   16700      16.6552
   16701      16.5431
   16702      16.3212
   16703      16.7244
   16704      16.6842
   16705      16.7820
   16706      16.7135
   16707      15.5694
   16708      16.1204
   16709      15.5917
   16710      15.2968
   16711      15.9145
   16712      15.6136
   16713      15.7348
   16714      15.2064
   16715      15.2408
   16716      15.8161
   16717      15.6996
   16718      16.5990
   16719      15.9840
   16720      17.1888
   16721      15.7039
   16722      15.9867
   16723      15.6392
   16724      15.5520
   16725      15.0485
   16726      15.2072
   16727      15.3713
   16728      15.5823
   16729      14.9779
   16730      14.7851
   16731      15.2958
   16732      15.7469
   16733      15.2012
   16734      15.9888
   16735      15.2936
   16736      14.6974
   16737      14.9793
   16738      15.3246
   16739      15.6262
   16740      16.2690
   16741      15.9469
   16742      16.8700
   16743      16.1913
   16744      15.9476
   16745      17.1416
   16746      17.0567
   16747      17.3860
   16748      17.1883
   16749      16.9012
   16750      16.7672
   16751      16.8106
   16752      16.7002
   16753      16.6231
   16754      16.3446
   16755      17.0070
   16756      16.7904
   16757      16.7409
   16758      17.1764
   16759      16.7512
   16760      16.4320
   16761      16.8138
   16762      16.6650
   16763      17.2055
   16764      16.7133
   16765      16.7043
   16766      16.9023
   16767      16.7827
   16768      17.3046
   16769      17.3419
   16770      17.1210
   16771      16.8802
   16772      16.6786
   16773      17.0748
   16774      16.6050
   16775      16.4008
   16776      16.7855
   16777      16.6181
   16778      17.1271
   16779      17.3208
   16780      17.8915
   16781      17.6829
   16782      18.3617
   16783      18.2364
   16784      17.8246
   16785      17.6206
   16786      17.9658
   16787      17.3584
   16788      17.9631
   16789      18.3976
   16790      17.4954
   16791      17.5643
   16792      18.5956
   16793      18.3681
   16794      18.0748
   16795      17.5833
   16796      17.5163
   16797      18.0096
   16798      16.9864
   16799      17.3785
   16800      18.1134
   16801      18.0883
   16802      17.4821
   16803      16.8306
   16804      17.2297
   16805      17.0158
   16806      18.2009
   16807      18.3289
   16808      18.6081
   16809      18.5393
   16810      18.5683
   16811      17.3587
   16812      17.4846
   16813      18.1180
   16814      18.3770
   16815      18.6810
   16816      20.3513
   16817      19.1568
   16818      19.0434
   16819      19.3891
   16820      19.2738
   16821      19.5329
   16822      18.9691
   16823      19.3305
   16824      18.7440
   16825      19.0572
   16826      18.8885
   16827      18.8065
   16828      19.3680
   16829      18.9730
   16830      18.4815
   16831      18.8599
   16832      18.7893
   16833      18.5972
   16834      19.1479
   16835      18.8429
   16836      18.5283
   16837      17.4618
   16838      17.5404
   16839      17.4758
   16840      17.4889
   16841      17.5100
   16842      17.8003
   16843      18.3798
   16844      17.9130
   16845      17.8559
   16846      18.1587
   16847      17.5097
   16848      17.9458
   16849      17.8944
   16850      17.8656
   16851      18.5921
   16852      18.7672
   16853      17.9327
   16854      18.0226
   16855      18.1604
   16856      18.0027
   16857      17.2626
   16858      17.5730
   16859      18.2603
   16860      17.1885
   16861      17.6119
   16862      17.7313
   16863      17.7782
   16864      17.0917
   16865      17.1207
   16866      16.8878
   16867      17.3250
   16868      17.9188
   16869      18.5524
   16870      17.6923
   16871      17.6638
   16872      17.2282
   16873      17.9764
   16874      17.4508
   16875      18.0628
   16876      18.2837
   16877      18.3251
   16878      18.2860
   16879      18.0741
   16880      18.6934
   16881      17.8584
   16882      17.4639
   16883      18.1599
   16884      18.5575
   16885      18.7248
   16886      18.2481
   16887      18.6857
   16888      18.0331
   16889      18.3584
   16890      17.8337
   16891      17.3716
   16892      17.5856
   16893      19.1935
   16894      18.6627
   16895      19.3679
   16896      18.4064
   16897      18.0984
   16898      17.9993
   16899      17.9160
   16900      18.6130
   16901      17.5760
   16902      18.0071
   16903      17.1880
   16904      17.3359
   16905      16.9757
   16906      17.5737
   16907      17.1514
   16908      17.6441
   16909      17.7961
   16910      17.3228
   16911      17.1142
   16912      16.3716
   16913      16.6559
   16914      16.8449
   16915      16.6410
   16916      16.5070
   16917      16.3695
   16918      16.7487
   16919      16.5056
   16920      17.4046
   16921      17.0716
   16922      16.7443
   16923      17.2357
   16924      16.6036
   16925      16.8290
   16926      17.2575
   16927      17.0893
   16928      17.0584
   16929      17.0608
   16930      16.7769
   16931      16.4537
   16932      16.3561
   16933      16.3635
   16934      16.3759
   16935      15.5504
   16936      15.8492
   16937      15.9651
   16938      15.4082
   16939      15.6715
   16940      15.8249
   16941      15.9203
   16942      15.5691
   16943      15.4730
   16944      15.7948
   16945      16.1586
   16946      16.4256
   16947      15.8862
   16948      15.8952
   16949      16.4103
   16950      16.2965
   16951      17.1205
   16952      16.7172
   16953      16.8657
   16954      16.5045
   16955      16.2163
   16956      15.8252
   16957      16.0070
   16958      16.7036
   16959      16.3469
   16960      16.6430
   16961      16.8997
   16962      16.0408
   16963      16.4720
   16964      15.7505
   16965      15.9868
   16966      15.9409
   16967      16.5606
   16968      17.0558
   16969      16.5156
   16970      17.3314
   16971      16.4746
   16972      16.1731
   16973      15.6677
   16974      16.5387
   16975      15.8162
   16976      15.5877
   16977      15.9946
   16978      16.0448
   16979      15.6176
   16980      15.9673
   16981      15.6120
   16982      15.5503
   16983      16.0495
   16984      15.2336
   16985      15.5203
   16986      15.4189
   16987      15.6332
   16988      16.0439
   16989      16.1927
   16990      15.9851
   16991      16.1358
   16992      16.9745
   16993      16.3774
   16994      15.8374
   16995      15.9801
   16996      15.9048
   16997      15.5162
   16998      16.3710
   16999      16.0077
   17000      16.8109
   17001      16.1427
   17002      15.9878
   17003      16.2780
   17004      16.1106
   17005      15.9872
   17006      15.4516
   17007      15.3807
   17008      15.4191
   17009      15.6251
   17010      15.0015
   17011      14.8689
   17012      14.7757
   17013      14.1639
   17014      14.1734
   17015      15.3054
   17016      15.9717
   17017      15.7101
   17018      15.6105
   17019      16.1638
   17020      16.0721
   17021      15.4207
   17022      15.6154
   17023      14.9816
   17024      15.9531
   17025      16.0816
   17026      16.6092
   17027      16.3371
   17028      16.0166
   17029      16.2818
   17030      15.7846
   17031      16.3510
   17032      15.8665
   17033      15.5848
   17034      15.8244
   17035      15.7863
   17036      15.6073
   17037      15.8694
   17038      15.3043
   17039      15.4050
   17040      15.1380
   17041      14.6502
   17042      14.8403
   17043      14.9425
   17044      15.3412
   17045      15.2814
   17046      14.8302
   17047      14.4098
   17048      14.6310
   17049      14.7744
   17050      15.2427
   17051      14.7693
   17052      14.2366
   17053      14.7303
   17054      13.6333
   17055      14.2879
   17056      13.9693
   17057      13.7564
   17058      13.6789
   17059      13.0688
   17060      13.9561
   17061      13.7048
   17062      13.8087
   17063      13.8453
   17064      14.2948
   17065      14.0963
   17066      13.5742
   17067      14.3805
   17068      14.1367
   17069      14.0774
   17070      13.7486
   17071      13.5469
   17072      13.4350
   17073      13.1721
   17074      13.4525
   17075      13.2874
   17076      13.6420
   17077      13.1924
   17078      13.3798
   17079      13.1775
   17080      13.4797
   17081      13.3879
   17082      13.8574
   17083      14.0056
   17084      14.4779
   17085      14.3069
   17086      14.0797
   17087      14.1516
   17088      14.0975
   17089      14.1920
   17090      14.0855
   17091      14.1630
   17092      13.9792
   17093      14.5011
   17094      13.7103
   17095      14.1059
   17096      14.3153
   17097      14.3277
   17098      15.0091
   17099      14.7397
   17100      14.8878
   17101      15.2526
   17102      15.1188
   17103      15.3820
   17104      14.8390
   17105      14.8160
   17106      14.7066
   17107      15.0165
   17108      15.3921
   17109      14.7032
   17110      14.8900
   17111      15.2013
   17112      15.8215
   17113      15.7726
   17114      16.3860
   17115      15.9930
   17116      16.1403
   17117      16.0066
   17118      15.8845
   17119      15.4767
   17120      15.8437
   17121      15.5448
   17122      15.7134
   17123      15.2414
   17124      15.2196
   17125      14.7145
   17126      15.3329
   17127      15.0509
   17128      15.7026
   17129      16.0318
   17130      16.1885
   17131      15.6984
   17132      15.4025
   17133      15.5680
   17134      15.8485
   17135      16.5426
   17136      16.3267
   17137      16.4403
   17138      16.1252
   17139      15.5593
   17140      15.6515
   17141      16.3301
   17142      15.3599
   17143      15.0401
   17144      15.9818
   17145      15.3726
   17146      15.9287
   17147      15.2639
   17148      15.5434
   17149      15.2402
   17150      14.8460
   17151      15.2646
   17152      15.1872
   17153      15.0986
   17154      15.4902
   17155      15.4773
   17156      15.1346
   17157      15.0683
   17158      14.7973
   17159      14.8356
   17160      14.7232
   17161      14.4286
   17162      14.5197
   17163      14.4343
   17164      14.5825
   17165      14.4691
   17166      14.5204
   17167      14.3210
   17168      14.4804
   17169      14.3704
   17170      14.7329
   17171      14.2530
   17172      14.2552
   17173      14.0290
   17174      13.1816
   17175      13.2915
   17176      13.5696
   17177      13.2571
   17178      13.3249
   17179      12.9143
   17180      13.2670
   17181      13.0258
   17182      13.2297
   17183      12.7849
   17184      13.1412
   17185      13.2887
   17186      13.6087
   17187      14.1002
   17188      13.8378
   17189      13.5344
   17190      14.3903
   17191      14.0200
   17192      13.5823
   17193      14.4083
   17194      14.7226
   17195      13.8249
   17196      13.6836
   17197      13.7936
   17198      14.3756
   17199      14.5801
   17200      14.5011
   17201      14.7579
   17202      15.1661
   17203      15.0605
   17204      15.7632
   17205      15.8709
   17206      15.5084
   17207      15.7299
   17208      15.6867
   17209      15.4572
   17210      15.0753
   17211      15.0330
   17212      14.5779
   17213      15.0139
   17214      14.5406
   17215      14.8478
   17216      14.6382
   17217      14.9158
   17218      14.5424
   17219      14.4453
   17220      14.3362
   17221      14.4004
   17222      14.8507
   17223      14.5823
   17224      15.0641
   17225      14.8823
   17226      14.7626
   17227      14.7817
   17228      14.4232
   17229      14.5968
   17230      14.6805
   17231      14.7796
   17232      14.4114
   17233      14.2984
   17234      14.5823
   17235      14.5758
   17236      14.6043
   17237      14.3738
   17238      15.1902
   17239      14.2088
   17240      14.4424
   17241      14.1416
   17242      14.9593
   17243      14.9844
   17244      14.5260
   17245      15.1362
   17246      14.9820
   17247      14.9044
   17248      15.2741
   17249      15.1689
   17250      15.6877
   17251      14.7391
   17252      15.1197
   17253      14.2661
   17254      14.3372
   17255      14.8307
   17256      14.3064
   17257      14.5055
   17258      14.7223
   17259      14.4620
   17260      15.4222
   17261      13.9528
   17262      14.2093
   17263      14.6723
   17264      14.2201
   17265      14.9686
   17266      14.0247
   17267      14.6463
   17268      14.9340
   17269      15.1279
   17270      14.6834
   17271      14.6715
   17272      15.5267
   17273      14.7254
   17274      15.3200
   17275      14.9557
   17276      14.8911
   17277      15.3799
   17278      15.7658
   17279      16.2230
   17280      16.4414
   17281      16.7482
   17282      16.4450
   17283      16.6561
   17284      16.5156
   17285      16.3968
   17286      16.4115
   17287      16.0676
   17288      15.6641
   17289      15.8893
   17290      16.7848
   17291      15.9199
   17292      15.0292
   17293      15.6394
   17294      15.9212
   17295      16.0137
   17296      16.4137
   17297      15.8597
   17298      15.9842
   17299      15.7967
   17300      15.8316
   17301      16.0772
   17302      16.1793
   17303      16.1727
   17304      15.5327
   17305      15.7925
   17306      16.1317
   17307      16.1612
   17308      15.4634
   17309      15.0819
   17310      15.1278
   17311      15.3411
   17312      15.1529
   17313      15.2682
   17314      14.3594
   17315      15.2185
   17316      15.6196
   17317      15.6480
   17318      15.5875
   17319      16.0520
   17320      15.2170
   17321      15.5679
   17322      14.8900
   17323      14.7211
   17324      15.1072
   17325      14.5243
   17326      14.3094
   17327      14.4281
   17328      15.0229
   17329      15.3556
   17330      14.7199
   17331      15.2584
   17332      14.6551
   17333      14.9726
   17334      14.4817
   17335      14.3038
   17336      14.0825
   17337      13.4780
   17338      13.5535
   17339      13.4741
   17340      14.1511
   17341      14.1738
   17342      14.0650
   17343      13.5616
   17344      13.2678
   17345      13.5007
   17346      14.0701
   17347      13.4739
   17348      13.7979
   17349      14.1661
   17350      13.9197
   17351      14.0765
   17352      13.9508
   17353      14.4687
   17354      14.4777
   17355      14.5869
   17356      14.2744
   17357      14.5080
   17358      14.2878
   17359      14.1834
   17360      14.2965
   17361      14.5252
   17362      13.5180
   17363      14.1203
   17364      13.8651
   17365      14.6595
   17366      15.0531
   17367      14.6403
   17368      14.0487
   17369      14.0362
   17370      14.5647
   17371      14.3519
   17372      14.4095
   17373      13.8592
   17374      14.0416
   17375      14.1587
   17376      13.9128
   17377      14.5192
   17378      15.2138
   17379      14.6225
   17380      14.5025
   17381      15.0315
   17382      14.8433
   17383      14.7577
   17384      14.4684
   17385      14.8435
   17386      14.6246
   17387      14.7739
   17388      14.4397
   17389      14.2880
   17390      13.9439
   17391      13.9498
   17392      13.4677
   17393      13.4776
   17394      14.3665
   17395      14.6004
   17396      14.3439
   17397      13.8860
   17398      14.5221
   17399      14.4421
   17400      15.1705
   17401      14.7384
   17402      14.3308
   17403      14.6940
   17404      13.9771
   17405      13.8842
   17406      13.2667
   17407      13.9905
   17408      14.0711
   17409      13.9474
   17410      13.5514
   17411      13.2157
   17412      14.2487
   17413      13.0974
   17414      12.5682
   17415      13.4084
   17416      14.7768
   17417      13.9381
   17418      13.3515
   17419      14.0637
   17420      13.4743
   17421      13.6175
   17422      12.9294
   17423      12.7393
   17424      13.2666
   17425      13.9428
   17426      14.0579
   17427      13.6246
   17428      14.0020
   17429      12.4850
   17430      13.0219
   17431      12.4489
   17432      12.9334
   17433      13.1850
   17434      13.7265
   17435      13.2155
   17436      13.7327
   17437      14.1250
   17438      14.2057
   17439      13.8231
   17440      14.0700
   17441      14.3820
   17442      13.8175
   17443      14.4445
   17444      14.1530
   17445      14.5369
   17446      14.6948
   17447      14.6804
   17448      14.3552
   17449      13.9197
   17450      14.6556
   17451      14.5956
   17452      14.8673
   17453      14.1740
   17454      14.8512
   17455      15.4585
   17456      14.7381
   17457      14.8801
   17458      15.3004
   17459      14.5527
   17460      15.2692
   17461      15.5850
   17462      15.1777
   17463      15.0899
   17464      15.2881
   17465      14.6991
   17466      15.0294
   17467      15.7383
   17468      15.5680
   17469      15.2934
   17470      15.8424
   17471      15.8989
   17472      15.5331
   17473      16.1013
   17474      15.9261
   17475      15.6475
   17476      15.7217
   17477      15.3487
   17478      15.2215
   17479      16.4977
   17480      16.1573
   17481      16.4433
   17482      15.6901
   17483      16.4689
   17484      16.2585
   17485      15.9105
   17486      16.1493
   17487      15.4736
   17488      15.4769
   17489      15.3063
   17490      15.4737
   17491      16.2265
   17492      15.6113
   17493      15.9556
   17494      15.3535
   17495      15.3582
   17496      15.2912
   17497      15.7341
   17498      15.5488
   17499      15.5229
   17500      15.5719
   17501      15.4709
   17502      15.3252
   17503      15.9266
   17504      15.4027
   17505      15.5441
   17506      15.1602
   17507      14.9936
   17508      14.3426
   17509      14.5171
   17510      14.9552
   17511      14.9454
   17512      13.7784
   17513      16.0992
   17514      15.0481
   17515      16.1730
   17516      16.2731
   17517      15.4788
   17518      15.8674
   17519      15.4612
   17520      15.0530
   17521      15.0818
   17522      14.9254
   17523      15.3938
   17524      14.5120
   17525      14.4869
   17526      14.5395
   17527      15.2845
   17528      15.1254
   17529      15.0284
   17530      14.6208
   17531      14.6616
   17532      14.5388
   17533      14.5954
   17534      14.5998
   17535      14.5853
   17536      14.8101
   17537      15.2063
   17538      15.2042
   17539      15.5656
   17540      15.5738
   17541      15.3391
   17542      14.9223
   17543      15.0367
   17544      15.5141
   17545      15.2144
   17546      15.4310
   17547      15.7496
   17548      15.4660
   17549      15.7124
   17550      15.5392
   17551      15.7657
   17552      15.8243
   17553      16.2694
   17554      16.1830
   17555      15.8549
   17556      16.0921
   17557      15.6419
   17558      14.5824
   17559      14.6284
   17560      14.9852
   17561      14.7324
   17562      15.0439
   17563      15.2855
   17564      14.9050
   17565      15.3886
   17566      15.2765
   17567      16.0221
   17568      16.3255
   17569      15.7228
   17570      15.4123
   17571      15.2692
   17572      15.0476
   17573      14.8505
   17574      15.4821
   17575      15.4158
   17576      15.2836
   17577      15.1667
   17578      15.0500
   17579      15.8557
   17580      15.6685
   17581      15.1856
   17582      14.7168
   17583      15.4023
   17584      15.3631
   17585      15.3818
   17586      14.8343
   17587      15.4063
   17588      16.1050
   17589      15.8444
   17590      16.4784
   17591      16.1380
   17592      16.1259
   17593      15.5841
   17594      15.6667
   17595      15.3021
   17596      15.4695
   17597      15.8629
   17598      16.2057
   17599      15.8318
   17600      15.5584
   17601      15.5441
   17602      15.6631
   17603      15.5397
   17604      15.5630
   17605      15.2524
   17606      15.7183
   17607      15.2879
   17608      14.6150
   17609      15.7902
   17610      15.0434
   17611      15.3470
   17612      15.0419
   17613      15.2461
   17614      15.2554
   17615      14.8072
   17616      15.2253
   17617      14.7794
   17618      15.1268
   17619      15.2322
   17620      15.0678
   17621      14.5060
   17622      14.6503
   17623      14.5417
   17624      14.5194
   17625      14.4414
   17626      14.8975
   17627      14.4867
   17628      15.0329
   17629      14.7154
   17630      14.5847
   17631      14.4896
   17632      14.3377
   17633      14.1519
   17634      14.1699
   17635      13.1962
   17636      14.4992
   17637      14.1452
   17638      14.3488
   17639      14.2972
   17640      13.5494
   17641      13.6432
   17642      14.0195
   17643      14.6284
   17644      14.4895
   17645      13.6696
   17646      14.0747
   17647      14.3966
   17648      14.8766
   17649      14.2827
   17650      14.6580
   17651      14.6466
   17652      14.9665
   17653      14.8466
   17654      14.7439
   17655      14.1533
   17656      14.9934
   17657      15.2329
   17658      15.0287
   17659      14.5730
   17660      15.2084
   17661      15.1702
   17662      15.0672
   17663      13.9134
   17664      14.4002
   17665      14.0290
   17666      14.6614
   17667      15.0673
   17668      14.9655
   17669      15.2298
   17670      14.3080
   17671      14.9059
   17672      14.2032
   17673      14.2218
   17674      14.1198
   17675      14.0059
   17676      14.6376
   17677      14.4083
   17678      14.3605
   17679      14.6223
   17680      14.6382
   17681      14.7714
   17682      14.7561
   17683      14.4397
   17684      14.1571
   17685      14.5754
   17686      14.4632
   17687      14.7142
   17688      14.3978
   17689      14.2705
   17690      14.3571
   17691      14.5120
   17692      14.7914
   17693      14.9577
   17694      14.7209
   17695      13.8735
   17696      14.1843
   17697      14.0551
   17698      14.0872
   17699      14.3927
   17700      14.0892
   17701      13.8418
   17702      13.2632
   17703      13.5889
   17704      13.5755
   17705      13.7396
   17706      14.1120
   17707      14.1178
   17708      13.6256
   17709      14.1797
   17710      13.9065
   17711      14.2326
   17712      13.9567
   17713      14.6350
   17714      14.0742
   17715      14.1129
   17716      13.7346
   17717      13.7390
   17718      14.1870
   17719      13.7480
   17720      13.8959
   17721      14.0494
   17722      14.7608
   17723      15.0189
   17724      14.4589
   17725      15.0619
   17726      15.0092
   17727      14.6634
   17728      15.0766
   17729      15.2250
   17730      14.6717
   17731      14.5421
   17732      14.6780
   17733      14.7703
   17734      14.1086
   17735      13.6925
   17736      13.7516
   17737      14.1333
   17738      14.3226
   17739      14.5261
   17740      14.5380
   17741      14.4185
   17742      14.3976
   17743      14.0495
   17744      14.3961
   17745      14.4273
   17746      13.6367
   17747      14.2474
   17748      14.5091
   17749      14.1830
   17750      14.4146
   17751      14.4020
   17752      14.5119
   17753      14.6635
   17754      14.6594
   17755      14.8996
   17756      14.5389
   17757      14.0954
   17758      15.5124
   17759      15.0306
   17760      14.8307
   17761      15.0654
   17762      14.6874
   17763      14.5691
   17764      14.8363
   17765      14.9784
   17766      15.6237
   17767      15.4080
   17768      15.1336
   17769      15.2085
   17770      15.4251
   17771      15.5208
   17772      15.5202
   17773      15.2378
   17774      15.1324
   17775      15.3222
   17776      15.0119
   17777      15.3608
   17778      15.3262
   17779      15.1469
   17780      15.5874
   17781      14.4804
   17782      14.6075
   17783      14.8048
   17784      14.6713
   17785      15.2032
   17786      15.0864
   17787      15.3449
   17788      14.9335
   17789      15.1617
   17790      15.5249
   17791      15.0798
   17792      14.7643
   17793      14.9156
   17794      14.4313
   17795      14.2704
   17796      14.7664
   17797      15.4476
   17798      14.8410
   17799      14.9811
   17800      14.4828
   17801      14.7198
   17802      15.1009
   17803      15.0125
   17804      14.4727
   17805      14.6433
   17806      14.4260
   17807      14.4645
   17808      14.2165
   17809      14.4092
   17810      14.3998
   17811      13.9522
   17812      14.2969
   17813      14.6883
   17814      14.3168
   17815      15.0444
   17816      14.6778
   17817      14.4792
   17818      13.9538
   17819      13.9742
   17820      13.4078
   17821      14.6511
   17822      14.1899
   17823      13.8178
   17824      13.9034
   17825      13.9046
   17826      14.6510
   17827      14.2673
   17828      14.1511
   17829      14.2273
   17830      14.0004
   17831      13.6551
   17832      13.6874
   17833      13.9911
   17834      13.5113
   17835      13.5269
   17836      13.6399
   17837      13.9387
   17838      13.6947
   17839      13.6351
   17840      13.4500
   17841      13.0934
   17842      13.2458
   17843      13.6506
   17844      13.5892
   17845      13.1337
   17846      14.2725
   17847      14.0936
   17848      13.9961
   17849      13.4279
   17850      13.3362
   17851      13.7193
   17852      13.8985
   17853      13.8623
   17854      13.4452
   17855      14.2915
   17856      13.5916
   17857      14.0801
   17858      14.3246
   17859      13.7347
   17860      14.2295
   17861      13.7553
   17862      13.8767
   17863      13.5357
   17864      14.1398
   17865      14.0175
   17866      13.9159
   17867      14.0420
   17868      13.7892
   17869      13.4617
   17870      14.2243
   17871      14.6909
   17872      14.9028
   17873      14.4143
   17874      14.5172
   17875      14.4234
   17876      14.3540
   17877      14.0593
   17878      14.3261
   17879      14.0125
   17880      14.1825
   17881      14.2908
   17882      14.4540
   17883      13.9544
   17884      14.2196
   17885      14.2501
   17886      14.6099
   17887      14.6292
   17888      15.1849
   17889      15.2432
   17890      15.4582
   17891      16.1877
   17892      15.5889
   17893      15.6019
   17894      15.7379
   17895      15.1717
   17896      15.6170
   17897      15.5410
   17898      15.6695
   17899      15.7002
   17900      15.5943
   17901      15.8601
   17902      15.5217
   17903      16.0586
   17904      15.8353
   17905      15.5549
   17906      16.4330
   17907      16.6363
   17908      16.4108
   17909      16.7046
   17910      16.2512
   17911      16.3506
   17912      17.1664
   17913      16.5994
   17914      17.3324
   17915      16.5227
   17916      16.4027
   17917      16.7229
   17918      16.8151
   17919      16.9248
   17920      16.4288
   17921      16.4393
   17922      16.5858
   17923      16.5012
   17924      16.4990
   17925      16.0696
   17926      15.5693
   17927      15.9775
   17928      15.7656
   17929      14.8274
   17930      15.6039
   17931      15.0398
   17932      15.1969
   17933      14.7994
   17934      15.7132
   17935      15.4939
   17936      15.2145
   17937      15.0647
   17938      15.0520
   17939      14.9575
   17940      15.7098
   17941      15.2993
   17942      14.7668
   17943      14.8065
   17944      14.4215
   17945      14.3147
   17946      15.2903
   17947      14.5662
   17948      15.1373
   17949      14.9378
   17950      15.1281
   17951      15.1906
   17952      14.3899
   17953      14.4527
   17954      15.2459
   17955      14.4670
   17956      14.8856
   17957      14.6438
   17958      14.3070
   17959      15.2319
   17960      15.7458
   17961      14.2436
   17962      14.0207
   17963      14.8120
   17964      14.5785
   17965      14.3947
   17966      14.7282
   17967      13.5632
   17968      14.2250
   17969      14.6126
   17970      14.0288
   17971      14.4680
   17972      14.0765
   17973      14.2176
   17974      13.9711
   17975      14.9004
   17976      14.2748
   17977      14.8255
   17978      14.6887
   17979      14.5421
   17980      14.2307
   17981      14.2776
   17982      14.4806
   17983      14.4798
   17984      14.8633
   17985      14.5732
   17986      15.0485
   17987      14.8870
   17988      14.8758
   17989      14.5723
   17990      14.2238
   17991      14.5227
   17992      14.5809
   17993      14.2343
   17994      14.6271
   17995      14.7770
   17996      14.6133
   17997      14.4963
   17998      14.5846
   17999      14.3245
   18000      14.3435
   18001      14.6696
   18002      14.8244
   18003      14.0301
   18004      14.0077
   18005      14.4943
   18006      14.7792
   18007      14.4974
   18008      14.9352
   18009      14.5189
   18010      14.9074
   18011      14.8255
   18012      14.6883
   18013      15.4551
   18014      14.3912
   18015      14.7258
   18016      14.0197
   18017      14.0623
   18018      13.7606
   18019      13.4834
   18020      13.8867
   18021      13.9328
   18022      14.4105
   18023      14.5393
   18024      14.2798
   18025      14.4988
   18026      14.7267
   18027      14.2670
   18028      14.4073
   18029      14.1998
   18030      14.1058
   18031      14.2625
   18032      14.6599
   18033      14.0896
   18034      14.2851
   18035      14.4220
   18036      15.5150
   18037      14.5768
   18038      15.1751
   18039      15.4031
   18040      14.5116
   18041      14.9962
   18042      15.0457
   18043      15.1757
   18044      14.9075
   18045      15.4023
   18046      15.9381
   18047      15.6893
   18048      15.6512
   18049      15.0111
   18050      16.2526
   18051      15.4557
   18052      15.2072
   18053      15.1301
   18054      14.6027
   18055      13.5595
   18056      13.9379
   18057      14.4394
   18058      14.1339
   18059      14.0207
   18060      14.2500
   18061      14.0823
   18062      13.7489
   18063      13.9865
   18064      14.8282
   18065      15.0066
   18066      13.5776
   18067      14.5512
   18068      14.7034
   18069      14.7076
   18070      14.9096
   18071      14.4174
   18072      14.5008
   18073      14.2196
   18074      14.9998
   18075      14.7558
   18076      14.9957
   18077      15.1518
   18078      14.8535
   18079      14.8548
   18080      14.6809
   18081      14.5337
   18082      14.0889
   18083      13.6172
   18084      14.4765
   18085      14.2712
   18086      14.1946
   18087      15.0418
   18088      15.5497
   18089      15.7366
   18090      14.8538
   18091      15.0415
   18092      15.3438
   18093      15.1741
   18094      14.7882
   18095      14.5186
   18096      14.9240
   18097      15.0493
   18098      14.7764
   18099      14.5467
   18100      14.5475
   18101      14.3318
   18102      14.8839
   18103      14.8502
   18104      14.6892
   18105      13.8388
   18106      14.4424
   18107      14.9473
   18108      14.9981
   18109      15.1563
   18110      14.3411
   18111      14.0504
   18112      14.2630
   18113      13.7551
   18114      14.3058
   18115      14.4284
   18116      13.8921
   18117      14.4318
   18118      14.1319
   18119      13.7802
   18120      14.1031
   18121      13.5731
   18122      13.6067
   18123      13.0555
   18124      13.4414
   18125      12.8970
   18126      13.3089
   18127      13.3055
   18128      13.5295
   18129      13.9778
   18130      13.7550
   18131      13.9519
   18132      13.3417
   18133      13.4286
   18134      12.7637
   18135      13.3802
   18136      12.6802
   18137      12.7756
   18138      13.2733
   18139      13.3997
   18140      13.7415
   18141      13.4278
   18142      13.2556
   18143      13.7648
   18144      13.1418
   18145      12.8618
   18146      12.5975
   18147      13.1796
   18148      13.3503
   18149      12.9224
   18150      13.6426
   18151      13.4417
   18152      12.7692
   18153      13.5666
   18154      14.1073
   18155      13.1582
   18156      13.7183
   18157      13.5039
   18158      12.7620
   18159      13.2718
   18160      12.8576
   18161      12.7416
   18162      12.2270
   18163      12.8833
   18164      12.4094
   18165      12.6741
   18166      12.5682
   18167      12.6974
   18168      12.2979
   18169      12.0830
   18170      12.6564
   18171      12.2108
   18172      12.3898
   18173      12.2392
   18174      12.5896
   18175      12.7981
   18176      12.2924
   18177      12.3988
   18178      12.1023
   18179      11.9967
   18180      11.9059
[truncated: 6,640,041 more chars]
