# Supplementary material for: Non-degradative Ubiquitination of Protein Kinases
Source: PLoS Comput Biol. 2016 Jun 2;12(6):e1004898. doi: 10.1371/journal.pcbi.1004898 (PMC4890936; doi:10.1371/journal.pcbi.1004898)
Supplement: S39 Dataset — The distance between the ZAP-70 N348 Cα atom and the W501 Cα atom at each picosecond in the simulations is printed in Angstroms. Data from each of the 32 10-ns simulations is combined into one file. (BZ2) [file pcbi.1004898.s049.bz2 › pcbi.1004898.s049]

#Frame      Dis_00000
       1       5.8186
       2       5.6633
       3       6.1332
       4       6.4387
       5       6.1184
       6       6.4703
       7       5.7552
       8       5.6435
       9       5.4303
      10       5.9628
      11       5.0828
      12       5.9723
      13       5.8375
      14       5.7462
      15       6.0268
      16       5.8779
      17       5.9108
      18       5.8218
      19       5.4133
      20       5.6930
      21       5.5575
      22       5.9805
      23       5.6959
      24       5.7343
      25       5.9125
      26       5.3731
      27       5.4163
      28       5.2158
      29       5.9123
      30       5.7929
      31       5.5513
      32       5.7045
      33       6.0747
      34       6.1010
      35       5.9535
      36       6.2968
      37       5.5566
      38       5.4113
      39       5.3010
      40       6.0651
      41       6.2297
      42       6.4182
      43       6.0393
      44       5.9981
      45       6.0024
      46       6.0270
      47       6.0500
      48       6.0215
      49       5.8026
      50       5.7426
      51       5.9093
      52       6.1524
      53       5.7441
      54       5.6251
      55       6.1317
      56       5.9708
      57       5.5741
      58       5.5290
      59       5.7965
      60       5.9100
      61       5.7713
      62       5.7873
      63       6.1578
      64       5.8657
      65       6.1881
      66       6.2901
      67       5.8154
      68       5.4599
      69       5.6885
      70       5.9212
      71       5.7497
      72       6.1374
      73       6.0560
      74       5.5421
      75       5.9660
      76       6.1091
      77       6.2761
      78       5.9364
      79       5.7668
      80       5.6177
      81       6.5750
      82       5.8349
      83       5.7125
      84       5.8069
      85       6.3671
      86       5.8030
      87       5.9051
      88       5.9398
      89       5.9557
      90       5.6745
      91       5.7222
      92       5.6435
      93       6.1943
      94       5.7688
      95       5.4986
      96       5.7948
      97       6.1483
      98       5.5839
      99       5.9963
     100       5.7187
     101       5.5975
     102       5.9516
     103       6.0913
     104       6.0068
     105       6.0224
     106       6.2000
     107       5.8831
     108       6.1175
     109       5.8774
     110       5.9788
     111       5.5614
     112       5.4381
     113       5.5781
     114       5.8227
     115       5.4197
     116       5.1925
     117       6.1372
     118       5.8960
     119       5.5043
     120       5.7157
     121       5.9211
     122       5.9473
     123       5.9062
     124       5.9296
     125       6.2203
     126       5.7938
     127       5.8803
     128       5.3428
     129       5.8950
     130       6.1953
     131       5.5042
     132       5.5961
     133       5.8304
     134       6.1289
     135       6.3236
     136       5.6678
     137       6.1729
     138       5.9572
     139       5.9285
     140       5.6596
     141       6.1044
     142       6.1421
     143       6.0006
     144       6.1550
     145       6.2361
     146       6.0166
     147       5.8832
     148       6.3566
     149       6.5731
     150       6.1138
     151       6.0026
     152       6.4214
     153       6.4412
     154       5.8803
     155       5.9834
     156       6.1450
     157       6.3295
     158       6.0821
     159       6.1254
     160       5.7706
     161       5.7542
     162       5.8867
     163       5.9044
     164       5.8749
     165       6.1040
     166       6.0688
     167       6.1793
     168       6.0381
     169       6.7557
     170       6.3787
     171       6.5644
     172       6.5754
     173       6.7625
     174       5.5567
     175       6.1277
     176       6.0858
     177       5.8129
     178       6.4653
     179       6.4942
     180       6.2394
     181       6.4131
     182       5.9523
     183       6.1034
     184       6.1467
     185       6.0370
     186       6.6500
     187       6.6535
     188       6.2088
     189       5.9843
     190       5.9218
     191       5.9999
     192       6.3105
     193       5.9102
     194       6.2377
     195       6.4318
     196       6.0069
     197       5.9306
     198       6.1809
     199       6.4421
     200       6.1623
     201       6.2909
     202       6.1772
     203       6.1113
     204       6.4136
     205       6.7879
     206       6.5487
     207       6.6947
     208       6.5786
     209       6.1542
     210       6.3922
     211       6.8888
     212       6.4340
     213       6.7474
     214       6.4841
     215       6.1784
     216       6.0970
     217       6.4932
     218       6.5287
     219       6.2059
     220       6.0824
     221       6.3386
     222       6.5096
     223       6.5622
     224       6.9325
     225       6.5873
     226       6.3908
     227       6.3824
     228       6.6495
     229       6.4038
     230       6.5932
     231       6.4411
     232       6.4289
     233       6.0253
     234       6.2373
     235       6.7430
     236       6.4753
     237       6.3681
     238       6.1428
     239       6.0877
     240       6.2818
     241       6.1180
     242       6.4176
     243       5.8772
     244       6.8786
     245       6.1295
     246       6.6654
     247       6.5980
     248       6.7505
     249       7.0085
     250       6.6250
     251       6.2153
     252       7.2448
     253       6.7828
     254       6.1119
     255       6.8926
     256       7.2724
     257       7.0083
     258       7.7976
     259       7.8356
     260       7.2778
     261       7.3944
     262       6.7588
     263       7.0307
     264       7.2468
     265       7.8051
     266       8.1858
     267       7.5551
     268       7.3102
     269       6.8018
     270       7.8162
     271       7.4124
     272       7.2992
     273       7.2579
     274       7.6260
     275       7.9280
     276       8.1190
     277       7.5489
     278       7.7547
     279       7.9065
     280       7.7288
     281       7.4323
     282       7.7889
     283       7.6167
     284       7.6309
     285       8.0070
     286       7.9904
     287       7.5958
     288       7.5582
     289       7.2466
     290       7.0589
     291       7.6255
     292       7.1147
     293       6.7734
     294       6.8594
     295       7.0776
     296       7.0450
     297       6.5815
     298       6.3927
     299       6.5180
     300       6.7746
     301       6.8958
     302       7.0044
     303       6.8993
     304       6.4411
     305       6.9479
     306       7.0583
     307       6.3456
     308       6.3581
     309       6.7851
     310       6.8224
     311       6.5957
     312       6.7120
     313       6.1562
     314       7.2872
     315       6.8089
     316       7.4759
     317       7.5929
     318       7.5048
     319       6.9566
     320       6.5883
     321       6.5878
     322       6.7041
     323       6.4865
     324       6.7817
     325       6.8767
     326       7.0679
     327       6.8198
     328       6.5563
     329       6.4128
     330       6.1949
     331       6.7365
     332       6.9222
     333       6.6821
     334       6.5502
     335       6.7167
     336       6.5724
     337       7.1238
     338       6.5914
     339       6.7910
     340       6.6830
     341       6.9538
     342       6.8032
     343       6.5107
     344       6.4598
     345       6.9951
     346       6.7189
     347       6.7602
     348       6.7875
     349       6.5551
     350       7.0246
     351       6.4564
     352       6.6915
     353       6.6945
     354       6.5405
     355       6.8825
     356       6.5796
     357       6.5404
     358       6.8412
     359       6.6854
     360       6.6161
     361       6.6487
     362       7.2870
     363       6.7514
     364       6.9458
     365       7.1918
     366       6.9042
     367       7.5544
     368       8.0694
     369       7.8693
     370       7.6736
     371       7.6039
     372       8.1409
     373       7.2811
     374       7.2970
     375       7.6159
     376       7.9344
     377       7.9648
     378       8.1648
     379       8.5523
     380       7.6141
     381       8.2392
     382       7.2904
     383       8.1401
     384       7.5007
     385       9.0007
     386       8.8046
     387       9.0433
     388       8.2587
     389       8.0216
     390       7.9474
     391       7.9872
     392       8.5722
     393       8.0815
     394       8.2330
     395       8.1067
     396       8.4995
     397       8.2517
     398       8.5819
     399       7.8116
     400       8.3065
     401       8.2054
     402       7.3970
     403       7.7508
     404       7.3577
     405       8.3725
     406       8.7613
     407       8.1663
     408       7.3345
     409       7.7335
     410       7.6513
     411       7.8511
     412       7.3906
     413       6.9096
     414       7.1065
     415       7.6312
     416       6.7399
     417       6.6600
     418       6.5014
     419       6.6830
     420       6.7346
     421       7.2176
     422       6.7212
     423       7.2599
     424       6.9337
     425       6.7517
     426       7.1573
     427       6.8679
     428       7.1908
     429       7.3506
     430       7.0906
     431       6.9236
     432       6.8229
     433       6.6433
     434       6.8782
     435       6.5895
     436       6.8097
     437       7.3600
     438       6.4889
     439       6.4639
     440       6.8306
     441       6.1657
     442       6.6009
     443       6.6340
     444       6.4926
     445       6.0462
     446       5.9899
     447       5.9805
     448       6.6532
     449       6.5853
     450       6.3508
     451       6.2082
     452       6.2670
     453       6.5607
     454       6.3771
     455       6.7027
     456       6.4930
     457       7.4083
     458       6.7485
     459       6.1484
     460       6.1558
     461       6.4037
     462       6.3590
     463       6.6529
     464       6.4901
     465       6.3098
     466       6.1579
     467       6.6984
     468       5.9106
     469       6.1620
     470       6.6737
     471       6.8737
     472       6.3165
     473       6.8462
     474       7.1369
     475       6.4876
     476       7.0332
     477       6.9526
     478       7.0374
     479       6.5879
     480       6.7502
     481       6.6650
     482       6.5793
     483       6.3678
     484       7.0930
     485       6.8889
     486       6.8430
     487       7.0684
     488       7.2747
     489       6.6786
     490       6.4911
     491       6.3647
     492       6.6666
     493       6.2990
     494       6.5888
     495       6.3448
     496       6.7184
     497       7.0275
     498       6.4872
     499       6.3973
     500       7.1057
     501       6.3614
     502       6.5582
     503       6.9513
     504       6.5690
     505       7.2238
     506       6.8024
     507       6.1745
     508       6.4707
     509       6.1801
     510       6.1379
     511       6.7337
     512       6.5626
     513       6.2493
     514       6.7712
     515       6.3842
     516       7.2724
     517       6.7477
     518       6.7997
     519       6.3777
     520       6.8838
     521       6.8321
     522       6.2142
     523       6.5356
     524       6.1009
     525       6.4506
     526       6.4193
     527       6.8732
     528       6.4611
     529       6.8186
     530       6.9307
     531       6.9760
     532       6.8248
     533       7.0639
     534       6.7267
     535       7.0360
     536       6.3974
     537       6.5791
     538       7.0527
     539       6.7840
     540       6.9521
     541       6.9354
     542       6.5936
     543       6.6895
     544       6.2325
     545       6.6138
     546       6.5470
     547       6.6009
     548       6.8792
     549       6.6228
     550       5.9403
     551       6.1398
     552       6.3316
     553       6.0681
     554       6.2522
     555       6.5944
     556       6.0144
     557       6.0832
     558       6.5661
     559       6.3259
     560       6.1629
     561       6.1026
     562       6.2588
     563       6.5606
     564       5.9820
     565       6.0760
     566       5.9870
     567       5.8150
     568       5.9907
     569       6.0116
     570       6.2956
     571       6.4842
     572       6.5245
     573       6.6653
     574       6.6692
     575       6.8533
     576       6.8190
     577       7.4510
     578       6.9618
     579       6.7932
     580       8.2273
     581       7.2046
     582       7.6094
     583       8.0175
     584       7.4293
     585       6.9304
     586       6.9652
     587       7.3925
     588       7.0114
     589       6.6673
     590       6.8776
     591       6.2044
     592       6.5031
     593       6.3783
     594       6.8428
     595       7.2374
     596       6.7934
     597       6.4245
     598       6.4903
     599       6.3747
     600       5.8686
     601       5.8976
     602       5.9862
     603       6.1529
     604       5.9644
     605       6.2032
     606       6.1158
     607       6.2374
     608       5.9263
     609       6.2429
     610       6.0774
     611       6.0183
     612       6.2789
     613       6.6361
     614       6.6630
     615       6.7817
     616       5.9985
     617       6.3456
     618       6.0666
     619       6.1983
     620       6.2620
     621       6.4382
     622       6.1079
     623       6.4101
     624       6.4111
     625       6.5624
     626       6.3729
     627       6.1127
     628       6.4573
     629       6.6200
     630       6.5672
     631       6.4144
     632       6.8135
     633       6.1782
     634       6.0073
     635       6.0294
     636       6.2638
     637       6.5410
     638       6.8883
     639       6.7372
     640       6.4949
     641       6.8126
     642       6.6469
     643       6.5381
     644       6.5600
     645       6.6795
     646       6.7623
     647       6.6436
     648       6.4586
     649       6.9805
     650       6.5432
     651       6.4922
     652       6.4427
     653       6.2015
     654       7.3326
     655       6.9175
     656       6.4936
     657       7.3400
     658       7.1851
     659       7.0467
     660       7.5401
     661       6.7557
     662       7.0327
     663       6.8486
     664       7.5241
     665       7.0675
     666       6.5312
     667       6.9839
     668       6.7192
     669       7.1373
     670       7.3126
     671       6.3160
     672       7.0265
     673       6.5298
     674       7.0875
     675       6.8474
     676       6.6880
     677       6.3766
     678       6.4164
     679       6.5215
     680       6.7167
     681       6.6675
     682       6.2795
     683       6.6001
     684       6.5424
     685       7.3035
     686       6.9643
     687       6.8067
     688       6.7385
     689       6.5563
     690       7.0040
     691       7.4745
     692       6.7422
     693       7.4448
     694       7.1685
     695       6.9574
     696       8.0051
     697       6.8680
     698       7.2638
     699       7.0437
     700       6.8993
     701       6.6266
     702       6.6002
     703       7.1176
     704       7.2245
     705       7.0375
     706       6.6872
     707       7.2590
     708       6.6482
     709       6.8626
     710       7.0220
     711       7.3121
     712       7.3037
     713       7.0081
     714       6.6525
     715       6.5563
     716       6.4753
     717       6.8424
     718       7.0137
     719       6.7543
     720       7.2033
     721       6.8615
     722       6.5312
     723       6.7146
     724       6.4073
     725       6.7483
     726       6.7795
     727       6.7866
     728       6.3527
     729       6.5758
     730       6.9226
     731       6.3786
     732       6.4967
     733       6.3863
     734       6.7291
     735       6.5468
     736       6.5841
     737       6.4355
     738       6.6671
     739       6.5051
     740       6.5194
     741       6.4694
     742       6.5894
     743       6.5641
     744       6.5392
     745       6.5438
     746       7.1206
     747       7.1267
     748       7.5086
     749       7.6444
     750       7.8104
     751       7.5968
     752       7.5848
     753       7.7320
     754       7.0364
     755       7.5413
     756       7.6002
     757       7.1233
     758       7.0802
     759       7.3319
     760       7.5084
     761       6.7392
     762       7.1398
     763       7.0065
     764       6.9412
     765       7.0608
     766       6.9126
     767       7.1633
     768       6.8147
     769       7.4945
     770       7.0853
     771       7.1149
     772       6.9003
     773       6.8508
     774       6.9073
     775       6.8528
     776       6.9493
     777       6.7401
     778       6.6098
     779       6.9599
     780       7.0625
     781       7.1943
     782       7.1460
     783       7.1805
     784       7.5185
     785       7.2958
     786       7.6345
     787       7.7247
     788       7.1771
     789       6.9731
     790       7.3237
     791       6.8571
     792       7.1428
     793       6.9369
     794       6.5198
     795       6.2578
     796       6.4979
     797       6.2124
     798       6.7586
     799       6.4412
     800       6.5239
     801       6.5139
     802       6.0903
     803       6.3644
     804       6.5669
     805       6.2211
     806       6.1901
     807       5.9552
     808       6.5011
     809       6.3113
     810       6.2180
     811       6.6971
     812       6.4191
     813       7.3352
     814       6.8737
     815       7.2806
     816       7.3452
     817       7.3680
     818       7.5080
     819       6.6909
     820       6.9355
     821       7.0261
     822       7.1035
     823       6.5130
     824       7.2716
     825       7.6800
     826       7.2977
     827       6.9151
     828       7.4125
     829       7.0896
     830       7.6044
     831       7.4887
     832       7.7969
     833       7.3417
     834       6.9861
     835       7.1551
     836       7.1301
     837       7.3352
     838       7.3750
     839       7.3385
     840       7.3317
     841       7.2735
     842       7.7378
     843       6.9253
     844       7.6403
     845       7.4350
     846       7.7137
     847       7.5087
     848       7.7811
     849       7.6914
     850       7.5470
     851       7.4643
     852       7.7077
     853       7.6425
     854       7.0446
     855       7.0924
     856       7.7757
     857       7.1864
     858       7.1769
     859       7.7218
     860       7.6748
     861       7.2134
     862       7.6415
     863       7.6271
     864       7.5317
     865       7.6469
     866       7.1541
     867       7.3841
     868       7.7570
     869       6.9169
     870       7.4135
     871       7.8221
     872       7.4988
     873       7.7521
     874       8.0648
     875       7.6546
     876       7.0368
     877       7.8591
     878       7.4448
     879       8.1822
     880       7.4621
     881       7.5078
     882       7.4710
     883       8.1876
     884       7.4346
     885       7.3804
     886       7.7677
     887       7.3902
     888       7.1550
     889       7.3338
     890       8.0057
     891       7.3777
     892       7.7013
     893       7.7365
     894       7.8745
     895       7.8850
     896       7.5923
     897       7.4533
     898       7.6501
     899       7.5724
     900       7.3871
     901       7.4044
     902       7.0833
     903       7.2475
     904       7.9841
     905       7.4968
     906       7.1712
     907       7.1706
     908       7.7377
     909       6.9705
     910       7.0128
     911       7.2493
     912       7.5903
     913       7.4044
     914       7.3357
     915       7.5726
     916       7.7580
     917       7.5816
     918       7.2468
     919       7.0799
     920       7.1061
     921       6.8455
     922       6.7613
     923       6.7116
     924       7.3052
     925       7.1760
     926       7.6025
     927       8.1492
     928       7.7713
     929       8.5023
     930       8.2883
     931       8.1007
     932       7.9799
     933       7.4565
     934       8.2171
     935       8.4857
     936       8.6732
     937       8.0965
     938       7.7872
     939       8.1837
     940       7.9191
     941       8.4019
     942       8.5459
     943       8.6848
     944       8.1255
     945       8.3383
     946       7.8182
     947       8.3826
     948       8.1145
     949       8.8695
     950       7.8348
     951       8.1306
     952       8.5418
     953       8.4057
     954       8.3272
     955       8.5515
     956       8.6409
     957       8.1373
     958       7.9716
     959       8.3372
     960       8.2113
     961       7.9222
     962       7.3646
     963       7.6681
     964       7.5271
     965       7.5765
     966       7.8065
     967       7.2798
     968       7.8961
     969       7.7148
     970       7.0134
     971       7.1999
     972       7.0197
     973       8.2630
     974       7.7338
     975       7.9337
     976       7.5288
     977       7.3823
     978       7.2518
     979       7.2807
     980       7.3007
     981       8.1194
     982       8.5054
     983       8.3167
     984       7.8078
     985       7.8897
     986       7.7177
     987       7.8865
     988       7.7918
     989       7.5914
     990       7.5037
     991       7.3286
     992       7.4315
     993       7.9143
     994       7.4439
     995       7.7286
     996       8.2803
     997       8.6391
     998       8.2130
     999       8.4795
    1000       8.0399
    1001       8.2922
    1002       8.0765
    1003       7.8934
    1004       7.7298
    1005       7.5988
    1006       7.8086
    1007       7.6269
    1008       7.4834
    1009       7.4543
    1010       7.1337
    1011       7.7032
    1012       7.4307
    1013       7.3392
    1014       7.7716
    1015       7.3453
    1016       7.5383
    1017       7.5104
    1018       7.5849
    1019       8.1121
    1020       7.4628
    1021       7.7928
    1022       6.9957
    1023       6.9750
    1024       7.3172
    1025       6.8828
    1026       6.9581
    1027       6.9733
    1028       7.0736
    1029       7.2644
    1030       7.1239
    1031       7.0846
    1032       7.4803
    1033       7.1474
    1034       7.5901
    1035       7.4476
    1036       8.0009
    1037       7.9939
    1038       7.6859
    1039       8.4883
    1040       8.0931
    1041       7.6001
    1042       7.7130
    1043       7.3646
    1044       7.2768
    1045       7.7449
    1046       7.8282
    1047       7.3714
    1048       7.9664
    1049       7.8612
    1050       7.5171
    1051       8.1107
    1052       7.9211
    1053       7.2485
    1054       7.4261
    1055       7.2723
    1056       7.1337
    1057       7.4603
    1058       7.2214
    1059       7.3192
    1060       7.9769
    1061       7.9124
    1062       7.4978
    1063       7.5662
    1064       7.5082
    1065       7.5741
    1066       7.0599
    1067       7.3827
    1068       6.8540
    1069       6.6526
    1070       6.9984
    1071       6.9777
    1072       7.3382
    1073       7.0445
    1074       7.3432
    1075       6.9246
    1076       7.2597
    1077       6.8560
    1078       7.1417
    1079       6.9348
    1080       7.2774
    1081       7.1800
    1082       6.5614
    1083       6.3622
    1084       6.2984
    1085       6.4520
    1086       7.1623
    1087       6.7092
    1088       6.4522
    1089       7.0174
    1090       6.5724
    1091       6.5286
    1092       7.0848
    1093       7.0479
    1094       6.9694
    1095       7.0768
    1096       6.6757
    1097       7.0600
    1098       6.4064
    1099       6.2461
    1100       6.6610
    1101       6.4791
    1102       6.2046
    1103       6.4278
    1104       6.5309
    1105       6.7832
    1106       6.6330
    1107       6.7546
    1108       7.0304
    1109       6.8780
    1110       7.2524
    1111       6.6870
    1112       6.9323
    1113       6.5941
    1114       7.2218
    1115       7.2985
    1116       7.3149
    1117       7.2992
    1118       7.4750
    1119       6.9811
    1120       7.4536
    1121       6.7776
    1122       6.8074
    1123       6.7373
    1124       7.0469
    1125       6.6664
    1126       6.6298
    1127       6.6570
    1128       6.8621
    1129       6.6938
    1130       6.8263
    1131       7.1936
    1132       7.5054
    1133       6.7933
    1134       7.3533
    1135       6.7803
    1136       7.3468
    1137       7.1381
    1138       7.1810
    1139       7.0113
    1140       6.8274
    1141       6.6936
    1142       6.8296
    1143       7.1093
    1144       6.5158
    1145       6.7536
    1146       6.9360
    1147       6.8339
    1148       6.8949
    1149       6.6252
    1150       6.9202
    1151       6.4677
    1152       6.7703
    1153       6.9303
    1154       7.0676
    1155       6.9645
    1156       7.0564
    1157       7.0061
    1158       6.8312
    1159       6.4984
    1160       6.5364
    1161       7.0842
    1162       6.9970
    1163       6.5800
    1164       7.1562
    1165       6.7524
    1166       6.4574
    1167       6.9501
    1168       6.3331
    1169       6.3937
    1170       6.5087
    1171       6.8608
    1172       6.7005
    1173       6.5926
    1174       6.9688
    1175       6.3709
    1176       6.6822
    1177       7.2941
    1178       7.1984
    1179       7.2555
    1180       6.9131
    1181       6.9576
    1182       7.0299
    1183       7.6135
    1184       6.9924
    1185       7.2874
    1186       7.0455
    1187       7.0362
    1188       7.0977
    1189       6.9909
    1190       7.3477
    1191       7.4388
    1192       7.2970
    1193       7.0583
    1194       7.2042
    1195       7.3127
    1196       7.1634
    1197       7.3768
    1198       7.6980
    1199       8.0669
    1200       7.8108
    1201       7.6124
    1202       7.4567
    1203       7.8379
    1204       7.5573
    1205       7.9786
    1206       7.7153
    1207       7.8861
    1208       7.5964
    1209       8.4060
    1210       8.0234
    1211       7.6635
    1212       7.6256
    1213       7.8864
    1214       7.5956
    1215       7.5689
    1216       8.4022
    1217       7.3462
    1218       7.9034
    1219       8.2315
    1220       8.0335
    1221       8.2709
    1222       8.6212
    1223       7.9629
    1224       7.4981
    1225       7.6315
    1226       7.9095
    1227       7.1583
    1228       6.6792
    1229       6.9397
    1230       6.5154
    1231       6.8912
    1232       6.9703
    1233       6.7836
    1234       6.6913
    1235       6.5714
    1236       6.4623
    1237       6.7597
    1238       6.8649
    1239       6.5460
    1240       6.6749
    1241       6.9528
    1242       6.4829
    1243       6.7466
    1244       6.6525
    1245       7.0673
    1246       6.4673
    1247       6.2097
    1248       6.8056
    1249       6.9600
    1250       7.0808
    1251       6.8034
    1252       6.9913
    1253       6.7582
    1254       6.6291
    1255       7.1552
    1256       7.1065
    1257       6.8052
    1258       6.7808
    1259       6.7357
    1260       6.5324
    1261       7.0356
    1262       7.2534
    1263       6.6778
    1264       6.8018
    1265       6.7935
    1266       6.6615
    1267       6.8783
    1268       7.1633
    1269       6.9196
    1270       7.0521
    1271       7.1383
    1272       6.4684
    1273       6.8220
    1274       6.6219
    1275       6.7523
    1276       6.6558
    1277       6.6615
    1278       6.5442
    1279       6.8227
    1280       6.8286
    1281       6.7344
    1282       6.5466
    1283       6.7426
    1284       6.8012
    1285       6.6586
    1286       6.7462
    1287       6.4897
    1288       6.4934
    1289       6.7701
    1290       6.8710
    1291       7.0052
    1292       7.0579
    1293       7.3051
    1294       7.0210
    1295       7.2596
    1296       7.8214
    1297       7.5053
    1298       6.9720
    1299       6.7630
    1300       7.1646
    1301       6.9512
    1302       6.8790
    1303       7.3099
    1304       7.5854
    1305       7.1037
    1306       7.2712
    1307       7.0560
    1308       6.6693
    1309       6.9095
    1310       7.0717
    1311       7.2249
    1312       7.0025
    1313       7.0097
    1314       7.3035
    1315       7.4111
    1316       7.3848
    1317       7.4167
    1318       6.9692
    1319       6.9922
    1320       6.9222
    1321       7.5023
    1322       7.0910
    1323       7.1530
    1324       7.8100
    1325       7.3087
    1326       7.9240
    1327       7.4323
    1328       6.8768
    1329       6.9018
    1330       6.5997
    1331       6.7953
    1332       6.8648
    1333       7.0379
    1334       6.9001
    1335       7.3636
    1336       7.0142
    1337       6.8303
    1338       6.9068
    1339       6.5944
    1340       6.6909
    1341       6.6195
    1342       6.8441
    1343       6.8643
    1344       6.4442
    1345       6.4786
    1346       6.7573
    1347       6.8647
    1348       6.7000
    1349       6.7734
    1350       7.4388
    1351       7.1133
    1352       6.9513
    1353       6.4932
    1354       6.6970
    1355       6.7821
    1356       6.2751
    1357       6.2163
    1358       6.4307
    1359       6.4552
    1360       6.4718
    1361       6.5783
    1362       6.4308
    1363       6.6428
    1364       6.6343
    1365       6.8150
    1366       7.2562
    1367       6.9529
    1368       6.8843
    1369       7.0927
    1370       6.6391
    1371       6.6820
    1372       6.8193
    1373       6.7444
    1374       7.1775
    1375       6.7818
    1376       6.9965
    1377       6.6349
    1378       6.9456
    1379       6.9195
    1380       6.6076
    1381       6.7193
    1382       6.4553
    1383       6.7599
    1384       6.6607
    1385       6.2860
    1386       6.2951
    1387       6.8054
    1388       6.5239
    1389       6.2594
    1390       6.5580
    1391       7.1065
    1392       6.9681
    1393       6.6833
    1394       7.1269
    1395       6.7059
    1396       6.4498
    1397       6.5932
    1398       6.7907
    1399       6.8126
    1400       6.6230
    1401       7.2821
    1402       6.8505
    1403       6.9943
    1404       6.1580
    1405       5.8748
    1406       6.8055
    1407       6.4543
    1408       6.3741
    1409       6.2098
    1410       6.6593
    1411       6.8140
    1412       6.6227
    1413       6.6379
    1414       6.2914
    1415       7.1471
    1416       6.7036
    1417       6.4575
    1418       6.8307
    1419       6.6669
    1420       6.3617
    1421       6.8934
    1422       6.8900
    1423       6.6581
    1424       6.5947
    1425       6.8327
    1426       6.3829
    1427       6.2855
    1428       6.4684
    1429       6.3896
    1430       6.3547
    1431       6.6061
    1432       6.2639
    1433       6.3316
    1434       6.5762
    1435       6.7063
    1436       6.4059
    1437       6.6821
    1438       6.6290
    1439       6.4689
    1440       6.4285
    1441       6.4334
    1442       6.4015
    1443       6.7945
    1444       6.8213
    1445       6.7849
    1446       6.6896
    1447       6.7763
    1448       6.7052
    1449       6.6139
    1450       7.1084
    1451       6.8902
    1452       7.2085
    1453       8.0339
    1454       7.2860
    1455       6.4916
    1456       6.2041
    1457       6.6601
    1458       6.2194
    1459       6.3243
    1460       6.8620
    1461       6.9763
    1462       7.4972
    1463       6.7973
    1464       6.7253
    1465       6.7295
    1466       6.6999
    1467       6.4241
    1468       7.2101
    1469       6.6531
    1470       6.8821
    1471       6.7826
    1472       6.8112
    1473       6.2422
    1474       6.3976
    1475       6.1907
    1476       6.5990
    1477       6.4577
    1478       6.2990
    1479       6.4546
    1480       6.0466
    1481       6.4335
    1482       6.1392
    1483       6.1715
    1484       6.3654
    1485       6.4130
    1486       6.3870
    1487       6.8702
    1488       6.3388
    1489       6.7648
    1490       6.3563
    1491       6.7462
    1492       6.5419
    1493       6.6734
    1494       6.6296
    1495       6.8824
    1496       6.2052
    1497       6.4325
    1498       6.4327
    1499       6.8351
    1500       6.4330
    1501       6.6968
    1502       6.6226
    1503       6.6293
    1504       6.5019
    1505       6.5419
    1506       6.8472
    1507       6.5953
    1508       6.5158
    1509       6.7372
    1510       6.6101
    1511       7.0338
    1512       7.2470
    1513       6.9716
    1514       7.4878
    1515       6.9624
    1516       7.7763
    1517       6.6813
    1518       7.5664
    1519       7.2383
    1520       7.7362
    1521       7.1388
    1522       7.1255
    1523       7.2815
    1524       7.3638
    1525       7.1333
    1526       6.9519
    1527       6.9443
    1528       6.9678
    1529       7.2840
    1530       7.2498
    1531       7.3278
    1532       7.7689
    1533       6.7652
    1534       6.6346
    1535       7.5065
    1536       7.5570
    1537       7.1823
    1538       7.3186
    1539       6.8081
    1540       6.6645
    1541       6.4984
    1542       6.6660
    1543       6.7686
    1544       6.8272
    1545       6.3467
    1546       6.9788
    1547       6.5457
    1548       7.1718
    1549       6.4838
    1550       6.0368
    1551       6.2834
    1552       6.2820
    1553       6.5542
    1554       6.6265
    1555       6.2155
    1556       6.5571
    1557       6.4654
    1558       6.3967
    1559       6.7280
    1560       6.4383
    1561       7.1297
    1562       6.4234
    1563       7.0597
    1564       6.6519
    1565       6.5082
    1566       6.2540
    1567       6.6086
    1568       6.7621
    1569       6.7488
    1570       6.8467
    1571       6.6994
    1572       6.6771
    1573       6.3794
    1574       6.9024
    1575       6.8377
    1576       6.6677
    1577       6.9756
    1578       6.7429
    1579       6.5099
    1580       6.9560
    1581       6.5391
    1582       6.6132
    1583       6.4963
    1584       6.5324
    1585       6.5588
    1586       6.2484
    1587       6.5380
    1588       7.2303
    1589       6.5129
    1590       6.8222
    1591       6.7976
    1592       6.7234
    1593       6.9187
    1594       6.6284
    1595       6.5290
    1596       6.1167
    1597       6.6362
    1598       6.6739
    1599       6.6511
    1600       6.6898
    1601       6.8342
    1602       6.6592
    1603       6.8155
    1604       6.8541
    1605       7.1440
    1606       7.1582
    1607       7.3853
    1608       7.1066
    1609       6.9507
    1610       6.7160
    1611       6.9810
    1612       6.6996
    1613       6.3672
    1614       6.6928
    1615       6.1657
    1616       6.6241
    1617       6.5699
    1618       6.5706
    1619       6.8450
    1620       6.8321
    1621       6.9784
    1622       6.4598
    1623       7.0990
    1624       6.5254
    1625       7.0867
    1626       6.7430
    1627       6.9199
    1628       6.4996
    1629       6.6377
    1630       6.5528
    1631       6.7565
    1632       7.0272
    1633       6.7515
    1634       6.5443
    1635       7.1905
    1636       7.0598
    1637       6.6341
    1638       6.9109
    1639       6.5544
    1640       6.7955
    1641       6.3646
    1642       6.5831
    1643       6.6823
    1644       6.8156
    1645       6.9143
    1646       7.1224
    1647       6.7934
    1648       6.4221
    1649       7.1465
    1650       6.3517
    1651       6.6825
    1652       6.9364
    1653       6.7701
    1654       6.9364
    1655       7.5310
    1656       7.5437
    1657       7.2734
    1658       6.6268
    1659       7.0027
    1660       6.7534
    1661       6.7563
    1662       7.2555
    1663       7.3329
    1664       6.8165
    1665       6.4952
    1666       6.9083
    1667       7.0443
    1668       6.6365
    1669       6.9640
    1670       6.4305
    1671       6.6476
    1672       6.4074
    1673       6.4512
    1674       6.6106
    1675       7.0176
    1676       6.4640
    1677       6.5947
    1678       6.6648
    1679       6.3422
    1680       6.6934
    1681       6.5737
    1682       6.2905
    1683       6.1845
    1684       6.9195
    1685       6.4452
    1686       6.6740
    1687       6.9336
    1688       6.9013
    1689       7.0334
    1690       6.9610
    1691       7.0447
    1692       6.9044
    1693       6.3591
    1694       6.5864
    1695       6.6047
    1696       7.0702
    1697       6.5916
    1698       7.1743
    1699       7.1355
    1700       6.9004
    1701       6.9436
    1702       6.8010
    1703       6.8810
    1704       6.7953
    1705       7.1250
    1706       6.9463
    1707       6.5994
    1708       6.6802
    1709       6.4826
    1710       6.9015
    1711       6.8148
    1712       6.5371
    1713       6.6283
    1714       7.0648
    1715       6.6186
    1716       6.9838
    1717       6.6625
    1718       6.8103
    1719       6.5490
    1720       7.0489
    1721       6.5975
    1722       6.7915
    1723       7.0484
    1724       6.7797
    1725       7.2148
    1726       7.0380
    1727       6.4688
    1728       6.4953
    1729       6.5119
    1730       6.8476
    1731       6.6863
    1732       6.4131
    1733       6.9373
    1734       6.6966
    1735       6.7496
    1736       6.6615
    1737       6.9158
    1738       7.1823
    1739       6.7865
    1740       6.6276
    1741       6.9567
    1742       6.7146
    1743       6.6120
    1744       6.8304
    1745       6.9689
    1746       6.7791
    1747       7.4977
    1748       6.6999
    1749       6.8426
    1750       6.8392
    1751       6.6322
    1752       6.5534
    1753       6.8663
    1754       6.4606
    1755       7.0473
    1756       6.5926
    1757       6.5677
    1758       6.9314
    1759       6.9463
    1760       6.7723
    1761       6.8394
    1762       6.5951
    1763       6.6873
    1764       6.4182
    1765       6.7811
    1766       6.2784
    1767       6.3705
    1768       6.4597
    1769       6.4232
    1770       6.3526
    1771       6.6899
    1772       6.2815
    1773       6.5539
    1774       6.8348
    1775       6.4084
    1776       6.5632
    1777       6.3757
    1778       6.6753
    1779       6.4809
    1780       6.7300
    1781       6.6805
    1782       6.5428
    1783       6.9188
    1784       6.7269
    1785       6.9170
    1786       6.3076
    1787       6.1902
    1788       5.9603
    1789       6.5486
    1790       6.2498
    1791       6.1687
    1792       6.2540
    1793       5.8617
    1794       6.1084
    1795       6.3433
    1796       6.1140
    1797       6.5554
    1798       6.4453
    1799       6.4055
    1800       6.2895
    1801       6.3644
    1802       6.9795
    1803       6.4245
    1804       6.5343
    1805       5.8407
    1806       6.2238
    1807       6.4079
    1808       6.3184
    1809       6.5063
    1810       6.5394
    1811       6.4504
    1812       6.2553
    1813       6.2066
    1814       6.0905
    1815       6.8900
    1816       6.2808
    1817       6.3543
    1818       6.2172
    1819       6.0088
    1820       6.8607
    1821       6.3678
    1822       6.2066
    1823       6.0400
    1824       6.5773
    1825       6.2799
    1826       6.3844
    1827       6.4434
    1828       6.3858
    1829       6.3213
    1830       6.1571
    1831       6.0548
    1832       6.5448
    1833       6.5115
    1834       6.5095
    1835       6.6893
    1836       7.2077
    1837       6.9844
    1838       6.7042
    1839       6.6543
    1840       6.5920
    1841       6.7860
    1842       6.7730
    1843       7.3053
    1844       7.2095
    1845       6.4264
    1846       6.5015
    1847       6.6024
    1848       7.5796
    1849       7.5052
    1850       7.2701
    1851       7.8420
    1852       7.9608
    1853       7.9542
    1854       8.1868
    1855       7.4208
    1856       7.5132
    1857       7.8959
    1858       7.3311
    1859       7.0342
    1860       7.5180
    1861       7.5367
    1862       7.3589
    1863       6.4325
    1864       6.9535
    1865       6.8306
    1866       6.3397
    1867       6.7172
    1868       6.5648
    1869       7.1622
    1870       6.6882
    1871       6.6261
    1872       6.6854
    1873       6.2227
    1874       6.7241
    1875       6.6790
    1876       6.8520
    1877       6.5852
    1878       6.6365
    1879       6.6493
    1880       6.6179
    1881       6.5871
    1882       7.5514
    1883       6.7453
    1884       6.6602
    1885       6.5903
    1886       6.3749
    1887       6.7338
    1888       6.6225
    1889       7.1557
    1890       6.7372
    1891       7.2411
    1892       7.1661
    1893       7.0177
    1894       6.7470
    1895       6.7746
    1896       7.1844
    1897       6.4852
    1898       6.4094
    1899       6.4528
    1900       6.3923
    1901       6.5648
    1902       6.4411
    1903       6.2559
    1904       6.1574
    1905       6.2266
    1906       6.5728
    1907       6.4604
    1908       6.4401
    1909       6.7702
    1910       7.2683
    1911       7.3177
    1912       6.9048
    1913       6.9902
    1914       7.0660
    1915       6.4582
    1916       6.7542
    1917       6.7262
    1918       6.9187
    1919       7.7825
    1920       6.9993
    1921       7.0938
    1922       7.0411
    1923       7.7042
    1924       6.9102
    1925       6.8382
    1926       7.4916
    1927       6.8472
    1928       7.4536
    1929       7.2388
    1930       7.4768
    1931       6.8688
    1932       6.8676
    1933       6.9589
    1934       6.5661
    1935       6.6737
    1936       6.7650
    1937       6.9483
    1938       6.7466
    1939       6.8312
    1940       6.8924
    1941       7.0919
    1942       6.6713
    1943       6.4880
    1944       7.1166
    1945       6.9098
    1946       6.6457
    1947       6.3630
    1948       6.2505
    1949       6.2746
    1950       6.7648
    1951       6.3479
    1952       6.5944
    1953       6.0453
    1954       6.5271
    1955       6.5775
    1956       6.4859
    1957       6.7198
    1958       6.6703
    1959       6.3172
    1960       6.4660
    1961       5.9515
    1962       5.4896
    1963       5.6678
    1964       5.6392
    1965       6.0853
    1966       5.9085
    1967       6.1553
    1968       6.0466
    1969       6.3211
    1970       6.2600
    1971       6.5159
    1972       6.3546
    1973       6.3570
    1974       6.1636
    1975       6.2813
    1976       6.8119
    1977       6.5399
    1978       6.5947
    1979       6.7811
    1980       6.7337
    1981       6.7103
    1982       6.4178
    1983       6.6833
    1984       6.3235
    1985       6.1175
    1986       6.4145
    1987       6.7910
    1988       6.4186
    1989       6.6829
    1990       6.5195
    1991       6.4756
    1992       6.5915
    1993       6.7624
    1994       6.3419
    1995       6.2109
    1996       5.9859
    1997       6.0209
    1998       6.0791
    1999       6.6150
    2000       6.0405
    2001       5.7945
    2002       6.0439
    2003       6.2889
    2004       6.8131
    2005       6.2682
    2006       6.2583
    2007       6.0437
    2008       5.8385
    2009       6.0413
    2010       6.6193
    2011       6.1146
    2012       6.4237
    2013       6.6337
    2014       6.7319
    2015       6.6443
    2016       6.4844
    2017       6.5441
    2018       6.5160
    2019       6.2909
    2020       6.4053
    2021       6.3253
    2022       6.5253
    2023       6.2836
    2024       6.3718
    2025       6.2289
    2026       6.2480
    2027       6.3705
    2028       6.1015
    2029       5.8463
    2030       6.4151
    2031       6.3580
    2032       6.7681
    2033       6.9633
    2034       6.6359
    2035       6.3512
    2036       6.4130
    2037       6.8878
    2038       6.3584
    2039       6.4207
    2040       6.1890
    2041       6.2290
    2042       6.2368
    2043       6.6031
    2044       6.2501
    2045       6.3793
    2046       6.0642
    2047       6.0536
    2048       5.7769
    2049       6.2601
    2050       6.6119
    2051       6.1376
    2052       6.2458
    2053       6.0966
    2054       6.1932
    2055       6.1458
    2056       6.5841
    2057       6.4659
    2058       6.0421
    2059       6.3052
    2060       6.1747
    2061       6.6378
    2062       6.8666
    2063       6.3858
    2064       6.4827
    2065       6.6521
    2066       6.4805
    2067       6.6163
    2068       6.6435
    2069       6.7620
    2070       6.2332
    2071       6.4659
    2072       6.4167
    2073       6.2656
    2074       6.3478
    2075       6.6168
    2076       6.6805
    2077       6.4859
    2078       6.6397
    2079       6.4264
    2080       6.1843
    2081       6.6281
    2082       6.4477
    2083       6.4443
    2084       6.3892
    2085       6.5346
    2086       6.5770
    2087       6.8948
    2088       6.8867
    2089       6.2157
    2090       6.8761
    2091       6.4502
    2092       6.5172
    2093       6.7514
    2094       6.8174
    2095       6.5122
    2096       6.2443
    2097       6.4529
    2098       7.0507
    2099       6.8656
    2100       6.8440
    2101       6.7938
    2102       6.8302
    2103       6.7379
    2104       6.6663
    2105       6.4787
    2106       6.2314
    2107       6.7325
    2108       6.6525
    2109       6.2472
    2110       6.5490
    2111       5.9852
    2112       6.4077
    2113       5.9701
    2114       5.9536
    2115       6.5443
    2116       6.5649
    2117       6.3647
    2118       6.7139
    2119       6.3350
    2120       6.6401
    2121       6.6645
    2122       6.6117
    2123       6.3758
    2124       6.6748
    2125       6.0933
    2126       7.2472
    2127       6.3969
    2128       6.7086
    2129       6.5433
    2130       6.9238
    2131       6.8354
    2132       7.0861
    2133       6.9504
    2134       6.5011
    2135       6.5314
    2136       7.0767
    2137       7.1242
    2138       6.7155
    2139       6.7226
    2140       6.8043
    2141       7.2539
    2142       6.9201
    2143       6.9384
    2144       6.4228
    2145       7.4822
    2146       6.9101
    2147       6.7309
    2148       6.2621
    2149       6.7586
    2150       6.3126
    2151       6.2346
    2152       6.2390
    2153       6.2466
    2154       6.2384
    2155       5.8859
    2156       6.2394
    2157       6.4419
    2158       6.3983
    2159       6.1256
    2160       6.2407
    2161       6.4637
    2162       5.9198
    2163       6.2453
    2164       6.1157
    2165       6.3660
    2166       6.0608
    2167       6.5079
    2168       6.3072
    2169       6.7124
    2170       6.2670
    2171       6.1837
    2172       6.3795
    2173       5.9782
    2174       7.2315
    2175       6.2398
    2176       6.1400
    2177       6.8259
    2178       5.8078
    2179       5.7879
    2180       5.6247
    2181       5.8939
    2182       6.0347
    2183       5.7713
    2184       6.5776
    2185       6.4811
    2186       6.5742
    2187       6.3176
    2188       5.9868
    2189       6.0953
    2190       6.1683
    2191       6.2839
    2192       6.4814
    2193       6.6649
    2194       6.4103
    2195       6.3471
    2196       6.1653
    2197       6.1293
    2198       6.2610
    2199       6.3916
    2200       6.5129
    2201       6.2488
    2202       6.4821
    2203       6.6100
    2204       6.6688
    2205       7.0768
    2206       7.4621
    2207       7.3076
    2208       6.8681
    2209       7.2137
    2210       6.4038
    2211       6.3521
    2212       6.8892
    2213       7.3948
    2214       6.8764
    2215       6.7836
    2216       6.9300
    2217       5.8996
    2218       6.5832
    2219       6.5412
    2220       6.8434
    2221       6.9359
    2222       6.5702
    2223       6.7046
    2224       6.8003
    2225       6.7299
    2226       7.2044
    2227       6.3610
    2228       6.1892
    2229       6.5699
    2230       7.0986
    2231       6.8399
    2232       6.7068
    2233       6.4465
    2234       7.3492
    2235       7.0190
    2236       7.3482
    2237       7.3566
    2238       6.7696
    2239       6.9783
    2240       6.7156
    2241       6.6834
    2242       6.9146
    2243       6.7516
    2244       6.7256
    2245       6.6165
    2246       6.9117
    2247       6.7783
    2248       6.7161
    2249       6.4517
    2250       6.3252
    2251       6.2357
    2252       6.2817
    2253       6.5069
    2254       6.7375
    2255       6.5345
    2256       6.4340
    2257       6.4431
    2258       5.9481
    2259       6.4828
    2260       6.0924
    2261       6.4651
    2262       6.3912
    2263       6.3605
    2264       6.5518
    2265       6.5514
    2266       6.7575
    2267       6.4723
    2268       6.5101
    2269       6.2815
    2270       6.6436
    2271       6.8454
    2272       6.7666
    2273       6.8829
    2274       6.3011
    2275       6.7117
    2276       6.6758
    2277       6.5121
    2278       6.8847
    2279       6.6794
    2280       6.4636
    2281       6.5254
    2282       6.9331
    2283       6.8504
    2284       6.5585
    2285       6.3966
    2286       6.8113
    2287       6.5130
    2288       6.5151
    2289       6.7947
    2290       7.0549
    2291       6.8925
    2292       6.8752
    2293       6.9478
    2294       6.9742
    2295       7.5330
    2296       7.3103
    2297       7.1005
    2298       6.8333
    2299       6.9673
    2300       6.7655
    2301       7.4535
    2302       7.2898
    2303       6.8517
    2304       6.9943
    2305       7.1247
    2306       7.2421
    2307       7.0834
    2308       7.0551
    2309       6.5675
    2310       6.3918
    2311       6.8510
    2312       6.9907
    2313       7.5760
    2314       6.8850
    2315       6.9943
    2316       6.7384
    2317       7.3804
    2318       7.1002
    2319       6.7095
    2320       6.4679
    2321       6.8776
    2322       6.9932
    2323       6.8500
    2324       6.4955
    2325       6.5314
    2326       6.4130
    2327       6.1302
    2328       6.6700
    2329       6.3872
    2330       6.8594
    2331       6.8970
    2332       6.7504
    2333       6.9490
    2334       6.7098
    2335       6.4140
    2336       6.7521
    2337       6.7469
    2338       6.7738
    2339       6.6160
    2340       6.2047
    2341       6.5726
    2342       6.4672
    2343       6.6574
    2344       6.1946
    2345       6.1296
    2346       6.3760
    2347       6.6751
    2348       6.7253
    2349       6.5156
    2350       6.7214
    2351       6.4555
    2352       6.5511
    2353       6.4190
    2354       6.9826
    2355       6.7960
    2356       6.5001
    2357       6.1923
    2358       6.4681
    2359       6.3135
    2360       6.5305
    2361       6.3449
    2362       6.1268
    2363       6.5130
    2364       6.5162
    2365       6.1215
    2366       5.9563
    2367       6.2724
    2368       5.9279
    2369       5.9897
    2370       6.1781
    2371       5.9539
    2372       6.2398
    2373       6.0836
    2374       6.2694
    2375       6.5179
    2376       6.1575
    2377       5.7806
    2378       5.8785
    2379       5.8638
    2380       5.8905
    2381       5.9364
    2382       6.0584
    2383       5.8866
    2384       5.9107
    2385       5.7754
    2386       5.9187
    2387       6.4701
    2388       5.9892
    2389       6.0701
    2390       6.0740
    2391       6.7445
    2392       7.0702
    2393       6.7673
    2394       6.5330
    2395       6.3932
    2396       6.3866
    2397       6.3811
    2398       6.2952
    2399       6.7926
    2400       6.2868
    2401       6.2466
    2402       6.4445
    2403       6.4760
    2404       6.4176
    2405       6.2561
    2406       6.4890
    2407       5.9743
    2408       6.0310
    2409       6.0353
    2410       6.1811
    2411       6.1672
    2412       6.6175
    2413       6.2558
    2414       6.3685
    2415       6.3658
    2416       6.2225
    2417       6.4702
    2418       6.5754
    2419       6.9345
    2420       6.6307
    2421       6.7730
    2422       6.7273
    2423       6.5488
    2424       6.3043
    2425       6.3486
    2426       6.2152
    2427       6.2038
    2428       6.4757
    2429       6.6204
    2430       6.7216
    2431       6.2220
    2432       6.5541
    2433       6.8861
    2434       6.6544
    2435       6.2842
    2436       5.7901
    2437       6.9243
    2438       6.3006
    2439       6.7251
    2440       6.6328
    2441       6.3462
    2442       6.8312
    2443       6.9989
    2444       6.4182
    2445       6.3224
    2446       6.3080
    2447       6.7512
    2448       6.0496
    2449       6.6129
    2450       6.6265
    2451       6.7770
    2452       6.4883
    2453       6.2670
    2454       6.2745
    2455       5.9415
    2456       6.1999
    2457       6.1664
    2458       6.1085
    2459       6.4306
    2460       6.7271
    2461       6.2814
    2462       6.4519
    2463       6.4347
    2464       6.4932
    2465       6.4181
    2466       6.0266
    2467       6.1046
    2468       6.4281
    2469       6.6553
    2470       6.0844
    2471       6.5213
    2472       6.4752
    2473       5.9680
    2474       6.3948
    2475       6.4812
    2476       5.8454
    2477       6.2577
    2478       5.9743
    2479       6.4298
    2480       6.2193
    2481       6.5748
    2482       6.3346
    2483       6.1974
    2484       6.4564
    2485       5.9667
    2486       6.2152
    2487       6.0586
    2488       6.1393
    2489       6.3434
    2490       5.8824
    2491       5.9512
    2492       5.8723
    2493       6.1115
    2494       6.2019
    2495       6.2619
    2496       6.2477
    2497       5.9789
    2498       6.4509
    2499       6.4880
    2500       6.3464
    2501       6.0604
    2502       5.8254
    2503       6.9156
    2504       6.4725
    2505       5.9517
    2506       6.1290
    2507       5.6418
    2508       6.0702
    2509       5.9781
    2510       6.1395
    2511       6.1617
    2512       5.9650
    2513       5.6837
    2514       5.8880
    2515       6.5347
    2516       5.7502
    2517       5.9189
    2518       6.1081
    2519       6.0206
    2520       6.4090
    2521       5.9925
    2522       6.3309
    2523       6.4875
    2524       6.1192
    2525       6.8430
    2526       6.7251
    2527       6.4017
    2528       7.1240
    2529       6.8046
    2530       6.9521
    2531       7.0434
    2532       6.6041
    2533       6.4167
    2534       6.2740
    2535       6.2343
    2536       6.3497
    2537       6.5180
    2538       6.8113
    2539       6.4635
    2540       6.6832
    2541       6.2469
    2542       6.1594
    2543       6.3293
    2544       6.0651
    2545       5.9312
    2546       5.6718
    2547       6.1079
    2548       5.6400
    2549       5.7816
    2550       6.3412
    2551       6.4061
    2552       6.1852
    2553       6.5115
    2554       6.3954
    2555       6.6015
    2556       6.3270
    2557       6.9122
    2558       6.1683
    2559       6.1616
    2560       6.5945
    2561       6.5808
    2562       6.6005
    2563       6.3240
    2564       6.9625
    2565       6.6508
    2566       6.4718
    2567       6.7808
    2568       6.4829
    2569       6.6005
    2570       6.7003
    2571       7.2479
    2572       6.8750
    2573       7.0768
    2574       7.0310
    2575       7.7723
    2576       7.1735
    2577       7.0657
    2578       6.9884
    2579       6.9835
    2580       7.2268
    2581       6.7071
    2582       6.9097
    2583       6.7288
    2584       6.8733
    2585       6.7698
    2586       7.0968
    2587       6.7362
    2588       6.3693
    2589       6.6381
    2590       6.6546
    2591       6.7498
    2592       6.4120
    2593       6.8041
    2594       7.0577
    2595       6.6368
    2596       6.8862
    2597       6.8473
    2598       6.5875
    2599       6.4056
    2600       6.6347
    2601       6.4151
    2602       6.6713
    2603       6.6456
    2604       7.1497
    2605       6.4722
    2606       7.1545
    2607       6.7610
    2608       6.2771
    2609       6.5069
    2610       6.4278
    2611       6.1824
    2612       6.4824
    2613       6.3047
    2614       6.2585
    2615       6.4113
    2616       6.7480
    2617       6.6596
    2618       6.5928
    2619       6.2727
    2620       6.3603
    2621       6.6383
    2622       6.1427
    2623       6.3036
    2624       6.7300
    2625       6.3513
    2626       6.3381
    2627       6.3518
    2628       6.0591
    2629       6.3755
    2630       6.9106
    2631       6.1222
    2632       6.6184
    2633       6.2200
    2634       5.9997
    2635       6.4214
    2636       5.8736
    2637       6.8297
    2638       6.3176
    2639       6.1273
    2640       6.4325
    2641       6.1932
    2642       6.2656
    2643       6.3182
    2644       6.4100
    2645       6.5787
    2646       6.2582
    2647       6.5422
    2648       6.5112
    2649       6.5764
    2650       6.9611
    2651       7.0032
    2652       6.8948
    2653       6.3991
    2654       6.5166
    2655       6.6044
    2656       5.9165
    2657       6.1347
    2658       6.3090
    2659       6.4526
    2660       6.6427
    2661       6.1865
    2662       6.8619
    2663       6.4822
    2664       6.4533
    2665       6.7588
    2666       6.4690
    2667       6.3025
    2668       6.9392
    2669       6.4708
    2670       6.3263
    2671       6.4306
    2672       6.2202
    2673       6.5364
    2674       6.4681
    2675       6.1361
    2676       6.7773
    2677       6.5675
    2678       6.4105
    2679       7.1107
    2680       6.7395
    2681       6.5401
    2682       6.4721
    2683       6.2743
    2684       6.2458
    2685       6.3962
    2686       6.7835
    2687       6.3631
    2688       6.5543
    2689       6.7500
    2690       6.9705
    2691       7.0674
    2692       7.0103
    2693       7.1276
    2694       6.2356
    2695       6.5443
    2696       6.4402
    2697       6.7477
    2698       6.8636
    2699       7.0245
    2700       6.8073
    2701       6.4824
    2702       6.8383
    2703       7.0320
    2704       6.5025
    2705       6.6695
    2706       6.4212
    2707       6.7422
    2708       6.3823
    2709       6.5879
    2710       6.7671
    2711       7.1085
    2712       6.5802
    2713       6.4969
    2714       6.7360
    2715       6.8248
    2716       6.5383
    2717       7.3584
    2718       6.7293
    2719       6.8198
    2720       7.0644
    2721       6.9345
    2722       6.7767
    2723       6.4047
    2724       7.2983
    2725       7.1557
    2726       6.9472
    2727       6.9912
    2728       6.7070
    2729       6.3990
    2730       6.3138
    2731       6.8700
    2732       6.9942
    2733       6.6959
    2734       7.7135
    2735       7.2640
    2736       6.9634
    2737       7.4786
    2738       6.9706
    2739       7.2222
    2740       7.6362
    2741       7.3753
    2742       7.7783
    2743       7.5983
    2744       7.7813
    2745       7.9569
    2746       7.4941
    2747       7.8506
    2748       8.3312
    2749       7.6862
    2750       8.0182
    2751       8.2486
    2752       7.5559
    2753       7.8245
    2754       7.6082
    2755       7.9231
    2756       7.9450
    2757       7.6463
    2758       7.5428
    2759       7.3922
    2760       7.4817
    2761       7.3077
    2762       8.1961
    2763       7.6270
    2764       7.4408
    2765       7.5446
    2766       7.6652
    2767       7.7596
    2768       7.9301
    2769       7.6813
    2770       7.2391
    2771       7.0933
    2772       7.5578
    2773       7.2757
    2774       7.4213
    2775       7.4455
    2776       7.0503
    2777       6.7213
    2778       6.8222
    2779       6.8151
    2780       7.1733
    2781       6.9680
    2782       7.2982
    2783       7.4344
    2784       6.8769
    2785       7.3824
    2786       6.8315
    2787       6.9156
    2788       6.4866
    2789       6.2814
    2790       6.4469
    2791       6.2528
    2792       6.5585
    2793       6.7290
    2794       6.5252
    2795       6.2102
    2796       6.5419
    2797       6.3243
    2798       6.8728
    2799       6.4262
    2800       7.0707
    2801       6.8352
    2802       6.8404
    2803       7.0999
    2804       6.5964
    2805       6.9189
    2806       6.7356
    2807       6.5449
    2808       6.5364
    2809       6.4656
    2810       6.7901
    2811       6.4090
    2812       7.4001
    2813       6.4598
    2814       6.4942
    2815       6.6354
    2816       7.1644
    2817       6.6546
    2818       6.9351
    2819       6.8701
    2820       7.0292
    2821       7.1528
    2822       7.3104
    2823       6.5506
    2824       6.6859
    2825       6.9829
    2826       6.4052
    2827       6.4736
    2828       6.6608
    2829       6.2896
    2830       6.5951
    2831       6.3485
    2832       6.3956
    2833       6.4668
    2834       6.4558
    2835       6.6464
    2836       6.9720
    2837       6.8625
    2838       6.0917
    2839       6.2367
    2840       6.2908
    2841       6.4320
    2842       6.4320
    2843       6.3432
    2844       6.3737
    2845       6.7686
    2846       6.2982
    2847       6.3905
    2848       6.3715
    2849       6.3074
    2850       6.1909
    2851       6.5390
    2852       6.8167
    2853       6.7733
    2854       6.7886
    2855       6.8562
    2856       6.5024
    2857       6.7229
    2858       7.2533
    2859       6.5836
    2860       6.6138
    2861       6.4398
    2862       6.7386
    2863       6.4955
    2864       6.6050
    2865       6.9431
    2866       6.4827
    2867       7.0724
    2868       6.3330
    2869       6.4993
    2870       6.3290
    2871       6.9407
    2872       6.5997
    2873       6.6741
    2874       6.8610
    2875       6.6622
    2876       6.8541
    2877       6.6200
    2878       6.7681
    2879       7.1374
    2880       6.8671
    2881       6.7966
    2882       6.9565
    2883       6.5015
    2884       7.0135
    2885       7.6189
    2886       6.7203
    2887       7.1696
    2888       6.8741
    2889       6.6653
    2890       6.5911
    2891       6.8182
    2892       6.7786
    2893       6.6837
    2894       6.3888
    2895       6.6398
    2896       6.9193
    2897       6.6023
    2898       6.5626
    2899       6.2670
    2900       6.1571
    2901       6.4047
    2902       6.7578
    2903       6.2899
    2904       6.8517
    2905       6.4932
    2906       6.5812
    2907       6.5551
    2908       6.6471
    2909       6.5399
    2910       6.3926
    2911       6.8478
    2912       6.9494
    2913       6.8171
    2914       6.4599
    2915       6.6029
    2916       6.6576
    2917       6.8727
    2918       6.5708
    2919       6.4637
    2920       6.6595
    2921       6.5307
    2922       6.5728
    2923       7.1882
    2924       7.1203
    2925       7.3187
    2926       7.1262
    2927       7.3963
    2928       6.7749
    2929       6.9398
    2930       6.9826
    2931       6.8147
    2932       6.3838
    2933       6.8720
    2934       7.0863
    2935       6.4302
    2936       7.3644
    2937       6.8673
    2938       6.7552
    2939       7.0124
    2940       6.7610
    2941       7.2477
    2942       6.9762
    2943       6.8971
    2944       6.5523
    2945       6.4979
    2946       6.7729
    2947       6.4267
    2948       6.4634
    2949       6.9738
    2950       6.8923
    2951       6.7545
    2952       6.8426
    2953       6.6462
    2954       6.8319
    2955       6.4452
    2956       7.2447
    2957       6.5795
    2958       6.6409
    2959       6.1505
    2960       6.8226
    2961       6.7606
    2962       6.9842
    2963       6.2725
    2964       6.3475
    2965       6.2696
    2966       6.3651
    2967       6.7792
    2968       6.9368
    2969       7.1492
    2970       7.0244
    2971       6.5393
    2972       6.5486
    2973       6.1362
    2974       6.4066
    2975       6.6872
    2976       6.9614
    2977       6.3892
    2978       6.5442
    2979       6.8850
    2980       6.8038
    2981       6.5824
    2982       6.5794
    2983       6.8263
    2984       6.5355
    2985       6.3723
    2986       6.2680
    2987       6.0844
    2988       5.9346
    2989       6.2756
    2990       6.4380
    2991       6.1857
    2992       6.7095
    2993       6.5297
    2994       6.3294
    2995       6.3527
    2996       6.3159
    2997       6.2114
    2998       6.3099
    2999       6.6647
    3000       6.6075
    3001       6.3595
    3002       6.4774
    3003       6.6574
    3004       6.5058
    3005       6.7039
    3006       6.1729
    3007       6.4002
    3008       6.5034
    3009       6.8213
    3010       6.5578
    3011       6.8195
    3012       6.8008
    3013       6.4597
    3014       7.1783
    3015       6.3756
    3016       6.2832
    3017       6.6411
    3018       6.4809
    3019       6.7852
    3020       6.6885
    3021       6.6374
    3022       7.0195
    3023       6.8978
    3024       6.7505
    3025       6.2291
    3026       6.9017
    3027       6.6307
    3028       6.2730
    3029       6.4981
    3030       6.3966
    3031       6.5850
    3032       6.9245
    3033       7.1273
    3034       6.8830
    3035       6.3752
    3036       6.5281
    3037       6.4470
    3038       6.6456
    3039       7.1659
    3040       6.8854
    3041       7.1906
    3042       7.2967
    3043       6.9680
    3044       6.8424
    3045       6.8346
    3046       6.5407
    3047       6.7445
    3048       6.7517
    3049       6.7746
    3050       6.6276
    3051       7.2245
    3052       6.5907
    3053       6.7022
    3054       7.1781
    3055       7.2943
    3056       7.2419
    3057       7.0936
    3058       7.0141
    3059       6.6813
    3060       7.3400
    3061       7.0099
    3062       7.2235
    3063       7.8081
    3064       7.2812
    3065       7.3995
    3066       7.1294
    3067       7.5024
    3068       6.9066
    3069       7.5244
    3070       7.0421
    3071       7.1382
    3072       7.0695
    3073       7.0831
    3074       7.2189
    3075       7.4672
    3076       7.2470
    3077       6.9424
    3078       7.2740
    3079       7.5845
    3080       7.6646
    3081       7.7724
    3082       7.2057
    3083       7.2053
    3084       7.6124
    3085       7.5469
    3086       7.6855
    3087       7.5208
    3088       7.1760
    3089       7.1573
    3090       7.1002
    3091       6.8631
    3092       7.1502
    3093       7.2414
    3094       7.0036
    3095       7.6286
    3096       7.1381
    3097       7.5980
    3098       7.5254
    3099       7.8369
    3100       7.5848
    3101       7.9668
    3102       7.5806
    3103       6.8000
    3104       7.3663
    3105       7.3297
    3106       7.2761
    3107       6.9944
    3108       7.2203
    3109       7.1133
    3110       6.8455
    3111       7.2537
    3112       7.1996
    3113       6.8544
    3114       7.2412
    3115       6.7087
    3116       7.2970
    3117       6.9619
    3118       6.4365
    3119       6.8295
    3120       6.9231
    3121       7.1131
    3122       6.8207
    3123       7.2532
    3124       6.9122
    3125       6.8800
    3126       6.9334
    3127       6.6322
    3128       7.0018
    3129       7.2247
    3130       6.7193
    3131       7.2165
    3132       6.5936
    3133       6.9125
    3134       6.8938
    3135       6.6546
    3136       6.7125
    3137       6.8426
    3138       6.5730
    3139       6.7050
    3140       7.0244
    3141       6.6947
    3142       6.8341
    3143       6.5683
    3144       6.6837
    3145       6.7172
    3146       6.6294
    3147       6.2197
    3148       7.0586
    3149       6.8798
    3150       6.7951
    3151       6.7200
    3152       7.2144
    3153       6.9921
    3154       7.0379
    3155       7.0528
    3156       7.3008
    3157       6.8046
    3158       6.8213
    3159       6.9157
    3160       7.6477
    3161       7.3081
    3162       7.5295
    3163       6.9846
    3164       7.1176
    3165       7.1098
    3166       7.3087
    3167       6.8377
    3168       7.2234
    3169       7.4931
    3170       7.4851
    3171       7.6015
    3172       8.0681
    3173       8.3783
    3174       8.1456
    3175       7.7912
    3176       7.1734
    3177       7.4131
    3178       7.6372
    3179       7.2647
    3180       7.1319
    3181       7.8047
    3182       7.2825
    3183       7.2334
    3184       7.7565
    3185       7.0754
    3186       7.4047
    3187       7.0461
    3188       7.2735
    3189       7.0693
    3190       7.0262
    3191       6.5204
    3192       6.7345
    3193       6.7136
    3194       6.5373
    3195       6.8218
    3196       7.1230
    3197       6.8289
    3198       6.5274
    3199       6.8619
    3200       6.6507
    3201       6.8293
    3202       6.5321
    3203       6.5888
    3204       6.7334
    3205       6.8226
    3206       6.7299
    3207       7.1329
    3208       6.6258
    3209       6.2025
    3210       6.6552
    3211       6.6471
    3212       6.7117
    3213       6.6458
    3214       6.9308
    3215       6.8328
    3216       7.2550
    3217       7.2394
    3218       7.0468
    3219       6.9394
    3220       7.2344
    3221       6.9891
    3222       7.5879
    3223       7.0726
    3224       6.6102
    3225       6.4277
    3226       6.7279
    3227       6.4750
    3228       6.7652
    3229       6.9398
    3230       6.9165
    3231       6.8646
    3232       6.7553
    3233       6.8345
    3234       6.3170
    3235       6.7410
    3236       6.6625
    3237       6.6833
    3238       6.5115
    3239       6.8132
    3240       7.0260
    3241       7.0229
    3242       6.7254
    3243       7.1616
    3244       6.7628
    3245       6.7802
    3246       6.8397
    3247       6.7825
    3248       6.7649
    3249       6.2728
    3250       6.6884
    3251       6.3451
    3252       6.5030
    3253       6.4978
    3254       6.5379
    3255       6.4242
    3256       7.2381
    3257       6.9053
    3258       6.6002
    3259       6.6303
    3260       6.5721
    3261       6.8805
    3262       6.3719
    3263       6.8754
    3264       6.7584
    3265       6.5453
    3266       7.0122
    3267       6.9634
    3268       6.5854
    3269       6.3314
    3270       7.0002
    3271       6.7631
    3272       6.6940
    3273       6.4359
    3274       6.5326
    3275       6.6902
    3276       6.6820
    3277       6.6323
    3278       6.9199
    3279       7.1872
    3280       6.8039
    3281       7.0282
    3282       6.7261
    3283       6.6927
    3284       6.7216
    3285       6.7349
    3286       6.9118
    3287       6.3265
    3288       6.5575
    3289       6.7388
    3290       6.7393
    3291       6.7488
    3292       6.7198
    3293       6.9327
    3294       7.4919
    3295       7.1292
    3296       6.9352
    3297       7.8514
    3298       7.1391
    3299       7.4004
    3300       7.0381
    3301       6.8510
    3302       6.7612
    3303       7.0561
    3304       7.3882
    3305       7.7537
    3306       7.6679
    3307       7.2213
    3308       7.9205
    3309       7.7407
    3310       6.9841
    3311       7.0000
    3312       6.6429
    3313       6.6726
    3314       6.5200
    3315       6.4333
    3316       6.5791
    3317       6.8182
    3318       6.7868
    3319       6.5936
    3320       6.9072
    3321       6.7742
    3322       6.6825
    3323       6.7354
    3324       7.3286
    3325       7.6731
    3326       6.6340
    3327       6.7223
    3328       6.5276
    3329       6.4748
    3330       6.5495
    3331       6.5113
    3332       6.6884
    3333       6.7775
    3334       6.7979
    3335       6.7270
    3336       6.5041
    3337       7.0053
    3338       6.5153
    3339       6.5078
    3340       6.7823
    3341       6.5222
    3342       6.6386
    3343       6.6702
    3344       7.1005
    3345       7.4926
    3346       7.4582
    3347       7.3388
    3348       7.6901
    3349       7.7812
    3350       7.1176
    3351       6.8768
    3352       7.0118
    3353       7.1430
    3354       7.0106
    3355       7.4755
    3356       7.4462
    3357       6.7977
    3358       7.1065
    3359       7.1448
    3360       6.8763
    3361       7.0246
    3362       6.5759
    3363       6.9984
    3364       6.9061
    3365       8.0286
    3366       6.8143
    3367       7.3805
    3368       6.8376
    3369       7.6328
    3370       7.1091
    3371       7.2360
    3372       6.5073
    3373       7.2682
    3374       6.8281
    3375       6.8680
    3376       6.8931
    3377       7.7597
    3378       7.9127
    3379       7.8089
    3380       7.5900
    3381       7.8109
    3382       7.9880
    3383       7.3721
    3384       8.1399
    3385       7.3222
    3386       7.3752
    3387       8.1316
    3388       7.5978
    3389       7.6625
    3390       7.9388
    3391       8.5166
    3392       7.6915
    3393       8.1633
    3394       8.1139
    3395       7.9238
    3396       8.2884
    3397       8.7453
    3398       8.2724
    3399       8.4835
    3400       8.7287
    3401       8.3296
    3402       8.4339
    3403       8.4968
    3404       7.9218
    3405       8.2625
    3406       8.1445
    3407       8.0540
    3408       8.3100
    3409       8.0866
    3410       8.4189
    3411       8.2784
    3412       8.1265
    3413       8.2653
    3414       8.1387
    3415       7.9607
    3416       7.8006
    3417       8.0463
    3418       8.4592
    3419       7.9990
    3420       7.8722
    3421       8.0389
    3422       8.1962
    3423       8.5843
    3424       8.7423
    3425       7.2857
    3426       8.0540
    3427       8.3854
    3428       7.7809
    3429       8.1334
    3430       7.9399
    3431       8.2411
    3432       8.4474
    3433       8.5285
    3434       8.6589
    3435       8.7614
    3436       8.9657
    3437       8.9933
    3438       8.9203
    3439       8.6039
    3440       8.6055
    3441       8.9574
    3442       8.6009
    3443       8.9272
    3444       8.8332
    3445       8.7059
    3446       8.7959
    3447       8.5635
    3448       8.9129
    3449       8.9785
    3450       8.8077
    3451       9.0891
    3452       8.6660
    3453       8.9014
    3454       8.6417
    3455       8.3339
    3456       9.1762
    3457       9.2625
    3458       8.6299
    3459       8.6505
    3460       8.4548
    3461       8.6349
    3462       8.3915
    3463       8.6733
    3464       8.6047
    3465       8.8842
    3466       8.1037
    3467       9.4343
    3468       8.8400
    3469       8.8140
    3470       7.8805
    3471       8.5067
    3472       8.8502
    3473       9.5569
    3474       9.3604
    3475       9.1591
    3476       8.5895
    3477       9.0499
    3478       9.3217
    3479       8.7348
    3480       8.4624
    3481       8.6617
    3482       8.5471
    3483       8.4929
    3484       8.6359
    3485       8.8528
    3486       8.6412
    3487       8.4244
    3488       8.4577
    3489       8.8768
    3490       8.2824
    3491       8.6474
    3492       8.7790
    3493       8.8699
    3494       8.5578
    3495       8.4610
    3496       8.1125
    3497       8.3000
    3498       8.3241
    3499       8.5238
    3500       8.7515
    3501       8.5383
    3502       8.8377
    3503       8.6320
    3504       8.7798
    3505       8.9155
    3506       8.3067
    3507       8.6099
    3508       8.5403
    3509       8.5906
    3510       8.5453
    3511       8.5755
    3512       8.6741
    3513       8.1059
    3514       8.6988
    3515       8.9068
    3516       8.5243
    3517       8.8442
    3518       8.3378
    3519       8.6295
    3520       8.7303
    3521       9.4945
    3522       9.3683
    3523       8.8032
    3524       8.4081
    3525       8.6892
    3526       8.5486
    3527       9.0381
    3528       9.0156
    3529       8.2325
    3530       9.2605
    3531       8.5573
    3532       8.0805
    3533       8.4987
    3534       8.7761
    3535       9.1424
    3536       8.8240
    3537       9.5616
    3538       8.7993
    3539       8.8657
    3540       9.2179
    3541       8.7841
    3542       8.9311
    3543       8.3361
    3544       8.7173
    3545       8.2554
    3546       7.9854
    3547       8.4445
    3548       8.3566
    3549       7.9804
    3550       9.0701
    3551       9.0873
    3552       8.4883
    3553       8.2338
    3554       8.6717
    3555       8.5662
    3556       8.1007
    3557       7.9659
    3558       8.5274
    3559       7.6474
    3560       7.9625
    3561       7.8200
    3562       7.6074
    3563       7.8304
    3564       7.6736
    3565       7.8394
    3566       7.8028
    3567       7.7281
    3568       7.6093
    3569       7.4448
    3570       7.4580
    3571       7.4962
    3572       7.9215
    3573       7.7970
    3574       8.1230
    3575       7.9354
    3576       7.6013
    3577       8.2136
    3578       8.0820
    3579       8.2657
    3580       8.1888
    3581       8.1230
    3582       8.2550
    3583       7.6339
    3584       8.4720
    3585       7.9497
    3586       8.3259
    3587       7.4517
    3588       7.4824
    3589       8.8261
    3590       8.5243
    3591       7.7505
    3592       7.5875
    3593       7.7126
    3594       8.0449
    3595       7.7182
    3596       8.2863
    3597       7.9611
    3598       8.0047
    3599       7.7443
    3600       7.8013
    3601       8.2418
    3602       7.6961
    3603       8.1780
    3604       7.6888
    3605       7.3556
    3606       7.3809
    3607       7.0864
    3608       7.2280
    3609       7.5150
    3610       7.0955
    3611       7.3884
    3612       7.0678
    3613       7.8192
    3614       8.1536
    3615       7.7095
    3616       7.8770
    3617       7.6995
    3618       7.5776
    3619       8.0534
    3620       7.8472
    3621       7.7040
    3622       7.2777
    3623       7.2227
    3624       7.7096
    3625       7.1261
    3626       7.1621
    3627       7.5581
    3628       7.1615
    3629       7.2406
    3630       7.1760
    3631       7.1394
    3632       6.3636
    3633       6.5418
    3634       6.7182
    3635       7.0294
    3636       7.4601
    3637       7.8475
    3638       7.4985
    3639       6.6912
    3640       7.0460
    3641       6.9639
    3642       6.8711
    3643       6.8177
    3644       6.7733
    3645       6.7842
    3646       6.4961
    3647       6.9826
    3648       6.8962
    3649       7.3422
    3650       7.2562
    3651       7.1455
    3652       7.1452
    3653       7.4672
    3654       6.8856
    3655       7.2181
    3656       6.6919
    3657       7.1274
    3658       6.8785
    3659       6.8597
    3660       7.5623
    3661       7.2613
    3662       7.7867
    3663       7.6272
    3664       7.8071
    3665       7.9775
    3666       8.1421
    3667       7.1119
    3668       7.1130
    3669       7.2249
    3670       7.3800
    3671       7.5279
    3672       7.5375
    3673       7.6366
    3674       7.1405
    3675       7.5300
    3676       7.4246
    3677       7.0070
    3678       6.9824
    3679       7.2732
    3680       7.0589
    3681       7.4244
    3682       7.2420
    3683       7.5110
    3684       7.1110
    3685       6.8676
    3686       7.5049
    3687       6.9306
    3688       6.9105
    3689       7.3851
    3690       7.4288
    3691       6.9535
    3692       7.0046
    3693       7.0956
    3694       7.0949
    3695       7.5624
    3696       7.7339
    3697       7.4034
    3698       7.3010
    3699       7.6563
    3700       8.1175
    3701       8.1273
    3702       7.4326
    3703       7.1689
    3704       7.1226
    3705       6.8641
    3706       6.9246
    3707       7.2403
    3708       7.3119
    3709       7.3541
    3710       7.2427
    3711       7.6920
    3712       7.1476
    3713       7.0441
    3714       7.1170
    3715       7.5086
    3716       7.5896
    3717       7.9603
    3718       8.2847
    3719       7.5759
    3720       7.8778
    3721       7.6733
    3722       7.2769
    3723       8.3558
    3724       7.9996
    3725       8.0302
    3726       8.0002
    3727       7.4934
    3728       7.9017
    3729       7.3654
    3730       7.1829
    3731       7.3549
    3732       7.8819
    3733       7.2335
    3734       6.9159
    3735       7.0781
    3736       7.6853
    3737       7.0586
    3738       7.1065
    3739       7.6398
    3740       7.5719
    3741       7.4510
    3742       7.8448
    3743       7.5753
    3744       7.6532
    3745       7.8269
    3746       7.6763
    3747       7.0327
    3748       7.6424
    3749       7.8882
    3750       7.4208
    3751       7.2037
    3752       7.0982
    3753       7.1408
    3754       7.3773
    3755       6.8551
    3756       7.5163
    3757       7.2364
    3758       7.6651
    3759       7.4122
    3760       7.6045
    3761       7.2223
    3762       7.0315
    3763       7.0151
    3764       7.2243
    3765       7.4515
    3766       6.8689
    3767       6.7945
    3768       7.1253
    3769       7.2879
    3770       7.1788
    3771       6.9121
    3772       7.0131
    3773       7.4520
    3774       7.1041
    3775       7.0514
    3776       7.9142
    3777       7.7915
    3778       7.3195
    3779       7.4720
    3780       7.7526
    3781       7.2811
    3782       7.2463
    3783       7.1969
    3784       7.6057
    3785       7.1420
    3786       7.5239
    3787       7.2406
    3788       8.0523
    3789       7.6164
    3790       7.7775
    3791       7.7542
    3792       7.2990
    3793       7.3683
    3794       7.3086
    3795       7.0717
    3796       7.3855
    3797       6.9160
    3798       7.4476
    3799       6.9303
    3800       7.3415
    3801       6.9194
    3802       7.4197
    3803       7.1499
    3804       7.4427
    3805       7.7886
    3806       7.3733
    3807       6.8614
    3808       7.7689
    3809       6.9911
    3810       7.3565
    3811       6.7782
    3812       7.3339
    3813       6.9307
    3814       7.2474
    3815       7.1119
    3816       7.2934
    3817       7.6700
    3818       7.3755
    3819       7.2800
    3820       7.3607
    3821       7.2675
    3822       7.4685
    3823       7.5888
    3824       7.3636
    3825       7.4184
    3826       7.2458
    3827       7.4619
    3828       7.2088
    3829       7.4925
    3830       7.3942
    3831       7.1467
    3832       7.0921
    3833       7.2487
    3834       7.2146
    3835       7.0928
    3836       7.0407
    3837       7.3554
    3838       7.8663
    3839       7.6809
    3840       7.8175
    3841       6.9417
    3842       6.8399
    3843       7.1816
    3844       7.3434
    3845       7.3071
    3846       7.6661
    3847       7.1176
    3848       7.3229
    3849       7.6386
    3850       7.3519
    3851       7.4791
    3852       7.2544
    3853       7.3669
    3854       7.5088
    3855       6.8664
    3856       7.3595
    3857       7.7378
    3858       7.2192
    3859       7.3370
    3860       7.4493
    3861       7.3370
    3862       7.6789
    3863       7.3304
    3864       7.0982
    3865       7.3213
    3866       7.4566
    3867       7.3596
    3868       7.4093
    3869       7.3859
    3870       7.5570
    3871       7.7496
    3872       7.3346
    3873       7.4564
    3874       7.4947
    3875       7.7951
    3876       7.4037
    3877       7.7639
    3878       7.6188
    3879       7.6725
    3880       7.4220
    3881       7.3996
    3882       7.5694
    3883       7.6790
    3884       7.3988
    3885       7.8480
    3886       7.2679
    3887       7.6192
    3888       6.9745
    3889       7.2668
    3890       7.1871
    3891       7.3566
    3892       7.1626
    3893       7.7946
    3894       7.1443
    3895       7.6113
    3896       7.4090
    3897       7.8177
    3898       7.6314
    3899       7.1119
    3900       7.3463
    3901       7.5832
    3902       7.9468
    3903       7.6139
    3904       7.2649
    3905       7.5583
    3906       7.3631
    3907       7.3243
    3908       7.6978
    3909       7.8482
    3910       7.4989
    3911       7.6125
    3912       7.7332
    3913       7.5569
    3914       7.6727
    3915       7.8836
    3916       7.9209
    3917       7.6236
    3918       7.5429
    3919       7.1136
    3920       7.5752
    3921       6.6683
    3922       7.4326
    3923       7.6346
    3924       7.2116
    3925       7.7395
    3926       7.3201
    3927       7.3940
    3928       8.4591
    3929       7.6547
    3930       7.6345
    3931       7.8837
    3932       7.0108
    3933       8.1145
    3934       7.9421
    3935       7.3861
    3936       7.5141
    3937       8.0049
    3938       8.2152
    3939       7.5053
    3940       7.2453
    3941       7.4306
    3942       6.7117
    3943       7.0204
    3944       7.6940
    3945       7.8120
    3946       7.1359
    3947       7.3663
    3948       7.4453
    3949       7.6053
    3950       7.7300
    3951       7.8258
    3952       7.2250
    3953       7.6942
    3954       7.3580
    3955       7.1989
    3956       7.6274
    3957       7.2220
    3958       7.6545
    3959       6.7932
    3960       6.8373
    3961       7.5444
    3962       7.4904
    3963       7.5509
    3964       6.9412
    3965       7.4354
    3966       7.3720
    3967       7.9113
    3968       7.9526
    3969       7.8833
    3970       7.6026
    3971       8.0292
    3972       7.9537
    3973       7.9894
    3974       7.9240
    3975       7.7686
    3976       8.2374
    3977       7.3764
    3978       7.0400
    3979       7.2649
    3980       7.3101
    3981       7.7237
    3982       8.0215
    3983       8.0124
    3984       7.8932
    3985       7.7174
    3986       7.4765
    3987       7.9109
    3988       7.9929
    3989       7.5113
    3990       7.4600
    3991       7.1549
    3992       7.4524
    3993       7.2562
    3994       7.3410
    3995       7.5617
    3996       7.6040
    3997       7.9353
    3998       7.8682
    3999       7.5292
    4000       7.2408
    4001       7.1781
    4002       7.6959
    4003       7.5670
    4004       8.0316
    4005       7.8630
    4006       7.6130
    4007       7.4370
    4008       7.3992
    4009       8.0142
    4010       7.8161
    4011       7.5287
    4012       7.6078
    4013       7.4198
    4014       7.7324
    4015       7.6108
    4016       7.8400
    4017       7.9691
    4018       7.6336
    4019       8.1635
    4020       7.6918
    4021       7.5389
    4022       7.4232
    4023       7.4659
    4024       7.3950
    4025       7.2520
    4026       7.7467
    4027       7.4234
    4028       7.6914
    4029       7.1778
    4030       7.7710
    4031       6.7470
    4032       7.7497
    4033       7.1875
    4034       7.7754
    4035       7.5246
    4036       8.0188
    4037       8.4557
    4038       7.9799
    4039       8.0196
    4040       7.9144
    4041       8.0907
    4042       7.6160
    4043       7.8422
    4044       7.9755
    4045       7.4304
    4046       7.7583
    4047       7.4444
    4048       7.5849
    4049       7.2312
    4050       7.9071
    4051       7.9199
    4052       7.4468
    4053       7.2199
    4054       7.8233
    4055       7.5325
    4056       7.6203
    4057       7.3755
    4058       7.9311
    4059       8.4265
    4060       7.8178
    4061       8.3136
    4062       8.1577
    4063       7.9937
    4064       7.5126
    4065       7.7492
    4066       7.3684
    4067       7.6001
    4068       7.4604
    4069       7.6560
    4070       7.9877
    4071       7.6788
    4072       7.9774
    4073       7.9127
    4074       7.4813
    4075       7.2547
    4076       7.4206
    4077       7.3440
    4078       7.5990
    4079       7.4498
    4080       7.4942
    4081       7.6635
    4082       8.0028
    4083       7.4739
    4084       7.5662
    4085       8.0052
    4086       7.8937
    4087       7.3287
    4088       7.2201
    4089       6.9625
    4090       7.0494
    4091       7.4493
    4092       7.5685
    4093       7.7282
    4094       7.3908
    4095       7.5099
    4096       7.3846
    4097       7.4229
    4098       6.6213
    4099       7.1781
    4100       7.1365
    4101       7.4270
    4102       7.9309
    4103       7.1424
    4104       7.0582
    4105       7.0947
    4106       7.3283
    4107       6.8432
    4108       6.9998
    4109       7.6246
    4110       7.0294
    4111       7.2404
    4112       7.0673
    4113       7.4002
    4114       7.4618
    4115       7.2007
    4116       7.5926
    4117       7.3828
    4118       7.7463
    4119       7.0833
    4120       7.5239
    4121       7.2578
    4122       7.0637
    4123       7.6679
    4124       6.8651
    4125       7.3191
    4126       7.7784
    4127       7.2976
    4128       7.6793
    4129       7.2854
    4130       7.1568
    4131       6.7425
    4132       6.9914
    4133       6.9252
    4134       7.0203
    4135       7.0580
    4136       6.8815
    4137       7.5136
    4138       7.0984
    4139       7.0642
    4140       6.9464
    4141       6.9932
    4142       7.5274
    4143       7.3795
    4144       6.8771
    4145       7.3293
    4146       6.9502
    4147       6.7676
    4148       7.4562
    4149       6.6850
    4150       6.9251
    4151       6.8862
    4152       6.6525
    4153       7.1933
    4154       7.0502
    4155       6.8193
    4156       7.1773
    4157       6.8521
    4158       7.1507
    4159       6.9667
    4160       7.3332
    4161       7.2933
    4162       7.8427
    4163       7.8801
    4164       7.4398
    4165       7.2176
    4166       7.2018
    4167       7.0452
    4168       6.9685
    4169       7.0297
    4170       7.0583
    4171       6.5213
    4172       6.8394
    4173       7.2483
    4174       7.4438
    4175       7.5828
    4176       6.9228
    4177       7.0829
    4178       6.6226
    4179       7.2445
    4180       7.3525
    4181       7.4682
    4182       7.6741
    4183       7.3092
    4184       7.3569
    4185       6.6545
    4186       7.2761
    4187       6.6243
    4188       7.0204
    4189       7.0133
    4190       6.6132
    4191       7.1172
    4192       6.7641
    4193       6.9570
    4194       6.8489
    4195       7.1115
    4196       6.9967
    4197       7.5038
    4198       7.2028
    4199       7.1951
    4200       7.0255
    4201       6.9822
    4202       7.0693
    4203       7.2351
    4204       7.0825
    4205       6.8284
    4206       7.0065
    4207       6.8880
    4208       6.8518
    4209       7.0162
    4210       6.7771
    4211       6.9072
    4212       6.8991
    4213       7.0244
    4214       7.3060
    4215       7.5569
    4216       7.3156
    4217       7.1612
    4218       7.3015
    4219       7.0571
    4220       7.6159
    4221       7.0545
    4222       7.6322
    4223       7.0926
    4224       7.2138
    4225       6.9583
    4226       7.0484
    4227       6.6001
    4228       7.5334
    4229       6.5217
    4230       6.8403
    4231       7.1743
    4232       7.0086
    4233       6.5572
    4234       6.9512
    4235       6.9703
    4236       7.5159
    4237       7.4952
    4238       7.1796
    4239       6.8050
    4240       6.9087
    4241       6.8468
    4242       7.5120
    4243       7.4126
    4244       7.6638
    4245       7.0984
    4246       7.1721
    4247       7.0878
    4248       7.3581
    4249       7.2859
    4250       7.0892
    4251       7.2463
    4252       7.6442
    4253       7.8708
    4254       6.9530
    4255       7.8120
    4256       8.0987
    4257       6.8602
    4258       6.7581
    4259       7.2445
    4260       7.3603
    4261       7.4047
    4262       7.1828
    4263       7.5247
    4264       7.2862
    4265       6.9620
    4266       7.6949
    4267       7.3562
    4268       7.6374
    4269       7.4621
    4270       7.3148
    4271       7.1875
    4272       7.6501
    4273       6.8249
    4274       6.7315
    4275       6.8952
    4276       6.7688
    4277       7.2113
    4278       7.0366
    4279       7.2145
    4280       6.9625
    4281       7.1739
    4282       7.6371
    4283       7.5700
    4284       7.9666
    4285       7.5985
    4286       7.6381
    4287       7.3116
    4288       7.3273
    4289       7.1168
    4290       7.4253
    4291       7.4577
    4292       7.4878
    4293       7.4528
    4294       7.0987
    4295       7.0206
    4296       7.0373
    4297       7.3093
    4298       6.8659
    4299       7.7028
    4300       7.6696
    4301       7.1491
    4302       7.4052
    4303       7.3096
    4304       7.0312
    4305       6.7111
    4306       6.3689
    4307       6.9548
    4308       6.8699
    4309       6.9770
    4310       7.2919
    4311       7.3764
    4312       6.9537
    4313       7.7428
    4314       8.4940
    4315       7.6061
    4316       7.1024
    4317       7.5523
    4318       7.3352
    4319       7.8187
    4320       7.9550
    4321       7.6435
    4322       7.8245
    4323       7.6059
    4324       7.6044
    4325       7.7691
    4326       8.0442
    4327       7.7188
    4328       7.8326
    4329       7.4830
    4330       7.7451
    4331       7.4274
    4332       7.7706
    4333       7.9534
    4334       7.7585
    4335       8.2992
    4336       7.4606
    4337       7.9677
    4338       7.1216
    4339       7.7904
    4340       7.4805
    4341       6.7297
    4342       7.2333
    4343       6.9250
    4344       7.4528
    4345       7.3246
    4346       7.6607
    4347       8.2662
    4348       7.4301
    4349       7.4038
    4350       7.2226
    4351       7.5535
    4352       8.1616
    4353       7.6059
    4354       7.2901
    4355       7.2850
    4356       6.9067
    4357       7.3911
    4358       7.1106
    4359       7.9833
    4360       7.7433
    4361       7.9874
    4362       7.2934
    4363       7.6892
    4364       7.4493
    4365       7.2960
    4366       7.5798
    4367       7.7009
    4368       7.5330
    4369       7.2353
    4370       7.6754
    4371       7.8272
    4372       7.8290
    4373       8.1110
    4374       8.2529
    4375       8.3481
    4376       8.1004
    4377       7.9882
    4378       8.3325
    4379       7.9856
    4380       7.6613
    4381       7.9279
    4382       7.8798
    4383       7.6857
    4384       7.4961
    4385       8.2471
    4386       7.6373
    4387       8.4478
    4388       7.3913
    4389       7.2016
    4390       7.4494
    4391       7.3175
    4392       7.8116
    4393       6.9899
    4394       7.9368
    4395       8.0687
    4396       7.3884
    4397       7.7035
    4398       7.9677
    4399       7.3773
    4400       7.6227
    4401       8.4405
    4402       7.8111
    4403       7.8304
    4404       7.5430
    4405       7.9119
    4406       7.8904
    4407       7.3575
    4408       7.8237
    4409       7.4189
    4410       8.1788
    4411       7.3987
    4412       7.5738
    4413       6.9094
    4414       7.1870
    4415       7.1087
    4416       7.0951
    4417       7.6311
    4418       7.6726
    4419       7.8130
    4420       7.3903
    4421       7.4955
    4422       7.6671
    4423       8.1127
    4424       7.5295
    4425       7.3586
    4426       7.9258
    4427       6.9657
    4428       6.7565
    4429       7.0701
    4430       7.4498
    4431       7.4682
    4432       6.8890
    4433       7.4615
    4434       7.6234
    4435       6.8079
    4436       6.9637
    4437       7.1019
    4438       7.3505
    4439       7.1270
    4440       6.6233
    4441       7.0157
    4442       7.2957
    4443       6.8719
    4444       7.1492
    4445       7.3928
    4446       7.8371
    4447       6.9331
    4448       6.6492
    4449       6.8543
    4450       7.3548
    4451       7.1293
    4452       7.2784
    4453       7.8728
    4454       7.3046
    4455       7.1578
    4456       7.4323
    4457       7.1503
    4458       6.7422
    4459       7.2819
    4460       7.6823
    4461       7.4890
    4462       7.7093
    4463       7.7108
    4464       7.2688
    4465       7.1976
    4466       7.4393
    4467       6.9785
    4468       7.3416
    4469       7.1266
    4470       7.3426
    4471       7.2684
    4472       7.1856
    4473       7.6994
    4474       7.8625
    4475       7.3767
    4476       7.6489
    4477       7.8577
    4478       7.6860
    4479       6.9206
    4480       7.2344
    4481       7.8746
    4482       6.7942
    4483       7.4724
    4484       7.9661
    4485       7.8323
    4486       8.2184
    4487       8.1410
    4488       7.6856
    4489       7.6305
    4490       7.5063
    4491       7.4363
    4492       7.7333
    4493       7.7065
    4494       7.5199
    4495       7.7583
    4496       7.1424
    4497       7.3909
    4498       7.9544
    4499       8.1723
    4500       7.6577
    4501       8.2754
    4502       7.3561
    4503       7.5819
    4504       7.7786
    4505       7.9519
    4506       7.6054
    4507       8.1896
    4508       7.2427
    4509       7.2585
    4510       7.8788
    4511       7.4532
    4512       6.7505
    4513       7.0859
    4514       7.2986
    4515       7.5049
    4516       8.3335
    4517       7.6740
    4518       7.9159
    4519       7.8278
    4520       7.7338
    4521       8.0724
    4522       7.9287
    4523       7.9828
    4524       8.1731
    4525       7.8751
    4526       7.8219
    4527       8.0470
    4528       8.0279
    4529       8.2819
    4530       8.0709
    4531       8.0301
    4532       8.0245
    4533       8.1534
    4534       8.0534
    4535       8.6338
    4536       8.2223
    4537       8.5648
    4538       8.2312
    4539       8.3826
    4540       8.1033
    4541       7.8827
    4542       8.2928
    4543       7.9299
    4544       7.6917
    4545       7.3968
    4546       7.3960
    4547       7.5189
    4548       7.9086
    4549       7.3887
    4550       7.3332
    4551       7.3898
    4552       7.7782
    4553       7.5429
    4554       7.6714
    4555       7.1995
    4556       7.9245
    4557       7.5537
    4558       7.2999
    4559       7.4112
    4560       8.1542
    4561       7.7248
    4562       8.3933
    4563       8.6987
    4564       8.9331
    4565       9.1054
    4566       9.5140
    4567       9.5153
    4568       9.3015
    4569       8.8418
    4570       8.6826
    4571       8.9150
    4572       8.6225
    4573       9.7928
    4574       8.9536
    4575       8.4742
    4576       9.0815
    4577       8.8309
    4578       7.5959
    4579       7.7787
    4580       7.6800
    4581       8.3297
    4582       7.1825
    4583       7.5669
    4584       8.8406
    4585       8.2718
    4586       8.3657
    4587       7.7845
    4588       7.9861
    4589       7.7676
    4590       7.9707
    4591       7.8595
    4592       8.7832
    4593       8.0914
    4594       7.9663
    4595       7.8049
    4596       7.9329
    4597       7.9591
    4598       7.1682
    4599       7.1000
    4600       6.8315
    4601       7.4743
    4602       7.8027
    4603       6.6600
    4604       6.7328
    4605       7.2342
    4606       7.1300
    4607       7.3395
    4608       7.2564
    4609       7.1173
    4610       8.0512
    4611       7.4160
    4612       7.4937
    4613       7.7539
    4614       7.5636
    4615       6.7605
    4616       6.8191
    4617       6.9588
    4618       6.9354
    4619       6.8861
    4620       6.8292
    4621       7.1690
    4622       7.7123
    4623       7.3308
    4624       7.6196
    4625       7.9374
    4626       7.4623
    4627       7.8509
    4628       7.0724
    4629       7.8198
    4630       7.2054
    4631       7.8444
    4632       7.8375
    4633       8.0032
    4634       7.4364
    4635       7.4066
    4636       7.2415
    4637       7.5153
    4638       7.9474
    4639       6.9856
    4640       6.9047
    4641       6.8416
    4642       7.2725
    4643       7.2714
    4644       7.1157
    4645       7.5908
    4646       7.2710
    4647       7.6532
    4648       7.5425
    4649       7.4581
    4650       7.8406
    4651       7.4826
    4652       7.5200
    4653       7.3368
    4654       7.3359
    4655       7.5877
    4656       6.7493
    4657       6.5609
    4658       6.6422
    4659       7.1929
    4660       7.7002
    4661       7.2448
    4662       7.4724
    4663       7.2294
    4664       6.9829
    4665       7.0609
    4666       6.7696
    4667       6.9727
    4668       6.7177
    4669       6.9966
    4670       7.2174
    4671       7.2644
    4672       7.1820
    4673       7.1519
    4674       7.0337
    4675       7.6297
    4676       8.1328
    4677       7.8576
    4678       7.9163
    4679       7.9867
    4680       7.4102
    4681       7.5468
    4682       7.5615
    4683       7.5651
    4684       7.3333
    4685       7.0123
    4686       7.0075
    4687       7.4129
    4688       7.3166
    4689       7.0208
    4690       6.9548
    4691       6.6229
    4692       6.4507
    4693       7.1042
    4694       7.3867
    4695       7.3938
    4696       6.5048
    4697       7.6734
    4698       7.2217
    4699       7.1746
    4700       7.1602
    4701       7.2433
    4702       7.7752
    4703       7.2188
    4704       6.7717
    4705       7.4600
    4706       7.3692
    4707       7.6397
    4708       7.6458
    4709       7.8691
    4710       7.6292
    4711       8.1689
    4712       7.3765
    4713       7.4740
    4714       7.5658
    4715       7.2338
    4716       7.4974
    4717       8.1422
    4718       7.8184
    4719       6.9875
    4720       8.2079
    4721       7.1890
    4722       7.0784
    4723       7.3276
    4724       7.7484
    4725       8.3663
    4726       8.4474
    4727       7.9292
    4728       7.5440
    4729       7.9411
    4730       7.3925
    4731       7.6315
    4732       7.6658
    4733       7.3849
    4734       7.5290
    4735       7.2190
    4736       7.4665
    4737       7.3389
    4738       6.7175
    4739       7.6326
    4740       7.8684
    4741       7.7572
    4742       7.9855
    4743       7.6657
    4744       7.7282
    4745       7.6490
    4746       8.1449
    4747       7.7551
    4748       7.5603
    4749       7.5048
    4750       7.3737
    4751       7.1356
    4752       6.9953
    4753       8.0078
    4754       7.3722
    4755       8.0339
    4756       7.8952
    4757       7.8402
    4758       7.4353
    4759       7.7870
    4760       7.6747
    4761       7.7373
    4762       8.2507
    4763       7.6290
    4764       7.8402
    4765       7.1793
    4766       7.6882
    4767       7.6405
    4768       7.8311
    4769       7.4898
    4770       7.8599
    4771       7.0760
    4772       7.5890
    4773       7.3365
    4774       7.0696
    4775       7.2803
    4776       7.9443
    4777       7.6076
    4778       7.3481
    4779       7.8084
    4780       7.2913
    4781       8.3684
    4782       7.5689
    4783       7.4207
    4784       7.2015
    4785       7.8483
    4786       7.3950
    4787       7.2220
    4788       7.0985
    4789       6.9669
    4790       6.8504
    4791       7.3948
    4792       7.0346
    4793       6.7326
    4794       6.6211
    4795       7.4742
    4796       7.3398
    4797       7.2170
    4798       7.1938
    4799       6.8123
    4800       7.0032
    4801       6.5751
    4802       6.7987
    4803       6.5463
    4804       6.8356
    4805       6.6088
    4806       6.8753
    4807       6.6682
    4808       6.9360
    4809       7.0984
    4810       6.8845
    4811       6.9940
    4812       7.1610
    4813       6.5642
    4814       7.2514
    4815       7.0288
    4816       7.1785
    4817       7.3816
    4818       7.4994
    4819       7.2597
    4820       7.3665
    4821       6.8061
    4822       7.3087
    4823       7.4335
    4824       7.7752
    4825       7.0965
    4826       7.0091
    4827       7.1729
    4828       7.2183
    4829       7.4356
    4830       6.9936
    4831       7.4132
    4832       7.1347
    4833       6.9793
    4834       6.8306
    4835       6.8355
    4836       7.1779
    4837       7.3212
    4838       7.2497
    4839       7.0104
    4840       7.1865
    4841       7.5039
    4842       7.3481
    4843       7.2225
    4844       7.5907
    4845       7.1197
    4846       6.9132
    4847       7.3432
    4848       7.4307
    4849       7.7006
    4850       6.8539
    4851       7.3186
    4852       7.1633
    4853       7.5157
    4854       7.4562
    4855       7.0457
    4856       7.1061
    4857       7.4112
    4858       7.3331
    4859       7.4210
    4860       7.0753
    4861       7.1849
    4862       6.9744
    4863       7.2900
    4864       7.1522
    4865       6.6773
    4866       7.2231
    4867       6.8118
    4868       7.5319
    4869       6.7825
    4870       7.8357
    4871       6.7591
    4872       7.6447
    4873       7.1095
    4874       7.0009
    4875       6.9433
    4876       7.2314
    4877       6.9612
    4878       7.2901
    4879       7.0753
    4880       7.1774
    4881       7.3173
    4882       7.3156
    4883       6.8361
    4884       7.2047
    4885       7.4683
    4886       8.0026
    4887       8.0118
    4888       7.5113
    4889       7.3996
    4890       6.8371
    4891       7.3599
    4892       6.5410
    4893       6.8422
    4894       6.8574
    4895       6.9125
    4896       6.3870
    4897       6.9948
    4898       6.9469
    4899       6.9441
    4900       7.2072
    4901       6.6492
    4902       7.1298
    4903       6.9188
    4904       7.3012
    4905       7.7493
    4906       7.1532
    4907       7.0495
    4908       7.0689
    4909       7.5326
    4910       7.1912
    4911       7.2205
    4912       6.9349
    4913       7.2784
    4914       7.1734
    4915       7.5036
    4916       7.1735
    4917       7.2965
    4918       7.5194
    4919       7.4366
    4920       7.3054
    4921       7.3312
    4922       7.4229
    4923       7.1928
    4924       7.2857
    4925       7.3320
    4926       7.1505
    4927       6.9980
    4928       7.1830
    4929       6.8627
    4930       6.8564
    4931       6.8472
    4932       7.0926
    4933       8.0461
    4934       7.0377
    4935       7.2638
    4936       7.2576
    4937       7.8176
    4938       7.5692
    4939       7.9106
    4940       7.7423
    4941       7.3988
    4942       7.6001
    4943       7.1333
    4944       7.6171
    4945       7.4675
    4946       7.5160
    4947       7.1688
    4948       6.9443
    4949       6.8272
    4950       7.3519
    4951       7.2321
    4952       6.9054
    4953       7.7223
    4954       7.5048
    4955       7.6905
    4956       7.3697
    4957       7.5151
    4958       7.5269
    4959       7.1922
    4960       8.0275
    4961       7.6862
    4962       7.8455
    4963       7.8095
    4964       8.1150
    4965       7.4696
    4966       7.7996
    4967       7.4628
    4968       7.3104
    4969       7.3318
    4970       7.2655
    4971       7.2535
    4972       7.2758
    4973       7.0443
    4974       7.4388
    4975       6.9675
    4976       7.4354
    4977       7.1791
    4978       7.5186
    4979       7.1729
    4980       7.5225
    4981       7.8694
    4982       7.4581
    4983       7.5908
    4984       7.3036
    4985       7.4541
    4986       7.2110
    4987       7.5082
    4988       7.3738
    4989       7.4664
    4990       7.1709
    4991       6.9872
    4992       7.4573
    4993       6.9175
    4994       6.9187
    4995       6.8825
    4996       7.5211
    4997       6.8910
    4998       7.4056
    4999       7.0825
    5000       6.8651
    5001       6.8449
    5002       7.1093
    5003       7.1426
    5004       7.9003
    5005       7.9112
    5006       7.4808
    5007       7.2148
    5008       6.9838
    5009       6.8740
    5010       7.4245
    5011       6.9215
    5012       6.5368
    5013       6.8382
    5014       7.0989
    5015       6.9321
    5016       7.4782
    5017       6.9941
    5018       7.3347
    5019       6.9178
    5020       7.0963
    5021       7.6628
    5022       7.3835
    5023       6.9496
    5024       7.5250
    5025       7.1691
    5026       7.0876
    5027       7.3628
    5028       7.1858
    5029       7.4878
    5030       7.4257
    5031       7.3425
    5032       7.5062
    5033       7.3230
    5034       7.0246
    5035       7.1221
    5036       7.0895
    5037       7.9899
    5038       7.4782
    5039       7.3735
    5040       7.3097
    5041       7.6703
    5042       7.7094
    5043       7.9123
    5044       8.0428
    5045       7.4261
    5046       7.2555
    5047       7.7707
    5048       8.0463
    5049       7.6922
    5050       6.9178
    5051       6.9129
    5052       6.7806
    5053       6.9196
    5054       7.1843
    5055       8.0746
    5056       7.0531
    5057       7.2948
    5058       7.4101
    5059       7.4616
    5060       7.8553
    5061       7.8156
    5062       7.7365
    5063       7.6352
    5064       7.5753
    5065       7.1659
    5066       7.5688
    5067       7.5687
    5068       7.7387
    5069       7.1301
    5070       7.6007
    5071       7.1926
    5072       7.3511
    5073       7.0793
    5074       7.4345
    5075       7.7693
    5076       7.5240
    5077       7.8554
    5078       8.0375
    5079       7.9664
    5080       7.7726
    5081       7.7928
    5082       7.4657
    5083       7.7551
    5084       7.4418
    5085       7.5026
    5086       7.8138
    5087       7.8754
    5088       7.8980
    5089       8.5402
    5090       8.3584
    5091       7.8382
    5092       7.8827
    5093       8.1634
    5094       8.3073
    5095       7.7934
    5096       8.2950
    5097       7.9931
    5098       7.1823
    5099       7.7682
    5100       8.2695
    5101       8.1081
    5102       7.3209
    5103       7.7384
    5104       6.9315
    5105       7.6718
    5106       8.1218
    5107       7.6130
    5108       7.7596
    5109       7.2276
    5110       7.2282
    5111       7.6222
    5112       7.2915
    5113       7.1933
    5114       7.5970
    5115       7.7467
    5116       7.2695
    5117       7.5024
    5118       7.8821
    5119       7.3162
    5120       7.4260
    5121       7.7476
    5122       7.7546
    5123       7.8286
    5124       7.6841
    5125       7.7742
    5126       7.7445
    5127       7.5325
    5128       7.8502
    5129       7.5722
    5130       7.0830
    5131       7.7579
    5132       7.8037
    5133       7.6628
    5134       7.5104
    5135       7.6827
    5136       7.4278
    5137       7.8869
    5138       7.6697
    5139       7.5905
    5140       7.4836
    5141       8.2526
    5142       7.5961
    5143       7.6203
    5144       7.0793
    5145       7.2586
    5146       8.1682
    5147       7.7861
    5148       7.2776
    5149       7.7369
    5150       7.7255
    5151       7.7965
    5152       7.8716
    5153       8.0625
    5154       7.6733
    5155       7.7078
    5156       7.3682
    5157       7.4534
    5158       7.7061
    5159       7.5107
    5160       7.5152
    5161       7.5054
    5162       7.4069
    5163       7.4674
    5164       7.5708
    5165       7.7144
    5166       7.7837
    5167       7.3578
    5168       7.7706
    5169       7.7629
    5170       7.9108
    5171       7.9065
    5172       7.7771
    5173       8.2000
    5174       8.4680
    5175       7.9605
    5176       8.2485
    5177       8.0025
    5178       7.4810
    5179       7.7494
    5180       7.8011
    5181       7.2669
    5182       7.6103
    5183       7.2982
    5184       7.2912
    5185       7.6132
    5186       7.4778
    5187       7.6870
    5188       7.3118
    5189       7.4472
    5190       7.3752
    5191       7.3688
    5192       7.6816
    5193       7.4578
    5194       8.2709
    5195       8.1023
    5196       7.0797
    5197       7.3566
    5198       8.0610
    5199       8.0085
    5200       7.8690
    5201       8.0601
    5202       7.8572
    5203       7.6986
    5204       7.6029
    5205       7.7916
    5206       7.7381
    5207       7.4753
    5208       7.6298
    5209       7.3004
    5210       7.7680
    5211       7.7990
    5212       8.1822
    5213       7.4292
    5214       7.7482
    5215       7.9493
    5216       8.2308
    5217       8.1506
    5218       8.1330
    5219       7.9837
    5220       7.6448
    5221       8.2872
    5222       8.3137
    5223       7.5798
    5224       7.6553
    5225       8.6191
    5226       7.9111
    5227       7.9960
    5228       8.4070
    5229       7.6480
    5230       7.6918
    5231       8.3446
    5232       7.8933
    5233       7.6655
    5234       7.8429
    5235       7.7552
    5236       7.8511
    5237       7.7457
    5238       7.6510
    5239       7.7179
    5240       7.8982
    5241       7.6599
    5242       8.2060
    5243       8.0866
    5244       7.6853
    5245       8.5791
    5246       8.0609
    5247       8.3112
    5248       7.8657
    5249       7.6098
    5250       7.6599
    5251       7.8389
    5252       7.3024
    5253       7.7408
    5254       7.4663
    5255       7.6505
    5256       7.5434
    5257       7.6532
    5258       7.4083
    5259       7.5527
    5260       8.2916
    5261       8.0983
    5262       7.5875
    5263       7.2824
    5264       7.2037
    5265       7.9032
    5266       7.8235
    5267       6.8728
    5268       8.0387
    5269       7.4859
    5270       7.8286
    5271       7.7291
    5272       7.3634
    5273       8.0461
    5274       7.6500
    5275       8.2209
    5276       7.3822
    5277       8.4752
    5278       8.5912
    5279       8.2293
    5280       8.2528
    5281       8.0481
    5282       7.8774
    5283       8.2028
    5284       7.7756
    5285       8.5568
    5286       8.2252
    5287       8.2669
    5288       8.3763
    5289       7.7080
    5290       7.8934
    5291       8.2125
    5292       7.7486
    5293       7.6487
    5294       7.7140
    5295       7.8378
    5296       7.9097
    5297       7.9516
    5298       7.8469
    5299       7.8533
    5300       7.9223
    5301       7.9360
    5302       7.8682
    5303       7.3962
    5304       7.7676
    5305       7.2911
    5306       7.3589
    5307       6.6097
    5308       7.2019
    5309       6.7602
    5310       6.8999
    5311       7.0919
    5312       7.3455
    5313       7.6722
    5314       6.8555
    5315       7.1508
    5316       7.3706
    5317       6.9996
    5318       7.3789
    5319       7.0857
    5320       6.8690
    5321       7.0186
    5322       7.2773
    5323       6.8793
    5324       6.5870
    5325       7.2765
    5326       7.6525
    5327       7.3057
    5328       7.2765
    5329       7.7663
    5330       7.4640
    5331       7.7100
    5332       7.2809
    5333       7.4067
    5334       7.4162
    5335       7.1300
    5336       7.1445
    5337       7.4130
    5338       6.9360
    5339       6.6343
    5340       6.7360
    5341       7.0209
    5342       7.3609
    5343       7.0736
    5344       7.8187
    5345       7.2222
    5346       7.7450
    5347       7.2184
    5348       7.4632
    5349       7.3830
    5350       7.6897
    5351       7.4724
    5352       7.2649
    5353       7.9567
    5354       8.0236
    5355       8.1797
    5356       8.0130
    5357       7.7786
    5358       8.1671
    5359       7.1508
    5360       7.3719
    5361       7.2982
    5362       7.5561
    5363       7.4325
    5364       7.6829
    5365       7.1957
    5366       7.7165
    5367       7.2806
    5368       7.2786
    5369       7.0298
    5370       7.3245
    5371       7.7765
    5372       7.8036
    5373       7.5439
    5374       7.8861
    5375       7.4111
    5376       7.6983
    5377       7.7750
    5378       7.7168
    5379       8.2191
    5380       7.7203
    5381       7.8729
    5382       7.9529
    5383       8.0069
    5384       7.7501
    5385       7.3008
    5386       7.5311
    5387       7.7315
    5388       8.2811
    5389       8.1495
    5390       7.7408
    5391       7.2661
    5392       7.6512
    5393       7.3660
    5394       7.3265
    5395       7.1048
    5396       7.6329
    5397       8.2582
    5398       7.8902
    5399       7.8339
    5400       7.4736
    5401       7.6226
    5402       8.3051
    5403       8.4065
    5404       8.0796
    5405       7.5684
    5406       7.7740
    5407       7.7976
    5408       7.9688
    5409       7.1787
    5410       6.6264
    5411       7.2166
    5412       6.5174
    5413       7.0956
    5414       7.3847
    5415       7.3966
    5416       6.8152
    5417       7.1746
    5418       6.9433
    5419       7.2901
    5420       6.5090
    5421       6.4177
    5422       7.1469
    5423       6.7294
    5424       6.0333
    5425       6.1183
    5426       6.8138
    5427       6.6402
    5428       7.1570
    5429       6.8662
    5430       7.1785
    5431       6.5292
    5432       6.4397
    5433       7.0424
    5434       6.3480
    5435       6.5029
    5436       7.0699
    5437       6.9753
    5438       7.1225
    5439       7.0377
    5440       7.2331
    5441       7.1547
    5442       6.7089
    5443       7.2923
    5444       7.4990
    5445       7.9169
    5446       7.9328
    5447       7.7969
    5448       7.6853
    5449       6.8858
    5450       6.5581
    5451       6.8122
    5452       6.4527
    5453       7.0535
    5454       6.6757
    5455       7.2143
    5456       6.9947
    5457       7.0152
    5458       7.0399
    5459       7.1867
    5460       6.8170
    5461       6.9597
    5462       6.3947
    5463       6.4322
    5464       6.8803
    5465       6.2441
    5466       6.8989
    5467       6.2995
    5468       6.2960
    5469       6.8613
    5470       7.0547
    5471       6.5458
    5472       6.6521
    5473       7.0265
    5474       7.6077
    5475       7.0787
    5476       7.2127
    5477       6.2917
    5478       7.0648
    5479       6.9275
    5480       6.8051
    5481       7.4941
    5482       7.0087
    5483       7.3944
    5484       7.5723
    5485       7.1416
    5486       7.5481
    5487       6.9185
    5488       7.4614
    5489       6.9353
    5490       7.8273
    5491       8.2751
    5492       8.1694
    5493       8.4864
    5494       8.8979
    5495       7.2910
    5496       7.4304
    5497       7.4084
    5498       8.2695
    5499       7.7687
    5500       7.0209
    5501       7.7950
    5502       7.8134
    5503       7.6588
    5504       7.4022
    5505       7.2846
    5506       7.4371
    5507       8.0506
    5508       7.5046
    5509       7.2540
    5510       7.3849
    5511       7.2115
    5512       7.3948
    5513       6.8920
    5514       7.2428
    5515       7.3983
    5516       7.2740
    5517       7.2644
    5518       7.6430
    5519       8.2625
    5520       7.4556
    5521       8.1757
    5522       7.7772
    5523       8.0941
    5524       8.1589
    5525       8.2940
    5526       8.5962
    5527       8.0395
    5528       7.2521
    5529       7.6018
    5530       7.1563
    5531       7.5091
    5532       6.7437
    5533       7.0441
    5534       7.2270
    5535       7.5562
    5536       7.5793
    5537       7.7340
    5538       7.2372
    5539       6.8022
    5540       7.1784
    5541       7.2928
    5542       7.1771
    5543       6.6318
    5544       6.9947
    5545       6.9606
    5546       7.2734
    5547       7.1365
    5548       6.8860
    5549       7.5593
    5550       7.3468
    5551       7.2699
    5552       7.6162
    5553       7.0205
    5554       6.9137
    5555       7.1129
    5556       6.7398
    5557       7.3576
    5558       7.7488
    5559       7.1952
    5560       7.7197
    5561       7.6465
    5562       7.6563
    5563       7.8012
    5564       7.5090
    5565       6.9190
    5566       7.1035
    5567       7.4184
    5568       7.2069
    5569       7.8713
    5570       7.9094
    5571       7.8651
    5572       8.0329
    5573       8.2659
    5574       7.2255
    5575       7.4958
    5576       6.9827
    5577       7.0158
    5578       7.0702
    5579       7.9270
    5580       7.0100
    5581       7.6814
    5582       7.2492
    5583       7.5275
    5584       7.7095
    5585       7.3961
    5586       7.6965
    5587       7.0042
    5588       7.3528
    5589       6.3190
    5590       6.9653
    5591       6.4832
    5592       7.1518
    5593       6.4255
    5594       6.5649
    5595       6.8750
    5596       7.1990
    5597       7.2168
    5598       6.8991
    5599       7.0270
    5600       7.2581
    5601       7.8606
    5602       7.1937
    5603       7.4096
    5604       7.2582
    5605       7.0975
    5606       7.5288
    5607       7.6638
    5608       7.7598
    5609       7.7692
    5610       7.7682
    5611       7.6475
    5612       7.6011
    5613       7.6971
    5614       7.1677
    5615       7.6733
    5616       7.7550
    5617       7.3943
    5618       8.0934
    5619       7.6209
    5620       7.6192
    5621       7.4171
    5622       7.4765
    5623       8.0117
    5624       7.8176
    5625       7.8614
    5626       6.9924
    5627       6.9784
    5628       6.0961
    5629       6.1912
    5630       6.6990
    5631       6.1523
    5632       6.4808
    5633       6.7878
    5634       6.5794
    5635       6.7783
    5636       6.5170
    5637       7.2511
    5638       7.1442
    5639       7.1065
    5640       6.9361
    5641       6.7358
    5642       6.7158
    5643       6.8378
    5644       6.8259
    5645       6.3705
    5646       6.6671
    5647       6.8060
    5648       7.2023
    5649       6.3965
    5650       6.4967
    5651       6.3469
    5652       6.9350
    5653       6.5387
    5654       6.4269
    5655       6.5350
    5656       6.6802
    5657       6.2592
    5658       6.3843
    5659       6.7628
    5660       6.9057
    5661       6.5353
    5662       6.8279
    5663       7.1038
    5664       6.4525
    5665       6.4014
    5666       6.6442
    5667       7.5707
    5668       6.7570
    5669       6.0848
    5670       6.6022
    5671       6.1423
    5672       6.0568
    5673       6.9061
    5674       6.4699
    5675       6.4371
    5676       6.4673
    5677       6.6094
    5678       6.3321
    5679       6.7338
    5680       6.3963
    5681       6.1171
    5682       6.6288
    5683       6.1770
    5684       6.4158
    5685       6.3078
    5686       6.2207
    5687       6.0132
    5688       6.3780
    5689       6.5145
    5690       6.1395
    5691       6.1785
    5692       6.7962
    5693       6.3602
    5694       6.3965
    5695       6.6242
    5696       6.5644
    5697       5.8699
    5698       6.6601
    5699       6.7817
    5700       6.6303
    5701       6.8205
    5702       6.3956
    5703       6.4342
    5704       6.6637
    5705       6.5523
    5706       6.3776
    5707       6.1128
    5708       6.8542
    5709       6.4812
    5710       6.2158
    5711       6.5353
    5712       6.4745
    5713       6.5086
    5714       6.6943
    5715       6.9254
    5716       6.3772
    5717       6.8109
    5718       6.4834
    5719       6.7170
    5720       6.4075
    5721       6.2700
    5722       6.7100
    5723       6.5386
    5724       6.6142
    5725       6.4044
    5726       6.7227
    5727       6.1078
    5728       6.2730
    5729       6.2142
    5730       6.2023
    5731       5.9185
    5732       6.2274
    5733       5.7717
    5734       6.1961
    5735       6.4908
    5736       6.4232
    5737       6.3064
    5738       6.2234
    5739       6.3744
    5740       6.3402
    5741       6.6929
    5742       6.3710
    5743       6.4116
    5744       6.0966
    5745       6.4194
    5746       6.6243
    5747       6.7294
    5748       6.6973
    5749       6.2981
    5750       6.3630
    5751       6.2884
    5752       7.0789
    5753       6.4217
    5754       6.5114
    5755       6.4887
    5756       6.9574
    5757       6.6772
    5758       7.3120
    5759       6.6362
    5760       6.7212
    5761       6.6142
    5762       6.5900
    5763       6.7886
    5764       6.5025
    5765       6.7003
    5766       6.2957
    5767       6.6206
    5768       6.2885
    5769       6.7779
    5770       7.0288
    5771       6.9063
    5772       7.0180
    5773       6.7648
    5774       6.9144
    5775       6.5587
    5776       6.3428
    5777       6.2783
    5778       6.8052
    5779       6.3491
    5780       6.9853
    5781       6.4604
    5782       6.7236
    5783       6.6363
    5784       6.5087
    5785       6.2648
    5786       6.2319
    5787       6.6375
    5788       6.3597
    5789       6.1812
    5790       6.6039
    5791       6.2891
    5792       6.4322
    5793       6.5711
    5794       6.6430
    5795       6.3104
    5796       6.0574
    5797       6.9386
    5798       6.4277
    5799       6.2899
    5800       6.5708
    5801       6.0288
    5802       6.3385
    5803       6.3643
    5804       6.5820
    5805       6.3541
    5806       6.3698
    5807       6.6191
    5808       6.8557
    5809       6.3329
    5810       6.4999
    5811       7.2950
    5812       6.8855
    5813       6.7319
    5814       7.0881
    5815       6.5388
    5816       6.2940
    5817       6.4928
    5818       6.4102
    5819       7.0511
    5820       6.6725
    5821       6.4232
    5822       6.7548
    5823       6.6045
    5824       6.3282
    5825       6.4903
    5826       6.5295
    5827       6.6065
    5828       6.8710
    5829       6.6140
    5830       6.7968
    5831       6.7039
    5832       6.3508
    5833       6.8885
    5834       6.4656
    5835       6.5838
    5836       6.4916
    5837       6.6524
    5838       6.3622
    5839       6.4675
    5840       6.7995
    5841       7.3011
    5842       6.9446
    5843       6.5344
    5844       6.5633
    5845       6.4613
    5846       6.7074
    5847       6.2311
    5848       6.8291
    5849       6.6815
    5850       6.8896
    5851       7.2406
    5852       6.5166
    5853       6.5795
    5854       6.5762
    5855       6.6663
    5856       6.2544
    5857       6.6197
    5858       6.5663
    5859       6.7724
    5860       6.6101
    5861       6.4376
    5862       6.6505
    5863       6.4752
    5864       6.5341
    5865       6.5628
    5866       6.5252
    5867       6.5521
    5868       6.8962
    5869       7.2521
    5870       6.9011
    5871       6.7602
    5872       6.6025
    5873       6.6264
    5874       6.7806
    5875       7.0019
    5876       6.7443
    5877       6.7700
    5878       7.2677
    5879       6.8059
    5880       6.9999
    5881       7.0769
    5882       7.0565
    5883       6.3396
    5884       6.7139
    5885       6.5791
    5886       6.9771
    5887       6.6127
    5888       7.3034
    5889       6.6710
    5890       7.6560
    5891       7.1044
    5892       7.7390
    5893       7.4518
    5894       7.2196
    5895       7.0101
    5896       7.4640
    5897       7.2743
    5898       7.5025
    5899       7.4271
    5900       7.9717
    5901       7.7058
    5902       7.3020
    5903       7.8369
    5904       7.1745
    5905       7.8827
    5906       6.8359
    5907       7.8746
    5908       7.8319
    5909       8.1275
    5910       8.0195
    5911       7.6089
    5912       7.5931
    5913       7.3361
    5914       6.9109
    5915       7.2769
    5916       7.5379
    5917       7.0655
    5918       7.4580
    5919       7.3456
    5920       7.5734
    5921       7.9114
    5922       7.7446
    5923       7.7791
    5924       7.9739
    5925       7.8121
    5926       7.9447
    5927       8.2932
    5928       7.6736
    5929       7.5527
    5930       7.3602
    5931       7.5067
    5932       7.7573
    5933       8.2235
    5934       7.8142
    5935       7.8711
    5936       7.9425
    5937       7.8538
    5938       7.6146
    5939       7.8965
    5940       7.6546
    5941       8.2070
    5942       7.9888
    5943       7.5649
    5944       7.5172
    5945       7.8290
    5946       7.2483
    5947       7.3033
    5948       7.7912
    5949       7.6939
    5950       7.8677
    5951       7.6590
    5952       7.9269
    5953       7.6517
    5954       8.2793
    5955       7.7283
    5956       7.9286
    5957       7.7355
    5958       7.9543
    5959       7.8822
    5960       7.9081
    5961       8.2194
    5962       8.5046
    5963       8.4864
    5964       8.4433
    5965       8.0146
    5966       7.9402
    5967       7.8853
    5968       7.7075
    5969       7.8137
    5970       7.4682
    5971       8.0634
    5972       7.8731
    5973       7.6066
    5974       8.0784
    5975       7.8989
    5976       8.1961
    5977       8.1541
    5978       7.2474
    5979       7.5416
    5980       7.9178
    5981       7.7204
    5982       8.0248
    5983       7.9795
    5984       8.3088
    5985       8.0252
    5986       8.2960
    5987       8.8061
    5988       9.0680
    5989       9.0208
    5990       7.7100
    5991       8.5720
    5992       8.7518
    5993       8.0906
    5994       8.3710
    5995       8.2643
    5996       7.8048
    5997       7.6567
    5998       7.8613
    5999       7.6934
    6000       7.6661
    6001       7.5400
    6002       7.7647
    6003       7.6617
    6004       7.7577
    6005       7.6761
    6006       7.6640
    6007       7.8130
    6008       7.5357
    6009       7.7425
    6010       7.7601
    6011       8.1213
    6012       7.5676
    6013       7.9266
    6014       7.7784
    6015       7.8002
    6016       7.9206
    6017       7.8501
    6018       7.6605
    6019       7.6256
    6020       7.6093
    6021       7.6069
    6022       7.7894
    6023       7.9197
    6024       7.9486
    6025       7.7305
    6026       7.7755
    6027       7.3745
    6028       7.4705
    6029       7.6442
    6030       7.7630
    6031       7.8203
    6032       7.6462
    6033       7.7895
    6034       7.7595
    6035       7.6840
    6036       8.2572
    6037       7.6761
    6038       7.9221
    6039       7.6982
    6040       7.9068
    6041       7.8553
    6042       8.2070
    6043       7.7356
    6044       7.9701
    6045       7.0936
    6046       7.8446
    6047       7.5664
    6048       8.0841
    6049       7.9224
    6050       7.8846
    6051       7.9127
    6052       8.0824
    6053       7.8884
    6054       8.0401
    6055       7.7841
    6056       7.8343
    6057       8.2968
    6058       8.0859
    6059       7.7838
    6060       8.0359
    6061       8.2786
    6062       8.4260
    6063       7.8535
    6064       7.8725
    6065       8.0936
    6066       8.3669
    6067       8.8340
    6068       8.6163
    6069       8.9140
    6070       8.8346
    6071       8.1292
    6072       8.5079
    6073       8.3627
    6074       8.3141
    6075       8.4001
    6076       7.7717
    6077       7.9965
    6078       7.7823
    6079       7.9067
    6080       8.3405
    6081       8.1880
    6082       8.2161
    6083       8.0246
    6084       8.0666
    6085       7.8792
    6086       8.0615
    6087       7.7871
    6088       7.9769
    6089       8.2240
    6090       8.1835
    6091       7.6305
    6092       7.9057
    6093       7.8489
    6094       7.9078
    6095       7.8711
    6096       7.8892
    6097       7.8677
    6098       7.7606
    6099       8.0111
    6100       8.3566
    6101       8.4120
    6102       8.0459
    6103       8.7368
    6104       8.4356
    6105       8.3752
    6106       8.5217
    6107       8.3849
    6108       8.1475
    6109       8.4049
    6110       7.6940
    6111       8.2859
    6112       7.7756
    6113       8.1553
    6114       7.8865
    6115       7.1213
    6116       7.4164
    6117       7.7296
    6118       7.8313
    6119       7.4984
    6120       7.3773
    6121       8.1449
    6122       7.6614
    6123       7.4789
    6124       8.0637
    6125       8.1067
    6126       7.6059
    6127       8.1246
    6128       7.8471
    6129       8.0131
    6130       8.1343
    6131       8.0477
    6132       7.9731
    6133       8.0182
    6134       8.1404
    6135       7.6935
    6136       7.9876
    6137       7.9319
    6138       7.6188
    6139       8.0011
    6140       7.7621
    6141       8.0569
    6142       7.9104
    6143       7.3234
    6144       8.3560
    6145       7.3552
    6146       7.1538
    6147       7.5582
    6148       7.9335
    6149       7.5700
    6150       7.9460
    6151       7.9801
    6152       8.0007
    6153       8.0353
    6154       7.5770
    6155       7.6943
    6156       7.9890
    6157       7.8982
    6158       7.9079
    6159       7.8458
    6160       8.3954
    6161       8.0989
    6162       7.9217
    6163       8.0581
    6164       7.5746
    6165       7.6474
    6166       7.8525
    6167       7.4348
    6168       7.9657
    6169       7.8397
    6170       8.1270
    6171       7.2962
    6172       7.8492
    6173       7.6475
    6174       7.8492
    6175       8.1716
    6176       7.9957
    6177       7.9765
    6178       8.4976
    6179       8.4929
    6180       9.0954
    6181       8.7910
    6182       9.4679
    6183       9.0500
    6184       8.9502
    6185       9.6649
    6186       9.2062
    6187       9.4104
    6188       8.9259
    6189       8.9227
    6190       8.9372
    6191       9.4308
    6192       9.5427
    6193       9.0031
    6194       8.8073
    6195       9.0131
    6196       9.8071
    6197       9.5840
    6198       9.3422
    6199       8.8738
    6200       8.5967
    6201       9.4001
    6202       9.4441
    6203       8.4379
    6204       8.2967
    6205       7.9502
    6206       8.1560
    6207       7.9505
    6208       7.7374
    6209       8.5569
    6210       7.2867
    6211       7.7591
    6212       7.7563
    6213       7.6954
    6214       8.0620
    6215       8.3935
    6216       8.2820
    6217       8.1555
    6218       7.2812
    6219       7.7003
    6220       7.8192
    6221       7.3863
    6222       8.5793
    6223       7.6303
    6224       7.3833
    6225       7.8225
    6226       7.8175
    6227       8.0680
    6228       7.9185
    6229       7.9547
    6230       7.8107
    6231       7.7873
    6232       7.9514
    6233       7.8127
    6234       8.0651
    6235       7.8924
    6236       7.7340
    6237       8.5238
    6238       7.9897
    6239       7.8573
    6240       7.4148
    6241       7.8341
    6242       7.9566
    6243       7.9025
    6244       8.0083
    6245       7.6848
    6246       7.6648
    6247       7.7957
    6248       7.8994
    6249       7.7411
    6250       7.7192
    6251       7.8306
    6252       7.5803
    6253       8.3921
    6254       8.3349
    6255       7.7776
    6256       7.8242
    6257       8.2243
    6258       8.5443
    6259       7.8274
    6260       8.1516
    6261       7.7879
    6262       8.2642
    6263       7.5721
    6264       8.5564
    6265       8.4345
    6266       7.8605
    6267       8.0921
    6268       8.3587
    6269       8.6004
    6270       8.0327
    6271       8.2028
    6272       8.5255
    6273       8.3086
    6274       8.6461
    6275       8.3287
    6276       8.6706
    6277       8.7666
    6278       7.9712
    6279       8.4343
    6280       8.5214
    6281       7.7908
    6282       7.9123
    6283       7.4625
    6284       8.0242
    6285       7.8851
    6286       8.0205
    6287       7.5025
    6288       7.3254
    6289       7.9101
    6290       7.6586
    6291       7.9043
    6292       8.0313
    6293       7.2438
    6294       7.3748
    6295       8.4628
    6296       7.2671
    6297       7.5324
    6298       7.8996
    6299       7.8186
    6300       8.1298
    6301       8.0587
    6302       7.4338
    6303       7.8513
    6304       7.8333
    6305       7.4322
    6306       7.4570
    6307       7.5405
    6308       7.8373
    6309       7.5914
    6310       7.2875
    6311       7.7270
    6312       7.6493
    6313       7.7076
    6314       7.6904
    6315       7.4120
    6316       7.3962
    6317       7.7768
    6318       7.4009
    6319       7.5626
    6320       7.4745
    6321       7.4387
    6322       7.5569
    6323       7.4986
    6324       7.5414
    6325       7.6741
    6326       7.4449
    6327       7.4147
    6328       7.3657
    6329       7.2727
    6330       7.7806
    6331       7.9267
    6332       7.8297
    6333       7.5296
    6334       7.5721
    6335       7.5535
    6336       7.9801
    6337       8.2486
    6338       7.5477
    6339       7.7996
    6340       7.8679
    6341       8.5024
    6342       8.0623
    6343       8.6744
    6344       9.1826
    6345       8.8198
    6346       8.7159
    6347       9.0532
    6348       9.4871
    6349       9.0916
    6350       8.1881
    6351       8.8823
    6352       8.8514
    6353       9.0451
    6354       9.0231
    6355       8.5153
    6356       8.2450
    6357       8.5641
    6358       9.0071
    6359       8.7602
    6360       8.6098
    6361       8.1122
    6362       8.5954
    6363       8.3861
    6364       8.3094
    6365       8.7491
    6366       8.2275
    6367       8.3186
    6368       8.0780
    6369       8.5625
    6370       8.1389
    6371       8.1810
    6372       7.6344
    6373       7.7762
    6374       7.6785
    6375       8.2092
    6376       7.8907
    6377       7.9256
    6378       7.9067
    6379       7.9934
    6380       7.7325
    6381       7.8319
    6382       7.4781
    6383       8.0022
    6384       7.8034
    6385       8.3975
    6386       8.5416
    6387       7.8914
    6388       8.1835
    6389       8.4130
    6390       8.4428
    6391       8.4040
    6392       8.3590
    6393       8.2326
    6394       8.1613
    6395       7.6273
    6396       8.0625
    6397       8.2605
    6398       7.9446
    6399       8.3807
    6400       7.8024
    6401       8.3016
    6402       7.9070
    6403       7.7123
    6404       8.3151
    6405       8.9462
    6406       7.7894
    6407       8.1921
    6408       7.6584
    6409       8.1564
    6410       7.5154
    6411       7.4458
    6412       8.5886
    6413       7.8482
    6414       7.9275
    6415       7.9531
    6416       7.8054
    6417       7.6500
    6418       7.9607
    6419       7.8177
    6420       7.9222
    6421       7.9625
    6422       7.6425
    6423       7.9228
    6424       7.8218
    6425       7.8922
    6426       7.8355
    6427       7.4829
    6428       7.9297
    6429       7.4817
    6430       8.2160
    6431       7.3984
    6432       8.4464
    6433       7.8510
    6434       7.8874
    6435       7.6159
    6436       7.7057
    6437       7.4978
    6438       8.2284
    6439       8.0000
    6440       7.5327
    6441       7.5101
    6442       8.1873
    6443       7.4927
    6444       7.7101
    6445       7.3004
    6446       7.4044
    6447       7.5938
    6448       7.2393
    6449       7.5458
    6450       7.4210
    6451       7.5227
    6452       7.9079
    6453       7.6175
    6454       7.7329
    6455       7.5740
    6456       7.9498
    6457       7.9285
    6458       8.0236
    6459       8.3187
    6460       7.3904
    6461       7.3708
    6462       7.6479
    6463       7.6793
    6464       7.7555
    6465       7.3510
    6466       7.6201
    6467       7.7766
    6468       7.6707
    6469       7.8124
    6470       7.6904
    6471       7.4465
    6472       7.5502
    6473       7.8431
    6474       7.4596
    6475       7.0610
    6476       7.3511
    6477       7.0822
    6478       7.2197
    6479       7.1919
    6480       7.4926
    6481       7.0359
    6482       7.3821
    6483       7.4698
    6484       7.5172
    6485       8.0693
    6486       7.4323
    6487       7.8471
    6488       7.6411
    6489       7.9166
    6490       7.9868
    6491       8.2546
    6492       8.0633
    6493       7.6660
    6494       7.8646
    6495       7.5515
    6496       7.5962
    6497       7.3392
    6498       7.6599
    6499       7.5371
    6500       7.9897
    6501       7.6061
    6502       8.0427
    6503       7.9633
    6504       7.1871
    6505       7.7324
    6506       7.6617
    6507       7.6025
    6508       7.5889
    6509       7.3770
    6510       7.9175
    6511       7.5029
    6512       7.8000
    6513       7.3460
    6514       7.6989
    6515       7.6456
    6516       7.3115
    6517       7.4984
    6518       7.3783
    6519       7.0761
    6520       7.0316
    6521       7.3447
    6522       7.2928
    6523       7.1363
    6524       6.8512
    6525       6.8300
    6526       6.8877
    6527       7.1772
    6528       7.8765
    6529       7.3934
    6530       7.7828
    6531       7.6719
    6532       8.4045
    6533       7.4084
    6534       7.6040
    6535       7.8560
    6536       7.4775
    6537       7.6343
    6538       7.4554
    6539       7.4661
    6540       7.7394
    6541       7.8983
    6542       7.4469
    6543       7.0412
    6544       7.6965
    6545       7.2177
    6546       7.5430
    6547       7.6643
    6548       7.3495
    6549       7.5022
    6550       7.6526
    6551       7.5305
    6552       7.1956
    6553       6.8950
    6554       7.0211
    6555       7.2459
    6556       7.1139
    6557       7.3941
    6558       7.3432
    6559       7.6269
    6560       7.1808
    6561       7.7576
    6562       8.0002
    6563       7.7640
    6564       7.7379
    6565       7.9629
    6566       7.6282
    6567       7.1957
    6568       7.7345
    6569       8.1722
    6570       7.7234
    6571       7.7624
    6572       7.5612
    6573       7.8702
    6574       7.2777
    6575       7.4078
    6576       8.0740
    6577       7.8201
    6578       7.7141
    6579       7.7675
    6580       7.5533
    6581       7.3678
    6582       7.4453
    6583       8.1389
    6584       7.9802
    6585       7.7412
    6586       7.7704
    6587       7.8190
    6588       8.2321
    6589       7.5726
    6590       7.8313
    6591       7.9396
    6592       7.5753
    6593       7.4567
    6594       7.1608
    6595       7.5638
    6596       7.6294
    6597       7.4855
    6598       7.3460
    6599       8.3865
    6600       8.0591
    6601       7.6167
    6602       7.4653
    6603       7.2830
    6604       7.3369
    6605       7.1887
    6606       7.6918
    6607       7.2550
    6608       8.2979
    6609       7.3442
    6610       7.3764
    6611       7.6969
    6612       7.5259
    6613       7.3825
    6614       7.4353
    6615       7.4408
    6616       7.2183
    6617       7.4235
    6618       7.2595
    6619       7.7478
    6620       7.8582
    6621       7.7743
    6622       7.8063
    6623       7.5457
    6624       7.5997
    6625       8.0180
    6626       7.6521
    6627       8.2405
    6628       7.2292
    6629       7.9139
    6630       7.5878
    6631       7.8445
    6632       7.9167
    6633       7.8071
    6634       7.7324
    6635       7.9969
    6636       8.0736
    6637       8.0589
    6638       8.1306
    6639       7.7853
    6640       7.7303
    6641       7.6370
    6642       7.5252
    6643       7.3172
    6644       7.6222
    6645       7.4411
    6646       7.6519
    6647       7.4086
    6648       7.9405
    6649       7.6391
    6650       7.4839
    6651       7.6351
    6652       7.9796
    6653       7.3148
    6654       7.5915
    6655       7.2722
    6656       7.4212
    6657       7.1761
    6658       7.1935
    6659       7.0816
    6660       7.2759
    6661       7.0499
    6662       7.2046
    6663       7.3534
    6664       7.3356
    6665       7.2360
    6666       7.5879
    6667       7.4065
    6668       7.3897
    6669       7.5380
    6670       7.4824
    6671       7.1256
    6672       7.7210
    6673       7.4321
    6674       7.5305
    6675       7.7002
    6676       7.8547
    6677       7.9968
    6678       7.4753
    6679       7.5991
    6680       7.1678
    6681       7.7121
    6682       7.3995
    6683       7.3098
    6684       7.3405
    6685       7.1887
    6686       7.2554
    6687       7.5773
    6688       7.5046
    6689       7.0986
    6690       7.3511
    6691       7.8957
    6692       7.5989
    6693       7.3352
    6694       8.0823
    6695       7.5080
    6696       7.3546
    6697       7.2462
    6698       7.3211
    6699       7.6882
    6700       7.3469
    6701       7.4701
    6702       7.3852
    6703       7.3988
    6704       8.0820
    6705       7.4026
    6706       7.8922
    6707       7.2532
    6708       7.5023
    6709       7.4629
    6710       7.3239
    6711       7.5740
    6712       7.4190
    6713       7.6910
    6714       7.3718
    6715       7.2992
    6716       7.4504
    6717       7.3048
    6718       7.2783
    6719       7.3370
    6720       7.6294
    6721       7.7528
    6722       7.3994
    6723       7.6594
    6724       8.0993
    6725       8.1995
    6726       7.9884
    6727       8.0646
    6728       7.8959
    6729       7.9748
    6730       7.5803
    6731       8.0342
    6732       7.9096
    6733       7.9868
    6734       7.3448
    6735       7.2851
    6736       7.6175
    6737       7.5284
    6738       8.4562
    6739       8.3589
    6740       7.6806
    6741       7.5617
    6742       7.3571
    6743       7.6887
    6744       7.6332
    6745       7.1568
    6746       7.4672
    6747       7.5801
    6748       7.6495
    6749       7.7021
    6750       7.5595
    6751       7.4222
    6752       7.5793
    6753       7.3937
    6754       7.5498
    6755       7.1464
    6756       7.4075
    6757       7.2705
    6758       7.2148
    6759       7.1199
    6760       7.2438
    6761       7.4641
    6762       7.1657
    6763       6.8531
    6764       6.8574
    6765       6.9139
    6766       6.8195
    6767       7.1333
    6768       7.3268
    6769       6.9029
    6770       7.2117
    6771       7.9447
    6772       7.3041
    6773       7.6267
    6774       7.3381
    6775       7.1491
    6776       7.4439
    6777       7.8834
    6778       7.0748
    6779       7.3359
    6780       7.3918
    6781       7.1098
    6782       7.0731
    6783       7.6477
    6784       7.7892
    6785       7.4732
    6786       7.4181
    6787       7.5986
    6788       7.2300
    6789       7.4305
    6790       7.6019
    6791       7.3078
    6792       7.5859
    6793       7.7383
    6794       7.0281
    6795       7.4589
    6796       7.3395
    6797       7.4832
    6798       7.5227
    6799       7.3298
    6800       7.4547
    6801       6.5977
    6802       7.6632
    6803       7.2514
    6804       7.3876
    6805       7.7585
    6806       7.3669
    6807       7.3426
    6808       7.6864
    6809       7.9925
    6810       7.9180
    6811       7.5543
    6812       7.9557
    6813       7.7567
    6814       7.4565
    6815       7.9681
    6816       7.7954
    6817       7.7956
    6818       7.5056
    6819       7.7577
    6820       7.6783
    6821       8.3319
    6822       7.6646
    6823       7.7839
    6824       7.4216
    6825       7.4987
    6826       7.3521
    6827       7.2482
    6828       7.4251
    6829       7.5274
    6830       7.4630
    6831       7.5153
    6832       7.7352
    6833       7.5566
    6834       7.5124
    6835       7.5052
    6836       7.4594
    6837       7.5860
    6838       7.3623
    6839       7.3187
    6840       7.5741
    6841       7.4854
    6842       7.4930
    6843       7.9228
    6844       8.1399
    6845       7.4009
    6846       7.2676
    6847       7.2768
    6848       7.0483
    6849       7.2473
    6850       7.7099
    6851       7.7825
    6852       8.0870
    6853       7.7851
    6854       7.7354
    6855       7.1601
    6856       7.2591
    6857       7.4850
    6858       7.3178
    6859       7.4479
    6860       7.7063
    6861       7.7454
    6862       7.2445
    6863       7.7739
    6864       8.0236
    6865       8.0155
    6866       8.2641
    6867       7.4188
    6868       7.3691
    6869       7.2663
    6870       7.1085
    6871       7.1020
    6872       8.0536
    6873       7.9441
    6874       7.6172
    6875       7.8163
    6876       8.3682
    6877       7.8461
    6878       7.4858
    6879       7.7287
    6880       7.8643
    6881       7.7424
    6882       8.0896
    6883       7.8092
    6884       7.7583
    6885       8.0750
    6886       8.4418
    6887       7.9831
    6888       8.1995
    6889       8.4309
    6890       8.3662
    6891       7.8176
    6892       7.7250
    6893       8.0678
    6894       8.1103
    6895       8.0367
    6896       7.3660
    6897       7.5980
    6898       7.6882
    6899       7.5559
    6900       7.7380
    6901       7.9213
    6902       8.0227
    6903       7.4504
    6904       7.4646
    6905       7.3987
    6906       7.7533
    6907       7.2500
    6908       7.4775
    6909       7.2658
    6910       7.3392
    6911       7.1811
    6912       7.7335
    6913       7.5747
    6914       7.6124
    6915       7.6736
    6916       7.8887
    6917       7.0741
    6918       7.4331
    6919       7.6197
    6920       7.9684
    6921       7.3697
    6922       7.7496
    6923       7.4799
    6924       7.8178
    6925       7.3869
    6926       7.6582
    6927       7.4939
    6928       7.5180
    6929       7.0612
    6930       7.4648
    6931       7.4626
    6932       7.6102
    6933       7.0439
    6934       7.3606
    6935       7.5187
    6936       8.1823
    6937       7.5332
    6938       7.9578
    6939       7.6360
    6940       7.2404
    6941       7.3284
    6942       7.3187
    6943       7.5778
    6944       7.4288
    6945       7.1757
    6946       7.4054
    6947       7.2080
    6948       7.5046
    6949       7.7595
    6950       7.3586
    6951       7.5478
    6952       7.7467
    6953       7.3022
    6954       7.3842
    6955       7.4165
    6956       7.6992
    6957       7.5884
    6958       7.3626
    6959       7.6097
    6960       7.5251
    6961       7.5433
    6962       7.6563
    6963       7.5759
    6964       7.4508
    6965       7.4456
    6966       7.7551
    6967       7.2726
    6968       7.3777
    6969       7.6358
    6970       7.4350
    6971       7.5277
    6972       7.4860
    6973       7.5088
    6974       7.3119
    6975       7.7627
    6976       7.2890
    6977       7.6757
    6978       7.9138
    6979       7.6661
    6980       7.1657
    6981       7.4523
    6982       7.2140
    6983       7.5691
    6984       7.7236
    6985       7.7294
    6986       7.4448
    6987       7.0632
    6988       7.4880
    6989       7.2503
    6990       7.2951
    6991       7.5307
    6992       7.6236
    6993       7.5598
    6994       7.2998
    6995       7.5267
    6996       7.7687
    6997       7.4043
    6998       7.4928
    6999       7.3854
    7000       7.2474
    7001       6.9783
    7002       7.3878
    7003       7.3703
    7004       7.0098
    7005       7.6024
    7006       7.2107
    7007       7.0813
    7008       7.1837
    7009       6.9945
    7010       6.9335
    7011       7.3846
    7012       7.0516
    7013       7.5268
    7014       7.2803
    7015       7.1798
    7016       7.8748
    7017       7.1948
    7018       7.5297
    7019       7.2717
    7020       7.2648
    7021       7.4680
    7022       7.6627
    7023       7.4906
    7024       7.3211
    7025       7.3735
    7026       7.9130
    7027       7.4818
    7028       7.4651
    7029       7.2362
    7030       6.8893
    7031       7.3390
    7032       7.4999
    7033       7.3695
    7034       7.3518
    7035       7.4535
    7036       7.2448
    7037       7.5547
    7038       7.9664
    7039       7.3321
    7040       7.5058
    7041       7.5740
    7042       7.7498
    7043       7.5642
    7044       7.4264
    7045       7.5927
    7046       7.5068
    7047       7.8253
    7048       8.0023
    7049       8.2588
    7050       7.3751
    7051       7.7976
    7052       7.8663
    7053       7.5950
    7054       7.8125
    7055       7.2932
    7056       7.8257
    7057       7.9739
    7058       7.6109
    7059       7.6012
    7060       7.5072
    7061       7.5351
    7062       7.7322
    7063       8.0364
    7064       7.9803
    7065       8.1325
    7066       7.9331
    7067       7.9055
    7068       7.7605
    7069       7.6434
    7070       7.9790
    7071       7.5465
    7072       7.9360
    7073       8.1474
    7074       8.2840
    7075       7.7207
    7076       7.5810
    7077       8.3619
    7078       7.8384
    7079       7.7549
    7080       7.8880
    7081       7.9999
    7082       7.7457
    7083       8.1679
    7084       8.3017
    7085       8.4375
    7086       8.9908
    7087       8.1254
    7088       8.0543
    7089       7.5757
    7090       8.0228
    7091       8.3457
    7092       8.0589
    7093       7.9374
    7094       8.2471
    7095       8.0347
    7096       8.4572
    7097       8.6386
    7098       8.0478
    7099       8.3901
    7100       9.3047
    7101       8.1079
    7102       7.9130
    7103       9.1445
    7104       8.6266
    7105       8.4294
    7106       8.0853
    7107       8.2244
    7108       7.7841
    7109       7.9230
    7110       7.9661
    7111       7.4719
    7112       7.8792
    7113       7.7447
    7114       8.5326
    7115       8.2114
    7116       7.8700
    7117       8.2472
    7118       8.3485
    7119       8.3353
    7120       8.1831
    7121       8.4931
    7122       7.8333
    7123       8.2128
    7124       7.3859
    7125       7.4348
    7126       7.8625
    7127       7.8538
    7128       8.0260
    7129       8.3612
    7130       8.0182
    7131       8.0126
    7132       7.8327
    7133       7.6203
    7134       7.6827
    7135       7.7827
    7136       7.5663
    7137       8.4282
    7138       7.9504
    7139       8.3451
    7140       7.8157
    7141       7.2791
    7142       7.6143
    7143       7.7013
    7144       7.5850
    7145       7.9978
    7146       7.7282
    7147       8.3824
    7148       7.6396
    7149       7.7769
    7150       7.7192
    7151       7.5243
    7152       7.4134
    7153       7.9825
    7154       7.2093
    7155       8.3117
    7156       7.8552
    7157       8.1902
    7158       7.9008
    7159       8.3480
    7160       7.9726
    7161       8.5695
    7162       8.1543
    7163       8.0800
    7164       7.6672
    7165       8.0271
    7166       8.4924
    7167       8.2342
    7168       8.2142
    7169       7.8794
    7170       8.3684
    7171       7.7590
    7172       7.4417
    7173       8.3087
    7174       8.1565
    7175       8.1710
    7176       8.1228
    7177       8.1917
    7178       8.3908
    7179       7.9309
    7180       8.4622
    7181       7.6670
    7182       8.3176
    7183       8.1039
    7184       8.0176
    7185       8.2174
    7186       8.1476
    7187       8.8649
    7188       8.9497
    7189       8.4314
    7190       8.1220
    7191       7.8544
    7192       8.6983
    7193       8.4276
    7194       8.2675
    7195       8.3485
    7196       7.9027
    7197       8.8114
    7198       8.9183
    7199       8.2711
    7200       8.1398
    7201       7.9712
    7202       7.4948
    7203       7.4824
    7204       7.8213
    7205       8.3956
    7206       8.1397
    7207       8.9956
    7208       8.2408
    7209       9.0276
    7210       8.4694
    7211       8.8632
    7212       9.0395
    7213       8.7863
    7214       9.1915
    7215       8.4565
    7216       8.2557
    7217       8.2836
    7218       8.4934
    7219       8.1706
    7220       8.9732
    7221       8.7812
    7222       8.0221
    7223       7.9898
    7224       7.9846
    7225       8.5408
    7226       8.9027
    7227       7.9668
    7228       8.3974
    7229       7.7211
    7230       8.2329
    7231       8.3865
    7232       8.2337
    7233       8.2387
    7234       8.3051
    7235       8.9633
    7236       9.2962
    7237       8.6082
    7238       8.0075
    7239       8.0613
    7240       8.0325
    7241       7.9798
    7242       7.9537
    7243       8.4817
    7244       8.3486
    7245       7.7439
    7246       8.0427
    7247       7.6131
    7248       8.2930
    7249       7.8851
    7250       7.8750
    7251       7.5690
    7252       8.2070
    7253       7.9299
    7254       7.4787
    7255       8.2250
    7256       7.9760
    7257       7.6791
    7258       8.2831
    7259       7.2027
    7260       6.8184
    7261       7.3806
    7262       7.5447
    7263       7.4859
    7264       7.5956
    7265       7.5471
    7266       7.7317
    7267       7.9252
    7268       7.9712
    7269       7.9021
    7270       8.2622
    7271       7.6784
    7272       8.1423
    7273       8.2147
    7274       7.8281
    7275       8.7416
    7276       8.3737
    7277       8.3604
    7278       8.2156
    7279       8.3098
    7280       7.9675
    7281       8.6677
    7282       8.4917
    7283       7.9429
    7284       8.1902
    7285       8.6868
    7286       8.1704
    7287       7.7372
    7288       8.3286
    7289       9.0586
    7290       8.5122
    7291       8.6751
    7292       7.6566
    7293       8.7749
    7294       8.1030
    7295       8.5819
    7296       8.5847
    7297       8.4549
    7298       8.4724
    7299       8.4931
    7300       7.9800
    7301       8.4089
    7302       7.7546
    7303       8.2808
    7304       7.7689
    7305       7.8706
    7306       7.6863
    7307       8.2407
    7308       8.3768
    7309       8.9323
    7310       9.2503
    7311       8.3641
    7312       8.8012
    7313       8.9691
    7314       8.1142
    7315       8.5188
    7316       8.6803
    7317       8.7973
    7318       8.7713
    7319       8.6888
    7320       8.5355
    7321       8.1893
    7322       8.2689
    7323       7.9070
    7324       7.5961
    7325       7.8716
    7326       7.6761
    7327       7.6317
    7328       7.4436
    7329       7.8592
    7330       7.8950
    7331       7.9915
    7332       7.5765
    7333       7.8564
    7334       8.0222
    7335       7.6479
    7336       7.6190
    7337       8.3449
    7338       7.5891
    7339       7.8037
    7340       8.4222
    7341       8.2480
    7342       8.0865
    7343       8.2276
    7344       7.9945
    7345       7.8782
    7346       7.5547
    7347       7.5225
    7348       7.3266
    7349       7.7719
    7350       7.5188
    7351       7.1512
    7352       7.5858
    7353       7.0956
    7354       7.2466
    7355       7.6481
    7356       7.7804
    7357       7.1844
    7358       7.1098
    7359       6.8930
    7360       7.3919
    7361       7.3269
    7362       7.2722
    7363       6.8069
    7364       6.9061
    7365       6.9764
    7366       7.6904
    7367       7.4711
    7368       7.4497
    7369       7.1317
    7370       7.0884
    7371       6.8760
    7372       6.8657
    7373       7.0952
    7374       7.1492
    7375       7.1320
    7376       7.1707
    7377       7.2591
    7378       7.5886
    7379       7.4271
    7380       6.9800
    7381       7.1843
    7382       7.5599
    7383       7.2405
    7384       7.1093
    7385       7.5094
    7386       7.1493
    7387       7.5093
    7388       7.3188
    7389       7.7467
    7390       7.8372
    7391       7.7911
    7392       8.4437
    7393       7.8155
    7394       8.0085
    7395       7.8512
    7396       7.5679
    7397       7.6950
    7398       7.5945
    7399       7.3388
    7400       7.7708
    7401       7.7364
    7402       7.5312
    7403       7.7506
    7404       7.5464
    7405       7.4603
    7406       7.3278
    7407       7.5072
    7408       7.6665
    7409       7.6104
    7410       8.0939
    7411       7.4375
    7412       6.9813
    7413       7.7397
    7414       7.5016
    7415       8.0230
    7416       8.7513
    7417       7.9582
    7418       7.7583
    7419       8.0685
    7420       7.8015
    7421       8.0455
    7422       7.9074
    7423       7.6374
    7424       7.6671
    7425       7.4644
    7426       8.0769
    7427       7.6885
    7428       7.9242
    7429       7.9942
    7430       7.9672
    7431       7.8086
    7432       7.8783
    7433       7.9050
    7434       7.9616
    7435       7.8124
    7436       8.1402
    7437       7.9121
    7438       7.8362
    7439       7.6921
    7440       7.8322
    7441       7.9668
    7442       7.8401
    7443       8.3403
    7444       8.3038
    7445       8.2946
    7446       7.8208
    7447       8.1393
    7448       8.5617
    7449       8.2512
    7450       8.0673
    7451       7.8204
    7452       7.5383
    7453       7.8135
    7454       7.7687
    7455       8.0913
    7456       8.0730
    7457       7.5373
    7458       7.5445
    7459       8.0337
    7460       7.6793
    7461       7.5426
    7462       7.6389
    7463       7.4833
    7464       8.3506
    7465       7.6555
    7466       8.0775
    7467       7.8345
    7468       8.0628
    7469       7.4482
    7470       7.1318
    7471       7.3982
    7472       7.9472
    7473       7.7312
    7474       7.8419
    7475       7.8870
    7476       7.9010
    7477       8.3133
    7478       7.7960
    7479       7.8015
    7480       8.4267
    7481       8.1226
    7482       8.2264
    7483       7.5037
    7484       7.8330
    7485       7.8477
    7486       7.4885
    7487       8.1912
    7488       7.7285
    7489       7.9661
    7490       7.8831
    7491       7.6637
    7492       7.8791
    7493       7.7479
    7494       7.6867
    7495       7.6212
    7496       8.7151
    7497       8.1974
    7498       7.7295
    7499       8.5503
    7500       8.5090
    7501       7.9153
    7502       8.6047
    7503       7.9488
    7504       8.3019
    7505       7.7519
    7506       7.8406
    7507       7.9979
    7508       8.5522
    7509       7.7899
    7510       8.0713
    7511       7.7909
    7512       7.4082
    7513       7.5712
    7514       7.5936
    7515       7.6738
    7516       7.5424
    7517       7.0370
    7518       7.7999
    7519       7.5790
    7520       7.6138
    7521       7.8235
    7522       8.2623
    7523       7.7599
    7524       7.3250
    7525       8.0172
    7526       7.4781
    7527       7.6741
    7528       7.9100
    7529       8.1270
    7530       7.3725
    7531       7.6829
    7532       7.8278
    7533       7.8348
    7534       7.8379
    7535       7.4131
    7536       7.8375
    7537       7.6388
    7538       7.7524
    7539       7.8238
    7540       8.0107
    7541       8.3133
    7542       8.4060
    7543       7.6660
    7544       7.6068
    7545       7.8307
    7546       7.8333
    7547       7.6898
    7548       8.3629
    7549       7.6804
    7550       8.1142
    7551       7.6179
    7552       7.8875
    7553       8.2904
    7554       8.4734
    7555       8.0156
    7556       7.8109
    7557       7.7380
    7558       7.6727
    7559       7.6902
    7560       8.0983
    7561       7.9158
    7562       7.7955
    7563       7.5142
    7564       7.5985
    7565       7.7608
    7566       7.5033
    7567       7.6063
    7568       8.0147
    7569       8.1952
    7570       8.2099
    7571       7.8602
    7572       7.6398
    7573       7.6403
    7574       7.5616
    7575       7.9784
    7576       7.4217
    7577       7.7502
    7578       7.6399
    7579       7.8463
    7580       7.5860
    7581       7.9139
    7582       8.0481
    7583       8.5251
    7584       8.1671
    7585       8.0598
    7586       7.6161
    7587       7.7028
    7588       7.9046
    7589       7.4492
    7590       7.2763
    7591       7.7707
    7592       8.1199
    7593       7.8658
    7594       7.9465
    7595       7.9232
    7596       7.5675
    7597       7.6304
    7598       7.5669
    7599       7.4753
    7600       7.5685
    7601       8.1269
    7602       7.8617
    7603       8.1501
    7604       8.0199
    7605       7.6131
    7606       7.9409
    7607       7.6908
    7608       7.6225
    7609       7.4387
    7610       7.5094
    7611       7.7471
    7612       7.3354
    7613       8.1501
    7614       7.3572
    7615       7.6396
    7616       7.5052
    7617       7.4906
    7618       7.1628
    7619       7.7584
    7620       7.5525
    7621       7.1425
    7622       7.3551
    7623       7.9031
    7624       7.0892
    7625       7.5988
    7626       7.4541
    7627       7.3687
    7628       7.9227
    7629       7.6821
    7630       7.8848
    7631       7.6166
    7632       7.5392
    7633       7.7539
    7634       7.3587
    7635       7.4606
    7636       7.6056
    7637       7.6347
    7638       7.7820
    7639       7.8670
    7640       6.9943
    7641       7.7976
    7642       7.9823
    7643       7.7807
    7644       8.0312
    7645       7.8662
    7646       7.6873
    7647       7.9273
    7648       7.8895
    7649       8.2110
    7650       8.6768
    7651       8.4542
    7652       8.1254
    7653       8.1061
    7654       7.6727
    7655       7.9439
    7656       8.0535
    7657       8.3319
    7658       8.1915
    7659       8.4266
    7660       8.8605
    7661       9.0234
    7662       8.1192
    7663       8.2551
    7664       7.6714
    7665       8.3072
    7666       7.7614
    7667       8.0576
    7668       8.1688
    7669       8.0960
    7670       8.6135
    7671       8.0943
    7672       8.0993
    7673       8.0101
    7674       8.0059
    7675       7.9863
    7676       8.0052
    7677       8.4950
    7678       7.9747
    7679       7.8382
    7680       8.6444
    7681       8.3470
    7682       8.3395
    7683       8.0276
    7684       8.3360
    7685       9.0303
    7686       8.8709
    7687       8.2809
    7688       8.5372
    7689       8.2060
    7690       8.4343
    7691       8.6147
    7692       8.2476
    7693       7.6756
    7694       8.3453
    7695       7.6732
    7696       8.5361
    7697       8.5715
    7698       8.7342
    7699       8.3466
    7700       9.3268
    7701       9.0101
    7702       8.9437
    7703       9.0516
    7704       8.1102
    7705       8.3495
    7706       8.4418
    7707       8.1911
    7708       8.7243
    7709       9.1508
    7710       8.6035
    7711       8.6355
    7712       8.2762
    7713       8.5979
    7714       8.2940
    7715       7.8669
    7716       8.2997
    7717       8.4615
    7718       8.9200
    7719       9.1166
    7720       8.9736
    7721       8.7878
    7722       8.4232
    7723       8.3380
    7724       8.1637
    7725       8.7444
    7726       8.4417
    7727       8.2877
    7728       8.1730
    7729       7.8335
    7730       7.9737
    7731       7.8448
    7732       7.6296
    7733       7.9533
    7734       7.7922
    7735       7.7815
    7736       7.5213
    7737       7.3841
    7738       7.7270
    7739       8.0831
    7740       8.1921
    7741       8.2535
    7742       7.8753
    7743       7.6296
    7744       8.0231
    7745       8.0736
    7746       7.5270
    7747       7.8280
    7748       7.7756
    7749       7.2223
    7750       8.0080
    7751       7.7506
    7752       7.5732
    7753       7.6573
    7754       7.1149
    7755       7.5126
    7756       7.8235
    7757       7.8295
    7758       7.9474
    7759       8.4585
    7760       7.9405
    7761       8.2633
    7762       8.0480
    7763       8.6018
    7764       8.1570
    7765       8.1824
    7766       8.5200
    7767       8.2083
    7768       8.7282
    7769       8.3285
    7770       8.2008
    7771       8.0734
    7772       7.8432
    7773       7.7310
    7774       7.8277
    7775       7.5992
    7776       8.6046
    7777       7.8282
    7778       7.7220
    7779       7.5676
    7780       7.6267
    7781       8.1863
    7782       8.0562
    7783       8.0917
    7784       8.8427
    7785       8.1606
    7786       8.1475
    7787       7.7522
    7788       8.0881
    7789       7.7198
    7790       7.9988
    7791       8.5936
    7792       8.5545
    7793       8.1520
    7794       8.3940
    7795       8.2741
    7796       8.5551
    7797       8.1416
    7798       8.2158
    7799       8.2717
    7800       7.8791
    7801       8.0764
    7802       8.6815
    7803       8.0913
    7804       7.8416
    7805       7.9689
    7806       8.6826
    7807       8.2006
    7808       8.3293
    7809       7.8918
    7810       8.0119
    7811       8.3364
    7812       8.1260
    7813       8.4661
    7814       8.0949
    7815       7.6400
    7816       7.5683
    7817       8.1309
    7818       8.1130
    7819       7.6150
    7820       7.7857
    7821       7.7670
    7822       7.8214
    7823       7.7704
    7824       7.7159
    7825       8.0870
    7826       7.8587
    7827       8.2726
    7828       7.6515
    7829       8.5365
    7830       8.8337
    7831       8.5008
    7832       8.3717
    7833       8.6525
    7834       8.6107
    7835       8.8681
    7836       8.4225
    7837       8.8841
    7838       9.1985
    7839       8.7638
    7840       8.7499
    7841       8.8043
    7842       8.1990
    7843       8.3939
    7844       8.2917
    7845       8.3010
    7846       8.6257
    7847       8.9983
    7848       8.6252
    7849       8.3885
    7850       8.9940
    7851       8.1570
    7852       8.6175
    7853       8.8618
    7854       8.6365
    7855       8.5357
    7856       8.2832
    7857       8.0529
    7858       7.9101
    7859       7.8238
    7860       8.6998
    7861       8.2090
    7862       8.1094
    7863       8.2084
    7864       7.8574
    7865       7.7055
    7866       7.6629
    7867       7.8845
    7868       8.2202
    7869       8.0469
    7870       8.1091
    7871       8.0142
    7872       7.5400
    7873       8.1012
    7874       8.1843
    7875       8.0873
    7876       8.3769
    7877       8.4982
    7878       9.0516
    7879       8.4289
    7880       8.8369
    7881       8.2588
    7882       8.2947
    7883       8.2976
    7884       8.0026
    7885       8.4859
    7886       8.6751
    7887       8.7183
    7888       8.2777
    7889       8.7236
    7890       8.8666
    7891       8.7579
    7892       8.4913
    7893       7.8527
    7894       7.8762
    7895       8.2748
    7896       8.2123
    7897       8.2391
    7898       7.9942
    7899       8.5638
    7900       8.1919
    7901       8.3498
    7902       8.3457
    7903       8.0963
    7904       8.3045
    7905       7.6761
    7906       7.5859
    7907       8.5154
    7908       8.0629
    7909       8.1924
    7910       8.4014
    7911       8.0493
    7912       8.1974
    7913       8.3800
    7914       8.9789
    7915       8.4730
    7916       8.7212
    7917       8.4127
    7918       9.0510
    7919       8.6447
    7920       8.7460
    7921       8.6685
    7922       8.7066
    7923       8.2320
    7924       7.8343
    7925       7.8069
    7926       8.0964
    7927       8.3721
    7928       8.2394
    7929       8.4813
    7930       8.9887
    7931       8.9353
    7932       8.9090
    7933       8.0289
    7934       8.0298
    7935       7.8931
    7936       8.2073
    7937       7.8516
    7938       8.4248
    7939       8.2401
    7940       8.3248
    7941       8.5120
    7942       8.6152
    7943       8.8998
    7944       8.6420
    7945       8.8714
    7946       8.4113
    7947       8.6140
    7948       8.3501
    7949       8.3925
    7950       7.8771
    7951       8.0308
    7952       8.5923
    7953       7.9372
    7954       9.4385
    7955       8.1655
    7956       8.3804
    7957       8.5861
    7958       8.0568
    7959       8.0785
    7960       8.4073
    7961       8.2297
    7962       7.9418
    7963       8.4512
    7964       7.8688
    7965       8.3805
    7966       8.5302
    7967       8.0735
    7968       7.8773
    7969       8.2886
    7970       8.2355
    7971       8.0489
    7972       7.7993
    7973       8.7114
    7974       7.6801
    7975       7.8912
    7976       8.1544
    7977       7.9136
    7978       8.0316
    7979       8.6457
    7980       8.0516
    7981       7.8396
    7982       7.8688
    7983       8.0739
    7984       8.0315
    7985       8.2583
    7986       8.3380
    7987       7.9035
    7988       7.8447
    7989       8.3919
    7990       7.8324
    7991       8.1270
    7992       7.9477
    7993       8.1399
    7994       8.0575
    7995       8.5458
    7996       7.9829
    7997       8.0198
    7998       8.0154
    7999       7.6700
    8000       7.9235
    8001       8.7703
    8002       7.9947
    8003       8.0462
    8004       8.2680
    8005       8.2356
    8006       8.2941
    8007       7.9927
    8008       7.8837
    8009       8.4843
    8010       7.8643
    8011       7.9846
    8012       8.9103
    8013       8.4716
    8014       8.4369
    8015       8.6115
    8016       8.2392
    8017       8.6495
    8018       8.5100
    8019       8.7872
    8020       8.5626
    8021       9.3340
    8022       8.4047
    8023       8.0661
    8024       7.8063
    8025       8.3715
    8026       8.5500
    8027       8.0692
    8028       8.3273
    8029       8.0695
    8030       7.7903
    8031       8.2580
    8032       8.3977
    8033       8.4381
    8034       8.9925
    8035       8.5970
    8036       8.6991
    8037       8.3436
    8038       8.3164
    8039       8.8514
    8040       8.6700
    8041       8.3280
    8042       8.0930
    8043       7.9902
    8044       8.4000
    8045       8.0528
    8046       7.7842
    8047       9.2666
    8048       8.6491
    8049       8.8549
    8050       9.2672
    8051       9.1519
    8052       8.3077
    8053       8.5436
    8054       8.2559
    8055       8.5643
    8056       8.6664
    8057       8.7869
    8058       8.8263
    8059       8.6150
    8060       8.8926
    8061       8.7913
    8062       9.4302
    8063       9.0942
    8064       8.5924
    8065       8.6505
    8066       8.8148
    8067       8.9123
    8068       8.4585
    8069       8.2717
    8070       7.5482
    8071       8.4042
    8072       8.1252
    8073       8.2110
    8074       8.5382
    8075       8.4727
    8076       8.2190
    8077       8.3035
    8078       7.9496
    8079       8.7561
    8080       8.5217
    8081       9.3154
    8082       8.8125
    8083       8.7320
    8084       8.4269
    8085       8.6065
    8086       8.0571
    8087       8.4889
    8088       8.4494
    8089       8.7636
    8090       8.7572
    8091       8.4512
    8092       8.6417
    8093       8.5200
    8094       7.9719
    8095       8.5261
    8096       8.3058
    8097       8.1316
    8098       8.6187
    8099       8.3348
    8100       8.8948
    8101       8.6255
    8102       8.1049
    8103       8.4781
    8104       8.3505
    8105       8.1880
    8106       8.4751
    8107       8.2414
    8108       8.5660
    8109       8.4071
    8110       8.4595
    8111       9.2480
    8112       9.0458
    8113       9.1155
    8114       8.6676
    8115       9.2293
    8116       8.6720
    8117       8.5453
    8118       8.8422
    8119       8.7910
    8120       8.6370
    8121       8.6606
    8122       8.2056
    8123       8.4736
    8124       8.2536
    8125       8.4262
    8126       8.1351
    8127       8.3321
    8128       8.4602
    8129       8.2873
    8130       7.8069
    8131       7.9182
    8132       8.2966
    8133       8.6830
    8134       8.3945
    8135       8.7369
    8136       7.9463
    8137       8.3906
    8138       8.1593
    8139       8.2685
    8140       9.4581
    8141       8.5361
    8142       7.9654
    8143       8.8579
    8144       8.8109
    8145       8.7802
    8146       8.9004
    8147       8.3278
    8148       8.9698
    8149       9.0800
    8150       8.9219
    8151       8.0683
    8152       8.6085
    8153       9.1420
    8154       9.5024
    8155       8.8492
    8156       8.8305
    8157       8.7814
    8158       8.8217
    8159       8.8261
    8160       8.6039
    8161       8.6909
    8162       8.9214
    8163       8.2830
    8164       8.3014
    8165       8.3020
    8166       8.8681
    8167       8.8819
    8168       8.1799
    8169       9.0379
    8170       8.5110
    8171       8.8588
    8172       8.5722
    8173       8.7968
    8174       8.2090
    8175       9.0489
    8176       9.2709
    8177       8.5624
    8178       8.7366
    8179       8.4932
    8180       8.8648
    8181       8.7891
    8182       9.1923
    8183       9.1552
    8184       9.1825
    8185       9.4128
    8186       8.6870
    8187       8.4948
    8188       7.9898
    8189       8.3886
    8190       9.2693
    8191       8.9425
    8192       8.9438
    8193       8.8082
    8194       9.2129
    8195       9.3619
    8196       9.8043
    8197       8.6432
    8198       8.6202
    8199       7.8417
    8200       8.4240
    8201       8.3933
    8202       8.6581
    8203       8.3194
    8204       9.0626
    8205       8.4687
    8206       7.8159
    8207       8.6572
    8208       8.4627
    8209       8.3618
    8210       8.0659
    8211       8.2913
    8212       8.6207
    8213       7.7285
    8214       8.5661
    8215       8.1106
    8216       8.0704
    8217       8.6550
    8218       8.6246
    8219       7.9311
    8220       8.5860
    8221       8.2185
    8222       8.0412
    8223       8.8439
    8224       8.5419
    8225       8.8596
    8226       8.8031
    8227       8.2194
    8228       8.2824
    8229       8.5615
    8230       8.7670
    8231       8.2736
    8232       8.4684
    8233       8.5080
    8234       8.0927
    8235       8.4906
    8236       8.2312
    8237       8.8705
    8238       8.8121
    8239       9.0544
    8240       8.3198
    8241       8.3244
    8242       8.1175
    8243       8.2018
    8244       8.7636
    8245       9.4323
    8246       9.0896
    8247       8.4275
    8248       8.0464
    8249       7.8254
    8250       8.1317
    8251       8.0814
    8252       8.5256
    8253       8.2104
    8254       8.2179
    8255       8.7330
    8256       9.0747
    8257       8.3646
    8258       8.9889
    8259       9.7923
    8260       8.5589
    8261       8.7744
    8262       8.8590
    8263       8.7762
    8264       8.8295
    8265       8.6527
    8266       8.2227
    8267       8.1696
    8268       8.3225
    8269       8.7443
    8270       8.6190
    8271       8.6432
    8272       8.8321
    8273       8.1072
    8274       8.5903
    8275       8.3672
    8276       8.4693
    8277       8.8560
    8278       8.6490
    8279       8.2970
    8280       8.1974
    8281       8.0551
    8282       8.1704
    8283       8.5507
    8284       8.1356
    8285       8.4019
    8286       8.7652
    8287       8.8290
    8288       9.1821
    8289       8.7531
    8290       8.7574
    8291       7.8754
    8292       8.4956
    8293       8.2380
    8294       8.2039
    8295       8.4991
    8296       8.5945
    8297       8.2452
    8298       8.0948
    8299       8.9685
    8300       8.8456
    8301       8.5264
    8302       8.3598
    8303       8.7386
    8304       8.7256
    8305       9.1490
    8306       8.9713
    8307       8.6005
    8308       8.3326
    8309       8.9732
    8310       8.7609
    8311       9.0374
    8312       8.8591
    8313       8.8277
    8314       9.3040
    8315       9.3065
    8316       9.1635
    8317       9.0570
    8318       8.7736
    8319       9.4848
    8320       9.0257
    8321       9.7968
    8322       9.8645
    8323       9.9309
    8324       9.1412
    8325       9.5214
    8326      10.3129
    8327      10.5778
    8328       9.3964
    8329       9.2241
    8330       9.7980
    8331       9.7967
    8332       9.2602
    8333       9.2777
    8334       9.4296
    8335       9.0057
    8336       9.0326
    8337       9.3990
    8338       8.6621
    8339       8.9594
    8340       9.3117
    8341       9.0947
    8342       9.3092
    8343       9.0901
    8344       8.6369
    8345       8.9377
    8346       8.8372
    8347       9.5185
    8348       8.8732
    8349       9.1922
    8350       9.6120
    8351       9.0567
    8352       8.8284
    8353       8.6801
    8354       8.4662
    8355       8.8865
    8356       8.8469
    8357       8.8255
    8358       8.8191
    8359       8.9327
    8360       9.3503
    8361       8.3957
    8362       8.2864
    8363       8.2487
    8364       8.4435
    8365       8.6122
    8366       9.0342
    8367       8.5999
    8368       8.7572
    8369       8.5913
    8370       8.2842
    8371       8.7436
    8372       8.8047
    8373       8.8968
    8374       8.9194
    8375       8.8577
    8376       8.9969
    8377       9.2990
    8378       9.0929
    8379       9.1435
    8380       8.7776
    8381       9.1899
    8382       8.4551
    8383       8.5052
    8384       8.9038
    8385       8.8392
    8386       8.5698
    8387       8.4029
    8388       8.4856
    8389       8.3792
    8390       8.0325
    8391       8.3491
    8392       8.1599
    8393       8.2582
    8394       8.3919
    8395       9.0061
    8396       9.1030
    8397       9.0246
    8398       8.8050
    8399       8.5311
    8400       8.4918
    8401       8.7771
    8402       8.4577
    8403       8.2390
    8404       8.5402
    8405       8.8243
    8406       8.7248
    8407       8.3016
    8408       8.6781
    8409       8.2308
    8410       8.2585
    8411       8.3106
    8412       8.0533
    8413       8.4714
    8414       8.3487
    8415       8.3710
    8416       8.0576
    8417       8.5308
    8418       8.5019
    8419       8.3977
    8420       8.3370
    8421       8.8817
    8422       8.4608
    8423       8.8729
    8424       8.9021
    8425       8.3851
    8426       8.0022
    8427       8.1835
    8428       8.5345
    8429       8.3919
    8430       8.4695
    8431       8.1073
    8432       7.9025
    8433       8.4941
    8434       8.2425
    8435       8.0401
    8436       8.1217
    8437       8.0583
    8438       8.2866
    8439       8.2197
    8440       8.0601
    8441       8.1399
    8442       8.6476
    8443       9.0044
    8444       8.1518
    8445       8.3682
    8446       8.3796
    8447       8.4511
    8448       8.3854
    8449       8.2891
    8450       8.1638
    8451       8.6453
    8452       8.3989
    8453       8.3561
    8454       8.1788
    8455       8.6553
    8456       7.8679
    8457       8.4303
    8458       8.3499
    8459       8.3898
    8460       8.4497
    8461       8.3415
    8462       8.5766
    8463       8.4401
    8464       8.5710
    8465       8.6377
    8466       8.8984
    8467       8.5733
    8468       8.6579
    8469       8.8997
    8470       8.7268
    8471       8.7214
    8472       8.8384
    8473       8.8654
    8474       8.8022
    8475       8.5664
    8476       8.4691
    8477       8.5507
    8478       8.6600
    8479       8.1051
    8480       8.5031
    8481       8.5023
    8482       8.1488
    8483       8.3718
    8484       8.5898
    8485       8.4554
    8486       8.5233
    8487       8.4235
    8488       8.2264
    8489       8.5307
    8490       8.1462
    8491       8.3856
    8492       8.4946
    8493       8.5991
    8494       8.9605
    8495       8.5456
    8496       8.5039
    8497       7.9193
    8498       8.4990
    8499       8.2242
    8500       9.0158
    8501       8.8417
    8502       8.4380
    8503       8.2942
    8504       8.3907
    8505       8.2162
    8506       8.2100
    8507       8.2917
    8508       8.9810
    8509       8.2944
    8510       8.3339
    8511       8.3902
    8512       8.4278
    8513       8.1219
    8514       8.8077
    8515       8.6179
    8516       8.5205
    8517       8.4487
    8518       8.5518
    8519       8.6445
    8520       8.6951
    8521       8.6004
    8522       8.5955
    8523       8.3836
    8524       8.2982
    8525       8.6246
    8526       8.6208
    8527       8.5433
    8528       8.9822
    8529       8.7916
    8530       8.3572
    8531       8.6557
    8532       8.6113
    8533       8.8224
    8534       8.4176
    8535       8.3860
    8536       8.6844
    8537       8.2702
    8538       8.2431
    8539       8.4879
    8540       8.6199
    8541       8.8576
    8542       8.6372
    8543       9.0209
    8544       8.3730
    8545       7.9497
    8546       8.0986
    8547       8.1220
    8548       8.1185
    8549       8.8282
    8550       8.5936
    8551       8.6185
    8552       8.6542
    8553       8.6972
    8554       8.6765
    8555       8.5412
    8556       8.6668
    8557       8.5442
    8558       8.5190
    8559       8.7773
    8560       8.8921
    8561       8.3904
    8562       8.4295
    8563       8.6825
    8564       8.8669
    8565       8.5999
    8566       8.6924
    8567       8.7949
    8568       8.0574
    8569       8.3202
    8570       8.2633
    8571       8.1247
    8572       7.9819
    8573       8.3786
    8574       8.4256
    8575       8.2896
    8576       8.0804
    8577       8.4137
    8578       8.4870
    8579       8.4604
    8580       8.0598
    8581       8.2828
    8582       7.9464
    8583       8.0747
    8584       8.1616
    8585       8.0588
    8586       8.0465
    8587       8.2616
    8588       8.3751
    8589       8.0457
    8590       8.4248
    8591       8.2643
    8592       8.3579
    8593       8.3386
    8594       8.0840
    8595       7.9766
    8596       7.8777
    8597       7.7457
    8598       8.0592
    8599       8.1828
    8600       8.3021
    8601       8.4720
    8602       8.2874
    8603       8.7974
    8604       8.7875
    8605       9.0939
    8606       8.7450
    8607       8.3358
    8608       8.6680
    8609       8.6291
    8610       8.3472
    8611       8.3042
    8612       8.3374
    8613       8.6518
    8614       8.3615
    8615       8.4426
    8616       8.9044
    8617       8.9397
    8618       8.6935
    8619       8.3183
    8620       8.2737
    8621       8.2061
    8622       8.1020
    8623       8.1123
    8624       8.3837
    8625       8.0092
    8626       7.9128
    8627       8.5235
    8628       8.5150
    8629       8.0790
    8630       8.2062
    8631       8.3120
    8632       8.0577
    8633       7.7584
    8634       8.2288
    8635       8.1945
    8636       8.1434
    8637       7.8631
    8638       8.3404
    8639       8.2852
    8640       7.8099
    8641       7.7894
    8642       8.3842
    8643       7.6338
    8644       8.1617
    8645       7.9159
    8646       7.8911
    8647       8.2343
    8648       8.1629
    8649       8.5028
    8650       8.1547
    8651       8.3902
    8652       8.4994
    8653       8.7311
    8654       8.2781
    8655       8.7862
    8656       8.2657
    8657       8.2383
    8658       8.1408
    8659       8.0917
    8660       8.3660
    8661       8.1534
    8662       8.1253
    8663       8.1156
    8664       8.6102
    8665       8.5680
    8666       8.9203
    8667       8.7365
    8668       8.4226
    8669       8.5714
    8670       8.4532
    8671       8.6105
    8672       8.2769
    8673       8.0676
    8674       8.4436
    8675       8.3070
    8676       8.1412
    8677       7.7305
    8678       7.9535
    8679       8.1795
    8680       8.2856
    8681       8.4602
    8682       8.3019
    8683       8.4756
    8684       8.3181
    8685       8.1976
    8686       8.1644
    8687       8.7353
    8688       8.5978
    8689       8.5377
    8690       8.2569
    8691       7.9953
    8692       8.1209
    8693       8.0570
    8694       8.3111
    8695       8.1805
    8696       8.7027
    8697       8.5583
    8698       8.1516
    8699       7.8467
    8700       7.5254
    8701       7.7640
    8702       8.2253
    8703       7.9022
    8704       8.3147
    8705       8.1177
    8706       8.0790
    8707       8.2477
    8708       8.2850
    8709       8.2415
    8710       8.3581
    8711       7.9348
    8712       8.2817
    8713       8.0888
    8714       7.8019
    8715       8.1097
    8716       8.0778
    8717       8.1585
    8718       8.3892
    8719       8.4338
    8720       8.6315
    8721       8.4118
    8722       8.4015
    8723       8.7307
    8724       8.5167
    8725       8.3484
    8726       8.5774
    8727       8.2254
    8728       8.4433
    8729       7.7890
    8730       7.9008
    8731       8.5048
    8732       8.1441
    8733       8.6668
    8734       8.6359
    8735       8.7447
    8736       8.3760
    8737       8.1806
    8738       8.3657
    8739       8.3798
    8740       8.5133
    8741       8.3245
    8742       8.5490
    8743       8.3588
    8744       8.2130
    8745       8.1830
    8746       8.3563
    8747       8.4198
    8748       8.1866
    8749       8.3796
    8750       8.2795
    8751       8.3283
    8752       8.5584
    8753       8.3596
    8754       8.2925
    8755       8.0622
    8756       7.8724
    8757       8.5570
    8758       8.6255
    8759       7.6608
    8760       8.3780
    8761       8.3582
    8762       8.3037
    8763       8.0669
    8764       8.0976
    8765       7.7309
    8766       7.7453
    8767       8.3208
    8768       7.9080
    8769       8.0602
    8770       8.2884
    8771       8.1241
    8772       7.6096
    8773       7.3798
    8774       7.9486
    8775       8.2895
    8776       7.7318
    8777       7.9604
    8778       8.0730
    8779       8.2054
    8780       8.4378
    8781       7.7689
    8782       7.8626
    8783       7.1991
    8784       7.2151
    8785       7.4636
    8786       7.9491
    8787       8.0499
    8788       8.1039
    8789       7.9672
    8790       8.0160
    8791       7.8915
    8792       8.5342
    8793       7.7500
    8794       7.9414
    8795       8.2776
    8796       8.0965
    8797       8.1354
    8798       8.8182
    8799       8.3085
    8800       8.2933
    8801       8.1956
    8802       8.1609
    8803       8.5954
    8804       7.8446
    8805       8.0982
    8806       8.2740
    8807       8.0985
    8808       8.6928
    8809       8.4318
    8810       8.0775
    8811       8.5980
    8812       8.1763
    8813       8.3904
    8814       8.2771
    8815       9.0724
    8816       8.3259
    8817       8.5533
    8818       8.4293
    8819       8.3150
    8820       8.7431
    8821       8.4930
    8822       8.6439
    8823       8.6361
    8824       8.6368
    8825       7.9508
    8826       8.0454
    8827       8.2271
    8828       8.8167
    8829       8.4703
    8830       8.1229
    8831       8.0917
    8832       8.0983
    8833       8.1993
    8834       7.9787
    8835       8.3536
    8836       8.1173
    8837       8.6556
    8838       8.3347
    8839       8.0670
    8840       8.0682
    8841       8.4570
    8842       7.9589
    8843       8.2585
    8844       8.3807
    8845       7.8918
    8846       8.2603
    8847       7.5794
    8848       7.7597
    8849       8.2067
    8850       8.0981
    8851       8.6680
    8852       8.4188
    8853       8.1775
    8854       8.4349
    8855       7.6767
    8856       7.8654
    8857       7.9174
    8858       7.9268
    8859       8.0186
    8860       7.4921
    8861       7.5265
    8862       7.7341
    8863       7.4278
    8864       7.3612
    8865       7.5844
    8866       7.6292
    8867       8.0448
    8868       7.5443
    8869       7.8223
    8870       7.6170
    8871       7.8234
    8872       7.7352
    8873       7.6092
    8874       7.4136
    8875       7.5003
    8876       8.0048
    8877       7.5041
    8878       7.3669
    8879       7.7782
    8880       7.7012
    8881       7.5499
    8882       7.3048
    8883       7.3243
    8884       7.7213
    8885       7.6300
    8886       7.7705
    8887       7.9474
    8888       8.1112
    8889       7.8144
    8890       7.6530
    8891       7.4115
    8892       7.9936
    8893       7.9088
    8894       7.5624
    8895       7.8188
    8896       7.7039
    8897       7.9719
    8898       7.7522
    8899       7.2538
    8900       7.9685
    8901       7.6627
    8902       7.6696
    8903       7.6645
    8904       7.5733
    8905       7.6848
    8906       7.7995
    8907       7.6724
    8908       7.7199
    8909       7.8969
    8910       8.0112
    8911       8.0743
    8912       7.6526
    8913       8.0888
    8914       7.6269
    8915       8.1412
    8916       7.7318
    8917       7.6487
    8918       8.0276
    8919       7.7359
    8920       7.6821
    8921       7.9215
    8922       8.3422
    8923       7.8835
    8924       7.6178
    8925       8.2623
    8926       7.4269
    8927       7.7275
    8928       7.7069
    8929       7.5078
    8930       7.7563
    8931       7.3756
    8932       7.6670
    8933       7.7607
    8934       7.5725
    8935       7.7079
    8936       7.6911
    8937       7.5020
    8938       7.6877
    8939       7.6326
    8940       7.8557
    8941       7.9174
    8942       7.8896
    8943       7.6073
    8944       7.9824
    8945       7.8101
    8946       7.8775
    8947       7.6281
    8948       8.1256
    8949       7.8744
    8950       7.6007
    8951       7.9498
    8952       8.6619
    8953       8.1279
    8954       7.9816
    8955       8.0103
    8956       8.1997
    8957       8.3080
    8958       8.0142
    8959       8.0293
    8960       7.9068
    8961       8.0388
    8962       8.0155
    8963       7.8527
    8964       8.1812
    8965       7.8867
    8966       8.2146
    8967       8.1910
    8968       8.1675
    8969       7.9967
    8970       8.1896
    8971       7.8581
    8972       7.8197
    8973       7.7725
    8974       7.7688
    8975       7.5844
    8976       7.7857
    8977       8.0718
    8978       7.4315
    8979       7.3186
    8980       7.6769
    8981       7.4569
    8982       7.5878
    8983       7.8850
    8984       7.9529
    8985       7.8472
    8986       7.8195
    8987       7.5101
    8988       7.6606
    8989       7.6685
    8990       7.1945
    8991       7.8910
    8992       7.8486
    8993       7.5324
    8994       7.7997
    8995       7.4734
    8996       7.3451
    8997       7.7861
    8998       8.0116
    8999       7.7698
    9000       7.8266
    9001       7.2786
    9002       7.4749
    9003       7.4827
    9004       7.7465
    9005       8.1200
    9006       7.3047
    9007       7.0989
    9008       7.3491
    9009       7.3485
    9010       7.0194
    9011       6.8304
    9012       7.6982
    9013       7.7635
    9014       8.0964
    9015       8.1697
    9016       7.9375
    9017       7.7437
    9018       8.1821
    9019       7.4231
    9020       7.9842
    9021       7.4947
    9022       7.6159
    9023       7.8285
    9024       7.8405
    9025       8.0548
    9026       7.9894
    9027       8.1109
    9028       8.1791
    9029       7.9733
    9030       8.2428
    9031       7.9628
    9032       7.9971
    9033       8.0351
    9034       7.7870
    9035       8.1198
    9036       7.8005
    9037       8.5942
    9038       8.4745
    9039       8.7369
    9040       8.7763
    9041       8.2279
    9042       8.7235
    9043       8.0802
    9044       8.8378
    9045       8.0775
    9046       7.6590
    9047       8.0410
    9048       8.5616
    9049       8.3198
    9050       8.4701
    9051       8.5201
    9052       8.1933
    9053       8.6246
    9054       7.8376
    9055       8.2900
    9056       8.4203
    9057       8.4909
    9058       8.7133
    9059       8.4141
    9060       8.4360
    9061       7.9764
    9062       8.3033
    9063       8.3956
    9064       8.2596
    9065       8.1916
    9066       8.0847
    9067       8.0872
    9068       7.9565
    9069       8.1022
    9070       7.7546
    9071       7.9281
    9072       7.9602
    9073       7.6765
    9074       8.0490
    9075       7.9082
    9076       8.0603
    9077       7.9173
    9078       7.9204
    9079       7.6614
    9080       7.4106
    9081       7.0533
    9082       7.2911
    9083       7.2015
    9084       6.7882
    9085       7.1327
    9086       7.4924
    9087       7.2506
    9088       7.6413
    9089       7.7647
    9090       7.9174
    9091       7.9729
    9092       7.2173
    9093       7.3767
    9094       7.6634
    9095       7.8068
    9096       7.8598
    9097       7.3236
    9098       7.9369
    9099       7.2826
    9100       7.3187
    9101       7.3515
    9102       7.3858
    9103       6.9029
    9104       7.1261
    9105       7.2393
    9106       7.2015
    9107       7.2937
    9108       6.9603
    9109       7.4044
    9110       7.1902
    9111       7.0951
    9112       7.7196
    9113       6.8168
    9114       7.5064
    9115       6.0547
    9116       6.6529
    9117       6.5988
    9118       7.3095
    9119       7.4015
    9120       7.2898
    9121       7.1324
    9122       7.4694
    9123       7.1347
    9124       7.2294
    9125       6.8254
    9126       7.0643
    9127       7.5708
    9128       7.8930
    9129       8.3116
    9130       7.9083
    9131       7.7407
    9132       7.1577
    9133       7.5047
    9134       7.3867
    9135       7.6381
    9136       7.8849
    9137       8.4398
    9138       8.0328
    9139       7.4826
    9140       7.7974
    9141       7.7366
    9142       7.8662
    9143       7.6262
    9144       7.9271
    9145       7.3596
    9146       7.7852
    9147       7.5084
    9148       7.9449
    9149       7.7372
    9150       7.7095
    9151       7.5599
    9152       7.8373
    9153       7.7320
    9154       7.7847
    9155       7.7709
    9156       8.2603
    9157       7.8602
    9158       8.0402
    9159       7.6297
    9160       7.8457
    9161       7.5104
    9162       7.3270
    9163       7.6233
    9164       7.5927
    9165       7.7677
    9166       8.1063
    9167       8.0216
    9168       8.7334
    9169       7.9352
    9170       8.0450
    9171       7.7208
    9172       7.8125
    9173       7.5034
    9174       7.4791
    9175       7.3003
    9176       7.4625
    9177       7.8152
    9178       7.4556
    9179       7.0125
    9180       7.6945
    9181       7.0867
    9182       7.7558
    9183       7.3576
    9184       6.8002
    9185       7.2955
    9186       7.8233
    9187       7.6827
    9188       7.7053
    9189       8.4868
    9190       7.9483
    9191       7.9401
    9192       7.8104
    9193       8.2755
    9194       7.6367
    9195       7.3523
    9196       7.6332
    9197       7.3780
    9198       7.7534
    9199       7.6719
    9200       7.6576
    9201       7.4993
    9202       7.6819
    9203       8.1355
    9204       7.6116
    9205       7.6243
    9206       7.5508
    9207       7.9147
    9208       8.1505
    9209       7.7161
    9210       7.9756
    9211       8.2024
    9212       7.7325
    9213       7.6750
    9214       7.6362
    9215       7.5801
    9216       7.3515
    9217       7.9112
    9218       7.3882
    9219       7.6337
    9220       7.7788
    9221       8.0592
    9222       7.5813
    9223       7.6773
    9224       7.8818
    9225       7.6204
    9226       7.6822
    9227       7.6993
    9228       7.1403
    9229       7.5873
    9230       7.2986
    9231       7.4204
    9232       7.6639
    9233       7.3115
    9234       7.4532
    9235       7.2865
    9236       7.3866
    9237       7.5353
    9238       7.3686
    9239       7.7605
    9240       7.5140
    9241       8.0047
    9242       7.8887
    9243       7.6650
    9244       7.8875
    9245       7.5896
    9246       7.4612
    9247       8.3723
    9248       7.4654
    9249       8.1753
    9250       8.4495
    9251       7.7725
    9252       7.8186
    9253       7.7388
    9254       7.8571
    9255       8.1198
    9256       8.0727
    9257       7.3423
    9258       7.6820
    9259       7.7759
    9260       8.3596
    9261       7.5826
    9262       7.8476
    9263       8.0176
    9264       8.5601
    9265       7.6167
    9266       8.1838
    9267       7.7182
    9268       7.6720
    9269       8.2506
    9270       7.8267
    9271       8.2543
    9272       8.0129
    9273       8.2565
    9274       8.1905
    9275       8.0808
    9276       8.1699
    9277       8.5672
    9278       7.9854
    9279       8.0602
    9280       8.1329
    9281       7.8165
    9282       7.4924
    9283       8.1626
    9284       7.6863
    9285       7.3778
    9286       7.6118
    9287       7.2635
    9288       7.9151
    9289       8.3079
    9290       7.9379
    9291       8.0349
    9292       8.2152
    9293       8.0357
    9294       7.8893
    9295       8.0497
    9296       8.1692
    9297       8.3641
    9298       7.8420
    9299       7.5585
    9300       7.7070
    9301       8.1342
    9302       7.9151
    9303       7.5654
    9304       8.5015
    9305       8.0697
    9306       8.0682
    9307       7.3667
    9308       8.4255
    9309       8.3359
    9310       8.3202
    9311       8.5504
    9312       8.5885
    9313       8.9223
    9314       8.7049
    9315       7.9202
    9316       8.1807
    9317       8.2697
    9318       8.4322
    9319       8.4417
    9320       8.2074
    9321       8.2040
    9322       8.3128
    9323       8.4473
    9324       8.7367
    9325       8.3462
    9326       8.4935
    9327       8.5122
    9328       8.5503
    9329       8.9108
    9330       8.1539
    9331       8.7427
    9332       8.7954
    9333       8.1925
    9334       8.3271
    9335       8.5159
    9336       8.3168
    9337       8.3407
    9338       8.1155
    9339       8.3765
    9340       8.5595
    9341       8.4241
    9342       8.3530
    9343       8.0486
    9344       8.2731
    9345       8.1525
    9346       8.1965
    9347       7.8239
    9348       7.9902
    9349       8.1546
    9350       8.3311
    9351       8.0157
    9352       7.8268
    9353       8.4958
    9354       8.0173
    9355       7.8244
    9356       7.8206
    9357       8.1417
    9358       7.9520
    9359       8.1262
    9360       8.2351
    9361       8.1063
    9362       8.0260
    9363       8.7466
    9364       7.5219
    9365       8.2858
    9366       8.1784
    9367       8.3529
    9368       7.9288
    9369       8.4806
    9370       8.7087
    9371       8.4526
    9372       8.3518
    9373       8.2768
    9374       8.2447
    9375       8.0597
    9376       8.7537
    9377       8.4071
    9378       8.4132
    9379       8.4021
    9380       8.5889
    9381       8.2112
    9382       8.8478
    9383       8.4073
    9384       7.9654
    9385       8.0967
    9386       7.7050
    9387       8.5487
    9388       8.1528
    9389       8.6068
    9390       8.5826
    9391       8.3484
    9392       8.4285
    9393       8.2435
    9394       7.9523
    9395       8.3231
    9396       7.8340
    9397       7.9609
    9398       7.7702
    9399       8.3310
    9400       8.0042
    9401       8.1418
    9402       8.5285
    9403       8.0408
    9404       8.4127
    9405       8.6578
    9406       7.7808
    9407       8.1429
    9408       7.5682
    9409       8.0162
    9410       8.0659
    9411       8.1244
    9412       8.2194
    9413       7.9558
    9414       8.0787
    9415       8.3730
    9416       8.0520
    9417       7.8309
    9418       8.2108
    9419       7.9247
    9420       7.8092
    9421       8.2834
    9422       8.5962
    9423       8.5652
    9424       8.2467
    9425       8.4633
    9426       8.5024
    9427       8.1211
    9428       8.4840
    9429       7.8444
    9430       7.6447
    9431       7.8769
    9432       7.9201
    9433       7.5730
    9434       7.9855
    9435       7.7774
    9436       7.8169
    9437       8.1225
    9438       7.5626
    9439       8.0576
    9440       7.9029
    9441       7.9395
    9442       8.2167
    9443       7.4026
    9444       7.7449
    9445       7.6486
    9446       8.0035
    9447       7.5468
    9448       8.1355
    9449       7.7758
    9450       8.0217
    9451       7.5417
    9452       7.8490
    9453       7.5646
    9454       7.4896
    9455       7.4681
    9456       7.2564
    9457       7.7076
    9458       7.4908
    9459       7.7300
    9460       7.7476
    9461       7.6287
    9462       7.9221
    9463       7.6432
    9464       7.8663
    9465       7.6378
    9466       7.7139
    9467       7.5383
    9468       7.4133
    9469       7.4314
    9470       7.7343
    9471       7.9082
    9472       7.1833
    9473       7.3656
    9474       7.0464
    9475       7.5052
    9476       7.5681
    9477       7.2923
    9478       7.1932
    9479       7.6125
    9480       7.7085
    9481       8.3351
    9482       7.9414
    9483       7.8070
    9484       7.7635
    9485       7.7091
    9486       8.2111
    9487       8.2126
    9488       7.9899
    9489       8.2872
    9490       8.1157
    9491       8.0439
    9492       8.1408
    9493       7.4437
    9494       7.8205
    9495       7.8307
    9496       8.1566
    9497       7.9306
    9498       8.1573
    9499       8.2747
    9500       7.7454
    9501       8.2405
    9502       7.9133
    9503       8.4040
    9504       8.2385
    9505       7.9111
    9506       7.5596
    9507       8.0246
    9508       7.7121
    9509       7.8019
    9510       7.9055
    9511       8.5498
    9512       8.0787
    9513       8.6048
    9514       8.1800
    9515       7.9785
    9516       7.8038
    9517       8.2079
    9518       8.3095
    9519       7.5717
    9520       8.0914
    9521       7.9981
    9522       7.8098
    9523       8.0030
    9524       8.4104
    9525       8.1384
    9526       8.3882
    9527       8.4820
    9528       8.1701
    9529       7.9368
    9530       8.0173
    9531       8.2862
    9532       8.2565
    9533       8.0640
    9534       7.9866
    9535       7.9325
    9536       8.4055
    9537       8.3391
    9538       8.1091
    9539       8.1525
    9540       7.8605
    9541       7.6976
    9542       7.4438
    9543       7.7526
    9544       7.5740
    9545       8.1796
    9546       8.4780
    9547       7.7008
    9548       7.8723
    9549       8.1206
    9550       8.0370
    9551       8.0120
    9552       8.1638
    9553       8.1834
    9554       8.0546
    9555       7.9619
    9556       7.9481
    9557       7.9642
    9558       8.3148
    9559       8.0446
    9560       7.7111
    9561       8.3029
    9562       7.9445
    9563       8.2063
    9564       7.9292
    9565       8.4800
    9566       8.2805
    9567       8.2038
    9568       7.8882
    9569       8.2692
    9570       7.9219
    9571       8.1249
    9572       8.0076
    9573       8.2899
    9574       8.6350
    9575       8.3681
    9576       8.5658
    9577       8.5258
    9578       8.6825
    9579       8.4344
    9580       8.6958
    9581       8.6613
    9582       8.2764
    9583       8.5530
    9584       8.3262
    9585       8.6293
    9586       7.9493
    9587       8.2543
    9588       8.7220
    9589       8.0068
    9590       8.4435
    9591       8.1454
    9592       8.1589
    9593       7.9863
    9594       8.2651
    9595       7.9318
    9596       8.1304
    9597       8.4742
    9598       7.7750
    9599       8.3093
    9600       8.0250
    9601       8.0137
    9602       7.9849
    9603       7.6598
    9604       7.9040
    9605       7.9617
    9606       7.7926
    9607       8.1499
    9608       7.7952
    9609       7.7941
    9610       7.5908
    9611       7.9889
    9612       7.8770
    9613       7.6497
    9614       7.7377
    9615       7.5833
    9616       6.9752
    9617       7.4527
    9618       7.1378
    9619       7.4640
    9620       7.2939
    9621       7.2645
    9622       7.0104
    9623       7.4385
    9624       7.8331
    9625       8.0143
    9626       7.4286
    9627       7.7619
    9628       7.6193
    9629       7.9671
    9630       8.1051
    9631       7.8370
    9632       7.8980
    9633       8.1275
    9634       8.2976
    9635       8.1316
    9636       7.8187
    9637       7.6008
    9638       8.1083
    9639       7.5261
    9640       8.3585
    9641       7.6877
    9642       7.7553
    9643       7.8199
    9644       7.8419
    9645       8.0852
    9646       7.9514
    9647       7.7736
    9648       7.4901
    9649       7.9024
    9650       7.5025
    9651       7.3149
    9652       7.5960
    9653       7.5128
    9654       8.0621
    9655       8.1015
    9656       8.1379
    9657       7.7368
    9658       8.0861
    9659       7.9645
    9660       7.5634
    9661       7.4508
    9662       7.9985
    9663       7.9381
    9664       7.3913
    9665       7.5010
    9666       7.7890
    9667       7.6004
    9668       7.7476
    9669       7.7620
    9670       7.4911
    9671       7.6589
    9672       8.2268
    9673       8.3408
    9674       8.4715
    9675       8.0390
    9676       8.4462
    9677       8.3385
    9678       7.7182
    9679       7.9635
    9680       7.7052
    9681       7.4825
    9682       7.3536
    9683       7.3339
    9684       7.4821
    9685       7.1009
    9686       7.2106
    9687       7.2127
    9688       7.3319
    9689       7.0120
    9690       7.3067
    9691       7.2128
    9692       6.7106
    9693       7.3157
    9694       7.4602
    9695       7.8059
    9696       7.4792
    9697       7.4091
    9698       7.0084
    9699       7.4542
    9700       7.5398
    9701       7.3461
    9702       7.6217
    9703       7.3868
    9704       6.9956
    9705       7.0444
    9706       6.9407
    9707       7.1008
    9708       7.6244
    9709       8.2547
    9710       8.2604
    9711       7.9609
    9712       7.1792
    9713       7.5740
    9714       8.2052
    9715       7.5315
    9716       7.4971
    9717       7.8404
    9718       7.4746
    9719       7.6127
    9720       7.5954
    9721       7.5511
    9722       7.5224
    9723       8.1709
    9724       8.1663
    9725       7.6002
    9726       8.1018
    9727       7.0784
    9728       8.0348
    9729       7.0950
    9730       7.4262
    9731       7.1563
    9732       7.8279
    9733       7.6366
    9734       7.5874
    9735       7.8558
    9736       7.5874
    9737       7.9195
    9738       7.9941
    9739       7.6676
    9740       7.6370
    9741       7.6786
    9742       7.6103
    9743       7.7494
    9744       7.7932
    9745       7.3787
    9746       7.5823
    9747       7.2255
    9748       7.7211
    9749       7.5735
    9750       7.4824
    9751       7.6406
    9752       7.6838
    9753       7.4771
    9754       8.2793
    9755       7.6180
    9756       7.6117
    9757       8.5089
    9758       7.6406
    9759       7.5207
    9760       7.8105
    9761       7.7383
    9762       7.4164
    9763       7.3881
    9764       7.1136
    9765       7.6713
    9766       7.6204
    9767       7.0141
    9768       7.3218
    9769       7.4418
    9770       7.4038
    9771       7.2114
    9772       7.6723
    9773       7.7083
    9774       7.5153
    9775       7.7134
    9776       7.1143
    9777       7.9586
    9778       8.3101
    9779       7.7676
    9780       7.8225
    9781       8.0894
    9782       8.4533
    9783       7.9597
    9784       7.7741
    9785       7.4980
    9786       7.2497
    9787       7.6353
    9788       7.9801
    9789       7.8408
    9790       8.1484
    9791       8.0481
    9792       8.3728
    9793       8.0982
    9794       7.6624
    9795       8.3012
    9796       7.8793
    9797       7.8188
    9798       7.8532
    9799       8.1992
    9800       8.0027
    9801       7.8595
    9802       8.1543
    9803       8.2029
    9804       8.0175
    9805       7.6064
    9806       7.4080
    9807       8.0804
    9808       7.7887
    9809       7.8417
    9810       7.6433
    9811       7.8316
    9812       8.5598
    9813       7.9795
    9814       7.8747
    9815       7.6834
    9816       7.6256
    9817       7.8852
    9818       7.6538
    9819       7.6444
    9820       8.0108
    9821       7.4436
    9822       7.7057
    9823       7.9095
    9824       7.9809
    9825       7.8918
    9826       8.0369
    9827       7.7658
    9828       7.8141
    9829       7.3094
    9830       7.8300
    9831       7.9562
    9832       7.3710
    9833       7.8050
    9834       7.4784
    9835       7.7375
    9836       7.8495
    9837       8.4439
    9838       8.2329
    9839       8.1021
    9840       8.0311
    9841       7.6630
    9842       7.8974
    9843       7.7534
    9844       7.6569
    9845       7.3682
    9846       7.7402
    9847       7.8642
    9848       7.8984
    9849       7.8391
    9850       8.5419
    9851       7.7483
    9852       7.7725
    9853       8.1948
    9854       8.1994
    9855       7.8235
    9856       7.6867
    9857       7.8585
    9858       7.6417
    9859       8.1858
    9860       7.5888
    9861       8.1208
    9862       7.6805
    9863       7.3028
    9864       7.2109
    9865       7.7922
    9866       7.7495
    9867       7.4724
    9868       7.7208
    9869       7.9472
    9870       7.7687
    9871       8.1765
    9872       7.5282
    9873       7.8365
    9874       8.1910
    9875       7.8530
    9876       8.0585
    9877       7.8584
    9878       7.7970
    9879       7.5204
    9880       8.2465
    9881       7.3883
    9882       7.8191
    9883       7.4821
    9884       7.2163
    9885       7.2501
    9886       7.5868
    9887       7.6475
    9888       8.0062
    9889       6.9514
    9890       7.7650
    9891       7.7705
    9892       7.7114
    9893       7.6084
    9894       7.4459
    9895       7.3712
    9896       7.4958
    9897       7.7100
    9898       7.9106
    9899       7.5663
    9900       7.9115
    9901       7.7545
    9902       7.9498
    9903       7.7466
    9904       8.4975
    9905       7.8020
    9906       7.6510
    9907       7.7026
    9908       7.5273
    9909       7.7457
    9910       8.2032
    9911       7.7617
    9912       8.0193
    9913       7.5567
    9914       8.0670
    9915       8.0608
    9916       8.3041
    9917       8.0295
    9918       7.7365
    9919       8.3250
    9920       7.8724
    9921       7.4956
    9922       7.8723
    9923       8.0457
    9924       8.0638
    9925       7.8698
    9926       7.7531
    9927       7.8744
    9928       7.6047
    9929       7.4188
    9930       7.5816
    9931       7.6451
    9932       7.7550
    9933       7.7015
    9934       7.9609
    9935       7.9436
    9936       8.0111
    9937       7.8243
    9938       8.1680
    9939       7.6255
    9940       7.7258
    9941       8.1833
    9942       8.1060
    9943       8.2205
    9944       7.7991
    9945       8.1907
    9946       8.6307
    9947       8.1729
    9948       8.4326
    9949       8.1151
    9950       7.8017
    9951       7.5633
    9952       7.8913
    9953       7.6793
    9954       7.5241
    9955       7.3029
    9956       7.7232
    9957       7.7326
    9958       8.2110
    9959       7.6381
    9960       7.8881
    9961       7.8983
    9962       7.5314
    9963       7.6884
    9964       8.0363
    9965       8.1359
    9966       7.9018
    9967       8.5999
    9968       7.9234
    9969       7.6661
    9970       8.0699
    9971       8.2900
    9972       8.1013
    9973       8.4632
    9974       8.0415
    9975       7.7699
    9976       7.8911
    9977       7.0851
    9978       7.4053
    9979       7.7444
    9980       7.8208
    9981       8.0405
    9982       8.3787
    9983       7.9117
    9984       8.0799
    9985       8.1484
    9986       8.6707
    9987       8.2755
    9988       8.2645
    9989       8.4429
    9990       8.5288
    9991       8.8052
    9992       8.6089
    9993       8.2945
    9994       8.5707
    9995       8.3495
    9996       8.0330
    9997       8.9297
    9998       8.4097
    9999       8.4541
   10000       8.4711
   10001       6.7320
   10002       6.5421
   10003       6.7255
   10004       6.1119
   10005       6.8776
   10006       6.3146
   10007       6.2117
   10008       6.1363
   10009       6.1055
   10010       6.3152
   10011       6.6664
   10012       6.4790
   10013       6.2171
   10014       6.9046
   10015       6.3313
   10016       6.2757
   10017       6.2495
   10018       6.8550
   10019       6.1969
   10020       6.4440
   10021       6.3987
   10022       6.3779
   10023       6.2825
   10024       6.6472
   10025       6.5637
   10026       6.6734
   10027       6.5467
   10028       6.6089
   10029       6.3519
   10030       6.5816
   10031       6.4341
   10032       6.4478
   10033       6.5652
   10034       6.4812
   10035       6.4902
   10036       6.6582
   10037       6.8237
   10038       6.3892
   10039       6.4832
   10040       6.6531
   10041       6.4217
   10042       6.8069
   10043       6.3817
   10044       6.3206
   10045       6.4444
   10046       6.3802
   10047       6.4543
   10048       6.3015
   10049       6.7234
   10050       6.2337
   10051       6.5990
   10052       6.2577
   10053       6.3612
   10054       6.1775
   10055       6.3903
   10056       6.5319
   10057       6.5501
   10058       6.6167
   10059       6.5052
   10060       6.5625
   10061       6.6049
   10062       6.6137
   10063       6.9917
   10064       7.0401
   10065       6.6230
   10066       6.5285
   10067       6.2908
   10068       6.4731
   10069       6.4063
   10070       6.4032
   10071       6.1809
   10072       6.5884
   10073       6.3857
   10074       6.8042
   10075       6.5772
   10076       6.2986
   10077       6.7292
   10078       6.6815
   10079       6.6641
   10080       6.3518
   10081       6.5851
   10082       6.5072
   10083       6.2927
   10084       6.5919
   10085       6.5806
   10086       6.3853
   10087       6.1628
   10088       6.4091
   10089       6.2104
   10090       6.3435
   10091       6.3718
   10092       6.3055
   10093       6.4238
   10094       6.8416
   10095       6.3217
   10096       6.4542
   10097       6.5645
   10098       6.3236
   10099       6.5154
   10100       6.6234
   10101       6.3873
   10102       6.5282
   10103       6.3026
   10104       6.5499
   10105       6.7202
   10106       6.4615
   10107       6.4922
   10108       6.6642
   10109       6.6797
   10110       6.9559
   10111       6.6183
   10112       6.3982
   10113       6.2882
   10114       6.3627
   10115       6.1800
   10116       6.2809
   10117       6.0911
   10118       6.2856
   10119       6.4541
   10120       6.3945
   10121       6.3350
   10122       6.3523
   10123       6.5892
   10124       6.4557
   10125       6.7695
   10126       6.6036
   10127       6.5300
   10128       6.9014
   10129       7.0285
   10130       6.6588
   10131       6.8023
   10132       6.7819
   10133       6.7127
   10134       6.4400
   10135       6.9562
   10136       6.4329
   10137       6.7263
   10138       6.2304
   10139       6.4103
   10140       6.6126
   10141       6.8319
   10142       6.6493
   10143       6.6722
   10144       6.6734
   10145       7.2135
   10146       6.6319
   10147       6.9605
   10148       6.8582
   10149       6.5275
   10150       6.3712
   10151       6.4306
   10152       6.4613
   10153       6.6907
   10154       6.5466
   10155       6.7726
   10156       6.7204
   10157       6.2757
   10158       6.0035
   10159       6.2700
   10160       6.3185
   10161       6.1420
   10162       6.1029
   10163       6.1761
   10164       6.4764
   10165       6.3779
   10166       6.2611
   10167       6.2039
   10168       6.5256
   10169       6.3961
   10170       6.5975
   10171       6.8459
   10172       6.3588
   10173       6.5107
   10174       6.5111
   10175       6.4361
   10176       6.4014
   10177       6.3909
   10178       6.5525
   10179       7.1476
   10180       6.2665
   10181       6.2860
   10182       6.4901
   10183       6.1667
   10184       6.2290
   10185       6.3284
   10186       6.2814
   10187       6.3256
   10188       6.2948
   10189       6.4330
   10190       6.0928
   10191       6.2825
   10192       6.3318
   10193       6.2992
   10194       6.3023
   10195       6.2060
   10196       6.4140
   10197       6.4186
   10198       6.5773
   10199       6.6062
   10200       6.1250
   10201       6.5659
   10202       6.3363
   10203       6.5545
   10204       6.4119
   10205       6.1706
   10206       6.3183
   10207       6.4030
   10208       6.6933
   10209       6.2145
   10210       6.2028
   10211       6.4102
   10212       6.2466
   10213       6.3717
   10214       6.2789
   10215       6.5417
   10216       6.7331
   10217       6.6697
   10218       6.8448
   10219       6.5551
   10220       7.1073
   10221       6.6001
   10222       6.5831
   10223       6.4207
   10224       6.2088
   10225       6.4082
   10226       6.2185
   10227       6.3800
   10228       6.4417
   10229       6.1919
   10230       6.3509
   10231       6.1517
   10232       6.4703
   10233       6.7814
   10234       6.3447
   10235       6.6110
   10236       6.5350
   10237       6.5004
   10238       6.2213
   10239       6.6519
   10240       6.1713
   10241       6.3406
   10242       6.0266
   10243       6.4421
   10244       6.5668
   10245       6.1442
   10246       6.4419
   10247       6.2623
   10248       6.1978
   10249       6.2936
   10250       6.4908
   10251       6.2465
   10252       6.1904
   10253       6.5646
   10254       6.6530
   10255       6.2399
   10256       6.2758
   10257       6.6958
   10258       6.3729
   10259       6.2194
   10260       6.5864
   10261       6.3496
   10262       5.9354
   10263       6.1874
   10264       6.9402
   10265       6.7663
   10266       6.8987
   10267       6.4762
   10268       6.3704
   10269       6.5095
   10270       6.6562
   10271       6.8824
   10272       6.7146
   10273       6.6371
   10274       7.0542
   10275       7.0709
   10276       6.4251
   10277       6.1568
   10278       6.4635
   10279       6.3693
   10280       6.4016
   10281       6.3842
   10282       6.6308
   10283       6.5372
   10284       6.4820
   10285       7.0113
   10286       6.7370
   10287       6.5162
   10288       6.8786
   10289       6.6390
   10290       6.5851
   10291       6.8353
   10292       7.0529
   10293       6.3699
   10294       6.9456
   10295       6.3737
   10296       7.1258
   10297       6.7353
   10298       7.1506
   10299       7.4844
   10300       7.3318
   10301       6.9913
   10302       6.9966
   10303       6.9282
   10304       7.0121
   10305       6.8563
   10306       7.3076
   10307       6.6707
   10308       7.2282
   10309       6.8450
   10310       8.0786
   10311       7.3098
   10312       7.0585
   10313       6.9455
   10314       6.5310
   10315       7.5080
   10316       8.0828
   10317       7.5407
   10318       7.4229
   10319       7.6496
   10320       7.0886
   10321       6.9048
   10322       7.7346
   10323       7.3378
   10324       7.3896
   10325       7.2006
   10326       7.4281
   10327       7.2288
   10328       8.0796
   10329       8.3858
   10330       7.8538
   10331       7.9358
   10332       7.8947
   10333       7.8144
   10334       8.3398
   10335       8.3730
   10336       8.6839
   10337       7.6653
   10338       8.4546
   10339       8.2090
   10340       8.1596
   10341       8.5231
   10342       8.2724
   10343       8.5548
   10344       8.8404
   10345       8.0704
   10346       8.1594
   10347       8.2402
   10348       8.8188
   10349       8.8147
   10350       8.7982
   10351       8.5956
   10352       8.3993
   10353       8.5212
   10354       8.5337
   10355       8.4994
   10356       8.7968
   10357       8.6425
   10358       8.2181
   10359       7.6291
   10360       8.0653
   10361       7.7497
   10362       8.5418
   10363       7.5824
   10364       8.5191
   10365       8.0412
   10366       8.3348
   10367       8.6205
   10368       8.7972
   10369       8.2681
   10370       7.8934
   10371       8.4493
   10372       8.4946
   10373       8.3597
   10374       8.5274
   10375       8.6966
   10376       8.6327
   10377       8.0458
   10378       8.4247
   10379       8.1174
   10380       8.5296
   10381       8.5199
   10382       8.4946
   10383       8.4036
   10384       8.8043
   10385       8.5880
   10386       8.4508
   10387       8.2516
   10388       8.6206
   10389       8.4605
   10390       8.1357
   10391       8.0823
   10392       8.6807
   10393       8.1491
   10394       8.1347
   10395       7.7958
   10396       8.3354
   10397       7.7894
   10398       7.6271
   10399       8.5164
   10400       8.0208
   10401       8.4249
   10402       8.0811
   10403       8.2156
   10404       8.1563
   10405       8.0089
   10406       8.2958
   10407       8.1845
   10408       8.0394
   10409       8.4615
   10410       8.6531
   10411       8.0883
   10412       8.1878
   10413       8.1594
   10414       8.2290
   10415       8.6460
   10416       8.4697
   10417       7.9261
   10418       8.4273
   10419       8.5192
   10420       8.0911
   10421       8.5495
   10422       8.0385
   10423       8.0837
   10424       8.0176
   10425       8.2357
   10426       8.0738
   10427       8.1093
   10428       7.5296
   10429       7.6212
   10430       8.0016
   10431       8.7073
   10432       8.5099
   10433       8.0068
   10434       8.3493
   10435       8.6730
   10436       8.5441
   10437       8.8181
   10438       8.3948
   10439       8.7808
   10440       8.6184
   10441       8.6494
   10442       8.3046
   10443       8.4054
   10444       7.8283
   10445       8.4082
   10446       8.2268
   10447       8.8893
   10448       8.6192
   10449       8.7311
   10450       8.5900
   10451       7.7814
   10452       8.3473
   10453       8.5535
   10454       8.7636
   10455       8.4467
   10456       8.2722
   10457       8.7445
   10458       8.4766
   10459       8.6585
   10460       8.4111
   10461       8.0810
   10462       8.1430
   10463       8.4592
   10464       8.8288
   10465       8.3426
   10466       8.4787
   10467       8.6480
   10468       9.0286
   10469       8.7873
   10470       8.7737
   10471       8.9185
   10472       9.2115
   10473       9.0460
   10474       8.4220
   10475       8.3358
   10476       8.1818
   10477       8.4380
   10478       8.7029
   10479       9.0660
   10480       8.5071
   10481       8.0048
   10482       8.4269
   10483       8.2495
   10484       8.5997
   10485       8.5871
   10486       8.9745
   10487       7.8906
   10488       7.7349
   10489       7.5250
   10490       7.1331
   10491       7.4010
   10492       7.5260
   10493       8.0919
   10494       8.2492
   10495       8.2839
   10496       7.3412
   10497       8.0551
   10498       7.5272
   10499       7.7095
   10500       6.8446
   10501       7.4093
   10502       8.1159
   10503       7.7028
   10504       7.8906
   10505       7.5995
   10506       7.3070
   10507       7.9458
   10508       7.4979
   10509       7.8219
   10510       8.0349
   10511       7.4811
   10512       7.5828
   10513       7.4091
   10514       6.8988
   10515       7.3543
   10516       7.2208
   10517       7.5128
   10518       6.8375
   10519       6.4647
   10520       7.3834
   10521       7.5503
   10522       7.0004
   10523       6.6965
   10524       6.4089
   10525       6.4475
   10526       6.3161
   10527       7.0381
   10528       6.5149
   10529       6.4159
   10530       7.5161
   10531       6.8253
   10532       6.9443
   10533       6.5435
   10534       6.8312
   10535       6.6853
   10536       6.9860
   10537       6.8363
   10538       6.8903
   10539       6.7002
   10540       6.8686
   10541       6.9944
   10542       6.3377
   10543       6.2749
   10544       6.6482
   10545       7.7998
   10546       7.2551
   10547       6.5597
   10548       7.2368
   10549       6.0707
   10550       6.7756
   10551       6.7198
   10552       6.3609
   10553       6.3825
   10554       6.4369
   10555       6.6079
   10556       6.6696
   10557       6.5567
   10558       6.9975
   10559       7.0495
   10560       6.4303
   10561       6.8173
   10562       6.9703
   10563       6.6303
   10564       6.9672
   10565       6.5864
   10566       6.2781
   10567       6.4876
   10568       6.6408
   10569       6.5710
   10570       6.7001
   10571       7.0684
   10572       7.2630
   10573       7.1110
   10574       6.7962
   10575       6.9141
   10576       6.2714
   10577       6.5530
   10578       6.1357
   10579       6.5588
   10580       6.1619
   10581       6.2799
   10582       6.5311
   10583       6.0244
   10584       6.6135
   10585       6.5332
   10586       6.3919
   10587       6.2912
   10588       6.4405
   10589       6.5149
   10590       6.2802
   10591       6.8536
   10592       6.7070
   10593       6.4512
   10594       6.3999
   10595       6.4514
   10596       6.2501
   10597       6.6401
   10598       6.6335
   10599       6.6552
   10600       6.5132
   10601       6.5779
   10602       6.8518
   10603       6.5332
   10604       6.8002
   10605       6.6323
   10606       6.7596
   10607       6.9275
   10608       6.5776
   10609       6.3247
   10610       6.7809
   10611       6.7083
   10612       7.1761
   10613       6.4310
   10614       7.1515
   10615       6.4703
   10616       7.0057
   10617       7.3225
   10618       7.0106
   10619       6.7527
   10620       6.7889
   10621       6.3230
   10622       6.7720
   10623       6.9317
   10624       6.7731
   10625       6.5546
   10626       6.7213
   10627       6.5465
   10628       6.6664
   10629       6.3197
   10630       6.5711
   10631       6.2943
   10632       7.0026
   10633       6.3243
   10634       6.7763
   10635       6.3570
   10636       6.4419
   10637       6.4325
   10638       6.7468
   10639       6.2391
   10640       6.4849
   10641       6.5825
   10642       6.5879
   10643       6.6158
   10644       6.9750
   10645       6.6063
   10646       6.7997
   10647       6.2377
   10648       6.3004
   10649       6.8187
   10650       7.1325
   10651       6.7021
   10652       6.4471
   10653       6.7747
   10654       6.6405
   10655       7.2480
   10656       6.7422
   10657       6.7442
   10658       6.5557
   10659       6.3923
   10660       6.7701
   10661       6.3884
   10662       6.5565
   10663       6.6179
   10664       6.4384
   10665       6.6641
   10666       6.8158
   10667       7.0220
   10668       6.7054
   10669       6.9925
   10670       6.1892
   10671       6.5974
   10672       6.4205
   10673       6.5458
   10674       6.8733
   10675       7.2749
   10676       6.6395
   10677       7.3156
   10678       7.0914
   10679       6.6904
   10680       6.4989
   10681       6.5654
   10682       7.0827
   10683       7.0400
   10684       6.7617
   10685       6.7736
   10686       7.2223
   10687       7.2073
   10688       7.4003
   10689       7.2093
   10690       7.7655
   10691       7.3746
   10692       7.6113
   10693       7.3642
   10694       7.1903
   10695       7.6123
   10696       7.7435
   10697       7.6815
   10698       7.0224
   10699       7.3783
   10700       7.6866
   10701       7.4533
   10702       7.0265
   10703       7.4867
   10704       7.8214
   10705       7.7612
   10706       7.1308
   10707       7.2048
   10708       7.5752
   10709       7.0053
   10710       7.3116
   10711       7.3319
   10712       7.7945
   10713       7.0281
   10714       7.3930
   10715       7.5279
   10716       7.5860
   10717       8.0802
   10718       7.9425
   10719       8.3395
   10720       8.0272
   10721       8.6729
   10722       8.3303
   10723       7.6004
   10724       7.9244
   10725       7.7550
   10726       7.3720
   10727       6.8533
   10728       6.9794
   10729       7.6918
   10730       7.7570
   10731       7.1544
   10732       6.9561
   10733       7.4157
   10734       7.0738
   10735       6.9211
   10736       6.9821
   10737       7.0905
   10738       7.3585
   10739       6.8569
   10740       7.0419
   10741       7.4490
   10742       7.2900
   10743       7.3056
   10744       7.0952
   10745       7.2174
   10746       6.7984
   10747       6.7684
   10748       7.1115
   10749       7.2326
   10750       7.5498
   10751       7.0830
   10752       7.3220
   10753       7.0495
   10754       6.9405
   10755       7.3686
   10756       6.9128
   10757       7.3682
   10758       6.7684
   10759       6.8344
   10760       6.7501
   10761       7.0064
   10762       7.0006
   10763       6.3606
   10764       7.0450
   10765       7.1807
   10766       7.0990
   10767       6.9901
   10768       6.7999
   10769       6.9084
   10770       7.1894
   10771       7.0201
   10772       6.9955
   10773       7.0323
   10774       7.1238
   10775       7.3696
   10776       7.3062
   10777       7.1869
   10778       7.3616
   10779       6.8282
   10780       7.3531
   10781       6.9049
   10782       6.9862
   10783       6.9389
   10784       6.4373
   10785       6.9343
   10786       6.5562
   10787       6.6313
   10788       6.9892
   10789       6.7718
   10790       6.2769
   10791       7.3609
   10792       7.0564
   10793       7.0888
   10794       7.0870
   10795       6.8691
   10796       6.7494
   10797       7.0095
   10798       7.0098
   10799       7.1085
   10800       6.9511
   10801       7.3012
   10802       8.2425
   10803       7.8146
   10804       7.2282
   10805       7.1313
   10806       7.5330
   10807       7.2290
   10808       6.6739
   10809       6.9076
   10810       6.7614
   10811       7.1878
   10812       7.1658
   10813       7.3011
   10814       6.7782
   10815       6.4238
   10816       6.4482
   10817       6.7950
   10818       6.7608
   10819       6.8256
   10820       6.9639
   10821       6.7951
   10822       7.1175
   10823       6.9064
   10824       6.8107
   10825       6.6992
   10826       6.8572
   10827       7.2387
   10828       7.1261
   10829       7.5372
   10830       6.9964
   10831       6.9787
   10832       6.6947
   10833       7.0737
   10834       6.7291
   10835       6.8843
   10836       6.7725
   10837       6.6635
   10838       6.8239
   10839       7.0367
   10840       7.1032
   10841       7.0105
   10842       7.0393
   10843       7.2877
   10844       7.0479
   10845       7.2528
   10846       7.0865
   10847       6.9424
   10848       6.2693
   10849       7.4097
   10850       6.7239
   10851       7.0887
   10852       6.9095
   10853       6.5722
   10854       7.3336
   10855       7.7039
   10856       7.4422
   10857       6.8282
   10858       6.4969
   10859       7.0276
   10860       6.8990
   10861       6.7340
   10862       7.2778
   10863       6.5636
   10864       6.5304
   10865       7.2350
   10866       7.2284
   10867       6.8807
   10868       6.7254
   10869       6.7251
   10870       6.9984
   10871       6.7906
   10872       6.7834
   10873       6.5318
   10874       6.6689
   10875       6.8753
   10876       7.1121
   10877       6.4907
   10878       6.6012
   10879       6.6597
   10880       6.0830
   10881       6.7841
   10882       7.0242
   10883       6.6583
   10884       6.4900
   10885       6.6154
   10886       6.8541
   10887       6.2247
   10888       7.2771
   10889       6.8743
   10890       6.7010
   10891       6.8374
   10892       6.9426
   10893       6.5683
   10894       6.4373
   10895       6.7625
   10896       6.8763
   10897       6.6392
   10898       6.8400
   10899       7.1643
   10900       6.6795
   10901       7.0143
   10902       6.8029
   10903       7.1929
   10904       6.7585
   10905       7.2376
   10906       6.7736
   10907       6.5406
   10908       7.2145
   10909       7.1266
   10910       7.0783
   10911       7.4748
   10912       7.3931
   10913       7.0987
   10914       7.3150
   10915       7.1015
   10916       7.2707
   10917       7.2570
   10918       7.1398
   10919       7.0490
   10920       7.0923
   10921       6.7422
   10922       6.7281
   10923       6.6219
   10924       6.7536
   10925       6.2489
   10926       6.7776
   10927       6.5764
   10928       6.9509
   10929       6.8275
   10930       6.8723
   10931       6.8524
   10932       6.5623
   10933       6.7174
   10934       6.9946
   10935       6.8483
   10936       6.4192
   10937       6.6179
   10938       6.7333
   10939       6.7257
   10940       6.8893
   10941       6.8343
   10942       6.9564
   10943       6.9168
   10944       6.6684
   10945       6.8830
   10946       7.1101
   10947       7.0964
   10948       6.9043
   10949       6.7108
   10950       6.7894
   10951       6.7444
   10952       6.5459
   10953       6.8209
   10954       6.9416
   10955       6.6228
   10956       6.3547
   10957       6.6051
   10958       6.9526
   10959       6.7749
   10960       6.7750
   10961       6.5673
   10962       6.7934
   10963       6.6989
   10964       6.8705
   10965       6.5773
   10966       6.3657
   10967       6.8588
   10968       7.1486
   10969       6.6376
   10970       6.3744
   10971       6.6493
   10972       6.9690
   10973       6.4620
   10974       6.3756
   10975       6.6094
   10976       6.5505
   10977       6.5775
   10978       6.3792
   10979       6.5030
   10980       6.6163
   10981       6.4705
   10982       6.4084
   10983       6.1970
   10984       6.5168
   10985       6.2810
   10986       6.6876
   10987       6.6480
   10988       6.7477
   10989       6.2757
   10990       6.4301
   10991       6.5325
   10992       6.4846
   10993       6.6132
   10994       6.4152
   10995       6.3987
   10996       6.6691
   10997       6.4787
   10998       6.4574
   10999       6.2094
   11000       6.5138
   11001       6.3871
   11002       6.3614
   11003       6.6790
   11004       6.5538
   11005       6.7220
   11006       6.6834
   11007       6.4910
   11008       6.9132
   11009       6.4174
   11010       6.5092
   11011       6.4321
   11012       6.4989
   11013       6.5801
   11014       6.1553
   11015       6.3615
   11016       6.2233
   11017       6.5375
   11018       6.6805
   11019       6.5515
   11020       6.4902
   11021       6.9876
   11022       6.6136
   11023       6.5335
   11024       6.3064
   11025       6.6037
   11026       6.7738
   11027       6.6290
   11028       6.2986
   11029       6.8966
   11030       6.3802
   11031       6.8716
   11032       6.3942
   11033       6.4013
   11034       6.2892
   11035       6.3243
   11036       6.4613
   11037       6.4956
   11038       6.7910
   11039       6.8647
   11040       6.3810
   11041       6.9797
   11042       6.3510
   11043       6.3552
   11044       6.7589
   11045       7.1851
   11046       6.6952
   11047       6.9186
   11048       6.2133
   11049       6.6147
   11050       6.3710
   11051       6.2126
   11052       6.4182
   11053       6.4400
   11054       6.4861
   11055       6.3670
   11056       6.3048
   11057       6.9844
   11058       6.8401
   11059       6.5579
   11060       6.3564
   11061       6.7672
   11062       6.3210
   11063       6.9758
   11064       6.6723
   11065       6.3832
   11066       6.6610
   11067       6.3420
   11068       6.7311
   11069       7.2945
   11070       6.7976
   11071       6.8436
   11072       6.6445
   11073       6.5860
   11074       6.6324
   11075       6.2295
   11076       6.8129
   11077       6.6555
   11078       6.6444
   11079       6.5399
   11080       6.3857
   11081       6.5895
   11082       6.4141
   11083       6.8103
   11084       6.3944
   11085       6.5829
   11086       6.4851
   11087       6.6329
   11088       6.5496
   11089       6.3652
   11090       6.8818
   11091       6.5215
   11092       6.3645
   11093       6.3945
   11094       6.4074
   11095       6.6436
   11096       6.6819
   11097       6.4762
   11098       6.5324
   11099       6.2688
   11100       6.9064
   11101       6.2917
   11102       6.4699
   11103       6.3722
   11104       6.2247
   11105       6.5112
   11106       6.2840
   11107       6.2302
   11108       6.3274
   11109       6.3408
   11110       6.3793
   11111       6.4123
   11112       6.4912
   11113       6.2572
   11114       6.2611
   11115       6.3436
   11116       6.2576
   11117       6.3949
   11118       6.4031
   11119       6.3986
   11120       6.5102
   11121       6.3475
   11122       6.0670
   11123       6.4278
   11124       6.4533
   11125       6.2945
   11126       6.3957
   11127       6.4614
   11128       6.2981
   11129       6.3083
   11130       6.5849
   11131       6.2824
   11132       6.4431
   11133       6.4822
   11134       6.5586
   11135       6.4164
   11136       6.7508
   11137       6.8236
   11138       6.8856
   11139       6.3978
   11140       6.5046
   11141       6.4342
   11142       6.5145
   11143       6.3147
   11144       6.3305
   11145       6.1871
   11146       6.1752
   11147       6.4562
   11148       6.3338
   11149       6.3903
   11150       6.5202
   11151       6.3135
   11152       6.3967
   11153       6.2941
   11154       6.0447
   11155       6.6441
   11156       6.8771
   11157       6.4653
   11158       6.3779
   11159       6.3264
   11160       6.4110
   11161       6.3823
   11162       6.3517
   11163       6.5890
   11164       6.5393
   11165       6.2155
   11166       6.2677
   11167       6.4815
   11168       6.8015
   11169       6.9984
   11170       6.9406
   11171       7.0839
   11172       6.5106
   11173       7.0434
   11174       6.8325
   11175       6.5644
   11176       6.9858
   11177       6.6367
   11178       6.6600
   11179       6.5426
   11180       6.8636
   11181       6.9875
   11182       6.6884
   11183       6.4754
   11184       6.8137
   11185       6.3558
   11186       6.4256
   11187       6.4455
   11188       6.4862
   11189       6.5484
   11190       6.4059
   11191       6.5121
   11192       6.4475
   11193       6.7722
   11194       6.3694
   11195       6.6296
   11196       6.5276
   11197       6.4054
   11198       6.1369
   11199       6.5386
   11200       6.5496
   11201       6.2486
   11202       6.1763
   11203       6.4094
   11204       6.8535
   11205       6.5509
   11206       6.5244
   11207       6.5639
   11208       6.5624
   11209       6.8324
   11210       6.4908
   11211       6.3214
   11212       6.5993
   11213       6.3736
   11214       6.3465
   11215       6.5320
   11216       6.4583
   11217       6.3728
   11218       6.6382
   11219       6.6692
   11220       6.2826
   11221       6.3117
   11222       6.4027
   11223       6.0768
   11224       6.5776
   11225       6.7603
   11226       6.5185
   11227       6.5649
   11228       6.1712
   11229       6.4580
   11230       6.3915
   11231       7.1181
   11232       6.8357
   11233       6.1510
   11234       6.2606
   11235       6.5850
   11236       6.7532
   11237       6.1298
   11238       6.5639
   11239       6.4926
   11240       6.3300
   11241       6.4117
   11242       6.1842
   11243       6.4801
   11244       6.1355
   11245       6.3548
   11246       6.0068
   11247       6.6152
   11248       6.6296
   11249       6.5892
   11250       6.5907
   11251       6.3228
   11252       6.2695
   11253       6.1207
   11254       6.6085
   11255       6.4240
   11256       6.3754
   11257       6.6305
   11258       6.2853
   11259       6.1493
   11260       6.3382
   11261       6.3960
   11262       6.7107
   11263       6.1718
   11264       6.2270
   11265       6.6307
   11266       6.3182
   11267       6.5191
   11268       6.6274
   11269       6.4053
   11270       6.6931
   11271       6.4250
   11272       6.9235
   11273       6.9477
   11274       6.6284
   11275       6.3813
   11276       6.4178
   11277       6.5552
   11278       6.6487
   11279       6.2581
   11280       6.1825
   11281       6.6016
   11282       6.9697
   11283       7.0128
   11284       6.3128
   11285       6.3189
   11286       6.7044
   11287       6.6099
   11288       6.4248
   11289       6.3945
   11290       6.3662
   11291       6.1517
   11292       6.4056
   11293       6.4905
   11294       6.3183
   11295       6.9569
   11296       6.2649
   11297       6.2937
   11298       6.5146
   11299       6.5440
   11300       6.5469
   11301       6.5659
   11302       6.4232
   11303       6.7151
   11304       6.5559
   11305       6.1587
   11306       7.0186
   11307       6.2996
   11308       6.7862
   11309       6.6348
   11310       6.2941
   11311       6.4712
   11312       6.9085
   11313       6.4881
   11314       6.3200
   11315       6.3120
   11316       6.6851
   11317       6.3075
   11318       6.2395
   11319       6.4515
   11320       6.7543
   11321       6.9917
   11322       6.8566
   11323       6.4135
   11324       6.4997
   11325       6.8792
   11326       6.6917
   11327       7.0569
   11328       7.1624
   11329       6.8484
   11330       7.0949
   11331       6.5432
   11332       7.0122
   11333       6.9158
   11334       6.9177
   11335       6.7791
   11336       6.6133
   11337       6.4950
   11338       6.1146
   11339       6.5606
   11340       6.7027
   11341       6.6375
   11342       6.6965
   11343       6.8525
   11344       6.8898
   11345       6.6747
   11346       7.0885
   11347       6.5421
   11348       7.1053
   11349       6.6760
   11350       6.9179
   11351       7.4187
   11352       8.0110
   11353       7.3024
   11354       7.6545
   11355       6.7485
   11356       6.9539
   11357       7.3326
   11358       6.9018
   11359       8.0215
   11360       7.3553
   11361       7.0457
   11362       6.8155
   11363       7.2242
   11364       7.0731
   11365       7.4906
   11366       6.7790
   11367       6.8838
   11368       6.6769
   11369       6.8713
   11370       6.3161
   11371       6.4007
   11372       6.5798
   11373       7.0621
   11374       6.7070
   11375       6.4230
   11376       6.3148
   11377       6.3654
   11378       6.5488
   11379       6.2103
   11380       6.7325
   11381       6.2512
   11382       6.7908
   11383       6.3921
   11384       6.6986
   11385       6.5292
   11386       6.2178
   11387       6.5128
   11388       6.7589
   11389       6.5889
   11390       6.6592
   11391       6.4503
   11392       6.7880
   11393       6.7299
   11394       6.1871
   11395       6.2355
   11396       6.8491
   11397       6.4740
   11398       6.6441
   11399       6.2781
   11400       6.5137
   11401       6.3976
   11402       6.5699
   11403       6.5856
   11404       6.1540
   11405       6.5869
   11406       6.7695
   11407       6.4514
   11408       6.4500
   11409       6.4851
   11410       6.4683
   11411       6.3448
   11412       6.4815
   11413       6.8270
   11414       6.8654
   11415       6.3630
   11416       6.4442
   11417       6.2335
   11418       6.7840
   11419       6.3862
   11420       6.6576
   11421       6.8792
   11422       6.4182
   11423       6.5429
   11424       6.5890
   11425       6.7256
   11426       6.8047
   11427       6.4290
   11428       6.9391
   11429       6.5471
   11430       6.5544
   11431       6.6251
   11432       6.5682
   11433       6.9068
   11434       6.3643
   11435       6.4250
   11436       6.8598
   11437       6.3013
   11438       6.7147
   11439       6.3761
   11440       7.0288
   11441       6.8575
   11442       6.8013
   11443       6.8035
   11444       6.4544
   11445       6.2994
   11446       6.7829
   11447       6.6935
   11448       6.8638
   11449       6.8304
   11450       6.9973
   11451       6.4991
   11452       6.1059
   11453       6.3977
   11454       6.3890
   11455       6.6784
   11456       6.7928
   11457       6.7182
   11458       6.6506
   11459       6.3643
   11460       6.4837
   11461       6.3715
   11462       6.4016
   11463       6.4643
   11464       6.3580
   11465       6.2630
   11466       6.0851
   11467       6.5396
   11468       6.2070
   11469       6.8695
   11470       6.3131
   11471       6.5385
   11472       6.6277
   11473       6.6802
   11474       6.3344
   11475       6.2842
   11476       6.3831
   11477       6.7521
   11478       6.1831
   11479       6.3905
   11480       6.6135
   11481       6.5062
   11482       6.3843
   11483       6.3151
   11484       6.7335
   11485       6.7586
   11486       6.8127
   11487       6.3520
   11488       6.4167
   11489       6.6334
   11490       6.5879
   11491       6.6166
   11492       6.9437
   11493       6.6456
   11494       6.6393
   11495       6.6602
   11496       6.6879
   11497       6.4182
   11498       6.7147
   11499       7.2128
   11500       6.5355
   11501       6.4046
   11502       6.5282
   11503       6.1820
   11504       6.5786
   11505       6.4563
   11506       6.5465
   11507       6.3041
   11508       6.4345
   11509       6.3547
   11510       6.5221
   11511       6.0756
   11512       6.3756
   11513       6.2943
   11514       6.2393
   11515       6.4348
   11516       6.1502
   11517       6.5594
   11518       6.2862
   11519       6.4613
   11520       6.4138
   11521       6.8463
   11522       6.3201
   11523       7.0546
   11524       6.3038
   11525       6.1598
   11526       6.5246
   11527       6.4793
   11528       6.5376
   11529       6.5963
   11530       7.0387
   11531       6.3812
   11532       6.4652
   11533       6.4903
   11534       6.6179
   11535       6.8620
   11536       6.7312
   11537       6.8660
   11538       7.3873
   11539       7.6051
   11540       7.5274
   11541       6.2635
   11542       6.6864
   11543       6.6461
   11544       6.2415
   11545       6.5725
   11546       6.8222
   11547       6.9043
   11548       6.2816
   11549       6.5441
   11550       6.1882
   11551       6.6357
   11552       6.6669
   11553       6.1905
   11554       6.5248
   11555       6.3890
   11556       6.5121
   11557       6.0403
   11558       6.3198
   11559       6.5326
   11560       6.3828
   11561       6.6144
   11562       6.7575
   11563       6.3735
   11564       6.7771
   11565       6.6980
   11566       6.0168
   11567       6.2034
   11568       6.3189
   11569       6.6768
   11570       6.0865
   11571       6.7796
   11572       6.3954
   11573       6.7628
   11574       6.3846
   11575       6.3098
   11576       6.4959
   11577       6.7850
   11578       6.2514
   11579       6.5126
   11580       6.6524
   11581       6.1569
   11582       6.2234
   11583       6.3290
   11584       6.3760
   11585       6.7064
   11586       6.2672
   11587       6.2492
   11588       6.5490
   11589       6.4234
   11590       6.6964
   11591       6.5199
   11592       6.4364
   11593       6.6298
   11594       6.2323
   11595       6.6041
   11596       6.6152
   11597       6.7057
   11598       6.8479
   11599       6.6492
   11600       7.0003
   11601       6.5613
   11602       6.1357
   11603       6.4156
   11604       6.2205
   11605       6.6507
   11606       7.1750
   11607       6.7236
   11608       6.8422
   11609       6.6408
   11610       6.3961
   11611       6.4085
   11612       6.2478
   11613       6.5235
   11614       6.6450
   11615       6.5783
   11616       7.2694
   11617       6.6279
   11618       6.7168
   11619       6.3059
   11620       6.5592
   11621       6.3184
   11622       6.6192
   11623       6.5354
   11624       6.2972
   11625       6.3520
   11626       6.6928
   11627       6.2652
   11628       6.4369
   11629       6.4843
   11630       6.6322
   11631       6.2012
   11632       6.4200
   11633       6.3261
   11634       6.3595
   11635       6.9888
   11636       6.4745
   11637       6.8173
   11638       7.1112
   11639       6.9156
   11640       6.7445
   11641       6.9972
   11642       7.0972
   11643       6.3327
   11644       6.4463
   11645       6.5406
   11646       6.5041
   11647       6.8074
   11648       6.7151
   11649       6.8003
   11650       6.8906
   11651       7.0182
   11652       7.1258
   11653       7.0474
   11654       6.9336
   11655       7.0149
   11656       6.7725
   11657       6.8268
   11658       6.6254
   11659       6.3786
   11660       6.4357
   11661       6.6392
   11662       6.2058
   11663       6.5945
   11664       6.5531
   11665       6.8819
   11666       6.6032
   11667       6.2177
   11668       6.4986
   11669       6.5163
   11670       6.5425
   11671       6.6089
   11672       6.2212
   11673       6.7060
   11674       6.6845
   11675       6.5812
   11676       6.5258
   11677       6.4984
   11678       6.4425
   11679       6.7740
   11680       6.6725
   11681       6.3946
   11682       6.3735
   11683       6.6231
   11684       6.7420
   11685       6.7146
   11686       6.4551
   11687       6.7325
   11688       6.8608
   11689       6.8240
   11690       6.7935
   11691       7.1376
   11692       6.9379
   11693       7.1589
   11694       6.8364
   11695       6.7613
   11696       6.5957
   11697       6.5169
   11698       6.5858
   11699       6.5907
   11700       6.5561
   11701       6.3820
   11702       6.8877
   11703       6.6041
   11704       6.8471
   11705       7.0765
   11706       6.3700
   11707       6.6518
   11708       6.7101
   11709       7.3137
   11710       6.5470
   11711       6.5256
   11712       6.4487
   11713       6.5803
   11714       6.2333
   11715       6.5397
   11716       6.4250
   11717       6.1030
   11718       6.3213
   11719       6.2986
   11720       6.4822
   11721       6.3923
   11722       6.4620
   11723       6.9505
   11724       6.1801
   11725       6.2691
   11726       6.7017
   11727       6.3911
   11728       6.6519
   11729       6.5228
   11730       6.1530
   11731       6.3777
   11732       6.5435
   11733       6.5793
   11734       6.0554
   11735       6.3798
   11736       6.1894
   11737       6.3295
   11738       6.5823
   11739       6.2100
   11740       7.0105
   11741       6.5009
   11742       6.6451
   11743       6.1807
   11744       6.4966
   11745       6.2091
   11746       6.3343
   11747       6.3089
   11748       6.1305
   11749       6.7571
   11750       6.6545
   11751       6.3114
   11752       6.4614
   11753       6.1641
   11754       6.0657
   11755       6.4431
   11756       6.3396
   11757       6.4983
   11758       6.3481
   11759       6.2810
   11760       6.3046
   11761       6.2323
   11762       6.4097
   11763       6.5310
   11764       6.6774
   11765       6.3894
   11766       6.4724
   11767       6.7525
   11768       6.7299
   11769       6.4239
   11770       6.2795
   11771       6.9625
   11772       6.7945
   11773       6.6683
   11774       6.5462
   11775       6.4394
   11776       6.9488
   11777       6.2961
   11778       6.3528
   11779       6.5897
   11780       6.3664
   11781       6.4776
   11782       6.7853
   11783       6.8044
   11784       6.5084
   11785       6.5122
   11786       6.8029
   11787       6.4539
   11788       7.3180
   11789       6.9640
   11790       7.5569
   11791       7.1715
   11792       7.2660
   11793       7.2064
   11794       6.1856
   11795       6.5026
   11796       6.4684
   11797       7.0469
   11798       6.3958
   11799       6.5895
   11800       6.3750
   11801       6.5194
   11802       6.6828
   11803       6.4970
   11804       6.7871
   11805       6.8353
   11806       6.2712
   11807       7.0537
   11808       6.9101
   11809       6.8663
   11810       6.5728
   11811       6.9672
   11812       7.4682
   11813       6.4795
   11814       6.2952
   11815       6.9970
   11816       6.9897
   11817       7.2871
   11818       6.4161
   11819       6.9381
   11820       6.7254
   11821       6.4961
   11822       6.3703
   11823       7.4366
   11824       7.2486
   11825       7.0723
   11826       7.6410
   11827       7.1913
   11828       6.9804
   11829       7.2713
   11830       7.2676
   11831       6.7427
   11832       6.7148
   11833       6.5069
   11834       6.4851
   11835       6.4028
   11836       6.7760
   11837       6.6490
   11838       7.0002
   11839       6.4346
   11840       6.6039
   11841       6.3947
   11842       6.7675
   11843       6.6466
   11844       6.9073
   11845       6.8383
   11846       7.2387
   11847       6.5455
   11848       6.3514
   11849       6.6473
   11850       6.9752
   11851       6.5399
   11852       6.3716
   11853       6.7913
   11854       6.5962
   11855       6.1703
   11856       6.5396
   11857       6.7434
   11858       6.5557
   11859       6.6659
   11860       6.4408
   11861       6.8244
   11862       6.3970
   11863       7.1275
   11864       6.7016
   11865       6.2889
   11866       6.3144
   11867       6.2487
   11868       6.5962
   11869       6.3812
   11870       6.0861
   11871       6.3365
   11872       6.4516
   11873       6.6743
   11874       6.3214
   11875       6.3439
   11876       6.6953
   11877       6.4536
   11878       6.3234
   11879       6.3986
   11880       6.5238
   11881       6.4362
   11882       6.3846
   11883       6.3611
   11884       6.5703
   11885       6.7227
   11886       6.7462
   11887       6.5043
   11888       6.1681
   11889       6.6161
   11890       6.4232
   11891       6.3918
   11892       6.4144
   11893       6.7870
   11894       6.6808
   11895       6.4655
   11896       6.5477
   11897       6.4814
   11898       6.8360
   11899       7.0134
   11900       6.4458
   11901       6.6503
   11902       6.6616
   11903       6.4430
   11904       6.9228
   11905       6.5150
   11906       6.3782
   11907       6.6364
   11908       6.9079
   11909       6.7777
   11910       6.4539
   11911       6.2521
   11912       6.3274
   11913       6.7820
   11914       6.5795
   11915       6.7961
   11916       6.7725
   11917       6.4361
   11918       6.6769
   11919       6.2297
   11920       6.5922
   11921       6.2249
   11922       6.3082
   11923       6.1364
   11924       6.0599
   11925       6.4778
   11926       6.5004
   11927       6.7226
   11928       6.2555
   11929       6.2844
   11930       6.4466
   11931       6.3331
   11932       6.3832
   11933       6.0477
   11934       6.3639
   11935       6.1403
   11936       6.1836
   11937       6.2002
   11938       6.2043
   11939       6.3125
   11940       6.5857
   11941       6.2875
   11942       6.5967
   11943       6.5212
   11944       6.6641
   11945       7.1055
   11946       7.0401
   11947       6.5868
   11948       6.5858
   11949       6.5039
   11950       6.8519
   11951       6.7469
   11952       6.3427
   11953       6.7926
   11954       6.4349
   11955       6.9671
   11956       6.7887
   11957       6.8705
   11958       7.2563
   11959       6.4220
   11960       6.4907
   11961       6.4885
   11962       6.4781
   11963       6.4526
   11964       6.3848
   11965       6.7040
   11966       6.6314
   11967       6.4946
   11968       6.3391
   11969       6.5753
   11970       6.6705
   11971       6.7338
   11972       7.2722
   11973       6.5240
   11974       6.0015
   11975       6.4641
   11976       6.5888
   11977       6.2283
   11978       6.2424
   11979       7.0637
   11980       6.2714
   11981       6.5950
   11982       6.6074
   11983       6.3857
   11984       6.5739
   11985       6.3661
   11986       6.4135
   11987       6.2998
   11988       6.6980
   11989       6.2465
   11990       6.4197
   11991       6.2860
   11992       6.9270
   11993       6.6090
   11994       7.1236
   11995       6.7009
   11996       6.2158
   11997       6.1079
   11998       6.3762
   11999       6.3188
   12000       6.4944
   12001       6.7240
   12002       6.8472
   12003       6.8322
   12004       6.1927
   12005       6.4194
   12006       6.4281
   12007       7.1909
   12008       6.7843
   12009       6.6298
   12010       6.9636
   12011       6.3968
   12012       6.7462
   12013       6.6309
   12014       6.4502
   12015       6.7757
   12016       6.3993
   12017       6.5635
   12018       6.4844
   12019       6.7195
   12020       6.5103
   12021       6.3421
   12022       6.5555
   12023       6.1125
   12024       6.1080
   12025       6.7047
   12026       6.3942
   12027       6.4882
   12028       6.4849
   12029       6.4362
   12030       6.5792
   12031       6.5099
   12032       6.8945
   12033       6.8744
   12034       7.2257
   12035       7.1856
   12036       6.5620
   12037       6.4889
   12038       7.1724
   12039       6.4248
   12040       6.8088
   12041       6.8641
   12042       6.3967
   12043       6.8423
   12044       6.8084
   12045       6.5036
   12046       7.0583
   12047       6.7893
   12048       6.7240
   12049       6.4191
   12050       7.1514
   12051       6.6193
   12052       6.3406
   12053       6.3248
   12054       6.1858
   12055       6.3151
   12056       6.3054
   12057       7.0511
   12058       6.2752
   12059       6.6843
   12060       6.8329
   12061       6.5910
   12062       6.7192
   12063       6.6486
   12064       6.8004
   12065       6.6697
   12066       6.3863
   12067       6.5581
   12068       7.3657
   12069       7.0366
   12070       6.8008
   12071       7.0252
   12072       6.6847
   12073       6.7656
   12074       7.1098
   12075       6.8147
   12076       6.5080
   12077       7.0739
   12078       6.8474
   12079       6.7147
   12080       6.8237
   12081       6.8639
   12082       6.3490
   12083       6.6149
   12084       7.2829
   12085       6.9704
   12086       6.8134
   12087       7.0987
   12088       6.9595
   12089       6.6286
   12090       7.2627
   12091       6.5207
   12092       7.0709
   12093       6.9212
   12094       7.2946
   12095       7.0317
   12096       7.1150
   12097       6.5838
   12098       6.6748
   12099       6.5780
   12100       6.7618
   12101       6.6086
   12102       6.3143
   12103       6.7641
   12104       7.0181
   12105       6.4860
   12106       6.8174
   12107       6.7822
   12108       6.9221
   12109       6.5828
   12110       6.5876
   12111       6.5050
   12112       6.5096
   12113       6.5340
   12114       6.9838
   12115       6.6742
   12116       6.6067
   12117       6.5452
   12118       6.1592
   12119       6.1625
   12120       6.1714
   12121       7.1249
   12122       6.5689
   12123       6.7680
   12124       6.2866
   12125       6.2260
   12126       6.7022
   12127       6.5551
   12128       6.4683
   12129       6.2949
   12130       6.4893
   12131       6.5482
   12132       6.5322
   12133       6.6074
   12134       6.4505
   12135       6.7527
   12136       6.0795
   12137       6.2814
   12138       6.5927
   12139       6.4199
   12140       6.3753
   12141       6.6326
   12142       6.9446
   12143       6.5679
   12144       6.5049
   12145       6.7002
   12146       6.2921
   12147       6.7751
   12148       6.9268
   12149       6.8262
   12150       6.6267
   12151       6.3890
   12152       6.5430
   12153       6.7070
   12154       6.4337
   12155       6.5054
   12156       6.7490
   12157       7.1748
   12158       6.5751
   12159       6.9435
   12160       6.6050
   12161       6.8804
   12162       6.5372
   12163       6.4427
   12164       6.7562
   12165       6.3886
   12166       6.7856
   12167       6.3428
   12168       6.8301
   12169       6.6186
   12170       6.8672
   12171       7.0749
   12172       6.4651
   12173       6.8052
   12174       6.7447
   12175       6.5955
   12176       6.2792
   12177       6.4849
   12178       6.5603
   12179       6.5955
   12180       6.5834
   12181       6.3942
   12182       6.4252
   12183       6.4601
   12184       6.4579
   12185       6.4254
   12186       5.9589
   12187       6.9243
   12188       6.4684
   12189       6.2726
   12190       6.6703
   12191       6.1393
   12192       6.9539
   12193       6.3755
   12194       6.5245
   12195       6.7001
   12196       6.5456
   12197       6.3319
   12198       6.6775
   12199       6.5260
   12200       6.2433
   12201       6.6134
   12202       6.8311
   12203       6.6436
   12204       7.3572
   12205       6.7473
   12206       6.8006
   12207       6.8044
   12208       6.6533
   12209       6.5031
   12210       6.0950
   12211       6.2877
   12212       6.5966
   12213       6.6148
   12214       6.2913
   12215       6.7583
   12216       6.7003
   12217       6.5321
   12218       6.5786
   12219       6.7871
   12220       6.8035
   12221       6.8595
   12222       6.9639
   12223       7.5420
   12224       7.1442
   12225       6.5873
   12226       6.6330
   12227       7.2668
   12228       7.0022
   12229       6.3221
   12230       6.5095
   12231       6.5349
   12232       6.3214
   12233       6.8699
   12234       6.2123
   12235       6.3236
   12236       6.6551
   12237       6.3536
   12238       7.1487
   12239       7.5594
   12240       7.5514
   12241       7.2642
   12242       6.7305
   12243       6.8695
   12244       7.0843
   12245       7.0216
   12246       7.7912
   12247       7.2997
   12248       7.8616
   12249       8.2433
   12250       7.3223
   12251       7.1681
   12252       7.5288
   12253       7.7992
   12254       7.2565
   12255       7.5660
   12256       7.1949
   12257       7.5190
   12258       7.4002
   12259       6.9084
   12260       6.8544
   12261       7.3577
   12262       7.2716
   12263       7.0125
   12264       8.1592
   12265       7.2682
   12266       7.2957
   12267       7.1829
   12268       7.5718
   12269       7.8563
   12270       7.6168
   12271       7.8880
   12272       7.7245
   12273       7.2728
   12274       7.4667
   12275       7.7786
   12276       7.5371
   12277       7.3938
   12278       7.3978
   12279       7.9073
   12280       7.9069
   12281       7.7403
   12282       7.5358
   12283       7.8140
   12284       7.4297
   12285       7.4110
   12286       7.4222
   12287       7.5251
   12288       7.5575
   12289       6.6912
   12290       7.0077
   12291       6.9248
   12292       7.7613
   12293       6.7609
   12294       6.9292
   12295       7.1111
   12296       7.4644
   12297       6.9476
   12298       7.1605
   12299       6.5064
   12300       6.9241
   12301       6.8961
   12302       7.4057
   12303       7.4817
   12304       6.6962
   12305       6.7560
   12306       6.8472
   12307       6.9285
   12308       6.6489
   12309       6.8802
   12310       7.1492
   12311       7.1720
   12312       7.1328
   12313       7.4985
   12314       7.9487
   12315       7.1131
   12316       7.2830
   12317       7.2415
   12318       7.0154
   12319       7.0706
   12320       7.1490
   12321       7.6785
   12322       7.0342
   12323       7.3557
   12324       7.4303
   12325       7.1138
   12326       7.5416
   12327       7.3000
   12328       7.3700
   12329       7.3795
   12330       7.5315
   12331       7.2629
   12332       7.2908
   12333       7.6934
   12334       7.4807
   12335       7.2234
   12336       7.3554
   12337       6.8787
   12338       6.8221
   12339       7.1264
   12340       7.3551
   12341       7.3781
   12342       7.4237
   12343       7.4191
   12344       7.1072
   12345       7.4838
   12346       7.6297
   12347       7.6858
   12348       7.2690
   12349       7.5515
   12350       7.6010
   12351       6.9970
   12352       7.1929
   12353       7.4417
   12354       7.1784
   12355       7.2407
   12356       7.6139
   12357       7.1286
   12358       7.2995
   12359       6.9228
   12360       7.5515
   12361       7.4492
   12362       7.5286
   12363       6.9689
   12364       6.9739
   12365       7.2362
   12366       7.2208
   12367       7.5925
   12368       7.1724
   12369       7.1011
   12370       7.7412
   12371       7.0507
   12372       7.5458
   12373       7.8215
   12374       7.1768
   12375       7.9103
   12376       7.6762
   12377       7.7357
   12378       6.9744
   12379       6.7518
   12380       6.9337
   12381       7.5074
   12382       7.3511
   12383       7.2741
   12384       7.3743
   12385       7.1360
   12386       7.2394
   12387       7.0449
   12388       7.0257
   12389       6.8580
   12390       7.0322
   12391       7.0982
   12392       6.9587
   12393       7.2557
   12394       7.3380
   12395       7.2121
   12396       7.3413
   12397       7.1967
   12398       7.3045
   12399       7.4563
   12400       7.4744
   12401       7.1993
   12402       7.2087
   12403       7.6090
   12404       6.9598
   12405       6.7386
   12406       7.0708
   12407       6.9658
   12408       6.7272
   12409       7.1605
   12410       6.8736
   12411       7.1200
   12412       6.6806
   12413       7.1515
   12414       7.0056
   12415       6.8705
   12416       7.2771
   12417       7.0858
   12418       7.1022
   12419       7.4430
   12420       7.3399
   12421       7.8131
   12422       7.1208
   12423       7.4676
   12424       7.1173
   12425       7.1146
   12426       7.3108
   12427       7.5950
   12428       7.6406
   12429       7.0714
   12430       7.2603
   12431       7.7083
   12432       7.3970
   12433       7.4458
   12434       7.9094
   12435       7.7778
   12436       7.4590
   12437       7.6389
   12438       7.5907
   12439       7.9749
   12440       6.9437
   12441       7.7425
   12442       7.3319
   12443       7.1956
   12444       7.6776
   12445       7.0163
   12446       6.7525
   12447       6.8409
   12448       7.2815
   12449       7.0660
   12450       6.8915
   12451       7.0608
   12452       7.1968
   12453       7.6303
   12454       7.5311
   12455       7.3930
   12456       6.9575
   12457       7.1196
   12458       7.2701
   12459       7.8305
   12460       7.4119
   12461       7.2825
   12462       6.8744
   12463       6.2406
   12464       7.2654
   12465       6.8546
   12466       6.9292
   12467       7.3539
   12468       7.3358
   12469       7.1486
   12470       6.7735
   12471       6.8266
   12472       6.8492
   12473       6.7472
   12474       6.8645
   12475       7.1674
   12476       7.1651
   12477       7.4292
   12478       7.0617
   12479       6.9302
   12480       6.8843
   12481       7.0656
   12482       7.6568
   12483       7.3707
   12484       7.7216
   12485       7.8610
   12486       7.3887
   12487       7.4622
   12488       7.0229
   12489       7.3995
   12490       6.7723
   12491       7.3748
   12492       6.8309
   12493       6.9187
   12494       7.1857
   12495       7.3048
   12496       6.9563
   12497       7.1021
   12498       7.4050
   12499       7.2090
   12500       7.2805
   12501       6.8840
   12502       7.2948
   12503       7.2645
   12504       7.1909
   12505       6.8113
   12506       7.0873
   12507       6.8654
   12508       7.0626
   12509       7.5680
   12510       7.5713
   12511       7.7042
   12512       7.1986
   12513       7.0893
   12514       7.2024
   12515       6.8255
   12516       7.1349
   12517       6.8778
   12518       7.4507
   12519       7.4958
   12520       6.8824
   12521       7.3353
   12522       6.9094
   12523       6.9999
   12524       7.1253
   12525       6.8129
   12526       6.8990
   12527       6.5586
   12528       7.1211
   12529       6.7847
   12530       7.3360
   12531       7.0134
   12532       6.9046
   12533       6.5014
   12534       6.8199
   12535       6.5438
   12536       6.2924
   12537       6.4836
   12538       6.2815
   12539       6.7613
   12540       6.0931
   12541       6.3786
   12542       6.7296
   12543       6.5968
   12544       6.8902
   12545       6.6604
   12546       6.6105
   12547       6.2812
   12548       7.2082
   12549       6.7608
   12550       6.7209
   12551       6.6274
   12552       6.7858
   12553       6.2927
   12554       7.2966
   12555       6.7505
   12556       7.0697
   12557       6.8246
   12558       6.9983
   12559       6.9623
   12560       6.6034
   12561       6.6867
   12562       6.7685
   12563       6.7404
   12564       7.1485
   12565       6.9003
   12566       6.7596
   12567       6.9103
   12568       7.0872
   12569       6.7380
   12570       7.0406
   12571       6.7574
   12572       6.7768
   12573       6.6519
   12574       7.0270
   12575       6.7759
   12576       6.7736
   12577       7.3092
   12578       7.3023
   12579       7.5341
   12580       6.9877
   12581       7.0126
   12582       7.0780
   12583       6.9307
   12584       7.2121
   12585       6.7865
   12586       7.3595
   12587       7.0997
   12588       7.1541
   12589       6.9326
   12590       6.9742
   12591       6.6007
   12592       6.7399
   12593       7.4153
   12594       7.3056
   12595       7.2685
   12596       7.7002
   12597       7.7016
   12598       8.0483
   12599       7.9520
   12600       7.9547
   12601       7.5707
   12602       8.5048
   12603       7.8768
   12604       7.7580
   12605       7.2537
   12606       7.0404
   12607       6.9883
   12608       6.9837
   12609       7.0709
   12610       6.6083
   12611       6.5248
   12612       6.7020
   12613       6.9565
   12614       7.4403
   12615       6.8294
   12616       6.6070
   12617       7.1638
   12618       6.8877
   12619       7.3961
   12620       7.1470
   12621       7.4026
   12622       6.9230
   12623       7.2919
   12624       7.4432
   12625       7.5811
   12626       6.6922
   12627       7.3675
   12628       7.2704
   12629       6.8063
   12630       7.4584
   12631       6.9534
   12632       7.0829
   12633       7.0528
   12634       7.1161
   12635       6.9996
   12636       6.6747
   12637       6.9320
   12638       6.6880
   12639       6.4832
   12640       6.9589
   12641       6.5375
   12642       6.9223
   12643       6.5490
   12644       6.8677
   12645       6.8012
   12646       6.9883
   12647       6.7914
   12648       6.5920
   12649       6.5284
   12650       6.8584
   12651       6.8223
   12652       6.7926
   12653       6.4092
   12654       7.0798
   12655       6.7857
   12656       6.7407
   12657       6.6587
   12658       6.5997
   12659       7.0014
   12660       6.6537
   12661       6.6298
   12662       6.9275
   12663       6.6971
   12664       6.6399
   12665       6.9799
   12666       7.3705
   12667       7.0592
   12668       6.5071
   12669       7.0521
   12670       7.0654
   12671       6.4178
   12672       6.4936
   12673       6.4141
   12674       7.2598
   12675       6.8950
   12676       7.6342
   12677       7.0111
   12678       6.7384
   12679       6.5869
   12680       7.2662
   12681       7.0096
   12682       7.2560
   12683       7.1365
   12684       7.7041
   12685       7.3944
   12686       7.4461
   12687       7.9136
   12688       8.6339
   12689       7.3237
   12690       7.2454
   12691       7.3748
   12692       7.5632
   12693       7.3912
   12694       6.4661
   12695       7.0855
   12696       7.0153
   12697       6.3818
   12698       6.9714
   12699       6.7439
   12700       6.6676
   12701       6.9623
   12702       6.4057
   12703       6.9265
   12704       6.8783
   12705       7.1916
   12706       7.0374
   12707       6.6859
   12708       6.8284
   12709       7.1237
   12710       7.0344
   12711       7.1195
   12712       6.8261
   12713       6.9452
   12714       6.6837
   12715       6.5100
   12716       6.4222
   12717       6.7003
   12718       6.7707
   12719       6.5958
   12720       6.6973
   12721       6.4596
   12722       6.9587
   12723       6.7529
   12724       6.5215
   12725       6.7483
   12726       6.7641
   12727       6.8836
   12728       6.4214
   12729       6.5731
   12730       7.0548
   12731       6.3040
   12732       6.6772
   12733       6.6790
   12734       6.8074
   12735       6.5969
   12736       6.5521
   12737       6.9189
   12738       6.7529
   12739       6.7417
   12740       6.5640
   12741       6.3714
   12742       6.8922
   12743       6.9459
   12744       6.8876
   12745       6.5986
   12746       6.9978
   12747       6.8483
   12748       6.8231
   12749       6.9104
   12750       6.6999
   12751       7.3694
   12752       6.7874
   12753       6.8444
   12754       7.0991
   12755       6.9521
   12756       7.0353
   12757       7.2048
   12758       7.1633
   12759       6.9655
   12760       7.1926
   12761       6.9957
   12762       7.2257
   12763       6.5132
   12764       6.4673
   12765       7.0121
   12766       6.6173
   12767       6.8407
   12768       6.5938
   12769       6.9125
   12770       7.0002
   12771       6.5595
   12772       6.4816
   12773       7.0000
   12774       7.1054
   12775       6.9884
   12776       6.8990
   12777       6.4571
   12778       7.0792
   12779       6.5577
   12780       6.6851
   12781       6.3939
   12782       6.6278
   12783       7.1679
   12784       6.6717
   12785       6.5226
   12786       6.6831
   12787       6.6023
   12788       6.6491
   12789       7.1224
   12790       6.5971
   12791       7.1319
   12792       6.7952
   12793       6.7237
   12794       6.7406
   12795       6.9095
   12796       7.0686
   12797       7.0753
   12798       6.9903
   12799       7.2509
   12800       7.3137
   12801       7.0448
   12802       6.8919
   12803       6.9030
   12804       6.7999
   12805       6.6144
   12806       6.8249
   12807       7.0274
   12808       6.8500
   12809       6.5860
   12810       6.5318
   12811       6.8054
   12812       6.7162
   12813       6.1884
   12814       6.5996
   12815       6.7563
   12816       6.4575
   12817       6.5980
   12818       6.7138
   12819       6.2938
   12820       6.8922
   12821       6.4672
   12822       6.6992
   12823       6.8305
   12824       6.4531
   12825       6.7932
   12826       6.4010
   12827       6.4504
   12828       6.9454
   12829       6.8579
   12830       6.6906
   12831       6.7798
   12832       6.8085
   12833       6.4369
   12834       6.6359
   12835       6.9638
   12836       6.9613
   12837       6.3745
   12838       6.6194
   12839       6.3835
   12840       6.5808
   12841       6.3962
   12842       6.2889
   12843       6.3756
   12844       6.4232
   12845       6.4020
   12846       6.1832
   12847       6.4620
   12848       6.4545
   12849       6.6164
   12850       6.3092
   12851       6.3660
   12852       6.9437
   12853       6.7046
   12854       6.5164
   12855       6.4406
   12856       6.2554
   12857       6.3875
   12858       6.5008
   12859       6.5133
   12860       7.0816
   12861       6.2613
   12862       6.4659
   12863       6.3176
   12864       6.3596
   12865       6.8106
   12866       6.5241
   12867       6.6003
   12868       6.5133
   12869       6.5341
   12870       6.7700
   12871       6.8004
   12872       6.5396
   12873       6.0705
   12874       6.4056
   12875       6.6316
   12876       6.2976
   12877       6.3457
   12878       6.3238
   12879       6.3990
   12880       6.2895
   12881       6.1999
   12882       6.4623
   12883       6.8320
   12884       6.8979
   12885       6.5068
   12886       6.5822
   12887       6.5101
   12888       6.4691
   12889       6.3202
   12890       6.1108
   12891       6.4034
   12892       6.4373
   12893       6.3797
   12894       6.4470
   12895       6.2256
   12896       6.3684
   12897       6.5870
   12898       6.0220
   12899       6.6531
   12900       6.1871
   12901       6.2948
   12902       6.4773
   12903       6.4321
   12904       6.8143
   12905       6.4365
   12906       6.8042
   12907       6.6908
   12908       6.8098
   12909       6.5153
   12910       6.8845
   12911       7.0241
   12912       6.6510
   12913       6.8326
   12914       6.6463
   12915       6.9592
   12916       6.6731
   12917       6.7764
   12918       6.7254
   12919       6.4264
   12920       6.4071
   12921       6.6061
   12922       6.8138
   12923       6.9419
   12924       6.9485
   12925       6.8940
   12926       6.8727
   12927       6.6527
   12928       7.1646
   12929       6.9487
   12930       7.0834
   12931       6.6403
   12932       7.4884
   12933       6.8670
   12934       6.5419
   12935       6.6738
   12936       6.6800
   12937       6.8563
   12938       7.0114
   12939       6.6859
   12940       6.4741
   12941       6.5373
   12942       6.6663
   12943       6.7562
   12944       6.4730
   12945       6.3898
   12946       6.5376
   12947       7.0661
   12948       6.7363
   12949       6.8634
   12950       6.5723
   12951       7.0091
   12952       6.7652
   12953       7.2568
   12954       6.6900
   12955       6.3018
   12956       6.4520
   12957       6.4626
   12958       6.7581
   12959       6.9708
   12960       6.6385
   12961       6.9385
   12962       6.5921
   12963       6.6897
   12964       6.7101
   12965       7.2658
   12966       6.8871
   12967       6.9700
   12968       7.0372
   12969       6.6535
   12970       7.1435
   12971       6.9321
   12972       6.9919
   12973       6.6368
   12974       7.3236
   12975       6.9915
   12976       6.7034
   12977       6.8458
   12978       7.1485
   12979       6.8473
   12980       6.9607
   12981       6.7194
   12982       6.6627
   12983       6.8009
   12984       6.8072
   12985       7.0309
   12986       6.5729
   12987       6.8955
   12988       6.8578
   12989       7.0567
   12990       6.9020
   12991       6.8236
   12992       6.4904
   12993       7.0719
   12994       6.7835
   12995       6.6966
   12996       6.7889
   12997       6.7942
   12998       6.6645
   12999       6.2785
   13000       6.5190
   13001       6.9584
   13002       6.4509
   13003       6.4627
   13004       6.7108
   13005       6.7121
   13006       7.3498
   13007       7.3453
   13008       7.2445
   13009       6.7586
   13010       7.0133
   13011       6.8970
   13012       6.9823
   13013       6.8955
   13014       7.0004
   13015       6.7179
   13016       6.2117
   13017       7.0420
   13018       6.6074
   13019       6.8122
   13020       6.9950
   13021       6.7986
   13022       6.8554
   13023       6.6023
   13024       6.4841
   13025       6.7332
   13026       6.6305
   13027       6.9136
   13028       7.1585
   13029       7.1023
   13030       6.9287
   13031       6.8570
   13032       7.0140
   13033       6.8698
   13034       6.9107
   13035       7.1112
   13036       6.8227
   13037       7.0508
   13038       6.8622
   13039       6.7650
   13040       6.8145
   13041       7.1380
   13042       6.7273
   13043       6.8339
   13044       6.7614
   13045       6.9180
   13046       6.8776
   13047       6.6177
   13048       7.1375
   13049       6.9131
   13050       7.0516
   13051       6.6866
   13052       6.7375
   13053       6.4917
   13054       6.6314
   13055       6.5260
   13056       6.6857
   13057       7.0259
   13058       6.5759
   13059       6.7844
   13060       6.3162
   13061       6.5225
   13062       6.8370
   13063       7.0305
   13064       6.4156
   13065       7.4268
   13066       6.7593
   13067       6.8604
   13068       7.1362
   13069       6.7860
   13070       6.5050
   13071       6.5822
   13072       6.5279
   13073       6.7958
   13074       6.5039
   13075       6.6858
   13076       6.6176
   13077       6.5943
   13078       6.7770
   13079       6.5948
   13080       6.7124
   13081       6.9946
   13082       7.0845
   13083       6.3995
   13084       7.0204
   13085       6.8203
   13086       6.8050
   13087       7.0150
   13088       6.6680
   13089       7.0708
   13090       6.6956
   13091       7.0334
   13092       6.4614
   13093       6.8393
   13094       6.9903
   13095       6.6727
   13096       6.9997
   13097       7.3356
   13098       6.8398
   13099       6.7625
   13100       7.1557
   13101       7.1275
   13102       7.2335
   13103       6.4457
   13104       7.0322
   13105       6.9478
   13106       6.9310
   13107       6.4668
   13108       6.7356
   13109       6.3625
   13110       6.6046
   13111       6.5652
   13112       7.2203
   13113       6.9015
   13114       6.7872
   13115       6.8337
   13116       6.5621
   13117       6.5303
   13118       6.8421
   13119       7.2531
   13120       6.9047
   13121       7.0079
   13122       7.0830
   13123       6.8258
   13124       7.2230
   13125       6.8420
   13126       7.3367
   13127       7.1008
   13128       7.1043
   13129       6.3844
   13130       7.0587
   13131       6.6644
   13132       7.0212
   13133       6.8925
   13134       6.9120
   13135       6.8207
   13136       7.2462
   13137       6.8711
   13138       6.5994
   13139       6.7128
   13140       7.2433
   13141       6.4927
   13142       6.2674
   13143       6.5229
   13144       6.6691
   13145       6.3829
   13146       6.6532
   13147       6.7337
   13148       6.7583
   13149       6.9241
   13150       6.5937
   13151       6.9187
   13152       6.7516
   13153       6.5988
   13154       6.4752
   13155       6.1997
   13156       6.1027
   13157       6.1084
   13158       6.6815
   13159       6.6582
   13160       6.7568
   13161       6.6398
   13162       6.7469
   13163       6.5398
   13164       6.5659
   13165       6.3779
   13166       6.4075
   13167       6.7300
   13168       6.6056
   13169       6.5852
   13170       6.4226
   13171       6.7699
   13172       6.7140
   13173       6.8772
   13174       6.5810
   13175       6.4908
   13176       6.6344
   13177       6.7057
   13178       6.4557
   13179       6.3831
   13180       6.4008
   13181       6.3388
   13182       6.2432
   13183       6.8981
   13184       6.3542
   13185       6.2312
   13186       6.6889
   13187       6.5984
   13188       6.9641
   13189       6.8820
   13190       6.9573
   13191       6.4608
   13192       6.7607
   13193       6.8184
   13194       6.4007
   13195       6.3305
   13196       6.5486
   13197       6.3016
   13198       6.2746
   13199       6.8358
   13200       6.6183
   13201       6.8162
   13202       6.5447
   13203       6.5203
   13204       6.4928
   13205       6.4441
   13206       6.3118
   13207       6.7146
   13208       6.8437
   13209       6.7957
   13210       6.6572
   13211       6.5779
   13212       6.7072
   13213       6.6629
   13214       6.1640
   13215       6.8831
   13216       6.7447
   13217       6.9519
   13218       6.4895
   13219       6.4889
   13220       6.5743
   13221       6.7268
   13222       6.2496
   13223       6.8187
   13224       6.7942
   13225       6.5139
   13226       6.9873
   13227       6.4565
   13228       6.6373
   13229       6.9456
   13230       7.1444
   13231       6.7344
   13232       6.6258
   13233       6.6046
   13234       6.5278
   13235       6.5108
   13236       6.6239
   13237       7.1873
   13238       6.9993
   13239       6.6582
   13240       6.8073
   13241       6.7352
   13242       6.3370
   13243       6.2328
   13244       6.0934
   13245       6.6294
   13246       6.8942
   13247       6.6984
   13248       6.9407
   13249       6.4299
   13250       6.3968
   13251       6.5122
   13252       6.9226
   13253       7.4807
   13254       7.1038
   13255       7.0628
   13256       6.7378
   13257       6.6481
   13258       7.2584
   13259       6.7325
   13260       6.6421
   13261       7.3550
   13262       6.6116
   13263       6.5411
   13264       7.0673
   13265       7.4402
   13266       6.8790
   13267       7.2106
   13268       6.9490
   13269       6.7125
   13270       7.4578
   13271       6.5190
   13272       6.7002
   13273       7.2495
   13274       7.3628
   13275       7.2617
   13276       6.8585
   13277       6.6878
   13278       7.1433
   13279       7.2918
   13280       7.2485
   13281       6.9874
   13282       7.1534
   13283       6.8390
   13284       6.8149
   13285       7.1501
   13286       6.7273
   13287       7.0679
   13288       6.7837
   13289       7.5523
   13290       6.5981
   13291       6.6199
   13292       7.1065
   13293       7.0874
   13294       7.9642
   13295       7.6512
   13296       7.3607
   13297       7.8551
   13298       7.7074
   13299       7.5581
   13300       7.6355
   13301       7.4149
   13302       7.4556
   13303       7.4444
   13304       7.7698
   13305       7.9026
   13306       7.8064
   13307       7.7640
   13308       7.6408
   13309       8.3107
   13310       8.2381
   13311       8.3151
   13312       7.8167
   13313       7.7853
   13314       7.9048
   13315       7.8691
   13316       7.7712
   13317       7.1261
   13318       7.7132
   13319       7.5698
   13320       7.5948
   13321       8.0754
   13322       7.8467
   13323       7.3929
   13324       7.7528
   13325       7.6076
   13326       7.7326
   13327       7.2482
   13328       7.8749
   13329       7.8556
   13330       7.6386
   13331       7.9936
   13332       7.6361
   13333       7.5864
   13334       7.6872
   13335       7.3081
   13336       7.7935
   13337       8.1907
   13338       7.8441
   13339       7.5333
   13340       7.7124
   13341       7.6481
   13342       7.4424
   13343       8.0170
   13344       7.4228
   13345       7.8999
   13346       7.5756
   13347       7.7816
   13348       7.1758
   13349       7.4209
   13350       7.0360
   13351       7.1047
   13352       7.3770
   13353       6.9884
   13354       7.2786
   13355       6.5638
   13356       7.0714
   13357       6.5187
   13358       6.7028
   13359       7.0134
   13360       6.8286
   13361       6.8828
   13362       6.8390
   13363       7.1578
   13364       7.0397
   13365       7.4029
   13366       7.2520
   13367       7.2288
   13368       6.6098
   13369       6.4358
   13370       7.0168
   13371       6.9385
   13372       6.4402
   13373       6.6691
   13374       6.5833
   13375       6.6632
   13376       6.2460
   13377       6.4068
   13378       6.4118
   13379       6.5562
   13380       6.3257
   13381       6.3546
   13382       6.5051
   13383       6.5144
   13384       6.4739
   13385       6.6037
   13386       6.5506
   13387       6.3727
   13388       6.7981
   13389       6.5589
   13390       6.6730
   13391       6.8600
   13392       7.1928
   13393       6.8697
   13394       7.1708
   13395       6.9914
   13396       6.6555
   13397       6.9743
   13398       6.8647
   13399       6.6562
   13400       6.5737
   13401       6.5496
   13402       7.3676
   13403       7.0608
   13404       6.6584
   13405       6.6997
   13406       7.1454
   13407       7.0485
   13408       7.1398
   13409       6.5746
   13410       6.3247
   13411       7.0563
   13412       6.8289
   13413       7.0183
   13414       6.7695
   13415       6.8603
   13416       6.8812
   13417       6.5358
   13418       6.5205
   13419       6.6673
   13420       6.8415
   13421       6.4230
   13422       6.8852
   13423       6.6036
   13424       6.5315
   13425       6.6469
   13426       6.6080
   13427       6.6533
   13428       6.8864
   13429       6.6876
   13430       6.7150
   13431       6.5308
   13432       6.7389
   13433       6.5163
   13434       7.2620
   13435       6.8965
   13436       7.0967
   13437       6.3072
   13438       7.2702
   13439       6.2562
   13440       6.5764
   13441       6.2907
   13442       6.4896
   13443       6.5736
   13444       6.3964
   13445       6.6832
   13446       6.4109
   13447       6.4297
   13448       6.3951
   13449       6.9717
   13450       6.4920
   13451       6.8797
   13452       6.8725
   13453       7.1739
   13454       6.9691
   13455       7.2392
   13456       6.7004
   13457       7.0319
   13458       7.7611
   13459       6.8051
   13460       6.7763
   13461       6.9419
   13462       7.2881
   13463       6.7440
   13464       6.3230
   13465       6.8376
   13466       7.0015
   13467       6.9289
   13468       6.5000
   13469       6.7433
   13470       6.6359
   13471       6.9005
   13472       6.7045
   13473       6.8007
   13474       7.5234
   13475       6.6596
   13476       7.2504
   13477       6.8238
   13478       6.4647
   13479       6.8740
   13480       6.7403
   13481       6.7173
   13482       6.7593
   13483       6.0933
   13484       7.1595
   13485       7.1002
   13486       6.9690
   13487       6.8738
   13488       6.8604
   13489       7.0960
   13490       7.1645
   13491       7.2499
   13492       6.8186
   13493       6.9943
   13494       6.6042
   13495       6.9716
   13496       7.4164
   13497       6.8908
   13498       7.0024
   13499       7.4374
   13500       6.3618
   13501       6.3496
   13502       6.2868
   13503       7.2070
   13504       7.0996
   13505       7.4842
   13506       6.7900
   13507       6.3869
   13508       6.7463
   13509       6.9003
   13510       7.0434
   13511       6.6211
   13512       6.3594
   13513       6.5034
   13514       6.8992
   13515       7.4648
   13516       6.9080
   13517       7.0390
   13518       6.8308
   13519       7.1225
   13520       6.8664
   13521       6.4333
   13522       6.7641
   13523       6.3215
   13524       6.8216
   13525       6.5662
   13526       6.7170
   13527       6.8689
   13528       6.4705
   13529       6.8817
   13530       6.6725
   13531       6.6911
   13532       6.4567
   13533       6.5685
   13534       6.4024
   13535       6.3938
   13536       6.6581
   13537       6.8260
   13538       6.5438
   13539       6.9413
   13540       6.5476
   13541       6.5518
   13542       7.0538
   13543       6.7332
   13544       6.7910
   13545       6.6943
   13546       7.2094
   13547       6.7196
   13548       7.0277
   13549       6.6135
   13550       6.8593
   13551       6.9640
   13552       6.8766
   13553       7.0904
   13554       7.2329
   13555       6.6083
   13556       6.8817
   13557       6.5808
   13558       6.7088
   13559       6.5044
   13560       6.6378
   13561       6.8605
   13562       6.8786
   13563       6.8267
   13564       6.4429
   13565       6.5750
   13566       6.6042
   13567       6.7706
   13568       6.6520
   13569       6.6017
   13570       6.7386
   13571       6.5308
   13572       6.6298
   13573       6.7180
   13574       6.3888
   13575       6.4197
   13576       6.3066
   13577       6.5933
   13578       6.6687
   13579       6.3814
   13580       6.8112
   13581       6.2033
   13582       6.3592
   13583       6.5837
   13584       7.0711
   13585       6.5347
   13586       7.1079
   13587       6.4335
   13588       6.6173
   13589       6.7932
   13590       6.1162
   13591       6.2642
   13592       7.0475
   13593       7.0020
   13594       6.3528
   13595       6.3906
   13596       6.7395
   13597       6.6879
   13598       6.4375
   13599       6.6744
   13600       6.9720
   13601       6.5467
   13602       6.5381
   13603       6.9179
   13604       6.9604
   13605       7.1641
   13606       6.5501
   13607       6.8227
   13608       6.8625
   13609       6.7390
   13610       6.8011
   13611       6.9536
   13612       7.4664
   13613       6.9448
   13614       6.6939
   13615       6.3041
   13616       6.5822
   13617       7.0432
   13618       7.0068
   13619       6.6104
   13620       6.8835
   13621       7.1100
   13622       6.5153
   13623       6.7458
   13624       6.7818
   13625       6.5231
   13626       6.3172
   13627       6.5098
   13628       6.4828
   13629       6.3407
   13630       6.5531
   13631       6.2453
   13632       6.3915
   13633       6.4119
   13634       6.3928
   13635       6.5026
   13636       7.0312
   13637       6.5987
   13638       6.3794
   13639       6.4060
   13640       6.4448
   13641       6.1670
   13642       6.4956
   13643       6.1473
   13644       6.7036
   13645       6.5300
   13646       6.4759
   13647       6.6613
   13648       6.7257
   13649       7.1147
   13650       6.4724
   13651       7.2051
   13652       6.8588
   13653       6.6552
   13654       6.8563
   13655       6.8652
   13656       6.5172
   13657       6.6382
   13658       6.7037
   13659       6.7579
   13660       6.9592
   13661       6.5061
   13662       6.4359
   13663       6.5083
   13664       6.7933
   13665       6.5185
   13666       6.8483
   13667       6.4939
   13668       6.5598
   13669       6.5000
   13670       6.4363
   13671       6.4679
   13672       6.1886
   13673       6.3898
   13674       6.4361
   13675       6.6419
   13676       6.1321
   13677       6.4375
   13678       6.9275
   13679       6.5787
   13680       6.2191
   13681       6.6066
   13682       6.6417
   13683       7.1516
   13684       6.2698
   13685       6.3145
   13686       6.3329
   13687       6.8780
   13688       6.7738
   13689       6.5373
   13690       6.5449
   13691       6.5931
   13692       7.3089
   13693       7.4346
   13694       6.8950
   13695       6.7961
   13696       6.7169
   13697       7.0250
   13698       6.4458
   13699       6.4997
   13700       6.4262
   13701       6.7891
   13702       6.6872
   13703       6.9537
   13704       6.7025
   13705       6.7179
   13706       6.6224
   13707       6.6537
   13708       6.3185
   13709       6.1822
   13710       6.6256
   13711       6.4295
   13712       6.6249
   13713       6.3908
   13714       6.8812
   13715       6.8282
   13716       6.7055
   13717       6.8194
   13718       6.4227
   13719       6.8075
   13720       6.7586
   13721       6.4477
   13722       6.7327
   13723       6.9020
   13724       6.5572
   13725       6.9000
   13726       6.8246
   13727       6.4145
   13728       6.5912
   13729       6.5940
   13730       6.4237
   13731       6.4340
   13732       6.3880
   13733       6.6857
   13734       6.7594
   13735       6.7983
   13736       6.9096
   13737       6.6430
   13738       6.4635
   13739       6.9147
   13740       6.7861
   13741       6.7982
   13742       6.4865
   13743       6.5226
   13744       6.5527
   13745       6.7681
   13746       7.0213
   13747       6.5270
   13748       6.4159
   13749       6.5545
   13750       6.5604
   13751       6.3797
   13752       6.5295
   13753       6.2162
   13754       6.4367
   13755       6.6218
   13756       6.8087
   13757       6.3603
   13758       6.4285
   13759       6.6268
   13760       6.5783
   13761       6.5059
   13762       6.9705
   13763       6.4813
   13764       6.6327
   13765       6.4203
   13766       6.7614
   13767       6.3529
   13768       6.4504
   13769       6.3722
   13770       6.3571
   13771       6.7200
   13772       6.4995
   13773       6.5163
   13774       6.7098
   13775       6.6229
   13776       7.0932
   13777       6.8241
   13778       7.1841
   13779       6.5792
   13780       6.7774
   13781       7.4229
   13782       7.6173
   13783       7.8445
   13784       7.7861
   13785       7.6169
   13786       7.5546
   13787       7.2618
   13788       7.0698
   13789       7.2077
   13790       7.4878
   13791       8.0097
   13792       7.5267
   13793       6.9900
   13794       7.5134
   13795       7.1784
   13796       7.1406
   13797       7.8872
   13798       6.5074
   13799       6.8551
   13800       6.7171
   13801       6.7899
   13802       6.7036
   13803       6.9710
   13804       6.8219
   13805       6.8766
   13806       6.8444
   13807       7.2211
   13808       6.7279
   13809       6.9216
   13810       6.9314
   13811       6.6482
   13812       6.6553
   13813       6.5503
   13814       6.6858
   13815       6.7888
   13816       6.9021
   13817       6.8766
   13818       7.2025
   13819       6.9477
   13820       6.9936
   13821       6.7566
   13822       6.7922
   13823       6.6247
   13824       6.4659
   13825       6.9248
   13826       6.9518
   13827       6.3911
   13828       6.6200
   13829       6.6608
   13830       6.7088
   13831       6.6134
   13832       6.4751
   13833       6.9610
   13834       6.6252
   13835       6.8185
   13836       6.8042
   13837       7.0947
   13838       6.8222
   13839       7.2543
   13840       6.4735
   13841       6.3681
   13842       7.2151
   13843       6.9445
   13844       7.1543
   13845       6.5085
   13846       6.6381
   13847       7.0042
   13848       6.5449
   13849       6.6748
   13850       6.3898
   13851       6.4996
   13852       6.7037
   13853       6.5035
   13854       6.4667
   13855       6.7917
   13856       6.7446
   13857       6.7664
   13858       6.4062
   13859       6.7455
   13860       7.5341
   13861       7.1267
   13862       6.9280
   13863       6.8325
   13864       6.6397
   13865       6.4447
   13866       6.5793
   13867       6.6469
   13868       7.0806
   13869       7.0297
   13870       6.7003
   13871       6.7808
   13872       6.6928
   13873       6.5727
   13874       6.4978
   13875       6.4945
   13876       6.1270
   13877       6.4652
   13878       6.5546
   13879       6.2495
   13880       7.8158
   13881       6.6830
   13882       6.7267
   13883       6.8962
   13884       6.6271
   13885       6.7842
   13886       6.8027
   13887       7.0295
   13888       7.0421
   13889       7.4549
   13890       6.7145
   13891       7.3837
   13892       7.6435
   13893       7.3436
   13894       7.3839
   13895       7.6396
   13896       8.3085
   13897       8.0647
   13898       8.5807
   13899       8.3484
   13900       8.5176
   13901       8.1659
   13902       8.4492
   13903       7.3253
   13904       7.3428
   13905       7.4334
   13906       7.4464
   13907       7.2525
   13908       7.2622
   13909       7.1716
   13910       7.7049
   13911       7.5483
   13912       7.5046
   13913       7.1974
   13914       7.3724
   13915       6.5998
   13916       7.1443
   13917       6.5636
   13918       6.3532
   13919       6.4383
   13920       6.7965
   13921       7.1808
   13922       7.3145
   13923       7.0428
   13924       6.5607
   13925       6.8024
   13926       7.0089
   13927       6.8670
   13928       6.6088
   13929       6.6497
   13930       6.5097
   13931       6.2203
   13932       6.5461
   13933       5.9451
   13934       5.8416
   13935       5.9050
   13936       6.1532
   13937       6.1833
   13938       6.1229
   13939       6.2295
   13940       6.7761
   13941       6.6005
   13942       6.6949
   13943       6.7553
   13944       6.9646
   13945       6.6722
   13946       6.8518
   13947       6.2565
   13948       6.4189
   13949       6.3150
   13950       5.9960
   13951       6.2759
   13952       6.8465
   13953       7.0083
   13954       6.3562
   13955       5.9309
   13956       6.8100
   13957       6.4064
   13958       6.0701
   13959       6.2106
   13960       6.5767
   13961       6.1305
   13962       6.2022
   13963       5.8569
   13964       6.8355
   13965       6.5474
   13966       6.2356
   13967       6.8195
   13968       7.2787
   13969       6.3205
   13970       6.4129
   13971       6.1150
   13972       7.2664
   13973       6.6714
   13974       7.7903
   13975       6.8491
   13976       6.5806
   13977       6.6180
   13978       7.6852
   13979       7.2288
   13980       7.2483
   13981       7.2339
   13982       7.1651
   13983       7.1449
   13984       7.4434
   13985       7.2376
   13986       6.8586
   13987       6.8394
   13988       6.9094
   13989       7.3538
   13990       7.4618
   13991       7.0782
   13992       7.1789
   13993       6.9684
   13994       6.8151
   13995       7.2786
   13996       7.0311
   13997       7.5273
   13998       7.2121
   13999       7.0933
   14000       6.8841
   14001       7.4785
   14002       6.8037
   14003       7.0769
   14004       6.9221
   14005       7.4424
   14006       7.0361
   14007       7.2496
   14008       6.3695
   14009       6.8801
   14010       6.7027
   14011       6.5152
   14012       6.4722
   14013       6.7551
   14014       6.8614
   14015       6.7248
   14016       7.0794
   14017       6.4765
   14018       6.4729
   14019       6.8054
   14020       7.1115
   14021       6.8196
   14022       6.8556
   14023       7.5296
   14024       6.7729
   14025       6.9304
   14026       6.7558
   14027       6.6748
   14028       7.4501
   14029       6.8723
   14030       6.6816
   14031       6.4812
   14032       6.1533
   14033       6.7681
   14034       6.1077
   14035       6.6983
   14036       6.6576
   14037       6.3004
   14038       6.0764
   14039       5.9394
   14040       6.9882
   14041       6.3073
   14042       6.7565
   14043       6.2836
   14044       6.5434
   14045       6.1619
   14046       6.5966
   14047       6.5265
   14048       6.3518
   14049       6.3258
   14050       6.6951
   14051       6.9557
   14052       6.6128
   14053       6.5212
   14054       6.3746
   14055       6.8397
   14056       7.3101
   14057       7.0117
   14058       6.7781
   14059       6.5756
   14060       6.8260
   14061       6.1357
   14062       6.5914
   14063       7.0265
   14064       6.8788
   14065       6.4200
   14066       6.6556
   14067       6.6432
   14068       6.7411
   14069       6.5545
   14070       6.6405
   14071       6.6141
   14072       6.8582
   14073       7.0285
   14074       6.7145
   14075       6.9152
   14076       6.6597
   14077       6.5116
   14078       7.0172
   14079       6.9726
   14080       6.4420
   14081       6.0901
   14082       6.3810
   14083       6.0596
   14084       6.2850
   14085       5.7865
   14086       6.2088
   14087       6.2467
   14088       6.5589
   14089       6.4359
   14090       6.1649
   14091       5.9970
   14092       6.2290
   14093       6.9966
   14094       7.4256
   14095       7.4793
   14096       7.3620
   14097       6.4284
   14098       6.2362
   14099       6.6672
   14100       7.5512
   14101       7.8564
   14102       7.7067
   14103       7.0888
   14104       7.2101
   14105       7.0811
   14106       6.8794
   14107       7.0339
   14108       7.4259
   14109       7.0186
   14110       7.2909
   14111       7.7157
   14112       7.6664
   14113       7.7900
   14114       7.7856
   14115       7.8803
   14116       7.2283
   14117       7.6151
   14118       7.0800
   14119       6.9546
   14120       7.1966
   14121       7.4863
   14122       7.1038
   14123       7.5572
   14124       7.6908
   14125       7.0451
   14126       7.3567
   14127       6.7938
   14128       6.8560
   14129       6.4276
   14130       6.7984
   14131       6.7752
   14132       6.9975
   14133       6.7298
   14134       6.6426
   14135       6.5782
   14136       6.6833
   14137       6.9882
   14138       6.8080
   14139       6.8181
   14140       6.9438
   14141       6.5672
   14142       6.5630
   14143       6.7238
   14144       6.6547
   14145       6.5651
   14146       6.7996
   14147       7.0841
   14148       7.0357
   14149       7.0506
   14150       6.8476
   14151       7.4627
   14152       7.0520
   14153       6.5266
   14154       6.7969
   14155       6.6096
   14156       7.2981
   14157       7.3405
   14158       6.9603
   14159       6.7564
   14160       7.1240
   14161       7.1486
   14162       6.4166
   14163       7.2278
   14164       6.8740
   14165       6.6172
   14166       6.7384
   14167       6.7426
   14168       6.3910
   14169       6.4202
   14170       6.7203
   14171       6.7506
   14172       6.8485
   14173       7.0180
   14174       6.4654
   14175       6.2537
   14176       6.4697
   14177       6.9291
   14178       6.3773
   14179       6.2780
   14180       6.6940
   14181       6.1798
   14182       6.2146
   14183       6.5706
   14184       6.2838
   14185       6.7849
   14186       6.4426
   14187       6.6441
   14188       6.5853
   14189       6.8280
   14190       7.3483
   14191       6.6670
   14192       7.2411
   14193       6.9008
   14194       6.8129
   14195       6.7958
   14196       7.0632
   14197       7.1373
   14198       6.4621
   14199       6.2929
   14200       6.6510
   14201       6.6723
   14202       6.5166
   14203       6.2183
   14204       6.3099
   14205       6.7123
   14206       6.3088
   14207       6.6107
   14208       6.5146
   14209       6.2914
   14210       6.5140
   14211       6.6535
   14212       6.5140
   14213       6.4670
   14214       6.2960
   14215       6.4254
   14216       6.4751
   14217       6.7904
   14218       6.9126
   14219       6.9039
   14220       6.9347
   14221       6.6998
   14222       6.5203
   14223       6.7943
   14224       6.5826
   14225       6.1812
   14226       6.1889
   14227       6.5041
   14228       6.3079
   14229       6.4067
   14230       6.7365
   14231       6.0541
   14232       6.1433
   14233       6.3564
   14234       6.3291
   14235       6.1935
   14236       6.7041
   14237       6.3400
   14238       6.8198
   14239       6.3391
   14240       6.2419
   14241       6.4706
   14242       6.3045
   14243       6.3519
   14244       6.4900
   14245       6.2770
   14246       6.3213
   14247       6.4702
   14248       6.3686
   14249       6.5287
   14250       6.4879
   14251       6.2813
   14252       6.2674
   14253       6.4155
   14254       6.6297
   14255       6.0693
   14256       6.4707
   14257       6.7511
   14258       6.4938
   14259       6.7611
   14260       6.4837
   14261       6.3184
   14262       6.5143
   14263       6.8199
   14264       6.3678
   14265       6.2854
   14266       6.0438
   14267       6.3921
   14268       6.4954
   14269       6.6319
   14270       6.9426
   14271       6.5444
   14272       6.4342
   14273       6.9587
   14274       6.5126
   14275       6.8091
   14276       6.3607
   14277       6.6474
   14278       6.4758
   14279       6.4000
   14280       6.4458
   14281       6.7806
   14282       7.0182
   14283       6.5238
   14284       7.2601
   14285       6.2243
   14286       7.0543
   14287       6.9093
   14288       7.0373
   14289       6.9079
   14290       7.1700
   14291       6.6448
   14292       7.1597
   14293       6.4126
   14294       6.9061
   14295       6.4773
   14296       6.9895
   14297       7.0155
   14298       6.6035
   14299       6.8108
   14300       6.8099
   14301       6.5875
   14302       6.8530
   14303       6.9286
   14304       6.9992
   14305       6.8800
   14306       6.3908
   14307       6.3408
   14308       6.4029
   14309       6.7075
   14310       6.6420
   14311       6.7789
   14312       6.5494
   14313       6.4010
   14314       7.2044
   14315       6.6288
   14316       7.2335
   14317       6.2630
   14318       6.5609
   14319       6.4656
   14320       6.7325
   14321       6.6587
   14322       6.9342
   14323       7.1930
   14324       6.7266
   14325       6.9030
   14326       6.5700
   14327       6.3581
   14328       6.4193
   14329       6.3948
   14330       6.4414
   14331       6.7354
   14332       6.8080
   14333       6.8131
   14334       6.4648
   14335       6.2247
   14336       6.5445
   14337       6.4221
   14338       6.5807
   14339       6.4394
   14340       6.2671
   14341       6.4455
   14342       6.7367
   14343       6.2078
   14344       6.5415
   14345       6.7713
   14346       6.9852
   14347       6.6561
   14348       6.6183
   14349       6.6626
   14350       6.5072
   14351       6.9025
   14352       7.0271
   14353       6.8254
   14354       6.7854
   14355       6.7865
   14356       6.0893
   14357       6.3930
   14358       6.8915
   14359       6.2514
   14360       6.4232
   14361       6.7362
   14362       6.5652
   14363       6.8074
   14364       7.3808
   14365       6.7592
   14366       7.2431
   14367       7.1207
   14368       6.4271
   14369       6.5102
   14370       6.4373
   14371       6.4842
   14372       6.5096
   14373       6.4615
   14374       6.8771
   14375       6.1982
   14376       6.4252
   14377       6.3712
   14378       6.6754
   14379       6.8360
   14380       6.3892
   14381       6.2957
   14382       6.5371
   14383       6.5785
   14384       6.3545
   14385       6.5531
   14386       6.4709
   14387       6.4863
   14388       6.4127
   14389       6.4763
   14390       6.6441
   14391       6.4795
   14392       7.0433
   14393       7.0962
   14394       6.7114
   14395       6.8058
   14396       6.4045
   14397       7.1104
   14398       6.4629
   14399       6.3282
   14400       6.6473
   14401       6.5775
   14402       6.1709
   14403       6.2504
   14404       6.5231
   14405       6.5634
   14406       6.1236
   14407       6.7585
   14408       6.3300
   14409       6.3987
   14410       6.7182
   14411       7.0265
   14412       6.6082
   14413       7.1210
   14414       6.7459
   14415       6.8361
   14416       6.9052
   14417       6.8412
   14418       6.5587
   14419       6.5617
   14420       6.6107
   14421       6.2112
   14422       6.3951
   14423       6.8344
   14424       6.9172
   14425       6.7295
   14426       6.4291
   14427       6.5908
   14428       6.2521
   14429       6.4210
   14430       6.0909
   14431       6.7349
   14432       6.5297
   14433       6.7006
   14434       6.6311
   14435       6.4983
   14436       6.3733
   14437       6.3843
   14438       6.5687
   14439       6.4864
   14440       6.3155
   14441       6.0953
   14442       6.2909
   14443       6.2491
   14444       6.2860
   14445       6.3606
   14446       6.7424
   14447       6.5308
   14448       6.3558
   14449       7.1136
   14450       7.2271
   14451       6.9547
   14452       6.3508
   14453       6.7222
   14454       6.4510
   14455       6.5961
   14456       6.9109
   14457       6.6536
   14458       6.3170
   14459       6.6708
   14460       6.3309
   14461       6.6832
   14462       6.2149
   14463       6.8322
   14464       6.3922
   14465       6.5472
   14466       6.6262
   14467       6.5706
   14468       6.8934
   14469       6.2637
   14470       6.2428
   14471       6.9521
   14472       6.9054
   14473       6.3319
   14474       6.4884
   14475       6.9213
   14476       6.8939
   14477       6.6590
   14478       6.8809
   14479       7.0725
   14480       6.5277
   14481       6.5044
   14482       6.3588
   14483       6.8898
   14484       6.6781
   14485       6.6533
   14486       6.3271
   14487       6.4424
   14488       6.3711
   14489       6.5664
   14490       6.8260
   14491       6.4183
   14492       6.5176
   14493       6.1328
   14494       6.4572
   14495       6.2453
   14496       6.2095
   14497       6.2324
   14498       6.7488
   14499       6.6848
   14500       6.3438
   14501       6.4576
   14502       6.7474
   14503       7.4332
   14504       7.2073
   14505       7.1169
   14506       7.4482
   14507       7.8351
   14508       7.5803
   14509       7.0565
   14510       7.0830
   14511       7.0964
   14512       7.3020
   14513       6.5530
   14514       6.6307
   14515       6.8353
   14516       7.0270
   14517       7.1298
   14518       6.8520
   14519       7.3306
   14520       6.8776
   14521       6.7813
   14522       6.9152
   14523       6.5016
   14524       6.2765
   14525       6.6560
   14526       6.6258
   14527       6.8396
   14528       6.7504
   14529       6.2810
   14530       6.6838
   14531       6.5122
   14532       6.1365
   14533       6.5838
   14534       6.2629
   14535       6.4334
   14536       6.9117
   14537       6.9092
   14538       7.2239
   14539       6.6933
   14540       7.0735
   14541       6.9505
   14542       6.7822
   14543       6.9975
   14544       6.9641
   14545       7.7148
   14546       7.6062
   14547       7.4236
   14548       6.8904
   14549       6.8013
   14550       6.5667
   14551       6.6078
   14552       6.4651
   14553       6.3412
   14554       6.3405
   14555       6.4024
   14556       6.3283
   14557       6.5193
   14558       6.3688
   14559       6.2475
   14560       6.4870
   14561       6.7282
   14562       6.4120
   14563       6.9613
   14564       6.6490
   14565       6.6153
   14566       6.3994
   14567       6.1875
   14568       5.9898
   14569       6.4815
   14570       6.7625
   14571       6.3335
   14572       6.9728
   14573       6.6846
   14574       6.8642
   14575       7.3856
   14576       6.4617
   14577       6.1852
   14578       6.5008
   14579       6.5498
   14580       7.2267
   14581       6.5259
   14582       6.7187
   14583       6.3935
   14584       6.4381
   14585       6.4007
   14586       6.3184
   14587       6.6911
   14588       6.5331
   14589       6.7484
   14590       6.5369
   14591       6.6507
   14592       6.4436
   14593       6.5046
   14594       6.6164
   14595       6.6825
   14596       6.2196
   14597       6.5056
   14598       6.3682
   14599       6.7830
   14600       6.6011
   14601       6.5360
   14602       6.6513
   14603       6.7350
   14604       6.8353
   14605       6.9474
   14606       6.5473
   14607       6.2901
   14608       6.7248
   14609       6.5565
   14610       6.7165
   14611       6.2047
   14612       6.4624
   14613       6.3965
   14614       6.3434
   14615       7.0563
   14616       6.2886
   14617       6.6214
   14618       6.4213
   14619       6.7504
   14620       6.5454
   14621       6.4743
   14622       6.7057
   14623       6.2897
   14624       6.7082
   14625       7.3039
   14626       6.7895
   14627       6.4244
   14628       6.6651
   14629       6.4346
   14630       6.1298
   14631       6.6246
   14632       5.8896
   14633       6.2195
   14634       6.6148
   14635       6.5805
   14636       6.7440
   14637       6.6539
   14638       6.2050
   14639       6.2556
   14640       6.4243
   14641       6.4531
   14642       6.3589
   14643       6.3251
   14644       6.2159
   14645       6.3189
   14646       6.3950
   14647       6.3024
   14648       6.6891
   14649       6.3560
   14650       6.7202
   14651       6.8161
   14652       6.5630
   14653       6.8735
   14654       6.6665
   14655       6.0464
   14656       6.5886
   14657       6.2369
   14658       6.1466
   14659       6.6502
   14660       6.2981
   14661       6.5713
   14662       7.1349
   14663       7.0266
   14664       6.7025
   14665       6.5879
   14666       6.9794
   14667       6.1116
   14668       6.2467
   14669       6.3663
   14670       6.3908
   14671       6.6439
   14672       6.6313
   14673       6.4062
   14674       6.2313
   14675       6.9099
   14676       6.6038
   14677       6.8610
   14678       6.4504
   14679       6.5083
   14680       6.5938
   14681       6.4467
   14682       6.6795
   14683       6.8550
   14684       6.2686
   14685       7.0656
   14686       6.5563
   14687       6.3157
   14688       6.2729
   14689       6.3099
   14690       6.5992
   14691       6.6402
   14692       6.8303
   14693       6.2555
   14694       6.3950
   14695       6.6867
   14696       6.7506
   14697       7.8909
   14698       7.4527
   14699       7.5418
   14700       6.9092
   14701       7.2960
   14702       6.2621
   14703       6.7701
   14704       6.9547
   14705       6.8756
   14706       7.2290
   14707       6.9795
   14708       6.7272
   14709       6.8850
   14710       6.8215
   14711       6.4882
   14712       6.6711
   14713       6.8240
   14714       7.0440
   14715       6.6970
   14716       6.6499
   14717       6.5093
   14718       6.3362
   14719       6.6715
   14720       6.3022
   14721       6.2005
   14722       6.5680
   14723       6.8114
   14724       6.3955
   14725       6.6388
   14726       6.6086
   14727       7.0277
   14728       6.4279
   14729       6.2657
   14730       6.2999
   14731       6.5583
   14732       7.0031
   14733       6.5173
   14734       6.2016
   14735       6.8396
   14736       6.6530
   14737       6.6339
   14738       6.4447
   14739       6.7103
   14740       6.7251
   14741       6.3855
   14742       6.2156
   14743       6.4672
   14744       6.6598
   14745       5.9356
   14746       6.6755
   14747       6.0615
   14748       6.4283
   14749       6.3663
   14750       6.7621
   14751       6.3940
   14752       6.3536
   14753       6.5714
   14754       6.4176
   14755       6.5825
   14756       6.0673
   14757       6.4963
   14758       6.9669
   14759       6.3127
   14760       6.6479
   14761       6.5292
   14762       6.1371
   14763       6.7345
   14764       6.6243
   14765       6.4757
   14766       6.1662
   14767       6.1719
   14768       6.4120
   14769       6.3905
   14770       6.4861
   14771       6.3676
   14772       6.4999
   14773       6.4619
   14774       6.5602
   14775       6.0699
   14776       6.5396
   14777       6.7765
   14778       6.6695
   14779       6.5227
   14780       6.6040
   14781       6.5678
   14782       6.3208
   14783       6.4236
   14784       6.2466
   14785       6.1622
   14786       6.1784
   14787       6.3047
   14788       6.4536
   14789       6.4177
   14790       6.3768
   14791       6.5237
   14792       6.2506
   14793       6.7013
   14794       6.0552
   14795       6.4939
   14796       6.5507
   14797       6.5785
   14798       6.3316
   14799       6.2344
   14800       6.3930
   14801       7.1053
   14802       7.7232
   14803       7.0576
   14804       6.8652
   14805       6.7598
   14806       7.0795
   14807       7.1716
   14808       7.5203
   14809       6.7364
   14810       7.1325
   14811       6.8690
   14812       7.1156
   14813       7.0704
   14814       7.1347
   14815       7.5676
   14816       6.9571
   14817       7.0435
   14818       6.7970
   14819       6.8234
   14820       6.9457
   14821       6.7750
   14822       6.9562
   14823       6.5790
   14824       6.4372
   14825       6.5328
   14826       6.2381
   14827       6.4752
   14828       6.3112
   14829       6.5918
   14830       6.8746
   14831       6.6038
   14832       6.8710
   14833       6.4575
   14834       6.8844
   14835       6.4519
   14836       6.5359
   14837       6.5557
   14838       6.8946
   14839       6.4930
   14840       7.1370
   14841       7.1454
   14842       6.5377
   14843       7.0864
   14844       6.4882
   14845       7.2458
   14846       7.0412
   14847       6.3791
   14848       6.3924
   14849       6.6996
   14850       7.0169
   14851       6.5571
   14852       6.9320
   14853       7.1684
   14854       6.4231
   14855       6.3321
   14856       6.3671
   14857       6.4641
   14858       6.3337
   14859       6.2017
   14860       6.2019
   14861       6.0880
   14862       6.7741
   14863       6.3955
   14864       6.7410
   14865       6.2566
   14866       6.7402
   14867       6.4114
   14868       6.3172
   14869       6.5384
   14870       6.5025
   14871       6.2760
   14872       6.2101
   14873       6.6139
   14874       6.9359
   14875       6.5460
   14876       6.7048
   14877       6.9512
   14878       6.2688
   14879       6.5845
   14880       6.4205
   14881       6.5026
   14882       6.8516
   14883       6.5634
   14884       6.6123
   14885       6.2421
   14886       7.1532
   14887       6.5766
   14888       6.5703
   14889       6.6378
   14890       6.3569
   14891       6.6411
   14892       7.4915
   14893       7.1053
   14894       7.6517
   14895       7.2689
   14896       7.3180
   14897       7.2236
   14898       7.0154
   14899       6.7720
   14900       7.1227
   14901       6.9656
   14902       6.7696
   14903       7.1089
   14904       6.6598
   14905       7.4682
   14906       7.4881
   14907       6.6518
   14908       6.9563
   14909       6.5591
   14910       6.7369
   14911       6.7855
   14912       6.5725
   14913       6.8843
   14914       7.1989
   14915       6.9341
   14916       6.3783
   14917       6.6748
   14918       6.5471
   14919       6.4329
   14920       6.4325
   14921       6.6547
   14922       6.3842
   14923       6.8304
   14924       6.5562
   14925       6.7606
   14926       6.8950
   14927       6.8336
   14928       7.3521
   14929       6.6631
   14930       6.6229
   14931       6.9325
   14932       6.5680
   14933       6.4815
   14934       6.7168
   14935       6.6057
   14936       6.8538
   14937       6.5931
   14938       6.6660
   14939       6.3075
   14940       6.5471
   14941       6.8196
   14942       6.8511
   14943       6.8817
   14944       6.6894
   14945       6.2425
   14946       6.0529
   14947       6.3492
   14948       6.9028
   14949       7.0006
   14950       6.5186
   14951       6.3616
   14952       6.5068
   14953       6.8897
   14954       6.5574
   14955       6.4862
   14956       6.7915
   14957       6.5733
   14958       6.2755
   14959       6.1855
   14960       6.5692
   14961       6.4478
   14962       6.1426
   14963       6.7488
   14964       6.3554
   14965       6.6629
   14966       6.7017
   14967       6.7058
   14968       6.4267
   14969       6.5357
   14970       6.7095
   14971       7.3708
   14972       6.3694
   14973       7.0828
   14974       6.8768
   14975       6.6679
   14976       6.3927
   14977       6.3705
   14978       6.3903
   14979       6.3062
   14980       6.4827
   14981       6.2199
   14982       6.3628
   14983       6.7012
   14984       6.7857
   14985       6.5831
   14986       6.6541
   14987       6.5626
   14988       6.6642
   14989       6.6574
   14990       6.5976
   14991       6.3565
   14992       6.4173
   14993       6.5855
   14994       6.2172
   14995       6.5402
   14996       6.5606
   14997       6.4898
   14998       6.3140
   14999       6.7479
   15000       6.2554
   15001       6.3925
   15002       6.5567
   15003       6.4934
   15004       6.4652
   15005       6.6804
   15006       6.3532
   15007       6.2314
   15008       6.6977
   15009       6.3143
   15010       6.2049
   15011       6.2688
   15012       6.3583
   15013       6.4273
   15014       6.5329
   15015       7.1932
   15016       6.9718
   15017       6.7887
   15018       6.6617
   15019       6.4631
   15020       6.4988
   15021       6.8334
   15022       6.7802
   15023       6.4821
   15024       6.4851
   15025       6.5677
   15026       6.7678
   15027       6.2592
   15028       6.7389
   15029       6.5686
   15030       7.0577
   15031       6.7224
   15032       6.7531
   15033       6.6245
   15034       6.3343
   15035       6.5481
   15036       6.8978
   15037       6.3112
   15038       6.5394
   15039       6.6124
   15040       7.1488
   15041       6.8436
   15042       6.7814
   15043       6.9231
   15044       6.5501
   15045       6.6667
   15046       6.7933
   15047       6.6075
   15048       6.6719
   15049       6.5945
   15050       7.0236
   15051       7.1684
   15052       6.9677
   15053       7.5349
   15054       7.9182
   15055       7.8203
   15056       7.7478
   15057       7.7164
   15058       7.4923
   15059       7.3894
   15060       7.3703
   15061       7.4388
   15062       7.3805
   15063       7.6623
   15064       7.3470
   15065       7.8419
   15066       6.9083
   15067       7.3096
   15068       7.1529
   15069       7.2994
   15070       7.4696
   15071       7.1969
   15072       6.8494
   15073       7.5529
   15074       7.2895
   15075       6.8856
   15076       7.5084
   15077       6.8769
   15078       6.9585
   15079       7.0373
   15080       7.6246
   15081       6.8827
   15082       6.7871
   15083       6.7031
   15084       6.9396
   15085       6.8970
   15086       7.0676
   15087       7.0007
   15088       7.0999
   15089       6.9328
   15090       6.6780
   15091       6.9604
   15092       7.0311
   15093       6.8032
   15094       6.7079
   15095       6.9113
   15096       6.9115
   15097       6.6117
   15098       7.1282
   15099       6.8498
   15100       6.3004
   15101       6.8017
   15102       7.0350
   15103       6.7617
   15104       6.6053
   15105       6.8663
   15106       6.7397
   15107       6.5796
   15108       6.1362
   15109       6.5557
   15110       7.1065
   15111       6.2977
   15112       6.5174
   15113       6.8563
   15114       6.8343
   15115       6.5624
   15116       6.5224
   15117       6.9289
   15118       6.6813
   15119       6.6728
   15120       7.3278
   15121       6.5610
   15122       6.9124
   15123       6.5925
   15124       6.3109
   15125       6.2665
   15126       6.6455
   15127       6.8794
   15128       6.6627
   15129       6.5421
   15130       6.6022
   15131       6.4202
   15132       6.7191
   15133       6.6698
   15134       7.0637
   15135       6.2039
   15136       6.8422
   15137       6.7237
   15138       6.3845
   15139       7.1250
   15140       6.4743
   15141       6.6175
   15142       6.4084
   15143       6.3766
   15144       6.8632
   15145       6.7181
   15146       6.3551
   15147       6.6599
   15148       6.8390
   15149       6.5271
   15150       7.1499
   15151       7.1576
   15152       7.2769
   15153       6.5651
   15154       6.5740
   15155       7.2572
   15156       6.7484
   15157       6.5305
   15158       6.7564
   15159       7.0378
   15160       6.3303
   15161       7.0806
   15162       7.1029
   15163       6.5305
   15164       6.4562
   15165       6.5342
   15166       6.6390
   15167       6.4491
   15168       6.7531
   15169       6.0213
   15170       6.7469
   15171       6.5307
   15172       6.1537
   15173       6.1335
   15174       6.5433
   15175       6.2165
   15176       6.6121
   15177       6.8131
   15178       6.7338
   15179       6.3391
   15180       6.3937
   15181       6.6330
   15182       6.6850
   15183       6.9625
   15184       6.7844
   15185       7.0073
   15186       6.3938
   15187       6.8145
   15188       6.5252
   15189       6.5540
   15190       6.4481
   15191       6.7972
   15192       6.5714
   15193       6.4864
   15194       6.4856
   15195       6.6146
   15196       6.7749
   15197       6.4606
   15198       6.9785
   15199       6.4370
   15200       6.9923
   15201       6.9033
   15202       6.9666
   15203       7.0527
   15204       6.6345
   15205       6.8611
   15206       6.5771
   15207       7.2470
   15208       6.8996
   15209       6.6352
   15210       7.1113
   15211       6.6145
   15212       6.5711
   15213       6.4927
   15214       6.7066
   15215       6.4980
   15216       6.6120
   15217       6.9795
   15218       7.1575
   15219       7.1458
   15220       7.1089
   15221       6.5779
   15222       6.8725
   15223       6.6481
   15224       7.0278
   15225       6.1823
   15226       6.3583
   15227       6.7538
   15228       6.4091
   15229       6.9504
   15230       6.8675
   15231       7.0377
   15232       7.1936
   15233       7.0150
   15234       6.7262
   15235       6.8851
   15236       6.6658
   15237       6.1911
   15238       6.4358
   15239       6.3617
   15240       6.9814
   15241       6.7309
   15242       6.4767
   15243       6.9469
   15244       7.1119
   15245       6.8636
   15246       7.0168
   15247       7.8793
   15248       6.6291
   15249       6.3666
   15250       6.9341
   15251       6.8928
   15252       6.2806
   15253       6.3054
   15254       6.3184
   15255       6.6788
   15256       7.0344
   15257       6.5473
   15258       6.3294
   15259       6.4922
   15260       6.2642
   15261       6.4141
   15262       6.6709
   15263       6.4311
   15264       5.9949
   15265       6.6919
   15266       6.7594
   15267       6.9026
   15268       6.3089
   15269       6.4849
   15270       6.4006
   15271       6.5439
   15272       6.4847
   15273       6.2864
   15274       6.8418
   15275       7.0996
   15276       7.2321
   15277       6.6184
   15278       6.5268
   15279       6.6345
   15280       6.8613
   15281       6.6074
   15282       6.6277
   15283       6.7840
   15284       6.4661
   15285       6.4331
   15286       6.4468
   15287       6.5037
   15288       6.8849
   15289       7.1427
   15290       6.8345
   15291       6.6762
   15292       7.2299
   15293       6.4320
   15294       6.6846
   15295       6.7805
   15296       6.5730
   15297       6.4204
   15298       6.0671
   15299       6.4371
   15300       6.2352
   15301       6.6956
   15302       6.6437
   15303       6.2985
   15304       6.6308
   15305       6.7176
   15306       6.4080
   15307       6.6345
   15308       6.1346
   15309       6.4373
   15310       6.4078
   15311       6.3977
   15312       6.8228
   15313       6.7052
   15314       6.6103
   15315       6.5290
   15316       6.7180
   15317       6.5547
   15318       6.2342
   15319       6.5601
   15320       6.3789
   15321       6.2380
   15322       6.6614
   15323       6.3448
   15324       6.7913
   15325       6.8604
   15326       6.9008
   15327       6.3462
   15328       7.0074
   15329       6.8019
   15330       6.5175
   15331       6.6860
   15332       6.4638
   15333       6.7702
   15334       6.5100
   15335       6.4006
   15336       6.6083
   15337       6.8012
   15338       7.1287
   15339       6.8242
   15340       6.9074
   15341       6.5016
   15342       6.5432
   15343       6.4487
   15344       6.6397
   15345       6.4975
   15346       7.0631
   15347       6.5549
   15348       6.6120
   15349       7.1515
   15350       6.5386
   15351       7.2615
   15352       6.7694
   15353       6.5098
   15354       6.6390
   15355       6.8904
   15356       6.6485
   15357       6.6673
   15358       6.6914
   15359       7.0332
   15360       6.7881
   15361       6.7962
   15362       6.8403
   15363       7.3136
   15364       7.1373
   15365       6.9323
   15366       7.0944
   15367       7.1283
   15368       7.1291
   15369       7.5145
   15370       6.8230
   15371       6.9379
   15372       6.4982
   15373       6.5165
   15374       6.7415
   15375       6.3804
   15376       6.6440
   15377       6.6656
   15378       7.0410
   15379       6.8297
   15380       7.0602
   15381       6.5230
   15382       6.8685
   15383       6.7201
   15384       6.7201
   15385       6.8978
   15386       6.4947
   15387       6.5893
   15388       6.6769
   15389       6.1950
   15390       6.4079
   15391       6.6799
   15392       6.4071
   15393       6.5111
   15394       6.2618
   15395       6.6886
   15396       6.6231
   15397       6.6090
   15398       6.3873
   15399       6.0858
   15400       7.0292
   15401       6.5016
   15402       6.6352
   15403       6.8439
   15404       6.7761
   15405       6.7812
   15406       6.6140
   15407       6.6080
   15408       6.5477
   15409       6.6574
   15410       6.4836
   15411       5.9960
   15412       6.3140
   15413       6.3433
   15414       6.0109
   15415       6.0485
   15416       6.3126
   15417       6.4051
   15418       6.5838
   15419       6.3114
   15420       6.3362
   15421       6.5250
   15422       6.8286
   15423       6.6830
   15424       6.7642
   15425       6.0751
   15426       5.8493
   15427       6.2023
   15428       6.2614
   15429       6.5128
   15430       6.3243
   15431       6.3225
   15432       6.6655
   15433       6.6652
   15434       6.3278
   15435       6.4801
   15436       6.0652
   15437       6.3727
   15438       6.4025
   15439       6.4402
   15440       6.7691
   15441       6.5968
   15442       6.6401
   15443       6.1148
   15444       6.8976
   15445       6.8446
   15446       6.9595
   15447       6.9723
   15448       7.0233
   15449       6.6351
   15450       6.6572
   15451       6.5413
   15452       6.5854
   15453       6.6654
   15454       6.7983
   15455       6.2945
   15456       6.7437
   15457       6.1414
   15458       7.0228
   15459       6.5953
   15460       6.4227
   15461       6.7120
   15462       6.8666
   15463       6.3800
   15464       6.6094
   15465       6.7560
   15466       6.3420
   15467       6.3886
   15468       6.6731
   15469       6.3710
   15470       6.6549
   15471       7.0031
   15472       7.0848
   15473       6.6878
   15474       6.4827
   15475       6.5499
   15476       6.5558
   15477       6.9711
   15478       7.0017
   15479       6.9234
   15480       6.4531
   15481       6.8042
   15482       6.6296
   15483       6.6009
   15484       6.7423
   15485       6.6118
   15486       6.3429
   15487       6.5629
   15488       6.6991
   15489       6.3745
   15490       6.9560
   15491       6.5346
   15492       6.6252
   15493       6.5989
   15494       6.8799
   15495       6.8972
   15496       6.3342
   15497       6.8406
   15498       6.5668
   15499       6.8174
   15500       6.5155
   15501       6.9247
   15502       7.1290
   15503       6.6402
   15504       6.6404
   15505       7.0917
   15506       6.8050
   15507       6.5052
   15508       6.8531
   15509       6.8015
   15510       6.3033
   15511       6.3740
   15512       6.8059
   15513       6.5774
   15514       6.6241
   15515       7.2062
   15516       7.2370
   15517       7.0737
   15518       6.6109
   15519       6.9347
   15520       6.6123
   15521       6.4454
   15522       6.4454
   15523       7.0487
   15524       7.1056
   15525       7.2122
   15526       7.0930
   15527       6.8352
   15528       6.5070
   15529       6.8650
   15530       7.0674
   15531       6.8350
   15532       6.7769
   15533       7.3757
   15534       6.7649
   15535       6.5945
   15536       7.0515
   15537       6.9272
   15538       7.3552
   15539       7.0537
   15540       7.3894
   15541       7.0646
   15542       6.9475
   15543       7.2359
   15544       6.7982
   15545       7.1850
   15546       7.0286
   15547       6.6504
   15548       6.8954
   15549       6.7393
   15550       6.7938
   15551       7.0303
   15552       6.0445
   15553       6.3363
   15554       6.6231
   15555       6.5155
   15556       6.6217
   15557       6.5236
   15558       6.2193
   15559       6.7509
   15560       6.6717
   15561       7.1020
   15562       6.4028
   15563       6.6653
   15564       6.3900
   15565       6.7539
   15566       6.8300
   15567       7.0791
   15568       7.0011
   15569       6.7265
   15570       6.5333
   15571       7.4293
   15572       7.2062
   15573       7.0900
   15574       6.4866
   15575       6.5437
   15576       6.5693
   15577       6.3069
   15578       6.3155
   15579       6.6107
   15580       6.6053
   15581       6.7428
   15582       6.4227
   15583       6.4737
   15584       6.0982
   15585       6.5793
   15586       6.5659
   15587       6.6572
   15588       6.5430
   15589       6.2002
   15590       6.2064
   15591       6.1727
   15592       6.5923
   15593       6.3353
   15594       6.4815
   15595       6.3017
   15596       6.6022
   15597       6.5660
   15598       6.8075
   15599       6.6769
   15600       6.1702
   15601       6.2526
   15602       6.5178
   15603       6.3698
   15604       6.6827
   15605       6.5570
   15606       6.3962
   15607       6.7130
   15608       6.2219
   15609       6.2348
   15610       6.4034
   15611       6.1440
   15612       6.2293
   15613       6.5781
   15614       6.8450
   15615       6.7845
   15616       6.8081
   15617       6.4306
   15618       6.8391
   15619       6.5141
   15620       6.8190
   15621       6.7276
   15622       6.4127
   15623       6.8488
   15624       6.3975
   15625       6.6001
   15626       6.9717
   15627       6.3765
   15628       6.5451
   15629       7.0590
   15630       7.2396
   15631       7.0667
   15632       6.7655
   15633       6.4695
   15634       6.8302
   15635       7.2847
   15636       6.4695
   15637       6.6940
   15638       6.9728
   15639       7.0900
   15640       6.6307
   15641       6.5970
   15642       6.9068
   15643       6.5333
   15644       6.6315
   15645       6.6801
   15646       6.3099
   15647       6.4719
   15648       6.5599
   15649       6.5050
   15650       6.9634
   15651       6.4100
   15652       6.7672
   15653       6.6432
   15654       6.8393
   15655       6.8158
   15656       6.7035
   15657       6.8955
   15658       6.6286
   15659       6.6126
   15660       6.5256
   15661       6.9124
   15662       6.2237
   15663       6.6599
   15664       6.5147
   15665       6.5038
   15666       6.4626
   15667       6.6841
   15668       6.3799
   15669       6.8213
   15670       6.8418
   15671       6.7535
   15672       6.8134
   15673       7.0846
   15674       6.3656
   15675       6.4069
   15676       6.7759
   15677       6.4595
   15678       6.6707
   15679       6.7693
   15680       6.9177
   15681       6.5974
   15682       6.9525
   15683       7.1222
   15684       6.6201
   15685       6.5988
   15686       7.1135
   15687       6.4649
   15688       6.5187
   15689       6.9948
   15690       6.9841
   15691       6.4829
   15692       7.0287
   15693       6.5161
   15694       6.6206
   15695       6.2811
   15696       6.4331
   15697       6.5119
   15698       7.0141
   15699       6.5443
   15700       6.4435
   15701       6.5912
   15702       6.6274
   15703       6.4481
   15704       6.5751
   15705       6.5071
   15706       6.5299
   15707       6.7844
   15708       6.4117
   15709       6.1767
   15710       6.3448
   15711       6.3000
   15712       6.8701
   15713       6.7242
   15714       6.6391
   15715       6.5578
   15716       6.4287
   15717       6.8667
   15718       6.5033
   15719       6.8506
   15720       6.6272
   15721       6.7410
   15722       6.9053
   15723       6.7262
   15724       6.3434
   15725       6.7243
   15726       6.7987
   15727       6.8964
   15728       6.7142
   15729       6.8261
   15730       6.8188
   15731       6.6986
   15732       6.9871
   15733       7.1118
   15734       6.6309
   15735       6.8714
   15736       6.9069
   15737       6.7537
   15738       7.2773
   15739       6.6784
   15740       6.4280
   15741       6.4142
   15742       7.0219
   15743       6.5938
   15744       6.8102
   15745       6.7870
   15746       6.9683
   15747       7.0546
   15748       6.4064
   15749       6.5822
   15750       6.6501
   15751       6.8056
   15752       7.2564
   15753       6.8035
   15754       6.9120
   15755       6.5830
   15756       6.6733
   15757       6.8115
   15758       6.8946
   15759       6.8877
   15760       6.4213
   15761       7.1147
   15762       6.9564
   15763       7.0507
   15764       6.5641
   15765       6.5254
   15766       6.2994
   15767       6.5236
   15768       6.5428
   15769       6.8242
   15770       6.4691
   15771       6.6637
   15772       7.0008
   15773       6.6132
   15774       6.4067
   15775       6.9302
   15776       6.4883
   15777       6.3469
   15778       6.5915
   15779       6.4623
   15780       7.0045
   15781       6.7302
   15782       6.4019
   15783       6.6175
   15784       6.3231
   15785       7.1887
   15786       6.5177
   15787       6.8170
   15788       6.3325
   15789       6.6524
   15790       6.9771
   15791       6.7719
   15792       6.7944
   15793       6.6275
   15794       6.9021
   15795       6.8683
   15796       6.5221
   15797       6.6170
   15798       6.4719
   15799       7.0278
   15800       7.0691
   15801       6.6951
   15802       6.4465
   15803       6.5559
   15804       6.3131
   15805       6.5323
   15806       6.5825
   15807       6.6802
   15808       6.9603
   15809       6.4581
   15810       6.8669
   15811       6.9879
   15812       6.7242
   15813       6.6244
   15814       6.3901
   15815       6.6330
   15816       6.5856
   15817       6.3062
   15818       6.5576
   15819       6.7168
   15820       6.3242
   15821       6.6146
   15822       6.3063
   15823       6.6567
   15824       6.8934
   15825       7.2576
   15826       7.0890
   15827       6.6899
   15828       6.3752
   15829       6.6836
   15830       6.2598
   15831       6.3461
   15832       6.4243
   15833       6.2736
   15834       6.5586
   15835       6.7127
   15836       6.1771
   15837       6.5951
   15838       6.3494
   15839       6.4198
   15840       6.6621
   15841       6.4527
   15842       6.2694
   15843       6.3502
   15844       6.2448
   15845       6.2090
   15846       6.1883
   15847       6.8085
   15848       6.5845
   15849       6.7045
   15850       6.8222
   15851       6.6548
   15852       6.8052
   15853       6.5150
   15854       6.9763
   15855       6.3112
   15856       6.6853
   15857       7.0212
   15858       6.9038
   15859       6.5644
   15860       6.2117
   15861       6.5521
   15862       6.2309
   15863       6.4731
   15864       6.3829
   15865       6.5568
   15866       6.5745
   15867       6.5207
   15868       6.2081
   15869       6.7078
   15870       6.5384
   15871       6.3310
   15872       6.5738
   15873       6.5988
   15874       6.4069
   15875       6.5378
   15876       6.5153
   15877       6.5230
   15878       6.4489
   15879       6.3927
   15880       6.4984
   15881       6.2283
   15882       6.5174
   15883       6.8091
   15884       7.0736
   15885       6.6300
   15886       6.4519
   15887       6.5849
   15888       6.4888
   15889       6.1503
   15890       6.3390
   15891       6.4180
   15892       6.8941
   15893       6.7309
   15894       6.3578
   15895       6.2601
   15896       6.5411
   15897       6.4553
   15898       6.6594
   15899       6.5132
   15900       6.2062
   15901       6.5008
   15902       6.5459
   15903       6.6612
   15904       6.4093
   15905       6.2398
   15906       6.5338
   15907       6.5954
   15908       6.5128
   15909       6.3641
   15910       6.8009
   15911       6.9061
   15912       6.2679
   15913       6.0895
   15914       6.2504
   15915       6.3055
   15916       6.5643
   15917       6.9836
   15918       6.2026
   15919       7.0749
   15920       6.6864
   15921       6.2876
   15922       6.2546
   15923       6.4619
   15924       7.0407
   15925       6.7857
   15926       6.8743
   15927       6.4777
   15928       6.5315
   15929       6.6640
   15930       6.7325
   15931       6.5329
   15932       6.4255
   15933       6.6422
   15934       6.2554
   15935       6.7956
   15936       6.5955
   15937       6.5235
   15938       6.9421
   15939       6.4721
   15940       6.4835
   15941       6.9861
   15942       6.8416
   15943       7.1480
   15944       6.8173
   15945       6.8999
   15946       6.9945
   15947       6.8310
   15948       7.1329
   15949       6.6820
   15950       7.1610
   15951       7.3545
   15952       7.1508
   15953       6.9005
   15954       6.3613
   15955       6.4418
   15956       6.8671
   15957       6.8075
   15958       7.0286
   15959       6.3748
   15960       6.4714
   15961       6.6627
   15962       6.8649
   15963       6.4773
   15964       6.5001
   15965       6.5916
   15966       6.7375
   15967       6.9270
   15968       6.6664
   15969       7.1247
   15970       6.8825
   15971       6.7127
   15972       7.1689
   15973       6.6943
   15974       6.9302
   15975       6.2947
   15976       6.8530
   15977       6.9626
   15978       6.7182
   15979       6.4487
   15980       6.7028
   15981       6.7610
   15982       6.6576
   15983       7.0321
   15984       6.9354
   15985       7.1538
   15986       7.1288
   15987       6.8364
   15988       6.8476
   15989       6.8399
   15990       6.8250
   15991       7.1007
   15992       7.0566
   15993       6.8849
   15994       6.6881
   15995       6.6112
   15996       6.5362
   15997       6.7920
   15998       6.9039
   15999       6.6608
   16000       6.9606
   16001       7.0641
   16002       6.8600
   16003       7.2207
   16004       7.3492
   16005       7.0464
   16006       6.9584
   16007       6.8540
   16008       6.9943
   16009       6.8287
   16010       6.9662
   16011       6.9811
   16012       7.1325
   16013       7.0398
   16014       6.8748
   16015       7.0912
   16016       7.0042
   16017       7.1364
   16018       7.1997
   16019       7.0126
   16020       6.6126
   16021       7.0335
   16022       6.9384
   16023       7.0491
   16024       7.2566
   16025       7.1248
   16026       6.8903
   16027       7.1176
   16028       7.3901
   16029       6.8992
   16030       7.1802
   16031       6.9952
   16032       7.0193
   16033       7.3600
   16034       7.1082
   16035       6.7487
   16036       7.0901
   16037       6.6750
   16038       7.2452
   16039       7.3133
   16040       6.8487
   16041       6.9627
   16042       6.7231
   16043       7.3342
   16044       6.8945
   16045       6.9177
   16046       6.6847
   16047       6.6134
   16048       7.0093
   16049       7.2950
   16050       6.7326
   16051       7.0281
   16052       6.9543
   16053       6.7164
   16054       7.0817
   16055       6.7939
   16056       7.0899
   16057       6.6939
   16058       7.0823
   16059       7.1782
   16060       7.1345
   16061       7.0379
   16062       7.5424
   16063       7.0109
   16064       6.6680
   16065       7.0356
   16066       6.8769
   16067       6.6225
   16068       6.9688
   16069       6.9230
   16070       6.9510
   16071       7.1206
   16072       7.2469
   16073       6.8122
   16074       6.8872
   16075       6.7569
   16076       6.8289
   16077       7.1330
   16078       7.3802
   16079       7.0452
   16080       7.7039
   16081       7.3779
   16082       7.1157
   16083       7.5485
   16084       8.1207
   16085       7.8083
   16086       8.3458
   16087       8.2019
   16088       8.0889
   16089       8.5257
   16090       8.6284
   16091       7.5034
   16092       8.2867
   16093       7.7106
   16094       7.2254
   16095       7.9181
   16096       7.9374
   16097       8.0406
   16098       8.2513
   16099       7.8255
   16100       8.2555
   16101       8.0913
   16102       8.1774
   16103       7.9260
   16104       8.4367
   16105       8.5234
   16106       8.3791
   16107       8.6773
   16108       7.9424
   16109       8.3947
   16110       8.3570
   16111       8.2915
   16112       7.8938
   16113       8.1498
   16114       9.0621
   16115       8.1903
   16116       7.7699
   16117       7.7380
   16118       8.2409
   16119       8.4265
   16120       7.9140
   16121       7.8077
   16122       8.2860
   16123       8.0399
   16124       7.9799
   16125       7.9711
   16126       7.7767
   16127       8.0508
   16128       7.8913
   16129       7.2772
   16130       7.0060
   16131       7.0610
   16132       6.6909
   16133       7.3293
   16134       7.0011
   16135       7.0269
   16136       7.2016
   16137       7.5867
   16138       7.0751
   16139       7.0912
   16140       7.4750
   16141       7.0642
   16142       7.4721
   16143       7.1522
   16144       7.1985
   16145       7.3422
   16146       6.9322
   16147       6.8847
   16148       7.2147
   16149       7.4175
   16150       7.2186
   16151       7.2744
   16152       7.2860
   16153       7.3686
   16154       7.1637
   16155       7.2099
   16156       7.2898
   16157       7.1393
   16158       7.3468
   16159       7.2210
   16160       7.1551
   16161       7.1433
   16162       7.1409
   16163       7.2097
   16164       7.0988
   16165       7.4465
   16166       7.0752
   16167       7.0460
   16168       6.8642
   16169       7.2270
   16170       7.0079
   16171       7.0037
   16172       6.9000
   16173       6.9701
   16174       6.9344
   16175       7.2246
   16176       6.7393
   16177       6.6112
   16178       7.0378
   16179       6.6837
   16180       7.1019
   16181       6.9209
   16182       6.8754
   16183       7.3067
   16184       6.8166
   16185       6.9036
   16186       6.8689
   16187       6.9546
   16188       7.0955
   16189       7.1667
   16190       7.1951
   16191       6.8501
   16192       7.1902
   16193       6.5495
   16194       6.4497
   16195       6.8465
   16196       6.5241
   16197       6.9480
   16198       7.3209
   16199       6.4537
   16200       6.5303
   16201       6.6546
   16202       6.9235
   16203       6.9345
   16204       6.8757
   16205       7.1338
   16206       7.2580
   16207       7.1180
   16208       6.8724
   16209       7.1959
   16210       7.5796
   16211       7.0092
   16212       6.8452
   16213       7.3308
   16214       6.8332
   16215       6.9826
   16216       6.8803
   16217       6.9304
   16218       7.2867
   16219       7.0883
   16220       7.2335
   16221       6.8470
   16222       7.0421
   16223       6.9835
   16224       7.2274
   16225       7.1109
   16226       6.4845
   16227       6.8917
   16228       6.9443
   16229       6.8941
   16230       7.0224
   16231       6.5553
   16232       6.4524
   16233       6.9277
   16234       7.0128
   16235       6.8176
   16236       7.0577
   16237       7.0698
   16238       7.2571
   16239       7.1442
   16240       7.0127
   16241       7.1237
   16242       7.0310
   16243       6.8077
   16244       6.4957
   16245       6.8505
   16246       7.3259
   16247       6.4261
   16248       6.7288
   16249       7.2927
   16250       6.7457
   16251       7.2199
   16252       7.1739
   16253       7.4392
   16254       7.5051
   16255       7.5271
   16256       7.2713
   16257       7.6343
   16258       7.8632
   16259       7.3457
   16260       7.4406
   16261       7.5318
   16262       7.5983
   16263       7.3831
   16264       6.7314
   16265       7.1797
   16266       7.0296
   16267       7.2636
   16268       7.2435
   16269       6.9113
   16270       6.9526
   16271       6.8533
   16272       7.1383
   16273       7.2172
   16274       7.4365
   16275       7.0303
   16276       7.2677
   16277       7.3240
   16278       6.7224
   16279       6.5943
   16280       7.2424
   16281       6.7913
   16282       7.0806
   16283       7.1336
   16284       7.5558
   16285       7.2678
   16286       7.0612
   16287       7.4840
   16288       7.1605
   16289       7.2459
   16290       7.1782
   16291       7.3876
   16292       7.2816
   16293       6.7245
   16294       7.1320
   16295       7.2794
   16296       7.0735
   16297       7.4612
   16298       7.0828
   16299       7.4148
   16300       6.7700
   16301       8.0671
   16302       7.3837
   16303       6.8368
   16304       7.0952
   16305       7.1370
   16306       7.1554
   16307       6.5807
   16308       6.9742
   16309       7.0208
   16310       7.1197
   16311       6.6872
   16312       6.9301
   16313       7.0243
   16314       6.9358
   16315       6.7978
   16316       6.8171
   16317       6.7273
   16318       6.6032
   16319       6.7697
   16320       7.0684
   16321       7.5797
   16322       6.9801
   16323       6.8836
   16324       6.6788
   16325       7.2790
   16326       7.0377
   16327       6.8234
   16328       6.7303
   16329       7.0615
   16330       7.2850
   16331       6.8100
   16332       6.7793
   16333       7.0181
   16334       6.7766
   16335       6.7322
   16336       7.2264
   16337       6.9397
   16338       6.7308
   16339       6.9981
   16340       7.0098
   16341       7.2189
   16342       7.2080
   16343       7.4388
   16344       7.0086
   16345       7.0500
   16346       7.2589
   16347       6.9451
   16348       7.1003
   16349       7.0344
   16350       7.1060
   16351       7.1958
   16352       6.6311
   16353       6.9694
   16354       6.8002
   16355       6.8221
   16356       7.0143
   16357       6.7250
   16358       6.7984
   16359       6.8109
   16360       6.9031
   16361       7.1467
   16362       6.9753
   16363       7.2834
   16364       6.6907
   16365       6.7103
   16366       6.8422
   16367       7.3850
   16368       6.7811
   16369       6.9349
   16370       6.5842
   16371       7.1363
   16372       6.6912
   16373       6.8923
   16374       6.7959
   16375       7.2278
   16376       7.2565
   16377       6.5405
   16378       6.8342
   16379       7.0883
   16380       6.8540
   16381       7.2075
   16382       6.9553
   16383       7.1199
   16384       6.5414
   16385       6.5923
   16386       6.9924
   16387       6.6600
   16388       7.0497
   16389       6.9813
   16390       7.1064
   16391       6.9331
   16392       6.6409
   16393       6.9099
   16394       7.1369
   16395       7.1181
   16396       6.7727
   16397       7.4603
   16398       6.7503
   16399       7.5904
   16400       6.9986
   16401       6.4770
   16402       6.7419
   16403       6.8299
   16404       6.6827
   16405       7.0263
   16406       6.8117
   16407       7.0246
   16408       6.3700
   16409       6.6662
   16410       6.5397
   16411       6.2636
   16412       6.6170
   16413       6.5291
   16414       6.6716
   16415       6.8795
   16416       7.1236
   16417       7.1325
   16418       7.0906
   16419       7.2405
   16420       6.9317
   16421       7.2207
   16422       6.5155
   16423       6.8617
   16424       6.8879
   16425       6.7362
   16426       6.5016
   16427       6.7224
   16428       6.8511
   16429       6.9758
   16430       6.3953
   16431       7.1347
   16432       7.2423
   16433       6.9989
   16434       7.1639
   16435       7.3545
   16436       6.7786
   16437       7.1421
   16438       7.0788
   16439       6.8105
   16440       7.1163
   16441       7.1071
   16442       6.8766
   16443       7.3484
   16444       7.3315
   16445       7.1356
   16446       7.5034
   16447       7.2770
   16448       7.0504
   16449       6.9089
   16450       6.7545
   16451       6.8023
   16452       6.9696
   16453       6.7324
   16454       6.7750
   16455       6.6757
   16456       6.8105
   16457       6.9530
   16458       7.0915
   16459       7.8839
   16460       6.5586
   16461       6.9590
   16462       6.8617
   16463       6.4807
   16464       6.8948
   16465       6.6994
   16466       7.0934
   16467       6.9531
   16468       6.9112
   16469       7.3490
   16470       7.3230
   16471       7.2912
   16472       7.0980
   16473       6.7305
   16474       7.2018
   16475       6.8606
   16476       6.6506
   16477       6.8466
   16478       6.9798
   16479       6.7399
   16480       6.6055
   16481       6.5566
   16482       6.5829
   16483       6.5153
   16484       6.7817
   16485       6.6890
   16486       6.9803
   16487       7.0503
   16488       6.8638
   16489       6.8837
   16490       7.0060
   16491       7.0132
   16492       6.9927
   16493       6.6612
   16494       6.3924
   16495       6.3884
   16496       6.5055
   16497       7.0089
   16498       7.0587
   16499       6.3511
   16500       6.6343
   16501       6.8347
   16502       6.7257
   16503       6.4776
   16504       6.7405
   16505       6.5677
   16506       6.4060
   16507       6.4101
   16508       6.5283
   16509       6.9279
   16510       6.5097
   16511       6.6442
   16512       6.3068
   16513       6.7883
   16514       6.5441
   16515       6.7330
   16516       6.7507
   16517       6.1895
   16518       6.8151
   16519       6.6335
   16520       6.6608
   16521       7.0866
   16522       6.7792
   16523       6.9603
   16524       6.8212
   16525       6.4508
   16526       7.1529
   16527       6.7236
   16528       6.8819
   16529       7.1063
   16530       7.6085
   16531       6.8796
   16532       7.1055
   16533       6.7065
   16534       6.9111
   16535       7.3643
   16536       6.9942
   16537       6.7759
   16538       6.3486
   16539       6.9459
   16540       6.7098
   16541       7.0998
   16542       6.7332
   16543       7.2030
   16544       7.1137
   16545       7.1836
   16546       6.3339
   16547       6.6023
   16548       6.5914
   16549       6.8482
   16550       6.6724
   16551       6.8923
   16552       6.4873
   16553       6.3609
   16554       6.6336
   16555       6.4813
   16556       6.4509
   16557       6.6017
   16558       6.3825
   16559       6.1630
   16560       6.6962
   16561       6.4976
   16562       6.9962
   16563       6.3976
   16564       6.3565
   16565       6.1732
   16566       6.7751
   16567       6.6525
   16568       6.7238
   16569       6.4735
   16570       6.2311
   16571       6.5743
   16572       6.4807
   16573       6.6164
   16574       6.5717
   16575       6.7892
   16576       6.6899
   16577       6.8559
   16578       7.0735
   16579       7.1059
   16580       7.0287
   16581       6.8368
   16582       6.2873
   16583       6.7514
   16584       6.6868
   16585       6.4934
   16586       6.3826
   16587       6.7749
   16588       6.5777
   16589       6.3306
   16590       6.4708
   16591       6.3665
   16592       6.3055
   16593       6.2324
   16594       6.4752
   16595       6.6764
   16596       6.4942
   16597       6.6071
   16598       6.5418
   16599       6.1989
   16600       6.4456
   16601       6.8003
   16602       6.6666
   16603       6.5555
   16604       6.7597
   16605       6.4717
   16606       7.0448
   16607       6.3761
   16608       6.8559
   16609       6.6158
   16610       6.8796
   16611       6.6650
   16612       6.8998
   16613       6.9346
   16614       7.2353
   16615       6.9304
   16616       6.2910
   16617       6.3495
   16618       6.6910
   16619       6.3907
   16620       6.9912
   16621       6.4527
   16622       6.5586
   16623       6.4375
   16624       6.3184
   16625       6.9507
   16626       6.4259
   16627       6.3556
   16628       6.4609
   16629       6.6086
   16630       6.7644
   16631       6.6523
   16632       6.7649
   16633       6.9760
   16634       7.0449
   16635       7.0464
   16636       6.8061
   16637       6.7249
   16638       6.6031
   16639       6.5146
   16640       6.8001
   16641       6.6869
   16642       6.3506
   16643       6.5175
   16644       6.6035
   16645       6.7917
   16646       6.5700
   16647       7.0423
   16648       6.4573
   16649       6.6868
   16650       6.4866
   16651       6.7329
   16652       6.8286
   16653       6.7079
   16654       6.8077
   16655       6.5433
   16656       6.3934
   16657       6.7752
   16658       6.4675
   16659       6.6154
   16660       6.3839
   16661       6.6494
   16662       6.8975
   16663       6.8028
   16664       6.6479
   16665       7.1246
   16666       6.5528
   16667       6.4586
   16668       7.1587
   16669       6.3249
   16670       6.3616
   16671       6.5771
   16672       7.1543
   16673       7.1456
   16674       6.5598
   16675       6.3644
   16676       6.6164
   16677       6.2397
   16678       6.5986
   16679       6.2191
   16680       6.5570
   16681       6.8927
   16682       6.8163
   16683       7.0886
   16684       6.6986
   16685       6.5446
   16686       6.1600
   16687       6.7325
   16688       6.4208
   16689       6.9335
   16690       6.6452
   16691       6.6858
   16692       6.3230
   16693       6.6155
   16694       6.3322
   16695       6.7469
   16696       6.2910
   16697       6.7668
   16698       6.3258
   16699       6.2825
   16700       6.2361
   16701       6.8371
   16702       6.7070
   16703       6.5992
   16704       6.4648
   16705       6.5950
   16706       6.5917
   16707       6.6957
   16708       6.4308
   16709       6.8317
   16710       6.4042
   16711       6.8276
   16712       6.7948
   16713       6.7336
   16714       6.5435
   16715       6.6042
   16716       6.9230
   16717       6.6081
   16718       6.5638
   16719       6.3391
   16720       6.7961
   16721       6.5556
   16722       6.4286
   16723       6.0575
   16724       6.5970
   16725       6.7094
   16726       6.5445
   16727       6.4934
   16728       6.5322
   16729       6.3673
   16730       6.8491
   16731       6.6138
   16732       6.7583
   16733       6.6405
   16734       6.5906
   16735       6.7460
   16736       6.6754
   16737       6.2966
   16738       6.5147
   16739       6.9188
   16740       6.4207
   16741       6.8056
   16742       6.8491
   16743       6.4123
   16744       7.2174
   16745       6.8298
   16746       6.7186
   16747       6.7677
   16748       6.7713
   16749       6.7023
   16750       6.7757
   16751       6.9030
   16752       6.7564
   16753       6.5808
   16754       6.5592
   16755       6.3248
   16756       6.6174
   16757       6.5356
   16758       6.4786
   16759       6.9206
   16760       7.1866
   16761       6.6988
   16762       6.7493
   16763       7.1792
   16764       7.1694
   16765       6.3867
   16766       6.5316
   16767       6.8339
   16768       6.8364
   16769       6.5367
   16770       6.7140
   16771       6.6231
   16772       6.7289
   16773       7.1640
   16774       6.5791
   16775       6.7325
   16776       7.7066
   16777       6.3538
   16778       7.1564
   16779       7.1282
   16780       7.3816
   16781       6.7799
   16782       6.8988
   16783       7.4986
   16784       6.7732
   16785       6.9933
   16786       7.7370
   16787       6.9765
   16788       6.9125
   16789       6.3250
   16790       7.0515
   16791       6.9477
   16792       7.2683
   16793       7.1925
   16794       7.0049
   16795       7.2544
   16796       7.2292
   16797       7.7279
   16798       7.1687
   16799       7.4774
   16800       6.9582
   16801       7.0685
   16802       7.3456
   16803       7.8741
   16804       7.5113
   16805       6.9053
   16806       8.1825
   16807       7.4744
   16808       8.1094
   16809       8.3426
   16810       8.5142
   16811       7.7737
   16812       7.2899
   16813       6.2773
   16814       6.7650
   16815       6.4126
   16816       6.6061
   16817       7.0232
   16818       6.8365
   16819       6.7234
   16820       6.2590
   16821       6.3021
   16822       6.6122
   16823       6.3234
   16824       6.7652
   16825       6.3303
   16826       6.4960
   16827       6.4382
   16828       6.5103
   16829       6.6247
   16830       6.4670
   16831       6.3090
   16832       6.7255
   16833       6.0092
   16834       6.4032
   16835       6.3358
   16836       6.7091
   16837       6.6613
   16838       6.3678
   16839       6.4248
   16840       6.1771
   16841       6.4812
   16842       6.6480
   16843       6.3688
   16844       6.3589
   16845       6.4653
   16846       6.8072
   16847       6.3550
   16848       6.4270
   16849       6.4437
   16850       6.6172
   16851       6.2382
   16852       6.2164
   16853       6.2153
   16854       6.5730
   16855       6.4105
   16856       6.5450
   16857       6.5645
   16858       6.5617
   16859       6.4920
   16860       6.5172
   16861       6.9649
   16862       6.4423
   16863       6.8366
   16864       6.8530
   16865       6.8859
   16866       6.6339
   16867       6.9664
   16868       6.7385
   16869       6.6000
   16870       6.6223
   16871       6.0389
   16872       6.2305
   16873       6.3519
   16874       6.5919
   16875       6.4756
   16876       6.4878
   16877       6.3386
   16878       6.9510
   16879       6.3415
   16880       6.9772
   16881       6.8791
   16882       7.0722
   16883       6.5380
   16884       7.0862
   16885       6.6957
   16886       6.5282
   16887       6.7906
   16888       6.4073
   16889       6.6631
   16890       6.4186
   16891       6.6915
   16892       6.5988
   16893       6.4784
   16894       6.5421
   16895       7.1505
   16896       6.8554
   16897       6.8395
   16898       6.8912
   16899       7.3169
   16900       7.3871
   16901       6.6184
   16902       7.0990
   16903       6.8751
   16904       7.0382
   16905       7.1526
   16906       6.9691
   16907       6.9577
   16908       6.9753
   16909       6.6036
   16910       6.8354
   16911       6.3691
   16912       6.2990
   16913       6.8354
   16914       6.9622
   16915       6.6476
   16916       6.8789
   16917       6.5815
   16918       6.7900
   16919       7.0402
   16920       6.6760
   16921       6.6055
   16922       6.7206
   16923       7.0417
   16924       6.3321
   16925       6.3411
   16926       6.6446
   16927       6.4828
   16928       6.2599
   16929       6.1196
   16930       7.1627
   16931       6.6715
   16932       7.0277
   16933       6.6550
   16934       6.6285
   16935       6.8248
   16936       6.4318
   16937       6.5287
   16938       6.3091
   16939       6.7052
   16940       6.8447
   16941       6.4564
   16942       6.3691
   16943       6.4351
   16944       6.3815
   16945       6.5261
   16946       6.4864
   16947       6.2640
   16948       7.1022
   16949       6.4200
   16950       6.8655
   16951       6.7436
   16952       6.5287
   16953       6.4320
   16954       6.7387
   16955       6.7087
   16956       6.5499
   16957       6.7686
   16958       6.2481
   16959       6.4697
   16960       6.7205
   16961       6.5254
   16962       6.2523
   16963       6.3721
   16964       6.3953
   16965       6.7997
   16966       6.8207
   16967       6.9168
   16968       6.5885
   16969       6.5317
   16970       6.2948
   16971       6.9852
   16972       7.1525
   16973       6.8441
   16974       7.0246
   16975       6.7037
   16976       6.2684
   16977       6.5196
   16978       6.4188
   16979       6.6603
   16980       6.8221
   16981       6.6367
   16982       6.2154
   16983       6.9695
   16984       6.2270
   16985       6.9119
   16986       6.7486
   16987       6.7978
   16988       6.5380
   16989       6.7599
   16990       6.4482
   16991       6.9330
   16992       6.9461
   16993       6.6453
   16994       6.9209
   16995       6.4118
   16996       6.4529
   16997       6.4996
   16998       6.7991
   16999       7.0188
   17000       6.6899
   17001       6.9468
   17002       6.9877
   17003       6.8522
   17004       6.7035
   17005       6.4877
   17006       7.2574
   17007       6.9577
   17008       7.3975
   17009       7.2610
   17010       6.9318
   17011       6.8935
   17012       6.2452
   17013       6.2772
   17014       7.0155
   17015       6.4216
   17016       6.3568
   17017       6.7310
   17018       6.7394
   17019       6.6080
   17020       6.6377
   17021       6.3425
   17022       6.4098
   17023       6.7342
   17024       6.9096
   17025       6.6740
   17026       6.8596
   17027       7.0741
   17028       6.5013
   17029       6.8898
   17030       6.5063
   17031       6.4471
   17032       6.1646
   17033       6.4294
   17034       6.7774
   17035       6.4627
   17036       6.8271
   17037       6.6869
   17038       6.5463
   17039       6.6593
   17040       6.6929
   17041       6.3710
   17042       6.8352
   17043       6.3263
   17044       6.5321
   17045       6.6000
   17046       6.6802
   17047       6.5153
   17048       6.7382
   17049       6.1817
   17050       6.5846
   17051       6.2391
   17052       6.6619
   17053       6.7045
   17054       6.5046
   17055       6.7351
   17056       6.5978
   17057       6.6238
   17058       6.8853
   17059       6.1381
   17060       6.5092
   17061       6.2970
   17062       6.7427
   17063       6.3789
   17064       6.9812
   17065       6.4273
   17066       6.7927
   17067       6.5396
   17068       7.1035
   17069       7.1092
   17070       6.8154
   17071       6.8687
   17072       7.0751
   17073       7.3039
   17074       6.7591
   17075       7.3590
   17076       7.4553
   17077       7.4044
   17078       7.2938
   17079       6.8930
   17080       6.9771
   17081       6.7556
   17082       6.5085
   17083       7.0446
   17084       7.1384
   17085       6.7557
   17086       6.8129
   17087       6.6896
   17088       7.1775
   17089       6.8796
   17090       7.0327
   17091       6.9112
   17092       7.2424
   17093       6.7208
   17094       7.3234
   17095       7.0447
   17096       7.1326
   17097       6.8751
   17098       7.3215
   17099       6.6268
   17100       6.9342
   17101       7.3755
   17102       6.7075
   17103       7.0929
   17104       6.6329
   17105       6.7303
   17106       6.3405
   17107       7.1027
   17108       6.6971
   17109       7.6291
   17110       7.2013
   17111       7.1675
   17112       7.0417
   17113       6.6367
   17114       7.1760
   17115       6.9956
   17116       6.8908
   17117       7.2430
   17118       6.7851
   17119       6.9557
   17120       7.3649
   17121       7.2745
   17122       6.7400
   17123       7.3162
   17124       6.8966
   17125       6.7334
   17126       7.0806
   17127       6.8356
   17128       6.4347
   17129       6.7672
   17130       6.6647
   17131       6.8459
   17132       6.9287
   17133       7.0349
   17134       6.5023
   17135       6.6011
   17136       6.3450
   17137       6.8123
   17138       7.0546
   17139       6.5412
   17140       6.9655
   17141       6.6492
   17142       6.7480
   17143       7.0850
   17144       6.6586
   17145       7.0206
   17146       7.0969
   17147       6.8060
   17148       6.6666
   17149       6.7345
   17150       7.2647
   17151       6.9555
   17152       6.9985
   17153       6.8989
   17154       6.7904
   17155       7.4237
   17156       7.4264
   17157       6.7443
   17158       6.8705
   17159       6.6164
   17160       7.0516
   17161       6.8902
   17162       7.1703
   17163       7.0962
   17164       7.5321
   17165       7.3705
   17166       6.8230
   17167       6.9042
   17168       6.6678
   17169       6.8747
   17170       6.9091
   17171       6.9565
   17172       7.4423
   17173       6.8105
   17174       7.4687
   17175       7.0420
   17176       7.6735
   17177       7.4258
   17178       6.7250
   17179       7.1982
   17180       7.4563
   17181       6.8310
   17182       7.1870
   17183       6.9044
   17184       6.8203
   17185       6.5371
   17186       7.2552
   17187       6.8475
   17188       6.8877
   17189       6.9325
   17190       7.1173
   17191       6.7291
   17192       6.8671
   17193       6.7362
   17194       6.6172
   17195       7.0751
   17196       6.8431
   17197       7.0519
   17198       7.1204
   17199       6.9418
   17200       6.9189
   17201       6.5393
   17202       7.2576
   17203       7.3112
   17204       7.2257
   17205       7.2754
   17206       6.7233
   17207       6.7867
   17208       6.5741
   17209       6.6286
   17210       6.3380
   17211       7.2572
   17212       6.8202
   17213       6.8970
   17214       7.0755
   17215       6.7442
   17216       6.7537
   17217       6.8472
   17218       6.6774
   17219       6.7768
   17220       6.7574
   17221       6.8124
   17222       6.6365
   17223       6.8210
   17224       6.9800
   17225       6.7759
   17226       6.6759
   17227       6.7256
   17228       6.9003
   17229       6.9196
   17230       6.7103
   17231       6.8043
   17232       6.9245
   17233       6.7290
   17234       6.4617
   17235       6.8107
   17236       6.6252
   17237       6.5386
   17238       6.5269
   17239       6.7931
   17240       6.9363
   17241       6.5520
   17242       6.8881
   17243       6.5043
   17244       6.7799
   17245       6.4715
   17246       6.8764
   17247       7.3020
   17248       6.9912
   17249       6.4763
   17250       6.5063
   17251       6.6844
   17252       7.2633
   17253       6.8669
   17254       6.9248
   17255       6.8829
   17256       6.8096
   17257       6.8033
   17258       6.8010
   17259       7.2569
   17260       6.3296
   17261       7.2601
   17262       6.6231
   17263       6.5712
   17264       6.1235
   17265       6.5858
   17266       6.7448
   17267       6.8453
   17268       6.5216
   17269       6.9560
   17270       6.6800
   17271       7.0627
   17272       6.4817
   17273       6.7860
   17274       6.3356
   17275       6.7196
   17276       6.8915
   17277       6.3825
   17278       6.8025
   17279       7.0772
   17280       7.2909
   17281       7.2593
   17282       6.7292
   17283       6.6152
   17284       6.6851
   17285       6.1431
   17286       6.4795
   17287       6.7631
   17288       6.4644
   17289       6.7677
   17290       7.0437
   17291       6.9084
   17292       6.6471
   17293       6.5158
   17294       6.6873
   17295       6.7454
   17296       6.6557
   17297       6.8058
   17298       6.4064
   17299       6.5754
   17300       6.4660
   17301       6.4916
   17302       6.6735
   17303       6.5570
   17304       7.2966
   17305       6.8392
   17306       6.6270
   17307       7.2499
   17308       7.0455
   17309       6.5219
   17310       6.9453
   17311       6.8791
   17312       6.7725
   17313       7.1060
   17314       6.7810
   17315       6.8923
   17316       6.8931
   17317       6.7259
   17318       7.3810
   17319       7.0127
   17320       6.8332
   17321       6.8170
   17322       6.9382
   17323       6.9076
   17324       7.0411
   17325       6.5016
   17326       7.6230
   17327       7.3141
   17328       7.4236
   17329       6.7675
   17330       7.2686
   17331       7.0293
   17332       6.9805
   17333       7.2326
   17334       7.0864
   17335       6.9614
   17336       7.2043
   17337       7.0572
   17338       6.7708
   17339       7.0069
   17340       6.9443
   17341       7.2877
   17342       7.2954
   17343       7.0030
   17344       6.8894
   17345       7.2858
   17346       7.4114
   17347       6.9213
   17348       6.9913
   17349       7.4291
   17350       7.2054
   17351       7.0716
   17352       6.9401
   17353       6.9069
   17354       7.2738
   17355       7.0098
   17356       7.0308
   17357       7.6245
   17358       6.8427
   17359       7.6525
   17360       7.2100
   17361       7.4716
   17362       7.1616
   17363       7.0002
   17364       6.8655
   17365       7.0586
   17366       6.6775
   17367       7.2043
   17368       7.2490
   17369       7.5295
   17370       6.9860
   17371       7.1842
   17372       7.0865
   17373       7.3283
   17374       6.9600
   17375       7.0323
   17376       7.1246
   17377       7.0841
   17378       6.9110
   17379       6.7543
   17380       6.5800
   17381       7.2791
   17382       6.8957
   17383       7.2043
   17384       7.0110
   17385       6.5244
   17386       6.5478
   17387       6.3666
   17388       6.8927
   17389       6.3438
   17390       6.3066
   17391       6.4638
   17392       6.4690
   17393       6.4188
   17394       6.6689
   17395       6.7591
   17396       6.3186
   17397       6.9229
   17398       6.4205
   17399       6.7461
   17400       6.5943
   17401       6.6606
   17402       7.1857
   17403       6.6181
   17404       6.5462
   17405       6.5228
   17406       6.6871
   17407       6.4487
   17408       6.5632
   17409       6.5777
   17410       6.6387
   17411       6.9000
   17412       6.4512
   17413       6.2756
   17414       6.6725
   17415       6.5068
   17416       6.6477
   17417       6.2579
   17418       6.8071
   17419       6.9251
   17420       6.4723
   17421       6.3591
   17422       6.4352
   17423       6.5177
   17424       6.6487
   17425       6.5531
   17426       6.4960
   17427       6.5598
   17428       6.7992
   17429       6.5806
   17430       6.5762
   17431       6.7448
   17432       6.4814
   17433       6.3043
   17434       6.5137
   17435       6.6154
   17436       6.4422
   17437       6.2816
   17438       6.4360
   17439       7.1675
   17440       6.3436
   17441       6.7239
   17442       6.4590
   17443       6.4373
   17444       6.5171
   17445       6.4789
   17446       6.4538
   17447       6.3957
   17448       6.8756
   17449       6.3258
   17450       6.6185
   17451       6.2864
   17452       6.6839
   17453       6.5252
   17454       6.6854
   17455       6.2968
   17456       6.7050
   17457       6.8856
   17458       7.0799
   17459       6.8377
   17460       6.8308
   17461       6.8055
   17462       7.0537
   17463       6.5703
   17464       6.7975
   17465       6.5344
   17466       6.9296
   17467       6.5988
   17468       6.8856
   17469       6.5508
   17470       6.7155
   17471       6.7718
   17472       7.0189
   17473       6.5424
   17474       6.4572
   17475       6.7476
   17476       6.4908
   17477       6.8276
   17478       6.3931
   17479       6.6848
   17480       6.8384
   17481       6.6458
   17482       6.4913
   17483       7.0305
   17484       6.8011
   17485       6.6650
   17486       6.5785
   17487       7.0827
   17488       6.5362
   17489       7.0333
   17490       6.7922
   17491       6.8604
   17492       6.6320
   17493       6.3049
   17494       6.7625
   17495       6.8765
   17496       6.6416
   17497       6.7943
   17498       6.7617
   17499       6.6851
   17500       6.4848
   17501       6.1728
   17502       6.7812
   17503       6.4282
   17504       6.4439
   17505       6.6235
   17506       7.5405
   17507       6.5410
   17508       6.8871
   17509       7.0048
   17510       6.9152
   17511       6.6192
   17512       6.2069
   17513       6.5213
   17514       6.5246
   17515       6.8017
   17516       6.4360
   17517       6.4320
   17518       6.8614
   17519       6.4790
   17520       6.6743
   17521       6.6520
   17522       6.3721
   17523       6.5914
   17524       6.9190
   17525       6.9195
   17526       7.1796
   17527       6.7269
   17528       7.2679
   17529       6.5924
   17530       7.0133
   17531       6.8238
   17532       7.0630
   17533       7.1158
   17534       6.8648
   17535       6.5446
   17536       6.7327
   17537       6.6425
   17538       6.5754
   17539       6.6371
   17540       6.8434
   17541       6.6312
   17542       6.6751
   17543       6.2975
   17544       6.7951
   17545       6.4572
   17546       6.8860
   17547       6.4152
   17548       7.1733
   17549       6.5146
   17550       6.8434
   17551       6.8009
   17552       6.8195
   17553       7.0398
   17554       7.0839
   17555       7.2148
   17556       7.5425
   17557       7.3567
   17558       6.8503
   17559       6.7410
   17560       6.5754
   17561       6.5281
   17562       6.9311
   17563       6.8297
   17564       6.5962
   17565       6.9190
   17566       7.3079
   17567       7.0496
   17568       7.2394
   17569       7.3603
   17570       6.8314
   17571       6.7713
   17572       6.8861
   17573       6.9029
   17574       7.0440
   17575       6.7661
   17576       6.5129
   17577       7.0267
   17578       6.3189
   17579       6.5298
   17580       6.6907
   17581       6.8829
   17582       6.6145
   17583       6.7470
   17584       6.6649
   17585       6.5846
   17586       6.4316
   17587       6.4898
   17588       7.1246
   17589       7.9345
   17590       8.1175
   17591       7.9491
   17592       7.7540
   17593       7.1165
   17594       6.9175
   17595       6.7182
   17596       6.7701
   17597       6.5797
   17598       6.8111
   17599       6.4306
   17600       6.8548
   17601       6.9378
   17602       6.6694
   17603       6.5424
   17604       6.7291
   17605       6.6638
   17606       6.8760
   17607       6.9283
   17608       6.5591
   17609       6.8097
   17610       6.4259
   17611       6.6041
   17612       6.7360
   17613       6.4937
   17614       6.6509
   17615       6.5749
   17616       6.5542
   17617       6.5120
   17618       7.5009
   17619       6.8381
   17620       6.7330
   17621       6.7288
   17622       6.7772
   17623       7.0816
   17624       6.9481
   17625       6.9205
   17626       6.8044
   17627       6.4376
   17628       6.6062
   17629       6.3867
   17630       6.7488
   17631       6.5880
   17632       6.8150
   17633       7.0347
   17634       7.0622
   17635       6.6115
   17636       6.2872
   17637       6.3492
   17638       6.9711
   17639       6.7331
   17640       6.5860
   17641       6.4831
   17642       6.6588
   17643       6.9600
   17644       6.8863
   17645       6.8647
   17646       6.8021
   17647       6.7657
   17648       6.7808
   17649       6.8436
   17650       6.7372
   17651       7.1842
   17652       6.3470
   17653       6.9185
   17654       6.6990
   17655       7.0170
   17656       7.6158
   17657       7.2978
   17658       7.3760
   17659       7.4184
   17660       6.9900
   17661       6.6968
   17662       6.7889
   17663       5.8857
   17664       6.5162
   17665       6.4916
   17666       6.6594
   17667       6.4137
   17668       6.6651
   17669       6.5073
   17670       6.6170
   17671       6.4074
   17672       6.7679
   17673       6.4507
   17674       6.3355
   17675       6.3622
   17676       7.1788
   17677       7.1088
   17678       6.4705
   17679       6.7232
   17680       6.9207
   17681       7.0270
   17682       6.9809
   17683       7.2602
   17684       6.7584
   17685       7.0186
   17686       7.3677
   17687       6.9092
   17688       6.5055
   17689       6.7582
   17690       7.2481
   17691       7.2426
   17692       7.5720
   17693       7.0119
   17694       7.2799
   17695       7.2459
   17696       7.3835
   17697       6.9630
   17698       7.1779
   17699       7.2689
   17700       7.5367
   17701       7.3491
   17702       7.2301
   17703       7.3361
   17704       6.8023
   17705       7.4232
   17706       7.0260
   17707       7.2718
   17708       7.5679
   17709       6.9895
   17710       7.2036
   17711       7.6362
   17712       6.8718
   17713       6.9729
   17714       6.9092
   17715       7.2621
   17716       6.7701
   17717       7.0663
   17718       7.9029
   17719       6.8706
   17720       6.9585
   17721       7.8835
   17722       7.6607
   17723       7.3470
   17724       7.2583
   17725       7.4146
   17726       7.7273
   17727       8.4321
   17728       7.5723
   17729       7.0731
   17730       8.0060
   17731       7.3649
   17732       7.2149
   17733       7.8608
   17734       7.5173
   17735       7.6249
   17736       7.6096
   17737       7.7435
   17738       7.3383
   17739       7.5264
   17740       6.9691
   17741       6.8695
   17742       7.6020
   17743       7.3178
   17744       7.2495
   17745       7.2174
   17746       7.4237
   17747       7.1376
   17748       7.0210
   17749       6.9634
   17750       6.9136
   17751       6.7904
   17752       6.7910
   17753       6.7512
   17754       7.2833
   17755       7.1544
   17756       6.7706
   17757       7.1122
   17758       6.6361
   17759       7.5555
   17760       6.9014
   17761       7.1449
   17762       6.9748
   17763       6.5638
   17764       6.7805
   17765       6.9100
   17766       6.7587
   17767       6.7813
   17768       6.9113
   17769       7.0611
   17770       7.0798
   17771       7.0019
   17772       6.3286
   17773       7.1195
   17774       6.5026
   17775       7.1324
   17776       6.7873
   17777       6.6725
   17778       6.9191
   17779       6.3047
   17780       6.5335
   17781       6.5194
   17782       6.6118
   17783       6.7211
   17784       6.3517
   17785       6.7709
   17786       6.8754
   17787       7.2575
   17788       6.9651
   17789       6.9958
   17790       6.7723
   17791       6.7640
   17792       6.8849
   17793       6.0973
   17794       6.4906
   17795       6.4336
   17796       6.8733
   17797       6.7237
   17798       6.6548
   17799       7.3812
   17800       6.9536
   17801       6.9778
   17802       6.8728
   17803       6.4957
   17804       6.9409
   17805       6.9316
   17806       6.7256
   17807       7.1541
   17808       6.5799
   17809       6.5156
   17810       6.3415
   17811       6.4324
   17812       6.6271
   17813       6.6338
   17814       6.6761
   17815       6.2720
   17816       6.4821
   17817       6.7823
   17818       6.6809
   17819       6.4553
   17820       6.2429
   17821       6.6113
   17822       6.9642
   17823       6.7394
   17824       6.5979
   17825       6.2389
   17826       7.0753
   17827       6.4574
   17828       6.7761
   17829       6.8223
   17830       6.9011
   17831       6.9157
   17832       6.6282
   17833       6.6256
   17834       6.7278
   17835       6.5043
   17836       7.0454
   17837       6.8960
   17838       6.9819
   17839       7.9220
   17840       7.5472
   17841       6.8463
   17842       6.6682
   17843       6.4318
   17844       7.2220
   17845       7.0152
   17846       6.7864
   17847       6.9649
   17848       6.8154
   17849       6.7827
   17850       7.0930
   17851       7.1187
   17852       6.5304
   17853       6.9364
   17854       6.7924
   17855       7.4423
   17856       6.9397
   17857       6.8808
   17858       7.1825
   17859       7.0518
   17860       7.2693
   17861       7.5619
   17862       7.6292
   17863       7.7741
   17864       6.6331
   17865       6.9900
   17866       6.8630
   17867       6.7082
   17868       6.9037
   17869       7.0364
   17870       7.1333
   17871       7.2413
   17872       7.4149
   17873       7.0907
   17874       7.3751
   17875       7.3573
   17876       6.5688
   17877       7.1759
   17878       7.5117
   17879       7.3948
   17880       7.0256
   17881       6.9838
   17882       7.2537
   17883       7.4000
   17884       6.9509
   17885       6.8860
   17886       7.0022
   17887       6.5943
   17888       6.9026
   17889       6.7899
   17890       6.6781
   17891       6.8729
   17892       6.7955
   17893       6.6995
   17894       7.0463
   17895       7.1840
   17896       7.5235
   17897       7.0587
   17898       7.0163
   17899       6.9814
   17900       6.9694
   17901       7.0550
   17902       7.1948
   17903       7.0524
   17904       6.6349
   17905       6.9527
   17906       6.5248
   17907       6.6964
   17908       6.8204
   17909       6.7834
   17910       7.1929
   17911       6.8398
   17912       6.7522
   17913       7.0222
   17914       7.4783
   17915       6.9449
   17916       7.2971
   17917       6.9457
   17918       7.0364
   17919       7.1927
   17920       7.5637
   17921       6.6977
   17922       6.5948
   17923       6.7906
   17924       7.4711
   17925       7.7144
   17926       7.5324
   17927       6.9719
   17928       7.5090
   17929       7.3973
   17930       7.2803
   17931       7.1564
   17932       6.8092
   17933       6.8930
   17934       6.8186
   17935       6.9518
   17936       6.7536
   17937       6.8041
   17938       6.8494
   17939       6.6582
   17940       6.5336
   17941       6.7215
   17942       6.7428
   17943       7.0191
   17944       6.7948
   17945       7.0059
   17946       6.9907
   17947       6.9689
   17948       6.6821
   17949       6.7870
   17950       7.2657
   17951       6.7767
   17952       6.6910
   17953       6.8906
   17954       6.9292
   17955       7.2014
   17956       7.2812
   17957       7.3061
   17958       7.3728
   17959       6.8208
   17960       6.8260
   17961       6.9066
   17962       6.5937
   17963       6.4540
   17964       6.5853
   17965       6.9425
   17966       6.8215
   17967       6.5466
   17968       6.5299
   17969       6.5124
   17970       7.1957
   17971       7.0366
   17972       7.0750
   17973       7.4452
   17974       7.1352
   17975       7.3454
   17976       7.3581
   17977       7.1912
   17978       6.6499
   17979       6.9235
   17980       6.3180
   17981       6.7279
   17982       6.3073
   17983       6.7052
   17984       6.5494
   17985       6.8114
   17986       6.6265
   17987       6.8654
   17988       6.8878
   17989       6.8436
   17990       6.1324
   17991       6.7635
   17992       6.7747
   17993       7.2375
   17994       6.9229
   17995       7.0134
   17996       6.8731
   17997       6.9108
   17998       6.9344
   17999       6.5650
   18000       6.4423
   18001       6.6556
   18002       6.7479
   18003       6.5512
   18004       7.4788
   18005       7.3989
   18006       7.3220
   18007       7.2112
   18008       7.0169
   18009       6.9398
   18010       7.2471
   18011       6.9040
   18012       7.4678
   18013       7.5604
   18014       7.0301
   18015       7.0295
   18016       7.3811
   18017       6.9381
   18018       6.9870
   18019       7.1276
   18020       7.0756
   18021       6.9620
   18022       7.1729
   18023       6.4306
   18024       6.2685
   18025       6.8668
   18026       6.9276
   18027       6.6503
   18028       6.8330
   18029       6.8463
   18030       6.6957
   18031       6.9828
   18032       6.6097
   18033       6.5922
   18034       7.0849
   18035       6.5271
   18036       7.1017
   18037       6.6463
   18038       6.8257
   18039       7.0767
   18040       7.1707
   18041       6.5118
   18042       7.0303
   18043       6.9680
   18044       7.0080
   18045       7.5413
   18046       7.4383
   18047       7.2250
   18048       7.1838
   18049       6.6334
   18050       6.7808
   18051       6.7656
   18052       7.2190
   18053       6.5101
   18054       7.0528
   18055       7.4507
   18056       7.4498
   18057       7.7892
   18058       6.9418
   18059       6.7404
   18060       7.3854
   18061       6.4465
   18062       7.0927
   18063       7.1044
   18064       7.0122
   18065       6.8535
   18066       6.3244
   18067       6.6916
   18068       7.0279
   18069       6.6955
   18070       7.3252
   18071       6.8371
   18072       6.8350
   18073       6.6243
   18074       7.0994
   18075       7.1367
   18076       6.6792
   18077       6.8073
   18078       7.1506
   18079       7.1663
   18080       6.6348
   18081       7.0449
   18082       6.8102
   18083       7.0038
   18084       6.5307
   18085       7.0099
   18086       6.8378
   18087       6.9407
   18088       6.9986
   18089       6.9792
   18090       7.0758
   18091       6.5724
   18092       6.3573
   18093       6.7741
   18094       6.6222
   18095       6.6394
   18096       6.7025
   18097       6.5385
   18098       7.4954
   18099       6.8323
   18100       7.1532
   18101       6.5381
   18102       6.6647
   18103       6.7805
   18104       6.7765
   18105       6.9123
   18106       7.0857
   18107       6.6995
   18108       6.5161
   18109       6.5007
   18110       6.4901
   18111       6.4994
   18112       6.3174
   18113       6.7204
   18114       6.5549
   18115       6.5498
   18116       6.6165
   18117       6.4377
   18118       6.4610
   18119       6.4144
   18120       6.7785
   18121       7.0579
   18122       6.6878
   18123       6.8384
   18124       6.7142
   18125       6.4338
   18126       6.5607
   18127       7.0907
   18128       6.4862
   18129       6.6932
   18130       6.9732
   18131       6.6757
   18132       6.6252
   18133       6.4052
   18134       6.6915
   18135       6.3506
   18136       6.3092
   18137       6.4993
   18138       6.7874
   18139       6.6852
   18140       6.4705
   18141       6.4043
   18142       6.5009
   18143       6.3050
   18144       6.5932
   18145       6.6701
   18146       6.8511
   18147       6.5716
   18148       6.6456
   18149       6.3942
   18150       6.2624
   18151       6.4248
   18152       5.9960
   18153       6.0923
   18154       6.3949
   18155       6.1052
   18156       6.6267
   18157       6.6013
   18158       6.5765
   18159       6.3680
   18160       6.9572
   18161       6.5361
   18162       6.8450
   18163       6.7733
   18164       6.3468
   18165       6.4636
   18166       6.6467
   18167       6.6801
   18168       6.4068
   18169       6.7742
   18170       6.6559
   18171       6.5978
   18172       6.4525
   18173       6.4704
   18174       6.4847
   18175       6.6879
   18176       6.5443
   18177       7.1242
   18178       7.2454
   18179       6.7939
   18180       7.0103
[truncated: 6,640,041 more chars]
