# Supplementary material for: Non-degradative Ubiquitination of Protein Kinases
Source: PLoS Comput Biol. 2016 Jun 2;12(6):e1004898. doi: 10.1371/journal.pcbi.1004898 (PMC4890936; doi:10.1371/journal.pcbi.1004898)
Supplement: S40 Dataset — The distance between the ZAP-70 N348 Cα atom and the W501 Cα atom at each picosecond in the simulations is printed in Angstroms. Data from each of the 32 10-ns simulations is combined into one file. (BZ2) [file pcbi.1004898.s050.bz2 › pcbi.1004898.s050]

#Frame      Dis_00012
       1      11.6526
       2      12.3701
       3      12.1874
       4      12.5749
       5      11.5251
       6      11.3903
       7      12.2833
       8      11.8047
       9      12.4589
      10      11.6482
      11      11.8333
      12      12.1307
      13      12.4825
      14      12.3022
      15      12.4546
      16      12.9685
      17      12.4911
      18      11.7330
      19      11.4527
      20      12.3294
      21      11.7202
      22      11.9103
      23      11.6706
      24      12.1882
      25      11.6090
      26      12.2820
      27      11.2903
      28      11.9783
      29      12.0669
      30      11.9297
      31      11.9018
      32      12.6363
      33      11.7408
      34      11.3120
      35      11.7481
      36      11.8853
      37      11.6646
      38      12.1139
      39      11.4841
      40      11.5981
      41      11.9517
      42      12.1179
      43      12.5559
      44      12.8068
      45      12.7400
      46      13.2067
      47      13.6081
      48      14.2463
      49      13.4600
      50      13.4622
      51      13.0969
      52      13.3905
      53      13.2807
      54      13.4840
      55      12.9536
      56      12.9121
      57      12.7644
      58      13.1449
      59      12.9208
      60      13.2784
      61      11.9430
      62      12.7362
      63      12.6785
      64      12.8083
      65      12.3911
      66      12.5299
      67      12.0950
      68      12.2191
      69      12.1485
      70      12.1621
      71      12.0755
      72      12.5968
      73      11.9935
      74      11.9241
      75      11.7704
      76      11.0225
      77      11.7379
      78      11.5546
      79      12.1973
      80      11.8720
      81      11.7798
      82      11.7914
      83      11.4245
      84      11.8867
      85      11.1647
      86      11.5405
      87      11.3817
      88      12.4786
      89      12.0037
      90      12.3513
      91      11.8882
      92      12.7154
      93      12.4674
      94      13.2995
      95      13.4057
      96      13.2938
      97      13.6930
      98      13.3586
      99      13.1109
     100      13.1950
     101      12.3824
     102      12.8411
     103      13.2877
     104      13.5654
     105      13.3675
     106      12.6294
     107      13.3209
     108      12.8009
     109      13.4328
     110      13.2952
     111      13.3050
     112      12.2798
     113      13.3206
     114      13.4106
     115      13.4136
     116      13.5445
     117      13.9692
     118      13.2408
     119      13.6861
     120      13.6897
     121      13.5506
     122      13.4842
     123      13.4247
     124      13.4379
     125      13.4027
     126      12.5889
     127      12.8785
     128      12.3166
     129      12.2600
     130      12.8833
     131      12.1079
     132      12.2230
     133      12.5639
     134      12.8074
     135      12.3542
     136      12.6091
     137      12.8687
     138      12.8457
     139      13.3136
     140      13.1898
     141      13.3015
     142      13.7990
     143      13.3078
     144      13.5298
     145      14.1122
     146      13.6380
     147      13.3289
     148      12.7405
     149      13.0696
     150      13.9755
     151      14.0586
     152      13.7300
     153      13.7075
     154      14.0597
     155      13.8915
     156      13.7668
     157      13.5124
     158      13.0602
     159      12.8512
     160      12.9520
     161      13.5577
     162      13.3809
     163      13.5554
     164      13.0089
     165      12.2238
     166      13.0612
     167      12.7545
     168      12.1573
     169      13.3401
     170      12.4163
     171      11.7760
     172      12.4341
     173      12.4597
     174      12.4978
     175      12.5031
     176      12.9207
     177      13.0384
     178      12.7310
     179      12.5941
     180      13.0839
     181      12.9793
     182      12.7392
     183      13.1421
     184      12.3757
     185      12.2880
     186      13.1951
     187      12.3924
     188      13.5724
     189      13.4338
     190      12.6500
     191      12.5079
     192      12.8101
     193      13.5650
     194      13.4679
     195      13.2838
     196      13.1358
     197      13.6733
     198      13.3304
     199      14.4037
     200      13.4668
     201      13.5634
     202      13.3028
     203      12.5418
     204      13.0087
     205      13.1707
     206      12.8583
     207      12.1373
     208      11.7750
     209      11.5425
     210      11.9613
     211      11.9952
     212      11.8763
     213      12.2396
     214      11.5877
     215      11.2000
     216      11.0752
     217      11.1431
     218      11.2933
     219      11.2076
     220      11.0552
     221      11.4826
     222      10.9670
     223      11.2130
     224      10.6310
     225      11.1187
     226      11.4829
     227      12.0235
     228      12.0721
     229      11.5450
     230      11.5053
     231      12.4196
     232      11.4776
     233      12.1440
     234      11.7828
     235      11.6598
     236      11.9162
     237      11.5658
     238      11.3296
     239      11.6963
     240      11.9338
     241      11.6234
     242      11.9360
     243      12.1723
     244      12.0821
     245      12.1174
     246      11.8717
     247      12.0972
     248      12.5093
     249      12.1622
     250      12.7580
     251      11.6191
     252      13.2689
     253      12.2132
     254      12.4872
     255      12.4032
     256      12.9713
     257      12.4212
     258      11.4148
     259      12.3399
     260      11.5729
     261      11.4618
     262      11.9484
     263      11.5399
     264      11.9630
     265      12.1574
     266      11.5957
     267      12.0415
     268      11.2560
     269      13.0120
     270      12.5126
     271      12.0505
     272      11.8316
     273      11.8890
     274      11.1112
     275      11.3504
     276      11.1787
     277      11.9185
     278      11.8845
     279      11.7596
     280      11.8446
     281      11.8503
     282      11.5179
     283      11.9015
     284      11.6310
     285      11.9429
     286      11.4903
     287      11.1800
     288      11.6458
     289      11.4459
     290      12.0802
     291      12.1227
     292      11.6390
     293      11.4884
     294      11.3773
     295      11.8995
     296      11.8764
     297      12.6275
     298      12.4863
     299      12.4323
     300      12.3061
     301      11.9951
     302      12.0368
     303      12.0108
     304      11.6747
     305      11.6217
     306      11.7633
     307      12.6650
     308      12.7762
     309      12.9305
     310      12.1869
     311      12.0030
     312      11.8767
     313      11.5198
     314      11.3804
     315      11.4736
     316      10.9288
     317      10.7566
     318      11.1744
     319      11.9064
     320      11.5003
     321      11.2843
     322      12.0311
     323      11.4301
     324      11.1915
     325      11.1019
     326      11.2262
     327      11.0324
     328      11.3322
     329      11.6172
     330      11.4752
     331      11.0976
     332      11.3542
     333      11.3819
     334      11.0666
     335      11.3615
     336      10.4791
     337      10.3136
     338      11.3655
     339      11.2896
     340      10.8580
     341      11.7134
     342      10.9207
     343      11.5082
     344      11.2536
     345      11.3987
     346      10.8585
     347      12.1903
     348      11.6713
     349      12.0670
     350      11.9817
     351      11.3942
     352      12.1650
     353      11.5157
     354      11.8271
     355      11.3913
     356      11.8240
     357      12.3831
     358      12.1378
     359      12.0847
     360      11.2828
     361      11.8540
     362      12.0582
     363      11.6836
     364      12.8701
     365      12.5731
     366      12.1202
     367      11.9089
     368      11.6332
     369      11.6300
     370      11.7641
     371      12.0096
     372      12.4725
     373      12.2383
     374      12.6970
     375      12.0788
     376      11.8786
     377      11.0656
     378      10.9393
     379      11.8076
     380      11.2772
     381      12.1768
     382      11.8204
     383      12.2479
     384      11.4425
     385      11.5680
     386      12.0075
     387      12.3860
     388      12.5100
     389      11.6909
     390      11.8980
     391      11.4715
     392      12.6036
     393      11.0399
     394      11.8975
     395      12.5853
     396      12.1337
     397      12.5025
     398      12.0366
     399      11.0639
     400      12.1788
     401      11.9420
     402      11.7868
     403      11.7190
     404      11.5150
     405      11.7886
     406      11.7036
     407      12.0890
     408      11.7590
     409      12.8077
     410      11.5792
     411      12.4346
     412      11.7762
     413      12.4664
     414      12.1482
     415      12.5855
     416      12.2219
     417      12.4173
     418      13.1148
     419      12.8836
     420      13.2133
     421      12.9547
     422      13.0225
     423      12.9625
     424      12.9667
     425      12.7899
     426      14.1428
     427      13.2809
     428      13.3756
     429      14.3948
     430      13.4034
     431      13.1111
     432      12.9034
     433      13.8432
     434      12.5799
     435      12.8746
     436      12.9541
     437      12.8106
     438      13.1677
     439      12.9331
     440      13.6232
     441      13.6285
     442      13.2637
     443      13.4983
     444      13.1231
     445      13.4626
     446      14.3067
     447      13.5931
     448      13.9666
     449      13.7921
     450      13.0441
     451      13.4179
     452      13.3976
     453      12.9811
     454      12.3308
     455      12.1089
     456      12.2947
     457      12.3515
     458      12.3511
     459      12.8201
     460      12.9427
     461      13.2026
     462      12.5257
     463      12.2879
     464      12.3051
     465      13.0777
     466      13.1284
     467      12.6573
     468      12.7803
     469      12.9211
     470      13.4352
     471      13.1399
     472      13.0185
     473      12.5084
     474      13.0130
     475      12.6227
     476      13.4778
     477      13.0728
     478      13.8321
     479      12.9996
     480      13.2424
     481      13.1928
     482      12.5109
     483      12.9851
     484      13.7004
     485      13.2576
     486      14.1570
     487      13.5501
     488      13.2316
     489      12.7167
     490      12.8344
     491      13.4903
     492      14.0530
     493      13.4059
     494      12.7439
     495      12.6605
     496      12.8002
     497      12.2417
     498      12.5793
     499      12.7138
     500      13.4075
     501      12.8375
     502      12.1461
     503      12.2158
     504      12.2589
     505      12.1430
     506      12.2631
     507      11.6711
     508      11.0998
     509      11.5455
     510      12.1832
     511      11.8458
     512      11.7142
     513      11.9424
     514      11.9971
     515      11.4924
     516      11.7852
     517      11.9120
     518      11.8460
     519      12.3360
     520      12.1433
     521      11.6930
     522      11.9285
     523      11.7246
     524      11.9641
     525      11.5459
     526      11.4446
     527      12.2340
     528      12.0483
     529      11.9299
     530      11.7814
     531      11.5800
     532      12.1397
     533      12.1283
     534      12.5405
     535      12.3283
     536      12.0671
     537      11.8076
     538      12.0824
     539      11.9940
     540      11.7747
     541      12.2529
     542      11.5898
     543      12.0752
     544      11.2816
     545      11.0262
     546      11.4835
     547      11.9557
     548      11.8797
     549      11.9571
     550      11.9423
     551      13.4157
     552      12.9547
     553      13.5037
     554      13.4412
     555      12.7202
     556      12.9927
     557      12.8581
     558      12.4020
     559      12.9378
     560      12.6632
     561      13.2930
     562      12.3673
     563      12.7848
     564      12.0523
     565      11.3434
     566      10.8017
     567      11.2754
     568      11.6805
     569      11.4267
     570      11.2803
     571      10.4988
     572      10.7002
     573      11.5679
     574      11.4764
     575      11.3062
     576      12.1617
     577      11.8284
     578      11.2076
     579      11.1512
     580      12.1717
     581      11.3634
     582      11.4988
     583      11.9221
     584      11.8999
     585      11.1601
     586      11.4356
     587      11.6573
     588      11.8636
     589      11.5041
     590      11.7499
     591      10.9849
     592      10.8194
     593      10.8716
     594      11.3077
     595      10.3863
     596      10.6009
     597      11.2098
     598      10.6744
     599      11.5042
     600      11.4199
     601      11.2061
     602      11.4351
     603      11.7840
     604      11.8954
     605      12.3213
     606      12.4909
     607      11.5014
     608      11.2349
     609      10.7795
     610      10.4677
     611      11.0475
     612      10.3629
     613      10.5808
     614       9.7960
     615      10.7493
     616      10.1222
     617      10.7209
     618      10.5859
     619      11.3505
     620      11.5865
     621      11.7509
     622      11.3328
     623      11.4990
     624      11.7777
     625      11.5131
     626      11.6221
     627      11.3313
     628      11.6594
     629      11.3573
     630      10.8135
     631      11.2736
     632      10.8118
     633      11.5204
     634      10.8516
     635      11.1698
     636      11.2105
     637      11.0330
     638      11.0526
     639      11.7077
     640      11.6575
     641      11.6514
     642      10.8587
     643      11.5462
     644      11.4153
     645      11.0995
     646      10.9098
     647      11.2845
     648      11.2545
     649      11.0368
     650      10.9751
     651      10.2875
     652      11.1460
     653      11.1548
     654      10.9870
     655      11.1745
     656      11.4858
     657      11.3737
     658      11.4144
     659      11.2872
     660      11.4902
     661      10.7154
     662      11.7266
     663      11.2151
     664      10.6764
     665       9.9660
     666      11.0677
     667      10.9543
     668      10.6875
     669      10.4425
     670      10.5952
     671      10.4418
     672      10.6752
     673      10.8495
     674       9.6018
     675       9.9975
     676       9.2289
     677      10.0633
     678      10.0724
     679       9.7258
     680      10.0132
     681       9.7262
     682      10.0915
     683      10.3122
     684      10.3767
     685       9.8566
     686       9.5166
     687      10.6294
     688      10.2381
     689       9.8477
     690      10.2598
     691      10.2079
     692      10.1733
     693      10.4835
     694      10.2442
     695       9.8609
     696       9.6747
     697      10.1956
     698       9.3622
     699       9.1577
     700       8.7695
     701       8.6625
     702       9.3095
     703       9.5960
     704      10.1356
     705       9.7075
     706       9.8725
     707      10.2338
     708       9.7333
     709      10.1150
     710       9.8398
     711       9.6715
     712       9.4977
     713       9.5529
     714       8.9352
     715       9.4433
     716       9.0116
     717       9.0789
     718       9.0857
     719       9.4785
     720       9.1465
     721       9.2711
     722       9.5985
     723       9.7069
     724      10.4084
     725       9.9498
     726      10.0384
     727      10.5741
     728      10.2120
     729      10.4929
     730       9.9605
     731      10.4804
     732      10.8658
     733      11.1862
     734      11.2809
     735      11.7228
     736      11.2551
     737      10.5039
     738      10.3140
     739      10.8893
     740      10.8922
     741      10.9029
     742      10.6589
     743      10.9151
     744      10.1615
     745      11.1803
     746      10.4232
     747      10.3266
     748      10.7319
     749       9.9817
     750       9.4054
     751       9.9378
     752       9.9005
     753       9.9322
     754      10.0514
     755       9.9442
     756       9.7499
     757      10.0555
     758       9.9793
     759       9.1577
     760       9.6369
     761       9.2693
     762       9.3759
     763       9.6767
     764      10.2561
     765       9.9258
     766       9.9322
     767       9.8417
     768      10.7106
     769      10.5059
     770       9.5200
     771      10.2264
     772       9.3901
     773      10.1152
     774       9.5411
     775       9.6774
     776       9.1228
     777       9.7162
     778       9.1711
     779       8.8194
     780       9.2970
     781       8.9575
     782       8.7470
     783       9.0349
     784       9.4990
     785       9.4219
     786       9.2924
     787       8.4373
     788       8.8698
     789       9.0579
     790       9.1530
     791       9.1251
     792       8.9663
     793       9.6818
     794       8.7639
     795       9.7780
     796       9.3441
     797       9.9172
     798       9.4503
     799       8.6206
     800       9.0252
     801       9.4737
     802       9.2995
     803       8.6715
     804       9.1223
     805       9.4685
     806       8.7418
     807       9.1103
     808       8.9291
     809       9.3380
     810       9.8211
     811       9.1749
     812       9.2422
     813       8.7145
     814       8.5158
     815       9.0721
     816       9.4564
     817       9.3541
     818       9.4365
     819       9.6339
     820       9.7016
     821       8.9986
     822       9.0528
     823       9.2811
     824       8.8484
     825       9.8099
     826       9.5473
     827       9.6932
     828       9.8391
     829       9.6749
     830       9.5408
     831       9.4591
     832       9.1143
     833       9.5841
     834       9.9105
     835       9.2581
     836       9.8635
     837       8.8885
     838       9.4473
     839      10.0261
     840       9.8751
     841       9.6446
     842       9.5979
     843       9.7562
     844      10.0007
     845       9.8559
     846       9.7506
     847       9.8361
     848      10.5293
     849       9.7293
     850       9.9857
     851      10.2386
     852       9.9360
     853      10.5116
     854      10.5529
     855      10.1487
     856      10.0362
     857      10.3352
     858       9.5464
     859      10.1273
     860      10.7585
     861      11.2574
     862      10.2330
     863      11.5442
     864      10.9998
     865      10.5857
     866      10.2180
     867       9.8288
     868      10.9652
     869      10.4578
     870      10.2576
     871      10.6348
     872      10.2428
     873       9.5998
     874       8.9660
     875       8.6026
     876       8.6440
     877       8.5476
     878       9.2259
     879       9.0899
     880       9.4053
     881      10.5988
     882      10.0436
     883       9.8818
     884       9.6999
     885       9.3400
     886      10.3856
     887      10.2893
     888      10.2173
     889      10.2496
     890      10.4149
     891      10.3384
     892      10.8598
     893      10.1835
     894      10.3208
     895      10.2652
     896      11.1043
     897      10.8900
     898      10.1274
     899      11.0556
     900      10.7411
     901      10.4763
     902      10.3824
     903      10.7355
     904      10.5362
     905      10.7326
     906      11.4339
     907      11.0894
     908      11.1397
     909      10.8091
     910      11.1357
     911      11.2827
     912      10.7406
     913      11.5425
     914      11.2891
     915      11.8400
     916      12.4157
     917      11.5615
     918      11.9358
     919      11.6695
     920      11.2101
     921      11.1685
     922      11.8959
     923      11.2618
     924      11.7859
     925      11.6558
     926      11.7124
     927      11.6440
     928      11.5127
     929      11.5480
     930      11.7560
     931      12.3609
     932      12.5413
     933      11.7984
     934      12.7505
     935      12.8889
     936      11.9394
     937      12.6421
     938      12.4971
     939      12.8897
     940      13.9227
     941      13.6976
     942      13.4280
     943      13.6260
     944      13.9566
     945      12.7025
     946      12.4843
     947      12.2437
     948      12.1596
     949      12.4659
     950      12.2358
     951      11.3246
     952      11.9997
     953      11.6998
     954      11.8033
     955      10.9739
     956      11.1970
     957      11.1772
     958      10.9833
     959      11.3156
     960      11.2770
     961      10.8325
     962      10.2578
     963      10.6571
     964      10.6098
     965      10.6447
     966      10.3467
     967      10.3557
     968      10.9093
     969      10.9973
     970      11.4160
     971      10.9043
     972      12.1773
     973      12.6290
     974      11.4790
     975      11.9066
     976      12.3708
     977      11.5344
     978      11.7342
     979      12.1610
     980      12.1083
     981      12.3887
     982      12.8623
     983      12.6968
     984      12.8280
     985      12.4990
     986      12.2940
     987      12.3921
     988      12.2388
     989      12.2772
     990      12.3443
     991      13.0064
     992      12.9063
     993      12.4442
     994      12.3821
     995      12.2913
     996      12.8183
     997      12.5382
     998      12.1743
     999      11.6406
    1000      12.5281
    1001      12.3163
    1002      12.1537
    1003      12.7295
    1004      12.8225
    1005      12.5031
    1006      11.7164
    1007      12.5107
    1008      12.2542
    1009      12.6105
    1010      11.9812
    1011      11.9202
    1012      11.6523
    1013      11.6818
    1014      11.3240
    1015      11.8887
    1016      11.5536
    1017      11.6284
    1018      11.7948
    1019      12.5237
    1020      11.3418
    1021      12.0508
    1022      11.6109
    1023      12.1728
    1024      11.9354
    1025      10.9464
    1026      11.5474
    1027      11.9203
    1028      12.1010
    1029      11.5078
    1030      11.4891
    1031      11.3113
    1032      10.8924
    1033      10.8148
    1034      11.1177
    1035      11.5250
    1036      11.2786
    1037      11.5844
    1038      11.8114
    1039      11.6209
    1040      12.2846
    1041      11.5265
    1042      11.7171
    1043      12.1171
    1044      12.5573
    1045      11.8260
    1046      11.9777
    1047      11.6993
    1048      11.3861
    1049      11.8863
    1050      12.3565
    1051      11.5468
    1052      12.2074
    1053      11.7238
    1054      12.4854
    1055      11.7512
    1056      11.7495
    1057      11.3300
    1058      11.6396
    1059      11.3976
    1060      12.4089
    1061      11.4196
    1062      11.5892
    1063      11.8869
    1064      12.0323
    1065      12.2733
    1066      12.1289
    1067      12.0574
    1068      11.9339
    1069      11.8028
    1070      11.6956
    1071      12.1721
    1072      12.4645
    1073      12.4398
    1074      12.9601
    1075      12.8969
    1076      12.4504
    1077      12.2808
    1078      11.7968
    1079      11.6007
    1080      11.2401
    1081      11.6647
    1082      11.6110
    1083      12.0453
    1084      11.7146
    1085      11.7630
    1086      11.5172
    1087      12.1208
    1088      11.3040
    1089      11.3907
    1090      13.0336
    1091      12.5327
    1092      11.8164
    1093      12.1915
    1094      12.4516
    1095      12.5177
    1096      12.2655
    1097      12.0830
    1098      12.0868
    1099      12.2095
    1100      11.6836
    1101      12.1111
    1102      12.4488
    1103      12.5303
    1104      12.3788
    1105      12.2798
    1106      11.8534
    1107      12.0520
    1108      12.0722
    1109      12.0382
    1110      11.9278
    1111      11.7686
    1112      12.1354
    1113      11.8872
    1114      11.8124
    1115      11.3627
    1116      12.1644
    1117      11.5758
    1118      11.7634
    1119      12.5712
    1120      11.4779
    1121      12.3512
    1122      11.8041
    1123      12.4780
    1124      12.2357
    1125      12.5833
    1126      12.2441
    1127      11.9780
    1128      12.3237
    1129      12.0275
    1130      11.7517
    1131      11.5711
    1132      12.2790
    1133      11.4982
    1134      11.8281
    1135      12.6884
    1136      12.2008
    1137      12.4658
    1138      11.6241
    1139      11.4490
    1140      10.9461
    1141      10.8543
    1142      10.9756
    1143      11.1099
    1144      10.8588
    1145      11.2563
    1146      11.3455
    1147      11.9073
    1148      11.3454
    1149      11.3306
    1150      11.1780
    1151      11.5222
    1152      11.5651
    1153      11.1698
    1154      10.8784
    1155      11.2550
    1156      11.6885
    1157      11.4848
    1158      11.8391
    1159      11.7422
    1160      11.8068
    1161      11.5257
    1162      11.9493
    1163      11.1992
    1164      11.2904
    1165      11.3577
    1166      11.3886
    1167      11.9030
    1168      12.6248
    1169      11.9906
    1170      11.1180
    1171      11.3799
    1172      12.8901
    1173      12.3733
    1174      12.2616
    1175      12.2657
    1176      12.0163
    1177      13.4042
    1178      13.0406
    1179      13.0258
    1180      13.0226
    1181      12.8514
    1182      12.2916
    1183      12.5758
    1184      12.6603
    1185      12.3000
    1186      13.1387
    1187      12.6523
    1188      11.9925
    1189      12.1699
    1190      12.6221
    1191      12.7738
    1192      12.2949
    1193      12.8084
    1194      12.7548
    1195      12.8224
    1196      12.8942
    1197      12.7573
    1198      13.4127
    1199      12.8576
    1200      12.3595
    1201      12.2635
    1202      12.1125
    1203      12.8441
    1204      12.9121
    1205      12.2368
    1206      11.8582
    1207      12.0100
    1208      11.8373
    1209      11.9565
    1210      11.9050
    1211      12.1135
    1212      12.3736
    1213      12.4509
    1214      12.6650
    1215      11.9188
    1216      12.0257
    1217      11.7496
    1218      11.4623
    1219      11.5633
    1220      11.5974
    1221      11.3243
    1222      11.7146
    1223      11.2632
    1224      11.2299
    1225      10.7265
    1226      10.6446
    1227      10.9125
    1228      11.0604
    1229      10.8125
    1230      11.0029
    1231      11.2861
    1232      11.5617
    1233      11.3152
    1234      11.5317
    1235      10.8479
    1236      11.6795
    1237      11.9466
    1238      12.2007
    1239      12.1565
    1240      12.3829
    1241      11.7351
    1242      11.3937
    1243      11.2962
    1244      10.8595
    1245      11.4213
    1246      11.5601
    1247      11.8745
    1248      11.0061
    1249      11.2192
    1250      11.7831
    1251      11.8929
    1252      11.2817
    1253      11.2213
    1254      11.7677
    1255      11.9934
    1256      11.9297
    1257      11.9904
    1258      11.7931
    1259      11.5659
    1260      11.2727
    1261      11.1432
    1262      11.7272
    1263      11.7168
    1264      11.2729
    1265      12.0636
    1266      12.0653
    1267      12.4049
    1268      13.1019
    1269      12.6837
    1270      12.8538
    1271      12.7580
    1272      12.1263
    1273      12.4411
    1274      13.0227
    1275      12.2378
    1276      12.6337
    1277      13.0947
    1278      13.2433
    1279      12.9393
    1280      13.1519
    1281      13.5142
    1282      12.5445
    1283      12.9178
    1284      13.7212
    1285      13.6021
    1286      12.5649
    1287      12.9379
    1288      12.4358
    1289      12.3583
    1290      12.4849
    1291      12.4000
    1292      13.1629
    1293      12.9625
    1294      11.9463
    1295      12.6744
    1296      11.9377
    1297      12.4791
    1298      12.6607
    1299      12.4934
    1300      12.0700
    1301      12.0598
    1302      11.9678
    1303      12.4244
    1304      12.9433
    1305      12.8232
    1306      13.0594
    1307      12.9395
    1308      12.6101
    1309      12.2423
    1310      12.6674
    1311      12.5100
    1312      12.4209
    1313      11.4988
    1314      11.7925
    1315      12.4652
    1316      12.0174
    1317      12.1342
    1318      11.8173
    1319      11.4070
    1320      12.0273
    1321      11.6337
    1322      11.7182
    1323      11.9567
    1324      12.4389
    1325      12.2501
    1326      12.1298
    1327      11.8647
    1328      10.9721
    1329      10.9221
    1330      11.5036
    1331      11.3278
    1332      11.7274
    1333      11.5454
    1334      11.9676
    1335      11.8524
    1336      11.8300
    1337      11.5661
    1338      11.1236
    1339      11.9100
    1340      11.2508
    1341      11.9707
    1342      13.2438
    1343      12.4571
    1344      12.5273
    1345      12.3018
    1346      11.5324
    1347      12.1892
    1348      11.6516
    1349      11.8611
    1350      11.7212
    1351      11.5542
    1352      12.4078
    1353      12.1016
    1354      12.1666
    1355      11.6837
    1356      11.8516
    1357      12.2002
    1358      12.0504
    1359      12.5762
    1360      12.4197
    1361      12.5873
    1362      12.2578
    1363      12.5181
    1364      12.8901
    1365      12.2992
    1366      12.2124
    1367      13.2171
    1368      12.4501
    1369      11.7387
    1370      12.1616
    1371      11.6840
    1372      11.2360
    1373      11.2283
    1374      11.5839
    1375      11.3890
    1376      12.0556
    1377      11.4065
    1378      11.7590
    1379      12.0489
    1380      11.9899
    1381      12.0942
    1382      12.4679
    1383      12.2089
    1384      12.8517
    1385      12.0850
    1386      12.4903
    1387      12.4103
    1388      13.3678
    1389      12.5793
    1390      12.2336
    1391      12.7066
    1392      12.7158
    1393      12.9313
    1394      12.3810
    1395      12.3761
    1396      11.9635
    1397      11.9174
    1398      11.3736
    1399      12.2643
    1400      11.9942
    1401      11.9153
    1402      12.3244
    1403      12.5438
    1404      11.8728
    1405      11.6166
    1406      11.8838
    1407      11.9364
    1408      11.3375
    1409      11.3674
    1410      11.4102
    1411      11.8699
    1412      11.5583
    1413      12.1784
    1414      12.2839
    1415      11.6874
    1416      12.0485
    1417      12.1942
    1418      11.7299
    1419      12.0215
    1420      11.8501
    1421      12.4363
    1422      11.8814
    1423      11.8600
    1424      11.8432
    1425      11.4777
    1426      10.6899
    1427      11.0788
    1428      11.0519
    1429      11.5235
    1430      11.5073
    1431      11.5140
    1432      11.9397
    1433      12.2006
    1434      12.3247
    1435      12.4425
    1436      11.7230
    1437      11.1778
    1438      11.2677
    1439      11.4983
    1440      11.4057
    1441      11.0622
    1442      10.7336
    1443      10.9660
    1444      11.5441
    1445      10.8686
    1446      10.7846
    1447      10.7827
    1448      10.5707
    1449      11.0265
    1450      11.8733
    1451      11.6065
    1452      11.3430
    1453      10.5667
    1454      10.4573
    1455      10.1588
    1456       9.8117
    1457      10.3414
    1458      10.3144
    1459      10.5398
    1460      11.5953
    1461      10.5121
    1462      10.4891
    1463       9.7281
    1464      10.7871
    1465      10.5925
    1466      11.1731
    1467      11.0022
    1468      11.2154
    1469      11.2387
    1470      11.0661
    1471      11.0576
    1472      10.8413
    1473      10.4321
    1474      11.2888
    1475      11.7914
    1476      11.7136
    1477      11.4766
    1478      11.1211
    1479      11.3696
    1480      11.2201
    1481      10.6366
    1482      11.2757
    1483      11.3354
    1484      10.7251
    1485      10.8987
    1486      11.5192
    1487      10.4720
    1488      10.5460
    1489      10.7349
    1490      10.4490
    1491      10.7050
    1492       9.8368
    1493      10.5995
    1494      10.6331
    1495      11.0172
    1496      10.8525
    1497      11.4995
    1498      11.3163
    1499      10.7829
    1500      11.2218
    1501      10.4794
    1502      10.8654
    1503       9.9227
    1504      10.5410
    1505      10.4425
    1506       9.5417
    1507       9.9871
    1508      10.0551
    1509      10.5517
    1510      10.5488
    1511      11.0841
    1512      10.5794
    1513      10.8590
    1514      10.7615
    1515      10.3802
    1516      10.1452
    1517       9.6066
    1518      10.1343
    1519      11.3036
    1520      11.0412
    1521      10.5037
    1522      11.3474
    1523      10.5812
    1524      11.2877
    1525      10.6540
    1526      10.8641
    1527      10.8175
    1528      11.6532
    1529      11.3064
    1530      10.9195
    1531      10.8768
    1532      10.9379
    1533      10.7894
    1534      10.6123
    1535      11.1587
    1536      11.0057
    1537      11.6884
    1538      11.7992
    1539      11.3190
    1540      11.1901
    1541      12.3225
    1542      12.3592
    1543      12.0811
    1544      12.0272
    1545      12.6148
    1546      12.5759
    1547      12.5859
    1548      12.3754
    1549      12.1784
    1550      11.8045
    1551      12.1730
    1552      11.8888
    1553      11.9991
    1554      11.9441
    1555      12.2850
    1556      12.1295
    1557      12.5036
    1558      12.2141
    1559      12.2040
    1560      12.2846
    1561      12.2659
    1562      12.7543
    1563      12.2987
    1564      11.6905
    1565      11.2688
    1566      11.3703
    1567      11.7766
    1568      11.4382
    1569      11.4570
    1570      12.0319
    1571      12.0948
    1572      11.2930
    1573      12.0308
    1574      13.0847
    1575      12.5524
    1576      13.0616
    1577      12.8238
    1578      12.8097
    1579      12.0206
    1580      12.4726
    1581      13.3340
    1582      13.5661
    1583      13.2803
    1584      12.7347
    1585      13.1557
    1586      12.6367
    1587      13.5639
    1588      13.3228
    1589      13.0004
    1590      12.8776
    1591      12.4776
    1592      12.1810
    1593      12.2090
    1594      12.0453
    1595      12.6276
    1596      12.1544
    1597      12.7870
    1598      11.9411
    1599      12.1932
    1600      12.2187
    1601      12.6667
    1602      12.6299
    1603      12.3673
    1604      12.4313
    1605      12.0133
    1606      11.7677
    1607      12.0992
    1608      11.9706
    1609      12.5910
    1610      11.9571
    1611      12.0880
    1612      12.7898
    1613      12.2683
    1614      12.0788
    1615      12.3114
    1616      11.9160
    1617      12.8097
    1618      13.1262
    1619      13.2961
    1620      13.4154
    1621      13.5639
    1622      12.8924
    1623      12.9861
    1624      12.9132
    1625      12.7566
    1626      12.1904
    1627      12.3928
    1628      12.8041
    1629      13.0102
    1630      13.2907
    1631      12.1121
    1632      12.5402
    1633      12.7334
    1634      13.3583
    1635      13.1720
    1636      13.7538
    1637      13.7468
    1638      12.8394
    1639      13.1881
    1640      12.9640
    1641      13.1233
    1642      12.2969
    1643      12.7664
    1644      11.7973
    1645      12.4646
    1646      13.6036
    1647      13.3975
    1648      13.0823
    1649      12.9881
    1650      13.1602
    1651      12.6360
    1652      12.6236
    1653      12.5491
    1654      12.3976
    1655      12.7308
    1656      12.9712
    1657      12.4626
    1658      12.4196
    1659      13.2200
    1660      13.0263
    1661      12.8299
    1662      12.2219
    1663      11.9963
    1664      11.9319
    1665      12.0888
    1666      12.2176
    1667      12.4829
    1668      12.9214
    1669      12.9696
    1670      12.1206
    1671      13.0204
    1672      13.6939
    1673      13.7391
    1674      14.1341
    1675      13.2108
    1676      13.7926
    1677      13.2308
    1678      12.5123
    1679      13.0241
    1680      12.2757
    1681      12.7467
    1682      12.7401
    1683      12.3600
    1684      12.1419
    1685      12.2968
    1686      12.4127
    1687      11.7044
    1688      11.4141
    1689      12.2654
    1690      12.1822
    1691      11.6992
    1692      11.8766
    1693      11.7633
    1694      11.4928
    1695      11.9861
    1696      11.6631
    1697      12.6698
    1698      12.0513
    1699      12.3645
    1700      12.1485
    1701      12.1442
    1702      12.5099
    1703      12.9108
    1704      12.3936
    1705      13.3869
    1706      12.5972
    1707      12.4008
    1708      11.8532
    1709      12.6970
    1710      11.6132
    1711      12.7280
    1712      12.8963
    1713      12.2345
    1714      12.3125
    1715      11.7807
    1716      12.6404
    1717      12.2087
    1718      12.2401
    1719      12.6766
    1720      12.4724
    1721      12.1344
    1722      12.3671
    1723      12.4145
    1724      12.1741
    1725      12.7268
    1726      12.7266
    1727      12.9401
    1728      12.4950
    1729      12.6707
    1730      11.9192
    1731      12.4249
    1732      12.3366
    1733      12.7929
    1734      12.2546
    1735      12.4611
    1736      12.6975
    1737      13.1625
    1738      13.3442
    1739      13.6693
    1740      13.7799
    1741      13.0951
    1742      13.4759
    1743      13.8589
    1744      14.5589
    1745      14.6749
    1746      15.4097
    1747      14.5807
    1748      14.8547
    1749      14.6658
    1750      14.5254
    1751      14.7235
    1752      13.9443
    1753      14.2904
    1754      14.9680
    1755      14.1331
    1756      13.9679
    1757      13.9491
    1758      13.6051
    1759      14.0050
    1760      13.7192
    1761      14.4031
    1762      13.0043
    1763      13.6794
    1764      13.0474
    1765      13.0672
    1766      12.7860
    1767      12.7504
    1768      12.5617
    1769      13.0017
    1770      12.4314
    1771      13.1377
    1772      13.0011
    1773      13.4361
    1774      13.5043
    1775      13.7158
    1776      12.8891
    1777      12.1258
    1778      12.8311
    1779      13.3686
    1780      12.6369
    1781      12.6974
    1782      12.1751
    1783      12.7014
    1784      12.8153
    1785      11.9219
    1786      13.2467
    1787      12.2576
    1788      12.3811
    1789      11.5860
    1790      11.3785
    1791      11.5690
    1792      11.3393
    1793      11.2246
    1794      11.4256
    1795      11.4859
    1796      11.1940
    1797      10.7188
    1798      11.3889
    1799      10.9552
    1800      11.7650
    1801      11.0213
    1802      11.3479
    1803      11.3370
    1804      11.9132
    1805      11.7501
    1806      12.8729
    1807      12.4068
    1808      13.4180
    1809      12.7540
    1810      13.1441
    1811      13.0955
    1812      12.8644
    1813      12.9799
    1814      13.1581
    1815      11.9507
    1816      12.5554
    1817      13.3496
    1818      12.7921
    1819      12.2872
    1820      13.2171
    1821      12.9075
    1822      12.3938
    1823      12.6681
    1824      11.7217
    1825      12.4502
    1826      12.6865
    1827      12.7026
    1828      13.2143
    1829      13.3469
    1830      13.3983
    1831      12.7463
    1832      11.8885
    1833      12.2482
    1834      12.1475
    1835      12.3478
    1836      12.0183
    1837      11.4189
    1838      11.5050
    1839      12.5663
    1840      12.4850
    1841      12.4040
    1842      12.5756
    1843      12.0257
    1844      11.6037
    1845      11.3577
    1846      11.2429
    1847      11.6010
    1848      11.6278
    1849      11.7629
    1850      11.9590
    1851      12.5021
    1852      11.8984
    1853      11.9617
    1854      12.1593
    1855      12.1659
    1856      11.8565
    1857      12.0195
    1858      12.2796
    1859      11.9245
    1860      12.0706
    1861      12.3644
    1862      13.1459
    1863      13.6071
    1864      13.4690
    1865      13.0408
    1866      13.2541
    1867      13.2761
    1868      13.8297
    1869      13.8368
    1870      13.0949
    1871      14.2099
    1872      13.7596
    1873      13.6144
    1874      12.8343
    1875      13.0645
    1876      13.2352
    1877      12.9298
    1878      12.8370
    1879      12.4020
    1880      12.5361
    1881      12.6866
    1882      12.4376
    1883      12.9811
    1884      12.9109
    1885      13.2199
    1886      13.8175
    1887      13.3688
    1888      13.6911
    1889      12.8558
    1890      12.9046
    1891      13.1494
    1892      14.1331
    1893      13.2024
    1894      13.3038
    1895      13.7988
    1896      13.8870
    1897      13.5121
    1898      13.3145
    1899      13.1736
    1900      12.9739
    1901      12.9741
    1902      12.6376
    1903      12.7412
    1904      13.0047
    1905      12.9348
    1906      12.1110
    1907      12.0553
    1908      11.7919
    1909      12.0153
    1910      12.6474
    1911      11.8496
    1912      12.2101
    1913      13.2274
    1914      12.9511
    1915      12.8417
    1916      13.2745
    1917      13.3427
    1918      13.9006
    1919      13.4991
    1920      13.4353
    1921      13.6289
    1922      13.5591
    1923      13.6749
    1924      13.9621
    1925      13.2696
    1926      13.5538
    1927      14.1271
    1928      14.0386
    1929      14.2939
    1930      14.9807
    1931      14.7859
    1932      14.7311
    1933      14.5271
    1934      15.1842
    1935      14.5868
    1936      15.3024
    1937      15.5921
    1938      15.2128
    1939      15.7310
    1940      14.2888
    1941      14.2646
    1942      14.7617
    1943      14.5799
    1944      13.8456
    1945      14.5195
    1946      13.6113
    1947      14.4033
    1948      14.2109
    1949      14.9905
    1950      15.0543
    1951      14.7279
    1952      14.1274
    1953      14.5007
    1954      14.1893
    1955      14.1975
    1956      13.7010
    1957      13.8869
    1958      12.9040
    1959      12.6631
    1960      12.7331
    1961      13.0274
    1962      12.4835
    1963      12.7513
    1964      12.2446
    1965      12.9575
    1966      12.2200
    1967      12.4962
    1968      12.7599
    1969      12.6336
    1970      12.3827
    1971      13.0802
    1972      12.9844
    1973      13.0614
    1974      12.8535
    1975      12.7373
    1976      13.2025
    1977      12.5778
    1978      12.4990
    1979      12.8822
    1980      13.3328
    1981      14.1564
    1982      13.4595
    1983      13.6806
    1984      13.0741
    1985      13.2718
    1986      14.2794
    1987      13.2844
    1988      13.6306
    1989      12.7330
    1990      11.9697
    1991      12.7754
    1992      13.4789
    1993      12.7607
    1994      11.9419
    1995      12.1197
    1996      12.6016
    1997      13.1834
    1998      12.6223
    1999      12.8534
    2000      12.3853
    2001      13.2123
    2002      12.9759
    2003      12.5982
    2004      12.5764
    2005      12.2573
    2006      12.2575
    2007      11.9009
    2008      12.0677
    2009      12.3335
    2010      12.6143
    2011      12.2740
    2012      12.7217
    2013      12.7475
    2014      12.7085
    2015      13.2123
    2016      13.2943
    2017      12.6812
    2018      12.5138
    2019      13.0641
    2020      13.2265
    2021      13.0769
    2022      12.6395
    2023      13.5278
    2024      13.5153
    2025      12.7638
    2026      13.9732
    2027      13.2771
    2028      13.1631
    2029      13.1577
    2030      14.0337
    2031      13.8312
    2032      14.0054
    2033      13.6636
    2034      13.1908
    2035      13.6375
    2036      13.5380
    2037      13.6746
    2038      13.4581
    2039      14.0946
    2040      13.6775
    2041      14.0552
    2042      13.2878
    2043      14.1434
    2044      14.0763
    2045      13.7780
    2046      14.1874
    2047      13.1775
    2048      13.6498
    2049      13.1097
    2050      13.6355
    2051      12.7602
    2052      13.3864
    2053      13.1575
    2054      13.3787
    2055      13.7668
    2056      13.3060
    2057      13.4098
    2058      13.4479
    2059      12.8405
    2060      13.7019
    2061      13.2517
    2062      13.3786
    2063      12.8582
    2064      12.9006
    2065      13.2217
    2066      12.6916
    2067      12.3744
    2068      12.5976
    2069      12.3636
    2070      12.0004
    2071      12.1434
    2072      12.3809
    2073      11.7084
    2074      11.3888
    2075      12.1053
    2076      11.9510
    2077      11.0660
    2078      11.3665
    2079      12.1414
    2080      11.8204
    2081      11.8688
    2082      11.9160
    2083      11.3656
    2084      11.6114
    2085      12.9152
    2086      11.9702
    2087      12.7697
    2088      13.0956
    2089      12.8639
    2090      12.7423
    2091      11.6953
    2092      12.1222
    2093      12.1318
    2094      12.4226
    2095      12.1045
    2096      11.9926
    2097      11.4560
    2098      11.3866
    2099      11.7685
    2100      11.6250
    2101      11.8728
    2102      10.9965
    2103      11.2531
    2104      12.0835
    2105      11.3125
    2106      10.7973
    2107      11.3705
    2108      11.5471
    2109      11.2148
    2110      11.6750
    2111      11.5740
    2112      11.0784
    2113      11.3330
    2114      11.0330
    2115      11.5271
    2116      11.4463
    2117      11.4964
    2118      11.7466
    2119      12.0494
    2120      12.1056
    2121      11.3982
    2122      10.8548
    2123      11.1139
    2124      11.5190
    2125      11.5874
    2126      12.0078
    2127      11.5541
    2128      11.1616
    2129      11.0518
    2130      10.9482
    2131      10.7271
    2132      12.0117
    2133      11.6000
    2134      11.3990
    2135      11.1899
    2136      10.6666
    2137      10.5111
    2138      11.5861
    2139      10.5617
    2140      11.3931
    2141      11.0536
    2142      11.1524
    2143      10.9966
    2144      11.2136
    2145      10.6282
    2146      11.2191
    2147      12.0929
    2148      12.1921
    2149      13.2065
    2150      12.3652
    2151      12.1390
    2152      12.5371
    2153      12.4734
    2154      12.4491
    2155      12.8704
    2156      12.5268
    2157      12.6500
    2158      11.7921
    2159      11.8918
    2160      11.5850
    2161      12.5394
    2162      12.8386
    2163      12.1878
    2164      11.9821
    2165      12.0199
    2166      12.0655
    2167      12.2975
    2168      11.7954
    2169      11.8050
    2170      11.2285
    2171      11.7060
    2172      11.8793
    2173      11.6171
    2174      11.7178
    2175      11.5015
    2176      11.7838
    2177      11.8444
    2178      11.3172
    2179      11.1157
    2180      11.2863
    2181      11.1147
    2182      11.4485
    2183      11.5381
    2184      11.3342
    2185      11.3026
    2186      10.8236
    2187      11.1209
    2188      11.4309
    2189      10.4085
    2190      11.0443
    2191      10.7461
    2192      10.9322
    2193      10.8370
    2194      10.8248
    2195      10.6376
    2196      11.2563
    2197      11.1192
    2198      11.6851
    2199      11.3370
    2200      11.9052
    2201      12.0092
    2202      11.3834
    2203      11.2602
    2204      11.2937
    2205      11.8773
    2206      11.8273
    2207      11.4152
    2208      10.9236
    2209      10.7043
    2210      10.5447
    2211      11.4177
    2212      12.0820
    2213      11.0224
    2214      11.5105
    2215      11.8096
    2216      12.4300
    2217      12.1343
    2218      11.9292
    2219      12.3932
    2220      12.2314
    2221      11.8055
    2222      10.9008
    2223      11.1746
    2224      11.6912
    2225      10.7612
    2226      11.0287
    2227      10.1770
    2228      10.0924
    2229      10.2213
    2230      11.0091
    2231      10.8058
    2232       9.8324
    2233      10.1000
    2234      10.1716
    2235      10.3923
    2236       9.8054
    2237      10.9570
    2238      11.1861
    2239      11.1340
    2240      11.3387
    2241      10.9732
    2242      11.5170
    2243      10.9905
    2244      11.1269
    2245      11.1151
    2246      11.8858
    2247      11.4015
    2248      11.4809
    2249      11.3789
    2250      11.4205
    2251      11.7017
    2252      11.1536
    2253      11.3240
    2254      11.4882
    2255      11.5144
    2256      11.1089
    2257      11.1628
    2258      10.9001
    2259      12.0489
    2260      11.3373
    2261      10.9205
    2262      11.6875
    2263      11.9852
    2264      11.5805
    2265      11.2393
    2266      10.7461
    2267      11.3372
    2268      11.3893
    2269      11.5558
    2270      11.3277
    2271      11.3720
    2272      10.7470
    2273      11.0224
    2274      10.7676
    2275      10.6072
    2276      11.2358
    2277      10.7279
    2278      10.8254
    2279      11.0160
    2280      11.8679
    2281      10.9969
    2282      11.5401
    2283      11.2382
    2284      10.9388
    2285      10.8236
    2286      10.6299
    2287      11.6378
    2288      12.1722
    2289      11.5557
    2290      11.3742
    2291      11.5127
    2292      11.8470
    2293      12.3864
    2294      12.5091
    2295      11.8206
    2296      12.1060
    2297      11.4060
    2298      11.0982
    2299      11.2969
    2300      11.3604
    2301      11.5994
    2302      11.0332
    2303      11.8848
    2304      12.0692
    2305      11.8588
    2306      11.7159
    2307      11.5436
    2308      11.3225
    2309      11.4302
    2310      11.0988
    2311      11.0678
    2312      10.9761
    2313      11.1446
    2314      11.8884
    2315      11.3328
    2316      10.7825
    2317      10.0644
    2318      11.5046
    2319      11.2780
    2320      11.6878
    2321      10.8210
    2322      11.2621
    2323      11.4812
    2324      11.2064
    2325      11.7614
    2326      11.5940
    2327      11.1402
    2328      11.3938
    2329      11.4308
    2330      11.4322
    2331      10.9939
    2332      11.6036
    2333      11.4750
    2334      11.1453
    2335      11.8625
    2336      12.2391
    2337      11.8080
    2338      11.3497
    2339      11.6187
    2340      11.2067
    2341      11.4341
    2342      10.8046
    2343      10.7919
    2344      11.6857
    2345      12.0746
    2346      11.5997
    2347      11.7088
    2348      12.1363
    2349      12.0843
    2350      11.3413
    2351      10.8778
    2352      10.7268
    2353      10.6443
    2354      12.1704
    2355      11.7290
    2356      11.5485
    2357      11.1633
    2358      11.2059
    2359      10.9035
    2360      10.6416
    2361      10.8539
    2362      10.7737
    2363      10.5771
    2364      11.2079
    2365      11.7129
    2366      10.9969
    2367      11.2171
    2368      11.1192
    2369      11.3247
    2370      10.3051
    2371      10.6796
    2372      10.3918
    2373      10.0976
    2374       9.8638
    2375       9.3741
    2376      10.9537
    2377      10.0212
    2378      10.2409
    2379      10.3570
    2380      10.5134
    2381      10.4072
    2382      11.1121
    2383      10.9746
    2384      11.0942
    2385      10.8706
    2386      11.8355
    2387      10.9295
    2388      10.6412
    2389      11.3143
    2390      10.6836
    2391      10.7638
    2392      10.9611
    2393      11.4125
    2394      12.3243
    2395      11.6186
    2396      12.1876
    2397      12.1280
    2398      11.9401
    2399      12.4239
    2400      11.6919
    2401      12.2248
    2402      12.4850
    2403      12.4147
    2404      12.1358
    2405      12.2541
    2406      12.5355
    2407      12.1934
    2408      12.3947
    2409      12.0459
    2410      11.8993
    2411      11.6696
    2412      11.8006
    2413      11.7645
    2414      12.4395
    2415      12.3606
    2416      12.0792
    2417      12.3730
    2418      12.4732
    2419      12.2874
    2420      11.7498
    2421      11.5531
    2422      12.1715
    2423      12.0728
    2424      11.3010
    2425      11.4805
    2426      11.5535
    2427      11.2659
    2428      11.3067
    2429      11.2162
    2430      11.4048
    2431      10.7672
    2432      10.2894
    2433       9.8770
    2434      10.4620
    2435      10.4518
    2436      10.0425
    2437      10.7221
    2438      10.8518
    2439      10.0784
    2440      10.0036
    2441      10.7238
    2442      11.2817
    2443      11.1553
    2444      11.1661
    2445      11.3926
    2446      10.8568
    2447      10.9626
    2448      11.1549
    2449      10.9525
    2450      10.9325
    2451      10.8970
    2452      10.8734
    2453      10.6830
    2454      11.6654
    2455      10.8631
    2456      10.6924
    2457      10.9835
    2458      10.7180
    2459      10.4696
    2460      10.3402
    2461      10.1848
    2462      10.6848
    2463      10.4379
    2464      10.1627
    2465       9.5357
    2466       9.1934
    2467       9.0960
    2468       8.6564
    2469       9.5725
    2470       9.2526
    2471       8.8460
    2472       8.5482
    2473       9.2614
    2474       8.9263
    2475       8.8504
    2476       8.8853
    2477       8.4170
    2478       9.1523
    2479       9.1981
    2480       9.3801
    2481       9.5206
    2482       9.3078
    2483       8.6475
    2484       8.6356
    2485       8.5972
    2486       8.1986
    2487       8.9761
    2488       8.8161
    2489       8.4516
    2490       8.4206
    2491       9.4004
    2492       9.0384
    2493       9.4989
    2494       9.4003
    2495       8.9966
    2496       8.9493
    2497       9.3787
    2498       9.3586
    2499       9.0932
    2500       9.2016
    2501       9.3943
    2502       8.7622
    2503       8.9835
    2504       8.8876
    2505       9.2623
    2506       9.4063
    2507       9.1567
    2508       8.9078
    2509       9.1461
    2510       9.1239
    2511       9.5742
    2512       8.9785
    2513       9.3540
    2514       9.2243
    2515       9.0264
    2516       8.7117
    2517       9.1015
    2518       8.8147
    2519       9.5705
    2520       9.3408
    2521       9.2608
    2522       9.3667
    2523       9.3770
    2524       9.0897
    2525       9.1762
    2526       9.1945
    2527       9.3253
    2528       9.8697
    2529       9.5128
    2530       9.5382
    2531       8.8331
    2532       8.7616
    2533       9.1207
    2534       8.8000
    2535       8.9054
    2536       9.1069
    2537       9.3182
    2538       9.7264
    2539       9.1762
    2540       9.4226
    2541       9.4764
    2542       9.3192
    2543       9.4567
    2544       9.2443
    2545       9.5046
    2546       9.1996
    2547       9.4737
    2548       9.6389
    2549       9.3991
    2550       9.4420
    2551       9.5528
    2552       9.5513
    2553       8.8439
    2554       9.0500
    2555       9.2217
    2556       8.8686
    2557       9.4637
    2558       9.4067
    2559       9.3903
    2560       9.7597
    2561       9.8879
    2562       9.0488
    2563       9.6463
    2564       8.6440
    2565       9.0600
    2566       9.4595
    2567       8.9148
    2568       8.8504
    2569       9.0454
    2570       8.9717
    2571       9.1455
    2572       9.4803
    2573       9.4903
    2574       9.1817
    2575       9.8025
    2576       9.8602
    2577       9.2682
    2578       9.2949
    2579       9.2968
    2580      10.1460
    2581       9.0300
    2582       9.1103
    2583       8.8848
    2584       8.2785
    2585       8.6462
    2586       8.9144
    2587       8.5553
    2588       9.3134
    2589       8.5834
    2590       8.8991
    2591       9.2129
    2592       9.2621
    2593       9.3359
    2594       9.5612
    2595       9.5206
    2596       9.2270
    2597       9.2028
    2598       9.1244
    2599       9.7122
    2600       9.0813
    2601       9.2954
    2602       9.1180
    2603       9.3999
    2604       8.9339
    2605       9.5058
    2606       9.7002
    2607       9.5956
    2608       9.6964
    2609       9.9664
    2610       9.5653
    2611       9.8136
    2612       9.9526
    2613      10.5539
    2614      10.5431
    2615      10.3825
    2616      10.4202
    2617      10.2235
    2618      10.4053
    2619      10.0367
    2620       9.8811
    2621       9.6819
    2622       9.8719
    2623      10.1479
    2624       9.2319
    2625      10.1394
    2626       9.3087
    2627       9.8710
    2628       9.0892
    2629       9.5155
    2630       9.7610
    2631       9.2392
    2632       9.2360
    2633      10.0562
    2634       9.6313
    2635      10.2348
    2636       9.6721
    2637       9.5127
    2638       9.9450
    2639       9.3780
    2640      10.1071
    2641       9.7174
    2642       9.1613
    2643       8.8277
    2644       9.2901
    2645       9.8109
    2646       9.1869
    2647       9.0545
    2648       9.1750
    2649       9.3150
    2650       9.1783
    2651       8.8996
    2652       8.3292
    2653       8.2828
    2654       8.6581
    2655       8.6286
    2656       8.6130
    2657       8.4912
    2658       8.6935
    2659       7.9774
    2660       8.9715
    2661       8.4836
    2662       8.5935
    2663       9.2206
    2664       8.2800
    2665       9.0899
    2666       8.6774
    2667       8.4751
    2668       8.2846
    2669       8.0517
    2670       8.2074
    2671       8.7481
    2672       9.1570
    2673       9.2093
    2674       8.6185
    2675       8.5107
    2676       8.3311
    2677       8.3681
    2678       8.6078
    2679       8.8434
    2680       8.9232
    2681       8.9763
    2682       9.2729
    2683       9.3205
    2684       8.9318
    2685       9.3934
    2686       8.9960
    2687       9.6560
    2688       8.9156
    2689       9.0458
    2690       9.3707
    2691       9.2023
    2692       9.7986
    2693      10.1068
    2694       9.6794
    2695       9.2442
    2696       9.5113
    2697       8.9656
    2698       9.1491
    2699       9.0954
    2700       8.7430
    2701       8.5214
    2702       8.3225
    2703       8.9392
    2704       8.8496
    2705       8.2482
    2706       8.9138
    2707       9.0955
    2708       8.7211
    2709       9.0412
    2710       8.9594
    2711       9.2476
    2712       9.4096
    2713      10.0689
    2714      10.4655
    2715       9.7973
    2716      10.4180
    2717       9.8095
    2718       9.8084
    2719       9.4815
    2720       9.4632
    2721       9.4103
    2722       9.3761
    2723       9.6663
    2724       9.6444
    2725       9.3719
    2726       9.3876
    2727      10.0493
    2728       9.6232
    2729       9.9809
    2730       9.2717
    2731       9.4671
    2732       8.9498
    2733       9.6921
    2734       9.1836
    2735       9.1483
    2736       9.7508
    2737       8.9881
    2738       8.9693
    2739       9.8038
    2740       9.9444
    2741       8.5512
    2742       9.0369
    2743       9.8681
    2744       9.2899
    2745       9.0357
    2746       9.4480
    2747       9.6567
    2748       9.5453
    2749       9.2731
    2750       9.4833
    2751       9.6411
    2752       9.7360
    2753       9.6630
    2754       9.3259
    2755       9.1629
    2756       9.4510
    2757       9.4424
    2758       9.2579
    2759       9.6551
    2760      10.0212
    2761       9.8047
    2762       9.9795
    2763      10.0186
    2764       9.9030
    2765       9.5594
    2766       9.4349
    2767       9.2807
    2768       9.4920
    2769       9.7410
    2770       9.3819
    2771       9.2699
    2772       9.3629
    2773       9.3529
    2774       8.5652
    2775       8.6633
    2776       8.7546
    2777       8.8050
    2778       8.7582
    2779       9.0451
    2780       9.0971
    2781       8.6994
    2782       9.0260
    2783       9.1554
    2784       8.7581
    2785       8.9984
    2786       9.2791
    2787       9.1062
    2788       8.9881
    2789       8.4198
    2790       8.5277
    2791       8.2940
    2792       8.8237
    2793       8.9139
    2794       8.2918
    2795       8.5902
    2796       8.7404
    2797       9.0435
    2798       9.0402
    2799       9.2149
    2800       9.4573
    2801       9.6883
    2802      10.1964
    2803       9.6768
    2804       9.0642
    2805       9.1061
    2806       9.3565
    2807       8.8572
    2808       8.7212
    2809       9.6479
    2810       9.6269
    2811       9.4069
    2812       9.9721
    2813       9.5043
    2814       9.5223
    2815       9.1646
    2816       8.5187
    2817       9.3140
    2818       8.6097
    2819       9.2334
    2820       9.1561
    2821       9.0892
    2822       8.9982
    2823       9.5621
    2824       9.1669
    2825       8.6820
    2826       8.4838
    2827       8.8828
    2828       8.3776
    2829       8.7972
    2830       7.8886
    2831       8.8106
    2832       8.5378
    2833       8.6785
    2834       8.5045
    2835       9.1659
    2836       8.2730
    2837       8.7969
    2838       9.1771
    2839       8.4706
    2840       9.3476
    2841       9.2271
    2842       8.6363
    2843       8.6095
    2844       8.7736
    2845       8.8127
    2846       8.2909
    2847       8.1226
    2848       8.3663
    2849       8.0816
    2850       8.5386
    2851       8.3529
    2852       8.9783
    2853       8.2043
    2854       7.6595
    2855       8.8949
    2856       9.5137
    2857       9.1610
    2858       9.3880
    2859       8.6299
    2860       8.8285
    2861       8.9009
    2862       8.6635
    2863       8.8780
    2864       9.0523
    2865       9.4147
    2866       9.8232
    2867       9.5754
    2868       8.9718
    2869       9.2200
    2870       8.8949
    2871       8.7150
    2872       8.8526
    2873       8.1770
    2874       8.7414
    2875       8.9172
    2876       8.1497
    2877       8.8671
    2878       8.9505
    2879       9.2769
    2880       9.1117
    2881       8.9832
    2882       8.3481
    2883       8.6621
    2884       8.3616
    2885       8.5260
    2886       8.1756
    2887       8.5612
    2888       9.0802
    2889       9.4062
    2890       9.6061
    2891       8.8995
    2892       9.7592
    2893       9.2041
    2894       9.4898
    2895       9.3487
    2896       9.2211
    2897       8.6745
    2898       8.9726
    2899       8.5243
    2900       8.9851
    2901       9.3912
    2902       8.8459
    2903       9.2593
    2904       9.5776
    2905       8.8177
    2906       9.1116
    2907       9.4531
    2908       8.8052
    2909       9.0821
    2910       9.8753
    2911       8.9864
    2912       8.5466
    2913       8.6635
    2914       9.1814
    2915       8.9262
    2916       9.1171
    2917      10.0048
    2918       9.7447
    2919       9.5783
    2920       9.2689
    2921       9.2181
    2922       8.7693
    2923       9.0131
    2924       9.3376
    2925       9.1795
    2926       9.5698
    2927       9.5106
    2928       8.9150
    2929       9.4187
    2930       8.6527
    2931       8.4779
    2932       9.2437
    2933       9.2870
    2934       8.9786
    2935       8.5713
    2936       8.7796
    2937       9.5046
    2938       8.9288
    2939       8.9786
    2940       8.9683
    2941       8.6356
    2942       9.3050
    2943       9.4597
    2944       9.1647
    2945       8.6870
    2946       8.2937
    2947       8.9176
    2948       8.8793
    2949       8.5779
    2950       8.6132
    2951       8.9060
    2952       8.6280
    2953       9.1639
    2954       9.1614
    2955       8.9391
    2956       9.1774
    2957       8.9366
    2958       8.8479
    2959       8.9632
    2960       9.2379
    2961       9.2191
    2962       8.5813
    2963       8.9673
    2964       9.1043
    2965       8.9442
    2966       8.7403
    2967       8.9062
    2968       8.3475
    2969       8.4048
    2970       8.2795
    2971       8.8459
    2972       8.8334
    2973       8.9671
    2974       8.9401
    2975       9.2802
    2976       8.9302
    2977       9.0751
    2978       9.4905
    2979       8.5841
    2980       9.1915
    2981       9.3674
    2982       9.3839
    2983       9.8386
    2984       9.1352
    2985       9.4503
    2986       9.0888
    2987       9.7640
    2988       9.8466
    2989       9.8524
    2990      10.1234
    2991      10.0892
    2992       9.6984
    2993       9.1618
    2994       9.4577
    2995       9.4313
    2996      10.4078
    2997      10.5790
    2998       9.1766
    2999       9.3550
    3000       9.3373
    3001       9.0197
    3002       8.7232
    3003       9.4125
    3004       9.6458
    3005       9.3422
    3006       9.2925
    3007       8.7200
    3008       9.1428
    3009       9.0672
    3010       8.7563
    3011       9.1133
    3012       9.4744
    3013       9.0022
    3014       9.4188
    3015       9.4829
    3016      10.0529
    3017       9.0805
    3018       8.8126
    3019       8.9491
    3020       9.2388
    3021       9.0681
    3022       9.0343
    3023       9.4322
    3024       9.5856
    3025       9.4541
    3026       8.9899
    3027       9.1366
    3028       9.4923
    3029       9.1139
    3030       9.4178
    3031       9.2663
    3032       9.3230
    3033       9.1410
    3034       9.0725
    3035       9.1662
    3036       9.1753
    3037       9.0786
    3038       9.7639
    3039      10.3222
    3040       9.1727
    3041       9.3251
    3042       9.5386
    3043       9.3835
    3044       9.3781
    3045       9.8676
    3046       9.3459
    3047       9.8403
    3048       9.9723
    3049      10.0984
    3050       9.3428
    3051      10.0671
    3052       8.8994
    3053       9.4170
    3054       9.3566
    3055       9.4797
    3056       9.4417
    3057       9.2296
    3058       8.9993
    3059       9.3714
    3060       9.4731
    3061       9.3749
    3062       9.7440
    3063       9.2961
    3064       9.4017
    3065       9.4405
    3066       9.2344
    3067       9.5755
    3068       9.0301
    3069       9.2735
    3070       9.2634
    3071       9.2881
    3072       9.6217
    3073       9.9600
    3074       9.6762
    3075       9.4228
    3076       9.8160
    3077       9.4315
    3078       8.9583
    3079       9.1417
    3080       9.5225
    3081      10.1921
    3082      10.0050
    3083      10.7433
    3084       9.0954
    3085       9.4384
    3086       8.7607
    3087       8.4720
    3088       8.5195
    3089       8.7256
    3090       9.0822
    3091       8.8402
    3092       8.7458
    3093       8.8052
    3094       9.1361
    3095       9.3813
    3096       8.6275
    3097       8.7945
    3098       8.7873
    3099       7.8561
    3100       7.7683
    3101       7.5919
    3102       7.7959
    3103       8.4378
    3104       8.5578
    3105       8.7312
    3106       9.2245
    3107       8.7990
    3108       9.0603
    3109       8.8530
    3110       9.3166
    3111       9.7424
    3112       9.3209
    3113       9.7498
    3114       9.0849
    3115       9.2457
    3116       9.1959
    3117       8.8219
    3118       8.2912
    3119       8.6155
    3120       9.5996
    3121       8.5338
    3122       8.0958
    3123       8.2351
    3124       8.8717
    3125       8.2582
    3126       8.7805
    3127       8.2345
    3128       8.9395
    3129       8.6849
    3130       8.3760
    3131       8.3007
    3132       8.0447
    3133       8.2606
    3134       7.6549
    3135       7.7887
    3136       9.0981
    3137       8.3064
    3138       8.2640
    3139       8.4134
    3140       8.4798
    3141       8.9064
    3142       9.2645
    3143       8.7372
    3144       8.7114
    3145       8.4673
    3146       8.4380
    3147       8.6227
    3148       8.8205
    3149       8.8278
    3150       8.6441
    3151       9.8102
    3152       8.8183
    3153       9.1410
    3154       9.3662
    3155       9.0886
    3156       8.6337
    3157       8.7434
    3158       8.4754
    3159       8.5380
    3160       8.9498
    3161       8.8664
    3162       8.4811
    3163       8.7417
    3164       8.3957
    3165       8.6646
    3166       8.1409
    3167       8.6230
    3168       8.3314
    3169       8.8472
    3170       8.8528
    3171       9.5770
    3172       9.0611
    3173       8.9724
    3174       9.8786
    3175       9.3718
    3176       9.0565
    3177       8.7669
    3178       8.8968
    3179       8.5866
    3180       8.7275
    3181       8.6998
    3182       8.8336
    3183       8.7163
    3184       8.6726
    3185       8.5700
    3186       8.6433
    3187       8.6028
    3188       8.9964
    3189       8.5025
    3190       8.8754
    3191       8.3571
    3192       8.7389
    3193       8.4887
    3194       9.2785
    3195       8.5429
    3196       8.4035
    3197       8.2676
    3198       8.5090
    3199       8.0558
    3200       8.6981
    3201       8.3529
    3202       8.0894
    3203       8.1548
    3204       8.9514
    3205       9.0424
    3206       9.2027
    3207       8.6914
    3208       8.3380
    3209       8.2985
    3210       8.3069
    3211       8.7072
    3212       8.8462
    3213       8.9833
    3214       8.6332
    3215       8.9098
    3216       8.8378
    3217       8.9087
    3218       8.6916
    3219       8.7336
    3220       8.6355
    3221       8.4535
    3222       8.4898
    3223       8.7949
    3224       8.6580
    3225       9.7079
    3226       9.1903
    3227       8.5637
    3228       8.3031
    3229       8.8364
    3230       8.8219
    3231       9.6104
    3232       9.4403
    3233       9.5243
    3234       9.4139
    3235       9.1099
    3236       8.9554
    3237       9.3598
    3238       9.0787
    3239       9.0335
    3240       9.7204
    3241       9.2354
    3242       9.5384
    3243       9.7748
    3244       9.5668
    3245       9.1786
    3246       9.8972
    3247       9.6030
    3248       9.7315
    3249       9.6113
    3250       8.8614
    3251       8.8809
    3252       8.8904
    3253       8.7282
    3254       8.7037
    3255       7.8312
    3256       8.2483
    3257       8.1524
    3258       8.3335
    3259       8.5782
    3260       8.7778
    3261       8.7125
    3262       8.7652
    3263       8.3497
    3264       8.5262
    3265       8.3848
    3266       8.7402
    3267       9.0637
    3268       8.9867
    3269       8.8569
    3270       9.1107
    3271       9.0416
    3272       8.6500
    3273       8.1702
    3274       8.5633
    3275       8.2542
    3276       8.6338
    3277       8.4607
    3278       8.8600
    3279       8.6961
    3280       8.6790
    3281       9.2022
    3282       8.3285
    3283       8.4447
    3284       9.4807
    3285       8.9294
    3286       9.1814
    3287       9.6182
    3288       9.5915
    3289       9.3577
    3290       8.9880
    3291       8.8384
    3292       8.9307
    3293       8.8189
    3294       9.5279
    3295       9.4345
    3296       9.7061
    3297      10.5030
    3298      10.0538
    3299      10.0194
    3300      10.7361
    3301       9.9419
    3302       9.9975
    3303      10.2226
    3304       9.4826
    3305      10.1327
    3306       9.7657
    3307       9.8873
    3308       9.4304
    3309       9.9044
    3310      10.6876
    3311      10.2873
    3312      10.3260
    3313      10.4886
    3314      10.4906
    3315      10.3773
    3316      10.8329
    3317      10.3056
    3318       9.6476
    3319      10.4583
    3320       9.6706
    3321       9.3684
    3322       9.1570
    3323       9.1803
    3324       9.3858
    3325      10.0655
    3326       9.4699
    3327       9.4442
    3328      10.1763
    3329       9.8600
    3330       9.7223
    3331      10.4165
    3332      10.4778
    3333      10.3275
    3334      10.2706
    3335      10.0942
    3336      10.0505
    3337      10.2217
    3338      10.1727
    3339      10.5582
    3340      10.3468
    3341      10.4802
    3342      11.0621
    3343      10.7766
    3344      10.9922
    3345      10.8416
    3346      10.4968
    3347      11.1718
    3348       9.5276
    3349      10.5724
    3350      10.5934
    3351      10.6533
    3352      10.3899
    3353      11.1384
    3354      11.2849
    3355      10.9598
    3356      10.7246
    3357      10.7301
    3358      10.8577
    3359      10.4833
    3360      10.0881
    3361      10.0786
    3362       9.8132
    3363      10.2735
    3364      11.1376
    3365      10.9417
    3366      10.2873
    3367      11.4625
    3368      11.0666
    3369      11.2866
    3370      11.6210
    3371      11.1615
    3372      11.5911
    3373      11.1597
    3374      11.1446
    3375      10.8494
    3376      11.3629
    3377      10.8983
    3378      11.0222
    3379      11.2590
    3380      11.8456
    3381      11.7976
    3382      11.5551
    3383      11.9239
    3384      11.4085
    3385      11.2840
    3386      12.0313
    3387      12.3550
    3388      11.9555
    3389      12.2910
    3390      11.9891
    3391      11.7587
    3392      11.5537
    3393      11.0668
    3394      10.6333
    3395      10.9102
    3396      10.4982
    3397      10.2887
    3398      10.7866
    3399      10.2858
    3400      11.7880
    3401      10.9757
    3402      11.2610
    3403      11.1564
    3404      11.2274
    3405      11.6793
    3406      11.5309
    3407      11.4085
    3408      11.3654
    3409      11.7408
    3410      11.5142
    3411      11.5599
    3412      12.1568
    3413      12.2480
    3414      11.8835
    3415      12.0544
    3416      11.6845
    3417      12.0059
    3418      11.5175
    3419      11.0108
    3420      10.9978
    3421      11.5464
    3422      11.3976
    3423      11.3441
    3424      10.2727
    3425      10.1855
    3426      10.1256
    3427      10.5509
    3428      10.9686
    3429      10.3178
    3430      10.8305
    3431      11.3596
    3432      10.9243
    3433      10.8561
    3434      10.2767
    3435      10.4549
    3436      10.2923
    3437      10.0342
    3438      10.2165
    3439       9.9090
    3440      10.7733
    3441      11.2347
    3442      10.5450
    3443      10.6848
    3444      10.5691
    3445      10.6426
    3446      10.7132
    3447       9.9571
    3448      10.1790
    3449      10.5463
    3450       9.9786
    3451      10.0919
    3452       9.3983
    3453      10.0713
    3454       9.7821
    3455       9.8013
    3456      11.0243
    3457      10.1587
    3458      11.0255
    3459      10.9544
    3460      10.3928
    3461      10.4939
    3462      10.6098
    3463      10.7791
    3464      10.5170
    3465      10.4695
    3466       9.7461
    3467      10.6016
    3468      10.1034
    3469      10.3505
    3470      10.3582
    3471      10.2009
    3472      10.5718
    3473       9.8625
    3474      10.3141
    3475      10.4333
    3476      10.3326
    3477      10.3182
    3478      10.2478
    3479      11.2850
    3480      10.7649
    3481      10.9784
    3482      10.9854
    3483      11.0716
    3484      10.7760
    3485      10.4956
    3486      10.7262
    3487      10.8284
    3488      10.6759
    3489      10.2391
    3490      11.0293
    3491      10.3674
    3492      10.3446
    3493      10.4691
    3494       9.7947
    3495       9.8766
    3496       9.7085
    3497       9.4908
    3498       9.6095
    3499       9.4860
    3500       9.0439
    3501       9.4672
    3502       9.7215
    3503       9.4570
    3504       9.0861
    3505       9.0688
    3506       9.2507
    3507      10.1596
    3508      10.1507
    3509       9.9062
    3510       9.8749
    3511      10.1044
    3512      10.0816
    3513       9.8839
    3514       9.8254
    3515       9.8012
    3516       9.3034
    3517       9.6263
    3518       9.7405
    3519       9.6398
    3520       9.4032
    3521       9.6038
    3522       9.9088
    3523       9.8162
    3524       9.3326
    3525       9.8535
    3526       9.9061
    3527       8.9189
    3528       9.0326
    3529       9.3092
    3530       8.5564
    3531       9.0296
    3532       9.5901
    3533       9.7487
    3534       9.9999
    3535       9.4951
    3536       9.8810
    3537       9.7334
    3538       9.5155
    3539      10.3677
    3540       9.9186
    3541      10.0350
    3542       9.8167
    3543      10.0451
    3544      10.0823
    3545       9.5950
    3546       9.4825
    3547       9.0552
    3548       9.0357
    3549       9.3115
    3550       9.6127
    3551       9.3636
    3552       9.1534
    3553       9.4538
    3554       8.8724
    3555       9.8033
    3556       9.7086
    3557       9.4654
    3558       9.7951
    3559       9.6169
    3560       9.4137
    3561       9.5740
    3562       9.6335
    3563       9.3658
    3564       9.4876
    3565       8.9047
    3566       9.6939
    3567       9.3201
    3568       9.5552
    3569       9.4064
    3570       9.1317
    3571       8.8010
    3572       8.8202
    3573       9.1392
    3574       9.0169
    3575       9.0811
    3576       9.4088
    3577       9.2367
    3578       9.0903
    3579       9.2477
    3580       9.5874
    3581       9.5162
    3582       9.3450
    3583       9.1632
    3584       9.1610
    3585       9.1180
    3586       9.8019
    3587       9.4723
    3588       9.4515
    3589       9.3116
    3590       9.2566
    3591       8.8140
    3592       9.7317
    3593      10.1481
    3594       9.8500
    3595       9.5817
    3596      10.5555
    3597       9.8307
    3598       9.8989
    3599       9.9473
    3600       9.6913
    3601      10.1633
    3602      10.0093
    3603      10.3506
    3604      10.3128
    3605       9.8968
    3606       9.5829
    3607       9.5103
    3608       9.5740
    3609       9.4387
    3610       9.6212
    3611       9.7556
    3612       9.7363
    3613       9.4248
    3614      10.3041
    3615       9.8046
    3616       9.4393
    3617       9.6945
    3618       9.6664
    3619       9.4603
    3620       9.3870
    3621       9.4867
    3622       9.3499
    3623       9.6593
    3624       9.4959
    3625       9.7417
    3626       9.7429
    3627       9.9680
    3628       9.5944
    3629      10.4191
    3630       9.8904
    3631      10.3824
    3632      10.7116
    3633      10.1257
    3634       9.8231
    3635       9.6986
    3636      10.1597
    3637       9.9668
    3638       9.9723
    3639      10.1055
    3640       9.2258
    3641       9.8630
    3642       9.9203
    3643      10.0203
    3644      10.1901
    3645       9.8449
    3646       9.8180
    3647      10.2689
    3648       9.7544
    3649       9.9714
    3650       9.8298
    3651      10.4479
    3652      10.1466
    3653      10.1826
    3654      10.0583
    3655      10.5189
    3656       9.8554
    3657       9.6657
    3658      10.2662
    3659      10.1530
    3660      10.5795
    3661      10.4579
    3662      10.2742
    3663      10.3256
    3664      10.4824
    3665       9.8282
    3666       9.9119
    3667       9.8791
    3668       9.5668
    3669       9.5621
    3670      10.1229
    3671      10.0156
    3672       9.5057
    3673       9.3851
    3674       9.5860
    3675      10.1928
    3676      10.0295
    3677      10.1629
    3678       9.8546
    3679      10.0975
    3680       9.9684
    3681       9.6960
    3682      10.5924
    3683       9.6566
    3684       9.6849
    3685       9.7219
    3686       9.5290
    3687       9.5404
    3688       9.5850
    3689       9.6767
    3690       9.1135
    3691       9.3193
    3692       9.0926
    3693       9.6095
    3694       9.6536
    3695       9.8159
    3696       9.7662
    3697       9.7411
    3698       9.5890
    3699      10.1605
    3700       9.5653
    3701       9.8415
    3702       9.1370
    3703       9.6236
    3704       9.8452
    3705      10.2645
    3706       9.7963
    3707       9.8393
    3708       9.2982
    3709       9.4923
    3710       8.8597
    3711       9.1719
    3712       9.4080
    3713       9.7996
    3714       9.7950
    3715       9.4133
    3716       9.3641
    3717       9.4275
    3718      10.5015
    3719       9.8175
    3720       9.8202
    3721       9.8327
    3722       9.6892
    3723      10.1159
    3724       9.7020
    3725      10.3683
    3726      10.0271
    3727       9.7509
    3728       9.7051
    3729       9.8400
    3730       9.5883
    3731       9.4935
    3732      10.1282
    3733       9.7016
    3734       9.3393
    3735      10.3013
    3736       9.4945
    3737       9.6334
    3738       9.7104
    3739       9.5832
    3740      10.1320
    3741      10.5608
    3742      10.2489
    3743      10.4685
    3744      10.5763
    3745      10.7545
    3746      11.0329
    3747      10.9575
    3748      10.9280
    3749      10.5696
    3750      10.2313
    3751      11.0278
    3752      10.7308
    3753      11.3907
    3754      10.7606
    3755      11.1074
    3756      10.3582
    3757      11.0477
    3758      10.8682
    3759      10.8482
    3760      10.9185
    3761      10.8020
    3762      10.7210
    3763      10.3585
    3764      10.4228
    3765      10.5304
    3766      10.0178
    3767       9.9265
    3768       9.8858
    3769       9.9788
    3770      10.3645
    3771      10.5194
    3772      10.4331
    3773       9.8047
    3774      10.5512
    3775      10.4215
    3776      10.8007
    3777      10.7140
    3778      10.3463
    3779      10.6677
    3780      10.1548
    3781      10.1907
    3782      10.5064
    3783      10.4667
    3784      10.1579
    3785      10.2358
    3786      10.0366
    3787      10.2538
    3788      10.1577
    3789       9.6059
    3790      10.0739
    3791       9.7056
    3792       9.7489
    3793       9.8937
    3794       9.9747
    3795      10.0139
    3796      10.2138
    3797       9.8729
    3798      10.3193
    3799      10.8901
    3800      11.3188
    3801      10.5321
    3802       9.8781
    3803      10.1770
    3804      10.9010
    3805      10.1212
    3806      11.1139
    3807      10.9409
    3808      10.6358
    3809       9.9380
    3810      10.3292
    3811      10.3281
    3812      10.1805
    3813      10.3356
    3814       9.7627
    3815       9.9410
    3816      10.4489
    3817       9.9200
    3818       9.8597
    3819      10.7824
    3820      11.0491
    3821      10.2415
    3822      10.0867
    3823       9.8393
    3824       9.9190
    3825      10.0944
    3826      10.2138
    3827       9.5969
    3828       9.4414
    3829      10.2526
    3830       9.5296
    3831       8.7810
    3832       9.5622
    3833       9.2966
    3834       9.7535
    3835       9.6398
    3836       9.6759
    3837       9.5882
    3838       9.6673
    3839       9.6070
    3840       9.2011
    3841       9.8624
    3842       9.4053
    3843       8.9604
    3844       8.8725
    3845       9.2562
    3846       8.9852
    3847       9.2951
    3848       9.5539
    3849       9.1516
    3850       9.4406
    3851       9.8240
    3852      10.0499
    3853       9.8166
    3854       9.8327
    3855      10.2548
    3856      10.4948
    3857       9.8333
    3858      10.1268
    3859       9.6341
    3860       9.7048
    3861       9.9394
    3862       9.2264
    3863       9.3474
    3864       9.1037
    3865       9.2541
    3866       9.1488
    3867       9.3715
    3868       8.7899
    3869       9.0428
    3870       9.1646
    3871       9.3945
    3872       9.4207
    3873       9.4593
    3874      10.3770
    3875       9.7496
    3876       9.5892
    3877       9.1925
    3878       9.7891
    3879       9.5401
    3880       9.4754
    3881      10.3288
    3882      10.2191
    3883       9.7245
    3884      10.0537
    3885       9.6055
    3886       9.9231
    3887       9.3239
    3888       9.5718
    3889       9.6563
    3890      10.5638
    3891      10.0769
    3892       9.8622
    3893       9.7524
    3894       9.4473
    3895       9.5824
    3896      10.2900
    3897       9.7497
    3898       9.3117
    3899       9.3001
    3900       9.6977
    3901       9.6076
    3902       9.7800
    3903       9.4397
    3904       9.9218
    3905       9.9196
    3906       9.6377
    3907       8.9089
    3908       9.0409
    3909       9.0133
    3910       8.9975
    3911       9.0113
    3912       8.9455
    3913       8.9447
    3914       9.1822
    3915       9.2935
    3916       9.3550
    3917       9.3680
    3918       9.2131
    3919       8.9206
    3920       8.7025
    3921       9.8650
    3922       8.8123
    3923       9.4575
    3924       8.7691
    3925       9.8685
    3926       9.8805
    3927       9.7763
    3928       9.8454
    3929       9.1142
    3930       9.1491
    3931       9.3723
    3932       9.2409
    3933       9.5979
    3934       8.9504
    3935       9.0650
    3936       8.5888
    3937       9.1732
    3938       8.8129
    3939       8.9534
    3940       9.0473
    3941       9.2902
    3942       9.0176
    3943       8.6274
    3944       9.2139
    3945       8.4619
    3946       8.3610
    3947       8.4474
    3948       8.1937
    3949       8.6988
    3950       8.2008
    3951       8.4644
    3952       8.3190
    3953       8.4866
    3954       8.4633
    3955       8.5460
    3956       8.3016
    3957       8.4727
    3958       7.9806
    3959       8.5457
    3960       8.7853
    3961       8.2781
    3962       8.5533
    3963       8.2083
    3964       8.4152
    3965       8.5042
    3966       8.1619
    3967       8.4046
    3968       8.4514
    3969       8.6011
    3970       8.5272
    3971       8.6908
    3972       8.3605
    3973       8.1455
    3974       8.7839
    3975       8.6346
    3976       8.3462
    3977       8.1636
    3978       8.6477
    3979       8.3832
    3980       8.9070
    3981       8.2086
    3982       8.7646
    3983       8.2832
    3984       8.7712
    3985       8.4920
    3986       8.5832
    3987       9.2255
    3988       8.5208
    3989       8.2846
    3990       7.8699
    3991       8.3633
    3992       8.8704
    3993       9.2645
    3994       9.6438
    3995       9.8125
    3996       9.2748
    3997       9.2852
    3998       9.2757
    3999       8.8216
    4000       9.2810
    4001       8.9369
    4002       9.2037
    4003       8.8925
    4004       9.2939
    4005       9.9721
    4006      10.0854
    4007      10.0386
    4008      10.1969
    4009      10.1720
    4010      10.2046
    4011      10.1994
    4012      10.3604
    4013       9.3784
    4014       9.9782
    4015      10.2738
    4016      10.0354
    4017       9.8767
    4018      10.2375
    4019      10.0837
    4020       9.8770
    4021      10.1506
    4022      10.0772
    4023       9.8957
    4024       9.4563
    4025       9.1591
    4026       9.2820
    4027       9.8189
    4028       9.4934
    4029      10.1292
    4030       9.9444
    4031      10.0788
    4032       9.8685
    4033      10.1154
    4034       9.6921
    4035      10.1292
    4036      10.3677
    4037      10.6023
    4038      10.3386
    4039      10.5386
    4040      10.6914
    4041      10.9110
    4042      11.1896
    4043      10.7672
    4044       9.7354
    4045      10.4107
    4046      10.2573
    4047      10.3165
    4048       9.8558
    4049      10.2274
    4050      10.6206
    4051      10.8382
    4052      10.7666
    4053      10.1899
    4054       9.8474
    4055      10.0397
    4056      10.1419
    4057      10.2808
    4058      10.2897
    4059      10.7740
    4060      10.2242
    4061      10.2232
    4062      10.2796
    4063      10.2011
    4064      10.5335
    4065      10.3734
    4066      10.1954
    4067      10.6296
    4068      10.0314
    4069      10.9742
    4070      10.0810
    4071      10.8041
    4072      10.6757
    4073      10.8383
    4074      10.5446
    4075      11.0555
    4076      11.1146
    4077      10.7126
    4078      10.1908
    4079      11.2036
    4080      10.2779
    4081      10.3669
    4082       9.8347
    4083       9.4703
    4084      10.0552
    4085       9.8153
    4086       9.9506
    4087       9.6371
    4088      10.2939
    4089       9.8848
    4090      10.1765
    4091      10.1148
    4092      10.0117
    4093      10.5655
    4094      10.4789
    4095      10.8146
    4096      10.1315
    4097      10.0957
    4098      10.4540
    4099      10.3205
    4100      10.5685
    4101      10.3154
    4102      11.0323
    4103      10.4671
    4104      10.7035
    4105      10.6872
    4106      10.0310
    4107       9.9351
    4108      10.0714
    4109      10.0702
    4110      10.2440
    4111      10.1135
    4112      10.2808
    4113       9.7897
    4114      10.0605
    4115       9.8154
    4116       9.6607
    4117       9.9116
    4118       9.8769
    4119      10.2399
    4120       9.9745
    4121      10.1027
    4122      10.0927
    4123       9.5682
    4124       9.6019
    4125       9.5089
    4126       9.9535
    4127      10.4824
    4128      10.1631
    4129      10.3137
    4130      10.1305
    4131       9.3845
    4132       9.4883
    4133       9.1409
    4134       9.8363
    4135      10.0269
    4136       9.7686
    4137      10.2414
    4138       9.9049
    4139       9.3249
    4140       9.1682
    4141       9.6226
    4142       9.5881
    4143       9.5976
    4144       9.0321
    4145       9.7449
    4146       9.8556
    4147       9.4175
    4148      10.2795
    4149      10.2615
    4150      10.5317
    4151       9.4562
    4152       9.5627
    4153       9.3630
    4154       9.5537
    4155       9.4773
    4156       9.2870
    4157       9.2024
    4158       9.9960
    4159       9.5738
    4160       9.2920
    4161       8.6946
    4162       8.6971
    4163       8.6922
    4164       8.8666
    4165       8.8172
    4166       9.5819
    4167       8.7690
    4168       8.5393
    4169       8.7124
    4170       8.4255
    4171       9.4518
    4172       9.5922
    4173       8.6305
    4174       8.8037
    4175       8.8625
    4176       8.6485
    4177       9.1442
    4178       9.6293
    4179       9.7938
    4180      10.3476
    4181       9.6132
    4182       9.0624
    4183       8.9966
    4184       9.0327
    4185       9.5109
    4186       8.9852
    4187       9.2794
    4188       9.4996
    4189       8.3620
    4190       9.4028
    4191       8.5757
    4192       8.5189
    4193       8.5086
    4194       8.6101
    4195       8.7480
    4196       8.3803
    4197       8.5236
    4198       9.4150
    4199       9.3394
    4200       8.8799
    4201       9.5608
    4202       9.7018
    4203       9.9144
    4204       9.8728
    4205       9.8773
    4206       9.6172
    4207       9.7697
    4208       9.5440
    4209       9.9005
    4210       9.2364
    4211       9.2180
    4212       9.5570
    4213       9.5518
    4214      10.2207
    4215      10.3440
    4216       9.5101
    4217       9.5079
    4218      10.0065
    4219       9.6606
    4220      10.1523
    4221      10.0997
    4222      10.0907
    4223       9.8373
    4224       9.8442
    4225      10.0546
    4226       9.8214
    4227       9.6497
    4228       9.6242
    4229       9.8268
    4230      10.1521
    4231      10.2779
    4232      10.2625
    4233      10.1449
    4234       9.6222
    4235      10.1238
    4236      10.0541
    4237      10.0115
    4238       9.9161
    4239      10.3007
    4240      10.5076
    4241      10.0320
    4242       9.7446
    4243       9.9347
    4244      10.1052
    4245      10.1832
    4246      10.3229
    4247      10.6471
    4248      10.4692
    4249      10.7447
    4250      10.0838
    4251      10.2500
    4252      10.7200
    4253      10.0658
    4254      10.2248
    4255      10.2279
    4256       9.9044
    4257      10.1399
    4258      10.1986
    4259       9.5684
    4260      10.3142
    4261       9.8868
    4262       9.4374
    4263       9.8587
    4264       9.2640
    4265       9.8843
    4266       9.2687
    4267       9.8613
    4268       9.6685
    4269       9.5183
    4270       9.7795
    4271      10.1838
    4272       9.6681
    4273      10.3898
    4274      10.4324
    4275      10.0230
    4276      10.3052
    4277      10.1042
    4278      10.6365
    4279      10.4761
    4280      10.8579
    4281      10.7279
    4282      11.0082
    4283      10.1876
    4284       9.7876
    4285      10.0918
    4286       9.9019
    4287      10.2661
    4288      10.1747
    4289      10.2481
    4290       9.8756
    4291      10.2914
    4292       9.8033
    4293      10.9945
    4294      11.0860
    4295      11.0527
    4296      11.3160
    4297      11.0745
    4298      10.9147
    4299      11.2963
    4300      10.9316
    4301      11.2611
    4302      10.8967
    4303      11.1339
    4304      11.2414
    4305      11.0586
    4306      10.9459
    4307      11.1935
    4308      10.7063
    4309      11.3122
    4310      10.4543
    4311      10.4638
    4312      10.3133
    4313      10.5342
    4314      10.3094
    4315       9.7848
    4316      10.4799
    4317      10.0485
    4318      10.0769
    4319      10.1527
    4320      10.0231
    4321      10.0976
    4322       9.8941
    4323      10.3259
    4324      10.0003
    4325       9.7835
    4326       9.7026
    4327      10.0684
    4328      10.7595
    4329      10.0937
    4330      10.8777
    4331      10.8699
    4332      10.8891
    4333      10.6294
    4334      10.7658
    4335      10.3890
    4336      10.3476
    4337       9.6771
    4338       9.8248
    4339       9.9888
    4340      10.7707
    4341      10.0932
    4342      10.9715
    4343      10.6206
    4344      10.5491
    4345      10.6289
    4346      10.7090
    4347      10.3820
    4348      10.0120
    4349       9.8980
    4350      10.1591
    4351       9.7527
    4352      10.2268
    4353       9.8057
    4354       9.9261
    4355       9.8551
    4356       9.6038
    4357       9.8374
    4358       9.8179
    4359       9.7939
    4360       9.6354
    4361       9.1662
    4362       9.4540
    4363       9.3137
    4364       9.8594
    4365       9.3624
    4366       9.6216
    4367       9.5988
    4368       9.6619
    4369       9.8566
    4370       9.2672
    4371       9.7850
    4372       9.7891
    4373       8.8280
    4374       9.5144
    4375      10.0532
    4376       9.4582
    4377       9.8091
    4378       9.4100
    4379      10.0728
    4380       9.3582
    4381       9.5852
    4382       9.5080
    4383      10.0220
    4384       9.9254
    4385       9.7861
    4386       9.7902
    4387       9.7935
    4388       9.6330
    4389       9.7887
    4390       9.9136
    4391      10.0309
    4392      10.1319
    4393      10.4221
    4394       9.8105
    4395      10.7779
    4396       9.9924
    4397      10.2490
    4398      10.1212
    4399      10.1267
    4400      10.5929
    4401      10.7989
    4402      11.2316
    4403      11.3915
    4404      11.4365
    4405      10.7032
    4406      10.0280
    4407      10.4335
    4408      10.5599
    4409      10.3772
    4410      10.7840
    4411      10.3339
    4412      10.5532
    4413      10.5575
    4414      10.9967
    4415      10.5594
    4416      10.5492
    4417      10.4987
    4418      11.0156
    4419       9.9936
    4420      10.4771
    4421      10.9468
    4422      10.8835
    4423      10.6736
    4424      10.7545
    4425      10.4007
    4426      10.5182
    4427      10.0314
    4428       9.9393
    4429       9.5787
    4430       9.8194
    4431      10.3651
    4432      10.8724
    4433      10.4388
    4434      10.2796
    4435       9.8767
    4436      10.3899
    4437      10.1294
    4438      10.5678
    4439      10.1583
    4440      10.4321
    4441       9.8599
    4442       9.2400
    4443       9.1742
    4444       9.6525
    4445       9.0519
    4446       9.0518
    4447       9.1214
    4448       9.0444
    4449       9.4451
    4450       8.9713
    4451       9.6638
    4452       8.7631
    4453       9.2450
    4454       8.8773
    4455       9.6397
    4456       9.9917
    4457       9.5918
    4458       9.8632
    4459       9.6625
    4460      10.1084
    4461       9.5285
    4462       9.5033
    4463       9.1327
    4464      10.1628
    4465       9.8499
    4466      10.0357
    4467      10.1520
    4468       9.3879
    4469       9.5378
    4470       9.8717
    4471      10.3158
    4472      10.1710
    4473      10.0553
    4474      10.1402
    4475      10.0629
    4476      10.1756
    4477       9.7492
    4478      10.2122
    4479      10.4695
    4480      10.4162
    4481      10.0688
    4482      10.1335
    4483      10.5197
    4484      10.4092
    4485       9.6637
    4486       9.6884
    4487       9.8900
    4488       9.5701
    4489       9.8979
    4490       9.7513
    4491       9.5745
    4492       9.8942
    4493       9.6271
    4494       9.7668
    4495       9.4779
    4496       9.9274
    4497       9.6417
    4498       9.3059
    4499       9.8502
    4500      10.4534
    4501       9.6892
    4502      10.0441
    4503       9.4354
    4504       9.0242
    4505       9.2922
    4506       9.4953
    4507       9.3310
    4508       8.5441
    4509       9.5403
    4510       9.4160
    4511       8.9639
    4512       9.1837
    4513       9.1951
    4514       8.7833
    4515       9.4917
    4516       9.4326
    4517       9.2876
    4518       8.9955
    4519       8.7295
    4520       8.9084
    4521       8.5881
    4522       9.1862
    4523       8.9299
    4524       8.1663
    4525       8.6883
    4526       8.7893
    4527       8.0927
    4528       9.1882
    4529       9.1513
    4530       9.9018
    4531       9.2581
    4532      10.0356
    4533       9.2780
    4534       9.8249
    4535       9.7177
    4536       9.9274
    4537       9.9109
    4538       9.9648
    4539       9.6612
    4540       9.3408
    4541       9.8905
    4542       9.3977
    4543       9.7705
    4544       9.6559
    4545       9.4077
    4546       9.5084
    4547       9.2758
    4548       9.0860
    4549       8.8532
    4550       9.2677
    4551       9.6621
    4552       9.4731
    4553       9.0513
    4554       9.6041
    4555       9.9296
    4556       9.2803
    4557       9.3312
    4558       9.1242
    4559       9.0720
    4560       9.7984
    4561      10.0381
    4562       9.1403
    4563       9.4185
    4564       9.4441
    4565       9.4230
    4566       9.1805
    4567       9.0042
    4568       9.0924
    4569       9.1347
    4570       9.9280
    4571       8.9876
    4572       9.1556
    4573       9.2279
    4574       9.5273
    4575       9.1220
    4576       9.7698
    4577      10.1010
    4578       9.6275
    4579       9.4899
    4580       9.9653
    4581       9.8542
    4582       9.6456
    4583       9.6831
    4584       9.2198
    4585       9.4198
    4586       9.4474
    4587       9.6726
    4588       9.5840
    4589       9.5124
    4590       9.3025
    4591       9.1031
    4592       9.1134
    4593       9.3523
    4594       9.5380
    4595       9.6305
    4596       9.7184
    4597      10.3530
    4598      10.1216
    4599       9.3100
    4600       9.8034
    4601       9.2368
    4602       9.8184
    4603       9.3628
    4604       9.7676
    4605       9.7013
    4606       9.7125
    4607      10.1125
    4608       9.2894
    4609       9.7163
    4610       8.9781
    4611       9.4883
    4612       9.5078
    4613       9.5967
    4614       9.5060
    4615       9.9709
    4616       9.3645
    4617       9.7853
    4618       9.4063
    4619       9.0776
    4620       8.9194
    4621       9.0881
    4622       9.2724
    4623       8.4918
    4624       8.5845
    4625       8.5867
    4626       9.3896
    4627       9.5348
    4628       9.7333
    4629       9.0479
    4630       9.8721
    4631       9.7690
    4632       9.8369
    4633      10.2271
    4634      10.1254
    4635       9.3158
    4636       9.5804
    4637       9.5980
    4638       9.3766
    4639       8.9061
    4640       9.6421
    4641       9.2815
    4642       9.3947
    4643       8.9550
    4644       8.9578
    4645       9.2310
    4646       9.0785
    4647       9.3282
    4648       9.2282
    4649       8.9033
    4650       9.7948
    4651       9.3390
    4652       8.8878
    4653       9.2861
    4654       8.8615
    4655       9.5069
    4656       9.0633
    4657       9.4226
    4658       8.8266
    4659       9.3718
    4660       9.0188
    4661       8.8540
    4662       9.2646
    4663       9.0790
    4664       9.3028
    4665       9.6689
    4666       9.4420
    4667       9.2643
    4668       9.6039
    4669       8.9019
    4670       9.3226
    4671       9.2183
    4672       9.8184
    4673      10.1585
    4674       9.3311
    4675       9.5581
    4676      10.0419
    4677       9.8771
    4678       9.2344
    4679       9.5100
    4680       9.9222
    4681       9.6659
    4682       9.7119
    4683       9.5491
    4684       9.8811
    4685       9.6390
    4686       9.4929
    4687       9.3905
    4688       9.3423
    4689       9.4881
    4690       9.3631
    4691       9.6523
    4692       9.5851
    4693       9.4226
    4694       9.3439
    4695       9.7513
    4696      10.0589
    4697       9.2274
    4698       9.7472
    4699       9.5306
    4700       9.3440
    4701       9.6745
    4702       9.5944
    4703       9.7587
    4704       9.9091
    4705       9.3575
    4706       8.7974
    4707       9.1598
    4708       9.1024
    4709       9.1371
    4710       9.1805
    4711       9.4408
    4712       8.8707
    4713       8.7385
    4714       8.9320
    4715       9.4763
    4716       9.2437
    4717       8.9918
    4718       9.0706
    4719       8.6387
    4720       8.5421
    4721       8.5892
    4722       8.6446
    4723       9.0490
    4724       8.4094
    4725       8.7070
    4726       8.7190
    4727       8.3977
    4728       9.1139
    4729       9.0006
    4730       8.9567
    4731       9.0802
    4732       8.6992
    4733       8.5445
    4734       8.2245
    4735       8.5268
    4736       9.0323
    4737       8.9869
    4738       8.9274
    4739       8.5941
    4740       9.2180
    4741       9.0984
    4742       9.1485
    4743       9.1156
    4744       9.3932
    4745       8.7761
    4746       8.8840
    4747       8.6894
    4748       8.5860
    4749       8.8958
    4750       8.2024
    4751       8.5680
    4752       8.4838
    4753       8.2945
    4754       8.3159
    4755       9.1594
    4756       8.3011
    4757       8.2662
    4758       8.0179
    4759       8.4324
    4760       8.7861
    4761       9.1916
    4762       8.2766
    4763       9.0136
    4764       8.2080
    4765       9.1379
    4766       8.5415
    4767       8.0536
    4768       8.6532
    4769       7.9129
    4770       7.8104
    4771       8.4628
    4772       9.2387
    4773       8.6606
    4774       8.9108
    4775       8.8488
    4776       8.7202
    4777       8.9297
    4778       9.1450
    4779       8.3650
    4780       8.8199
    4781       8.4787
    4782       9.5157
    4783       9.2165
    4784       8.8236
    4785       8.8886
    4786       8.3100
    4787       8.8751
    4788       9.1447
    4789       8.4751
    4790       8.8408
    4791       8.7893
    4792       8.9330
    4793       8.8563
    4794       8.9879
    4795       8.7996
    4796       8.6300
    4797       8.7220
    4798       8.4295
    4799       8.3066
    4800       8.7509
    4801       8.0084
    4802       8.4277
    4803       7.9485
    4804       8.4744
    4805       8.6102
    4806       9.4851
    4807       8.6924
    4808       8.7633
    4809       8.3014
    4810       8.0085
    4811       8.4771
    4812       8.3311
    4813       8.1584
    4814       7.5043
    4815       7.8628
    4816       7.5952
    4817       7.5029
    4818       7.6674
    4819       7.9945
    4820       7.6973
    4821       7.9134
    4822       7.1870
    4823       7.7840
    4824       7.7419
    4825       7.9202
    4826       8.0699
    4827       7.8088
    4828       8.1250
    4829       7.7616
    4830       8.1787
    4831       7.9108
    4832       8.4531
    4833       7.7417
    4834       7.9284
    4835       8.2453
    4836       7.5476
    4837       8.5314
    4838       8.1225
    4839       7.8564
    4840       7.1726
    4841       7.2462
    4842       7.4005
    4843       7.2411
    4844       7.4565
    4845       7.7113
    4846       7.9046
    4847       7.9969
    4848       8.2553
    4849       7.9313
    4850       7.9073
    4851       7.2593
    4852       7.6675
    4853       7.6579
    4854       7.1542
    4855       6.8852
    4856       7.3170
    4857       7.1687
    4858       6.2953
    4859       6.3872
    4860       6.4954
    4861       6.3289
    4862       6.9706
    4863       6.3548
    4864       6.7743
    4865       7.0642
    4866       6.6561
    4867       7.1258
    4868       6.7765
    4869       7.2566
    4870       6.7198
    4871       6.8449
    4872       7.0972
    4873       7.5537
    4874       7.6853
    4875       7.2890
    4876       7.4775
    4877       6.7599
    4878       7.1802
    4879       6.9327
    4880       7.1476
    4881       7.0066
    4882       6.9448
    4883       6.9846
    4884       7.2289
    4885       7.4681
    4886       7.5774
    4887       7.7703
    4888       7.1031
    4889       7.1742
    4890       7.4141
    4891       7.2902
    4892       6.9120
    4893       6.7094
    4894       7.5465
    4895       7.1898
    4896       7.7555
    4897       8.6131
    4898       7.5132
    4899       8.1594
    4900       7.4342
    4901       7.3960
    4902       7.7853
    4903       7.6480
    4904       7.6105
    4905       7.7868
    4906       7.9863
    4907       7.3751
    4908       6.8914
    4909       7.6266
    4910       7.3956
    4911       6.9855
    4912       7.2173
    4913       7.3296
    4914       7.3542
    4915       8.2143
    4916       7.7395
    4917       7.6522
    4918       8.0692
    4919       7.7191
    4920       8.0062
    4921       7.6622
    4922       7.4888
    4923       7.3040
    4924       7.2764
    4925       7.0148
    4926       6.7563
    4927       7.0007
    4928       7.4114
    4929       7.4207
    4930       7.2476
    4931       7.5757
    4932       6.9667
    4933       7.1400
    4934       7.1916
    4935       6.8560
    4936       6.7026
    4937       6.8996
    4938       7.0877
    4939       7.2383
    4940       7.3480
    4941       6.9419
    4942       6.7933
    4943       7.2775
    4944       7.2770
    4945       6.9265
    4946       7.0707
    4947       7.0279
    4948       6.9691
    4949       7.3844
    4950       7.2204
    4951       7.0740
    4952       6.6179
    4953       6.6984
    4954       7.2877
    4955       6.4985
    4956       7.3230
    4957       7.2725
    4958       7.2045
    4959       6.9300
    4960       6.6540
    4961       6.6743
    4962       6.6807
    4963       6.4666
    4964       6.8008
    4965       6.9149
    4966       6.6606
    4967       6.8259
    4968       6.7166
    4969       5.9338
    4970       6.2747
    4971       6.6721
    4972       7.1599
    4973       6.6550
    4974       6.6707
    4975       6.3303
    4976       6.7768
    4977       6.6007
    4978       6.4034
    4979       7.0243
    4980       6.5611
    4981       6.9264
    4982       6.9254
    4983       6.1236
    4984       6.3107
    4985       6.4702
    4986       6.5346
    4987       6.8144
    4988       7.2110
    4989       6.8763
    4990       7.5109
    4991       7.1243
    4992       7.3708
    4993       7.7902
    4994       8.0059
    4995       8.0861
    4996       8.1783
    4997       7.9965
    4998       7.4346
    4999       7.6532
    5000       8.1671
    5001       7.9827
    5002       7.9227
    5003       7.8664
    5004       7.6047
    5005       7.5015
    5006       7.5324
    5007       8.2655
    5008       8.0855
    5009       7.7395
    5010       7.6120
    5011       7.7547
    5012       7.5462
    5013       7.3226
    5014       7.2720
    5015       7.5520
    5016       7.7443
    5017       7.6418
    5018       7.1513
    5019       7.5238
    5020       7.7335
    5021       6.9615
    5022       7.5858
    5023       7.3703
    5024       7.1300
    5025       6.7925
    5026       7.3583
    5027       6.8531
    5028       7.2045
    5029       7.7264
    5030       6.8866
    5031       6.9773
    5032       6.8356
    5033       7.7544
    5034       7.3982
    5035       7.6917
    5036       7.0420
    5037       6.6375
    5038       7.1143
    5039       6.7894
    5040       6.5163
    5041       7.0530
    5042       6.6322
    5043       6.6019
    5044       6.7848
    5045       7.0672
    5046       7.3537
    5047       7.2636
    5048       6.7883
    5049       6.8224
    5050       6.8570
    5051       6.8068
    5052       6.6364
    5053       6.7014
    5054       6.5051
    5055       6.7386
    5056       7.4050
    5057       7.1153
    5058       6.7559
    5059       6.9598
    5060       6.3234
    5061       6.6463
    5062       7.4700
    5063       7.3715
    5064       7.1827
    5065       7.0473
    5066       7.2270
    5067       7.2067
    5068       7.4244
    5069       7.0595
    5070       6.9677
    5071       6.7590
    5072       7.2424
    5073       7.1814
    5074       6.8886
    5075       7.1116
    5076       6.3787
    5077       6.8637
    5078       6.7666
    5079       6.8649
    5080       7.0452
    5081       7.3839
    5082       6.9082
    5083       7.0652
    5084       7.2245
    5085       7.0276
    5086       6.4654
    5087       6.7022
    5088       6.8013
    5089       6.6603
    5090       6.3745
    5091       6.6148
    5092       6.7155
    5093       7.0863
    5094       6.8172
    5095       6.6935
    5096       6.5832
    5097       7.3671
    5098       6.8619
    5099       6.5284
    5100       6.8198
    5101       6.6811
    5102       6.7284
    5103       7.1310
    5104       6.7769
    5105       6.7676
    5106       6.7271
    5107       6.3910
    5108       6.4585
    5109       6.7977
    5110       6.3821
    5111       6.5017
    5112       7.2235
    5113       6.6154
    5114       6.6892
    5115       6.6210
    5116       7.1351
    5117       6.8864
    5118       6.8449
    5119       7.2958
    5120       7.3849
    5121       7.4012
    5122       6.9937
    5123       7.3302
    5124       7.3512
    5125       7.0605
    5126       7.1547
    5127       7.0613
    5128       7.2007
    5129       6.8373
    5130       6.8278
    5131       6.7785
    5132       7.0253
    5133       6.5485
    5134       7.4657
    5135       7.5523
    5136       7.1818
    5137       7.0288
    5138       6.8412
    5139       6.8057
    5140       7.3750
    5141       7.3064
    5142       7.1101
    5143       7.3383
    5144       7.2806
    5145       6.9335
    5146       7.1791
    5147       6.9670
    5148       7.1866
    5149       7.2237
    5150       7.0793
    5151       6.6787
    5152       6.7255
    5153       6.7463
    5154       6.6983
    5155       7.2070
    5156       7.1420
    5157       6.9792
    5158       6.9674
    5159       6.7898
    5160       6.8615
    5161       6.6158
    5162       7.2153
    5163       7.1872
    5164       7.0155
    5165       7.3034
    5166       7.5178
    5167       7.5271
    5168       7.3398
    5169       7.5743
    5170       7.3954
    5171       7.0547
    5172       7.3620
    5173       7.6495
    5174       7.4772
    5175       7.8191
    5176       7.5501
    5177       7.5450
    5178       7.5505
    5179       7.6529
    5180       7.7364
    5181       7.7887
    5182       7.5070
    5183       7.0622
    5184       7.1465
    5185       7.5674
    5186       7.3295
    5187       7.5703
    5188       7.8645
    5189       7.6761
    5190       7.1075
    5191       7.6887
    5192       7.8113
    5193       7.6744
    5194       7.0395
    5195       7.4327
    5196       7.8854
    5197       7.2578
    5198       7.4993
    5199       7.9050
    5200       7.2237
    5201       7.4189
    5202       7.6947
    5203       7.2757
    5204       6.8168
    5205       7.1301
    5206       7.0551
    5207       6.3750
    5208       7.3215
    5209       6.9499
    5210       6.9603
    5211       6.5408
    5212       7.3808
    5213       7.4655
    5214       7.3622
    5215       7.1800
    5216       7.0286
    5217       7.5164
    5218       7.0766
    5219       7.1067
    5220       7.0449
    5221       7.1085
    5222       7.7842
    5223       7.2961
    5224       7.4928
    5225       7.6260
    5226       7.3949
    5227       7.1755
    5228       7.0481
    5229       6.5444
    5230       6.8039
    5231       6.7247
    5232       7.0002
    5233       7.3886
    5234       7.2835
    5235       7.2278
    5236       7.0036
    5237       6.9801
    5238       7.0285
    5239       6.1079
    5240       6.6785
    5241       6.6290
    5242       6.6335
    5243       6.6343
    5244       6.3582
    5245       6.8252
    5246       6.8357
    5247       6.9116
    5248       7.3074
    5249       6.8498
    5250       7.0190
    5251       6.9799
    5252       7.0472
    5253       6.9800
    5254       6.5716
    5255       7.3391
    5256       7.0866
    5257       7.0121
    5258       7.2101
    5259       6.9575
    5260       6.8837
    5261       7.7051
    5262       7.0219
    5263       6.9187
    5264       6.8899
    5265       6.7929
    5266       6.9833
    5267       6.8208
    5268       7.1728
    5269       7.1550
    5270       7.3108
    5271       7.1969
    5272       7.0898
    5273       7.2820
    5274       6.9214
    5275       7.5153
    5276       7.2114
    5277       7.0202
    5278       7.2462
    5279       7.2499
    5280       7.4914
    5281       7.4183
    5282       7.7139
    5283       7.3380
    5284       6.9881
    5285       7.7299
    5286       7.0876
    5287       7.0590
    5288       7.3236
    5289       7.3242
    5290       7.7808
    5291       7.4049
    5292       7.5519
    5293       7.1284
    5294       7.0361
    5295       6.8610
    5296       7.0416
    5297       6.9140
    5298       7.4240
    5299       7.0134
    5300       7.0120
    5301       7.4450
    5302       6.5242
    5303       6.9438
    5304       7.3465
    5305       8.2819
    5306       7.8188
    5307       8.0579
    5308       7.5870
    5309       7.0709
    5310       7.3174
    5311       7.2180
    5312       6.6398
    5313       6.8737
    5314       7.3102
    5315       6.6480
    5316       7.0127
    5317       6.9776
    5318       7.3834
    5319       6.9546
    5320       7.1315
    5321       7.3346
    5322       7.5980
    5323       6.6438
    5324       7.2044
    5325       6.9173
    5326       6.5006
    5327       6.5636
    5328       6.4485
    5329       7.1115
    5330       6.8246
    5331       6.4898
    5332       6.5905
    5333       7.1220
    5334       7.1646
    5335       7.0833
    5336       6.9131
    5337       6.7315
    5338       7.4271
    5339       7.4835
    5340       6.9027
    5341       6.9674
    5342       7.1442
    5343       7.2191
    5344       7.5510
    5345       7.5997
    5346       7.4656
    5347       7.9393
    5348       7.5281
    5349       7.4608
    5350       7.3261
    5351       7.2514
    5352       7.7514
    5353       7.0753
    5354       7.6475
    5355       7.2088
    5356       7.8728
    5357       7.5902
    5358       7.7266
    5359       7.6800
    5360       7.7816
    5361       7.7974
    5362       7.7907
    5363       7.6730
    5364       7.7966
    5365       7.5516
    5366       7.3962
    5367       7.5979
    5368       7.9373
    5369       7.9435
    5370       7.8895
    5371       7.5916
    5372       7.4338
    5373       8.0009
    5374       7.5390
    5375       7.4710
    5376       7.9823
    5377       7.3422
    5378       8.0852
    5379       7.4504
    5380       7.6190
    5381       8.0256
    5382       8.1909
    5383       8.3846
    5384       7.5915
    5385       7.1635
    5386       7.6621
    5387       7.5711
    5388       8.4051
    5389       8.0191
    5390       8.1753
    5391       7.8895
    5392       7.7413
    5393       8.4425
    5394       8.3634
    5395       8.2268
    5396       7.6410
    5397       7.9559
    5398       7.7917
    5399       8.1072
    5400       7.8794
    5401       8.0658
    5402       7.7919
    5403       7.8347
    5404       7.8478
    5405       7.7282
    5406       7.9186
    5407       7.0471
    5408       7.9346
    5409       7.6387
    5410       7.0287
    5411       7.0702
    5412       7.5686
    5413       7.1997
    5414       7.5425
    5415       7.1510
    5416       7.3220
    5417       7.4871
    5418       7.4383
    5419       7.6646
    5420       7.4102
    5421       6.7606
    5422       6.7504
    5423       6.2969
    5424       6.7230
    5425       7.1492
    5426       7.1704
    5427       7.2686
    5428       7.3251
    5429       7.2384
    5430       7.2427
    5431       7.5688
    5432       7.7476
    5433       7.3277
    5434       6.7179
    5435       6.9614
    5436       7.1509
    5437       7.1981
    5438       7.7079
    5439       6.6841
    5440       7.0618
    5441       6.9159
    5442       7.0795
    5443       7.1397
    5444       6.8709
    5445       7.0089
    5446       7.0430
    5447       7.0516
    5448       6.7803
    5449       6.8483
    5450       7.2215
    5451       7.3444
    5452       7.4705
    5453       7.2730
    5454       7.7846
    5455       7.0454
    5456       7.1135
    5457       7.2671
    5458       7.7601
    5459       8.0746
    5460       7.6051
    5461       7.9510
    5462       8.2566
    5463       7.7226
    5464       8.0111
    5465       7.9707
    5466       7.7292
    5467       7.5477
    5468       7.8308
    5469       7.7321
    5470       7.8469
    5471       7.7923
    5472       7.4289
    5473       7.3178
    5474       7.0536
    5475       7.6783
    5476       7.5103
    5477       7.7496
    5478       7.8999
    5479       7.6485
    5480       8.0732
    5481       7.4355
    5482       7.2832
    5483       7.5278
    5484       7.4930
    5485       7.6046
    5486       8.2776
    5487       7.7497
    5488       7.5229
    5489       7.8878
    5490       7.3985
    5491       7.8911
    5492       7.8983
    5493       7.6263
    5494       7.9016
    5495       7.9428
    5496       8.2055
    5497       8.0011
    5498       7.3361
    5499       7.6614
    5500       8.0423
    5501       7.8540
    5502       8.0782
    5503       7.2163
    5504       8.4942
    5505       7.3879
    5506       6.8537
    5507       7.0993
    5508       7.3326
    5509       7.5115
    5510       7.3330
    5511       7.3874
    5512       7.2091
    5513       7.6527
    5514       7.6751
    5515       7.2701
    5516       8.2817
    5517       7.9404
    5518       8.1421
    5519       8.0628
    5520       7.4474
    5521       8.0069
    5522       8.4078
    5523       8.2830
    5524       7.6688
    5525       7.6802
    5526       7.4770
    5527       7.5968
    5528       7.5786
    5529       7.7382
    5530       7.2733
    5531       7.3008
    5532       6.8870
    5533       7.4033
    5534       7.4169
    5535       7.1613
    5536       7.1214
    5537       7.8238
    5538       7.4023
    5539       7.3240
    5540       7.3657
    5541       7.4355
    5542       7.2189
    5543       6.9116
    5544       6.8947
    5545       6.9815
    5546       7.3500
    5547       6.8940
    5548       7.0225
    5549       6.9036
    5550       7.3751
    5551       7.2012
    5552       6.9547
    5553       7.3586
    5554       7.2616
    5555       7.5250
    5556       7.3715
    5557       7.1751
    5558       6.9950
    5559       7.3648
    5560       7.0304
    5561       7.1491
    5562       6.9712
    5563       7.3037
    5564       7.0856
    5565       7.1992
    5566       7.0924
    5567       7.7403
    5568       6.9976
    5569       7.3758
    5570       6.7404
    5571       7.1283
    5572       7.0391
    5573       6.9853
    5574       6.8542
    5575       7.1612
    5576       7.1869
    5577       7.4686
    5578       6.9096
    5579       7.2577
    5580       7.1238
    5581       7.4359
    5582       7.6516
    5583       8.1907
    5584       8.6145
    5585       8.3617
    5586       7.7390
    5587       8.1744
    5588       7.6916
    5589       7.8765
    5590       8.4067
    5591       7.3771
    5592       7.5628
    5593       7.3789
    5594       7.1771
    5595       7.1274
    5596       7.4853
    5597       7.2755
    5598       7.2313
    5599       7.2376
    5600       6.9150
    5601       7.2525
    5602       7.0433
    5603       7.3097
    5604       7.9519
    5605       7.6769
    5606       7.0484
    5607       6.9898
    5608       7.2379
    5609       7.7341
    5610       7.2732
    5611       7.2365
    5612       7.1327
    5613       6.9794
    5614       6.5996
    5615       7.0822
    5616       7.1777
    5617       7.5070
    5618       7.4110
    5619       7.2591
    5620       7.5000
    5621       7.3682
    5622       7.4296
    5623       7.2485
    5624       7.6918
    5625       7.1896
    5626       7.4239
    5627       7.2722
    5628       7.7641
    5629       7.4020
    5630       7.8198
    5631       7.8210
    5632       7.9884
    5633       7.5832
    5634       7.3559
    5635       7.3750
    5636       6.9646
    5637       6.8593
    5638       6.8448
    5639       7.2448
    5640       7.3829
    5641       7.1648
    5642       7.1557
    5643       7.2814
    5644       7.0434
    5645       7.3017
    5646       7.0433
    5647       7.5524
    5648       6.8204
    5649       7.1736
    5650       7.4740
    5651       7.2980
    5652       7.1295
    5653       7.2456
    5654       7.3103
    5655       7.0541
    5656       6.7331
    5657       7.3351
    5658       6.8459
    5659       6.6836
    5660       6.7958
    5661       7.3428
    5662       7.1214
    5663       7.2547
    5664       6.9148
    5665       7.4630
    5666       6.5758
    5667       7.0772
    5668       6.7090
    5669       6.5180
    5670       6.9843
    5671       6.5468
    5672       6.6849
    5673       6.5925
    5674       6.8393
    5675       6.4275
    5676       6.8359
    5677       6.7400
    5678       6.6921
    5679       6.7276
    5680       6.5382
    5681       6.8635
    5682       6.3946
    5683       6.8932
    5684       6.5653
    5685       6.4798
    5686       6.5039
    5687       6.6009
    5688       6.3919
    5689       6.8209
    5690       6.0973
    5691       6.6356
    5692       6.3854
    5693       7.1876
    5694       7.1189
    5695       6.5493
    5696       6.5224
    5697       6.7004
    5698       7.0996
    5699       6.7695
    5700       6.7175
    5701       6.2666
    5702       6.6801
    5703       6.3991
    5704       6.8519
    5705       6.5441
    5706       7.0710
    5707       6.9739
    5708       7.6299
    5709       6.7223
    5710       7.7459
    5711       6.9823
    5712       7.1374
    5713       7.0492
    5714       6.6325
    5715       6.9345
    5716       6.8395
    5717       7.4490
    5718       7.1962
    5719       7.7944
    5720       7.8800
    5721       7.6046
    5722       7.8992
    5723       7.0584
    5724       7.2466
    5725       6.4884
    5726       6.6865
    5727       6.9231
    5728       7.0952
    5729       7.0320
    5730       7.0609
    5731       7.1695
    5732       6.9553
    5733       6.3292
    5734       6.4417
    5735       6.7902
    5736       6.3310
    5737       6.7540
    5738       6.3169
    5739       6.6246
    5740       6.7868
    5741       6.3129
    5742       6.7000
    5743       7.0534
    5744       6.6901
    5745       7.4126
    5746       7.0194
    5747       6.7859
    5748       7.1267
    5749       7.5141
    5750       7.1628
    5751       7.2917
    5752       7.0656
    5753       6.8530
    5754       6.9410
    5755       6.6848
    5756       6.8551
    5757       6.4443
    5758       7.2045
    5759       7.1313
    5760       6.9499
    5761       7.1558
    5762       6.8526
    5763       6.7012
    5764       6.3838
    5765       6.8204
    5766       6.7380
    5767       6.7678
    5768       6.9089
    5769       6.7460
    5770       6.6273
    5771       6.8750
    5772       6.6652
    5773       7.0044
    5774       6.9674
    5775       7.0951
    5776       6.8105
    5777       6.5846
    5778       6.7862
    5779       7.2773
    5780       6.6157
    5781       6.8350
    5782       6.9194
    5783       6.9995
    5784       7.3430
    5785       6.8774
    5786       6.4442
    5787       6.4341
    5788       6.1976
    5789       6.3855
    5790       6.3261
    5791       6.5216
    5792       7.0916
    5793       7.3904
    5794       7.4433
    5795       7.0645
    5796       6.9880
    5797       6.6753
    5798       6.8092
    5799       7.2170
    5800       6.5007
    5801       7.5468
    5802       6.3165
    5803       6.9242
    5804       7.1813
    5805       7.0016
    5806       7.0562
    5807       6.8771
    5808       6.9901
    5809       6.9792
    5810       6.8952
    5811       6.5288
    5812       6.4877
    5813       7.0057
    5814       6.3973
    5815       6.4806
    5816       6.3075
    5817       6.2897
    5818       6.6446
    5819       6.7804
    5820       6.9059
    5821       6.7433
    5822       7.0999
    5823       7.6830
    5824       7.0758
    5825       7.2186
    5826       7.6370
    5827       7.7721
    5828       7.0231
    5829       7.1839
    5830       8.1345
    5831       7.5693
    5832       7.0107
    5833       7.2395
    5834       7.3184
    5835       7.3159
    5836       7.3366
    5837       7.1207
    5838       7.7411
    5839       7.9518
    5840       7.6398
    5841       8.0126
    5842       7.4394
    5843       7.0447
    5844       7.5413
    5845       7.2205
    5846       7.7819
    5847       7.4619
    5848       7.6823
    5849       8.1025
    5850       7.8201
    5851       7.1934
    5852       6.9388
    5853       7.1806
    5854       7.6071
    5855       7.6896
    5856       7.1715
    5857       7.7946
    5858       7.4295
    5859       7.5293
    5860       7.5249
    5861       7.2708
    5862       7.5901
    5863       8.0385
    5864       7.7132
    5865       7.6021
    5866       6.9877
    5867       7.0518
    5868       6.7007
    5869       7.2116
    5870       7.0166
    5871       6.9268
    5872       7.9504
    5873       7.9897
    5874       7.4318
    5875       7.0703
    5876       7.2625
    5877       7.4986
    5878       7.2745
    5879       6.9887
    5880       7.2133
    5881       7.2017
    5882       7.1924
    5883       7.7492
    5884       7.5196
    5885       7.4928
    5886       7.1801
    5887       7.4003
    5888       7.0585
    5889       7.4943
    5890       6.7949
    5891       7.0636
    5892       7.3821
    5893       7.0555
    5894       6.7189
    5895       7.0964
    5896       7.4588
    5897       6.9633
    5898       7.2765
    5899       7.2289
    5900       7.5007
    5901       7.5617
    5902       7.2526
    5903       7.9757
    5904       8.2515
    5905       7.9784
    5906       7.7370
    5907       7.8382
    5908       7.5854
    5909       7.7360
    5910       7.5859
    5911       7.5724
    5912       7.9189
    5913       8.0709
    5914       7.0013
    5915       7.3747
    5916       7.1491
    5917       7.0440
    5918       6.9481
    5919       6.5437
    5920       6.9515
    5921       6.8343
    5922       6.8502
    5923       7.0315
    5924       7.0827
    5925       6.4340
    5926       6.7069
    5927       6.9481
    5928       7.0368
    5929       6.9484
    5930       7.2523
    5931       7.2850
    5932       7.1576
    5933       6.9621
    5934       6.6957
    5935       7.0544
    5936       7.0374
    5937       7.3308
    5938       6.9697
    5939       7.1420
    5940       7.2709
    5941       7.3662
    5942       7.7114
    5943       6.8638
    5944       7.5379
    5945       6.8380
    5946       7.2955
    5947       7.1108
    5948       7.4090
    5949       7.8352
    5950       7.0910
    5951       7.8796
    5952       7.5215
    5953       7.5457
    5954       7.2254
    5955       7.2124
    5956       6.9185
    5957       7.2677
    5958       6.9160
    5959       6.6324
    5960       6.6044
    5961       6.3720
    5962       7.2604
    5963       7.1136
    5964       7.2558
    5965       7.4900
    5966       7.5590
    5967       7.1682
    5968       7.1773
    5969       7.0667
    5970       7.8112
    5971       7.2831
    5972       7.5489
    5973       7.4607
    5974       7.3941
    5975       7.4398
    5976       7.0056
    5977       7.3269
    5978       6.8466
    5979       7.1039
    5980       7.4975
    5981       7.3159
    5982       7.2178
    5983       7.3024
    5984       7.5488
    5985       7.6123
    5986       7.4136
    5987       7.3910
    5988       7.8746
    5989       7.9064
    5990       7.6752
    5991       7.9984
    5992       7.9808
    5993       7.7042
    5994       7.3362
    5995       7.2551
    5996       7.2323
    5997       7.3101
    5998       7.3669
    5999       6.6911
    6000       7.1172
    6001       6.8534
    6002       7.3690
    6003       6.9693
    6004       7.1537
    6005       7.0623
    6006       6.8251
    6007       6.9201
    6008       7.0244
    6009       6.9360
    6010       7.1683
    6011       6.7096
    6012       6.8238
    6013       7.1804
    6014       7.1046
    6015       7.2598
    6016       7.0821
    6017       7.0570
    6018       6.6162
    6019       6.8815
    6020       6.8737
    6021       6.8340
    6022       6.5333
    6023       6.7660
    6024       7.3798
    6025       6.5627
    6026       7.0982
    6027       7.5958
    6028       7.2277
    6029       7.1477
    6030       6.9708
    6031       6.9476
    6032       7.0237
    6033       6.8993
    6034       6.9231
    6035       6.9994
    6036       6.9030
    6037       7.1871
    6038       7.1437
    6039       6.8333
    6040       6.7165
    6041       7.0127
    6042       6.8409
    6043       6.6969
    6044       6.3996
    6045       6.4655
    6046       6.8188
    6047       6.8424
    6048       6.9817
    6049       6.8570
    6050       7.2333
    6051       7.2653
    6052       7.1817
    6053       7.3719
    6054       7.2687
    6055       6.9298
    6056       7.2196
    6057       7.1675
    6058       7.0309
    6059       7.1171
    6060       7.4636
    6061       7.1702
    6062       7.2215
    6063       7.5296
    6064       6.8596
    6065       6.7957
    6066       6.9981
    6067       6.8650
    6068       6.3482
    6069       6.9797
    6070       6.6124
    6071       6.8379
    6072       6.8333
    6073       7.1884
    6074       7.4507
    6075       7.4006
    6076       7.0455
    6077       6.9266
    6078       7.7702
    6079       6.9557
    6080       6.9065
    6081       6.3629
    6082       6.8891
    6083       6.9852
    6084       6.7846
    6085       7.1769
    6086       7.5050
    6087       6.9848
    6088       7.2691
    6089       6.9269
    6090       7.0626
    6091       6.6676
    6092       6.9510
    6093       7.0678
    6094       6.6631
    6095       7.2817
    6096       7.1534
    6097       7.5529
    6098       6.8920
    6099       7.1024
    6100       7.1185
    6101       7.0393
    6102       7.1341
    6103       7.2417
    6104       7.0945
    6105       7.2109
    6106       7.0583
    6107       7.2603
    6108       7.1520
    6109       6.8943
    6110       6.9099
    6111       6.8096
    6112       7.5859
    6113       7.7619
    6114       7.4580
    6115       7.2454
    6116       7.5809
    6117       7.6598
    6118       7.9019
    6119       6.9658
    6120       7.5023
    6121       7.0991
    6122       7.2327
    6123       7.2479
    6124       7.3436
    6125       7.1219
    6126       7.1796
    6127       7.4592
    6128       7.4063
    6129       7.0624
    6130       6.2872
    6131       6.5509
    6132       6.3312
    6133       6.5636
    6134       7.1020
    6135       6.5965
    6136       6.9778
    6137       6.8891
    6138       7.0468
    6139       6.7609
    6140       6.8510
    6141       6.8736
    6142       7.0527
    6143       6.9604
    6144       7.2010
    6145       7.1788
    6146       6.7805
    6147       7.3851
    6148       6.9049
    6149       7.3692
    6150       7.8290
    6151       7.2220
    6152       7.0322
    6153       7.3576
    6154       7.2798
    6155       7.4332
    6156       6.7443
    6157       6.6331
    6158       6.6650
    6159       6.9009
    6160       6.9326
    6161       7.1176
    6162       6.6167
    6163       6.3913
    6164       6.1643
    6165       6.8949
    6166       6.8131
    6167       6.9639
    6168       6.9542
    6169       6.7436
    6170       6.9988
    6171       6.5895
    6172       7.3452
    6173       6.6356
    6174       7.4585
    6175       7.2858
    6176       7.3255
    6177       6.8547
    6178       6.6761
    6179       7.2785
    6180       7.3202
    6181       7.4631
    6182       7.6018
    6183       7.3614
    6184       7.1858
    6185       7.6005
    6186       7.3866
    6187       7.9888
    6188       7.6250
    6189       8.1830
    6190       7.4804
    6191       7.5173
    6192       6.9351
    6193       7.7537
    6194       7.4837
    6195       7.4554
    6196       6.8604
    6197       7.4220
    6198       7.0811
    6199       6.4425
    6200       7.0314
    6201       7.2165
    6202       7.0739
    6203       6.8133
    6204       6.7142
    6205       7.2044
    6206       6.9709
    6207       7.4874
    6208       7.2559
    6209       7.0330
    6210       7.4547
    6211       7.7624
    6212       6.8079
    6213       7.5122
    6214       7.2786
    6215       7.6108
    6216       6.9852
    6217       6.6374
    6218       6.8854
    6219       6.8258
    6220       6.9225
    6221       6.8943
    6222       7.2812
    6223       6.9514
    6224       7.0827
    6225       6.9586
    6226       7.2205
    6227       7.0189
    6228       7.0240
    6229       7.0776
    6230       7.1501
    6231       7.1908
    6232       7.1110
    6233       6.6684
    6234       6.8911
    6235       6.8521
    6236       6.9263
    6237       7.3920
    6238       6.6672
    6239       7.3641
    6240       7.4182
    6241       7.2258
    6242       7.3666
    6243       6.8050
    6244       7.1250
    6245       7.2688
    6246       7.0287
    6247       7.0646
    6248       7.4961
    6249       6.3095
    6250       6.4485
    6251       6.8765
    6252       6.9578
    6253       6.4959
    6254       6.4126
    6255       6.7480
    6256       6.5449
    6257       7.3816
    6258       7.2792
    6259       7.2455
    6260       7.4891
    6261       7.2518
    6262       7.1654
    6263       7.4919
    6264       7.0544
    6265       7.4395
    6266       7.0915
    6267       7.4562
    6268       7.6625
    6269       7.1889
    6270       7.1220
    6271       7.0774
    6272       6.8579
    6273       6.7037
    6274       7.2949
    6275       6.6960
    6276       6.2578
    6277       7.0064
    6278       7.5593
    6279       7.4799
    6280       7.0798
    6281       6.5225
    6282       7.1754
    6283       6.4660
    6284       6.9267
    6285       6.9057
    6286       6.9800
    6287       7.1098
    6288       7.5412
    6289       7.1301
    6290       7.0634
    6291       6.7072
    6292       6.7542
    6293       7.0157
    6294       6.7106
    6295       6.7824
    6296       6.8105
    6297       7.0343
    6298       6.8458
    6299       7.0596
    6300       7.0271
    6301       7.1674
    6302       6.5296
    6303       7.1764
    6304       6.9552
    6305       6.6124
    6306       6.4917
    6307       7.0230
    6308       6.5312
    6309       6.8850
    6310       6.3056
    6311       6.5297
    6312       7.0611
    6313       6.7900
    6314       6.6833
    6315       6.3135
    6316       6.7919
    6317       6.4010
    6318       6.8553
    6319       6.8458
    6320       6.4839
    6321       6.9095
    6322       6.5766
    6323       6.9880
    6324       6.6740
    6325       7.1678
    6326       6.6339
    6327       6.7478
    6328       6.4865
    6329       6.7643
    6330       6.4924
    6331       7.0783
    6332       6.4658
    6333       6.5347
    6334       6.1791
    6335       6.8280
    6336       6.1481
    6337       6.7250
    6338       6.8591
    6339       6.6374
    6340       6.5094
    6341       6.7909
    6342       6.3628
    6343       6.1064
    6344       6.5592
    6345       6.2274
    6346       6.8931
    6347       6.6322
    6348       6.1883
    6349       6.1000
    6350       6.1978
    6351       6.4165
    6352       6.7187
    6353       6.0958
    6354       6.5188
    6355       6.4882
    6356       6.0542
    6357       5.8349
    6358       5.9125
    6359       6.1489
    6360       6.2102
    6361       6.5998
    6362       6.2846
    6363       6.6426
    6364       6.5361
    6365       6.5963
    6366       6.4722
    6367       6.7767
    6368       6.8699
    6369       6.2046
    6370       6.1923
    6371       6.5974
    6372       6.9397
    6373       6.7115
    6374       6.2035
    6375       6.0141
    6376       6.6290
    6377       6.1866
    6378       6.3712
    6379       6.5183
    6380       6.2110
    6381       6.7260
    6382       6.5229
    6383       6.2808
    6384       6.4721
    6385       6.8966
    6386       6.7698
    6387       6.9577
    6388       7.4749
    6389       6.7909
    6390       7.3890
    6391       7.0060
    6392       6.8155
    6393       7.0307
    6394       6.6906
    6395       6.2121
    6396       7.1540
    6397       6.6161
    6398       6.2537
    6399       6.7045
    6400       6.4108
    6401       6.1115
    6402       6.1622
    6403       6.8846
    6404       6.6849
    6405       6.4407
    6406       5.9592
    6407       6.4678
    6408       6.3675
    6409       6.0416
    6410       6.5238
    6411       6.5542
    6412       6.4839
    6413       6.1672
    6414       6.0929
    6415       6.3882
    6416       6.3655
    6417       6.0480
    6418       6.8096
    6419       6.4416
    6420       6.4238
    6421       5.8915
    6422       6.1721
    6423       5.9634
    6424       6.4377
    6425       6.0845
    6426       6.6222
    6427       6.2836
    6428       6.2615
    6429       6.4621
    6430       6.2437
    6431       6.4742
    6432       6.6778
    6433       6.5901
    6434       6.8524
    6435       6.8859
    6436       6.7721
    6437       6.9698
    6438       6.9690
    6439       6.8178
    6440       6.7462
    6441       6.7275
    6442       7.2864
    6443       7.3271
    6444       7.3983
    6445       6.9926
    6446       6.4913
    6447       6.6768
    6448       6.8736
    6449       6.8386
    6450       6.7950
    6451       6.7582
    6452       7.0717
    6453       6.8876
    6454       7.0953
    6455       6.9402
    6456       6.5811
    6457       7.1942
    6458       6.6501
    6459       7.0281
    6460       6.9744
    6461       6.8750
    6462       7.1425
    6463       7.0595
    6464       6.6369
    6465       6.9110
    6466       6.7514
    6467       7.0330
    6468       6.6630
    6469       6.8464
    6470       7.0134
    6471       7.1129
    6472       7.2299
    6473       7.9505
    6474       7.4960
    6475       7.6783
    6476       7.8356
    6477       6.9273
    6478       7.1657
    6479       7.1075
    6480       7.3016
    6481       6.9258
    6482       7.2480
    6483       7.9319
    6484       7.2041
    6485       7.5302
    6486       7.5415
    6487       7.8031
    6488       7.3617
    6489       7.4026
    6490       7.1191
    6491       7.5307
    6492       6.9546
    6493       7.2613
    6494       6.8686
    6495       7.4583
    6496       7.0297
    6497       7.3025
    6498       7.2833
    6499       7.4205
    6500       7.4099
    6501       7.1471
    6502       7.4719
    6503       7.2140
    6504       7.0522
    6505       7.5032
    6506       7.7208
    6507       7.4553
    6508       7.3684
    6509       7.1074
    6510       6.5563
    6511       7.1214
    6512       6.8432
    6513       7.2103
    6514       6.7389
    6515       6.6178
    6516       6.7497
    6517       6.5019
    6518       6.5348
    6519       6.4533
    6520       6.9119
    6521       7.1094
    6522       6.3630
    6523       6.3961
    6524       6.5849
    6525       6.6308
    6526       6.2561
    6527       6.1762
    6528       6.5103
    6529       5.8564
    6530       6.5682
    6531       6.3878
    6532       6.8253
    6533       6.0337
    6534       6.2385
    6535       6.6854
    6536       6.7147
    6537       6.7776
    6538       7.0397
    6539       6.7211
    6540       6.7737
    6541       6.8642
    6542       6.4231
    6543       6.4344
    6544       6.6348
    6545       6.6815
    6546       7.1985
    6547       7.6494
    6548       6.5532
    6549       7.1894
    6550       6.3785
    6551       6.2491
    6552       6.6180
    6553       6.9137
    6554       6.6238
    6555       6.9512
    6556       6.6429
    6557       6.6679
    6558       7.0194
    6559       6.6055
    6560       7.0271
    6561       7.0894
    6562       7.2539
    6563       6.5713
    6564       6.7862
    6565       6.8321
    6566       6.8069
    6567       6.7518
    6568       6.6228
    6569       6.3204
    6570       6.1732
    6571       6.3412
    6572       7.2924
    6573       7.4448
    6574       7.0723
    6575       6.8725
    6576       6.4560
    6577       6.9454
    6578       6.5693
    6579       5.9179
    6580       6.4336
    6581       5.8576
    6582       6.1918
    6583       6.0262
    6584       6.3077
    6585       5.9778
    6586       6.1924
    6587       6.4624
    6588       6.2767
    6589       7.0504
    6590       6.7567
    6591       6.7877
    6592       7.2849
    6593       7.1729
    6594       6.7181
    6595       6.4048
    6596       6.4732
    6597       6.4829
    6598       6.7409
    6599       6.9066
    6600       6.9744
    6601       6.9835
    6602       6.9828
    6603       6.4134
    6604       6.6091
    6605       6.9494
    6606       6.5661
    6607       6.6891
    6608       6.2577
    6609       6.7767
    6610       6.5105
    6611       6.9544
    6612       7.1753
    6613       7.0959
    6614       7.1153
    6615       7.2297
    6616       7.2838
    6617       8.0892
    6618       7.3683
    6619       6.8571
    6620       7.6345
    6621       7.1191
    6622       6.6324
    6623       6.8040
    6624       6.7963
    6625       6.7915
    6626       7.3106
    6627       7.6242
    6628       6.7656
    6629       6.9497
    6630       7.2341
    6631       7.3217
    6632       6.5047
    6633       6.5107
    6634       6.4256
    6635       6.8923
    6636       6.4873
    6637       6.2461
    6638       6.4684
    6639       6.6129
    6640       6.3247
    6641       6.8668
    6642       6.4809
    6643       6.5890
    6644       6.9171
    6645       6.9669
    6646       7.0338
    6647       6.7105
    6648       7.2930
    6649       6.7775
    6650       7.2089
    6651       6.8962
    6652       7.0671
    6653       6.5410
    6654       7.6182
    6655       6.5688
    6656       7.2547
    6657       7.1632
    6658       6.9085
    6659       6.9122
    6660       6.8657
    6661       6.9325
    6662       6.7768
    6663       6.0980
    6664       6.7351
    6665       6.9632
    6666       6.4648
    6667       6.8423
    6668       6.8903
    6669       6.6826
    6670       6.8517
    6671       6.5078
    6672       6.4889
    6673       6.6868
    6674       6.6605
    6675       6.5150
    6676       6.9039
    6677       6.8096
    6678       6.8449
    6679       6.3958
    6680       6.2471
    6681       6.2929
    6682       6.5664
    6683       6.6834
    6684       7.3525
    6685       6.4257
    6686       6.4894
    6687       6.5354
    6688       6.6879
    6689       6.5233
    6690       6.7876
    6691       6.4119
    6692       6.9558
    6693       6.2232
    6694       6.7256
    6695       6.5649
    6696       7.2570
    6697       7.1270
    6698       6.8547
    6699       6.6888
    6700       7.3729
    6701       6.9804
    6702       6.9497
    6703       6.8397
    6704       7.2488
    6705       7.3216
    6706       6.8470
    6707       6.6112
    6708       6.7787
    6709       6.6976
    6710       6.7917
    6711       7.0279
    6712       6.5307
    6713       6.5552
    6714       6.4189
    6715       6.4853
    6716       7.0118
    6717       6.7576
    6718       6.7727
    6719       6.5082
    6720       6.5223
    6721       6.7735
    6722       6.4740
    6723       6.8090
    6724       6.8836
    6725       5.9200
    6726       6.0810
    6727       6.4160
    6728       6.5078
    6729       6.3984
    6730       6.3816
    6731       6.4549
    6732       6.5897
    6733       6.5914
    6734       6.9804
    6735       7.0935
    6736       7.2199
    6737       7.1966
    6738       6.7625
    6739       7.2554
    6740       7.1063
    6741       6.9227
    6742       6.6262
    6743       6.5200
    6744       7.0367
    6745       6.9241
    6746       6.8952
    6747       7.0608
    6748       6.7016
    6749       6.9241
    6750       6.9070
    6751       6.7245
    6752       6.5495
    6753       6.9690
    6754       6.7129
    6755       6.6792
    6756       6.5169
    6757       6.9974
    6758       6.8025
    6759       6.9743
    6760       6.9021
    6761       6.9062
    6762       7.5044
    6763       6.8231
    6764       6.9156
    6765       6.9276
    6766       7.1106
    6767       7.1852
    6768       7.2583
    6769       7.6837
    6770       7.0710
    6771       7.7204
    6772       6.8554
    6773       7.2302
    6774       7.1585
    6775       6.5858
    6776       7.1012
    6777       6.8859
    6778       7.2191
    6779       6.6562
    6780       6.9707
    6781       7.1822
    6782       6.9494
    6783       7.1251
    6784       6.9988
    6785       7.0851
    6786       6.8514
    6787       6.7280
    6788       6.5441
    6789       6.6163
    6790       6.9867
    6791       7.2573
    6792       6.7045
    6793       7.1756
    6794       6.7664
    6795       7.2691
    6796       7.0074
    6797       6.9760
    6798       6.9706
    6799       6.8710
    6800       6.9692
    6801       6.8989
    6802       7.4160
    6803       6.3220
    6804       7.1891
    6805       6.5586
    6806       7.2277
    6807       6.8975
    6808       7.2410
    6809       7.4854
    6810       7.3045
    6811       7.3682
    6812       6.9496
    6813       7.1646
    6814       7.0000
    6815       6.8164
    6816       7.0398
    6817       7.2766
    6818       7.1122
    6819       7.1910
    6820       7.4897
    6821       7.4993
    6822       7.3044
    6823       7.4246
    6824       6.9112
    6825       7.1599
    6826       7.0536
    6827       7.0676
    6828       7.1826
    6829       7.0975
    6830       7.4354
    6831       7.1293
    6832       7.1847
    6833       7.0644
    6834       7.1005
    6835       7.2477
    6836       7.3051
    6837       7.2523
    6838       6.9172
    6839       7.0002
    6840       6.6228
    6841       6.8757
    6842       6.7660
    6843       6.5027
    6844       6.9056
    6845       6.6225
    6846       7.0169
    6847       7.1495
    6848       7.0528
    6849       6.6806
    6850       6.9855
    6851       6.8731
    6852       6.8303
    6853       6.9459
    6854       7.0860
    6855       6.5548
    6856       6.4250
    6857       6.8204
    6858       6.9441
    6859       6.6539
    6860       6.6437
    6861       6.9190
    6862       6.6485
    6863       6.8366
    6864       7.0315
    6865       7.0560
    6866       7.2824
    6867       7.5249
    6868       6.8662
    6869       7.4269
    6870       7.1550
    6871       6.3910
    6872       6.7761
    6873       6.4264
    6874       6.4340
    6875       6.7684
    6876       8.0394
    6877       7.5255
    6878       7.3625
    6879       8.0247
    6880       7.4195
    6881       7.3342
    6882       7.3141
    6883       7.6954
    6884       7.4086
    6885       7.8045
    6886       7.4895
    6887       7.5610
    6888       7.3485
    6889       7.7259
    6890       7.8154
    6891       7.5181
    6892       7.1986
    6893       7.9130
    6894       7.8780
    6895       8.2433
    6896       7.6812
    6897       7.6740
    6898       7.6048
    6899       7.3797
    6900       6.9727
    6901       7.2113
    6902       7.4513
    6903       7.2387
    6904       6.9615
    6905       6.9824
    6906       7.6498
    6907       7.3503
    6908       7.0291
    6909       7.1807
    6910       7.4599
    6911       7.4908
    6912       7.0786
    6913       7.2067
    6914       7.1795
    6915       6.8920
    6916       7.5630
    6917       7.6061
    6918       7.2924
    6919       7.0406
    6920       7.1146
    6921       7.0936
    6922       7.7421
    6923       7.0347
    6924       7.0463
    6925       7.0871
    6926       7.2416
    6927       6.8847
    6928       7.5385
    6929       7.0588
    6930       7.2270
    6931       7.3291
    6932       7.4569
    6933       7.2904
    6934       7.5334
    6935       7.0477
    6936       7.4045
    6937       7.2972
    6938       7.3346
    6939       7.1776
    6940       7.2061
    6941       7.1543
    6942       6.8747
    6943       7.0715
    6944       6.6644
    6945       7.2516
    6946       7.0984
    6947       7.0693
    6948       7.0138
    6949       7.1025
    6950       7.3037
    6951       7.6026
    6952       7.0147
    6953       7.4487
    6954       7.7500
    6955       7.6743
    6956       7.9435
    6957       7.9506
    6958       8.3327
    6959       7.7846
    6960       7.7434
    6961       7.7339
    6962       7.8041
    6963       7.4086
    6964       7.5652
    6965       7.3446
    6966       7.3521
    6967       7.1046
    6968       7.5568
    6969       6.9547
    6970       7.1532
    6971       7.3871
    6972       7.1243
    6973       7.1106
    6974       7.2115
    6975       7.4962
    6976       7.3579
    6977       6.8920
    6978       7.1111
    6979       7.0180
    6980       6.8703
    6981       7.1623
    6982       6.6251
    6983       6.5646
    6984       6.8465
    6985       6.7798
    6986       6.7893
    6987       7.7563
    6988       7.0875
    6989       6.5649
    6990       6.6193
    6991       7.5138
    6992       7.3596
    6993       7.4284
    6994       7.5034
    6995       7.0789
    6996       7.0765
    6997       6.9349
    6998       6.8870
    6999       6.4410
    7000       6.4587
    7001       6.7909
    7002       6.4316
    7003       6.6340
    7004       6.7241
    7005       7.3493
    7006       6.9330
    7007       6.6657
    7008       7.2004
    7009       7.1674
    7010       7.1226
    7011       6.8435
    7012       7.1634
    7013       6.7408
    7014       7.3157
    7015       6.7363
    7016       6.7174
    7017       6.9169
    7018       7.0030
    7019       7.4563
    7020       6.8819
    7021       6.8825
    7022       6.8731
    7023       6.9684
    7024       7.1382
    7025       6.3630
    7026       6.4804
    7027       6.7625
    7028       6.7515
    7029       6.9048
    7030       6.3997
    7031       7.4537
    7032       6.7367
    7033       6.9160
    7034       7.0919
    7035       7.2592
    7036       6.7391
    7037       6.5846
    7038       6.6602
    7039       7.2915
    7040       6.9804
    7041       7.2455
    7042       7.3467
    7043       6.5574
    7044       7.5706
    7045       6.7272
    7046       6.5588
    7047       6.7322
    7048       6.1275
    7049       6.3087
    7050       6.8699
    7051       6.2372
    7052       6.5922
    7053       6.4287
    7054       6.6667
    7055       6.5829
    7056       6.6881
    7057       6.4658
    7058       6.3273
    7059       6.6785
    7060       6.4701
    7061       6.3227
    7062       7.2931
    7063       6.4789
    7064       6.6951
    7065       7.0684
    7066       7.3169
    7067       6.5373
    7068       6.9215
    7069       6.8292
    7070       6.5865
    7071       6.9296
    7072       6.4274
    7073       7.0734
    7074       6.9965
    7075       7.3923
    7076       7.2932
    7077       6.9906
    7078       7.1170
    7079       7.6313
    7080       7.2060
    7081       7.0331
    7082       7.0350
    7083       6.7946
    7084       7.0385
    7085       7.2011
    7086       7.1506
    7087       6.7126
    7088       6.2745
    7089       6.6321
    7090       7.0283
    7091       7.2904
    7092       7.0780
    7093       7.2148
    7094       6.7412
    7095       7.1882
    7096       7.2441
    7097       7.0788
    7098       7.1895
    7099       7.4971
    7100       7.2926
    7101       7.5957
    7102       7.2940
    7103       7.6647
    7104       7.2038
    7105       6.8710
    7106       6.8624
    7107       7.0799
    7108       7.6369
    7109       7.0113
    7110       7.4013
    7111       7.0320
    7112       7.2812
    7113       7.3044
    7114       7.0397
    7115       7.1415
    7116       7.0331
    7117       7.5891
    7118       7.3978
    7119       7.3075
    7120       7.2900
    7121       7.2231
    7122       7.4114
    7123       6.6832
    7124       7.5227
    7125       7.0039
    7126       7.0527
    7127       6.9647
    7128       7.6045
    7129       6.9892
    7130       7.2587
    7131       6.8870
    7132       7.2566
    7133       7.7556
    7134       7.3704
    7135       7.8300
    7136       6.9547
    7137       7.7767
    7138       8.0425
    7139       7.7810
    7140       7.1432
    7141       7.3437
    7142       7.0897
    7143       7.5291
    7144       6.9287
    7145       7.4776
    7146       7.1861
    7147       7.3855
    7148       7.3677
    7149       7.3614
    7150       7.5473
    7151       6.8984
    7152       7.3341
    7153       7.1979
    7154       7.2218
    7155       6.9797
    7156       7.0240
    7157       6.7731
    7158       6.7528
    7159       6.9607
    7160       7.5666
    7161       7.0236
    7162       6.8507
    7163       6.8928
    7164       7.1943
    7165       7.2839
    7166       7.1608
    7167       6.7770
    7168       7.2701
    7169       6.9236
    7170       7.4743
    7171       7.2687
    7172       7.2555
    7173       6.9699
    7174       7.1877
    7175       7.1583
    7176       6.9856
    7177       7.5646
    7178       7.1573
    7179       7.0930
    7180       7.3219
    7181       7.0988
    7182       7.2864
    7183       7.4318
    7184       7.3911
    7185       7.6310
    7186       8.1827
    7187       7.7663
    7188       7.3886
    7189       7.3861
    7190       7.1214
    7191       7.2808
    7192       7.1632
    7193       6.9132
    7194       7.0040
    7195       7.1989
    7196       7.8163
    7197       7.6261
    7198       7.0742
    7199       7.4478
    7200       7.0938
    7201       7.2683
    7202       6.5938
    7203       7.1304
    7204       6.7425
    7205       6.8044
    7206       6.7173
    7207       6.6364
    7208       6.4807
    7209       6.9840
    7210       7.0997
    7211       7.2716
    7212       6.5634
    7213       7.4949
    7214       6.9816
    7215       7.1156
    7216       7.1177
    7217       7.2114
    7218       7.2219
    7219       7.5657
    7220       6.9151
    7221       7.3213
    7222       7.0696
    7223       7.1059
    7224       7.2006
    7225       7.5806
    7226       6.9597
    7227       7.4523
    7228       7.1707
    7229       7.0525
    7230       7.4856
    7231       7.6242
    7232       7.3947
    7233       7.4836
    7234       7.1399
    7235       7.7998
    7236       6.9329
    7237       7.0400
    7238       7.3534
    7239       7.0339
    7240       7.4032
    7241       7.1363
    7242       6.9044
    7243       7.1962
    7244       6.8343
    7245       6.5608
    7246       6.4141
    7247       6.3337
    7248       6.5399
    7249       6.3098
    7250       6.1905
    7251       6.5266
    7252       7.1436
    7253       7.5658
    7254       7.6870
    7255       7.1937
    7256       6.8224
    7257       6.9095
    7258       7.1873
    7259       6.6358
    7260       6.8855
    7261       6.8423
    7262       6.6649
    7263       6.7281
    7264       6.6576
    7265       6.8669
    7266       7.1187
    7267       6.8172
    7268       6.7952
    7269       7.1183
    7270       6.6856
    7271       6.7370
    7272       7.0862
    7273       6.7265
    7274       6.7951
    7275       6.6554
    7276       6.7432
    7277       7.2616
    7278       7.0529
    7279       6.3158
    7280       6.6862
    7281       6.3342
    7282       5.8831
    7283       6.0391
    7284       5.7024
    7285       6.5051
    7286       6.6961
    7287       6.9255
    7288       6.6635
    7289       6.9034
    7290       6.5548
    7291       6.6176
    7292       6.3825
    7293       6.6240
    7294       6.8303
    7295       6.7324
    7296       6.7311
    7297       6.5393
    7298       6.4676
    7299       6.6864
    7300       6.5914
    7301       6.7039
    7302       6.3611
    7303       6.6649
    7304       6.7238
    7305       7.4243
    7306       7.2254
    7307       6.5646
    7308       6.9586
    7309       6.8197
    7310       6.8901
    7311       6.7445
    7312       7.0602
    7313       6.9754
    7314       6.7190
    7315       7.0314
    7316       7.4313
    7317       7.1656
    7318       7.3298
    7319       7.2594
    7320       6.9240
    7321       6.7963
    7322       6.4610
    7323       7.1358
    7324       6.6348
    7325       7.0167
    7326       6.9300
    7327       6.9211
    7328       7.2085
    7329       7.4703
    7330       7.2023
    7331       7.5473
    7332       6.9160
    7333       7.1803
    7334       7.1492
    7335       6.7278
    7336       6.7019
    7337       6.7047
    7338       7.2469
    7339       6.7312
    7340       6.7640
    7341       6.7386
    7342       7.0402
    7343       7.1866
    7344       7.1290
    7345       7.3830
    7346       7.0117
    7347       6.7392
    7348       6.8631
    7349       6.6191
    7350       6.7870
    7351       6.4435
    7352       6.3218
    7353       6.4322
    7354       6.4608
    7355       6.7664
    7356       6.5177
    7357       6.5513
    7358       6.4624
    7359       6.3782
    7360       6.6175
    7361       6.2281
    7362       6.5741
    7363       6.5082
    7364       6.2101
    7365       6.4052
    7366       6.8820
    7367       6.8763
    7368       6.0358
    7369       6.8195
    7370       6.8802
    7371       6.3180
    7372       6.8154
    7373       6.5239
    7374       6.0732
    7375       6.2974
    7376       6.6570
    7377       6.3441
    7378       6.5210
    7379       6.5412
    7380       6.3184
    7381       6.6460
    7382       6.5354
    7383       6.6747
    7384       7.1725
    7385       6.9386
    7386       6.2440
    7387       7.3849
    7388       6.7376
    7389       6.8270
    7390       7.2352
    7391       6.7460
    7392       6.8537
    7393       6.3024
    7394       6.7106
    7395       6.4065
    7396       6.9673
    7397       6.7240
    7398       6.8962
    7399       6.6129
    7400       6.8991
    7401       6.9536
    7402       6.6879
    7403       6.9251
    7404       6.9610
    7405       6.9290
    7406       6.9246
    7407       6.6435
    7408       7.3924
    7409       7.2791
    7410       7.7524
    7411       7.0675
    7412       6.9307
    7413       6.6843
    7414       7.0626
    7415       6.6636
    7416       6.6113
    7417       6.5268
    7418       6.4655
    7419       6.3664
    7420       6.5268
    7421       6.6122
    7422       6.5446
    7423       6.7778
    7424       6.4982
    7425       6.4474
    7426       7.0773
    7427       6.7906
    7428       7.2245
    7429       6.6147
    7430       6.8652
    7431       6.7560
    7432       6.8043
    7433       6.7330
    7434       6.7839
    7435       7.0868
    7436       6.7917
    7437       6.9458
    7438       6.4519
    7439       6.6827
    7440       6.3193
    7441       6.7691
    7442       6.6614
    7443       6.8959
    7444       6.3323
    7445       6.8882
    7446       6.6571
    7447       6.7874
    7448       6.5547
    7449       6.4863
    7450       6.3365
    7451       6.6616
    7452       6.9138
    7453       7.1274
    7454       6.3529
    7455       6.7438
    7456       6.7400
    7457       6.9970
    7458       7.4219
    7459       6.8877
    7460       6.4494
    7461       6.5011
    7462       7.1626
    7463       6.7296
    7464       7.2292
    7465       7.2553
    7466       7.1530
    7467       6.7456
    7468       7.2151
    7469       6.8234
    7470       7.0635
    7471       6.3572
    7472       6.5655
    7473       7.0463
    7474       6.6933
    7475       7.1374
    7476       6.3781
    7477       7.1485
    7478       6.7965
    7479       7.0135
    7480       7.0931
    7481       6.8063
    7482       6.8641
    7483       6.8001
    7484       6.5256
    7485       6.8858
    7486       6.4037
    7487       6.7202
    7488       7.0413
    7489       7.2841
    7490       6.8424
    7491       7.2889
    7492       6.7323
    7493       6.5260
    7494       6.8926
    7495       6.8264
    7496       6.4837
    7497       6.7587
    7498       6.4979
    7499       6.6206
    7500       6.7029
    7501       6.9459
    7502       7.0095
    7503       6.9297
    7504       7.2824
    7505       6.9334
    7506       6.7857
    7507       6.9631
    7508       7.0330
    7509       6.8805
    7510       6.6438
    7511       6.9800
    7512       6.6068
    7513       7.1882
    7514       7.1190
    7515       6.8070
    7516       7.3474
    7517       6.5677
    7518       7.0288
    7519       6.8869
    7520       7.3281
    7521       7.0282
    7522       7.3376
    7523       7.5310
    7524       7.1485
    7525       7.2342
    7526       7.2761
    7527       7.1446
    7528       6.8733
    7529       7.2294
    7530       7.5883
    7531       7.3703
    7532       7.3000
    7533       7.5069
    7534       7.7644
    7535       7.4613
    7536       7.2519
    7537       7.0287
    7538       7.1878
    7539       7.0772
    7540       7.2883
    7541       7.2433
    7542       7.3232
    7543       7.2935
    7544       7.3923
    7545       7.0145
    7546       7.3072
    7547       7.8110
    7548       7.1003
    7549       7.4490
    7550       6.8589
    7551       6.8149
    7552       7.6625
    7553       6.8962
    7554       7.0963
    7555       6.3694
    7556       7.0098
    7557       6.4616
    7558       7.2868
    7559       6.7849
    7560       6.6281
    7561       6.6674
    7562       6.0446
    7563       6.6207
    7564       6.4211
    7565       6.2866
    7566       6.2614
    7567       6.1483
    7568       6.3353
    7569       6.3470
    7570       6.5919
    7571       6.6027
    7572       6.6443
    7573       6.7499
    7574       6.7681
    7575       6.2470
    7576       5.9206
    7577       6.6547
    7578       6.1098
    7579       6.4539
    7580       5.9849
    7581       6.1027
    7582       5.9856
    7583       6.3414
    7584       6.8477
    7585       6.4866
    7586       6.0447
    7587       6.4736
    7588       6.4760
    7589       6.5909
    7590       5.9283
    7591       6.3418
    7592       6.5844
    7593       6.4652
    7594       6.9130
    7595       6.4151
    7596       6.4347
    7597       6.9056
    7598       6.1888
    7599       5.9780
    7600       6.1783
    7601       6.3280
    7602       6.4571
    7603       6.3284
    7604       6.2463
    7605       6.1760
    7606       6.4696
    7607       6.6226
    7608       6.4377
    7609       6.8030
    7610       6.4622
    7611       6.1360
    7612       6.4981
    7613       6.9749
    7614       6.7200
    7615       6.6352
    7616       7.0544
    7617       7.3192
    7618       6.5297
    7619       7.2283
    7620       6.4583
    7621       6.3409
    7622       6.4349
    7623       6.6512
    7624       6.5845
    7625       6.7915
    7626       6.6108
    7627       6.5269
    7628       6.8018
    7629       6.4621
    7630       6.3336
    7631       6.5564
    7632       6.4742
    7633       6.6375
    7634       6.5643
    7635       6.8590
    7636       6.7494
    7637       6.3831
    7638       6.5146
    7639       6.4019
    7640       6.2474
    7641       6.3638
    7642       6.1184
    7643       6.3339
    7644       5.9417
    7645       6.4050
    7646       6.5222
    7647       6.4189
    7648       6.7113
    7649       6.2801
    7650       5.9588
    7651       6.2577
    7652       6.4615
    7653       6.2235
    7654       6.2876
    7655       6.5036
    7656       6.5825
    7657       6.7847
    7658       6.2556
    7659       6.6042
    7660       6.7359
    7661       7.2171
    7662       6.9294
    7663       6.9688
    7664       6.8626
    7665       6.3030
    7666       6.3517
    7667       6.5830
    7668       6.2204
    7669       6.6652
    7670       6.1407
    7671       6.6779
    7672       6.9771
    7673       6.4568
    7674       6.5134
    7675       6.3411
    7676       6.6874
    7677       6.3934
    7678       7.1504
    7679       6.4949
    7680       6.1386
    7681       6.6388
    7682       6.5501
    7683       6.8897
    7684       6.2601
    7685       7.1331
    7686       6.7892
    7687       6.7201
    7688       6.6847
    7689       6.7191
    7690       6.9045
    7691       7.0046
    7692       7.0255
    7693       7.0304
    7694       6.7913
    7695       6.7451
    7696       6.3356
    7697       6.7406
    7698       6.5379
    7699       6.5747
    7700       6.3583
    7701       6.3895
    7702       6.9224
    7703       6.7870
    7704       6.8757
    7705       6.7378
    7706       6.5822
    7707       6.7367
    7708       6.6413
    7709       6.6268
    7710       6.3725
    7711       6.6179
    7712       6.6521
    7713       6.8418
    7714       6.7449
    7715       6.1142
    7716       6.3826
    7717       6.1500
    7718       6.5444
    7719       6.4308
    7720       6.6455
    7721       7.0383
    7722       7.0921
    7723       6.0654
    7724       6.1233
    7725       6.8143
    7726       6.4106
    7727       6.1883
    7728       6.0751
    7729       5.7841
    7730       6.2550
    7731       6.4851
    7732       6.1542
    7733       6.6631
    7734       7.0644
    7735       6.7527
    7736       6.9176
    7737       6.7913
    7738       6.4523
    7739       6.7315
    7740       6.6503
    7741       6.2626
    7742       6.8926
    7743       6.5773
    7744       6.6521
    7745       6.2603
    7746       6.5141
    7747       6.2651
    7748       5.9891
    7749       6.1750
    7750       6.3748
    7751       6.5936
    7752       6.7234
    7753       6.9105
    7754       7.2001
    7755       7.1079
    7756       7.0610
    7757       7.6716
    7758       7.0599
    7759       7.4702
    7760       7.1791
    7761       7.3620
    7762       7.4060
    7763       7.2465
    7764       7.4046
    7765       6.6866
    7766       7.0010
    7767       7.1565
    7768       6.9971
    7769       6.5705
    7770       7.2104
    7771       7.0986
    7772       7.0399
    7773       7.1584
    7774       7.3143
    7775       6.8888
    7776       7.6700
    7777       7.4368
    7778       6.9098
    7779       7.1760
    7780       7.5434
    7781       7.3389
    7782       6.7926
    7783       6.6226
    7784       7.5056
    7785       7.5302
    7786       7.5104
    7787       7.0644
    7788       7.0755
    7789       6.6965
    7790       6.8099
    7791       6.8521
    7792       7.1832
    7793       7.1021
    7794       7.7585
    7795       7.3248
    7796       7.1271
    7797       7.5081
    7798       6.9892
    7799       6.9022
    7800       7.2370
    7801       7.3763
    7802       7.4496
    7803       6.8800
    7804       6.9739
    7805       7.0087
    7806       7.1157
    7807       6.4889
    7808       7.0198
    7809       7.3849
    7810       6.8259
    7811       6.9535
    7812       6.8903
    7813       6.9503
    7814       7.2871
    7815       7.2864
    7816       7.0847
    7817       7.4935
    7818       7.6487
    7819       7.2995
    7820       7.7954
    7821       7.3230
    7822       7.4358
    7823       7.3148
    7824       6.9992
    7825       7.6307
    7826       7.1999
    7827       7.1754
    7828       7.4797
    7829       7.0916
    7830       7.3107
    7831       7.0998
    7832       7.0547
    7833       7.2928
    7834       6.8574
    7835       7.5198
    7836       7.5310
    7837       7.2854
    7838       7.4775
    7839       6.7769
    7840       6.8396
    7841       6.8360
    7842       7.4663
    7843       6.7763
    7844       6.6885
    7845       7.0078
    7846       7.1825
    7847       6.6556
    7848       7.4584
    7849       7.0641
    7850       7.4459
    7851       6.9111
    7852       6.9658
    7853       7.0170
    7854       6.9789
    7855       6.9536
    7856       6.8485
    7857       6.4262
    7858       6.7100
    7859       7.5869
    7860       7.1841
    7861       7.0019
    7862       7.1402
    7863       6.8695
    7864       7.0753
    7865       7.0597
    7866       7.4069
    7867       7.3189
    7868       6.9702
    7869       6.8601
    7870       6.5669
    7871       7.0496
    7872       6.8908
    7873       6.7741
    7874       7.4768
    7875       7.0100
    7876       7.3700
    7877       6.5798
    7878       6.9173
    7879       6.6994
    7880       6.6400
    7881       6.7340
    7882       6.5760
    7883       7.1553
    7884       7.0717
    7885       6.7060
    7886       6.9680
    7887       7.1485
    7888       6.6955
    7889       6.8644
    7890       6.7955
    7891       6.8257
    7892       6.9224
    7893       6.3450
    7894       6.9058
    7895       6.0130
    7896       6.3513
    7897       6.4566
    7898       6.2977
    7899       6.7811
    7900       6.9979
    7901       7.2771
    7902       7.2069
    7903       6.7566
    7904       6.8009
    7905       6.8109
    7906       6.7629
    7907       6.3978
    7908       6.7356
    7909       6.9839
    7910       7.2408
    7911       6.5454
    7912       6.8862
    7913       6.5157
    7914       6.5942
    7915       6.7351
    7916       6.9286
    7917       6.7744
    7918       6.6409
    7919       6.7442
    7920       6.6980
    7921       6.8138
    7922       6.9963
    7923       6.9460
    7924       6.6122
    7925       7.1188
    7926       7.1181
    7927       7.5390
    7928       6.8010
    7929       7.6993
    7930       6.8647
    7931       7.2403
    7932       7.2393
    7933       7.3504
    7934       7.8470
    7935       7.5644
    7936       7.6801
    7937       7.2005
    7938       6.7804
    7939       6.8022
    7940       7.0405
    7941       7.0052
    7942       7.1755
    7943       7.2142
    7944       7.1302
    7945       7.5316
    7946       7.8530
    7947       7.1919
    7948       7.2179
    7949       7.1289
    7950       6.9362
    7951       6.4361
    7952       7.0132
    7953       6.6791
    7954       6.7422
    7955       6.7034
    7956       6.7932
    7957       6.6653
    7958       6.0226
    7959       6.6794
    7960       6.6708
    7961       6.4388
    7962       6.4738
    7963       7.1206
    7964       7.0901
    7965       7.3830
    7966       7.0845
    7967       6.7883
    7968       7.1155
    7969       7.1326
    7970       7.0557
    7971       6.9171
    7972       6.7125
    7973       6.6037
    7974       6.8674
    7975       6.5877
    7976       6.3474
    7977       7.0490
    7978       6.5293
    7979       6.1971
    7980       6.5567
    7981       6.6582
    7982       6.8687
    7983       6.9883
    7984       6.8686
    7985       6.8870
    7986       6.8224
    7987       6.7215
    7988       6.5918
    7989       6.9748
    7990       6.8035
    7991       7.1149
    7992       6.8386
    7993       6.8754
    7994       7.0856
    7995       6.4770
    7996       6.6579
    7997       6.7172
    7998       6.6797
    7999       7.1151
    8000       7.1602
    8001       7.1867
    8002       6.8458
    8003       6.8129
    8004       7.3583
    8005       7.2510
    8006       7.1183
    8007       7.6957
    8008       7.1129
    8009       7.3725
    8010       6.8721
    8011       7.6711
    8012       7.3300
    8013       7.0455
    8014       6.5849
    8015       6.9641
    8016       6.8081
    8017       7.3204
    8018       7.0551
    8019       6.9927
    8020       6.7978
    8021       6.8576
    8022       6.4524
    8023       6.6077
    8024       6.8210
    8025       7.1241
    8026       7.3404
    8027       7.0055
    8028       6.8480
    8029       6.7782
    8030       6.6698
    8031       6.8334
    8032       6.6484
    8033       6.8316
    8034       6.7063
    8035       6.8033
    8036       6.3247
    8037       6.5888
    8038       6.5133
    8039       6.7698
    8040       6.7059
    8041       6.5195
    8042       6.7384
    8043       7.1725
    8044       6.7978
    8045       6.7587
    8046       6.7928
    8047       6.6649
    8048       6.7294
    8049       6.4706
    8050       7.0806
    8051       6.7726
    8052       6.6245
    8053       7.0661
    8054       6.9818
    8055       7.0761
    8056       6.9307
    8057       6.7582
    8058       7.0626
    8059       7.2608
    8060       6.9116
    8061       6.8303
    8062       6.4952
    8063       7.0589
    8064       6.7502
    8065       7.2092
    8066       6.7059
    8067       6.8016
    8068       7.1180
    8069       7.5511
    8070       7.2187
    8071       7.1130
    8072       6.5823
    8073       7.4533
    8074       7.0620
    8075       6.7162
    8076       6.9298
    8077       6.9853
    8078       7.0331
    8079       6.7857
    8080       7.0069
    8081       6.6307
    8082       6.6307
    8083       6.5493
    8084       6.5085
    8085       6.7983
    8086       6.9213
    8087       6.4761
    8088       5.9844
    8089       6.1891
    8090       5.7769
    8091       6.3090
    8092       6.0589
    8093       6.5115
    8094       6.5352
    8095       6.4938
    8096       5.8483
    8097       6.1348
    8098       6.0695
    8099       6.7532
    8100       7.0267
    8101       6.8861
    8102       7.1200
    8103       6.5310
    8104       6.7041
    8105       6.5399
    8106       6.5395
    8107       6.6595
    8108       7.2006
    8109       6.8311
    8110       6.3598
    8111       7.0324
    8112       6.7802
    8113       6.9395
    8114       6.9009
    8115       6.8778
    8116       6.7282
    8117       6.8422
    8118       7.2039
    8119       7.0380
    8120       6.4612
    8121       6.6945
    8122       6.1953
    8123       6.3015
    8124       7.0729
    8125       6.5444
    8126       6.4545
    8127       6.9068
    8128       6.2798
    8129       7.1172
    8130       7.2919
    8131       6.8521
    8132       6.5876
    8133       6.9511
    8134       6.9127
    8135       7.4925
    8136       6.7901
    8137       7.4344
    8138       7.5639
    8139       7.7619
    8140       7.3412
    8141       7.3597
    8142       7.0934
    8143       7.1864
    8144       7.1317
    8145       7.5966
    8146       7.3019
    8147       7.9031
    8148       8.1677
    8149       8.3177
    8150       7.7319
    8151       7.7627
    8152       7.3538
    8153       7.2357
    8154       7.2649
    8155       6.7357
    8156       6.7935
    8157       7.1942
    8158       6.3099
    8159       6.5835
    8160       6.5253
    8161       6.5727
    8162       6.2692
    8163       6.3568
    8164       6.5205
    8165       6.5892
    8166       6.4513
    8167       6.6726
    8168       6.7880
    8169       7.0265
    8170       6.6306
    8171       6.7152
    8172       7.1152
    8173       6.2876
    8174       6.0847
    8175       6.5583
    8176       6.9389
    8177       7.1269
    8178       6.3122
    8179       7.0825
    8180       6.5685
    8181       6.4503
    8182       6.4633
    8183       6.2046
    8184       6.7279
    8185       6.4026
    8186       6.6777
    8187       6.5284
    8188       6.3848
    8189       6.3926
    8190       6.6683
    8191       6.3783
    8192       6.2758
    8193       6.8999
    8194       6.8361
    8195       7.0064
    8196       6.7170
    8197       7.0176
    8198       6.8798
    8199       7.2086
    8200       6.6524
    8201       7.1557
    8202       7.1398
    8203       6.8931
    8204       6.8584
    8205       6.8130
    8206       6.9235
    8207       6.3912
    8208       7.0647
    8209       6.8314
    8210       6.7308
    8211       6.0944
    8212       6.5785
    8213       6.2325
    8214       6.5286
    8215       6.3498
    8216       6.9809
    8217       6.4975
    8218       6.9694
    8219       6.4014
    8220       6.6230
    8221       6.2168
    8222       5.9353
    8223       6.6510
    8224       6.4614
    8225       6.0204
    8226       6.3781
    8227       6.8621
    8228       6.4148
    8229       6.0696
    8230       6.0703
    8231       6.2572
    8232       5.9780
    8233       6.5436
    8234       6.3038
    8235       6.7742
    8236       6.2052
    8237       5.9144
    8238       6.3425
    8239       6.3889
    8240       5.8170
    8241       6.4057
    8242       6.5048
    8243       6.2638
    8244       6.7518
    8245       6.1285
    8246       6.8173
    8247       6.1801
    8248       6.6425
    8249       6.5344
    8250       6.6937
    8251       6.7188
    8252       6.4002
    8253       6.7485
    8254       6.3024
    8255       7.0543
    8256       6.6227
    8257       6.5685
    8258       6.3226
    8259       6.5952
    8260       6.4983
    8261       6.4991
    8262       6.8783
    8263       6.3880
    8264       6.1138
    8265       6.1393
    8266       6.0898
    8267       5.9887
    8268       6.6554
    8269       6.2620
    8270       6.1105
    8271       5.9972
    8272       5.9710
    8273       6.5182
    8274       6.2315
    8275       6.6067
    8276       6.6051
    8277       6.4523
    8278       6.7190
    8279       6.7463
    8280       5.8486
    8281       6.1563
    8282       6.5640
    8283       6.6223
    8284       6.7480
    8285       6.7260
    8286       6.5321
    8287       6.7002
    8288       7.2696
    8289       7.3116
    8290       6.6047
    8291       7.0454
    8292       6.5202
    8293       6.2602
    8294       6.2644
    8295       6.4149
    8296       6.2886
    8297       5.8057
    8298       6.2268
    8299       5.9893
    8300       6.2870
    8301       6.2579
    8302       6.7696
    8303       6.3214
    8304       6.3436
    8305       6.2695
    8306       6.0799
    8307       6.0574
    8308       6.8649
    8309       6.2278
    8310       6.3321
    8311       6.2733
    8312       6.1794
    8313       6.6886
    8314       6.9237
    8315       6.6067
    8316       6.4010
    8317       6.5020
    8318       6.6499
    8319       6.5048
    8320       6.8994
    8321       6.5469
    8322       6.6823
    8323       6.8623
    8324       7.0394
    8325       6.0939
    8326       6.4875
    8327       6.7228
    8328       6.7321
    8329       6.9441
    8330       6.9193
    8331       6.2774
    8332       6.5193
    8333       6.3005
    8334       6.4351
    8335       6.2704
    8336       6.5139
    8337       6.5169
    8338       6.2154
    8339       6.6743
    8340       5.9167
    8341       7.0301
    8342       6.1524
    8343       6.4525
    8344       6.4626
    8345       6.2478
    8346       6.1969
    8347       6.1091
    8348       6.0133
    8349       6.4938
    8350       6.3802
    8351       5.9070
    8352       7.0920
    8353       6.5296
    8354       6.7024
    8355       6.5814
    8356       7.0754
    8357       6.8746
    8358       6.8603
    8359       6.7249
    8360       7.1502
    8361       6.7888
    8362       6.8481
    8363       7.4275
    8364       6.6375
    8365       6.9386
    8366       7.2497
    8367       6.3649
    8368       7.2917
    8369       6.9670
    8370       7.0260
    8371       7.0912
    8372       7.3680
    8373       7.0448
    8374       6.7748
    8375       6.6485
    8376       6.3645
    8377       6.9507
    8378       6.9401
    8379       6.7431
    8380       5.9031
    8381       6.0580
    8382       6.0221
    8383       6.2178
    8384       6.5187
    8385       6.7128
    8386       6.7017
    8387       6.7047
    8388       6.8453
    8389       6.5487
    8390       7.0201
    8391       6.4648
    8392       6.7177
    8393       6.3342
    8394       6.1995
    8395       6.6332
    8396       6.3234
    8397       7.1434
    8398       6.3152
    8399       6.8477
    8400       6.1210
    8401       6.8535
    8402       6.9547
    8403       6.8888
    8404       6.9241
    8405       7.0364
    8406       6.9219
    8407       6.4290
    8408       6.7063
    8409       6.3256
    8410       6.7085
    8411       6.0270
    8412       6.4219
    8413       6.6434
    8414       6.6636
    8415       6.4196
    8416       6.8949
    8417       6.0649
    8418       6.4829
    8419       6.0387
    8420       6.0705
    8421       6.1639
    8422       6.3941
    8423       6.2726
    8424       6.1568
    8425       6.1029
    8426       6.2888
    8427       6.0008
    8428       6.2730
    8429       6.5936
    8430       6.2860
    8431       6.5535
    8432       6.7684
    8433       6.3654
    8434       6.1731
    8435       6.5017
    8436       6.9833
    8437       6.7536
    8438       6.2129
    8439       6.5325
    8440       6.1709
    8441       6.5854
    8442       6.0788
    8443       6.7057
    8444       6.3560
    8445       6.4168
    8446       6.4397
    8447       6.3200
    8448       6.6873
    8449       6.4777
    8450       6.8990
    8451       6.2308
    8452       6.8447
    8453       6.4870
    8454       6.8619
    8455       6.3975
    8456       6.7050
    8457       6.2282
    8458       6.2563
    8459       6.3973
    8460       5.9917
    8461       6.4007
    8462       6.3306
    8463       6.1453
    8464       6.5678
    8465       6.5552
    8466       6.3072
    8467       6.6902
    8468       6.5702
    8469       6.7845
    8470       7.1596
    8471       6.9383
    8472       6.7961
    8473       6.6259
    8474       6.4184
    8475       6.4343
    8476       6.6544
    8477       6.2420
    8478       6.1189
    8479       6.6775
    8480       6.4848
    8481       6.6775
    8482       6.8568
    8483       6.9360
    8484       6.4389
    8485       6.7485
    8486       6.6534
    8487       6.5640
    8488       6.8153
    8489       6.5830
    8490       6.5742
    8491       7.0967
    8492       7.1713
    8493       6.9771
    8494       6.6247
    8495       6.8302
    8496       7.0319
    8497       7.0212
    8498       6.8138
    8499       6.8174
    8500       6.8220
    8501       6.4426
    8502       6.4028
    8503       6.3128
    8504       6.2960
    8505       6.2002
    8506       6.3853
    8507       6.3321
    8508       6.5027
    8509       6.3036
    8510       6.3267
    8511       6.4183
    8512       6.4196
    8513       6.5544
    8514       6.1883
    8515       6.4143
    8516       6.2042
    8517       6.2623
    8518       5.9112
    8519       6.5226
    8520       5.7884
    8521       6.2985
    8522       6.2223
    8523       6.3409
    8524       6.3792
    8525       6.7393
    8526       6.5098
    8527       6.5921
    8528       6.3211
    8529       6.3727
    8530       6.2388
    8531       6.6228
    8532       5.7753
    8533       6.4435
    8534       6.2006
    8535       6.0269
    8536       6.2942
    8537       6.4597
    8538       6.2474
    8539       6.5168
    8540       6.6027
    8541       5.7467
    8542       6.2918
    8543       5.9169
    8544       5.8485
    8545       5.7796
    8546       6.2429
    8547       6.0152
    8548       6.1313
    8549       5.5718
    8550       5.7383
    8551       6.3059
    8552       6.5852
    8553       5.5502
    8554       5.6025
    8555       5.6729
    8556       5.7521
    8557       6.1284
    8558       5.5928
    8559       6.2296
    8560       6.6035
    8561       6.1105
    8562       6.1484
    8563       6.1009
    8564       6.0845
    8565       5.8768
    8566       6.0968
    8567       6.3780
    8568       6.5087
    8569       6.6899
    8570       6.8301
    8571       6.5733
    8572       6.8547
    8573       7.2465
    8574       7.0660
    8575       6.8301
    8576       6.5124
    8577       6.4384
    8578       6.8549
    8579       6.9133
    8580       7.5857
    8581       6.9409
    8582       6.7049
    8583       6.8730
    8584       7.1822
    8585       6.5018
    8586       7.1830
    8587       7.0974
    8588       7.2372
    8589       7.4985
    8590       7.2218
    8591       7.0488
    8592       7.5335
    8593       7.6627
    8594       7.0363
    8595       7.0427
    8596       6.7860
    8597       7.3836
    8598       6.8313
    8599       7.0637
    8600       6.5950
    8601       6.8457
    8602       7.0009
    8603       6.5308
    8604       6.5498
    8605       7.1055
    8606       7.3336
    8607       6.7594
    8608       6.7059
    8609       6.9445
    8610       6.7313
    8611       6.5268
    8612       6.6653
    8613       6.7820
    8614       7.3646
    8615       6.4621
    8616       6.9662
    8617       7.1492
    8618       7.0559
    8619       6.8344
    8620       6.6851
    8621       7.0546
    8622       6.9141
    8623       6.7432
    8624       6.5029
    8625       6.2786
    8626       6.9806
    8627       6.4917
    8628       6.6722
    8629       6.5170
    8630       6.6688
    8631       6.7249
    8632       6.4190
    8633       6.8808
    8634       7.2423
    8635       7.1221
    8636       7.1180
    8637       7.3245
    8638       7.4822
    8639       7.0405
    8640       6.2419
    8641       6.3570
    8642       6.9093
    8643       6.7789
    8644       6.8799
    8645       6.7267
    8646       6.4089
    8647       6.3857
    8648       6.6346
    8649       6.8292
    8650       6.5503
    8651       7.0394
    8652       6.5065
    8653       6.3972
    8654       6.6737
    8655       6.4850
    8656       6.1140
    8657       6.7890
    8658       6.8596
    8659       6.5716
    8660       6.5877
    8661       6.2555
    8662       7.0106
    8663       6.8322
    8664       6.3246
    8665       6.5784
    8666       6.6536
    8667       6.8502
    8668       6.4058
    8669       6.2476
    8670       6.4973
    8671       6.2502
    8672       6.3348
    8673       6.9143
    8674       6.9338
    8675       6.8324
    8676       6.7206
    8677       6.4047
    8678       7.0824
    8679       6.5092
    8680       6.6759
    8681       6.8359
    8682       7.1454
    8683       6.5187
    8684       6.8737
    8685       7.0691
    8686       7.3855
    8687       7.0400
    8688       7.0584
    8689       7.5347
    8690       7.0145
    8691       6.7762
    8692       7.3548
    8693       7.5151
    8694       7.7459
    8695       6.8446
    8696       6.5306
    8697       7.9898
    8698       6.8313
    8699       7.3850
    8700       7.3492
    8701       7.1668
    8702       6.9749
    8703       6.9870
    8704       7.3884
    8705       7.1107
    8706       7.6488
    8707       6.9913
    8708       7.3892
    8709       7.8867
    8710       7.7851
    8711       7.2077
    8712       7.5041
    8713       7.7555
    8714       7.4484
    8715       7.2885
    8716       7.4742
    8717       7.4642
    8718       7.8615
    8719       7.4892
    8720       7.6675
    8721       7.2256
    8722       7.2491
    8723       7.8192
    8724       7.8047
    8725       8.1489
    8726       7.3164
    8727       7.3189
    8728       7.5318
    8729       6.7963
    8730       7.3691
    8731       6.9682
    8732       7.1860
    8733       7.0991
    8734       7.3891
    8735       7.2231
    8736       7.4165
    8737       7.1483
    8738       7.4175
    8739       7.0954
    8740       6.7310
    8741       7.5309
    8742       6.5557
    8743       7.1986
    8744       7.1683
    8745       7.0525
    8746       7.1581
    8747       6.7458
    8748       7.1625
    8749       6.8257
    8750       7.6377
    8751       7.8702
    8752       7.3553
    8753       7.8725
    8754       7.4909
    8755       7.2992
    8756       7.5323
    8757       7.5735
    8758       7.1593
    8759       7.1261
    8760       6.6936
    8761       7.3401
    8762       7.6979
    8763       7.5148
    8764       7.0181
    8765       7.2304
    8766       7.3516
    8767       7.4565
    8768       6.9678
    8769       6.5581
    8770       7.0211
    8771       6.2274
    8772       6.8253
    8773       6.8118
    8774       7.1098
    8775       6.9445
    8776       6.9705
    8777       7.1615
    8778       6.7393
    8779       6.5651
    8780       6.6951
    8781       7.0240
    8782       6.9891
    8783       6.2130
    8784       6.7970
    8785       7.4173
    8786       7.0295
    8787       6.9342
    8788       7.0556
    8789       7.2096
    8790       6.6291
    8791       6.9498
    8792       7.2274
    8793       7.4680
    8794       7.5428
    8795       7.0299
    8796       6.4736
    8797       6.7169
    8798       6.7660
    8799       6.4495
    8800       6.3201
    8801       7.1120
    8802       6.1874
    8803       6.6098
    8804       6.6329
    8805       6.8351
    8806       6.6691
    8807       6.6877
    8808       6.6155
    8809       6.5857
    8810       6.7464
    8811       7.0811
    8812       6.8077
    8813       7.0947
    8814       6.7464
    8815       6.7507
    8816       6.3881
    8817       6.8158
    8818       6.6338
    8819       6.6310
    8820       6.6880
    8821       6.5595
    8822       6.8762
    8823       6.5949
    8824       6.4671
    8825       6.5860
    8826       6.6535
    8827       6.4573
    8828       6.6203
    8829       6.3941
    8830       6.6249
    8831       6.3954
    8832       6.5162
    8833       6.5543
    8834       6.9789
    8835       6.7380
    8836       6.3551
    8837       6.7097
    8838       6.1632
    8839       6.3394
    8840       6.5136
    8841       6.8063
    8842       6.5193
    8843       6.5277
    8844       6.6937
    8845       6.0309
    8846       6.7258
    8847       6.4317
    8848       6.4329
    8849       6.3746
    8850       6.5018
    8851       6.6578
    8852       6.4656
    8853       5.8923
    8854       5.9319
    8855       6.2647
    8856       6.5391
    8857       6.2204
    8858       6.5680
    8859       6.7020
    8860       7.1847
    8861       6.2051
    8862       6.6799
    8863       6.6700
    8864       6.8747
    8865       6.9063
    8866       7.2639
    8867       6.6031
    8868       6.6643
    8869       6.4047
    8870       6.7543
    8871       6.0564
    8872       6.3730
    8873       5.8944
    8874       6.3358
    8875       6.4687
    8876       6.7250
    8877       6.2684
    8878       6.3449
    8879       6.4811
    8880       6.9106
    8881       6.7537
    8882       6.7457
    8883       6.0993
    8884       6.5238
    8885       6.5340
    8886       6.5980
    8887       6.5430
    8888       6.8419
    8889       6.3479
    8890       6.3691
    8891       6.5042
    8892       7.1442
    8893       7.1794
    8894       7.1471
    8895       6.9887
    8896       6.9028
    8897       7.2897
    8898       6.9528
    8899       6.7998
    8900       6.9962
    8901       7.0030
    8902       6.9916
    8903       6.8988
    8904       6.4434
    8905       7.1952
    8906       6.9511
    8907       7.0064
    8908       7.1523
    8909       6.8998
    8910       6.9249
    8911       7.2811
    8912       6.8011
    8913       6.6611
    8914       8.0164
    8915       7.2338
    8916       7.5360
    8917       7.1754
    8918       7.5902
    8919       7.1089
    8920       7.1267
    8921       7.0852
    8922       7.1744
    8923       6.9767
    8924       7.1150
    8925       7.0699
    8926       6.9795
    8927       7.1082
    8928       6.6295
    8929       6.5112
    8930       6.9466
    8931       6.3265
    8932       6.5815
    8933       6.6441
    8934       6.2902
    8935       6.2817
    8936       6.3505
    8937       6.0694
    8938       6.4965
    8939       6.3003
    8940       7.1198
    8941       6.8837
    8942       6.3473
    8943       6.4887
    8944       6.3202
    8945       6.3295
    8946       6.5184
    8947       6.0805
    8948       6.6699
    8949       6.7034
    8950       6.6196
    8951       6.4619
    8952       6.6513
    8953       6.7983
    8954       6.3097
    8955       6.5818
    8956       6.1166
    8957       7.2464
    8958       6.6049
    8959       6.6924
    8960       6.5477
    8961       6.1466
    8962       6.1972
    8963       5.7657
    8964       6.2031
    8965       6.2899
    8966       6.3425
    8967       6.2704
    8968       6.1628
    8969       6.6438
    8970       6.2814
    8971       6.5424
    8972       6.5300
    8973       6.7573
    8974       6.3822
    8975       7.2057
    8976       6.4853
    8977       6.7850
    8978       6.3573
    8979       6.5488
    8980       6.4870
    8981       6.4517
    8982       6.6366
    8983       6.8340
    8984       7.0210
    8985       6.9211
    8986       7.0115
    8987       6.6692
    8988       6.7659
    8989       6.8640
    8990       6.7985
    8991       6.6971
    8992       6.7431
    8993       6.7860
    8994       7.0204
    8995       6.7264
    8996       7.2978
    8997       6.7420
    8998       6.8074
    8999       6.8601
    9000       6.9251
    9001       6.7644
    9002       7.4261
    9003       6.9023
    9004       6.4663
    9005       6.7137
    9006       7.3846
    9007       6.4038
    9008       6.8922
    9009       6.5473
    9010       7.0762
    9011       6.8360
    9012       6.7353
    9013       7.0962
    9014       6.8921
    9015       6.8841
    9016       7.0255
    9017       7.0141
    9018       6.4893
    9019       6.3892
    9020       6.8160
    9021       6.5689
    9022       6.6867
    9023       6.5736
    9024       6.5660
    9025       6.6192
    9026       6.3174
    9027       5.8403
    9028       6.0618
    9029       6.2755
    9030       6.6482
    9031       6.0410
    9032       6.0425
    9033       6.2463
    9034       6.5218
    9035       6.3925
    9036       6.4554
    9037       6.4167
    9038       6.0458
    9039       6.3443
    9040       6.8392
    9041       6.4971
    9042       6.2805
    9043       6.6688
    9044       6.5835
    9045       7.0448
    9046       6.5764
    9047       6.2765
    9048       6.4792
    9049       7.3059
    9050       6.6693
    9051       6.6041
    9052       7.1036
    9053       6.3218
    9054       6.9397
    9055       6.9814
    9056       6.5945
    9057       6.9627
    9058       7.0737
    9059       6.7421
    9060       7.7131
    9061       7.2116
    9062       7.0325
    9063       7.2551
    9064       6.9279
    9065       6.7600
    9066       6.9441
    9067       6.8886
    9068       7.1410
    9069       7.4023
    9070       7.0495
    9071       7.1079
    9072       7.0576
    9073       7.2987
    9074       6.5348
    9075       6.6444
    9076       6.2166
    9077       6.8750
    9078       6.7095
    9079       6.4715
    9080       7.3417
    9081       6.7477
    9082       6.9240
    9083       7.1089
    9084       6.4473
    9085       6.7386
    9086       6.7209
    9087       6.6292
    9088       6.7621
    9089       6.3486
    9090       6.7413
    9091       7.1096
    9092       6.8596
    9093       6.7836
    9094       6.6133
    9095       6.7229
    9096       6.7943
    9097       6.5561
    9098       6.6907
    9099       6.6354
    9100       6.8751
    9101       6.7423
    9102       6.3399
    9103       6.6246
    9104       6.1674
    9105       6.4064
    9106       6.0691
    9107       5.9280
    9108       6.4101
    9109       6.4118
    9110       6.6544
    9111       6.6438
    9112       6.7794
    9113       6.6030
    9114       6.6706
    9115       6.8196
    9116       6.5348
    9117       6.3626
    9118       7.1515
    9119       6.8336
    9120       6.4468
    9121       7.0406
    9122       6.4379
    9123       6.5271
    9124       6.3950
    9125       6.6518
    9126       6.0950
    9127       6.8500
    9128       6.7601
    9129       6.9806
    9130       6.6838
    9131       6.9990
    9132       6.8016
    9133       6.6378
    9134       6.3496
    9135       6.6055
    9136       6.6152
    9137       6.7866
    9138       6.6462
    9139       6.7149
    9140       6.2841
    9141       6.2573
    9142       6.1354
    9143       6.1360
    9144       5.9475
    9145       6.7639
    9146       6.9489
    9147       6.4598
    9148       6.8120
    9149       6.7030
    9150       7.0242
    9151       6.6775
    9152       6.2751
    9153       6.9572
    9154       6.3081
    9155       7.2781
    9156       7.0985
    9157       6.8870
    9158       6.4607
    9159       6.9817
    9160       7.2199
    9161       7.1194
    9162       6.6698
    9163       6.8046
    9164       6.5501
    9165       6.7196
    9166       7.0068
    9167       6.7059
    9168       6.1495
    9169       6.3361
    9170       6.4668
    9171       6.4194
    9172       6.5323
    9173       6.3504
    9174       6.5889
    9175       6.6233
    9176       6.9110
    9177       5.7920
    9178       6.4720
    9179       6.2805
    9180       7.0163
    9181       7.3417
    9182       6.5709
    9183       6.6410
    9184       6.6550
    9185       6.6440
    9186       6.5402
    9187       6.4382
    9188       6.6306
    9189       6.4426
    9190       6.4131
    9191       6.6060
    9192       6.5001
    9193       6.4224
    9194       6.4074
    9195       6.5623
    9196       7.4727
    9197       6.4594
    9198       6.2097
    9199       6.5197
    9200       6.4442
    9201       6.1183
    9202       6.3875
    9203       6.5250
    9204       6.7188
    9205       6.4759
    9206       6.6382
    9207       6.4983
    9208       6.7490
    9209       6.6312
    9210       6.9467
    9211       6.9797
    9212       7.0145
    9213       6.9072
    9214       7.1946
    9215       6.9043
    9216       7.0443
    9217       6.9437
    9218       6.7854
    9219       6.7071
    9220       7.0235
    9221       7.2138
    9222       7.2623
    9223       6.6281
    9224       7.2934
    9225       7.0356
    9226       6.7447
    9227       7.2496
    9228       7.0439
    9229       6.8132
    9230       6.8305
    9231       6.7767
    9232       6.9579
    9233       6.3484
    9234       6.4953
    9235       6.5810
    9236       6.5406
    9237       6.6881
    9238       5.9647
    9239       6.1456
    9240       6.0797
    9241       6.1789
    9242       5.8706
    9243       6.2851
    9244       6.4807
    9245       6.8248
    9246       6.0537
    9247       6.5609
    9248       6.5988
    9249       6.3506
    9250       6.0936
    9251       6.6986
    9252       6.0129
    9253       5.8942
    9254       6.3776
    9255       6.1667
    9256       6.3590
    9257       5.8361
    9258       6.4116
    9259       6.5114
    9260       6.3696
    9261       6.8701
    9262       6.4980
    9263       6.3875
    9264       6.3136
    9265       6.5527
    9266       6.6857
    9267       6.6705
    9268       6.3368
    9269       6.5050
    9270       5.9018
    9271       6.4570
    9272       6.5195
    9273       6.1376
    9274       6.4623
    9275       5.9488
    9276       6.5201
    9277       6.3880
    9278       6.1087
    9279       6.4025
    9280       6.7919
    9281       6.5317
    9282       6.4188
    9283       6.6223
    9284       6.9451
    9285       6.9396
    9286       6.8206
    9287       7.0452
    9288       6.5008
    9289       6.4779
    9290       7.1615
    9291       6.9208
    9292       6.8884
    9293       6.7353
    9294       5.8267
    9295       6.2602
    9296       6.3467
    9297       6.4680
    9298       6.4004
    9299       6.0685
    9300       6.4072
    9301       6.1591
    9302       5.8973
    9303       6.2669
    9304       6.1428
    9305       6.2821
    9306       6.5453
    9307       5.9621
    9308       6.6741
    9309       6.2621
    9310       6.4689
    9311       6.2440
    9312       6.2313
    9313       6.0053
    9314       5.8535
    9315       6.0570
    9316       6.5012
    9317       5.9562
    9318       6.6340
    9319       6.2937
    9320       5.9149
    9321       6.0774
    9322       5.8956
    9323       6.1459
    9324       6.1431
    9325       6.1761
    9326       6.6428
    9327       5.7125
    9328       6.6444
    9329       6.1192
    9330       6.3676
    9331       6.1727
    9332       5.8919
    9333       6.3831
    9334       6.5765
    9335       6.3357
    9336       6.0796
    9337       6.3536
    9338       6.8078
    9339       6.9073
    9340       6.8736
    9341       6.1873
    9342       5.8824
    9343       6.0655
    9344       6.1698
    9345       6.6157
    9346       6.2140
    9347       6.5906
    9348       6.5904
    9349       6.3906
    9350       6.0143
    9351       6.4636
    9352       6.4774
    9353       6.8212
    9354       7.0393
    9355       6.3384
    9356       6.5946
    9357       6.2368
    9358       6.4332
    9359       6.1771
    9360       6.2260
    9361       6.4377
    9362       6.4906
    9363       6.4177
    9364       6.1597
    9365       6.4235
    9366       5.8855
    9367       6.3900
    9368       6.0467
    9369       6.2763
    9370       6.0111
    9371       6.1885
    9372       6.3837
    9373       6.2454
    9374       6.3535
    9375       6.0776
    9376       6.4034
    9377       6.2776
    9378       6.7147
    9379       6.4229
    9380       6.2651
    9381       6.2789
    9382       6.1054
    9383       6.3516
    9384       6.5146
    9385       6.3470
    9386       6.2765
    9387       6.3561
    9388       6.0601
    9389       6.3097
    9390       5.8871
    9391       6.4401
    9392       5.8369
    9393       6.2098
    9394       6.6840
    9395       5.9171
    9396       6.0641
    9397       6.2284
    9398       6.5459
    9399       6.7064
    9400       6.5382
    9401       6.0184
    9402       5.9128
    9403       6.1160
    9404       6.3767
    9405       6.3469
    9406       6.5429
    9407       6.6556
    9408       5.9464
    9409       5.8712
    9410       6.2093
    9411       6.2810
    9412       6.5727
    9413       6.0534
    9414       6.2876
    9415       6.6973
    9416       6.3095
    9417       6.1489
    9418       6.1545
    9419       6.3394
    9420       6.1957
    9421       6.6527
    9422       6.9696
    9423       6.7454
    9424       7.1174
    9425       7.5738
    9426       7.2124
    9427       6.7104
    9428       6.8337
    9429       6.7876
    9430       6.9406
    9431       6.7176
    9432       6.7923
    9433       6.7087
    9434       6.5597
    9435       6.6347
    9436       6.5468
    9437       6.6395
    9438       6.7355
    9439       6.7783
    9440       6.5313
    9441       6.7847
    9442       6.9820
    9443       6.7541
    9444       6.8775
    9445       7.2713
    9446       6.7299
    9447       6.8505
    9448       7.1245
    9449       6.5984
    9450       6.9968
    9451       6.3530
    9452       6.3612
    9453       6.9322
    9454       7.3522
    9455       7.0633
    9456       7.0855
    9457       7.1762
    9458       6.9272
    9459       7.1296
    9460       6.8380
    9461       6.8650
    9462       6.8799
    9463       7.2064
    9464       7.5210
    9465       6.6535
    9466       6.5506
    9467       6.8642
    9468       6.4166
    9469       6.5902
    9470       6.8156
    9471       7.0803
    9472       6.7579
    9473       7.0669
    9474       6.9264
    9475       7.0543
    9476       6.7711
    9477       6.7935
    9478       6.9346
    9479       7.0800
    9480       6.7505
    9481       6.4445
    9482       6.4205
    9483       6.4729
    9484       6.6610
    9485       6.6312
    9486       6.7559
    9487       6.7086
    9488       6.5688
    9489       6.1682
    9490       5.7116
    9491       6.6255
    9492       6.4745
    9493       6.3665
    9494       6.5948
    9495       6.6195
    9496       6.7880
    9497       6.5776
    9498       6.7528
    9499       6.4359
    9500       6.7633
    9501       6.8512
    9502       6.5978
    9503       6.3806
    9504       6.8204
    9505       6.0979
    9506       6.4988
    9507       6.1598
    9508       5.9944
    9509       6.1982
    9510       6.5278
    9511       6.4097
    9512       6.1966
    9513       6.4827
    9514       6.4013
    9515       6.3500
    9516       6.4927
    9517       6.5376
    9518       6.4907
    9519       6.3773
    9520       6.8642
    9521       6.4844
    9522       6.2714
    9523       6.5195
    9524       6.5241
    9525       6.8321
    9526       6.6215
    9527       6.6331
    9528       7.1502
    9529       6.2886
    9530       6.4125
    9531       6.4824
    9532       6.6519
    9533       6.5137
    9534       6.5491
    9535       6.9504
    9536       6.5159
    9537       6.3515
    9538       6.3520
    9539       6.5427
    9540       6.5327
    9541       6.4974
    9542       6.6803
    9543       6.6279
    9544       6.2046
    9545       6.4213
    9546       6.5954
    9547       6.6513
    9548       6.6700
    9549       6.7214
    9550       6.7418
    9551       6.6283
    9552       6.9835
    9553       6.5773
    9554       6.7394
    9555       7.3360
    9556       6.4689
    9557       6.6037
    9558       6.8138
    9559       6.9141
    9560       6.9863
    9561       7.3343
    9562       7.2795
    9563       6.8951
    9564       6.7733
    9565       6.7544
    9566       6.5119
    9567       6.7407
    9568       6.9228
    9569       7.0993
    9570       6.6556
    9571       6.4754
    9572       6.5271
    9573       6.6856
    9574       6.5319
    9575       6.6875
    9576       6.1889
    9577       6.4373
    9578       6.6661
    9579       6.7612
    9580       6.5283
    9581       6.8335
    9582       6.6050
    9583       6.2009
    9584       6.4379
    9585       5.8730
    9586       6.3292
    9587       6.0894
    9588       6.0175
    9589       6.2207
    9590       6.5920
    9591       5.7914
    9592       6.1014
    9593       6.0858
    9594       5.7849
    9595       5.5206
    9596       5.8076
    9597       5.9422
    9598       5.6411
    9599       6.3557
    9600       5.9410
    9601       6.1792
    9602       6.3454
    9603       6.1194
    9604       6.1196
    9605       6.2310
    9606       6.3356
    9607       6.2977
    9608       5.9359
    9609       6.5918
    9610       6.4478
    9611       6.0720
    9612       6.3340
    9613       6.4154
    9614       6.3320
    9615       6.6147
    9616       6.3357
    9617       6.4992
    9618       6.7732
    9619       6.7229
    9620       6.0739
    9621       6.7649
    9622       6.3047
    9623       6.5917
    9624       5.5092
    9625       6.5675
    9626       5.9945
    9627       5.5904
    9628       6.2317
    9629       6.4633
    9630       6.1783
    9631       6.5024
    9632       6.4610
    9633       6.3770
    9634       6.5800
    9635       5.9555
    9636       6.2495
    9637       6.1639
    9638       6.3072
    9639       6.5197
    9640       6.2474
    9641       6.6443
    9642       6.0519
    9643       6.3096
    9644       6.0902
    9645       6.5912
    9646       5.5802
    9647       6.5304
    9648       6.2310
    9649       6.2569
    9650       6.0881
    9651       6.2935
    9652       5.5986
    9653       6.3969
    9654       6.2086
    9655       6.1050
    9656       6.0790
    9657       6.1872
    9658       6.6231
    9659       6.3730
    9660       6.0762
    9661       6.4014
    9662       6.2566
    9663       6.0947
    9664       6.4902
    9665       6.5256
    9666       6.2356
    9667       5.8156
    9668       6.2729
    9669       6.0962
    9670       6.5624
    9671       6.5265
    9672       6.4766
    9673       6.7064
    9674       6.3807
    9675       6.7494
    9676       6.9792
    9677       7.1669
    9678       6.4730
    9679       6.7931
    9680       6.8632
    9681       6.2882
    9682       6.6052
    9683       6.4390
    9684       7.0396
    9685       6.3604
    9686       6.5151
    9687       6.9845
    9688       6.4716
    9689       6.7236
    9690       6.3891
    9691       6.5894
    9692       6.1078
    9693       6.0376
    9694       6.3878
    9695       5.5784
    9696       6.2006
    9697       6.3855
    9698       6.2729
    9699       5.8919
    9700       6.0812
    9701       6.2214
    9702       5.9968
    9703       6.5753
    9704       6.5261
    9705       6.8982
    9706       6.7337
    9707       7.5840
    9708       6.6548
    9709       6.9083
    9710       6.5130
    9711       6.4347
    9712       6.1865
    9713       6.6691
    9714       5.8858
    9715       5.9128
    9716       6.0968
    9717       6.0514
    9718       5.6646
    9719       6.0831
    9720       6.3275
    9721       6.0726
    9722       6.2365
    9723       6.3934
    9724       5.9170
    9725       7.2382
    9726       6.3993
    9727       6.6745
    9728       6.3603
    9729       6.5638
    9730       6.9520
    9731       6.6448
    9732       6.7189
    9733       6.5161
    9734       6.1742
    9735       6.3254
    9736       6.2318
    9737       6.0308
    9738       6.1319
    9739       6.2618
    9740       6.0948
    9741       5.7784
    9742       6.6076
    9743       6.5415
    9744       6.0486
    9745       6.3487
    9746       6.6021
    9747       6.3596
    9748       6.0100
    9749       6.1669
    9750       6.6791
    9751       6.2804
    9752       6.0552
    9753       6.2183
    9754       6.4889
    9755       6.5683
    9756       6.4103
    9757       6.5984
    9758       6.7138
    9759       6.8866
    9760       6.2235
    9761       6.2664
    9762       6.5423
    9763       5.9832
    9764       6.2278
    9765       6.6965
    9766       6.2657
    9767       6.3016
    9768       6.4446
    9769       6.7589
    9770       6.7487
    9771       6.0318
    9772       6.2658
    9773       5.9239
    9774       5.8391
    9775       6.4225
    9776       6.4024
    9777       6.2929
    9778       5.8923
    9779       6.1562
    9780       6.3332
    9781       6.2273
    9782       6.6435
    9783       6.3355
    9784       6.3509
    9785       6.5225
    9786       6.6333
    9787       6.3374
    9788       6.1280
    9789       6.5463
    9790       6.6035
    9791       6.8271
    9792       6.3345
    9793       6.2173
    9794       6.0310
    9795       6.2422
    9796       6.1042
    9797       6.4262
    9798       6.9212
    9799       6.5663
    9800       6.4712
    9801       6.4231
    9802       6.0299
    9803       6.3314
    9804       6.5134
    9805       6.1535
    9806       5.9343
    9807       6.2059
    9808       6.2020
    9809       6.0336
    9810       6.5563
    9811       6.3627
    9812       6.3481
    9813       6.3916
    9814       6.4702
    9815       6.3504
    9816       5.8584
    9817       5.7309
    9818       5.7237
    9819       5.2721
    9820       6.0548
    9821       5.8155
    9822       5.8995
    9823       5.9528
    9824       5.2537
    9825       5.6822
    9826       5.7596
    9827       6.3054
    9828       5.5260
    9829       5.3747
    9830       5.4036
    9831       5.4310
    9832       5.7591
    9833       6.1129
    9834       6.0142
    9835       6.0143
    9836       5.9506
    9837       5.7141
    9838       5.9889
    9839       5.6482
    9840       6.0064
    9841       6.0368
    9842       5.9550
    9843       5.9234
    9844       6.4116
    9845       5.9857
    9846       6.0517
    9847       6.2541
    9848       6.0196
    9849       5.7243
    9850       5.6461
    9851       5.9996
    9852       5.5765
    9853       6.3464
    9854       6.1342
    9855       5.9467
    9856       6.3849
    9857       6.3859
    9858       6.3214
    9859       6.4601
    9860       5.8654
    9861       6.6779
    9862       6.6344
    9863       6.4293
    9864       6.0198
    9865       5.9314
    9866       6.0022
    9867       6.1776
    9868       6.5343
    9869       6.1787
    9870       7.0162
    9871       6.3245
    9872       6.2966
    9873       6.4178
    9874       6.1351
    9875       6.1273
    9876       6.4616
    9877       6.4930
    9878       7.0533
    9879       6.9352
    9880       7.0208
    9881       6.6193
    9882       6.6476
    9883       6.2704
    9884       6.1862
    9885       6.4924
    9886       6.7609
    9887       5.8931
    9888       6.3707
    9889       6.3083
    9890       6.6927
    9891       6.4977
    9892       6.2433
    9893       6.3326
    9894       5.9177
    9895       6.4501
    9896       7.0890
    9897       6.9867
    9898       6.9929
    9899       6.9318
    9900       6.8871
    9901       6.3311
    9902       6.7602
    9903       6.7647
    9904       6.3632
    9905       6.7238
    9906       6.1083
    9907       6.5279
    9908       6.2142
    9909       5.9500
    9910       6.1109
    9911       6.1440
    9912       6.6493
    9913       6.2825
    9914       6.8336
    9915       6.1535
    9916       6.1857
    9917       6.1724
    9918       6.3638
    9919       6.2409
    9920       6.1938
    9921       5.9381
    9922       6.3682
    9923       6.2307
    9924       6.1015
    9925       6.2784
    9926       6.1416
    9927       6.0837
    9928       6.0327
    9929       6.4113
    9930       6.5560
    9931       6.2496
    9932       6.3705
    9933       5.7831
    9934       6.2466
    9935       5.7991
    9936       6.4753
    9937       6.5138
    9938       6.2648
    9939       6.3523
    9940       6.5374
    9941       6.0806
    9942       6.4251
    9943       6.0435
    9944       6.7445
    9945       6.2032
    9946       6.2465
    9947       6.5495
    9948       6.5581
    9949       6.4822
    9950       6.5807
    9951       6.9767
    9952       6.4851
    9953       6.4457
    9954       6.7124
    9955       6.6094
    9956       6.2516
    9957       6.6491
    9958       6.6552
    9959       6.2848
    9960       7.3275
    9961       7.0370
    9962       6.5941
    9963       7.0489
    9964       6.7280
    9965       6.6783
    9966       6.6022
    9967       6.2248
    9968       6.2926
    9969       6.7759
    9970       6.7019
    9971       6.7373
    9972       5.7723
    9973       6.0502
    9974       5.8532
    9975       6.5074
    9976       6.3842
    9977       6.3948
    9978       6.7760
    9979       6.4036
    9980       6.4641
    9981       6.2625
    9982       6.2673
    9983       6.0039
    9984       6.0638
    9985       5.8684
    9986       6.2186
    9987       6.1140
    9988       6.3878
    9989       6.4932
    9990       5.7509
    9991       5.9421
    9992       6.4942
    9993       5.9599
    9994       6.4916
    9995       6.4446
    9996       6.3108
    9997       6.0880
    9998       6.0079
    9999       6.3286
   10000       6.4142
   10001      15.1139
   10002      15.0721
   10003      14.8927
   10004      15.1505
   10005      15.6940
   10006      15.4964
   10007      15.6465
   10008      15.5937
   10009      16.2218
   10010      16.7865
   10011      16.2232
   10012      16.3851
   10013      16.2145
   10014      15.5380
   10015      15.9151
   10016      16.8389
   10017      16.4533
   10018      17.4200
   10019      17.1244
   10020      16.6585
   10021      16.9557
   10022      16.4091
   10023      16.8019
   10024      16.0500
   10025      16.2815
   10026      16.0649
   10027      16.3784
   10028      16.5248
   10029      15.8686
   10030      16.6178
   10031      15.8624
   10032      15.6455
   10033      15.6223
   10034      16.4285
   10035      16.0090
   10036      16.1230
   10037      16.1035
   10038      16.1590
   10039      15.6473
   10040      16.0197
   10041      15.9551
   10042      15.9185
   10043      15.8974
   10044      15.2359
   10045      15.7346
   10046      15.9645
   10047      16.6001
   10048      15.9595
   10049      15.5856
   10050      15.3306
   10051      15.2851
   10052      14.6493
   10053      15.6976
   10054      15.3532
   10055      15.2520
   10056      14.9335
   10057      15.2475
   10058      15.3127
   10059      14.9766
   10060      15.1268
   10061      15.7291
   10062      15.6818
   10063      15.3448
   10064      15.1342
   10065      15.4154
   10066      14.6985
   10067      15.3409
   10068      15.2885
   10069      14.6963
   10070      15.5508
   10071      15.4993
   10072      15.6439
   10073      15.7945
   10074      15.8752
   10075      15.7175
   10076      15.1486
   10077      15.2934
   10078      15.3541
   10079      15.4189
   10080      15.7004
   10081      15.3262
   10082      14.6836
   10083      14.5111
   10084      14.6658
   10085      14.8480
   10086      14.6806
   10087      15.0974
   10088      14.7327
   10089      14.3950
   10090      14.4144
   10091      14.7863
   10092      14.5877
   10093      14.0226
   10094      14.5207
   10095      14.6201
   10096      14.1253
   10097      14.1667
   10098      14.4655
   10099      15.6436
   10100      15.7159
   10101      15.2398
   10102      15.4220
   10103      14.8959
   10104      14.6253
   10105      15.6445
   10106      16.5886
   10107      16.0365
   10108      15.9187
   10109      15.4915
   10110      15.2537
   10111      15.7705
   10112      16.4236
   10113      14.3335
   10114      14.8811
   10115      14.6281
   10116      14.7643
   10117      15.7045
   10118      15.4209
   10119      15.7914
   10120      15.4099
   10121      16.0152
   10122      15.3761
   10123      15.0141
   10124      15.7960
   10125      15.4254
   10126      15.3632
   10127      15.9428
   10128      15.6134
   10129      15.1875
   10130      16.2650
   10131      15.4443
   10132      15.7343
   10133      15.4360
   10134      15.8778
   10135      15.1931
   10136      15.4745
   10137      15.8236
   10138      16.0886
   10139      16.0076
   10140      16.4511
   10141      16.5646
   10142      15.9763
   10143      15.7901
   10144      15.8546
   10145      16.0626
   10146      15.9238
   10147      16.6581
   10148      15.9438
   10149      16.7038
   10150      15.8780
   10151      16.6238
   10152      16.6805
   10153      16.8121
   10154      16.5782
   10155      16.2924
   10156      16.3412
   10157      16.1929
   10158      15.3730
   10159      15.3910
   10160      15.3277
   10161      15.6302
   10162      15.2376
   10163      15.2647
   10164      15.7373
   10165      15.9790
   10166      16.0628
   10167      16.7194
   10168      15.7249
   10169      16.5661
   10170      17.2966
   10171      16.3522
   10172      16.2122
   10173      17.1231
   10174      16.8622
   10175      16.8193
   10176      16.6210
   10177      16.1573
   10178      15.7310
   10179      15.5949
   10180      16.2370
   10181      16.5797
   10182      17.1284
   10183      16.6926
   10184      16.9495
   10185      16.9771
   10186      15.9413
   10187      16.8934
   10188      17.0820
   10189      16.8167
   10190      16.3225
   10191      16.8676
   10192      17.0624
   10193      16.4740
   10194      16.2683
   10195      15.5471
   10196      15.4185
   10197      14.7245
   10198      14.2003
   10199      15.6034
   10200      15.8711
   10201      15.6473
   10202      15.5282
   10203      15.1762
   10204      15.2401
   10205      15.2083
   10206      15.5657
   10207      15.9033
   10208      15.5523
   10209      15.3576
   10210      15.4373
   10211      15.7430
   10212      15.6431
   10213      15.7519
   10214      15.9062
   10215      15.4865
   10216      15.6568
   10217      15.1937
   10218      14.8590
   10219      15.0746
   10220      15.5992
   10221      15.1102
   10222      14.8735
   10223      14.3326
   10224      14.2332
   10225      14.5978
   10226      14.4567
   10227      14.3786
   10228      13.6311
   10229      14.0521
   10230      15.0225
   10231      14.4897
   10232      14.9530
   10233      14.9426
   10234      14.6797
   10235      15.3464
   10236      15.6790
   10237      15.3585
   10238      15.0218
   10239      15.0474
   10240      14.4686
   10241      14.9111
   10242      15.7156
   10243      15.5867
   10244      14.7461
   10245      15.2591
   10246      14.1232
   10247      14.6995
   10248      14.9957
   10249      13.9223
   10250      14.1230
   10251      13.9791
   10252      13.7443
   10253      13.3043
   10254      13.5953
   10255      13.6330
   10256      13.2859
   10257      14.1296
   10258      14.1120
   10259      14.3436
   10260      14.0114
   10261      14.4921
   10262      14.1446
   10263      14.6917
   10264      14.6978
   10265      14.5784
   10266      14.8191
   10267      15.1042
   10268      15.0705
   10269      14.7810
   10270      14.9196
   10271      14.7431
   10272      14.6629
   10273      14.8494
   10274      14.9194
   10275      13.9444
   10276      14.6155
   10277      14.7996
   10278      15.2153
   10279      14.7952
   10280      14.4689
   10281      13.9218
   10282      14.5099
   10283      14.6021
   10284      14.6944
   10285      14.3316
   10286      13.9517
   10287      14.2376
   10288      15.2870
   10289      15.0670
   10290      14.9467
   10291      15.7796
   10292      16.2815
   10293      16.1831
   10294      16.4248
   10295      16.1197
   10296      15.8317
   10297      15.5904
   10298      15.1905
   10299      15.1860
   10300      15.0751
   10301      15.6466
   10302      15.2796
   10303      15.4504
   10304      15.0645
   10305      16.0176
   10306      15.4586
   10307      15.9963
   10308      15.6621
   10309      15.3923
   10310      15.3914
   10311      15.9634
   10312      15.6387
   10313      15.1845
   10314      15.9555
   10315      16.1064
   10316      15.5365
   10317      16.1450
   10318      16.4232
   10319      15.6194
   10320      15.4288
   10321      15.6550
   10322      15.7437
   10323      15.6007
   10324      15.6352
   10325      15.4365
   10326      15.1323
   10327      15.4247
   10328      15.2158
   10329      14.7703
   10330      14.5202
   10331      15.1784
   10332      15.1822
   10333      14.5243
   10334      15.3885
   10335      14.5726
   10336      14.1543
   10337      15.2519
   10338      15.2253
   10339      15.0761
   10340      15.1971
   10341      14.7103
   10342      15.8448
   10343      15.3261
   10344      15.2208
   10345      15.0783
   10346      15.1099
   10347      15.1404
   10348      15.5616
   10349      14.7333
   10350      15.7843
   10351      14.6270
   10352      13.7323
   10353      13.4100
   10354      14.8029
   10355      14.6440
   10356      14.4138
   10357      14.3486
   10358      14.5875
   10359      14.9084
   10360      14.8805
   10361      14.2617
   10362      14.7446
   10363      14.4842
   10364      13.7327
   10365      13.9825
   10366      13.4503
   10367      13.4295
   10368      13.1417
   10369      14.2179
   10370      15.1070
   10371      15.2214
   10372      14.3725
   10373      13.5114
   10374      14.2872
   10375      13.3329
   10376      14.4890
   10377      14.7277
   10378      14.3356
   10379      14.6601
   10380      14.6314
   10381      14.4651
   10382      14.4275
   10383      15.0284
   10384      14.5523
   10385      14.0532
   10386      14.1464
   10387      13.8730
   10388      13.1968
   10389      14.0336
   10390      13.7322
   10391      13.6979
   10392      13.9740
   10393      14.0892
   10394      13.6701
   10395      13.9049
   10396      13.6979
   10397      13.6986
   10398      13.9974
   10399      14.1617
   10400      14.1937
   10401      14.9710
   10402      16.0128
   10403      14.3950
   10404      14.9124
   10405      15.3402
   10406      15.8125
   10407      14.8662
   10408      14.9458
   10409      15.1614
   10410      15.3111
   10411      15.2635
   10412      15.3102
   10413      15.1041
   10414      15.6591
   10415      15.2363
   10416      15.5061
   10417      14.9261
   10418      14.8416
   10419      14.6901
   10420      14.9313
   10421      14.1596
   10422      13.8236
   10423      14.1829
   10424      14.2087
   10425      14.4293
   10426      14.0733
   10427      14.0754
   10428      14.2799
   10429      14.3305
   10430      14.2664
   10431      13.8284
   10432      13.7457
   10433      13.3760
   10434      13.2232
   10435      13.5297
   10436      13.4669
   10437      13.2751
   10438      13.2885
   10439      13.6326
   10440      13.6243
   10441      12.9206
   10442      13.0798
   10443      12.6297
   10444      12.8793
   10445      11.9242
   10446      12.6330
   10447      12.8375
   10448      12.7461
   10449      12.0880
   10450      12.6782
   10451      12.8621
   10452      12.9436
   10453      12.4523
   10454      12.5376
   10455      12.8942
   10456      12.4037
   10457      13.0407
   10458      12.5019
   10459      13.4236
   10460      12.8101
   10461      12.7188
   10462      12.8456
   10463      12.9475
   10464      12.5347
   10465      13.3598
   10466      13.3813
   10467      13.5867
   10468      12.9085
   10469      13.5772
   10470      13.1738
   10471      13.2686
   10472      13.7640
   10473      13.7382
   10474      13.4921
   10475      13.1664
   10476      13.3064
   10477      12.9570
   10478      12.7802
   10479      13.1731
   10480      13.0620
   10481      13.1124
   10482      13.2583
   10483      13.0899
   10484      13.6481
   10485      12.9001
   10486      12.9167
   10487      12.9351
   10488      14.0811
   10489      13.8572
   10490      14.2007
   10491      13.5421
   10492      13.8994
   10493      13.4242
   10494      13.4555
   10495      13.1598
   10496      13.1679
   10497      13.7784
   10498      13.9486
   10499      14.8643
   10500      13.7910
   10501      14.1365
   10502      14.7749
   10503      14.4140
   10504      14.4749
   10505      13.9717
   10506      14.3838
   10507      14.0646
   10508      14.5647
   10509      14.3980
   10510      14.1989
   10511      14.3174
   10512      13.8708
   10513      13.5283
   10514      13.5385
   10515      13.4459
   10516      13.6286
   10517      13.5555
   10518      13.4358
   10519      13.5734
   10520      13.5841
   10521      13.2041
   10522      13.2780
   10523      12.8885
   10524      12.4608
   10525      12.1032
   10526      11.4874
   10527      11.9557
   10528      11.6458
   10529      11.7688
   10530      11.6785
   10531      11.6877
   10532      11.2838
   10533      11.7245
   10534      11.8715
   10535      12.4333
   10536      11.6988
   10537      11.9312
   10538      11.6610
   10539      12.0608
   10540      11.9188
   10541      11.5991
   10542      11.7571
   10543      11.5336
   10544      11.0735
   10545      11.2950
   10546      11.5029
   10547      11.0127
   10548      11.8068
   10549      11.6202
   10550      12.7180
   10551      12.9114
   10552      12.6821
   10553      13.0359
   10554      13.6375
   10555      13.0146
   10556      12.9798
   10557      12.3133
   10558      12.8552
   10559      13.2623
   10560      12.7098
   10561      13.7576
   10562      13.8612
   10563      13.3388
   10564      13.9027
   10565      13.6031
   10566      13.7682
   10567      14.1165
   10568      14.0073
   10569      14.1346
   10570      13.8602
   10571      13.7769
   10572      13.0538
   10573      14.4206
   10574      13.5622
   10575      13.3399
   10576      13.9456
   10577      13.4156
   10578      13.6113
   10579      13.4943
   10580      13.7972
   10581      13.9737
   10582      13.0510
   10583      13.2352
   10584      13.7286
   10585      12.9828
   10586      12.9661
   10587      13.0729
   10588      12.7335
   10589      12.9865
   10590      13.1133
   10591      12.5760
   10592      13.3959
   10593      13.4780
   10594      13.0642
   10595      13.2284
   10596      13.6880
   10597      13.8623
   10598      13.2004
   10599      13.9060
   10600      13.7827
   10601      13.4027
   10602      13.1644
   10603      12.4518
   10604      13.6935
   10605      13.6334
   10606      14.3492
   10607      13.8803
   10608      14.1078
   10609      13.7849
   10610      14.7503
   10611      14.8565
   10612      14.4354
   10613      14.3069
   10614      13.7507
   10615      13.5707
   10616      14.5012
   10617      14.8632
   10618      14.3088
   10619      14.0591
   10620      14.1805
   10621      13.8028
   10622      14.6925
   10623      14.2487
   10624      14.9703
   10625      14.2223
   10626      14.1847
   10627      13.4948
   10628      13.9136
   10629      13.5936
   10630      14.2302
   10631      13.1058
   10632      14.2321
   10633      14.3228
   10634      14.4288
   10635      14.4222
   10636      14.4292
   10637      14.2600
   10638      14.1894
   10639      13.9279
   10640      14.4322
   10641      14.0142
   10642      14.1888
   10643      14.0913
   10644      13.4084
   10645      13.9595
   10646      13.2599
   10647      14.0851
   10648      14.2033
   10649      14.4061
   10650      13.4745
   10651      13.8829
   10652      13.8207
   10653      13.3491
   10654      13.4925
   10655      12.7451
   10656      12.5194
   10657      12.3082
   10658      12.8009
   10659      12.5931
   10660      12.4650
   10661      12.8902
   10662      13.3584
   10663      12.8179
   10664      12.6779
   10665      12.6793
   10666      13.1467
   10667      13.4874
   10668      13.3195
   10669      13.2459
   10670      12.5827
   10671      13.0776
   10672      13.5175
   10673      13.3560
   10674      13.5627
   10675      13.8242
   10676      13.7030
   10677      14.0882
   10678      13.0073
   10679      12.7567
   10680      12.9314
   10681      12.4561
   10682      12.5123
   10683      12.5355
   10684      12.5190
   10685      11.5122
   10686      12.5830
   10687      12.4166
   10688      12.8105
   10689      11.5970
   10690      12.2748
   10691      13.0856
   10692      13.3079
   10693      13.1328
   10694      12.4598
   10695      12.6957
   10696      12.9053
   10697      13.2423
   10698      13.8157
   10699      13.3816
   10700      13.0568
   10701      12.6112
   10702      13.4374
   10703      12.6191
   10704      12.9401
   10705      12.7132
   10706      12.0007
   10707      12.7787
   10708      12.7460
   10709      11.8334
   10710      12.2168
   10711      12.1670
   10712      12.1364
   10713      12.4937
   10714      12.6716
   10715      12.6972
   10716      13.1649
   10717      13.1520
   10718      12.4268
   10719      12.4624
   10720      12.7073
   10721      12.8051
   10722      12.8181
   10723      13.1350
   10724      13.2443
   10725      12.6751
   10726      13.0680
   10727      13.2344
   10728      12.7114
   10729      12.7994
   10730      13.1521
   10731      13.5786
   10732      13.8556
   10733      13.7676
   10734      13.2153
   10735      12.8789
   10736      12.5903
   10737      13.2340
   10738      12.7544
   10739      12.7510
   10740      13.0780
   10741      12.6118
   10742      12.3867
   10743      12.3945
   10744      12.2032
   10745      11.7272
   10746      11.5648
   10747      12.0193
   10748      11.7410
   10749      11.4552
   10750      12.1841
   10751      11.7987
   10752      12.3876
   10753      11.9710
   10754      12.3961
   10755      11.7594
   10756      11.8120
   10757      11.8917
   10758      11.8887
   10759      12.3777
   10760      11.8241
   10761      11.8799
   10762      12.2600
   10763      11.9071
   10764      12.0738
   10765      12.5182
   10766      12.3154
   10767      12.1188
   10768      12.2708
   10769      11.3645
   10770      12.1785
   10771      11.7925
   10772      12.0117
   10773      11.1307
   10774      11.8683
   10775      12.2834
   10776      12.5629
   10777      11.7940
   10778      12.3160
   10779      12.3477
   10780      12.5519
   10781      11.4866
   10782      12.0854
   10783      11.5846
   10784      11.2420
   10785      12.4021
   10786      11.1817
   10787      11.9075
   10788      12.0324
   10789      11.8984
   10790      12.1306
   10791      11.5725
   10792      10.5573
   10793      11.0791
   10794      11.3650
   10795      11.3115
   10796      11.1736
   10797      11.5068
   10798      11.2179
   10799      11.3133
   10800      11.5700
   10801      11.0366
   10802      10.8148
   10803      11.2499
   10804      11.6134
   10805      11.3297
   10806      11.4391
   10807      10.9295
   10808      11.4764
   10809      12.0836
   10810      11.8469
   10811      11.8686
   10812      11.8456
   10813      11.8076
   10814      12.1169
   10815      11.6279
   10816      11.7805
   10817      12.2025
   10818      12.2870
   10819      11.3308
   10820      11.7919
   10821      11.7939
   10822      11.8344
   10823      11.3208
   10824      11.8622
   10825      11.5400
   10826      11.7159
   10827      11.3155
   10828      11.2481
   10829      11.7106
   10830      11.5359
   10831      12.0211
   10832      10.9099
   10833      11.6485
   10834      11.4538
   10835      11.3903
   10836      11.6602
   10837      11.3935
   10838      11.3944
   10839      11.3953
   10840      11.4537
   10841      11.3051
   10842      11.1585
   10843      11.2424
   10844      11.6031
   10845      11.7390
   10846      11.6720
   10847      11.2711
   10848      10.4462
   10849      11.0656
   10850      11.2496
   10851      11.1770
   10852      11.2023
   10853      11.5251
   10854      11.7943
   10855      11.8887
   10856      11.8241
   10857      11.5604
   10858      11.0929
   10859      12.1572
   10860      11.1787
   10861      12.2117
   10862      11.2201
   10863      11.0578
   10864      11.5833
   10865      10.9939
   10866      11.5433
   10867      11.3402
   10868      12.0178
   10869      12.0973
   10870      11.7343
   10871      12.5515
   10872      12.4427
   10873      11.9720
   10874      11.9557
   10875      11.7399
   10876      12.4940
   10877      12.0866
   10878      12.5635
   10879      12.7476
   10880      12.0517
   10881      12.5470
   10882      12.3631
   10883      12.4932
   10884      12.3304
   10885      12.8481
   10886      11.7974
   10887      12.6591
   10888      11.8866
   10889      11.8598
   10890      11.4005
   10891      11.4986
   10892      11.5950
   10893      11.0535
   10894      11.4274
   10895      11.3443
   10896      11.7754
   10897      12.0331
   10898      12.0303
   10899      11.8853
   10900      11.3035
   10901      11.8014
   10902      11.4914
   10903      11.6914
   10904      11.8150
   10905      11.8526
   10906      11.5243
   10907      11.4844
   10908      11.4408
   10909      12.0524
   10910      12.4889
   10911      12.0520
   10912      12.0380
   10913      12.1096
   10914      12.8157
   10915      12.2552
   10916      12.1053
   10917      12.2229
   10918      11.5613
   10919      12.0348
   10920      12.2958
   10921      12.9880
   10922      12.4909
   10923      13.0909
   10924      12.7057
   10925      12.9680
   10926      12.5694
   10927      12.6094
   10928      12.8960
   10929      12.4212
   10930      12.4368
   10931      12.3207
   10932      12.9988
   10933      12.4578
   10934      12.9023
   10935      13.0569
   10936      12.4309
   10937      12.6463
   10938      13.0113
   10939      12.2986
   10940      12.9228
   10941      12.4362
   10942      12.4002
   10943      11.9243
   10944      12.4408
   10945      12.3634
   10946      12.9501
   10947      12.9667
   10948      12.3956
   10949      12.0630
   10950      12.3032
   10951      11.5326
   10952      11.4396
   10953      11.3555
   10954      11.4960
   10955      12.8954
   10956      12.1947
   10957      12.5784
   10958      11.8430
   10959      11.7543
   10960      12.2890
   10961      12.3989
   10962      11.3445
   10963      11.5787
   10964      11.3332
   10965      11.8347
   10966      11.3415
   10967      10.9835
   10968      10.5067
   10969      11.0293
   10970      10.9072
   10971      10.8411
   10972      10.7065
   10973      11.1546
   10974      10.6882
   10975      10.9561
   10976      11.4302
   10977      11.1477
   10978      11.9032
   10979      11.1464
   10980      10.5715
   10981      11.3841
   10982      11.0067
   10983      11.5915
   10984      11.5830
   10985      11.7922
   10986      11.6025
   10987      12.0738
   10988      11.7732
   10989      11.8205
   10990      11.6926
   10991      11.2873
   10992      11.2353
   10993      11.6667
   10994      11.2853
   10995      12.1455
   10996      11.6597
   10997      11.8033
   10998      11.9179
   10999      11.7013
   11000      11.2117
   11001      11.4516
   11002      11.3960
   11003      11.7123
   11004      11.5144
   11005      11.9281
   11006      12.4598
   11007      12.5448
   11008      13.1696
   11009      12.5868
   11010      12.7836
   11011      12.3105
   11012      11.9305
   11013      12.2211
   11014      12.4918
   11015      12.6209
   11016      11.8898
   11017      11.9836
   11018      12.4443
   11019      12.6824
   11020      13.2326
   11021      13.1616
   11022      13.2300
   11023      12.5409
   11024      12.8659
   11025      13.0043
   11026      12.3880
   11027      12.6655
   11028      12.0971
   11029      12.4445
   11030      11.5391
   11031      12.4270
   11032      12.8494
   11033      12.3196
   11034      12.5755
   11035      13.3099
   11036      12.8977
   11037      13.2857
   11038      14.1048
   11039      13.1779
   11040      13.4649
   11041      14.0441
   11042      12.3266
   11043      13.0903
   11044      13.2163
   11045      12.9814
   11046      13.1503
   11047      12.7958
   11048      13.6439
   11049      12.8552
   11050      12.9831
   11051      13.4094
   11052      13.6227
   11053      13.8360
   11054      12.7458
   11055      13.1795
   11056      13.0673
   11057      13.4780
   11058      12.8686
   11059      13.4321
   11060      13.1087
   11061      12.0508
   11062      12.2013
   11063      12.5717
   11064      12.6883
   11065      12.6012
   11066      12.5013
   11067      12.4106
   11068      12.1265
   11069      12.1696
   11070      12.0362
   11071      11.6828
   11072      11.4995
   11073      11.3442
   11074      11.0433
   11075      11.6909
   11076      11.0065
   11077      11.7037
   11078      11.2669
   11079      11.8327
   11080      11.3401
   11081      11.7737
   11082      11.6637
   11083      12.1347
   11084      12.4216
   11085      12.4565
   11086      12.4792
   11087      12.2367
   11088      12.0774
   11089      11.2939
   11090      11.6959
   11091      11.8559
   11092      11.8821
   11093      11.0847
   11094      11.9632
   11095      11.8333
   11096      12.4072
   11097      12.3396
   11098      12.2729
   11099      12.4415
   11100      12.8967
   11101      13.0406
   11102      12.2929
   11103      12.5243
   11104      12.6598
   11105      12.0169
   11106      12.1370
   11107      12.0643
   11108      13.1969
   11109      11.9627
   11110      12.2543
   11111      11.9699
   11112      12.0413
   11113      11.8458
   11114      12.1998
   11115      12.1377
   11116      12.3125
   11117      13.0794
   11118      12.2615
   11119      12.4763
   11120      12.5222
   11121      13.0284
   11122      12.5071
   11123      12.5854
   11124      12.9568
   11125      12.9899
   11126      13.0029
   11127      12.7422
   11128      12.8518
   11129      12.7176
   11130      12.8801
   11131      13.0530
   11132      12.5779
   11133      12.8935
   11134      12.5481
   11135      12.3855
   11136      12.1540
   11137      12.2742
   11138      12.1018
   11139      12.5404
   11140      12.7043
   11141      12.8420
   11142      13.4436
   11143      13.2866
   11144      13.5612
   11145      12.9775
   11146      12.4886
   11147      12.6227
   11148      13.4189
   11149      13.4776
   11150      14.2270
   11151      13.1134
   11152      12.5469
   11153      12.5865
   11154      12.8063
   11155      12.5086
   11156      12.4837
   11157      12.7472
   11158      12.8935
   11159      13.1515
   11160      12.6809
   11161      13.6067
   11162      13.4727
   11163      13.9552
   11164      13.5281
   11165      13.4897
   11166      13.8209
   11167      14.2415
   11168      15.3324
   11169      14.3581
   11170      13.8848
   11171      14.3337
   11172      14.6864
   11173      13.7703
   11174      13.6230
   11175      14.1949
   11176      14.1199
   11177      14.5304
   11178      13.3635
   11179      13.2249
   11180      13.9027
   11181      14.1246
   11182      13.4046
   11183      13.9019
   11184      13.7241
   11185      13.0272
   11186      14.1189
   11187      13.8483
   11188      13.7906
   11189      13.8257
   11190      14.4571
   11191      14.2020
   11192      13.6488
   11193      14.5009
   11194      14.2836
   11195      14.2670
   11196      12.9665
   11197      14.1396
   11198      13.4960
   11199      14.4359
   11200      14.4319
   11201      14.4329
   11202      14.4643
   11203      14.4469
   11204      14.3288
   11205      13.9880
   11206      13.9963
   11207      14.4429
   11208      15.3311
   11209      15.1068
   11210      14.8364
   11211      15.3837
   11212      15.3224
   11213      15.4218
   11214      15.2530
   11215      16.2501
   11216      14.7618
   11217      15.4579
   11218      16.4001
   11219      15.5939
   11220      15.4293
   11221      15.2395
   11222      15.3997
   11223      15.4054
   11224      14.7960
   11225      15.1360
   11226      14.1632
   11227      14.3960
   11228      14.3311
   11229      14.4276
   11230      14.6131
   11231      13.5945
   11232      14.4177
   11233      13.8757
   11234      13.6530
   11235      14.6807
   11236      14.1370
   11237      14.3720
   11238      15.1067
   11239      15.0550
   11240      14.8386
   11241      15.4070
   11242      14.8904
   11243      14.8698
   11244      15.2111
   11245      15.3991
   11246      14.1885
   11247      14.3435
   11248      14.2653
   11249      15.2847
   11250      15.0885
   11251      14.4511
   11252      14.3073
   11253      14.3413
   11254      13.9955
   11255      14.2988
   11256      14.3334
   11257      13.6725
   11258      13.9376
   11259      13.6119
   11260      13.6689
   11261      13.9159
   11262      14.0147
   11263      14.0455
   11264      13.8449
   11265      14.3005
   11266      14.6707
   11267      14.5740
   11268      14.4507
   11269      14.0204
   11270      14.3177
   11271      14.4832
   11272      13.7601
   11273      13.7703
   11274      13.5325
   11275      13.8078
   11276      13.7977
   11277      13.5057
   11278      13.2707
   11279      12.8950
   11280      13.5744
   11281      13.5526
   11282      14.5102
   11283      14.2492
   11284      14.4163
   11285      13.8774
   11286      13.5383
   11287      13.0598
   11288      13.6288
   11289      13.0115
   11290      13.4019
   11291      13.3767
   11292      13.9646
   11293      13.9475
   11294      14.2546
   11295      13.5299
   11296      13.7837
   11297      14.0866
   11298      13.6122
   11299      14.2955
   11300      14.0496
   11301      14.6983
   11302      14.1365
   11303      14.3239
   11304      14.1827
   11305      14.4432
   11306      14.1054
   11307      14.4657
   11308      14.4146
   11309      13.9735
   11310      13.9119
   11311      14.2330
   11312      14.4465
   11313      13.9189
   11314      14.3191
   11315      14.0012
   11316      15.6014
   11317      14.7527
   11318      14.3205
   11319      14.8177
   11320      14.6164
   11321      14.1864
   11322      13.6466
   11323      13.5138
   11324      14.3981
   11325      14.4306
   11326      14.0300
   11327      14.0436
   11328      13.6819
   11329      13.6323
   11330      14.4548
   11331      14.1866
   11332      13.7897
   11333      14.0950
   11334      13.9906
   11335      13.6080
   11336      13.5307
   11337      13.3930
   11338      14.0109
   11339      14.2890
   11340      14.1555
   11341      14.1067
   11342      14.0087
   11343      13.9585
   11344      13.0427
   11345      13.5627
   11346      14.0356
   11347      14.1398
   11348      15.0866
   11349      14.9706
   11350      14.0643
   11351      14.5296
   11352      14.5606
   11353      14.4503
   11354      15.1476
   11355      15.0157
   11356      14.0454
   11357      14.8057
   11358      15.1656
   11359      15.0915
   11360      14.6562
   11361      14.9025
   11362      14.3966
   11363      13.7741
   11364      14.5725
   11365      13.9848
   11366      13.5880
   11367      13.6581
   11368      14.5533
   11369      14.9084
   11370      15.3485
   11371      14.6779
   11372      14.7303
   11373      14.3097
   11374      14.0750
   11375      14.0404
   11376      14.3719
   11377      14.3074
   11378      13.7130
   11379      13.5858
   11380      13.5118
   11381      14.7639
   11382      15.3553
   11383      15.3469
   11384      14.8062
   11385      15.0006
   11386      14.5249
   11387      15.3174
   11388      15.3661
   11389      15.0418
   11390      15.3231
   11391      15.2908
   11392      14.6283
   11393      14.6948
   11394      15.1149
   11395      15.1227
   11396      14.0945
   11397      14.5546
   11398      14.1074
   11399      14.4501
   11400      13.9198
   11401      14.2630
   11402      14.1387
   11403      13.9809
   11404      14.4187
   11405      14.2548
   11406      14.0869
   11407      14.2527
   11408      13.9335
   11409      13.4714
   11410      13.3537
   11411      13.7951
   11412      13.3020
   11413      13.1633
   11414      13.2120
   11415      13.6016
   11416      13.7224
   11417      13.1425
   11418      13.7253
   11419      13.2241
   11420      13.9553
   11421      14.1697
   11422      14.8930
   11423      14.4124
   11424      13.6102
   11425      13.8155
   11426      13.8649
   11427      13.8488
   11428      13.9062
   11429      13.7710
   11430      13.6040
   11431      13.3094
   11432      13.4745
   11433      13.7922
   11434      13.4802
   11435      14.0345
   11436      14.4242
   11437      14.2895
   11438      14.6735
   11439      14.1745
   11440      14.0172
   11441      14.3882
   11442      14.2261
   11443      14.2656
   11444      14.0466
   11445      13.9043
   11446      14.2533
   11447      14.0281
   11448      14.2855
   11449      14.2592
   11450      14.3647
   11451      15.1542
   11452      14.8225
   11453      14.9226
   11454      14.7956
   11455      14.3672
   11456      13.5894
   11457      14.2593
   11458      14.0603
   11459      14.5450
   11460      14.9853
   11461      14.3895
   11462      13.6794
   11463      13.9421
   11464      13.2694
   11465      13.2768
   11466      14.2895
   11467      14.5319
   11468      13.1205
   11469      14.0756
   11470      13.3158
   11471      13.4913
   11472      13.8377
   11473      13.8790
   11474      14.0863
   11475      13.6754
   11476      14.3506
   11477      13.7553
   11478      13.5275
   11479      13.3549
   11480      13.8934
   11481      13.4077
   11482      13.3213
   11483      14.1820
   11484      14.1495
   11485      13.4585
   11486      13.2194
   11487      13.6345
   11488      14.1833
   11489      14.2112
   11490      13.7475
   11491      13.7053
   11492      13.7434
   11493      13.4729
   11494      13.2537
   11495      13.8421
   11496      13.7308
   11497      14.1176
   11498      13.5989
   11499      14.2426
   11500      14.3607
   11501      14.5740
   11502      14.3907
   11503      14.2425
   11504      14.4121
   11505      14.8390
   11506      13.9860
   11507      14.2674
   11508      14.1137
   11509      13.6759
   11510      14.0324
   11511      13.9767
   11512      13.9811
   11513      13.8025
   11514      14.1287
   11515      14.4481
   11516      14.0670
   11517      13.7293
   11518      13.6939
   11519      14.2001
   11520      14.1206
   11521      13.7315
   11522      12.9793
   11523      14.3162
   11524      14.2699
   11525      14.0250
   11526      13.8354
   11527      14.4597
   11528      14.1182
   11529      13.8303
   11530      13.4266
   11531      13.5761
   11532      14.5687
   11533      14.7571
   11534      14.5824
   11535      14.3742
   11536      14.1944
   11537      13.9795
   11538      13.6586
   11539      14.0841
   11540      14.7879
   11541      14.2224
   11542      14.2073
   11543      14.6961
   11544      15.2839
   11545      14.9525
   11546      15.1337
   11547      14.6531
   11548      15.0241
   11549      15.1062
   11550      15.2297
   11551      15.1268
   11552      14.9580
   11553      14.6872
   11554      13.9874
   11555      14.3908
   11556      13.8881
   11557      14.0753
   11558      13.5924
   11559      14.2039
   11560      14.0565
   11561      13.7810
   11562      13.9600
   11563      13.3182
   11564      13.3022
   11565      13.5470
   11566      14.1218
   11567      13.6061
   11568      13.8102
   11569      13.3041
   11570      13.6116
   11571      13.9949
   11572      13.9895
   11573      14.0285
   11574      14.0540
   11575      14.0339
   11576      14.4075
   11577      13.7714
   11578      13.8565
   11579      13.5945
   11580      13.2288
   11581      13.8033
   11582      14.4527
   11583      14.9873
   11584      14.7228
   11585      15.2371
   11586      15.0821
   11587      14.9051
   11588      14.6196
   11589      14.9678
   11590      14.9360
   11591      15.4539
   11592      15.4975
   11593      14.4943
   11594      13.4008
   11595      14.5060
   11596      14.1927
   11597      13.8733
   11598      14.2054
   11599      14.0797
   11600      14.3082
   11601      13.3638
   11602      14.0262
   11603      13.9484
   11604      13.6232
   11605      13.8143
   11606      14.4101
   11607      13.1198
   11608      13.4358
   11609      13.8871
   11610      13.5506
   11611      12.9357
   11612      12.9212
   11613      12.9865
   11614      13.2525
   11615      13.0463
   11616      13.1698
   11617      12.8556
   11618      13.2812
   11619      14.0310
   11620      12.9328
   11621      13.4223
   11622      13.3052
   11623      12.5379
   11624      12.4229
   11625      12.1567
   11626      12.3179
   11627      12.2399
   11628      12.3774
   11629      12.3844
   11630      12.2754
   11631      13.0110
   11632      13.3949
   11633      13.0384
   11634      12.4721
   11635      12.6033
   11636      12.6537
   11637      12.6192
   11638      13.1325
   11639      13.1482
   11640      13.1904
   11641      12.5262
   11642      11.7054
   11643      11.8513
   11644      11.5933
   11645      11.5214
   11646      12.1020
   11647      11.7376
   11648      11.2052
   11649      11.7972
   11650      11.8593
   11651      11.9753
   11652      12.2394
   11653      12.3708
   11654      13.4709
   11655      12.7924
   11656      11.8832
   11657      12.6272
   11658      12.1296
   11659      12.5955
   11660      12.1303
   11661      12.5071
   11662      11.6624
   11663      12.3014
   11664      12.3831
   11665      12.0355
   11666      13.4385
   11667      12.6519
   11668      13.8546
   11669      13.7733
   11670      13.2994
   11671      12.9871
   11672      13.0612
   11673      12.4267
   11674      12.9121
   11675      12.6783
   11676      12.7367
   11677      13.1899
   11678      13.5721
   11679      13.7057
   11680      13.8944
   11681      13.8273
   11682      13.7848
   11683      13.3930
   11684      12.5116
   11685      12.5229
   11686      13.2443
   11687      13.2465
   11688      13.3825
   11689      12.9337
   11690      13.1406
   11691      13.4677
   11692      13.2131
   11693      12.7663
   11694      13.0945
   11695      13.4686
   11696      13.7361
   11697      12.9434
   11698      12.8001
   11699      13.2156
   11700      12.7927
   11701      13.2152
   11702      12.5210
   11703      12.9520
   11704      13.1481
   11705      13.3416
   11706      12.9851
   11707      13.1216
   11708      12.7812
   11709      12.6162
   11710      13.0551
   11711      13.2632
   11712      13.3292
   11713      12.3720
   11714      13.0262
   11715      12.8893
   11716      12.1783
   11717      12.2087
   11718      12.4187
   11719      12.7916
   11720      12.7081
   11721      12.4456
   11722      12.6592
   11723      12.6357
   11724      12.9322
   11725      12.0910
   11726      11.9735
   11727      12.5489
   11728      13.2662
   11729      12.3067
   11730      12.5906
   11731      12.8360
   11732      12.7777
   11733      12.2137
   11734      12.5797
   11735      12.6206
   11736      12.0735
   11737      12.1259
   11738      12.0234
   11739      12.8369
   11740      12.2225
   11741      13.6580
   11742      13.1495
   11743      12.7744
   11744      13.7051
   11745      13.8384
   11746      13.3213
   11747      13.3602
   11748      13.5634
   11749      13.4368
   11750      13.2740
   11751      13.2042
   11752      12.4383
   11753      11.8172
   11754      12.3459
   11755      12.4285
   11756      13.4244
   11757      13.5360
   11758      13.5436
   11759      12.7433
   11760      11.6802
   11761      12.0542
   11762      12.4144
   11763      11.7676
   11764      11.0841
   11765      11.2644
   11766      11.4955
   11767      11.9068
   11768      12.4937
   11769      11.7327
   11770      11.8312
   11771      11.7266
   11772      11.7444
   11773      11.0026
   11774      11.6257
   11775      11.4951
   11776      11.4667
   11777      11.4703
   11778      11.1059
   11779      11.3854
   11780      11.1686
   11781      10.6967
   11782      11.1262
   11783      10.9461
   11784      11.6415
   11785      11.9311
   11786      11.6164
   11787      11.0959
   11788      11.5118
   11789      11.7794
   11790      11.3727
   11791      11.8521
   11792      12.6541
   11793      12.4307
   11794      12.3851
   11795      13.2451
   11796      13.0249
   11797      12.6025
   11798      12.5369
   11799      12.7411
   11800      12.8288
   11801      13.1153
   11802      13.7970
   11803      13.4992
   11804      12.8455
   11805      13.1192
   11806      12.8318
   11807      13.1283
   11808      13.5035
   11809      13.7549
   11810      14.4326
   11811      14.1407
   11812      13.6667
   11813      13.3729
   11814      13.3670
   11815      13.3808
   11816      13.8244
   11817      13.5988
   11818      13.3288
   11819      13.6914
   11820      13.8349
   11821      13.2511
   11822      12.8044
   11823      13.0449
   11824      12.9066
   11825      12.7269
   11826      13.9680
   11827      13.5145
   11828      13.4353
   11829      12.9891
   11830      13.6287
   11831      13.1123
   11832      12.8248
   11833      12.2523
   11834      12.7914
   11835      12.5182
   11836      12.0707
   11837      12.0678
   11838      12.2402
   11839      11.9868
   11840      12.6447
   11841      12.1949
   11842      10.9289
   11843      11.9764
   11844      11.7099
   11845      12.0535
   11846      12.8922
   11847      12.1239
   11848      12.7321
   11849      13.2609
   11850      13.3292
   11851      12.5863
   11852      12.9742
   11853      13.0807
   11854      12.9304
   11855      13.0560
   11856      13.7463
   11857      14.2507
   11858      13.4848
   11859      13.0898
   11860      13.5405
   11861      13.5024
   11862      12.8803
   11863      12.8739
   11864      13.1954
   11865      12.9567
   11866      12.8020
   11867      12.2611
   11868      11.7297
   11869      12.7157
   11870      13.0257
   11871      12.6537
   11872      12.9835
   11873      12.7837
   11874      12.8238
   11875      12.9959
   11876      13.5280
   11877      13.3147
   11878      13.1691
   11879      13.1294
   11880      13.1147
   11881      13.3378
   11882      12.8225
   11883      12.8593
   11884      12.8398
   11885      13.0519
   11886      12.7546
   11887      12.6967
   11888      13.2889
   11889      13.1157
   11890      13.3350
   11891      13.2020
   11892      13.5816
   11893      13.2743
   11894      14.0248
   11895      12.7831
   11896      13.3334
   11897      13.7914
   11898      13.6215
   11899      13.3308
   11900      13.6687
   11901      13.3582
   11902      13.2087
   11903      12.6257
   11904      12.2100
   11905      12.9320
   11906      12.7720
   11907      13.0964
   11908      12.6009
   11909      12.6985
   11910      12.7680
   11911      12.9429
   11912      12.2442
   11913      12.5076
   11914      12.5891
   11915      12.2672
   11916      12.3808
   11917      12.1760
   11918      11.8874
   11919      12.0219
   11920      11.8196
   11921      11.4324
   11922      11.9605
   11923      11.9468
   11924      12.1221
   11925      11.8350
   11926      11.9559
   11927      12.3458
   11928      12.9999
   11929      12.5923
   11930      12.4190
   11931      13.3902
   11932      13.9756
   11933      13.9590
   11934      12.9018
   11935      13.0452
   11936      12.5991
   11937      12.5929
   11938      12.9984
   11939      12.8648
   11940      13.1501
   11941      12.7707
   11942      12.8945
   11943      12.7908
   11944      14.1611
   11945      13.5931
   11946      14.1042
   11947      13.5538
   11948      13.6140
   11949      12.7799
   11950      13.8595
   11951      13.4623
   11952      13.8069
   11953      13.5181
   11954      13.7318
   11955      13.0439
   11956      13.8518
   11957      13.3351
   11958      12.7751
   11959      13.2796
   11960      13.6505
   11961      12.9952
   11962      12.8207
   11963      13.7887
   11964      12.6155
   11965      12.5914
   11966      13.5965
   11967      12.6351
   11968      13.1604
   11969      12.9175
   11970      12.8846
   11971      12.3669
   11972      12.2909
   11973      12.2744
   11974      12.0257
   11975      12.5311
   11976      13.0955
   11977      12.0414
   11978      12.8588
   11979      13.0343
   11980      13.5326
   11981      13.5439
   11982      12.9750
   11983      13.1625
   11984      14.0669
   11985      13.4085
   11986      14.7940
   11987      14.1391
   11988      15.0363
   11989      14.8168
   11990      15.3932
   11991      14.8922
   11992      15.5826
   11993      14.3972
   11994      14.6970
   11995      14.5075
   11996      15.1632
   11997      14.9834
   11998      14.9602
   11999      14.3444
   12000      14.9389
   12001      14.8253
   12002      15.2319
   12003      14.7302
   12004      14.6106
   12005      15.3497
   12006      15.6335
   12007      15.6760
   12008      15.4153
   12009      15.3514
   12010      15.0326
   12011      14.7130
   12012      14.0816
   12013      14.4284
   12014      14.7615
   12015      14.5341
   12016      14.9580
   12017      14.6804
   12018      14.8025
   12019      14.3131
   12020      14.1986
   12021      13.6713
   12022      14.5013
   12023      14.2669
   12024      14.0271
   12025      14.1358
   12026      13.9394
   12027      15.0897
   12028      15.4729
   12029      15.3410
   12030      14.9394
   12031      14.7589
   12032      14.6003
   12033      15.1176
   12034      14.3078
   12035      14.0942
   12036      13.7163
   12037      13.7494
   12038      13.9069
   12039      13.5438
   12040      13.7700
   12041      13.9698
   12042      14.0251
   12043      14.1738
   12044      13.7498
   12045      14.5143
   12046      15.1166
   12047      14.3228
   12048      14.8200
   12049      14.7124
   12050      14.7886
   12051      14.9714
   12052      14.1445
   12053      14.6454
   12054      14.6214
   12055      13.5010
   12056      13.5043
   12057      13.5530
   12058      13.9594
   12059      13.3268
   12060      13.7641
   12061      12.4192
   12062      13.0794
   12063      12.9535
   12064      12.9155
   12065      12.8411
   12066      12.6653
   12067      13.1329
   12068      13.0564
   12069      12.7989
   12070      12.6572
   12071      12.7495
   12072      12.1399
   12073      12.9262
   12074      12.9981
   12075      12.4551
   12076      12.1090
   12077      12.0984
   12078      12.4100
   12079      12.1109
   12080      12.1356
   12081      11.9581
   12082      12.5428
   12083      12.3271
   12084      12.2320
   12085      11.5262
   12086      12.0169
   12087      12.2082
   12088      12.4183
   12089      12.7616
   12090      12.1695
   12091      12.0172
   12092      12.3035
   12093      12.9685
   12094      12.4389
   12095      12.3568
   12096      13.2975
   12097      12.5983
   12098      13.1499
   12099      12.6606
   12100      12.2860
   12101      13.0519
   12102      12.8065
   12103      12.8949
   12104      12.7826
   12105      12.6358
   12106      13.1078
   12107      14.1130
   12108      13.6475
   12109      13.8450
   12110      13.4229
   12111      14.0498
   12112      13.8641
   12113      13.7467
   12114      13.7486
   12115      13.4287
   12116      12.9730
   12117      14.0277
   12118      13.9313
   12119      13.4150
   12120      13.5738
   12121      13.5870
   12122      12.5325
   12123      13.2785
   12124      12.6651
   12125      13.1853
   12126      13.0212
   12127      13.2945
   12128      12.6176
   12129      13.0718
   12130      12.9127
   12131      12.5768
   12132      12.6051
   12133      12.3927
   12134      12.9948
   12135      13.0131
   12136      12.4919
   12137      12.1383
   12138      12.5125
   12139      12.8360
   12140      12.8956
   12141      13.0445
   12142      13.5691
   12143      13.1098
   12144      12.5645
   12145      12.4135
   12146      12.9913
   12147      13.2159
   12148      13.1230
   12149      12.7535
   12150      12.6061
   12151      12.8383
   12152      12.9947
   12153      12.5686
   12154      12.8125
   12155      13.3022
   12156      12.6130
   12157      12.9881
   12158      13.4025
   12159      12.8314
   12160      12.8504
   12161      12.5388
   12162      12.2433
   12163      12.2919
   12164      12.2081
   12165      12.5000
   12166      12.9266
   12167      12.8841
   12168      13.3340
   12169      12.2657
   12170      12.2249
   12171      11.5679
   12172      11.7587
   12173      11.7339
   12174      11.8960
   12175      11.9444
   12176      11.8405
   12177      12.3092
   12178      11.4048
   12179      11.8081
   12180      11.9750
   12181      12.0903
   12182      11.9905
   12183      12.3132
   12184      12.0185
   12185      12.3799
   12186      11.8828
   12187      11.7112
   12188      10.9355
   12189      11.2298
   12190      11.8606
   12191      11.1409
   12192      11.2429
   12193      11.2740
   12194      12.0963
   12195      11.4427
   12196      11.3240
   12197      11.2179
   12198      11.4984
   12199      11.2252
   12200      11.0251
   12201      10.7400
   12202      11.0729
   12203      11.5450
   12204      11.5090
   12205      11.5023
   12206      11.4281
   12207      11.9327
   12208      11.0544
   12209      11.8213
   12210      11.9525
   12211      11.4797
   12212      10.8825
   12213      11.8264
   12214      11.4510
   12215      11.5088
   12216      12.2673
   12217      12.4802
   12218      12.2184
   12219      12.1983
   12220      12.1359
   12221      12.2240
   12222      12.2990
   12223      12.5253
   12224      12.9389
   12225      12.9955
   12226      12.0548
   12227      12.0667
   12228      11.4842
   12229      11.9299
   12230      12.3821
   12231      12.8452
   12232      12.4389
   12233      12.9477
   12234      13.0707
   12235      13.0610
   12236      13.2249
   12237      12.6229
   12238      13.2379
   12239      13.0524
   12240      13.0481
   12241      13.4334
   12242      13.1517
   12243      13.5091
   12244      13.5409
   12245      14.4732
   12246      14.3030
   12247      15.0447
   12248      13.0139
   12249      13.3752
   12250      13.6057
   12251      14.0000
   12252      14.4786
   12253      13.8964
   12254      14.0231
   12255      14.6411
   12256      13.6607
   12257      14.3433
   12258      13.9187
   12259      13.2493
   12260      13.3199
   12261      12.9294
   12262      12.9023
   12263      12.6362
   12264      12.2640
   12265      12.7863
   12266      12.3323
   12267      13.2326
   12268      13.2196
   12269      13.2587
   12270      13.3780
   12271      13.0060
   12272      13.4613
   12273      12.9809
   12274      13.4039
   12275      13.5753
   12276      13.0762
   12277      13.7451
   12278      13.8155
   12279      14.6006
   12280      14.1702
   12281      13.9535
   12282      13.9580
   12283      14.0851
   12284      14.4910
   12285      13.4381
   12286      13.9691
   12287      13.9034
   12288      13.8407
   12289      14.2336
   12290      14.2283
   12291      13.9156
   12292      13.7325
   12293      13.4517
   12294      13.4432
   12295      13.2149
   12296      12.1701
   12297      12.8410
   12298      13.1161
   12299      12.3774
   12300      12.2189
   12301      12.2820
   12302      12.2952
   12303      13.0134
   12304      13.0565
   12305      13.4844
   12306      13.2423
   12307      13.5995
   12308      13.0929
   12309      12.9300
   12310      12.6710
   12311      12.5623
   12312      13.2978
   12313      13.4434
   12314      13.6397
   12315      13.2348
   12316      12.5315
   12317      13.4597
   12318      12.9152
   12319      13.6081
   12320      13.6881
   12321      13.9137
   12322      14.0091
   12323      14.3767
   12324      13.7728
   12325      13.8641
   12326      14.4654
   12327      14.6451
   12328      14.5181
   12329      14.7209
   12330      14.9089
   12331      14.7086
   12332      14.7995
   12333      14.8992
   12334      14.9545
   12335      14.7192
   12336      14.7461
   12337      14.7554
   12338      13.9224
   12339      14.3579
   12340      14.2862
   12341      13.5031
   12342      13.4162
   12343      13.3954
   12344      13.4274
   12345      14.6834
   12346      13.7764
   12347      14.1662
   12348      14.0572
   12349      13.9272
   12350      13.8059
   12351      13.1156
   12352      13.5523
   12353      13.1323
   12354      13.5010
   12355      13.3757
   12356      13.8653
   12357      14.2304
   12358      14.1196
   12359      14.3314
   12360      14.7777
   12361      14.6032
   12362      14.4093
   12363      14.2535
   12364      13.4267
   12365      13.7824
   12366      14.3304
   12367      14.7213
   12368      14.4801
   12369      13.9245
   12370      14.6336
   12371      14.7354
   12372      14.2968
   12373      14.3612
   12374      15.1343
   12375      14.5559
   12376      14.8184
   12377      13.8199
   12378      14.4612
   12379      14.5907
   12380      13.8776
   12381      13.7750
   12382      14.1469
   12383      13.6902
   12384      13.8243
   12385      13.1195
   12386      13.5138
   12387      14.0206
   12388      14.3858
   12389      14.1906
   12390      14.7322
   12391      14.2428
   12392      13.7396
   12393      13.7159
   12394      13.3205
   12395      13.7233
   12396      13.4145
   12397      13.5433
   12398      13.7635
   12399      12.9015
   12400      13.9093
   12401      13.5222
   12402      13.1789
   12403      13.8701
   12404      12.8811
   12405      14.1478
   12406      14.6002
   12407      14.1935
   12408      14.0755
   12409      15.0350
   12410      14.5066
   12411      14.6933
   12412      14.7841
   12413      14.2004
   12414      14.3883
   12415      14.1068
   12416      13.9341
   12417      14.1949
   12418      13.7030
   12419      13.9214
   12420      14.2372
   12421      14.5020
   12422      15.0931
   12423      15.0671
   12424      16.0284
   12425      15.7025
   12426      15.5006
   12427      14.6705
   12428      15.5246
   12429      15.5674
   12430      15.1300
   12431      14.9002
   12432      15.0969
   12433      15.2313
   12434      15.2232
   12435      15.0398
   12436      15.1908
   12437      14.4037
   12438      15.2722
   12439      15.2046
   12440      15.8402
   12441      15.9530
   12442      15.2174
   12443      15.3489
   12444      15.8721
   12445      15.5075
   12446      16.3901
   12447      16.2093
   12448      16.0594
   12449      15.5086
   12450      15.2220
   12451      15.4056
   12452      14.0835
   12453      14.9838
   12454      14.9809
   12455      14.6176
   12456      15.6386
   12457      14.6024
   12458      14.6031
   12459      14.4648
   12460      14.4361
   12461      14.7483
   12462      14.3191
   12463      13.6160
   12464      14.0200
   12465      13.7061
   12466      13.9199
   12467      13.4863
   12468      13.9406
   12469      12.7494
   12470      13.8009
   12471      13.0466
   12472      13.3012
   12473      13.0733
   12474      13.4953
   12475      13.1303
   12476      13.3305
   12477      14.4342
   12478      14.3294
   12479      14.1849
   12480      14.7918
   12481      14.6319
   12482      13.9975
   12483      15.0548
   12484      14.0239
   12485      14.6330
   12486      15.2828
   12487      15.1838
   12488      15.8767
   12489      15.0920
   12490      14.8541
   12491      14.8234
   12492      14.9395
   12493      15.5243
   12494      15.3480
   12495      15.5123
   12496      15.3829
   12497      15.7502
   12498      15.6741
   12499      15.8117
   12500      16.1248
   12501      15.2609
   12502      15.2018
   12503      15.4945
   12504      15.4102
   12505      15.5162
   12506      15.8027
   12507      15.5351
   12508      16.2339
   12509      15.6869
   12510      16.0082
   12511      16.2963
   12512      16.4597
   12513      16.2866
   12514      15.7171
   12515      14.9077
   12516      16.4925
   12517      15.9582
   12518      15.5921
   12519      15.3257
   12520      15.3146
   12521      15.0932
   12522      15.5907
   12523      15.1874
   12524      15.8811
   12525      15.0397
   12526      15.5297
   12527      15.1759
   12528      14.8456
   12529      14.6471
   12530      14.1384
   12531      14.6057
   12532      13.9783
   12533      14.0613
   12534      13.9616
   12535      14.4814
   12536      14.7751
   12537      15.0806
   12538      14.4872
   12539      14.7376
   12540      14.8922
   12541      14.4079
   12542      14.7855
   12543      14.2514
   12544      14.6690
   12545      14.5730
   12546      14.3948
   12547      15.0647
   12548      15.5105
   12549      15.2347
   12550      14.8040
   12551      14.4865
   12552      14.7500
   12553      14.6241
   12554      15.4543
   12555      14.1484
   12556      14.9182
   12557      14.2909
   12558      14.6064
   12559      14.9800
   12560      14.6463
   12561      15.0595
   12562      14.4086
   12563      15.0570
   12564      16.0319
   12565      15.1651
   12566      16.1419
   12567      15.5180
   12568      15.8427
   12569      15.3211
   12570      15.4282
   12571      15.3188
   12572      15.1372
   12573      14.9962
   12574      14.8317
   12575      14.9859
   12576      15.2531
   12577      14.6219
   12578      14.7648
   12579      15.0029
   12580      13.8457
   12581      14.8309
   12582      14.3871
   12583      13.7900
   12584      13.6910
   12585      13.6964
   12586      14.4686
   12587      14.2149
   12588      12.7023
   12589      13.4954
   12590      13.2234
   12591      13.5291
   12592      13.5256
   12593      14.5955
   12594      13.1944
   12595      13.9545
   12596      13.5083
   12597      13.3644
   12598      13.1873
   12599      13.4654
   12600      13.0840
   12601      13.2954
   12602      13.0966
   12603      14.0781
   12604      14.6309
   12605      14.3553
   12606      14.8268
   12607      14.6219
   12608      14.1079
   12609      13.9506
   12610      14.1723
   12611      14.1969
   12612      14.9036
   12613      14.4062
   12614      15.1052
   12615      14.2446
   12616      14.5537
   12617      14.3334
   12618      14.9853
   12619      14.5552
   12620      14.5639
   12621      14.7387
   12622      14.1275
   12623      14.7286
   12624      15.0321
   12625      15.1468
   12626      15.1436
   12627      14.3109
   12628      13.9417
   12629      14.1541
   12630      13.8832
   12631      13.7963
   12632      13.8122
   12633      14.0798
   12634      14.2185
   12635      14.7558
   12636      14.4065
   12637      14.0562
   12638      14.3965
   12639      14.3567
   12640      13.6314
   12641      13.7922
   12642      13.3385
   12643      13.1582
   12644      13.3888
   12645      14.0976
   12646      14.6779
   12647      14.5953
   12648      14.8428
   12649      14.8017
   12650      14.4983
   12651      15.0905
   12652      14.6184
   12653      15.6309
   12654      15.8946
   12655      15.3632
   12656      15.8810
   12657      15.8074
   12658      15.3090
   12659      15.7284
   12660      14.8830
   12661      15.2215
   12662      15.0649
   12663      14.9332
   12664      14.8925
   12665      15.1385
   12666      14.9103
   12667      15.0062
   12668      15.1421
   12669      14.9925
   12670      15.2949
   12671      15.5094
   12672      15.4477
   12673      15.8832
   12674      16.2271
   12675      15.5277
   12676      15.9189
   12677      15.6445
   12678      15.7464
   12679      15.5646
   12680      14.9837
   12681      15.1230
   12682      15.2953
   12683      15.4364
   12684      15.2429
   12685      14.6009
   12686      14.4530
   12687      14.6261
   12688      14.0178
   12689      15.1277
   12690      14.8818
   12691      15.3166
   12692      15.9545
   12693      16.2801
   12694      16.4145
   12695      16.6602
   12696      16.4467
   12697      16.3982
   12698      16.0347
   12699      15.9022
   12700      16.5157
   12701      15.6186
   12702      16.1614
   12703      15.2520
   12704      15.5964
   12705      15.7289
   12706      15.5228
   12707      15.0733
   12708      15.4939
   12709      15.5256
   12710      14.9055
   12711      14.7232
   12712      15.1444
   12713      14.7522
   12714      14.7922
   12715      14.4125
   12716      14.5336
   12717      14.4625
   12718      14.6362
   12719      14.3146
   12720      14.1297
   12721      13.7042
   12722      13.5624
   12723      13.3761
   12724      12.9872
   12725      13.5273
   12726      13.4197
   12727      13.8472
   12728      13.4588
   12729      13.1960
   12730      13.1877
   12731      12.9457
   12732      13.5277
   12733      12.6427
   12734      13.1006
   12735      13.2728
   12736      13.3286
   12737      13.2245
   12738      13.3383
   12739      13.4271
   12740      13.2403
   12741      13.6524
   12742      13.6014
   12743      13.9774
   12744      13.4210
   12745      14.3699
   12746      14.7822
   12747      14.2588
   12748      14.4468
   12749      13.6169
   12750      14.9327
   12751      14.8208
   12752      15.0783
   12753      15.5408
   12754      15.4954
   12755      14.8744
   12756      14.6927
   12757      15.2130
   12758      15.3483
   12759      14.2012
   12760      14.2522
   12761      15.0006
   12762      14.9213
   12763      14.4351
   12764      14.1609
   12765      14.6051
   12766      14.7813
   12767      14.3176
   12768      14.1978
   12769      14.2829
   12770      13.9193
   12771      13.7469
   12772      14.0723
   12773      13.6990
   12774      13.5754
   12775      13.4165
   12776      13.6731
   12777      14.0274
   12778      14.7499
   12779      14.7316
   12780      14.8425
   12781      15.2596
   12782      15.3032
   12783      14.4692
   12784      14.9023
   12785      15.1039
   12786      14.8674
   12787      14.8287
   12788      14.7662
   12789      15.1052
   12790      14.6936
   12791      15.0429
   12792      14.5239
   12793      14.8472
   12794      14.9744
   12795      14.6713
   12796      15.1186
   12797      14.5597
   12798      15.4207
   12799      15.7711
   12800      16.2253
   12801      15.7129
   12802      16.1153
   12803      15.8527
   12804      15.1587
   12805      15.3814
   12806      14.8629
   12807      14.9466
   12808      14.5992
   12809      15.1921
   12810      15.3884
   12811      15.7623
   12812      16.0112
   12813      15.9608
   12814      16.3603
   12815      16.0878
   12816      16.3920
   12817      15.3541
   12818      15.4135
   12819      15.1677
   12820      15.0183
   12821      14.9932
   12822      15.0269
   12823      15.6128
   12824      15.0399
   12825      15.6883
   12826      15.3776
   12827      15.2082
   12828      15.2269
   12829      15.3313
   12830      15.2025
   12831      15.3140
   12832      15.6454
   12833      15.5781
   12834      14.7957
   12835      15.8581
   12836      15.1470
   12837      15.0510
   12838      15.4151
   12839      15.4746
   12840      15.5901
   12841      15.5840
   12842      15.6026
   12843      15.3492
   12844      15.8866
   12845      15.8709
   12846      15.5548
   12847      15.2265
   12848      14.6759
   12849      14.9729
   12850      15.0651
   12851      13.8190
   12852      14.5242
   12853      15.0250
   12854      14.1981
   12855      14.0245
   12856      14.1172
   12857      14.6386
   12858      14.7830
   12859      14.1367
   12860      14.5132
   12861      14.6232
   12862      15.0596
   12863      14.6498
   12864      15.2782
   12865      14.2637
   12866      14.8975
   12867      14.3398
   12868      14.3888
   12869      14.0712
   12870      14.4375
   12871      14.4072
   12872      14.3512
   12873      14.4448
   12874      14.3505
   12875      14.0002
   12876      13.8340
   12877      14.4300
   12878      13.7657
   12879      14.1740
   12880      14.6427
   12881      14.8880
   12882      13.8102
   12883      14.6584
   12884      14.7745
   12885      14.6246
   12886      14.9302
   12887      14.0983
   12888      15.0427
   12889      15.2584
   12890      14.8209
   12891      15.2439
   12892      14.4897
   12893      14.0044
   12894      13.9382
   12895      13.4618
   12896      13.6083
   12897      14.0698
   12898      13.8703
   12899      14.3384
   12900      14.6509
   12901      14.7272
   12902      14.5934
   12903      15.0306
   12904      14.4645
   12905      14.8752
   12906      14.7301
   12907      14.0830
   12908      14.3817
   12909      14.1129
   12910      14.0192
   12911      13.4437
   12912      13.5827
   12913      13.2208
   12914      13.5701
   12915      13.1501
   12916      12.5866
   12917      12.9741
   12918      12.9437
   12919      14.1168
   12920      13.4644
   12921      12.7820
   12922      13.5226
   12923      12.6814
   12924      12.8366
   12925      13.4505
   12926      13.7151
   12927      13.9779
   12928      14.0838
   12929      14.4777
   12930      14.5263
   12931      15.0973
   12932      14.7047
   12933      14.4689
   12934      13.4625
   12935      14.2240
   12936      14.4275
   12937      13.8510
   12938      14.1740
   12939      13.6011
   12940      13.3077
   12941      13.6127
   12942      13.1137
   12943      13.3910
   12944      13.8744
   12945      14.0394
   12946      13.9935
   12947      14.0682
   12948      14.5764
   12949      13.9209
   12950      14.3601
   12951      13.9131
   12952      14.0068
   12953      13.4496
   12954      14.3116
   12955      14.9630
   12956      15.3243
   12957      15.4582
   12958      14.8472
   12959      14.5546
   12960      14.2259
   12961      14.1044
   12962      14.4955
   12963      14.6567
   12964      13.8185
   12965      13.6901
   12966      14.2962
   12967      14.2047
   12968      13.6172
   12969      13.6658
   12970      14.0778
   12971      13.9933
   12972      13.9990
   12973      14.2073
   12974      14.1834
   12975      13.9838
   12976      14.5546
   12977      14.0199
   12978      13.8363
   12979      13.6217
   12980      13.3068
   12981      13.6458
   12982      13.9458
   12983      14.0329
   12984      13.4925
   12985      14.2391
   12986      14.0037
   12987      14.1580
   12988      13.1886
   12989      13.3151
   12990      13.5070
   12991      13.4511
   12992      12.4731
   12993      13.2425
   12994      12.9549
   12995      12.7671
   12996      12.8089
   12997      12.8245
   12998      13.3458
   12999      13.5442
   13000      13.5980
   13001      14.1963
   13002      13.9454
   13003      13.8137
   13004      14.3370
   13005      13.6762
   13006      13.7472
   13007      13.0899
   13008      13.6994
   13009      13.2390
   13010      13.5970
   13011      12.9789
   13012      14.2108
   13013      14.3309
   13014      14.1019
   13015      14.6145
   13016      14.1303
   13017      14.7350
   13018      13.6818
   13019      14.0830
   13020      13.9891
   13021      14.4262
   13022      14.5190
   13023      13.9642
   13024      14.8620
   13025      14.4420
   13026      14.0430
   13027      14.0131
   13028      14.5093
   13029      14.3869
   13030      13.5360
   13031      13.0754
   13032      13.0128
   13033      12.9886
   13034      12.6211
   13035      13.4194
   13036      13.3303
   13037      12.6855
   13038      12.8373
   13039      12.1469
   13040      11.9374
   13041      11.8352
   13042      11.4812
   13043      11.6151
   13044      11.8495
   13045      12.7174
   13046      13.3111
   13047      12.7982
   13048      13.5698
   13049      12.9562
   13050      13.3339
   13051      13.5766
   13052      12.9802
   13053      12.9858
   13054      13.1756
   13055      12.3107
   13056      13.3974
   13057      12.9767
   13058      13.5978
   13059      13.8170
   13060      13.7428
   13061      13.7678
   13062      14.1836
   13063      13.7086
   13064      13.3716
   13065      12.8650
   13066      12.6051
   13067      13.0767
   13068      13.6650
   13069      12.8713
   13070      12.8995
   13071      13.2139
   13072      13.3332
   13073      13.2566
   13074      13.5325
   13075      14.2422
   13076      13.8504
   13077      13.2450
   13078      13.4104
   13079      14.0568
   13080      14.0269
   13081      13.8013
   13082      13.7184
   13083      14.3245
   13084      14.0397
   13085      14.7717
   13086      14.4548
   13087      14.0683
   13088      14.6311
   13089      14.1681
   13090      13.8252
   13091      13.8612
   13092      14.2740
   13093      14.1720
   13094      14.8135
   13095      14.7642
   13096      14.8768
   13097      15.1249
   13098      14.6717
   13099      13.8642
   13100      13.3254
   13101      13.9636
   13102      14.1345
   13103      14.3275
   13104      13.9482
   13105      13.5945
   13106      13.3345
   13107      13.7787
   13108      13.6459
   13109      12.5391
   13110      13.1752
   13111      13.1731
   13112      13.4890
   13113      13.3147
   13114      12.8872
   13115      12.7462
   13116      12.6958
   13117      13.0709
   13118      12.7842
   13119      12.8864
   13120      12.2550
   13121      12.9033
   13122      12.3672
   13123      12.6544
   13124      13.5505
   13125      13.4814
   13126      12.4939
   13127      13.2180
   13128      12.5857
   13129      13.0177
   13130      13.2207
   13131      13.2931
   13132      12.3785
   13133      13.3500
   13134      13.1474
   13135      13.3745
   13136      13.8384
   13137      13.6090
   13138      12.5900
   13139      13.5746
   13140      13.7572
   13141      13.5996
   13142      13.6517
   13143      13.4922
   13144      13.5825
   13145      13.5244
   13146      13.2811
   13147      13.7976
   13148      13.8586
   13149      13.5177
   13150      14.1172
   13151      13.8728
   13152      13.8273
   13153      13.7326
   13154      14.3778
   13155      14.7379
   13156      14.4466
   13157      14.5278
   13158      14.1940
   13159      14.8030
   13160      14.7752
   13161      14.8233
   13162      14.8347
   13163      14.7664
   13164      14.5038
   13165      14.3387
   13166      14.1298
   13167      14.8263
   13168      15.0563
   13169      15.2722
   13170      13.8590
   13171      14.9143
   13172      13.7122
   13173      13.5119
   13174      14.0995
   13175      14.4005
   13176      14.6307
   13177      13.9857
   13178      14.2397
   13179      14.1143
   13180      14.1228
   13181      14.1896
   13182      14.0131
   13183      14.2160
   13184      13.9840
   13185      13.7923
   13186      13.6809
   13187      13.7750
   13188      13.7790
   13189      13.0426
   13190      14.1702
   13191      13.6066
   13192      14.8010
   13193      14.8382
   13194      14.0952
   13195      13.7071
   13196      13.5658
   13197      13.9640
   13198      14.1052
   13199      13.4414
   13200      12.6209
   13201      12.5827
   13202      13.2687
   13203      13.0498
   13204      13.2352
   13205      13.2871
   13206      13.5816
   13207      13.5547
   13208      13.0977
   13209      13.4708
   13210      14.0529
   13211      14.0502
   13212      13.7167
   13213      13.9859
   13214      13.9159
   13215      13.7703
   13216      13.7327
   13217      13.7037
   13218      13.9218
   13219      13.4137
   13220      13.2633
   13221      13.0312
   13222      14.3509
   13223      13.9549
   13224      14.0736
   13225      14.0631
   13226      14.3604
   13227      14.1998
   13228      13.6215
   13229      14.1459
   13230      13.7385
   13231      13.8824
   13232      13.7134
   13233      14.1180
   13234      13.6414
   13235      13.6947
   13236      13.4395
   13237      12.6610
   13238      12.6572
   13239      12.9579
   13240      13.4918
   13241      12.9420
   13242      13.6147
   13243      13.6804
   13244      13.4259
   13245      13.1816
   13246      13.2292
   13247      13.3552
   13248      13.2772
   13249      13.3009
   13250      14.0476
   13251      13.7555
   13252      12.8367
   13253      12.7635
   13254      12.7049
   13255      13.0074
   13256      13.9057
   13257      13.6805
   13258      13.3586
   13259      13.3246
   13260      13.2969
   13261      12.7553
   13262      13.0928
   13263      13.3244
   13264      13.0461
   13265      14.0433
   13266      13.5249
   13267      13.6451
   13268      13.2804
   13269      13.5231
   13270      12.6710
   13271      13.2098
   13272      13.6247
   13273      13.2890
   13274      12.9273
   13275      13.5624
   13276      13.1642
   13277      13.2946
   13278      13.2261
   13279      13.2912
   13280      13.6723
   13281      12.8435
   13282      12.7353
   13283      13.0984
   13284      13.9460
   13285      13.6707
   13286      13.4473
   13287      13.8929
   13288      13.3784
   13289      13.5820
   13290      13.6751
   13291      13.6559
   13292      13.7035
   13293      14.2973
   13294      14.0337
   13295      13.0089
   13296      13.2323
   13297      13.5273
   13298      13.4602
   13299      13.0857
   13300      13.1320
   13301      13.3352
   13302      13.7330
   13303      13.6639
   13304      13.1956
   13305      14.1487
   13306      13.3905
   13307      13.6833
   13308      12.3386
   13309      13.3768
   13310      12.9521
   13311      13.3314
   13312      12.9385
   13313      14.0891
   13314      13.4940
   13315      13.6437
   13316      12.4744
   13317      13.3008
   13318      12.2422
   13319      12.2246
   13320      12.4370
   13321      12.2366
   13322      12.4186
   13323      13.0199
   13324      13.3358
   13325      13.6169
   13326      13.2078
   13327      12.4831
   13328      12.9527
   13329      12.7143
   13330      12.9388
   13331      12.3781
   13332      12.6537
   13333      13.1433
   13334      13.7277
   13335      12.7760
   13336      12.4408
   13337      12.0970
   13338      12.4396
   13339      12.1025
   13340      12.4982
   13341      12.4369
   13342      12.9596
   13343      12.9368
   13344      12.4782
   13345      12.6135
   13346      11.9783
   13347      11.8839
   13348      11.9825
   13349      12.2102
   13350      12.0997
   13351      12.1478
   13352      12.7261
   13353      12.9377
   13354      12.4003
   13355      12.8690
   13356      12.6019
   13357      12.7294
   13358      13.5271
   13359      13.8270
   13360      13.4318
   13361      13.6880
   13362      13.5504
   13363      13.4117
   13364      13.2436
   13365      12.9528
   13366      13.1527
   13367      13.2558
   13368      13.0321
   13369      12.7049
   13370      13.5745
   13371      13.1822
   13372      13.0919
   13373      12.4110
   13374      13.4334
   13375      12.9247
   13376      12.9829
   13377      13.2665
   13378      12.8990
   13379      12.8258
   13380      13.6199
   13381      12.4561
   13382      12.8596
   13383      12.2741
   13384      12.8672
   13385      11.8174
   13386      11.9717
   13387      11.4315
   13388      12.1251
   13389      12.0120
   13390      12.3286
   13391      12.2663
   13392      12.0746
   13393      11.4343
   13394      11.9526
   13395      12.2131
   13396      12.5681
   13397      11.9655
   13398      11.9066
   13399      12.6037
   13400      11.7406
   13401      12.0237
   13402      12.4848
   13403      12.1618
   13404      12.8411
   13405      12.7634
   13406      12.8441
   13407      13.6686
   13408      13.6585
   13409      13.9251
   13410      13.9175
   13411      14.1306
   13412      14.6847
   13413      13.7128
   13414      13.2740
   13415      13.9942
   13416      14.0827
   13417      14.6488
   13418      14.0325
   13419      14.2917
   13420      13.9086
   13421      14.3791
   13422      14.4806
   13423      14.5029
   13424      14.2580
   13425      14.4718
   13426      14.9698
   13427      14.4500
   13428      13.7444
   13429      14.4317
   13430      14.4053
   13431      14.7424
   13432      13.7077
   13433      14.9259
   13434      15.0436
   13435      15.1863
   13436      14.3797
   13437      14.3092
   13438      14.5514
   13439      14.0777
   13440      13.5194
   13441      14.0967
   13442      13.1675
   13443      14.4098
   13444      15.0294
   13445      14.2786
   13446      13.6959
   13447      15.0146
   13448      15.0045
   13449      14.5271
   13450      14.2117
   13451      14.0943
   13452      14.5858
   13453      14.5038
   13454      14.3433
   13455      14.1242
   13456      14.8704
   13457      14.3638
   13458      14.4148
   13459      14.4284
   13460      14.3451
   13461      15.3208
   13462      14.8684
   13463      15.0373
   13464      14.9481
   13465      14.4797
   13466      13.9289
   13467      14.1003
   13468      13.9357
   13469      13.8768
   13470      14.2259
   13471      14.2154
   13472      13.8348
   13473      13.7957
   13474      14.2165
   13475      13.6741
   13476      13.2104
   13477      13.3800
   13478      13.0129
   13479      12.6021
   13480      13.4750
   13481      13.1344
   13482      13.0676
   13483      13.2126
   13484      13.3197
   13485      13.2214
   13486      13.1915
   13487      13.3556
   13488      13.1248
   13489      13.3551
   13490      13.0226
   13491      13.7725
   13492      12.7907
   13493      13.8606
   13494      13.6775
   13495      14.1607
   13496      13.8629
   13497      13.6955
   13498      13.8237
   13499      13.7806
   13500      14.7475
   13501      14.4848
   13502      14.1799
   13503      13.8359
   13504      14.2835
   13505      14.4898
   13506      13.6937
   13507      14.9692
   13508      15.7517
   13509      14.5132
   13510      14.4976
   13511      14.6029
   13512      14.2706
   13513      14.1051
   13514      13.6311
   13515      14.4535
   13516      13.7082
   13517      13.8087
   13518      14.6048
   13519      14.1607
   13520      13.7115
   13521      13.5516
   13522      13.5489
   13523      13.5849
   13524      12.7923
   13525      13.1276
   13526      13.6263
   13527      13.3269
   13528      13.2085
   13529      13.3638
   13530      13.3144
   13531      13.1382
   13532      13.4203
   13533      13.0156
   13534      13.8353
   13535      14.2971
   13536      14.1261
   13537      13.5293
   13538      14.2319
   13539      14.4470
   13540      13.6009
   13541      14.0754
   13542      13.7386
   13543      13.3944
   13544      14.1177
   13545      14.4032
   13546      14.2221
   13547      13.9634
   13548      14.1391
   13549      13.5489
   13550      14.1242
   13551      14.1992
   13552      13.9771
   13553      13.6851
   13554      13.9436
   13555      13.3081
   13556      13.4568
   13557      13.6971
   13558      14.1277
   13559      13.4388
   13560      13.4539
   13561      13.6186
   13562      14.1113
   13563      13.1907
   13564      13.6739
   13565      12.6692
   13566      12.8010
   13567      12.7421
   13568      13.5914
   13569      13.0695
   13570      13.3017
   13571      13.1430
   13572      13.6915
   13573      13.8840
   13574      14.1242
   13575      14.0262
   13576      13.9190
   13577      13.7008
   13578      14.4474
   13579      13.7855
   13580      13.2831
   13581      13.3378
   13582      13.1010
   13583      14.2522
   13584      13.8569
   13585      14.3711
   13586      13.1507
   13587      13.7502
   13588      13.3115
   13589      12.5270
   13590      14.0324
   13591      13.9027
   13592      14.4231
   13593      13.6558
   13594      13.6925
   13595      13.7380
   13596      13.8053
   13597      13.6083
   13598      14.1009
   13599      14.1517
   13600      13.9353
   13601      13.8798
   13602      13.4794
   13603      14.9040
   13604      14.2626
   13605      13.7513
   13606      13.5763
   13607      14.0624
   13608      14.0227
   13609      14.3233
   13610      14.2739
   13611      14.9066
   13612      13.5507
   13613      14.0476
   13614      14.6917
   13615      13.9441
   13616      13.3489
   13617      13.5306
   13618      13.8665
   13619      13.7747
   13620      13.5104
   13621      13.2882
   13622      13.2614
   13623      13.8847
   13624      13.5232
   13625      13.9335
   13626      13.6352
   13627      13.5584
   13628      13.1179
   13629      12.9977
   13630      13.5355
   13631      13.5999
   13632      12.8796
   13633      13.0005
   13634      13.2168
   13635      12.0415
   13636      12.4935
   13637      13.1067
   13638      12.8776
   13639      13.7620
   13640      14.0255
   13641      14.1929
   13642      13.9406
   13643      13.4824
   13644      14.0568
   13645      13.3839
   13646      14.0101
   13647      14.0258
   13648      13.9719
   13649      13.8761
   13650      14.3723
   13651      13.5472
   13652      13.5002
   13653      12.9997
   13654      13.3096
   13655      13.8047
   13656      13.8292
   13657      13.6525
   13658      12.8737
   13659      13.4055
   13660      12.8599
   13661      12.5317
   13662      13.0460
   13663      12.7109
   13664      12.6675
   13665      12.2684
   13666      11.9160
   13667      12.4835
   13668      12.8150
   13669      12.7620
   13670      12.1797
   13671      12.3535
   13672      13.0079
   13673      11.6360
   13674      11.8672
   13675      11.9365
   13676      12.2936
   13677      11.8515
   13678      12.1815
   13679      11.9619
   13680      12.2311
   13681      12.5783
   13682      11.9339
   13683      13.0576
   13684      12.4711
   13685      12.8163
   13686      12.8123
   13687      12.7385
   13688      13.0051
   13689      12.6017
   13690      12.5628
   13691      12.6256
   13692      12.4849
   13693      12.0666
   13694      12.0427
   13695      12.2033
   13696      12.2540
   13697      12.5493
   13698      12.1978
   13699      11.9067
   13700      12.2527
   13701      12.0748
   13702      12.0835
   13703      12.6176
   13704      12.6810
   13705      13.0165
   13706      12.6829
   13707      12.7990
   13708      13.3189
   13709      12.2656
   13710      12.6210
   13711      12.7435
   13712      12.3750
   13713      13.0014
   13714      12.3814
   13715      12.7021
   13716      12.8597
   13717      13.1610
   13718      12.5408
   13719      12.3893
   13720      12.5533
   13721      12.7585
   13722      12.9370
   13723      12.8007
   13724      12.7969
   13725      13.5565
   13726      12.6827
   13727      12.3592
   13728      11.8076
   13729      11.9213
   13730      12.5335
   13731      12.8994
   13732      13.2141
   13733      13.1659
   13734      12.8581
   13735      13.0580
   13736      13.0116
   13737      13.1631
   13738      12.9381
   13739      13.3336
   13740      14.4036
   13741      13.5366
   13742      13.5711
   13743      14.0072
   13744      14.4356
   13745      14.3216
   13746      14.7598
   13747      14.3916
   13748      14.6386
   13749      14.5206
   13750      13.9720
   13751      14.3936
   13752      13.9439
   13753      13.8935
   13754      13.5182
   13755      14.3796
   13756      14.9850
   13757      14.3644
   13758      13.7434
   13759      13.2488
   13760      13.2484
   13761      13.7324
   13762      13.7574
   13763      12.9262
   13764      13.2672
   13765      13.3973
   13766      12.8813
   13767      13.0252
   13768      13.6088
   13769      13.8305
   13770      13.6245
   13771      13.3194
   13772      12.9947
   13773      13.2562
   13774      13.1742
   13775      13.2775
   13776      12.7626
   13777      12.9181
   13778      13.5794
   13779      12.5502
   13780      12.4162
   13781      12.6247
   13782      12.9366
   13783      12.5259
   13784      13.1474
   13785      13.4884
   13786      12.9391
   13787      13.3605
   13788      13.3486
   13789      13.2777
   13790      13.7376
   13791      13.2184
   13792      13.1104
   13793      13.3161
   13794      13.2377
   13795      12.9872
   13796      13.8403
   13797      13.1887
   13798      13.6295
   13799      12.5128
   13800      13.3868
   13801      13.4679
   13802      13.7852
   13803      13.2380
   13804      13.0903
   13805      13.6598
   13806      13.1616
   13807      14.0936
   13808      13.3348
   13809      13.5633
   13810      14.4905
   13811      13.5703
   13812      13.2681
   13813      13.4540
   13814      14.4936
   13815      13.8491
   13816      14.1182
   13817      14.2485
   13818      13.5982
   13819      13.3356
   13820      13.5910
   13821      13.3164
   13822      12.8994
   13823      13.5748
   13824      13.7199
   13825      13.5786
   13826      13.6849
   13827      11.7262
   13828      12.9854
   13829      12.9071
   13830      12.3495
   13831      12.7457
   13832      12.8448
   13833      13.1629
   13834      13.4750
   13835      13.7976
   13836      12.6406
   13837      13.0743
   13838      13.1150
   13839      13.3572
   13840      13.8654
   13841      13.5744
   13842      13.6057
   13843      13.0301
   13844      13.5643
   13845      13.4819
   13846      13.3266
   13847      13.0216
   13848      13.6570
   13849      13.7943
   13850      13.7803
   13851      13.9247
   13852      14.2691
   13853      13.1572
   13854      13.2375
   13855      13.3372
   13856      13.7423
   13857      13.9897
   13858      14.0792
   13859      13.3848
   13860      12.9802
   13861      12.5991
   13862      12.6751
   13863      13.7160
   13864      13.4030
   13865      12.5153
   13866      12.8644
   13867      13.5389
   13868      13.6622
   13869      13.3568
   13870      13.7031
   13871      13.8972
   13872      13.9694
   13873      13.4846
   13874      14.3065
   13875      13.8207
   13876      14.3300
   13877      13.6302
   13878      14.7472
   13879      15.0416
   13880      14.8246
   13881      14.9598
   13882      14.7164
   13883      14.5617
   13884      14.8825
   13885      15.2745
   13886      15.9632
   13887      15.8337
   13888      14.7980
   13889      14.3171
   13890      14.9407
   13891      15.1900
   13892      15.0536
   13893      15.6943
   13894      15.2963
   13895      15.2123
   13896      14.7205
   13897      15.6369
   13898      15.6778
   13899      15.7361
   13900      16.6379
   13901      14.9308
   13902      16.7792
   13903      15.9066
   13904      16.0478
   13905      16.2600
   13906      17.0554
   13907      16.8624
   13908      18.0954
   13909      17.9208
   13910      17.8958
   13911      18.0332
   13912      16.1519
   13913      16.0482
   13914      16.5632
   13915      15.4394
   13916      15.6130
   13917      15.9478
   13918      15.9740
   13919      16.0451
   13920      15.6663
   13921      15.4144
   13922      15.1678
   13923      15.0442
   13924      15.2325
   13925      14.9605
   13926      15.2404
   13927      14.6022
   13928      14.3941
   13929      13.5539
   13930      13.8342
   13931      12.8646
   13932      14.0853
   13933      13.3955
   13934      13.5746
   13935      13.2405
   13936      13.6095
   13937      13.9155
   13938      14.5120
   13939      14.0613
   13940      14.8200
   13941      14.4239
   13942      14.7973
   13943      14.7313
   13944      14.8386
   13945      14.7353
   13946      14.8428
   13947      15.2031
   13948      15.1032
   13949      14.8193
   13950      13.4868
   13951      14.8305
   13952      14.4726
   13953      15.3622
   13954      15.6978
   13955      15.6121
   13956      14.7086
   13957      14.6657
   13958      15.4089
   13959      14.7460
   13960      14.6654
   13961      14.6892
   13962      14.2615
   13963      14.5540
   13964      13.8330
   13965      14.1740
   13966      13.2607
   13967      13.6752
   13968      13.9963
   13969      13.5251
   13970      14.2155
   13971      13.8835
   13972      13.6974
   13973      13.2898
   13974      13.5017
   13975      13.7280
   13976      13.2011
   13977      13.5510
   13978      12.4468
   13979      12.2480
   13980      12.0239
   13981      12.6430
   13982      13.0713
   13983      13.0481
   13984      13.9549
   13985      13.2125
   13986      13.2591
   13987      13.2341
   13988      12.8825
   13989      13.2733
   13990      13.5874
   13991      13.3633
   13992      13.5586
   13993      13.7923
   13994      13.1614
   13995      12.9703
   13996      13.7257
   13997      13.7597
   13998      13.1151
   13999      13.1827
   14000      12.3638
   14001      13.4899
   14002      13.2799
   14003      12.9641
   14004      12.8786
   14005      12.9454
   14006      13.3235
   14007      13.4427
   14008      13.7875
   14009      13.9549
   14010      13.7956
   14011      13.9056
   14012      13.9609
   14013      13.8916
   14014      13.8014
   14015      13.7903
   14016      13.5617
   14017      13.8875
   14018      13.6784
   14019      14.6280
   14020      13.3551
   14021      12.9412
   14022      12.6349
   14023      13.6199
   14024      13.7729
   14025      13.8555
   14026      13.9644
   14027      13.5794
   14028      12.7831
   14029      12.9064
   14030      13.3333
   14031      13.1776
   14032      12.6763
   14033      12.8538
   14034      13.5535
   14035      12.7695
   14036      13.2600
   14037      13.2178
   14038      13.1937
   14039      12.4596
   14040      12.8164
   14041      12.5225
   14042      13.2393
   14043      12.9237
   14044      13.0168
   14045      12.4290
   14046      12.5281
   14047      12.4468
   14048      12.3547
   14049      12.9961
   14050      12.4295
   14051      12.5121
   14052      11.9480
   14053      12.2327
   14054      13.2634
   14055      12.8509
   14056      12.4732
   14057      12.6649
   14058      13.7330
   14059      13.7452
   14060      13.7433
   14061      13.6340
   14062      14.0975
   14063      13.7785
   14064      13.9273
   14065      13.3323
   14066      13.7013
   14067      13.3033
   14068      13.3623
   14069      12.7848
   14070      12.9800
   14071      13.3728
   14072      12.9419
   14073      12.9807
   14074      13.0811
   14075      12.9520
   14076      12.7416
   14077      12.0404
   14078      12.5987
   14079      13.4809
   14080      13.7189
   14081      13.4901
   14082      12.5941
   14083      13.4585
   14084      13.1198
   14085      12.8844
   14086      13.1096
   14087      13.4030
   14088      13.0191
   14089      13.0126
   14090      13.4223
   14091      13.3368
   14092      12.5356
   14093      12.7553
   14094      12.1374
   14095      12.8157
   14096      12.9038
   14097      12.6344
   14098      13.3062
   14099      13.0548
   14100      13.3602
   14101      13.0766
   14102      12.9702
   14103      13.3671
   14104      13.6949
   14105      13.8633
   14106      14.3932
   14107      13.8168
   14108      13.7484
   14109      13.7155
   14110      13.5516
   14111      14.0989
   14112      13.7834
   14113      14.2434
   14114      13.4184
   14115      14.2137
   14116      14.1787
   14117      13.6828
   14118      14.4217
   14119      13.8008
   14120      14.2517
   14121      14.1111
   14122      13.7780
   14123      13.3717
   14124      13.7176
   14125      14.1103
   14126      14.0311
   14127      13.4466
   14128      14.3583
   14129      13.1342
   14130      13.4312
   14131      13.5955
   14132      13.1605
   14133      14.1979
   14134      14.2691
   14135      13.2501
   14136      13.0201
   14137      12.4893
   14138      13.2660
   14139      13.0375
   14140      13.6909
   14141      13.1297
   14142      12.8639
   14143      13.4297
   14144      14.3660
   14145      14.1156
   14146      13.7030
   14147      14.1160
   14148      13.8705
   14149      13.4628
   14150      13.6924
   14151      14.2021
   14152      13.9666
   14153      13.5369
   14154      13.1246
   14155      13.4249
   14156      13.5515
   14157      12.4388
   14158      12.1658
   14159      11.9457
   14160      12.6499
   14161      11.9797
   14162      11.6413
   14163      11.6433
   14164      12.6426
   14165      11.6049
   14166      12.4538
   14167      13.0719
   14168      12.7331
   14169      13.4241
   14170      13.4711
   14171      13.2173
   14172      13.2773
   14173      13.4514
   14174      13.1424
   14175      14.0851
   14176      12.6356
   14177      13.1748
   14178      13.1433
   14179      12.7342
   14180      12.5910
   14181      12.8086
   14182      13.0598
   14183      13.0384
   14184      12.9721
   14185      12.6792
   14186      12.9924
   14187      12.5628
   14188      12.5086
   14189      12.0798
   14190      11.7894
   14191      12.1742
   14192      12.0189
   14193      12.0152
   14194      12.3155
   14195      11.9173
   14196      11.7362
   14197      12.2193
   14198      12.6294
   14199      11.6249
   14200      11.2768
   14201      12.1131
   14202      11.8668
   14203      11.9289
   14204      12.6571
   14205      12.2430
   14206      12.0656
   14207      11.3437
   14208      11.6057
   14209      11.4978
   14210      11.7903
   14211      11.3385
   14212      11.5968
   14213      11.7994
   14214      11.8004
   14215      12.6711
   14216      11.7261
   14217      11.7348
   14218      12.5480
   14219      11.8326
   14220      12.0584
   14221      12.3535
   14222      12.5715
   14223      12.0339
   14224      12.0560
   14225      12.4989
   14226      12.4213
   14227      12.4491
   14228      12.3187
   14229      12.7934
   14230      12.3471
   14231      12.0589
   14232      12.0629
   14233      12.3833
   14234      12.3216
   14235      12.0552
   14236      11.9224
   14237      11.9402
   14238      11.4641
   14239      11.3109
   14240      11.0628
   14241      11.9128
   14242      11.9473
   14243      11.8060
   14244      12.2689
   14245      12.2764
   14246      12.9503
   14247      12.3133
   14248      12.0339
   14249      12.6765
   14250      11.8166
   14251      12.0822
   14252      11.6611
   14253      11.7118
   14254      11.2620
   14255      11.2807
   14256      11.8675
   14257      11.0590
   14258      11.7509
   14259      11.8081
   14260      11.5555
   14261      11.6342
   14262      12.1130
   14263      11.8315
   14264      11.1803
   14265      11.2877
   14266      11.6207
   14267      11.5600
   14268      11.5334
   14269      11.7260
   14270      11.2762
   14271      11.2303
   14272      12.1642
   14273      12.2908
   14274      11.6005
   14275      11.2376
   14276      10.8944
   14277      11.0634
   14278      12.3113
   14279      12.2452
   14280      11.3947
   14281      11.7992
   14282      12.2614
   14283      12.3482
   14284      11.4537
   14285      11.7600
   14286      11.5263
   14287      11.6816
   14288      11.7429
   14289      11.6718
   14290      12.1587
   14291      11.6193
   14292      11.6234
   14293      11.5338
   14294      11.7989
   14295      12.4724
   14296      12.9464
   14297      12.6871
   14298      13.7283
   14299      13.4426
   14300      13.3203
   14301      13.0160
   14302      13.1938
   14303      13.8568
   14304      13.3926
   14305      13.5311
   14306      13.3491
   14307      13.6344
   14308      12.9943
   14309      12.9941
   14310      12.3354
   14311      12.3450
   14312      13.1981
   14313      12.7688
   14314      13.0767
   14315      13.1459
   14316      13.2369
   14317      13.4533
   14318      12.9141
   14319      12.8768
   14320      13.2935
   14321      12.7704
   14322      13.1912
   14323      13.1894
   14324      13.6079
   14325      13.7840
   14326      13.8979
   14327      13.6665
   14328      13.6481
   14329      14.0886
   14330      13.6656
   14331      13.5652
   14332      13.3792
   14333      13.7373
   14334      14.1492
   14335      14.2549
   14336      13.8847
   14337      14.1298
   14338      13.7206
   14339      14.1444
   14340      13.6465
   14341      13.1947
   14342      12.9980
   14343      13.3786
   14344      13.9934
   14345      13.9411
   14346      13.3913
   14347      14.0908
   14348      13.8129
   14349      13.1792
   14350      14.1073
   14351      13.1760
   14352      13.4687
   14353      14.1984
   14354      13.4681
   14355      14.0148
   14356      14.1400
   14357      14.1591
   14358      13.4989
   14359      13.7660
   14360      14.0648
   14361      14.5094
   14362      14.3484
   14363      14.6743
   14364      14.3131
   14365      14.2583
   14366      13.8395
   14367      14.9173
   14368      14.2992
   14369      14.0888
   14370      13.2288
   14371      14.4419
   14372      15.1841
   14373      13.9813
   14374      14.1501
   14375      13.7886
   14376      13.7210
   14377      13.9622
   14378      14.4191
   14379      13.8464
   14380      14.2010
   14381      13.8844
   14382      13.4568
   14383      13.3595
   14384      13.4535
   14385      13.0543
   14386      13.3220
   14387      13.2664
   14388      14.1809
   14389      13.7212
   14390      13.5511
   14391      13.6194
   14392      14.5234
   14393      14.3271
   14394      14.0912
   14395      13.6236
   14396      13.7889
   14397      13.9399
   14398      14.5312
   14399      13.9578
   14400      14.0096
   14401      13.7954
   14402      13.3021
   14403      13.7414
   14404      14.3887
   14405      14.5255
   14406      14.2707
   14407      13.8133
   14408      14.0233
   14409      14.0954
   14410      14.5029
   14411      15.0747
   14412      14.2310
   14413      14.3475
   14414      14.0007
   14415      13.9675
   14416      14.3269
   14417      14.3695
   14418      14.2240
   14419      13.1794
   14420      13.2753
   14421      13.1832
   14422      14.0682
   14423      12.9399
   14424      13.2738
   14425      13.5080
   14426      12.9619
   14427      12.8094
   14428      13.2933
   14429      12.3238
   14430      12.5523
   14431      13.1741
   14432      12.4021
   14433      12.2826
   14434      12.0815
   14435      12.3727
   14436      12.4465
   14437      12.6512
   14438      13.1492
   14439      13.2583
   14440      13.6426
   14441      13.4001
   14442      13.5577
   14443      13.5889
   14444      13.7695
   14445      13.1476
   14446      13.4838
   14447      12.7824
   14448      12.7109
   14449      13.1524
   14450      12.7227
   14451      12.3182
   14452      12.7046
   14453      12.7085
   14454      12.5727
   14455      12.2855
   14456      12.7453
   14457      12.9454
   14458      12.8221
   14459      12.8716
   14460      13.3097
   14461      13.5083
   14462      13.3414
   14463      13.8725
   14464      14.2347
   14465      14.4712
   14466      14.3926
   14467      14.7069
   14468      14.5874
   14469      14.8080
   14470      14.7773
   14471      14.8815
   14472      14.1899
   14473      14.1279
   14474      14.5859
   14475      14.5938
   14476      15.8408
   14477      14.5642
   14478      14.4790
   14479      14.1886
   14480      15.2296
   14481      15.9088
   14482      14.7097
   14483      15.2768
   14484      15.1185
   14485      14.8666
   14486      14.2450
   14487      14.5006
   14488      14.6928
   14489      14.8845
   14490      15.2179
   14491      15.0958
   14492      14.1143
   14493      14.1288
   14494      13.8049
   14495      14.5548
   14496      14.2544
   14497      14.3231
   14498      14.9341
   14499      14.6121
   14500      14.9284
   14501      14.8059
   14502      14.6953
   14503      15.2600
   14504      14.9936
   14505      15.2733
   14506      15.3044
   14507      15.1496
   14508      14.8731
   14509      14.3518
   14510      15.2526
   14511      15.2610
   14512      14.3806
   14513      13.8964
   14514      13.6686
   14515      14.5448
   14516      14.4829
   14517      14.4809
   14518      14.6102
   14519      13.5315
   14520      14.1329
   14521      15.1118
   14522      15.1039
   14523      14.9588
   14524      13.8649
   14525      13.6724
   14526      13.5253
   14527      13.5741
   14528      13.8174
   14529      13.7715
   14530      13.8536
   14531      13.9559
   14532      14.1698
   14533      13.9432
   14534      13.4804
   14535      14.3383
   14536      14.1706
   14537      14.3510
   14538      13.4060
   14539      13.0766
   14540      12.8558
   14541      13.3699
   14542      14.2859
   14543      13.6330
   14544      14.1635
   14545      13.7371
   14546      13.4301
   14547      14.2369
   14548      13.7253
   14549      13.3732
   14550      14.1652
   14551      13.9666
   14552      13.9245
   14553      14.1614
   14554      14.3804
   14555      14.1722
   14556      13.8460
   14557      14.1759
   14558      13.6592
   14559      14.2961
   14560      14.0440
   14561      13.6011
   14562      14.3460
   14563      14.6074
   14564      13.7413
   14565      13.9410
   14566      13.7200
   14567      14.3215
   14568      14.1704
   14569      13.6173
   14570      13.4507
   14571      13.2700
   14572      13.6963
   14573      12.9513
   14574      12.9864
   14575      12.7634
   14576      13.3385
   14577      13.2958
   14578      13.4600
   14579      13.4173
   14580      14.2740
   14581      13.5537
   14582      13.0176
   14583      13.8060
   14584      13.9228
   14585      14.4922
   14586      14.4314
   14587      14.5608
   14588      14.4280
   14589      14.4098
   14590      14.3868
   14591      14.2223
   14592      14.1892
   14593      14.2564
   14594      13.8046
   14595      14.1998
   14596      13.5234
   14597      13.3867
   14598      14.4587
   14599      13.8177
   14600      14.1382
   14601      13.2617
   14602      13.9212
   14603      13.9674
   14604      13.9117
   14605      13.7188
   14606      13.4770
   14607      13.2055
   14608      13.3006
   14609      13.7730
   14610      13.0490
   14611      13.3617
   14612      13.2746
   14613      13.3075
   14614      13.8248
   14615      13.4917
   14616      12.4651
   14617      12.4167
   14618      11.6822
   14619      11.4524
   14620      11.1904
   14621      11.6420
   14622      11.9044
   14623      12.1742
   14624      12.7957
   14625      11.6226
   14626      12.3217
   14627      12.0870
   14628      12.2262
   14629      12.3411
   14630      11.6068
   14631      12.4944
   14632      12.7849
   14633      11.6888
   14634      12.0321
   14635      11.5155
   14636      11.9361
   14637      12.1864
   14638      11.9800
   14639      12.3733
   14640      12.6360
   14641      12.9702
   14642      12.9153
   14643      12.5010
   14644      12.5732
   14645      12.1366
   14646      12.2553
   14647      11.7329
   14648      11.9390
   14649      11.6087
   14650      11.8673
   14651      12.3113
   14652      12.5711
   14653      11.8805
   14654      11.5461
   14655      11.9151
   14656      12.3040
   14657      12.8634
   14658      13.2672
   14659      13.5634
   14660      13.1260
   14661      13.1575
   14662      12.6741
   14663      12.8256
   14664      13.5802
   14665      12.4038
   14666      12.0002
   14667      12.2135
   14668      13.2522
   14669      12.2753
   14670      13.1956
   14671      12.7797
   14672      12.5650
   14673      12.0825
   14674      11.8710
   14675      11.5169
   14676      11.6404
   14677      11.9387
   14678      11.5806
   14679      12.3991
   14680      12.1978
   14681      11.2878
   14682      11.6866
   14683      11.8426
   14684      12.3790
   14685      12.6045
   14686      11.9733
   14687      12.3889
   14688      12.2420
   14689      12.1001
   14690      12.8304
   14691      12.4769
   14692      11.9672
   14693      11.7710
   14694      12.0434
   14695      11.6487
   14696      12.2048
   14697      11.7400
   14698      11.3072
   14699      11.1982
   14700      11.3513
   14701      11.9687
   14702      12.4993
   14703      12.4607
   14704      11.9440
   14705      12.4159
   14706      12.8379
   14707      12.1993
   14708      12.8573
   14709      12.4725
   14710      12.2469
   14711      12.4894
   14712      12.5994
   14713      12.2815
   14714      12.3984
   14715      12.3458
   14716      13.2687
   14717      12.6676
   14718      12.5518
   14719      12.5161
   14720      13.0125
   14721      12.8291
   14722      12.6296
   14723      12.5005
   14724      12.4801
   14725      11.6546
   14726      11.9007
   14727      11.9576
   14728      11.9587
   14729      11.7873
   14730      11.7202
   14731      11.7297
   14732      12.3049
   14733      12.6765
   14734      12.4634
   14735      12.5234
   14736      12.9364
   14737      12.6798
   14738      12.8354
   14739      13.4925
   14740      13.4780
   14741      12.8808
   14742      12.5039
   14743      12.4883
   14744      12.9397
   14745      12.9093
   14746      13.0850
   14747      13.1158
   14748      12.4580
   14749      13.0732
   14750      13.0192
   14751      12.5270
   14752      12.6074
   14753      13.0883
   14754      12.8972
   14755      13.8861
   14756      14.0162
   14757      13.8961
   14758      13.5614
   14759      14.2350
   14760      14.1272
   14761      13.9689
   14762      14.2135
   14763      12.9263
   14764      13.1452
   14765      13.2727
   14766      14.0254
   14767      12.8705
   14768      13.7785
   14769      13.4383
   14770      13.4994
   14771      14.1973
   14772      14.0799
   14773      14.6449
   14774      13.3549
   14775      14.1390
   14776      14.1528
   14777      14.2530
   14778      13.7984
   14779      13.2585
   14780      13.8411
   14781      14.0259
   14782      13.6498
   14783      13.8424
   14784      14.5721
   14785      14.4672
   14786      14.1633
   14787      13.8533
   14788      13.4336
   14789      12.8116
   14790      13.3530
   14791      13.5712
   14792      14.1522
   14793      14.0971
   14794      14.2062
   14795      13.6679
   14796      13.5419
   14797      14.4374
   14798      14.5748
   14799      14.3756
   14800      14.3118
   14801      14.7693
   14802      14.9052
   14803      14.5173
   14804      13.9580
   14805      14.5010
   14806      14.0485
   14807      14.6087
   14808      13.8954
   14809      14.2435
   14810      14.2512
   14811      13.9409
   14812      14.5239
   14813      14.2440
   14814      14.9198
   14815      14.5201
   14816      14.3039
   14817      14.1181
   14818      14.5284
   14819      13.7787
   14820      14.9098
   14821      13.8834
   14822      13.2921
   14823      14.3658
   14824      14.9981
   14825      15.0039
   14826      14.2018
   14827      13.8696
   14828      13.7897
   14829      13.7734
   14830      13.9494
   14831      14.3630
   14832      13.7744
   14833      14.2882
   14834      13.7425
   14835      14.4710
   14836      14.9245
   14837      14.0278
   14838      14.3460
   14839      14.3528
   14840      14.1353
   14841      14.6180
   14842      15.5146
   14843      14.6161
   14844      15.5110
   14845      14.8895
   14846      13.9685
   14847      13.9025
   14848      14.2635
   14849      14.6961
   14850      14.5266
   14851      14.5856
   14852      15.4070
   14853      15.3781
   14854      14.8876
   14855      14.5492
   14856      15.1368
   14857      15.4888
   14858      15.5279
   14859      15.9876
   14860      15.9716
   14861      15.3195
   14862      15.5435
   14863      15.6215
   14864      16.4847
   14865      15.9297
   14866      14.7000
   14867      15.5287
   14868      15.9298
   14869      16.0482
   14870      16.1206
   14871      16.3712
   14872      15.4075
   14873      15.5429
   14874      15.3997
   14875      15.6492
   14876      15.4109
   14877      15.2821
   14878      14.4761
   14879      14.6615
   14880      14.9523
   14881      14.6151
   14882      14.9084
   14883      14.8645
   14884      15.9757
   14885      16.7477
   14886      16.6371
   14887      16.0805
   14888      16.1525
   14889      16.0077
   14890      15.7272
   14891      15.2082
   14892      16.5688
   14893      16.2670
   14894      16.3135
   14895      16.6011
   14896      16.6005
   14897      16.4819
   14898      16.0153
   14899      17.0530
   14900      15.8046
   14901      16.9665
   14902      16.7912
   14903      16.6116
   14904      16.2069
   14905      16.1838
   14906      15.1841
   14907      15.1313
   14908      15.0694
   14909      15.4035
   14910      15.2137
   14911      14.5688
   14912      14.6266
   14913      15.3906
   14914      15.6625
   14915      15.1053
   14916      15.5782
   14917      15.2550
   14918      15.2010
   14919      15.7950
   14920      16.3052
   14921      16.3106
   14922      16.1015
   14923      16.3489
   14924      15.4974
   14925      15.8041
   14926      15.4695
   14927      15.0922
   14928      15.8705
   14929      15.5811
   14930      16.1685
   14931      16.2155
   14932      15.4644
   14933      14.8778
   14934      15.3044
   14935      15.1408
   14936      14.6290
   14937      14.9399
   14938      15.7860
   14939      15.3425
   14940      15.3772
   14941      15.9538
   14942      15.8228
   14943      15.7865
   14944      15.5766
   14945      14.3983
   14946      16.2088
   14947      15.3077
   14948      16.1191
   14949      15.4367
   14950      15.2494
   14951      15.6586
   14952      16.0586
   14953      16.0225
   14954      15.9255
   14955      15.4009
   14956      15.7812
   14957      15.7114
   14958      14.9212
   14959      15.3231
   14960      15.0662
   14961      14.2294
   14962      14.8359
   14963      14.9522
   14964      14.3811
   14965      14.5374
   14966      15.0722
   14967      14.9544
   14968      14.9893
   14969      14.2592
   14970      14.6896
   14971      13.8516
   14972      14.3604
   14973      14.7826
   14974      15.0981
   14975      15.2760
   14976      15.1898
   14977      14.7366
   14978      15.5226
   14979      14.7914
   14980      15.1572
   14981      14.9952
   14982      14.4206
   14983      14.7487
   14984      15.0527
   14985      14.1983
   14986      14.6311
   14987      15.0345
   14988      14.8413
   14989      15.0034
   14990      14.4358
   14991      14.2412
   14992      14.5798
   14993      13.4821
   14994      13.4637
   14995      13.8880
   14996      14.2451
   14997      13.2646
   14998      13.6950
   14999      14.1918
   15000      14.3597
   15001      14.3082
   15002      15.2103
   15003      14.5806
   15004      14.8609
   15005      14.0809
   15006      14.8654
   15007      14.6015
   15008      14.1147
   15009      14.9966
   15010      14.9983
   15011      16.0538
   15012      15.3206
   15013      15.9797
   15014      15.3096
   15015      15.5131
   15016      15.4957
   15017      16.0358
   15018      15.1554
   15019      16.1880
   15020      15.6608
   15021      16.4541
   15022      16.2469
   15023      16.1528
   15024      16.4418
   15025      16.4773
   15026      16.2995
   15027      16.5621
   15028      16.1754
   15029      16.3705
   15030      15.6702
   15031      16.2059
   15032      16.4542
   15033      17.4623
   15034      16.8645
   15035      16.3871
   15036      16.4089
   15037      15.8626
   15038      15.8323
   15039      16.6647
   15040      15.3948
   15041      16.5650
   15042      16.7323
   15043      15.8389
   15044      15.2305
   15045      15.3765
   15046      14.8309
   15047      14.8500
   15048      14.4156
   15049      15.0146
   15050      15.3652
   15051      15.0485
   15052      15.2370
   15053      14.8033
   15054      14.7994
   15055      14.7267
   15056      14.5265
   15057      14.4407
   15058      14.0045
   15059      14.0614
   15060      13.9863
   15061      14.3791
   15062      14.4239
   15063      14.8166
   15064      15.6332
   15065      15.0234
   15066      14.5657
   15067      13.6979
   15068      15.1494
   15069      15.4525
   15070      15.5274
   15071      15.1622
   15072      15.1380
   15073      15.1856
   15074      14.8274
   15075      14.8517
   15076      14.9471
   15077      14.3798
   15078      15.2596
   15079      15.1568
   15080      15.4269
   15081      14.9927
   15082      15.5769
   15083      15.2687
   15084      14.9480
   15085      14.4457
   15086      14.6629
   15087      14.8099
   15088      15.0636
   15089      15.0367
   15090      14.7383
   15091      14.6070
   15092      14.8014
   15093      14.2226
   15094      13.9630
   15095      14.7266
   15096      14.1961
   15097      13.9114
   15098      14.0631
   15099      14.2267
   15100      14.9051
   15101      13.9273
   15102      13.8766
   15103      13.8249
   15104      14.0393
   15105      13.8023
   15106      14.3907
   15107      13.7180
   15108      13.4976
   15109      13.8237
   15110      13.8447
   15111      14.1163
   15112      13.6008
   15113      15.0094
   15114      14.1006
   15115      14.7422
   15116      14.2028
   15117      14.4447
   15118      14.4311
   15119      14.4927
   15120      14.8375
   15121      14.4359
   15122      14.6006
   15123      14.6059
   15124      14.7832
   15125      14.4608
   15126      14.0391
   15127      14.5997
   15128      14.4198
   15129      14.1285
   15130      14.0942
   15131      14.1112
   15132      14.6035
   15133      14.3688
   15134      14.8460
   15135      14.4797
   15136      14.5440
   15137      14.0649
   15138      13.6853
   15139      13.0716
   15140      13.1498
   15141      14.4847
   15142      13.9489
   15143      13.6232
   15144      13.6361
   15145      13.5725
   15146      13.4203
   15147      13.4134
   15148      13.6574
   15149      13.9683
   15150      14.3373
   15151      14.7665
   15152      15.1376
   15153      15.6966
   15154      15.3302
   15155      14.9670
   15156      15.2258
   15157      15.0686
   15158      15.1756
   15159      14.9376
   15160      15.0300
   15161      14.8304
   15162      15.8385
   15163      15.1161
   15164      14.3558
   15165      14.4228
   15166      14.7579
   15167      14.4280
   15168      14.4258
   15169      15.1255
   15170      14.5828
   15171      14.7054
   15172      14.2752
   15173      14.4308
   15174      14.3604
   15175      13.5893
   15176      13.9459
   15177      14.9132
   15178      15.1099
   15179      14.4746
   15180      13.9785
   15181      14.8898
   15182      14.2355
   15183      13.1848
   15184      12.9877
   15185      13.0523
   15186      13.2913
   15187      13.4264
   15188      13.0972
   15189      13.4981
   15190      14.0459
   15191      13.9363
   15192      14.1623
   15193      13.8422
   15194      13.9232
   15195      13.5629
   15196      12.9677
   15197      13.7114
   15198      13.3387
   15199      13.9026
   15200      14.3155
   15201      14.4543
   15202      14.5187
   15203      14.3530
   15204      14.8494
   15205      15.1755
   15206      15.2478
   15207      15.4154
   15208      14.9920
   15209      14.9559
   15210      15.5935
   15211      15.2327
   15212      15.0485
   15213      15.0057
   15214      15.0576
   15215      14.3718
   15216      14.8666
   15217      14.6637
   15218      13.9535
   15219      13.3625
   15220      12.8975
   15221      13.2752
   15222      13.1911
   15223      13.5891
   15224      14.5333
   15225      14.5241
   15226      14.2506
   15227      14.0517
   15228      13.8720
   15229      14.4106
   15230      15.0933
   15231      14.8091
   15232      14.5451
   15233      15.3081
   15234      15.3262
   15235      15.5464
   15236      15.4170
   15237      15.5300
   15238      16.1861
   15239      16.0827
   15240      14.9951
   15241      15.0760
   15242      14.6918
   15243      15.7028
   15244      16.3446
   15245      15.4883
   15246      15.4781
   15247      15.7436
   15248      16.0291
   15249      15.7545
   15250      15.4333
   15251      15.9355
   15252      15.3855
   15253      16.0688
   15254      15.7741
   15255      15.9154
   15256      16.6692
   15257      15.9148
   15258      15.8515
   15259      15.3504
   15260      15.8155
   15261      15.5023
   15262      15.2012
   15263      16.5679
   15264      16.2302
   15265      15.7415
   15266      15.8916
   15267      16.4090
   15268      16.3691
   15269      16.3606
   15270      16.4929
   15271      16.4609
   15272      16.3102
   15273      16.0960
   15274      16.8290
   15275      16.7487
   15276      15.3184
   15277      16.2726
   15278      16.5219
   15279      16.7003
   15280      16.5221
   15281      16.7495
   15282      16.7670
   15283      16.5857
   15284      16.2528
   15285      16.2205
   15286      15.9465
   15287      16.2619
   15288      16.6488
   15289      16.8107
   15290      16.5398
   15291      15.9320
   15292      15.7004
   15293      15.9586
   15294      15.8497
   15295      16.2948
   15296      16.8479
   15297      16.3942
   15298      16.1330
   15299      16.1426
   15300      16.7908
   15301      16.3909
   15302      17.0106
   15303      16.7975
   15304      17.0647
   15305      17.0251
   15306      16.8897
   15307      16.6003
   15308      17.4079
   15309      16.5675
   15310      16.2462
   15311      16.2799
   15312      15.9223
   15313      16.0542
   15314      15.8973
   15315      16.7582
   15316      17.1660
   15317      17.2374
   15318      15.8403
   15319      16.3684
   15320      16.5970
   15321      16.1796
   15322      16.3183
   15323      16.7452
   15324      15.9208
   15325      16.1344
   15326      16.4851
   15327      16.9311
   15328      16.4461
   15329      16.8876
   15330      16.7255
   15331      16.9102
   15332      16.6398
   15333      16.8327
   15334      17.4413
   15335      16.8910
   15336      16.4798
   15337      16.8730
   15338      16.6098
   15339      16.9271
   15340      17.1168
   15341      16.3654
   15342      16.6901
   15343      16.4926
   15344      16.2863
   15345      16.3844
   15346      16.1317
   15347      16.6428
   15348      16.5180
   15349      16.4546
   15350      16.3794
   15351      16.7950
   15352      16.7650
   15353      15.9365
   15354      15.9342
   15355      15.9203
   15356      17.2022
   15357      16.4886
   15358      17.2255
   15359      17.4713
   15360      17.7607
   15361      16.8839
   15362      17.1719
   15363      16.7906
   15364      16.5396
   15365      16.7176
   15366      16.6627
   15367      16.6924
   15368      16.9385
   15369      16.7277
   15370      16.3391
   15371      16.2012
   15372      16.8498
   15373      15.7722
   15374      15.7463
   15375      15.1944
   15376      15.4971
   15377      15.9888
   15378      16.2601
   15379      15.2970
   15380      15.5905
   15381      15.4756
   15382      15.2754
   15383      14.9014
   15384      15.1302
   15385      14.9813
   15386      14.9828
   15387      14.7506
   15388      14.4911
   15389      14.5365
   15390      14.9851
   15391      14.4467
   15392      14.9661
   15393      14.7796
   15394      14.8374
   15395      14.5170
   15396      15.1759
   15397      14.5425
   15398      15.4418
   15399      14.6476
   15400      14.8838
   15401      14.8534
   15402      15.2121
   15403      14.9292
   15404      14.5523
   15405      14.7710
   15406      14.6130
   15407      14.1623
   15408      14.4021
   15409      14.1727
   15410      13.9014
   15411      14.5320
   15412      15.2839
   15413      15.2732
   15414      15.0524
   15415      14.9816
   15416      14.9511
   15417      15.0666
   15418      14.9197
   15419      14.9760
   15420      14.7142
   15421      14.5007
   15422      14.6034
   15423      13.7253
   15424      14.5592
   15425      14.0839
   15426      13.7951
   15427      13.6440
   15428      14.3161
   15429      14.0909
   15430      13.6258
   15431      14.0501
   15432      13.7239
   15433      13.7241
   15434      14.0993
   15435      13.6417
   15436      14.1724
   15437      13.5445
   15438      14.1386
   15439      13.9883
   15440      14.6062
   15441      14.1684
   15442      14.6218
   15443      14.6456
   15444      14.7634
   15445      14.4759
   15446      13.9647
   15447      14.4524
   15448      14.4288
   15449      14.8755
   15450      15.0104
   15451      15.1953
   15452      15.0221
   15453      14.7286
   15454      15.6046
   15455      15.0310
   15456      14.9332
   15457      15.1629
   15458      14.4544
   15459      14.8456
   15460      15.0354
   15461      14.5364
   15462      15.0229
   15463      14.2818
   15464      14.7202
   15465      13.7951
   15466      13.8071
   15467      13.5996
   15468      13.8980
   15469      14.4345
   15470      14.3309
   15471      14.7402
   15472      14.5000
   15473      15.1545
   15474      14.8912
   15475      14.7184
   15476      14.0252
   15477      14.8809
   15478      13.7401
   15479      13.6126
   15480      13.9938
   15481      13.8723
   15482      14.6928
   15483      14.3772
   15484      14.9337
   15485      14.9550
   15486      15.5205
   15487      15.5436
   15488      14.7177
   15489      14.7920
   15490      14.3578
   15491      14.1845
   15492      14.5397
   15493      14.3462
   15494      14.4849
   15495      14.8691
   15496      14.7246
   15497      14.8892
   15498      13.8157
   15499      14.5085
   15500      14.5164
   15501      13.7262
   15502      15.0978
   15503      14.3853
   15504      14.1252
   15505      14.2003
   15506      14.1221
   15507      14.0481
   15508      13.1971
   15509      13.6471
   15510      13.3931
   15511      13.6104
   15512      13.6234
   15513      13.3184
   15514      13.8216
   15515      14.1107
   15516      13.6914
   15517      12.8910
   15518      13.2335
   15519      13.3506
   15520      12.9332
   15521      13.6199
   15522      13.6333
   15523      12.9020
   15524      13.1938
   15525      13.4112
   15526      13.7599
   15527      13.4088
   15528      12.7711
   15529      13.2909
   15530      12.6666
   15531      12.8066
   15532      13.3385
   15533      13.9232
   15534      13.3843
   15535      13.4967
   15536      12.9649
   15537      13.6481
   15538      12.9803
   15539      12.9426
   15540      13.3228
   15541      13.4619
   15542      12.9657
   15543      13.2613
   15544      13.3071
   15545      13.4879
   15546      13.1857
   15547      12.9379
   15548      13.7558
   15549      14.3111
   15550      13.0919
   15551      13.8310
   15552      13.4066
   15553      13.0249
   15554      13.3846
   15555      13.9547
   15556      14.2366
   15557      13.5713
   15558      13.1269
   15559      13.0806
   15560      13.2050
   15561      13.4276
   15562      13.2160
   15563      13.0994
   15564      13.6030
   15565      12.9374
   15566      13.6547
   15567      13.4834
   15568      13.4352
   15569      13.6035
   15570      13.9115
   15571      13.8299
   15572      13.0553
   15573      13.9066
   15574      13.3784
   15575      12.8944
   15576      13.2489
   15577      13.0445
   15578      12.8221
   15579      12.9643
   15580      13.5765
   15581      13.5678
   15582      12.8216
   15583      12.9607
   15584      13.0126
   15585      13.4365
   15586      13.3401
   15587      13.1473
   15588      13.1331
   15589      13.4174
   15590      13.3833
   15591      13.2907
   15592      13.0262
   15593      13.4427
   15594      12.9133
   15595      13.0921
   15596      12.8214
   15597      13.1375
   15598      13.6140
   15599      12.9423
   15600      13.2666
   15601      13.8741
   15602      14.2498
   15603      13.5517
   15604      13.7297
   15605      13.2524
   15606      13.4407
   15607      14.2255
   15608      12.9840
   15609      12.8894
   15610      14.0180
   15611      13.1527
   15612      13.1358
   15613      13.0014
   15614      13.3103
   15615      13.7274
   15616      14.1735
   15617      14.1413
   15618      14.3078
   15619      14.5068
   15620      14.0957
   15621      13.9323
   15622      14.1976
   15623      14.3868
   15624      14.3155
   15625      14.1229
   15626      13.9024
   15627      14.4409
   15628      14.2238
   15629      13.7038
   15630      13.7521
   15631      13.5543
   15632      14.2435
   15633      14.1251
   15634      13.5780
   15635      13.9640
   15636      13.7109
   15637      13.8175
   15638      13.3320
   15639      14.2197
   15640      13.3724
   15641      13.2321
   15642      14.1272
   15643      13.8258
   15644      13.7341
   15645      13.4767
   15646      13.5624
   15647      12.8490
   15648      12.8671
   15649      13.0325
   15650      13.0597
   15651      13.4311
   15652      12.3520
   15653      12.4951
   15654      13.5709
   15655      12.9788
   15656      12.7675
   15657      12.8161
   15658      13.1645
   15659      13.6777
   15660      14.3465
   15661      13.6571
   15662      13.0064
   15663      12.7157
   15664      12.7802
   15665      13.5167
   15666      13.1399
   15667      13.7437
   15668      13.6484
   15669      13.5394
   15670      13.9176
   15671      13.1514
   15672      13.6552
   15673      13.2219
   15674      12.8603
   15675      13.3682
   15676      13.4955
   15677      13.3077
   15678      13.7654
   15679      13.3415
   15680      13.7109
   15681      13.9127
   15682      14.0490
   15683      13.7030
   15684      13.8830
   15685      14.1934
   15686      14.0266
   15687      14.2765
   15688      14.4628
   15689      13.9932
   15690      14.4777
   15691      13.9006
   15692      13.6760
   15693      13.7300
   15694      13.3953
   15695      14.2432
   15696      13.3079
   15697      14.7052
   15698      13.6001
   15699      13.6717
   15700      13.9604
   15701      13.7717
   15702      13.6011
   15703      13.7454
   15704      14.0115
   15705      13.2688
   15706      12.6902
   15707      12.1948
   15708      12.4126
   15709      11.5389
   15710      12.2492
   15711      12.3831
   15712      12.3746
   15713      12.6634
   15714      12.1347
   15715      12.8169
   15716      13.1407
   15717      13.1452
   15718      13.4668
   15719      12.8983
   15720      13.2426
   15721      13.3817
   15722      13.6529
   15723      12.5972
   15724      12.9852
   15725      13.2223
   15726      13.3841
   15727      12.7144
   15728      12.5071
   15729      12.1251
   15730      12.1805
   15731      13.1719
   15732      13.0890
   15733      13.1034
   15734      13.0944
   15735      12.6519
   15736      13.1794
   15737      13.3518
   15738      13.4883
   15739      13.2279
   15740      13.6853
   15741      12.9464
   15742      13.5150
   15743      14.1005
   15744      14.3198
   15745      13.7647
   15746      13.6900
   15747      13.9417
   15748      14.1284
   15749      13.7971
   15750      13.8505
   15751      13.6662
   15752      13.7807
   15753      13.4055
   15754      13.7513
   15755      14.1337
   15756      14.1878
   15757      14.2813
   15758      14.3735
   15759      14.3246
   15760      14.0572
   15761      13.4802
   15762      13.6594
   15763      13.2734
   15764      13.3445
   15765      13.6453
   15766      13.5221
   15767      13.6011
   15768      13.8532
   15769      14.1787
   15770      13.5255
   15771      13.7940
   15772      14.0597
   15773      13.1370
   15774      13.6440
   15775      12.9873
   15776      13.3884
   15777      13.6201
   15778      13.8791
   15779      13.7558
   15780      14.0977
   15781      14.0793
   15782      12.9566
   15783      13.2868
   15784      13.3975
   15785      13.0929
   15786      13.2327
   15787      13.0264
   15788      12.9312
   15789      13.4423
   15790      13.1546
   15791      12.8987
   15792      13.8509
   15793      13.2531
   15794      13.6715
   15795      12.6950
   15796      12.8697
   15797      12.4215
   15798      13.1837
   15799      13.3531
   15800      12.6836
   15801      13.6451
   15802      13.3496
   15803      13.0952
   15804      13.7561
   15805      13.2055
   15806      13.5523
   15807      13.8620
   15808      14.3495
   15809      13.4763
   15810      14.0856
   15811      14.1267
   15812      14.4300
   15813      13.8048
   15814      13.2592
   15815      13.3666
   15816      13.7140
   15817      13.4000
   15818      12.6737
   15819      13.1774
   15820      13.5022
   15821      13.5231
   15822      14.2254
   15823      13.8551
   15824      13.6278
   15825      13.5125
   15826      13.6160
   15827      14.0460
   15828      14.0875
   15829      14.0835
   15830      14.4667
   15831      14.1816
   15832      14.0503
   15833      14.2787
   15834      14.0932
   15835      13.6991
   15836      13.9117
   15837      13.7178
   15838      13.6696
   15839      13.9474
   15840      14.3967
   15841      14.4802
   15842      14.0109
   15843      13.6802
   15844      13.4470
   15845      13.2623
   15846      13.1457
   15847      12.8589
   15848      13.3370
   15849      13.4719
   15850      13.7804
   15851      13.3348
   15852      13.8009
   15853      13.6284
   15854      13.5326
   15855      14.1573
   15856      13.1126
   15857      14.1762
   15858      13.4426
   15859      14.6060
   15860      14.2405
   15861      13.8830
   15862      13.4503
   15863      13.7869
   15864      14.2066
   15865      13.8657
   15866      14.2216
   15867      14.0391
   15868      13.6304
   15869      14.2018
   15870      13.7096
   15871      13.9018
   15872      14.0536
   15873      14.6517
   15874      13.5521
   15875      14.5297
   15876      14.5970
   15877      13.8962
   15878      13.6277
   15879      13.4596
   15880      13.5193
   15881      13.3549
   15882      13.7340
   15883      13.0951
   15884      14.1531
   15885      13.8680
   15886      15.1339
   15887      14.0961
   15888      14.2624
   15889      14.4459
   15890      15.1653
   15891      13.6025
   15892      13.1635
   15893      13.8342
   15894      13.9101
   15895      13.1700
   15896      13.3788
   15897      13.3839
   15898      13.4960
   15899      13.3631
   15900      14.1310
   15901      14.1680
   15902      15.2112
   15903      14.1211
   15904      14.7292
   15905      14.7328
   15906      14.3090
   15907      14.6856
   15908      14.7510
   15909      14.4584
   15910      14.4136
   15911      14.8792
   15912      15.0224
   15913      15.0909
   15914      14.4882
   15915      14.5148
   15916      13.5509
   15917      13.6333
   15918      12.9416
   15919      14.3103
   15920      13.7266
   15921      13.6049
   15922      12.9286
   15923      13.2010
   15924      13.8011
   15925      13.1107
   15926      12.6869
   15927      12.4509
   15928      12.8540
   15929      12.6043
   15930      12.9957
   15931      12.9070
   15932      13.8119
   15933      13.3021
   15934      14.0730
   15935      13.1634
   15936      13.7677
   15937      13.2717
   15938      13.2730
   15939      13.6975
   15940      13.6341
   15941      13.2106
   15942      13.2340
   15943      12.8425
   15944      12.8978
   15945      14.1323
   15946      14.4213
   15947      13.7115
   15948      13.4697
   15949      14.2347
   15950      14.6262
   15951      14.3477
   15952      13.8647
   15953      14.7926
   15954      14.6169
   15955      14.3379
   15956      14.3076
   15957      14.2507
   15958      14.5629
   15959      13.7557
   15960      14.1850
   15961      14.3827
   15962      14.6004
   15963      14.1199
   15964      15.0431
   15965      14.5535
   15966      14.4862
   15967      14.7062
   15968      14.8416
   15969      14.3574
   15970      14.7012
   15971      13.6675
   15972      13.8039
   15973      13.7871
   15974      14.2539
   15975      14.0386
   15976      13.9771
   15977      13.9469
   15978      13.4028
   15979      12.9220
   15980      12.1669
   15981      13.1301
   15982      13.1028
   15983      13.3262
   15984      13.8079
   15985      14.1712
   15986      14.2239
   15987      14.0201
   15988      13.5237
   15989      13.4593
   15990      14.0118
   15991      14.5949
   15992      14.5525
   15993      13.9136
   15994      14.0384
   15995      13.6915
   15996      14.0528
   15997      13.7532
   15998      14.1384
   15999      14.0093
   16000      13.6583
   16001      13.5371
   16002      13.5063
   16003      13.7308
   16004      13.8126
   16005      13.4926
   16006      13.8496
   16007      14.1503
   16008      13.5970
   16009      13.4107
   16010      13.1642
   16011      13.5814
   16012      13.0614
   16013      13.5213
   16014      14.4185
   16015      13.0797
   16016      13.1516
   16017      12.6742
   16018      13.6372
   16019      13.2035
   16020      13.7299
   16021      12.7891
   16022      13.5924
   16023      13.1450
   16024      13.0998
   16025      13.6788
   16026      13.0951
   16027      13.7125
   16028      13.9188
   16029      13.2696
   16030      13.3990
   16031      12.9561
   16032      13.1609
   16033      13.1564
   16034      13.5560
   16035      13.5662
   16036      13.6412
   16037      13.0698
   16038      13.6928
   16039      13.7441
   16040      13.6614
   16041      14.2866
   16042      14.0157
   16043      13.9976
   16044      14.4163
   16045      13.6665
   16046      14.2051
   16047      13.1390
   16048      14.0054
   16049      14.0459
   16050      13.8455
   16051      14.5233
   16052      14.2548
   16053      14.2856
   16054      14.4085
   16055      14.8915
   16056      15.0577
   16057      14.4346
   16058      14.8647
   16059      14.1656
   16060      13.9070
   16061      14.5729
   16062      15.0609
   16063      14.3311
   16064      14.2594
   16065      13.6909
   16066      13.5527
   16067      14.4487
   16068      13.8867
   16069      13.2931
   16070      13.6132
   16071      14.1062
   16072      14.0426
   16073      14.3147
   16074      14.9871
   16075      14.8817
   16076      15.4537
   16077      14.8046
   16078      14.8066
   16079      14.4943
   16080      14.3919
   16081      15.2413
   16082      14.8720
   16083      14.5820
   16084      14.4933
   16085      13.7910
   16086      14.0364
   16087      14.4816
   16088      14.8851
   16089      14.0259
   16090      14.6487
   16091      14.5908
   16092      14.6068
   16093      14.0363
   16094      14.3833
   16095      13.5997
   16096      14.7234
   16097      13.3308
   16098      14.8203
   16099      14.8990
   16100      14.3075
   16101      14.1855
   16102      14.0021
   16103      14.6591
   16104      14.8033
   16105      14.6111
   16106      14.1993
   16107      14.4554
   16108      14.5372
   16109      14.5902
   16110      14.8048
   16111      14.4417
   16112      14.8014
   16113      14.1030
   16114      14.9612
   16115      14.4679
   16116      14.1574
   16117      14.8319
   16118      14.4324
   16119      15.0820
   16120      14.5518
   16121      14.6851
   16122      14.4319
   16123      14.5984
   16124      13.4149
   16125      13.6196
   16126      14.3477
   16127      14.0179
   16128      13.5121
   16129      13.4500
   16130      13.5162
   16131      13.6893
   16132      13.3858
   16133      13.6750
   16134      14.5185
   16135      13.8520
   16136      14.3117
   16137      14.7127
   16138      13.5948
   16139      13.9434
   16140      13.7418
   16141      13.2790
   16142      13.9054
   16143      13.6418
   16144      12.9741
   16145      13.2587
   16146      13.1600
   16147      13.5144
   16148      13.4225
   16149      13.4838
   16150      13.4068
   16151      13.2211
   16152      13.0251
   16153      13.4710
   16154      13.9835
   16155      13.8756
   16156      14.2527
   16157      13.7945
   16158      13.9380
   16159      13.2713
   16160      13.6555
   16161      13.1361
   16162      13.1678
   16163      13.8081
   16164      13.8173
   16165      13.6612
   16166      13.9273
   16167      13.7878
   16168      13.2447
   16169      13.6448
   16170      13.5745
   16171      13.5929
   16172      13.4810
   16173      13.3849
   16174      12.3761
   16175      12.5287
   16176      12.6359
   16177      12.4185
   16178      12.6474
   16179      12.5212
   16180      13.1464
   16181      13.1451
   16182      13.0971
   16183      12.8963
   16184      12.5840
   16185      13.0344
   16186      13.5410
   16187      13.4205
   16188      13.1647
   16189      12.7714
   16190      12.5973
   16191      12.9661
   16192      13.3104
   16193      13.4083
   16194      13.2522
   16195      13.5675
   16196      13.3034
   16197      14.0932
   16198      14.0551
   16199      13.9189
   16200      13.7746
   16201      13.1780
   16202      13.7080
   16203      13.1985
   16204      13.5112
   16205      13.1196
   16206      13.1309
   16207      13.6133
   16208      14.1172
   16209      12.7896
   16210      13.1065
   16211      12.9920
   16212      13.4011
   16213      12.8162
   16214      13.6886
   16215      12.6056
   16216      12.7336
   16217      13.5715
   16218      12.8341
   16219      13.6577
   16220      12.7310
   16221      13.3875
   16222      13.4674
   16223      13.2427
   16224      13.5752
   16225      13.9100
   16226      13.4227
   16227      13.7672
   16228      13.3186
   16229      13.4206
   16230      13.3486
   16231      13.7929
   16232      13.7093
   16233      13.7160
   16234      13.3265
   16235      12.8252
   16236      13.6948
   16237      12.6252
   16238      13.1945
   16239      13.4265
   16240      12.9356
   16241      13.1940
   16242      12.8006
   16243      12.9734
   16244      13.1456
   16245      13.5952
   16246      13.0366
   16247      13.0989
   16248      12.7379
   16249      13.1564
   16250      12.4304
   16251      13.2320
   16252      13.1085
   16253      13.3711
   16254      13.2802
   16255      13.1887
   16256      12.9204
   16257      12.8262
   16258      12.7468
   16259      12.7948
   16260      13.1444
   16261      13.2588
   16262      12.7653
   16263      12.7351
   16264      12.5346
   16265      12.5610
   16266      13.4085
   16267      13.8244
   16268      14.3966
   16269      13.5388
   16270      12.7580
   16271      13.5339
   16272      13.0969
   16273      12.6170
   16274      13.3859
   16275      12.9194
   16276      13.1263
   16277      13.0310
   16278      13.8263
   16279      13.6597
   16280      14.1586
   16281      13.7613
   16282      12.7038
   16283      12.7435
   16284      13.1295
   16285      12.6851
   16286      12.9709
   16287      13.8269
   16288      13.5427
   16289      13.5817
   16290      12.8603
   16291      12.9277
   16292      13.5665
   16293      13.4938
   16294      13.6094
   16295      13.7647
   16296      13.1296
   16297      13.9812
   16298      14.0742
   16299      13.6223
   16300      13.1843
   16301      13.6181
   16302      13.4466
   16303      13.6957
   16304      13.6537
   16305      14.4146
   16306      14.5543
   16307      14.5852
   16308      14.1369
   16309      14.2385
   16310      14.6259
   16311      14.5327
   16312      14.0096
   16313      13.2540
   16314      13.6629
   16315      14.1061
   16316      13.3894
   16317      13.9486
   16318      13.9079
   16319      13.8712
   16320      14.7526
   16321      14.1191
   16322      13.5157
   16323      14.0514
   16324      14.2464
   16325      13.6853
   16326      13.4443
   16327      13.9778
   16328      13.9177
   16329      12.9328
   16330      13.3299
   16331      13.1335
   16332      12.8183
   16333      13.2558
   16334      13.4006
   16335      12.9308
   16336      12.5381
   16337      12.4678
   16338      13.2925
   16339      13.2382
   16340      13.3849
   16341      12.7615
   16342      13.6043
   16343      13.6888
   16344      13.1354
   16345      13.3029
   16346      12.5310
   16347      12.8924
   16348      13.2132
   16349      13.0220
   16350      12.7208
   16351      12.5997
   16352      13.3164
   16353      13.3616
   16354      13.2662
   16355      12.7528
   16356      13.6348
   16357      13.2195
   16358      13.2659
   16359      13.0401
   16360      12.4442
   16361      12.8779
   16362      13.1080
   16363      12.6335
   16364      12.9587
   16365      12.6441
   16366      12.6628
   16367      12.7274
   16368      13.7109
   16369      13.2419
   16370      13.1333
   16371      13.6189
   16372      13.3872
   16373      13.1724
   16374      13.4666
   16375      13.5772
   16376      12.8411
   16377      12.6973
   16378      13.1695
   16379      13.7266
   16380      13.5506
   16381      13.6375
   16382      13.6923
   16383      14.1148
   16384      13.8121
   16385      12.7989
   16386      13.3040
   16387      13.5244
   16388      13.1303
   16389      12.4719
   16390      12.9809
   16391      12.9832
   16392      13.2608
   16393      12.6776
   16394      12.7769
   16395      12.8155
   16396      11.3556
   16397      12.4144
   16398      12.5511
   16399      12.1818
   16400      11.6686
   16401      11.9032
   16402      11.2723
   16403      12.0605
   16404      11.9437
   16405      12.1789
   16406      11.7989
   16407      12.2146
   16408      12.3336
   16409      11.7000
   16410      11.5996
   16411      12.2268
   16412      12.2912
   16413      11.5666
   16414      12.3508
   16415      12.2974
   16416      13.5419
   16417      13.1024
   16418      12.7331
   16419      12.6956
   16420      12.2264
   16421      12.5971
   16422      12.7056
   16423      12.8963
   16424      13.3693
   16425      13.5043
   16426      13.6673
   16427      14.0092
   16428      14.2759
   16429      13.6419
   16430      13.5145
   16431      13.5714
   16432      13.7467
   16433      13.8511
   16434      13.6810
   16435      13.1110
   16436      12.8066
   16437      13.5458
   16438      14.2288
   16439      13.0198
   16440      13.5471
   16441      13.6285
   16442      13.0666
   16443      14.4543
   16444      13.5808
   16445      14.1363
   16446      13.3094
   16447      13.7044
   16448      13.4502
   16449      14.0090
   16450      14.8004
   16451      14.2710
   16452      14.8441
   16453      14.5947
   16454      13.9898
   16455      14.9779
   16456      14.4974
   16457      14.1799
   16458      14.1980
   16459      14.2447
   16460      14.5293
   16461      15.2886
   16462      15.3170
   16463      14.3661
   16464      14.5204
   16465      14.5363
   16466      14.2612
   16467      14.7382
   16468      14.1278
   16469      14.3150
   16470      14.3443
   16471      14.3205
   16472      14.4596
   16473      13.8148
   16474      13.3187
   16475      13.6421
   16476      14.1089
   16477      13.6505
   16478      13.8879
   16479      13.3960
   16480      13.7272
   16481      13.4930
   16482      12.8757
   16483      13.0884
   16484      12.7012
   16485      13.5787
   16486      13.5457
   16487      13.7250
   16488      12.9432
   16489      13.2153
   16490      13.2325
   16491      13.4023
   16492      13.3579
   16493      13.3656
   16494      14.1801
   16495      13.4781
   16496      13.6619
   16497      13.1472
   16498      13.0309
   16499      13.0239
   16500      13.5357
   16501      12.5806
   16502      13.0410
   16503      13.1248
   16504      13.1811
   16505      12.6242
   16506      12.7772
   16507      13.3188
   16508      12.4948
   16509      12.4903
   16510      12.5218
   16511      12.7630
   16512      12.6351
   16513      12.9454
   16514      13.8085
   16515      12.9590
   16516      13.4204
   16517      13.8177
   16518      13.5470
   16519      13.1200
   16520      13.4897
   16521      13.6292
   16522      13.0825
   16523      12.8820
   16524      13.4543
   16525      12.7106
   16526      12.1194
   16527      12.3429
   16528      12.6254
   16529      11.7206
   16530      12.3526
   16531      12.1859
   16532      12.0505
   16533      12.2479
   16534      12.1392
   16535      11.8969
   16536      11.8484
   16537      11.5005
   16538      11.1105
   16539      11.8713
   16540      12.4648
   16541      12.1696
   16542      12.3057
   16543      12.2046
   16544      12.0203
   16545      11.6297
   16546      11.4800
   16547      10.9643
   16548      11.6530
   16549      11.5207
   16550      12.0911
   16551      12.0707
   16552      12.7417
   16553      12.4892
   16554      12.4420
   16555      12.3597
   16556      12.3886
   16557      12.5011
   16558      12.0389
   16559      11.8175
   16560      12.6464
   16561      11.6446
   16562      11.2168
   16563      11.8802
   16564      11.7046
   16565      12.7123
   16566      12.2819
   16567      12.1154
   16568      12.2460
   16569      12.3322
   16570      11.6814
   16571      12.0151
   16572      11.8786
   16573      12.3416
   16574      13.0655
   16575      12.8791
   16576      12.6245
   16577      12.5152
   16578      12.4152
   16579      12.3868
   16580      12.5873
   16581      12.5094
   16582      12.5598
   16583      11.5778
   16584      11.7413
   16585      11.1364
   16586      12.3854
   16587      12.0547
   16588      13.0503
   16589      12.6294
   16590      13.2474
   16591      13.0678
   16592      12.4635
   16593      11.8519
   16594      12.9443
   16595      13.2304
   16596      13.3245
   16597      13.3365
   16598      13.5525
   16599      13.3175
   16600      13.0928
   16601      13.5859
   16602      13.1619
   16603      13.5412
   16604      13.2897
   16605      13.6849
   16606      13.7332
   16607      13.6957
   16608      14.2173
   16609      13.6749
   16610      13.5178
   16611      13.6772
   16612      14.0257
   16613      13.6716
   16614      13.5394
   16615      13.9118
   16616      13.8458
   16617      13.7958
   16618      13.2974
   16619      13.6236
   16620      13.5792
   16621      14.0463
   16622      13.8956
   16623      14.7270
   16624      13.9289
   16625      13.2724
   16626      14.4445
   16627      13.9942
   16628      13.7136
   16629      13.8271
   16630      13.8200
   16631      13.7660
   16632      14.0397
   16633      13.4027
   16634      13.4486
   16635      14.2593
   16636      13.4649
   16637      13.2731
   16638      13.1350
   16639      12.7132
   16640      13.3102
   16641      13.0194
   16642      13.7894
   16643      13.7891
   16644      14.6806
   16645      13.5078
   16646      14.2245
   16647      14.1393
   16648      14.2551
   16649      14.9045
   16650      14.9380
   16651      14.7329
   16652      14.6551
   16653      13.8731
   16654      13.0953
   16655      13.8202
   16656      13.8657
   16657      14.2912
   16658      14.3912
   16659      14.1132
   16660      14.4950
   16661      13.8725
   16662      13.7131
   16663      14.2327
   16664      14.2362
   16665      13.5001
   16666      13.7821
   16667      13.7945
   16668      13.4051
   16669      14.0180
   16670      15.0029
   16671      14.0307
   16672      13.7011
   16673      14.1952
   16674      14.2197
   16675      13.9677
   16676      13.1310
   16677      14.0987
   16678      14.4017
   16679      13.8099
   16680      14.0082
   16681      14.5679
   16682      14.7179
   16683      14.6389
   16684      14.0064
   16685      14.5581
   16686      14.3580
   16687      14.2560
   16688      14.3007
   16689      13.7602
   16690      14.2103
   16691      14.2039
   16692      14.1704
   16693      14.2285
   16694      14.2447
   16695      14.7278
   16696      14.8014
   16697      14.3499
   16698      14.5013
   16699      15.0760
   16700      15.3133
   16701      14.9396
   16702      14.6610
   16703      13.4817
   16704      13.6642
   16705      14.3055
   16706      13.5887
   16707      14.1434
   16708      14.7974
   16709      14.4636
   16710      14.0874
   16711      14.3595
   16712      14.2905
   16713      13.8778
   16714      14.2860
   16715      15.0070
   16716      14.5076
   16717      13.9401
   16718      14.2061
   16719      14.2886
   16720      14.1820
   16721      14.3083
   16722      14.2870
   16723      14.0390
   16724      14.6139
   16725      14.1566
   16726      14.0539
   16727      13.1172
   16728      13.7770
   16729      13.9300
   16730      14.2392
   16731      13.9894
   16732      13.5037
   16733      13.3458
   16734      12.9389
   16735      12.9007
   16736      13.2289
   16737      12.9328
   16738      12.5729
   16739      12.8429
   16740      13.0107
   16741      13.5695
   16742      12.9922
   16743      13.1787
   16744      12.6172
   16745      13.1634
   16746      13.1548
   16747      13.4196
   16748      13.2916
   16749      14.1639
   16750      13.7452
   16751      13.4575
   16752      13.2241
   16753      13.4699
   16754      13.1632
   16755      13.3152
   16756      14.0431
   16757      13.6464
   16758      14.0405
   16759      13.3228
   16760      13.8859
   16761      13.8003
   16762      13.4696
   16763      13.7174
   16764      13.1005
   16765      13.0491
   16766      13.1736
   16767      13.3492
   16768      13.3449
   16769      13.4514
   16770      14.4784
   16771      14.4483
   16772      13.9663
   16773      14.3588
   16774      14.3012
   16775      13.9467
   16776      14.0990
   16777      14.0963
   16778      13.9679
   16779      13.9096
   16780      13.7059
   16781      13.1931
   16782      14.1325
   16783      14.1721
   16784      13.5627
   16785      13.5055
   16786      13.0358
   16787      13.1158
   16788      12.8773
   16789      13.3111
   16790      12.7392
   16791      13.1802
   16792      13.9758
   16793      13.6066
   16794      14.2928
   16795      14.1245
   16796      13.6968
   16797      13.9858
   16798      14.1777
   16799      13.7568
   16800      13.5953
   16801      13.3095
   16802      13.8116
   16803      13.8800
   16804      13.7096
   16805      13.9008
   16806      14.1730
   16807      13.2919
   16808      13.4290
   16809      13.7743
   16810      13.7299
   16811      14.2898
   16812      15.2033
   16813      15.1286
   16814      14.2978
   16815      13.7966
   16816      14.6765
   16817      14.4267
   16818      14.9872
   16819      13.6522
   16820      13.8220
   16821      14.0293
   16822      14.5074
   16823      14.0036
   16824      13.9102
   16825      13.6677
   16826      14.1443
   16827      14.0886
   16828      14.0020
   16829      14.2310
   16830      14.0189
   16831      13.3833
   16832      14.3209
   16833      14.7993
   16834      14.2452
   16835      14.5029
   16836      14.0435
   16837      13.8308
   16838      14.0166
   16839      14.3580
   16840      14.7716
   16841      14.9180
   16842      13.9174
   16843      14.6934
   16844      14.4081
   16845      14.7361
   16846      14.5337
   16847      14.6769
   16848      14.0841
   16849      14.6506
   16850      14.5311
   16851      14.3498
   16852      14.8726
   16853      14.1861
   16854      14.9042
   16855      14.0323
   16856      13.6004
   16857      13.5934
   16858      13.8513
   16859      15.0635
   16860      15.2729
   16861      15.1360
   16862      15.1030
   16863      14.8812
   16864      15.4019
   16865      15.6237
   16866      15.7218
   16867      15.0353
   16868      14.5152
   16869      14.5989
   16870      15.3759
   16871      15.0465
   16872      15.0901
   16873      14.4619
   16874      14.0901
   16875      13.9104
   16876      13.7594
   16877      14.6161
   16878      15.0090
   16879      14.9355
   16880      14.9932
   16881      15.5029
   16882      15.3964
   16883      14.3694
   16884      13.9477
   16885      14.7171
   16886      13.8057
   16887      14.0427
   16888      13.6308
   16889      13.1564
   16890      12.5636
   16891      12.8991
   16892      13.2375
   16893      13.2586
   16894      13.2519
   16895      12.9155
   16896      13.3624
   16897      13.3799
   16898      13.5006
   16899      12.9549
   16900      12.9649
   16901      12.6483
   16902      12.7368
   16903      13.0987
   16904      13.1044
   16905      13.1470
   16906      12.6718
   16907      13.7432
   16908      12.8438
   16909      13.4044
   16910      12.8245
   16911      13.1559
   16912      13.2089
   16913      13.3320
   16914      13.3194
   16915      12.8031
   16916      13.8997
   16917      13.6262
   16918      13.0152
   16919      13.7126
   16920      13.6106
   16921      13.7833
   16922      13.3930
   16923      13.0953
   16924      12.6866
   16925      13.3250
   16926      13.4073
   16927      13.3080
   16928      13.2477
   16929      13.6184
   16930      13.6521
   16931      13.4370
   16932      12.8782
   16933      13.0917
   16934      13.0817
   16935      13.2918
   16936      13.0410
   16937      12.9435
   16938      12.8782
   16939      13.1698
   16940      13.3244
   16941      13.6226
   16942      13.5567
   16943      13.8012
   16944      14.5563
   16945      14.3236
   16946      14.4278
   16947      14.1571
   16948      13.5278
   16949      13.5051
   16950      12.6693
   16951      13.4529
   16952      13.1942
   16953      13.9767
   16954      13.3896
   16955      13.8760
   16956      14.1156
   16957      13.5652
   16958      14.0297
   16959      14.3327
   16960      14.0425
   16961      14.0109
   16962      13.8888
   16963      14.3719
   16964      13.9521
   16965      13.9833
   16966      13.3148
   16967      13.3260
   16968      13.0211
   16969      13.7574
   16970      12.5118
   16971      13.8220
   16972      13.0722
   16973      13.8277
   16974      13.0577
   16975      13.2478
   16976      14.0965
   16977      13.5305
   16978      13.6812
   16979      13.2961
   16980      13.8207
   16981      14.1381
   16982      14.2865
   16983      14.2211
   16984      14.0998
   16985      13.9189
   16986      13.9185
   16987      13.7448
   16988      13.4934
   16989      13.9156
   16990      13.5506
   16991      14.5754
   16992      13.4957
   16993      13.4005
   16994      14.0023
   16995      13.3783
   16996      13.3740
   16997      13.3986
   16998      13.7053
   16999      14.1049
   17000      13.9280
   17001      14.2170
   17002      14.2119
   17003      14.3751
   17004      14.5013
   17005      14.1704
   17006      15.0589
   17007      13.5062
   17008      13.7217
   17009      13.6447
   17010      14.1909
   17011      14.3877
   17012      14.6596
   17013      13.7193
   17014      13.7969
   17015      13.4557
   17016      13.5558
   17017      13.6502
   17018      13.7349
   17019      13.7244
   17020      14.7268
   17021      14.5865
   17022      14.2065
   17023      14.6557
   17024      14.9585
   17025      14.8049
   17026      14.7456
   17027      15.0082
   17028      14.8029
   17029      14.9158
   17030      14.8997
   17031      14.2623
   17032      14.2379
   17033      13.7830
   17034      13.8707
   17035      13.7362
   17036      13.8057
   17037      14.3483
   17038      13.6715
   17039      13.1317
   17040      14.0250
   17041      14.0094
   17042      14.2406
   17043      14.2847
   17044      14.6129
   17045      14.4822
   17046      14.7319
   17047      14.5187
   17048      14.6358
   17049      15.1572
   17050      15.0004
   17051      14.8946
   17052      14.9197
   17053      15.2117
   17054      14.9775
   17055      14.4076
   17056      14.6854
   17057      14.6773
   17058      14.2733
   17059      14.1330
   17060      15.3852
   17061      15.5556
   17062      14.5363
   17063      15.5465
   17064      15.5830
   17065      16.0690
   17066      14.9457
   17067      15.5374
   17068      15.3721
   17069      15.1996
   17070      14.6287
   17071      15.0367
   17072      15.6013
   17073      15.4547
   17074      14.9376
   17075      15.4081
   17076      14.8205
   17077      15.2771
   17078      15.0541
   17079      15.0823
   17080      15.6767
   17081      15.3492
   17082      15.3205
   17083      15.4990
   17084      15.8897
   17085      15.7167
   17086      16.2968
   17087      16.1165
   17088      16.1124
   17089      15.7966
   17090      15.9307
   17091      15.5911
   17092      15.2308
   17093      15.7718
   17094      15.1234
   17095      15.9309
   17096      15.5522
   17097      15.0560
   17098      14.3509
   17099      15.3062
   17100      14.3997
   17101      14.4740
   17102      15.1650
   17103      14.4890
   17104      14.7698
   17105      14.0999
   17106      15.0772
   17107      14.9028
   17108      14.3496
   17109      14.5393
   17110      14.7058
   17111      14.0136
   17112      14.3733
   17113      14.3953
   17114      14.8047
   17115      14.8875
   17116      14.9279
   17117      14.8326
   17118      14.5434
   17119      15.2078
   17120      14.8783
   17121      14.8643
   17122      14.3742
   17123      14.2749
   17124      14.8529
   17125      14.8967
   17126      14.7112
   17127      15.2582
   17128      14.6248
   17129      14.4740
   17130      14.1384
   17131      14.3319
   17132      14.5687
   17133      14.0226
   17134      14.8362
   17135      14.3003
   17136      14.6084
   17137      13.2982
   17138      13.9814
   17139      13.9780
   17140      14.4572
   17141      13.7600
   17142      13.8123
   17143      13.5073
   17144      14.0800
   17145      13.6682
   17146      13.9684
   17147      14.5113
   17148      14.9499
   17149      14.7426
   17150      13.8549
   17151      14.3565
   17152      14.8211
   17153      13.6533
   17154      13.2282
   17155      13.8612
   17156      14.2022
   17157      13.6081
   17158      13.7019
   17159      14.3785
   17160      14.1300
   17161      13.5914
   17162      14.0768
   17163      13.7826
   17164      13.5709
   17165      14.4509
   17166      14.2911
   17167      14.4428
   17168      14.6465
   17169      15.0271
   17170      14.9986
   17171      14.9359
   17172      14.6741
   17173      14.8672
   17174      14.5525
   17175      15.3316
   17176      15.0821
   17177      13.8857
   17178      13.6980
   17179      14.2278
   17180      14.2192
   17181      14.4736
   17182      13.9807
   17183      14.0337
   17184      14.0869
   17185      14.3185
   17186      13.9439
   17187      14.1649
   17188      13.4678
   17189      13.6731
   17190      13.6463
   17191      13.8040
   17192      14.4380
   17193      13.2924
   17194      13.9449
   17195      13.5402
   17196      14.5153
   17197      14.1104
   17198      14.7238
   17199      14.4132
   17200      15.3405
   17201      15.2155
   17202      15.2709
   17203      14.4123
   17204      14.6740
   17205      14.8012
   17206      14.8966
   17207      14.3864
   17208      14.9423
   17209      14.5978
   17210      14.8203
   17211      14.3101
   17212      13.9295
   17213      13.8771
   17214      14.1339
   17215      14.1143
   17216      14.6803
   17217      14.7167
   17218      14.4187
   17219      12.9928
   17220      12.9535
   17221      13.5743
   17222      14.1960
   17223      14.1825
   17224      14.5492
   17225      13.8304
   17226      13.9903
   17227      13.6375
   17228      13.0890
   17229      13.0952
   17230      12.9516
   17231      13.6236
   17232      13.8851
   17233      14.6691
   17234      14.1260
   17235      14.6111
   17236      14.2576
   17237      14.9375
   17238      14.4871
   17239      14.7108
   17240      14.7937
   17241      14.0292
   17242      14.4105
   17243      14.5874
   17244      14.0796
   17245      13.6482
   17246      14.2835
   17247      13.6180
   17248      13.5159
   17249      13.2583
   17250      13.2224
   17251      13.0820
   17252      13.2806
   17253      13.9232
   17254      13.3251
   17255      13.6911
   17256      13.8503
   17257      13.9871
   17258      13.2266
   17259      13.1925
   17260      12.9871
   17261      13.5175
   17262      13.6966
   17263      13.8235
   17264      13.8224
   17265      14.0471
   17266      14.3305
   17267      13.9087
   17268      13.6715
   17269      13.4829
   17270      14.3552
   17271      14.1231
   17272      13.6772
   17273      13.3470
   17274      13.1791
   17275      14.1091
   17276      14.5147
   17277      14.4718
   17278      15.0222
   17279      15.5256
   17280      13.7628
   17281      15.7455
   17282      14.8343
   17283      14.5253
   17284      13.7730
   17285      13.8402
   17286      13.3237
   17287      13.6677
   17288      14.0491
   17289      13.7637
   17290      14.2588
   17291      14.5150
   17292      13.9869
   17293      14.8284
   17294      15.0053
   17295      14.7029
   17296      14.3312
   17297      14.9813
   17298      15.1496
   17299      15.2928
   17300      14.9176
   17301      14.8144
   17302      14.4898
   17303      15.0443
   17304      14.3876
   17305      14.4704
   17306      14.8838
   17307      15.2451
   17308      14.6754
   17309      15.0013
   17310      13.9962
   17311      14.9646
   17312      15.1443
   17313      14.1329
   17314      14.4472
   17315      14.6751
   17316      15.0189
   17317      14.8857
   17318      14.7301
   17319      14.5100
   17320      13.7719
   17321      14.4678
   17322      14.3742
   17323      14.9989
   17324      14.7378
   17325      14.6894
   17326      15.0049
   17327      14.8399
   17328      15.7839
   17329      14.7173
   17330      15.3446
   17331      14.8920
   17332      15.0058
   17333      15.2936
   17334      15.2321
   17335      14.6309
   17336      14.8296
   17337      15.1131
   17338      14.8941
   17339      14.8334
   17340      14.6482
   17341      15.0446
   17342      15.1403
   17343      16.3148
   17344      14.9873
   17345      15.6088
   17346      15.5618
   17347      15.5812
   17348      15.8664
   17349      16.2818
   17350      15.9800
   17351      15.9881
   17352      15.6477
   17353      15.7007
   17354      16.2769
   17355      16.1164
   17356      16.1906
   17357      15.8906
   17358      14.9283
   17359      15.7141
   17360      14.8539
   17361      15.2258
   17362      16.0066
   17363      15.1777
   17364      15.8783
   17365      15.8586
   17366      15.5427
   17367      16.0842
   17368      16.2295
   17369      15.7439
   17370      15.5787
   17371      15.8968
   17372      15.2520
   17373      16.0298
   17374      15.3816
   17375      15.5416
   17376      15.0507
   17377      15.3329
   17378      15.3199
   17379      15.5506
   17380      15.5713
   17381      14.5067
   17382      15.1955
   17383      14.8512
   17384      15.0786
   17385      14.9809
   17386      15.6408
   17387      15.5064
   17388      15.2371
   17389      16.3147
   17390      16.8327
   17391      15.7852
   17392      15.7952
   17393      15.2990
   17394      16.2945
   17395      17.2358
   17396      16.9485
   17397      17.2372
   17398      16.7674
   17399      17.0772
   17400      17.4206
   17401      16.0923
   17402      16.4741
   17403      16.4368
   17404      16.6612
   17405      16.5345
   17406      17.1354
   17407      17.2475
   17408      17.3515
   17409      16.7113
   17410      16.1199
   17411      16.1736
   17412      16.8285
   17413      17.2149
   17414      17.1017
   17415      17.2105
   17416      17.1366
   17417      16.7029
   17418      16.6373
   17419      16.9159
   17420      16.1591
   17421      15.8511
   17422      15.4741
   17423      15.4626
   17424      15.3101
   17425      14.5538
   17426      15.0378
   17427      14.6189
   17428      14.3006
   17429      14.6985
   17430      14.8080
   17431      14.8856
   17432      14.3675
   17433      14.2347
   17434      13.6442
   17435      14.4058
   17436      14.9199
   17437      15.3443
   17438      15.3261
   17439      15.4250
   17440      15.4760
   17441      14.9014
   17442      15.2738
   17443      14.5491
   17444      14.8380
   17445      15.1466
   17446      14.9788
   17447      15.0379
   17448      15.3275
   17449      15.6425
   17450      15.4828
   17451      15.6092
   17452      15.0921
   17453      15.4525
   17454      15.4311
   17455      15.1517
   17456      15.1971
   17457      15.0588
   17458      15.4124
   17459      15.4408
   17460      15.5908
   17461      15.7624
   17462      15.4455
   17463      15.1408
   17464      14.9824
   17465      15.3801
   17466      15.3849
   17467      15.1442
   17468      15.3366
   17469      15.6149
   17470      15.8582
   17471      15.6540
   17472      15.6840
   17473      15.0276
   17474      15.2076
   17475      14.3090
   17476      14.8282
   17477      14.6477
   17478      15.2603
   17479      14.9343
   17480      15.0661
   17481      15.0021
   17482      15.1295
   17483      15.2109
   17484      15.5276
   17485      15.2315
   17486      15.6424
   17487      15.0680
   17488      14.5243
   17489      15.0673
   17490      15.5366
   17491      15.9124
   17492      15.6407
   17493      15.6796
   17494      15.4890
   17495      15.6238
   17496      15.7004
   17497      15.9170
   17498      15.9200
   17499      16.1748
   17500      16.5870
   17501      16.3196
   17502      16.4482
   17503      16.5980
   17504      17.1589
   17505      16.6638
   17506      17.4989
   17507      16.7747
   17508      17.4195
   17509      16.9880
   17510      17.0122
   17511      16.7138
   17512      17.0001
   17513      16.7867
   17514      16.8179
   17515      17.0965
   17516      17.1026
   17517      18.2765
   17518      17.2792
   17519      17.5931
   17520      17.6169
   17521      17.3278
   17522      17.0386
   17523      16.4195
   17524      16.6725
   17525      16.9252
   17526      17.2904
   17527      17.0344
   17528      17.1724
   17529      17.3903
   17530      17.1394
   17531      17.2641
   17532      16.4624
   17533      16.5960
   17534      16.5422
   17535      16.2334
   17536      16.4011
   17537      16.3726
   17538      16.4110
   17539      16.6396
   17540      15.7957
   17541      16.1832
   17542      15.7179
   17543      15.8341
   17544      15.1705
   17545      15.7079
   17546      16.0035
   17547      15.8354
   17548      15.8165
   17549      16.6369
   17550      16.4240
   17551      16.7488
   17552      16.7475
   17553      16.9516
   17554      15.9736
   17555      15.4985
   17556      15.7623
   17557      15.6218
   17558      16.0139
   17559      16.1035
   17560      16.0988
   17561      16.7589
   17562      16.2939
   17563      16.2493
   17564      15.6809
   17565      15.8747
   17566      16.2377
   17567      15.8629
   17568      15.9653
   17569      15.8089
   17570      16.2274
   17571      15.5129
   17572      16.0703
   17573      16.2235
   17574      16.3292
   17575      16.5699
   17576      16.2668
   17577      16.9155
   17578      16.0234
   17579      16.3924
   17580      16.1855
   17581      15.9621
   17582      16.4400
   17583      16.4613
   17584      15.7036
   17585      16.4959
   17586      16.9737
   17587      16.8515
   17588      17.1531
   17589      16.8486
   17590      16.8762
   17591      17.4322
   17592      16.8823
   17593      17.2007
   17594      16.8074
   17595      16.0944
   17596      16.6569
   17597      16.6237
   17598      15.7814
   17599      15.4033
   17600      15.6203
   17601      15.7385
   17602      16.3851
   17603      16.1208
   17604      16.3461
   17605      16.0901
   17606      15.7231
   17607      17.0932
   17608      16.3232
   17609      16.8075
   17610      16.4087
   17611      16.0551
   17612      16.3742
   17613      15.4223
   17614      15.4126
   17615      15.7921
   17616      16.8352
   17617      16.7222
   17618      16.7815
   17619      16.9725
   17620      16.5693
   17621      16.6117
   17622      15.7479
   17623      16.6229
   17624      14.9830
   17625      15.6392
   17626      15.4596
   17627      16.1670
   17628      16.0526
   17629      16.1966
   17630      15.9107
   17631      16.1990
   17632      16.6633
   17633      16.2259
   17634      16.8459
   17635      17.3350
   17636      17.6222
   17637      17.9210
   17638      17.7305
   17639      17.7524
   17640      17.0449
   17641      16.9932
   17642      16.9639
   17643      16.6116
   17644      16.7817
   17645      16.1083
   17646      16.3884
   17647      16.8363
   17648      15.8822
   17649      16.0115
   17650      16.1978
   17651      15.2672
   17652      15.5669
   17653      15.3571
   17654      15.4229
   17655      16.1146
   17656      15.6804
   17657      15.3790
   17658      14.4373
   17659      15.3505
   17660      15.0302
   17661      15.1047
   17662      14.1091
   17663      14.9652
   17664      14.7287
   17665      15.4497
   17666      14.6833
   17667      15.8204
   17668      15.4841
   17669      16.3837
   17670      15.7057
   17671      15.8285
   17672      16.7799
   17673      16.1220
   17674      16.5639
   17675      16.0450
   17676      16.0141
   17677      16.5964
   17678      16.5276
   17679      16.7500
   17680      17.0022
   17681      16.5529
   17682      17.2092
   17683      17.1009
   17684      16.4809
   17685      17.1088
   17686      17.2772
   17687      17.2154
   17688      17.3313
   17689      16.6902
   17690      17.1187
   17691      16.2402
   17692      16.1241
   17693      16.3737
   17694      16.6987
   17695      16.7182
   17696      16.0762
   17697      16.0088
   17698      15.6897
   17699      17.0256
   17700      16.6631
   17701      16.5386
   17702      16.2011
   17703      16.7385
   17704      16.4200
   17705      17.1102
   17706      17.3227
   17707      16.5675
   17708      15.9170
   17709      15.8861
   17710      16.6954
   17711      16.5874
   17712      16.4414
   17713      16.0951
   17714      15.8384
   17715      16.1754
   17716      15.9900
   17717      15.5518
   17718      15.2975
   17719      16.4187
   17720      15.9928
   17721      16.8023
   17722      16.5257
   17723      17.0529
   17724      16.3440
   17725      17.2330
   17726      17.2399
   17727      16.6222
   17728      17.1157
   17729      17.3622
   17730      16.7182
   17731      16.2720
   17732      16.8043
   17733      16.8962
   17734      16.7336
   17735      16.7674
   17736      16.5619
   17737      16.0873
   17738      16.8110
   17739      16.1851
   17740      16.5252
   17741      16.8507
   17742      16.7566
   17743      17.0893
   17744      16.6247
   17745      16.9314
   17746      17.0849
   17747      17.0675
   17748      17.2087
   17749      17.1292
   17750      17.1794
   17751      17.2590
   17752      17.8253
   17753      17.8785
   17754      17.1854
   17755      17.3109
   17756      17.6641
   17757      17.1433
   17758      17.4793
   17759      17.7919
   17760      17.6706
   17761      18.2311
   17762      17.6139
   17763      17.8905
   17764      16.9085
   17765      17.0541
   17766      17.2480
   17767      17.0086
   17768      16.6717
   17769      17.2465
   17770      17.5585
   17771      17.5129
   17772      17.9023
   17773      17.5212
   17774      18.0056
   17775      17.7475
   17776      16.8991
   17777      17.1542
   17778      17.1338
   17779      17.0519
   17780      16.8310
   17781      17.5771
   17782      17.9814
   17783      17.6501
   17784      18.2153
   17785      17.7607
   17786      17.6539
   17787      17.9242
   17788      16.8300
   17789      17.4795
   17790      17.3263
   17791      17.7293
   17792      17.1609
   17793      18.5080
   17794      17.9326
   17795      18.5071
   17796      18.1154
   17797      17.9191
   17798      18.5902
   17799      18.5524
   17800      18.0076
   17801      18.2199
   17802      18.0371
   17803      17.4925
   17804      17.4522
   17805      17.5437
   17806      17.5806
   17807      17.0369
   17808      17.3891
   17809      17.3428
   17810      17.6816
   17811      17.4452
   17812      16.4912
   17813      16.7936
   17814      17.0610
   17815      17.1420
   17816      17.6935
   17817      16.7441
   17818      16.3862
   17819      17.1536
   17820      17.6247
   17821      16.9453
   17822      17.1882
   17823      17.3176
   17824      16.8458
   17825      16.4308
   17826      17.0409
   17827      16.5652
   17828      16.8394
   17829      16.6388
   17830      16.9200
   17831      16.5966
   17832      16.6925
   17833      16.7449
   17834      16.6953
   17835      17.4483
   17836      16.7593
   17837      17.3838
   17838      16.5160
   17839      16.8820
   17840      16.9626
   17841      16.8145
   17842      17.5049
   17843      18.1147
   17844      17.5303
   17845      18.0170
   17846      18.3008
   17847      17.8904
   17848      17.6612
   17849      17.5522
   17850      17.6186
   17851      17.6634
   17852      17.0188
   17853      17.9318
   17854      18.1594
   17855      17.9268
   17856      17.8390
   17857      17.5966
   17858      17.4156
   17859      17.1325
   17860      17.0090
   17861      16.8369
   17862      16.8280
   17863      17.9551
   17864      17.3212
   17865      17.7905
   17866      16.9490
   17867      17.7374
   17868      17.3291
   17869      16.6850
   17870      17.6414
   17871      17.6356
   17872      16.5960
   17873      17.1247
   17874      16.8519
   17875      17.1751
   17876      16.9221
   17877      17.4104
   17878      17.4538
   17879      17.2576
   17880      17.1764
   17881      17.6055
   17882      17.1565
   17883      17.0525
   17884      16.8061
   17885      16.2531
   17886      16.3128
   17887      16.1773
   17888      16.4789
   17889      16.1990
   17890      15.7545
   17891      15.8532
   17892      15.6843
   17893      16.1390
   17894      16.4169
   17895      15.9693
   17896      15.6227
   17897      15.9634
   17898      15.3667
   17899      15.0427
   17900      15.6604
   17901      15.2011
   17902      16.1490
   17903      15.7213
   17904      16.0747
   17905      15.8187
   17906      15.5351
   17907      14.5693
   17908      14.6085
   17909      16.0793
   17910      16.7462
   17911      16.8514
   17912      16.3622
   17913      16.1376
   17914      16.6096
   17915      16.2460
   17916      16.6953
   17917      16.4157
   17918      16.9432
   17919      15.8926
   17920      15.1156
   17921      15.8085
   17922      15.9250
   17923      16.1862
   17924      15.1751
   17925      15.3639
   17926      14.5000
   17927      14.6841
   17928      15.1015
   17929      14.4592
   17930      14.3578
   17931      15.0603
   17932      15.3723
   17933      15.4936
   17934      16.2882
   17935      16.4682
   17936      15.9589
   17937      16.1687
   17938      15.1943
   17939      16.0502
   17940      16.8029
   17941      16.5270
   17942      16.0861
   17943      15.4969
   17944      15.2878
   17945      15.7464
   17946      15.0308
   17947      15.9856
   17948      15.4000
   17949      15.9596
   17950      15.9216
   17951      15.8102
   17952      15.3771
   17953      16.1497
   17954      16.0108
   17955      16.0154
   17956      15.5032
   17957      15.4496
   17958      16.1320
   17959      15.5381
   17960      15.5280
   17961      14.9729
   17962      14.9297
   17963      15.6477
   17964      15.9809
   17965      15.8843
   17966      15.3745
   17967      15.5841
   17968      15.3645
   17969      14.8065
   17970      14.6196
   17971      14.5012
   17972      14.9640
   17973      15.1641
   17974      15.3250
   17975      14.5999
   17976      14.3427
   17977      14.9872
   17978      14.7080
   17979      14.7037
   17980      14.6210
   17981      14.1165
   17982      14.9343
   17983      15.0330
   17984      14.2725
   17985      14.3532
   17986      14.7313
   17987      14.1495
   17988      14.2970
   17989      14.3990
   17990      15.4805
   17991      14.6817
   17992      14.5285
   17993      15.1487
   17994      15.0697
   17995      15.5968
   17996      14.6371
   17997      14.3407
   17998      14.3463
   17999      14.7122
   18000      14.3620
   18001      14.5695
   18002      13.9160
   18003      14.0578
   18004      14.0346
   18005      13.8208
   18006      15.0239
   18007      14.4990
   18008      14.4026
   18009      14.3278
   18010      13.6542
   18011      14.4391
   18012      14.6143
   18013      14.2779
   18014      13.9597
   18015      13.4782
   18016      13.9433
   18017      13.5410
   18018      14.1423
   18019      14.6897
   18020      14.0001
   18021      14.0037
   18022      13.7098
   18023      13.8398
   18024      14.2861
   18025      13.3621
   18026      13.4806
   18027      13.7524
   18028      14.0122
   18029      13.4477
   18030      13.8336
   18031      13.8995
   18032      13.0745
   18033      13.4283
   18034      13.9253
   18035      13.4802
   18036      13.6836
   18037      13.4351
   18038      13.4198
   18039      13.4562
   18040      13.6662
   18041      13.4098
   18042      14.0756
   18043      13.4391
   18044      13.1224
   18045      13.2822
   18046      13.4282
   18047      13.6082
   18048      13.5600
   18049      13.3815
   18050      13.5798
   18051      14.0694
   18052      14.1837
   18053      14.1532
   18054      13.9103
   18055      13.9697
   18056      14.4748
   18057      14.0655
   18058      12.7619
   18059      13.3303
   18060      14.0452
   18061      14.2228
   18062      13.2879
   18063      13.8722
   18064      13.5839
   18065      13.3928
   18066      13.7030
   18067      13.9361
   18068      13.4821
   18069      13.3286
   18070      14.0471
   18071      13.8824
   18072      13.4367
   18073      14.1738
   18074      13.5383
   18075      13.6959
   18076      13.6420
   18077      12.6097
   18078      13.2211
   18079      12.9092
   18080      13.1254
   18081      13.0364
   18082      12.7914
   18083      13.1429
   18084      12.7868
   18085      12.8731
   18086      12.5825
   18087      12.1576
   18088      11.7414
   18089      12.3828
   18090      12.9441
   18091      13.2267
   18092      12.0864
   18093      12.7773
   18094      12.2346
   18095      12.6661
   18096      12.6647
   18097      13.2115
   18098      12.7841
   18099      13.4004
   18100      13.1927
   18101      13.2311
   18102      12.8603
   18103      12.3306
   18104      12.2863
   18105      12.1578
   18106      12.7699
   18107      11.6399
   18108      12.1315
   18109      11.6271
   18110      11.4425
   18111      11.8918
   18112      11.5285
   18113      12.7315
   18114      11.8890
   18115      12.3291
   18116      12.5200
   18117      13.2068
   18118      12.6514
   18119      13.2644
   18120      13.5693
   18121      13.6278
   18122      14.0179
   18123      13.6619
   18124      14.0659
   18125      13.6483
   18126      13.4912
   18127      13.6524
   18128      14.0612
   18129      14.1252
   18130      13.5134
   18131      14.1001
   18132      14.4597
   18133      15.0745
   18134      14.5717
   18135      14.9362
   18136      14.3245
   18137      14.3377
   18138      14.0351
   18139      13.2828
   18140      13.9854
   18141      14.0653
   18142      13.8830
   18143      14.2170
   18144      14.1212
   18145      13.8986
   18146      14.5440
   18147      14.0581
   18148      14.4566
   18149      15.0856
   18150      14.3111
   18151      14.3976
   18152      14.0291
   18153      13.6536
   18154      13.9000
   18155      13.7764
   18156      13.0995
   18157      13.0359
   18158      12.9375
   18159      13.4896
   18160      12.4400
   18161      13.0973
   18162      13.4265
   18163      12.7734
   18164      13.6682
   18165      12.8242
   18166      12.8801
   18167      12.5880
   18168      11.6624
   18169      13.2144
   18170      12.4042
   18171      12.4659
   18172      12.6544
   18173      12.5294
   18174      13.1975
   18175      11.6681
   18176      12.1186
   18177      12.1832
   18178      11.8299
   18179      12.6907
   18180      12.8882
[truncated: 6,640,041 more chars]
