# Supplementary material for: Non-degradative Ubiquitination of Protein Kinases
Source: PLoS Comput Biol. 2016 Jun 2;12(6):e1004898. doi: 10.1371/journal.pcbi.1004898 (PMC4890936; doi:10.1371/journal.pcbi.1004898)
Supplement: S41 Dataset — The distance between the ZAP-70 N348 Cα atom and the W501 Cα atom at each picosecond in the simulations is printed in Angstroms. (BZ2) [file pcbi.1004898.s051.bz2 › pcbi.1004898.s051]

#Frame      Dis_00012
       1      12.2418
       2      11.7695
       3      12.2894
       4      11.5293
       5      12.0377
       6      11.6397
       7      11.9459
       8      11.4007
       9      12.1590
      10      11.9806
      11      12.8162
      12      12.2576
      13      12.0280
      14      12.2925
      15      12.3328
      16      11.9357
      17      12.0584
      18      12.5911
      19      12.4294
      20      13.1986
      21      12.5280
      22      12.8806
      23      12.7162
      24      13.2987
      25      13.2799
      26      13.8969
      27      13.8450
      28      13.4506
      29      13.6568
      30      13.9250
      31      13.9383
      32      14.0582
      33      13.7833
      34      13.9562
      35      13.9123
      36      13.4523
      37      13.9022
      38      14.0319
      39      14.0196
      40      12.8467
      41      12.7693
      42      13.1980
      43      13.1940
      44      13.4191
      45      13.1123
      46      12.7376
      47      12.5402
      48      13.2203
      49      13.3420
      50      13.9296
      51      13.5096
      52      13.4556
      53      13.8684
      54      14.1696
      55      13.6565
      56      13.8397
      57      14.2437
      58      14.5870
      59      14.0195
      60      13.4920
      61      13.6075
      62      13.9486
      63      13.3672
      64      13.7005
      65      13.6298
      66      13.5526
      67      13.5506
      68      13.6274
      69      14.1278
      70      13.5224
      71      13.1233
      72      13.1156
      73      13.4694
      74      12.3038
      75      13.3213
      76      13.9168
      77      12.5866
      78      13.4395
      79      13.2689
      80      13.1663
      81      13.6226
      82      13.1933
      83      13.4836
      84      13.9584
      85      14.1398
      86      14.3048
      87      13.2008
      88      12.7472
      89      12.6115
      90      12.9771
      91      12.9801
      92      13.0701
      93      13.2737
      94      13.7236
      95      13.8682
      96      14.3072
      97      14.8244
      98      14.9122
      99      14.7993
     100      15.2222
     101      14.6160
     102      14.4237
     103      14.2189
     104      14.6960
     105      14.5551
     106      14.1621
     107      14.2766
     108      13.7689
     109      14.1597
     110      14.4340
     111      14.4787
     112      14.5380
     113      14.0279
     114      14.1983
     115      13.8406
     116      14.2126
     117      13.8853
     118      13.5729
     119      14.0365
     120      12.7613
     121      13.1605
     122      13.5946
     123      13.4775
     124      13.7207
     125      13.8439
     126      13.3116
     127      12.8207
     128      12.8222
     129      12.9897
     130      13.6040
     131      14.1690
     132      13.5731
     133      13.8853
     134      14.5918
     135      14.4464
     136      15.0851
     137      14.0643
     138      13.7435
     139      14.1961
     140      14.0773
     141      13.9875
     142      14.0947
     143      13.7289
     144      13.5816
     145      13.2169
     146      13.0535
     147      12.2991
     148      12.4877
     149      12.1063
     150      11.8851
     151      12.1859
     152      12.6716
     153      12.5896
     154      11.9663
     155      12.5926
     156      12.4549
     157      12.9180
     158      12.2178
     159      12.6566
     160      13.2223
     161      13.0621
     162      13.0227
     163      12.4536
     164      13.2694
     165      13.0863
     166      12.8307
     167      12.8536
     168      13.2489
     169      13.3308
     170      13.1537
     171      13.6020
     172      13.7865
     173      14.0277
     174      13.7721
     175      14.0441
     176      13.9349
     177      13.2259
     178      13.6320
     179      13.8073
     180      13.0317
     181      13.2467
     182      12.4067
     183      13.5269
     184      13.7205
     185      13.8233
     186      13.0646
     187      13.4715
     188      13.1161
     189      13.8002
     190      13.6541
     191      13.9705
     192      13.6789
     193      14.0532
     194      13.6400
     195      13.8114
     196      12.9897
     197      13.6941
     198      13.8804
     199      13.5469
     200      12.9249
     201      13.5432
     202      13.6606
     203      13.1483
     204      13.5430
     205      13.6142
     206      13.9952
     207      13.7187
     208      13.5937
     209      13.3861
     210      13.6091
     211      13.4022
     212      12.4463
     213      12.8959
     214      12.8752
     215      12.4742
     216      12.6159
     217      13.1489
     218      13.2947
     219      12.9087
     220      12.9953
     221      13.2522
     222      13.1154
     223      12.8835
     224      13.3178
     225      12.8648
     226      12.8689
     227      12.7212
     228      12.6836
     229      12.5107
     230      12.4145
     231      12.9286
     232      12.6201
     233      13.1873
     234      12.9276
     235      12.8028
     236      12.3505
     237      13.1077
     238      12.5103
     239      12.8057
     240      13.2028
     241      12.5038
     242      11.8171
     243      12.5424
     244      12.8820
     245      12.7510
     246      12.3694
     247      12.9260
     248      12.4188
     249      12.8705
     250      13.0228
     251      12.0297
     252      12.0696
     253      11.6617
     254      11.4303
     255      11.5280
     256      11.3758
     257      11.4007
     258      11.4832
     259      11.6199
     260      11.1446
     261      11.5757
     262      11.9192
     263      11.7939
     264      11.7383
     265      11.6777
     266      12.0859
     267      11.7379
     268      11.7652
     269      11.1494
     270      11.7692
     271      11.9518
     272      12.0012
     273      11.7999
     274      11.9715
     275      11.8563
     276      11.9058
     277      12.5105
     278      12.0596
     279      12.5813
     280      11.7640
     281      11.9901
     282      11.6711
     283      11.6363
     284      11.7875
     285      12.5043
     286      12.7071
     287      12.1434
     288      12.4731
     289      12.0531
     290      11.8081
     291      12.4223
     292      12.2186
     293      12.1907
     294      12.9805
     295      12.9300
     296      12.8618
     297      13.1458
     298      13.2393
     299      12.5733
     300      11.8013
     301      11.4327
     302      12.0482
     303      12.6568
     304      11.9654
     305      12.1036
     306      11.9234
     307      12.2297
     308      11.4847
     309      11.5765
     310      12.7692
     311      12.3771
     312      12.1261
     313      12.0236
     314      11.5490
     315      11.4133
     316      11.1728
     317      11.3497
     318      11.3278
     319      11.6280
     320      11.3756
     321      11.0076
     322      11.5171
     323      10.9727
     324      10.9101
     325      11.6303
     326      11.4095
     327      10.9979
     328      11.0698
     329      11.4224
     330      11.5267
     331      11.7016
     332      11.6019
     333      11.8964
     334      12.5274
     335      12.0828
     336      11.7884
     337      12.1180
     338      13.0111
     339      12.8562
     340      13.1430
     341      12.8581
     342      12.2831
     343      12.1371
     344      12.1207
     345      11.9542
     346      11.7035
     347      12.1921
     348      11.9884
     349      11.8202
     350      12.2954
     351      12.6893
     352      12.7510
     353      12.5470
     354      12.7641
     355      12.7759
     356      12.4394
     357      11.9182
     358      11.9071
     359      11.2810
     360      11.1949
     361      11.3345
     362      11.0984
     363      12.0080
     364      11.6491
     365      11.6970
     366      11.0872
     367      10.8905
     368      10.8737
     369      11.0948
     370      10.8425
     371      10.8793
     372      10.8782
     373      11.1540
     374      12.0339
     375      11.4916
     376      11.5388
     377      11.3474
     378      11.7355
     379      11.6997
     380      11.7248
     381      11.6988
     382      11.7358
     383      11.8669
     384      11.0355
     385      10.9235
     386      10.8872
     387      11.3605
     388      11.6860
     389      11.3865
     390      12.1898
     391      11.8816
     392      11.4580
     393      11.8337
     394      11.5338
     395      10.8475
     396      11.5200
     397      11.1578
     398      12.0563
     399      11.5380
     400      11.9247
     401      11.2080
     402      11.4472
     403      11.4156
     404      11.3211
     405      11.3111
     406      11.3876
     407      11.9685
     408      11.4760
     409      12.0697
     410      12.0457
     411      11.8071
     412      11.3474
     413      12.2987
     414      11.4114
     415      11.7884
     416      12.3402
     417      12.3095
     418      12.5560
     419      12.3428
     420      11.6759
     421      12.2925
     422      11.9444
     423      12.0651
     424      11.6331
     425      12.2364
     426      12.1395
     427      12.1053
     428      11.6929
     429      12.0086
     430      12.5914
     431      12.0113
     432      12.0832
     433      12.4827
     434      12.0785
     435      12.0151
     436      12.4982
     437      12.1841
     438      12.1246
     439      12.5847
     440      11.9237
     441      11.9820
     442      12.0946
     443      12.2227
     444      12.9154
     445      12.5446
     446      12.4167
     447      12.9353
     448      13.2998
     449      12.8663
     450      12.6919
     451      12.9121
     452      13.3425
     453      12.6144
     454      12.3705
     455      12.2820
     456      12.3436
     457      12.7907
     458      12.3348
     459      12.2258
     460      12.0548
     461      11.8790
     462      12.1078
     463      11.8900
     464      12.1770
     465      11.7056
     466      12.0460
     467      11.6232
     468      11.7173
     469      12.4127
     470      12.4498
     471      11.9404
     472      12.0177
     473      12.0341
     474      12.1960
     475      11.5392
     476      12.3066
     477      12.3040
     478      12.0655
     479      12.4069
     480      11.7450
     481      11.8834
     482      12.0243
     483      11.8436
     484      11.8754
     485      12.1687
     486      12.1239
     487      12.1296
     488      12.3397
     489      12.6175
     490      12.3393
     491      12.9878
     492      13.2929
     493      12.7470
     494      12.5736
     495      13.4005
     496      13.6890
     497      13.6805
     498      13.1744
     499      13.3235
     500      13.7869
     501      13.4215
     502      13.1627
     503      12.8740
     504      12.8505
     505      13.0997
     506      13.4714
     507      12.9795
     508      13.2169
     509      13.2235
     510      13.1397
     511      13.0211
     512      13.1220
     513      13.2505
     514      13.9514
     515      13.8119
     516      13.8292
     517      13.6068
     518      12.9854
     519      13.7157
     520      13.8162
     521      13.5288
     522      14.0467
     523      13.6363
     524      13.9224
     525      14.2597
     526      14.0143
     527      14.2098
     528      13.8237
     529      13.8671
     530      13.5648
     531      14.4399
     532      14.2241
     533      14.4050
     534      14.2391
     535      14.8201
     536      14.3386
     537      14.4699
     538      14.2715
     539      13.9205
     540      14.0389
     541      14.4655
     542      13.7616
     543      13.2855
     544      13.5456
     545      12.9362
     546      13.4347
     547      13.4007
     548      13.1219
     549      12.7871
     550      13.9035
     551      13.2591
     552      14.0372
     553      13.6599
     554      13.4342
     555      13.3758
     556      13.4141
     557      13.3406
     558      14.0097
     559      13.3667
     560      13.3402
     561      12.8646
     562      13.8806
     563      13.3682
     564      13.1788
     565      13.2148
     566      13.7786
     567      13.7013
     568      13.2227
     569      13.4422
     570      13.3756
     571      13.4956
     572      13.0036
     573      12.6892
     574      12.7263
     575      12.8561
     576      13.3218
     577      12.4377
     578      12.2935
     579      12.5055
     580      11.9039
     581      12.6627
     582      12.6261
     583      12.1895
     584      12.5567
     585      13.0314
     586      13.2974
     587      12.9898
     588      13.4540
     589      13.5500
     590      13.4942
     591      13.2798
     592      12.8113
     593      12.7433
     594      13.1994
     595      13.1300
     596      13.1354
     597      13.1930
     598      12.6378
     599      11.9592
     600      12.7249
     601      12.7687
     602      12.9500
     603      12.4608
     604      12.6176
     605      12.5826
     606      13.1935
     607      12.6657
     608      13.4795
     609      13.1291
     610      13.7002
     611      12.5515
     612      12.7169
     613      13.1456
     614      13.2031
     615      12.9357
     616      13.4080
     617      13.2912
     618      12.8761
     619      13.1901
     620      12.7084
     621      13.2453
     622      13.1957
     623      13.0412
     624      12.7192
     625      13.1982
     626      13.6418
     627      13.1047
     628      13.0784
     629      13.0189
     630      12.8287
     631      12.6856
     632      13.4466
     633      13.1976
     634      13.4065
     635      13.3980
     636      13.3435
     637      13.4163
     638      13.0632
     639      13.6935
     640      12.7486
     641      13.6647
     642      13.2673
     643      13.5673
     644      13.8707
     645      13.2958
     646      13.1174
     647      14.0891
     648      13.3377
     649      13.3593
     650      13.8116
     651      13.3877
     652      13.5834
     653      13.8527
     654      13.6529
     655      13.6782
     656      13.7030
     657      13.5203
     658      13.9629
     659      13.7738
     660      13.1872
     661      13.0165
     662      12.8429
     663      12.6571
     664      12.8698
     665      12.7132
     666      12.8052
     667      12.8295
     668      12.9124
     669      12.7061
     670      13.1544
     671      12.4732
     672      12.5975
     673      12.5230
     674      12.1260
     675      13.0978
     676      12.6381
     677      12.5772
     678      12.4912
     679      13.4735
     680      12.6854
     681      13.0351
     682      13.3006
     683      13.0882
     684      13.5259
     685      12.9696
     686      13.4342
     687      12.9358
     688      12.6481
     689      13.0742
     690      12.7287
     691      12.6651
     692      13.2480
     693      13.1841
     694      13.2304
     695      13.7401
     696      14.3564
     697      13.8474
     698      13.7340
     699      13.7313
     700      14.0688
     701      13.8120
     702      14.0328
     703      14.0510
     704      13.5089
     705      14.4188
     706      13.5481
     707      14.4900
     708      13.8864
     709      13.6052
     710      12.9316
     711      13.8781
     712      13.3727
     713      13.1725
     714      14.0713
     715      14.1683
     716      14.8086
     717      15.0756
     718      14.6813
     719      14.8055
     720      14.0863
     721      14.5363
     722      14.2808
     723      14.4562
     724      13.6345
     725      13.5358
     726      13.2434
     727      13.1824
     728      13.4837
     729      13.0800
     730      13.3398
     731      13.1238
     732      13.5406
     733      14.0468
     734      13.6670
     735      13.7613
     736      13.5563
     737      13.3630
     738      13.2083
     739      12.9049
     740      13.6531
     741      13.6760
     742      14.1028
     743      13.9163
     744      13.1976
     745      13.7497
     746      14.1548
     747      13.7217
     748      13.3485
     749      14.0468
     750      13.8704
     751      14.0043
     752      14.3582
     753      14.0934
     754      13.9251
     755      14.4882
     756      14.9096
     757      14.1633
     758      14.3883
     759      14.3744
     760      14.3632
     761      14.8812
     762      15.2623
     763      15.2182
     764      14.6692
     765      14.8726
     766      14.6805
     767      14.7336
     768      14.2275
     769      14.5984
     770      14.9439
     771      14.4939
     772      15.2870
     773      15.3529
     774      15.5080
     775      15.4486
     776      14.6522
     777      15.1146
     778      15.0858
     779      15.4991
     780      15.3512
     781      15.5981
     782      15.6399
     783      15.6325
     784      15.2996
     785      15.5765
     786      14.6975
     787      15.1849
     788      15.5986
     789      16.0182
     790      16.2881
     791      15.4810
     792      15.4745
     793      15.0835
     794      15.1442
     795      14.7928
     796      14.8332
     797      15.3025
     798      14.3698
     799      14.9385
     800      15.1261
     801      15.0010
     802      14.3475
     803      14.8960
     804      14.2030
     805      14.1187
     806      14.2161
     807      13.8775
     808      13.6204
     809      13.7543
     810      14.1276
     811      14.2620
     812      13.9562
     813      14.6509
     814      13.7953
     815      14.4606
     816      14.2005
     817      14.4273
     818      13.5162
     819      14.0966
     820      13.6126
     821      14.3825
     822      14.1009
     823      14.0316
     824      13.9290
     825      13.7797
     826      13.1075
     827      13.2673
     828      13.0927
     829      13.2075
     830      13.3060
     831      12.8180
     832      12.5100
     833      12.6569
     834      13.0500
     835      12.3426
     836      12.1145
     837      12.2252
     838      12.2467
     839      12.5287
     840      11.9493
     841      11.2601
     842      11.7694
     843      11.4071
     844      12.5445
     845      12.1212
     846      11.9086
     847      12.2850
     848      12.2946
     849      12.4404
     850      11.9707
     851      11.6770
     852      12.3996
     853      12.8379
     854      12.7461
     855      12.1394
     856      12.5147
     857      12.9564
     858      12.8391
     859      12.6664
     860      13.0251
     861      12.8553
     862      12.8248
     863      13.0894
     864      13.3184
     865      12.5241
     866      12.9940
     867      12.9687
     868      12.4326
     869      13.1394
     870      12.7901
     871      12.7785
     872      13.1149
     873      12.6556
     874      13.1221
     875      12.8710
     876      12.4798
     877      12.6444
     878      12.8868
     879      12.6392
     880      12.8132
     881      12.5932
     882      12.0767
     883      12.3638
     884      12.1055
     885      12.6815
     886      12.8435
     887      13.3073
     888      13.2190
     889      13.1257
     890      12.8124
     891      12.8180
     892      13.1246
     893      12.3933
     894      13.2178
     895      12.8993
     896      12.6290
     897      12.7381
     898      13.0359
     899      12.7173
     900      12.6611
     901      12.7845
     902      12.6671
     903      12.9901
     904      12.1919
     905      12.8129
     906      12.5293
     907      12.3036
     908      12.4940
     909      12.4449
     910      12.8211
     911      13.1133
     912      13.2788
     913      13.3180
     914      13.6268
     915      13.3350
     916      13.2632
     917      13.0869
     918      13.6329
     919      13.8038
     920      13.7150
     921      13.5493
     922      13.2571
     923      13.8210
     924      13.5398
     925      13.8167
     926      13.4866
     927      13.5842
     928      13.7789
     929      13.9920
     930      13.5593
     931      13.5672
     932      13.7368
     933      13.3759
     934      14.2839
     935      13.8045
     936      13.5608
     937      13.6897
     938      13.9979
     939      14.1196
     940      13.9207
     941      13.9610
     942      13.4593
     943      13.2771
     944      13.4636
     945      13.4216
     946      13.6560
     947      13.6250
     948      13.4761
     949      14.1536
     950      13.3179
     951      12.6906
     952      12.9156
     953      12.5795
     954      12.1752
     955      12.5558
     956      12.6201
     957      12.5748
     958      12.6906
     959      12.7337
     960      12.1072
     961      11.9919
     962      12.0740
     963      12.3208
     964      12.5004
     965      13.0352
     966      11.8602
     967      12.4943
     968      12.5580
     969      12.5103
     970      12.7845
     971      12.2149
     972      12.5741
     973      12.5270
     974      11.7803
     975      12.4426
     976      12.3933
     977      12.7262
     978      12.3948
     979      12.6341
     980      12.1227
     981      12.4255
     982      11.9749
     983      12.3983
     984      12.3596
     985      12.0771
     986      12.5637
     987      12.3064
     988      12.3583
     989      12.3179
     990      12.4397
     991      12.5896
     992      12.3739
     993      12.6427
     994      12.3224
     995      12.4211
     996      12.2423
     997      12.9018
     998      12.8570
     999      12.7278
    1000      13.4199
    1001      12.5871
    1002      13.2091
    1003      12.2650
    1004      12.3593
    1005      12.5605
    1006      12.3773
    1007      13.3647
    1008      12.3288
    1009      12.7416
    1010      12.6243
    1011      12.2232
    1012      12.4523
    1013      12.8680
    1014      13.3438
    1015      13.5499
    1016      12.9561
    1017      13.3399
    1018      13.1650
    1019      13.5425
    1020      13.4246
    1021      13.3203
    1022      13.3294
    1023      13.6887
    1024      13.4096
    1025      14.0635
    1026      13.3154
    1027      13.5594
    1028      13.5990
    1029      13.0640
    1030      12.9089
    1031      12.7199
    1032      12.7976
    1033      12.8423
    1034      12.9122
    1035      12.2640
    1036      12.0342
    1037      12.6761
    1038      12.9972
    1039      13.2018
    1040      12.4985
    1041      11.9286
    1042      12.2055
    1043      12.1233
    1044      12.6225
    1045      12.1002
    1046      12.6511
    1047      12.2933
    1048      12.3494
    1049      12.0806
    1050      13.3265
    1051      13.2551
    1052      13.0071
    1053      12.9040
    1054      12.7862
    1055      13.2993
    1056      12.4286
    1057      12.5921
    1058      12.5134
    1059      12.7579
    1060      12.4015
    1061      12.6917
    1062      12.8801
    1063      12.2620
    1064      12.6213
    1065      13.1039
    1066      13.3202
    1067      13.0905
    1068      13.1012
    1069      13.6876
    1070      13.2963
    1071      13.2830
    1072      13.0753
    1073      13.9613
    1074      13.6922
    1075      14.0005
    1076      13.7107
    1077      13.6715
    1078      13.2255
    1079      13.9427
    1080      13.8184
    1081      13.6899
    1082      14.6964
    1083      14.5937
    1084      13.4646
    1085      14.3833
    1086      14.3268
    1087      14.7706
    1088      14.7483
    1089      14.0887
    1090      14.7717
    1091      14.1455
    1092      13.8622
    1093      14.2775
    1094      14.3531
    1095      14.3456
    1096      14.0237
    1097      14.3985
    1098      14.0475
    1099      13.3748
    1100      13.5187
    1101      13.1152
    1102      13.0278
    1103      13.1007
    1104      13.6100
    1105      12.4105
    1106      12.9793
    1107      12.6077
    1108      12.7032
    1109      13.1226
    1110      13.0908
    1111      12.3830
    1112      12.8488
    1113      12.7840
    1114      12.4509
    1115      12.7938
    1116      12.2400
    1117      12.2641
    1118      13.1719
    1119      12.4667
    1120      12.3564
    1121      12.1732
    1122      12.0260
    1123      12.4223
    1124      11.9187
    1125      11.6655
    1126      11.6382
    1127      11.2297
    1128      11.3395
    1129      11.1430
    1130      11.7503
    1131      11.8915
    1132      11.2977
    1133      11.0797
    1134      11.1989
    1135      11.2985
    1136      10.8451
    1137      10.7703
    1138      11.3082
    1139      10.8955
    1140      11.8679
    1141      10.8288
    1142      12.2800
    1143      11.6746
    1144      11.5485
    1145      11.4163
    1146      11.4650
    1147      11.5911
    1148      11.4405
    1149      11.8898
    1150      12.5218
    1151      12.2508
    1152      11.9324
    1153      12.1263
    1154      12.6023
    1155      12.5481
    1156      12.1543
    1157      11.9986
    1158      11.7842
    1159      12.5429
    1160      11.6531
    1161      11.6797
    1162      11.3451
    1163      11.9239
    1164      11.7835
    1165      11.3898
    1166      11.2854
    1167      11.2313
    1168      10.9745
    1169      11.8664
    1170      11.0753
    1171      11.2761
    1172      11.2197
    1173      10.9414
    1174      10.8367
    1175      10.9219
    1176      11.2169
    1177      11.5189
    1178      11.8064
    1179      12.3499
    1180      12.0535
    1181      12.3551
    1182      12.5018
    1183      11.9674
    1184      11.1484
    1185      11.8488
    1186      12.1676
    1187      11.4185
    1188      11.1399
    1189      11.0584
    1190      11.1538
    1191      10.8434
    1192      11.5794
    1193      11.7404
    1194      11.4438
    1195      10.8942
    1196      11.1592
    1197      11.3713
    1198      11.1100
    1199      10.9921
    1200      10.6207
    1201      10.6474
    1202      11.2720
    1203      10.9372
    1204      11.2101
    1205      10.9537
    1206      10.6504
    1207      11.1109
    1208      11.0082
    1209      10.6219
    1210      10.8205
    1211      11.4252
    1212      11.1564
    1213      12.0676
    1214      11.8220
    1215      11.7733
    1216      12.1430
    1217      12.6243
    1218      11.9138
    1219      12.1995
    1220      11.6215
    1221      11.7481
    1222      11.8838
    1223      12.2111
    1224      11.9706
    1225      12.4784
    1226      12.4286
    1227      12.6594
    1228      13.0893
    1229      13.0355
    1230      13.0154
    1231      13.2046
    1232      12.5867
    1233      12.1968
    1234      11.6540
    1235      12.2096
    1236      12.5797
    1237      12.4977
    1238      12.4440
    1239      12.3705
    1240      12.3168
    1241      12.7844
    1242      12.6016
    1243      12.5974
    1244      13.4953
    1245      12.9352
    1246      13.2794
    1247      13.6827
    1248      12.0601
    1249      12.6677
    1250      12.5658
    1251      12.8007
    1252      11.8703
    1253      12.2542
    1254      12.0048
    1255      12.3762
    1256      12.2362
    1257      12.6006
    1258      12.7249
    1259      13.0032
    1260      12.6038
    1261      12.5109
    1262      12.5244
    1263      12.4766
    1264      12.0510
    1265      12.1420
    1266      12.1386
    1267      12.5353
    1268      12.1282
    1269      12.7381
    1270      13.0585
    1271      12.9297
    1272      13.6309
    1273      13.3869
    1274      13.0164
    1275      12.7634
    1276      12.8323
    1277      12.8951
    1278      13.3415
    1279      13.5291
    1280      13.4340
    1281      14.0672
    1282      13.6951
    1283      14.2556
    1284      13.9630
    1285      14.1567
    1286      14.2426
    1287      14.9213
    1288      14.2845
    1289      13.2618
    1290      13.5819
    1291      13.2361
    1292      13.8716
    1293      12.6639
    1294      13.5945
    1295      14.2406
    1296      14.2765
    1297      13.5752
    1298      13.8996
    1299      13.5385
    1300      13.1238
    1301      13.5013
    1302      13.2976
    1303      14.5185
    1304      14.1161
    1305      14.0401
    1306      14.1744
    1307      14.2384
    1308      14.3341
    1309      14.2519
    1310      14.1021
    1311      13.8981
    1312      13.1782
    1313      14.4132
    1314      13.3772
    1315      14.0785
    1316      13.5782
    1317      13.4860
    1318      12.9810
    1319      13.6532
    1320      14.0084
    1321      13.9016
    1322      14.3235
    1323      14.4487
    1324      13.6971
    1325      14.1476
    1326      13.6504
    1327      13.7886
    1328      13.6509
    1329      13.3541
    1330      13.1521
    1331      13.0149
    1332      12.8252
    1333      13.0893
    1334      13.0800
    1335      12.9147
    1336      12.8637
    1337      12.7443
    1338      12.9242
    1339      12.6276
    1340      12.5664
    1341      12.3375
    1342      12.4270
    1343      12.6708
    1344      13.0667
    1345      13.0499
    1346      12.7369
    1347      12.5369
    1348      12.4589
    1349      12.6571
    1350      12.4999
    1351      12.4091
    1352      12.7956
    1353      12.2262
    1354      12.9300
    1355      13.6147
    1356      12.6616
    1357      13.0042
    1358      12.8091
    1359      12.6460
    1360      13.0627
    1361      12.9139
    1362      12.4382
    1363      12.3875
    1364      13.4015
    1365      13.1858
    1366      13.2718
    1367      13.0965
    1368      13.0713
    1369      13.3228
    1370      13.0422
    1371      13.6893
    1372      13.5419
    1373      13.4748
    1374      13.3306
    1375      13.2917
    1376      13.1192
    1377      13.0787
    1378      13.8326
    1379      13.1326
    1380      13.4550
    1381      13.5722
    1382      13.3525
    1383      12.9499
    1384      13.0629
    1385      12.5037
    1386      11.9152
    1387      12.5281
    1388      12.5333
    1389      13.1676
    1390      12.7704
    1391      12.8831
    1392      13.0756
    1393      12.8135
    1394      12.9432
    1395      12.7097
    1396      12.9710
    1397      13.3395
    1398      13.5159
    1399      12.8230
    1400      13.6826
    1401      13.3800
    1402      13.0578
    1403      13.5592
    1404      13.0629
    1405      13.8258
    1406      13.4347
    1407      13.7186
    1408      14.8506
    1409      14.0227
    1410      14.2557
    1411      14.1432
    1412      14.6737
    1413      14.0647
    1414      13.8720
    1415      14.3760
    1416      13.7190
    1417      14.3276
    1418      14.0575
    1419      13.7347
    1420      13.4325
    1421      13.6552
    1422      13.7534
    1423      12.7767
    1424      13.1981
    1425      13.0865
    1426      13.0785
    1427      13.0465
    1428      12.3356
    1429      12.5237
    1430      11.8521
    1431      12.6286
    1432      12.2344
    1433      12.2600
    1434      12.7672
    1435      12.5408
    1436      12.2116
    1437      12.5737
    1438      12.2987
    1439      11.9978
    1440      12.2185
    1441      12.5800
    1442      12.5541
    1443      12.2688
    1444      12.5085
    1445      12.6973
    1446      12.2139
    1447      11.8590
    1448      12.6968
    1449      12.4863
    1450      13.1606
    1451      13.1749
    1452      13.3525
    1453      13.2302
    1454      13.2640
    1455      13.7090
    1456      13.9203
    1457      13.5010
    1458      14.0792
    1459      14.1710
    1460      14.5421
    1461      14.6334
    1462      14.4197
    1463      14.4895
    1464      14.6751
    1465      15.4183
    1466      14.4769
    1467      14.8962
    1468      14.3609
    1469      13.7308
    1470      14.2387
    1471      13.7973
    1472      14.5491
    1473      14.1551
    1474      14.3047
    1475      14.3822
    1476      14.0529
    1477      14.0788
    1478      14.2196
    1479      13.9540
    1480      13.8116
    1481      13.9091
    1482      13.1829
    1483      12.6559
    1484      13.0039
    1485      13.5318
    1486      14.0325
    1487      13.6706
    1488      12.7586
    1489      13.1473
    1490      13.8668
    1491      13.4788
    1492      13.4855
    1493      13.2474
    1494      13.3284
    1495      12.7716
    1496      12.6676
    1497      12.9849
    1498      12.8591
    1499      12.9630
    1500      13.5109
    1501      13.0656
    1502      12.9503
    1503      12.3796
    1504      12.8691
    1505      12.4679
    1506      12.8197
    1507      12.6300
    1508      12.3313
    1509      12.4411
    1510      12.6403
    1511      12.5902
    1512      12.8229
    1513      13.1632
    1514      13.4390
    1515      13.2416
    1516      13.4910
    1517      13.7219
    1518      13.4689
    1519      13.6178
    1520      13.3388
    1521      13.3587
    1522      14.0258
    1523      13.7715
    1524      13.5261
    1525      13.5635
    1526      14.1359
    1527      13.2358
    1528      13.5786
    1529      14.0953
    1530      13.4999
    1531      14.3358
    1532      13.7885
    1533      13.9804
    1534      14.0469
    1535      13.5613
    1536      13.9819
    1537      13.9771
    1538      13.3264
    1539      13.8984
    1540      13.5336
    1541      13.3894
    1542      13.0730
    1543      13.5331
    1544      13.2442
    1545      12.4614
    1546      12.9252
    1547      12.6870
    1548      12.9203
    1549      13.4040
    1550      12.7044
    1551      12.5450
    1552      12.1960
    1553      12.9827
    1554      13.2341
    1555      13.6532
    1556      13.1672
    1557      12.7169
    1558      12.8518
    1559      13.1953
    1560      12.9572
    1561      13.0098
    1562      13.2240
    1563      12.9230
    1564      13.6644
    1565      13.0697
    1566      13.1942
    1567      12.8946
    1568      12.9476
    1569      12.9101
    1570      13.0972
    1571      13.4196
    1572      13.7738
    1573      13.2600
    1574      13.8783
    1575      13.6296
    1576      13.1608
    1577      13.0305
    1578      13.7904
    1579      13.9379
    1580      13.3407
    1581      13.6264
    1582      13.6400
    1583      13.1163
    1584      13.3864
    1585      13.5909
    1586      13.4210
    1587      14.1113
    1588      13.8969
    1589      14.3037
    1590      14.8502
    1591      14.0217
    1592      14.0229
    1593      13.9698
    1594      13.8997
    1595      12.9254
    1596      13.1549
    1597      13.8022
    1598      14.0431
    1599      13.8057
    1600      13.1599
    1601      12.9130
    1602      13.3076
    1603      13.7805
    1604      14.0720
    1605      13.8801
    1606      13.3734
    1607      13.5205
    1608      13.3190
    1609      13.2932
    1610      13.1445
    1611      13.7611
    1612      14.1443
    1613      13.9097
    1614      14.2945
    1615      14.1612
    1616      13.6182
    1617      14.5262
    1618      13.5756
    1619      14.1359
    1620      14.4980
    1621      14.2221
    1622      14.4779
    1623      13.5954
    1624      13.8209
    1625      13.6413
    1626      13.6634
    1627      13.2187
    1628      14.0405
    1629      13.9860
    1630      14.3836
    1631      14.4382
    1632      14.1530
    1633      14.0068
    1634      13.5487
    1635      13.6005
    1636      13.8020
    1637      13.5064
    1638      13.3767
    1639      13.3537
    1640      13.1442
    1641      13.4963
    1642      14.2650
    1643      13.5201
    1644      13.2890
    1645      13.6718
    1646      13.4952
    1647      13.1080
    1648      12.5614
    1649      13.1339
    1650      13.1114
    1651      13.2216
    1652      13.1202
    1653      13.1396
    1654      13.2248
    1655      13.2653
    1656      12.7871
    1657      12.9602
    1658      13.2261
    1659      12.2477
    1660      12.7968
    1661      12.7280
    1662      12.5063
    1663      12.5188
    1664      12.2966
    1665      12.3532
    1666      12.1852
    1667      12.2306
    1668      12.2494
    1669      11.6700
    1670      11.9072
    1671      11.8236
    1672      12.3461
    1673      11.6770
    1674      11.1434
    1675      11.1612
    1676      11.8137
    1677      11.5549
    1678      11.6278
    1679      12.2758
    1680      12.1266
    1681      12.2859
    1682      11.7847
    1683      11.5430
    1684      11.1771
    1685      11.5671
    1686      10.8531
    1687      10.9120
    1688      11.4901
    1689      10.7779
    1690      11.3181
    1691      11.1756
    1692      11.5770
    1693      11.4990
    1694      11.5968
    1695      11.5404
    1696      11.6349
    1697      11.2173
    1698      11.8997
    1699      11.8529
    1700      11.5669
    1701      12.2439
    1702      12.5453
    1703      12.3758
    1704      13.5725
    1705      13.2914
    1706      13.4664
    1707      11.9529
    1708      12.0704
    1709      12.4205
    1710      12.6373
    1711      11.6566
    1712      11.7132
    1713      12.0774
    1714      11.9337
    1715      12.4670
    1716      12.2768
    1717      12.0274
    1718      12.1509
    1719      12.7689
    1720      12.2397
    1721      12.8799
    1722      12.3806
    1723      12.7698
    1724      12.1737
    1725      12.7152
    1726      12.1291
    1727      12.6982
    1728      13.0249
    1729      12.4530
    1730      13.2438
    1731      12.2826
    1732      13.0754
    1733      13.5662
    1734      13.7191
    1735      13.3381
    1736      13.2089
    1737      12.9116
    1738      11.9927
    1739      12.6263
    1740      12.4947
    1741      12.3866
    1742      12.7088
    1743      12.4120
    1744      12.5014
    1745      12.0399
    1746      12.2432
    1747      11.8158
    1748      12.0422
    1749      12.1359
    1750      11.5021
    1751      11.3952
    1752      11.6591
    1753      11.2242
    1754      11.6153
    1755      11.4731
    1756      11.4243
    1757      11.1889
    1758      12.0174
    1759      10.9735
    1760      11.6585
    1761      11.5443
    1762      11.6737
    1763      12.4756
    1764      11.7199
    1765      11.4590
    1766      11.8463
    1767      11.5801
    1768      12.1954
    1769      11.8260
    1770      12.2277
    1771      11.1438
    1772      10.9253
    1773      10.9462
    1774      11.2181
    1775      10.9565
    1776      10.8827
    1777      11.2622
    1778      11.2902
    1779      11.3997
    1780      11.4191
    1781      11.0972
    1782      11.5914
    1783      11.2754
    1784      11.5576
    1785      10.9128
    1786      11.3354
    1787      11.8252
    1788      11.8988
    1789      11.8545
    1790      11.5671
    1791      11.4115
    1792      11.4144
    1793      11.3718
    1794      11.3024
    1795      11.4882
    1796      11.3853
    1797      11.1527
    1798      11.1180
    1799      10.9535
    1800      10.9134
    1801      11.5629
    1802      11.7093
    1803      11.6125
    1804      11.7208
    1805      11.5097
    1806      11.5183
    1807      11.0103
    1808      11.0355
    1809      10.5940
    1810      10.8951
    1811      10.8505
    1812      11.4124
    1813      11.3192
    1814      11.5026
    1815      11.3734
    1816      10.8664
    1817      11.4477
    1818      11.6516
    1819      11.9634
    1820      11.0336
    1821      10.5429
    1822      11.1402
    1823      10.8980
    1824      11.1498
    1825      11.2875
    1826      10.9673
    1827      11.6256
    1828      11.9796
    1829      11.6544
    1830      11.6479
    1831      11.5311
    1832      11.4504
    1833      11.2581
    1834      11.3036
    1835      11.0775
    1836      11.0676
    1837      10.9473
    1838      10.6577
    1839      11.0493
    1840      10.7269
    1841      11.1091
    1842      11.5367
    1843      11.4129
    1844      11.6936
    1845      11.3736
    1846      11.2774
    1847      11.1240
    1848      10.5903
    1849      11.0119
    1850      11.1963
    1851      11.1023
    1852      11.3915
    1853      11.3284
    1854      10.4329
    1855      10.1363
    1856      10.7923
    1857      11.2012
    1858      11.4123
    1859      10.9717
    1860      11.1621
    1861      10.7815
    1862      11.1517
    1863      11.3462
    1864      10.6660
    1865      11.6626
    1866      10.8913
    1867      10.4404
    1868      10.2321
    1869      10.5880
    1870      10.7993
    1871      11.0003
    1872      11.5443
    1873      10.7306
    1874      11.5091
    1875      12.0512
    1876      12.4569
    1877      12.2817
    1878      12.0216
    1879      12.3876
    1880      12.0924
    1881      12.3985
    1882      12.0485
    1883      11.9099
    1884      11.6395
    1885      11.9674
    1886      12.0366
    1887      11.3384
    1888      11.0490
    1889      11.2982
    1890      11.4657
    1891      11.5812
    1892      11.7071
    1893      12.1510
    1894      11.4766
    1895      12.0275
    1896      12.0966
    1897      11.9372
    1898      11.5134
    1899      11.5553
    1900      12.1063
    1901      12.0212
    1902      12.2967
    1903      11.3693
    1904      12.0062
    1905      11.6873
    1906      12.0476
    1907      11.5441
    1908      12.2120
    1909      12.2267
    1910      12.4225
    1911      11.9032
    1912      12.0128
    1913      11.6297
    1914      11.8622
    1915      11.7694
    1916      11.7472
    1917      11.2585
    1918      12.2403
    1919      11.4507
    1920      11.8084
    1921      11.3508
    1922      11.3209
    1923      11.9326
    1924      11.7704
    1925      11.4683
    1926      11.8997
    1927      11.4250
    1928      11.5652
    1929      12.2364
    1930      12.8526
    1931      12.9378
    1932      12.7282
    1933      12.9765
    1934      12.9504
    1935      12.3131
    1936      11.9550
    1937      11.5994
    1938      12.0777
    1939      11.8501
    1940      11.9976
    1941      11.8050
    1942      10.9306
    1943      11.8538
    1944      10.8256
    1945      11.3869
    1946      11.1274
    1947      11.2356
    1948      10.6892
    1949      10.9132
    1950      10.9390
    1951      11.4819
    1952      11.2237
    1953      11.4203
    1954      12.0624
    1955      11.9902
    1956      10.9983
    1957      11.8765
    1958      12.1336
    1959      11.9026
    1960      12.5897
    1961      12.5381
    1962      12.2637
    1963      12.1796
    1964      11.9477
    1965      11.2639
    1966      11.0461
    1967      11.7898
    1968      11.3062
    1969      11.1273
    1970      11.0084
    1971      10.7227
    1972      11.5634
    1973      11.4176
    1974      11.6832
    1975      13.0346
    1976      12.8397
    1977      12.5976
    1978      12.4188
    1979      12.2063
    1980      12.6738
    1981      12.4717
    1982      13.4063
    1983      12.8700
    1984      12.9437
    1985      13.1849
    1986      12.2344
    1987      13.1717
    1988      12.3234
    1989      12.1794
    1990      12.4261
    1991      13.0178
    1992      12.8110
    1993      12.2069
    1994      12.7618
    1995      13.0442
    1996      13.4387
    1997      13.3333
    1998      13.4813
    1999      13.3688
    2000      12.7818
    2001      13.2688
    2002      13.3849
    2003      13.3988
    2004      12.9895
    2005      12.8831
    2006      13.1155
    2007      12.3719
    2008      12.7172
    2009      12.9271
    2010      12.4984
    2011      12.6474
    2012      12.9026
    2013      13.0967
    2014      12.8103
    2015      12.8994
    2016      12.3808
    2017      12.2498
    2018      12.6241
    2019      12.5506
    2020      12.1752
    2021      13.2152
    2022      12.9315
    2023      12.5774
    2024      12.3618
    2025      12.5862
    2026      13.0740
    2027      12.6674
    2028      12.4340
    2029      12.4474
    2030      12.8839
    2031      12.6765
    2032      12.1404
    2033      12.9977
    2034      12.0959
    2035      12.8764
    2036      12.4991
    2037      12.0532
    2038      12.2713
    2039      12.1191
    2040      12.4104
    2041      13.2951
    2042      13.4172
    2043      13.7112
    2044      12.7415
    2045      12.7137
    2046      12.7207
    2047      13.0690
    2048      12.5896
    2049      13.4034
    2050      12.7287
    2051      12.6872
    2052      12.3029
    2053      12.8961
    2054      12.0821
    2055      11.9997
    2056      12.0391
    2057      11.9962
    2058      12.3913
    2059      11.5807
    2060      12.3203
    2061      12.0237
    2062      12.2045
    2063      12.6266
    2064      11.3443
    2065      12.1315
    2066      11.9776
    2067      12.1576
    2068      13.0693
    2069      12.3785
    2070      12.4287
    2071      11.8553
    2072      11.7705
    2073      12.8520
    2074      12.4535
    2075      13.1897
    2076      13.2415
    2077      12.7105
    2078      12.5308
    2079      12.6757
    2080      12.7230
    2081      12.7763
    2082      13.2474
    2083      12.8993
    2084      12.4894
    2085      12.5237
    2086      12.6105
    2087      12.3371
    2088      12.9307
    2089      12.5033
    2090      12.6645
    2091      12.8249
    2092      11.8122
    2093      12.1132
    2094      11.9139
    2095      12.7352
    2096      12.4859
    2097      12.0084
    2098      12.6290
    2099      13.1582
    2100      12.8556
    2101      12.7849
    2102      12.5910
    2103      12.1514
    2104      13.1645
    2105      12.8581
    2106      12.1590
    2107      12.8724
    2108      12.4205
    2109      12.8259
    2110      11.4751
    2111      11.9084
    2112      11.5633
    2113      11.6562
    2114      12.1578
    2115      12.3149
    2116      11.9977
    2117      12.1681
    2118      12.1758
    2119      12.3946
    2120      11.6894
    2121      11.7714
    2122      11.6259
    2123      12.4598
    2124      12.5411
    2125      12.7744
    2126      11.8373
    2127      11.7930
    2128      12.1636
    2129      11.7626
    2130      11.7464
    2131      12.1188
    2132      11.6531
    2133      11.5253
    2134      11.4522
    2135      11.5522
    2136      12.3538
    2137      12.2548
    2138      11.8526
    2139      12.3042
    2140      11.9101
    2141      12.5279
    2142      12.6227
    2143      12.3970
    2144      12.3090
    2145      11.8531
    2146      12.2523
    2147      11.8737
    2148      12.2122
    2149      11.8949
    2150      12.2940
    2151      11.9167
    2152      11.5993
    2153      11.5737
    2154      11.4128
    2155      11.6672
    2156      11.9256
    2157      11.5683
    2158      11.7135
    2159      11.4242
    2160      11.7916
    2161      11.5898
    2162      11.3348
    2163      11.2353
    2164      11.6002
    2165      10.9817
    2166      11.1243
    2167      11.2592
    2168      10.8545
    2169      11.4358
    2170      11.4142
    2171      11.1495
    2172      11.3699
    2173      11.7106
    2174      11.9684
    2175      11.9320
    2176      12.2786
    2177      11.8412
    2178      11.7024
    2179      12.4077
    2180      12.6773
    2181      12.6445
    2182      12.9451
    2183      12.1802
    2184      12.6444
    2185      12.7240
    2186      12.5377
    2187      12.4533
    2188      12.5603
    2189      12.8680
    2190      12.7846
    2191      12.9812
    2192      12.9351
    2193      12.3089
    2194      12.6309
    2195      12.8989
    2196      12.8581
    2197      13.1085
    2198      12.5830
    2199      13.3499
    2200      13.2653
    2201      13.2565
    2202      13.1837
    2203      12.5621
    2204      12.9640
    2205      12.7588
    2206      12.3315
    2207      12.6181
    2208      12.0496
    2209      12.4196
    2210      13.2716
    2211      12.8294
    2212      12.0129
    2213      12.4453
    2214      12.3527
    2215      12.3751
    2216      13.0059
    2217      12.9685
    2218      12.5699
    2219      12.5895
    2220      12.0321
    2221      11.9337
    2222      12.1694
    2223      12.2852
    2224      12.8987
    2225      11.5930
    2226      11.4608
    2227      11.6003
    2228      11.6315
    2229      11.6745
    2230      11.5495
    2231      11.5402
    2232      10.7808
    2233      11.1499
    2234      11.1602
    2235      11.3900
    2236      10.9696
    2237      11.3203
    2238      10.8910
    2239      10.8473
    2240      10.6843
    2241      10.7441
    2242      10.5305
    2243      11.5614
    2244      10.8343
    2245      11.1719
    2246      11.0961
    2247      11.0080
    2248      11.5418
    2249      11.0859
    2250      11.1097
    2251      11.2471
    2252      10.9303
    2253      11.0592
    2254      10.8828
    2255      11.2598
    2256      11.3828
    2257      10.9335
    2258      10.1246
    2259      10.4617
    2260      10.7915
    2261      10.7773
    2262      10.2368
    2263      10.0348
    2264       9.9634
    2265      10.2893
    2266       9.6834
    2267       9.8404
    2268      10.1328
    2269       9.8975
    2270       9.9543
    2271       9.7202
    2272       9.5994
    2273       9.2451
    2274       9.2634
    2275       9.6603
    2276       9.6739
    2277      10.3160
    2278       9.6712
    2279       9.9108
    2280       9.8515
    2281       9.7213
    2282       9.7381
    2283      10.0052
    2284       9.9413
    2285      10.1020
    2286      10.4553
    2287       9.6046
    2288       9.6142
    2289       9.7632
    2290       9.4177
    2291       9.5643
    2292       8.8034
    2293       9.2524
    2294       9.3000
    2295       9.4138
    2296       9.9797
    2297       9.9755
    2298       9.8583
    2299       9.6672
    2300       9.7036
    2301       9.7561
    2302      10.6281
    2303      10.6142
    2304      10.6964
    2305      10.6692
    2306      10.4746
    2307      10.2697
    2308      10.0307
    2309      10.0110
    2310       9.7916
    2311       9.5151
    2312       9.3423
    2313       9.8713
    2314      10.5680
    2315      10.0210
    2316       9.8548
    2317      10.3495
    2318      10.0112
    2319      10.0997
    2320      10.4081
    2321      10.2116
    2322      10.5143
    2323      10.5236
    2324      10.8689
    2325      10.3043
    2326      10.1487
    2327      10.3870
    2328      10.0517
    2329      10.1486
    2330      10.0739
    2331      10.3395
    2332      10.3878
    2333      10.4676
    2334      10.3944
    2335      10.3333
    2336      10.4886
    2337      10.6507
    2338      10.7648
    2339      10.5700
    2340      10.7690
    2341      11.3715
    2342      11.1100
    2343      11.6330
    2344      10.8873
    2345      11.2448
    2346      11.7397
    2347      11.8717
    2348      10.5918
    2349      11.1784
    2350      10.7055
    2351      11.0518
    2352      10.7860
    2353      11.0355
    2354      10.7689
    2355      10.5003
    2356      10.1675
    2357      10.8005
    2358      10.7858
    2359      10.6351
    2360      11.0244
    2361      10.0810
    2362      10.1475
    2363      10.0299
    2364      10.3061
    2365      10.8203
    2366      11.0273
    2367      10.8366
    2368      11.0487
    2369      10.8845
    2370      10.7638
    2371      10.5706
    2372      10.4275
    2373       9.7305
    2374      10.4227
    2375      10.8046
    2376      10.0809
    2377      10.0974
    2378      10.4943
    2379      10.5873
    2380      10.3480
    2381      10.0291
    2382      10.1881
    2383      10.7181
    2384      10.7042
    2385      10.2900
    2386      10.3895
    2387      10.4991
    2388      10.2815
    2389      10.5782
    2390      10.8480
    2391      10.5517
    2392      10.4232
    2393      10.4535
    2394      10.9112
    2395      10.7065
    2396      10.2485
    2397       9.8480
    2398       9.8666
    2399       9.8056
    2400      10.1379
    2401      10.2083
    2402      10.4088
    2403      10.3589
    2404      10.0990
    2405      10.2877
    2406      10.0552
    2407      10.1073
    2408       9.9079
    2409       9.5401
    2410       9.8658
    2411       9.8440
    2412       9.7483
    2413       9.7497
    2414      10.8007
    2415      10.4134
    2416      10.4035
    2417       9.6230
    2418       9.3013
    2419      10.2110
    2420      10.2162
    2421      10.1098
    2422       9.8289
    2423       9.5751
    2424       9.6634
    2425       9.6670
    2426       9.6125
    2427       9.5277
    2428       9.9647
    2429       9.8494
    2430      10.1962
    2431      10.9209
    2432      10.1200
    2433      10.6334
    2434      10.1903
    2435      10.0065
    2436       9.9265
    2437       9.9270
    2438      10.1623
    2439       9.5414
    2440       9.5865
    2441       9.0869
    2442       9.1823
    2443       9.2572
    2444       9.4744
    2445       9.8439
    2446       9.3370
    2447      10.0402
    2448       9.4912
    2449       9.9222
    2450       9.3778
    2451       9.3024
    2452       9.2418
    2453       8.9534
    2454       9.7505
    2455       9.2365
    2456       9.4700
    2457       9.4281
    2458       8.9068
    2459       9.1077
    2460       8.6553
    2461       9.3221
    2462       8.7596
    2463       8.5583
    2464       8.9052
    2465       9.7497
    2466       9.2234
    2467       9.1384
    2468       9.7624
    2469       9.0807
    2470       9.0628
    2471       9.1350
    2472       8.8078
    2473       9.0406
    2474       9.3291
    2475       8.7665
    2476       9.6226
    2477       9.1597
    2478       8.7006
    2479       9.1016
    2480       9.2779
    2481       8.7046
    2482       8.9385
    2483       8.7440
    2484       9.0424
    2485       8.9103
    2486       8.2244
    2487       8.8630
    2488       8.8444
    2489       8.4887
    2490       8.8270
    2491       8.7690
    2492       8.9735
    2493       9.2517
    2494       9.3035
    2495       8.7173
    2496       9.3446
    2497       8.7953
    2498       9.3195
    2499       9.0052
    2500       8.7151
    2501       8.4938
    2502       8.6368
    2503       8.6083
    2504       8.7899
    2505       8.3038
    2506       8.9438
    2507       8.6603
    2508       8.5496
    2509       8.0933
    2510       8.3612
    2511       8.8288
    2512       8.2976
    2513       8.4464
    2514       8.8184
    2515       8.9608
    2516       8.9069
    2517       8.3060
    2518       8.0634
    2519       8.6212
    2520       8.5818
    2521       8.5612
    2522       8.0498
    2523       8.7677
    2524       8.6557
    2525       8.2253
    2526       8.4978
    2527       8.4982
    2528       8.7494
    2529       8.6016
    2530       8.6841
    2531       8.6146
    2532       8.7679
    2533       8.9375
    2534       8.4278
    2535       8.4605
    2536       8.4367
    2537       8.3560
    2538       9.0277
    2539       8.6618
    2540       7.8848
    2541       8.0355
    2542       8.4664
    2543       7.9052
    2544       7.9713
    2545       8.2291
    2546       8.4557
    2547       8.5036
    2548       8.1110
    2549       7.9514
    2550       8.2615
    2551       7.8381
    2552       8.2742
    2553       7.9167
    2554       8.1120
    2555       7.9421
    2556       8.1788
    2557       8.7420
    2558       8.8413
    2559       8.5653
    2560       8.6224
    2561       8.2654
    2562       8.4433
    2563       9.0547
    2564       8.8301
    2565       8.2123
    2566       8.6991
    2567       8.5088
    2568       8.8375
    2569       8.2935
    2570       7.8684
    2571       8.5135
    2572       9.2150
    2573       8.7713
    2574       8.6839
    2575       8.7405
    2576       8.3439
    2577       8.6916
    2578       8.3926
    2579       9.0308
    2580       8.3351
    2581       8.5906
    2582       8.2726
    2583       8.7541
    2584       8.2227
    2585       8.3381
    2586       8.8161
    2587       8.8185
    2588       8.0368
    2589       8.3897
    2590       7.8788
    2591       8.6753
    2592       8.2690
    2593       9.1691
    2594       9.0580
    2595       9.0396
    2596       8.9608
    2597       9.3025
    2598       8.5523
    2599       8.6099
    2600       8.4658
    2601       8.7442
    2602       8.2727
    2603       8.8902
    2604       9.0406
    2605       8.7109
    2606       9.0838
    2607       8.9861
    2608       8.1306
    2609       8.5995
    2610       7.9814
    2611       8.3025
    2612       8.4896
    2613       8.3020
    2614       8.4483
    2615       7.8720
    2616       8.5008
    2617       8.5075
    2618       8.5188
    2619       8.8332
    2620       8.5069
    2621       9.0230
    2622       8.7413
    2623       8.7014
    2624       9.1491
    2625       9.4837
    2626       9.5353
    2627       9.4503
    2628       9.2141
    2629       9.3269
    2630       9.5102
    2631       8.3732
    2632       8.8982
    2633       8.6702
    2634       9.4742
    2635       9.6309
    2636       8.7394
    2637       9.2153
    2638       8.8167
    2639       9.2242
    2640       9.6101
    2641       8.8226
    2642       9.1188
    2643       9.0207
    2644       8.8989
    2645       8.1695
    2646       8.6231
    2647       8.3034
    2648       8.7698
    2649       8.7623
    2650       8.4417
    2651       8.4467
    2652       8.6654
    2653       8.9398
    2654       8.5702
    2655       8.8081
    2656       8.6075
    2657       8.5905
    2658       9.0187
    2659       8.8537
    2660       8.5637
    2661       8.7436
    2662       8.9671
    2663       9.0472
    2664       8.8467
    2665       9.0317
    2666       8.7027
    2667       9.0070
    2668       8.7715
    2669       8.4711
    2670       7.9533
    2671       8.0596
    2672       8.0068
    2673       8.6802
    2674       8.1690
    2675       8.5620
    2676       8.5364
    2677       8.6069
    2678       8.2466
    2679       8.4377
    2680       8.9516
    2681       9.1655
    2682       9.1976
    2683       8.9699
    2684       9.0344
    2685       8.8750
    2686       9.2499
    2687       9.4055
    2688       9.0180
    2689       9.1558
    2690       9.7022
    2691       9.1402
    2692       8.6911
    2693       9.3768
    2694       9.2023
    2695       9.3973
    2696       9.8072
    2697       9.6019
    2698       9.8570
    2699       9.6546
    2700       9.8472
    2701       9.9521
    2702       9.6113
    2703       9.8466
    2704       9.2472
    2705       9.6390
    2706       9.8136
    2707       9.7215
    2708       9.5999
    2709      10.1354
    2710       9.4103
    2711       9.1171
    2712       9.2852
    2713       9.4603
    2714      10.0177
    2715       9.4982
    2716       9.5977
    2717       9.8159
    2718      10.0271
    2719       9.9510
    2720       9.5796
    2721       9.4473
    2722       9.5129
    2723      10.2695
    2724       9.5784
    2725       9.1863
    2726       9.1504
    2727       9.2685
    2728       9.3000
    2729       9.4385
    2730       9.1230
    2731      10.3565
    2732      10.0776
    2733      10.0130
    2734       9.8709
    2735       9.3211
    2736       9.7123
    2737       9.7781
    2738       9.0815
    2739       9.2107
    2740       9.7487
    2741      10.2147
    2742       9.9413
    2743       9.4702
    2744       9.9108
    2745       8.9097
    2746       9.0113
    2747       8.8404
    2748       8.8636
    2749       9.1361
    2750       9.2811
    2751       9.4797
    2752       9.2006
    2753       9.6509
    2754       9.8679
    2755       9.6033
    2756       9.7079
    2757       9.6441
    2758       9.0166
    2759       9.8893
    2760      10.2509
    2761       9.1932
    2762       9.9370
    2763       9.3862
    2764       9.5691
    2765       9.5301
    2766       9.7594
    2767       9.2831
    2768      10.3275
    2769       9.5688
    2770      10.0205
    2771       9.5288
    2772       9.7176
    2773       9.7177
    2774       9.7347
    2775       9.8761
    2776       9.9586
    2777       9.9394
    2778       9.6274
    2779       9.6555
    2780       9.6376
    2781       9.9391
    2782       9.8779
    2783      10.1097
    2784       9.7822
    2785       9.4666
    2786       9.7972
    2787       9.8539
    2788       9.9167
    2789      10.1891
    2790      10.2900
    2791      10.0705
    2792       9.5620
    2793      10.4800
    2794      10.2271
    2795       9.7271
    2796       9.9863
    2797      10.0855
    2798       9.5007
    2799       9.9348
    2800       9.9602
    2801      10.2761
    2802      10.2224
    2803      10.2932
    2804      10.4524
    2805      10.2585
    2806      10.3377
    2807       9.9857
    2808      10.1384
    2809       9.9401
    2810       9.9464
    2811       9.8608
    2812      10.4695
    2813      10.3949
    2814      10.4266
    2815      10.2530
    2816      10.3180
    2817       9.8882
    2818       9.8370
    2819       9.6514
    2820      10.2615
    2821       9.9768
    2822       9.5855
    2823       9.7070
    2824       9.4448
    2825       9.1673
    2826       9.7420
    2827      10.0305
    2828      10.3860
    2829      10.0927
    2830      10.0881
    2831       9.8741
    2832       9.4281
    2833       9.2066
    2834       9.6784
    2835       9.8063
    2836      10.1174
    2837      10.3496
    2838       9.9077
    2839      10.4811
    2840      10.1365
    2841      10.5122
    2842      10.8371
    2843      10.9820
    2844      11.3286
    2845      11.3531
    2846      11.0190
    2847      11.1126
    2848      11.5493
    2849      11.5644
    2850      12.0392
    2851      11.3239
    2852      10.8308
    2853      10.7347
    2854      11.2939
    2855      10.7270
    2856      11.7263
    2857      11.7567
    2858      11.9485
    2859      11.6994
    2860      11.2037
    2861      11.0607
    2862      11.3252
    2863      11.5845
    2864      11.5566
    2865      11.5784
    2866      11.3832
    2867      11.3791
    2868      11.1565
    2869      11.1473
    2870      11.2463
    2871      10.9532
    2872      11.1463
    2873      11.5770
    2874      11.3458
    2875      11.8084
    2876      10.4952
    2877      10.7444
    2878      10.3515
    2879      10.7560
    2880      11.2930
    2881      11.0216
    2882      10.8489
    2883      11.1317
    2884      10.5999
    2885      10.9880
    2886      10.9307
    2887      10.5825
    2888      10.8233
    2889      10.7765
    2890      10.9106
    2891      11.1871
    2892      11.3803
    2893      10.1947
    2894      10.9111
    2895      10.7037
    2896      10.7961
    2897      10.8103
    2898      10.8581
    2899      10.1851
    2900      11.1792
    2901      10.2172
    2902      10.9624
    2903      10.2568
    2904      10.7016
    2905      10.8181
    2906      10.7420
    2907      10.7104
    2908      10.6809
    2909      10.3425
    2910      10.7971
    2911      10.6714
    2912      10.8581
    2913      10.6190
    2914      10.9752
    2915      10.7780
    2916      10.3307
    2917      10.6337
    2918      11.1869
    2919      10.6007
    2920      10.8533
    2921      10.6758
    2922      11.0271
    2923      10.7883
    2924      11.3918
    2925      11.1643
    2926      11.7051
    2927      11.9374
    2928      11.9088
    2929      12.1102
    2930      12.0624
    2931      11.8960
    2932      11.4572
    2933      11.3008
    2934      11.0984
    2935      11.5735
    2936      11.3931
    2937      11.5731
    2938      11.4767
    2939      11.6190
    2940      10.6429
    2941      11.3890
    2942      11.0146
    2943      11.7640
    2944      11.5880
    2945      10.8742
    2946      11.1353
    2947      11.2790
    2948      11.0396
    2949      10.5100
    2950      10.8732
    2951      10.9780
    2952      11.3875
    2953      10.9993
    2954      11.0614
    2955      10.6391
    2956      10.5868
    2957      10.1337
    2958      10.6511
    2959       9.8672
    2960       9.8988
    2961       9.7658
    2962       9.7720
    2963      10.0215
    2964       9.4537
    2965       9.7771
    2966       9.4034
    2967      10.1615
    2968      10.2132
    2969      10.3571
    2970      10.7239
    2971      10.3232
    2972      10.1194
    2973      10.2002
    2974       9.5060
    2975       9.8227
    2976      10.1156
    2977      10.7432
    2978      10.3871
    2979      10.1943
    2980      10.3560
    2981      10.4025
    2982      10.9880
    2983      10.5278
    2984      10.5534
    2985      10.4527
    2986      11.0074
    2987      10.6524
    2988      11.0111
    2989      11.0468
    2990      10.9625
    2991      11.0120
    2992      11.2786
    2993      11.8304
    2994      11.9447
    2995      11.4837
    2996      10.8132
    2997      10.9171
    2998      10.9931
    2999      11.0450
    3000      11.1741
    3001      11.1030
    3002      11.8435
    3003      12.1172
    3004      12.0433
    3005      12.0979
    3006      11.4272
    3007      11.6905
    3008      11.6053
    3009      12.0591
    3010      12.2376
    3011      11.6336
    3012      12.5679
    3013      11.6739
    3014      11.6453
    3015      10.9713
    3016      11.5380
    3017      11.7832
    3018      11.4306
    3019      11.2886
    3020      11.5227
    3021      11.6843
    3022      11.4788
    3023      11.6860
    3024      11.4405
    3025      11.3069
    3026      11.3355
    3027      10.5449
    3028      10.8303
    3029      10.7126
    3030      11.6577
    3031      10.8587
    3032      10.9641
    3033      10.6587
    3034      11.0742
    3035      10.9211
    3036      10.7616
    3037      10.6528
    3038      10.9012
    3039      10.0429
    3040      10.0640
    3041       9.9784
    3042       9.8153
    3043      10.2825
    3044      10.8639
    3045      10.1664
    3046      10.4619
    3047      10.6687
    3048      10.7078
    3049      10.8949
    3050      10.7072
    3051      11.7428
    3052      11.2075
    3053      11.4879
    3054      10.8065
    3055      11.2904
    3056      11.3351
    3057      11.7523
    3058      11.8251
    3059      11.9568
    3060      11.0690
    3061      11.3380
    3062      11.7221
    3063      11.3014
    3064      11.3368
    3065      11.6582
    3066      11.3527
    3067      11.9666
    3068      11.1681
    3069      11.3583
    3070      10.9629
    3071      11.6005
    3072      11.2213
    3073      11.3061
    3074      11.1090
    3075      11.2511
    3076      11.4384
    3077      10.9436
    3078      11.0973
    3079      10.9648
    3080      11.1966
    3081      11.7136
    3082      11.7922
    3083      11.4306
    3084      11.4205
    3085      10.9252
    3086      10.2152
    3087      10.4467
    3088      10.9772
    3089      10.0372
    3090      10.9283
    3091      11.4822
    3092      11.8370
    3093      11.2758
    3094      11.3266
    3095      11.5841
    3096      11.6536
    3097      11.2889
    3098      11.1746
    3099      11.6151
    3100      11.5871
    3101      10.9574
    3102      11.2158
    3103      11.5179
    3104      11.4858
    3105      11.4434
    3106      12.3370
    3107      12.4091
    3108      12.6870
    3109      12.2708
    3110      12.1208
    3111      12.0164
    3112      11.6262
    3113      11.3383
    3114      11.3870
    3115      11.7081
    3116      11.7906
    3117      12.1505
    3118      12.1548
    3119      12.4421
    3120      12.5894
    3121      11.7640
    3122      11.8492
    3123      11.7849
    3124      11.2759
    3125      11.9051
    3126      12.3206
    3127      12.8010
    3128      12.4586
    3129      12.4582
    3130      11.9466
    3131      11.7526
    3132      11.6420
    3133      11.6910
    3134      11.9570
    3135      11.9592
    3136      12.2840
    3137      12.2061
    3138      12.2194
    3139      12.4776
    3140      12.4180
    3141      12.1712
    3142      12.3336
    3143      12.5422
    3144      11.8511
    3145      11.9725
    3146      12.3352
    3147      12.2236
    3148      11.8680
    3149      12.1031
    3150      11.0594
    3151      11.3493
    3152      11.3968
    3153      11.4184
    3154      11.1560
    3155      11.2293
    3156      11.1018
    3157      10.7289
    3158      10.8359
    3159      10.3736
    3160      10.2059
    3161      10.7266
    3162      10.6560
    3163      10.3400
    3164      10.7492
    3165      10.6615
    3166      10.5977
    3167      10.1569
    3168      10.4269
    3169      10.9873
    3170      10.5565
    3171      10.5011
    3172      10.6292
    3173      10.3636
    3174      10.3079
    3175       9.6900
    3176      10.3048
    3177      11.0730
    3178      10.6542
    3179       9.9334
    3180      10.4587
    3181      10.0570
    3182      10.2385
    3183      10.7131
    3184      10.7904
    3185      11.0656
    3186      11.0486
    3187      11.0187
    3188      11.0494
    3189      10.3744
    3190      10.0717
    3191      10.4424
    3192      10.3118
    3193       9.7193
    3194       9.8922
    3195      10.2390
    3196      10.4088
    3197      10.4470
    3198       9.3703
    3199       9.7613
    3200       9.7614
    3201      10.0942
    3202      10.6671
    3203      11.1848
    3204      11.3110
    3205      10.6123
    3206      10.1843
    3207      10.5099
    3208      10.6190
    3209       9.8013
    3210      10.5406
    3211      11.2988
    3212      10.3221
    3213      11.1613
    3214      11.0238
    3215      10.2551
    3216      10.1452
    3217      10.3912
    3218      10.7068
    3219      10.3830
    3220      10.3461
    3221      10.3316
    3222      10.0174
    3223      10.9236
    3224      10.6838
    3225      10.6900
    3226      11.0391
    3227      10.6843
    3228      10.4526
    3229      10.7649
    3230      10.0586
    3231      10.3447
    3232      10.2922
    3233      10.8889
    3234      10.2753
    3235       9.6797
    3236      10.3973
    3237      10.0108
    3238      10.2821
    3239      10.0350
    3240       9.9842
    3241      10.1890
    3242      10.0189
    3243      10.3694
    3244      11.2154
    3245      10.8274
    3246      10.5579
    3247      10.5692
    3248      10.2841
    3249      10.1372
    3250      10.2026
    3251      10.7241
    3252      10.4859
    3253      10.5596
    3254      10.5581
    3255       9.9581
    3256       9.8284
    3257      10.2776
    3258      10.3596
    3259      10.2546
    3260       9.8514
    3261      10.2770
    3262      10.1247
    3263      10.2384
    3264      10.5971
    3265      10.4286
    3266      10.7779
    3267      10.9643
    3268      10.9881
    3269      10.7483
    3270      10.6275
    3271      10.8451
    3272      10.5977
    3273      11.2915
    3274      11.8038
    3275      11.5271
    3276      11.1940
    3277      11.6979
    3278      11.4652
    3279      11.7370
    3280      11.3904
    3281      11.4927
    3282      12.1679
    3283      11.7734
    3284      11.7575
    3285      11.2684
    3286      11.4315
    3287      11.7620
    3288      11.3550
    3289      11.3676
    3290      10.8314
    3291      11.4566
    3292      11.6667
    3293      11.4571
    3294      11.1442
    3295      11.5740
    3296      11.1531
    3297      11.8348
    3298      11.4843
    3299      11.9903
    3300      11.9032
    3301      11.7109
    3302      11.9602
    3303      12.0253
    3304      11.7665
    3305      12.1199
    3306      11.8797
    3307      11.9109
    3308      11.5901
    3309      12.1814
    3310      12.3813
    3311      11.9258
    3312      11.8095
    3313      11.8784
    3314      11.5961
    3315      11.7323
    3316      11.9035
    3317      12.1354
    3318      11.9136
    3319      12.1595
    3320      12.2010
    3321      12.2974
    3322      12.3542
    3323      12.3524
    3324      12.0378
    3325      12.4525
    3326      11.9702
    3327      12.0054
    3328      11.4244
    3329      11.8161
    3330      11.7190
    3331      12.3025
    3332      12.1679
    3333      11.9058
    3334      11.7359
    3335      12.4596
    3336      11.5167
    3337      11.3312
    3338      10.6824
    3339      11.7421
    3340      11.2910
    3341      11.6177
    3342      12.0578
    3343      10.9961
    3344      11.1052
    3345      11.2535
    3346      11.3228
    3347      11.1388
    3348      11.6884
    3349      11.8384
    3350      11.3375
    3351      11.8810
    3352      11.9235
    3353      11.3025
    3354      10.8781
    3355      11.8470
    3356      11.2207
    3357      11.0930
    3358      11.4769
    3359      11.3470
    3360      11.1952
    3361      11.1612
    3362      11.1138
    3363      10.6599
    3364      10.2599
    3365      10.6108
    3366      10.0451
    3367      10.9688
    3368      10.8822
    3369      11.0678
    3370      10.2817
    3371      10.7693
    3372      10.5145
    3373      10.5606
    3374      11.3676
    3375      10.7042
    3376      10.6965
    3377      10.5652
    3378      10.5596
    3379      10.3527
    3380      10.1006
    3381       9.6198
    3382      10.4552
    3383      10.5444
    3384      10.0543
    3385       9.9637
    3386       9.8169
    3387      10.1589
    3388       9.9261
    3389      10.2257
    3390      10.3745
    3391       9.7904
    3392      10.5083
    3393      10.8061
    3394      10.0047
    3395      10.4891
    3396      10.7844
    3397      10.7795
    3398      10.3962
    3399      10.9589
    3400      10.0972
    3401      10.3703
    3402      10.7160
    3403      10.8213
    3404      10.9074
    3405      11.2047
    3406      11.1566
    3407      11.7348
    3408      10.7009
    3409      10.3723
    3410      11.1945
    3411      10.4619
    3412      10.6544
    3413      10.4523
    3414      10.6824
    3415      10.7985
    3416      11.3548
    3417      10.6846
    3418      10.4903
    3419      10.6251
    3420      10.3508
    3421      10.8623
    3422      10.8377
    3423      10.8008
    3424       9.9455
    3425      10.5648
    3426       9.7492
    3427       9.6736
    3428       9.9900
    3429       9.5862
    3430      10.0394
    3431      10.1405
    3432      10.3773
    3433      10.4392
    3434      10.0645
    3435      10.4280
    3436       9.7127
    3437      10.4996
    3438       9.9456
    3439      10.5734
    3440      10.5863
    3441      10.4350
    3442      10.7636
    3443      10.4124
    3444      10.4216
    3445      10.9200
    3446      10.8569
    3447       9.9456
    3448      10.1512
    3449      10.2140
    3450       9.4081
    3451       9.8948
    3452      10.8859
    3453      10.3745
    3454       9.8046
    3455      10.1624
    3456      11.1246
    3457      10.6816
    3458       9.5176
    3459      10.3839
    3460      10.2749
    3461       9.8261
    3462      10.1025
    3463      10.4548
    3464      10.8706
    3465      11.0870
    3466      10.5857
    3467      10.2784
    3468      10.1705
    3469      10.2748
    3470      10.6687
    3471      10.5524
    3472      10.8965
    3473      10.6157
    3474      10.9377
    3475      10.9575
    3476      11.1166
    3477      10.8353
    3478      10.9521
    3479      10.7724
    3480      10.8423
    3481      11.1032
    3482      11.1355
    3483      11.3096
    3484      11.3483
    3485      11.9754
    3486      11.6896
    3487      11.8185
    3488      11.5398
    3489      12.4397
    3490      12.1006
    3491      12.1889
    3492      11.3480
    3493      11.6659
    3494      12.1148
    3495      12.0117
    3496      11.1347
    3497      11.5727
    3498      11.7104
    3499      11.5808
    3500      11.9081
    3501      11.5519
    3502      11.9400
    3503      11.8107
    3504      11.5368
    3505      11.7178
    3506      11.4325
    3507      11.4165
    3508      10.6035
    3509      10.9027
    3510      11.7169
    3511      11.4854
    3512      11.0453
    3513      11.3619
    3514      11.1531
    3515      11.5952
    3516      11.1328
    3517      11.2441
    3518      10.8010
    3519      10.9143
    3520      11.1688
    3521      10.7405
    3522      10.1591
    3523      10.6815
    3524      10.7059
    3525      10.4649
    3526      11.0611
    3527      10.9737
    3528      11.0845
    3529      11.4214
    3530      11.2767
    3531      11.2320
    3532      11.6967
    3533      10.8626
    3534      10.7828
    3535      10.9473
    3536      10.6988
    3537      11.0336
    3538      11.5337
    3539      11.3157
    3540      10.9509
    3541      10.5900
    3542      10.9733
    3543      10.9144
    3544      10.6530
    3545      10.3956
    3546      10.1968
    3547      10.1093
    3548      10.7996
    3549      10.6837
    3550      10.3078
    3551      10.4315
    3552      10.3554
    3553      11.0797
    3554      10.5340
    3555      10.4054
    3556      10.6232
    3557      10.6702
    3558      11.5473
    3559      11.0913
    3560      11.9302
    3561      10.7136
    3562      10.8936
    3563      10.4783
    3564      10.7479
    3565      11.5404
    3566      11.4081
    3567      10.8947
    3568       9.8028
    3569      10.3224
    3570      10.4411
    3571      10.9610
    3572      10.3288
    3573      10.3215
    3574      10.1970
    3575      10.8703
    3576      10.3100
    3577      10.1222
    3578      10.2139
    3579      10.1134
    3580      10.3998
    3581       9.7789
    3582      10.1434
    3583      10.2284
    3584      10.1397
    3585      10.1149
    3586      10.7051
    3587      10.2039
    3588      11.3657
    3589      11.0752
    3590      11.3082
    3591      10.7665
    3592      10.2929
    3593      10.0553
    3594      10.4194
    3595       9.9299
    3596      11.1589
    3597      10.0296
    3598      10.8523
    3599      10.1656
    3600      10.5090
    3601      10.1720
    3602      10.6809
    3603      10.6288
    3604      10.7340
    3605      10.7779
    3606      10.7532
    3607      10.2059
    3608       9.9181
    3609       9.6814
    3610       9.5549
    3611      10.0105
    3612      10.0146
    3613       9.8418
    3614       9.8660
    3615       9.2366
    3616      10.1489
    3617       9.5237
    3618       8.7270
    3619       9.9131
    3620       9.6494
    3621      10.0974
    3622      10.4864
    3623      10.3203
    3624       9.8378
    3625       9.8974
    3626       9.4928
    3627       9.9381
    3628       9.7291
    3629       9.1254
    3630       9.8024
    3631       9.9058
    3632       9.3704
    3633       9.0878
    3634       9.4255
    3635       8.5999
    3636       9.1285
    3637       8.8215
    3638       8.8813
    3639       8.7975
    3640       8.5938
    3641       8.3183
    3642       8.8834
    3643       9.0354
    3644       9.3852
    3645       9.2371
    3646       8.8077
    3647       8.8906
    3648       8.9260
    3649       9.3737
    3650       9.1703
    3651       8.9570
    3652       9.2104
    3653       9.0857
    3654       9.3204
    3655       9.0489
    3656       9.2314
    3657       9.5251
    3658       9.4636
    3659       9.3662
    3660       9.2280
    3661       9.3545
    3662       8.9595
    3663       9.2364
    3664       9.6759
    3665       8.9481
    3666       8.9573
    3667       9.1653
    3668       9.4233
    3669       9.1838
    3670       9.0281
    3671       9.2583
    3672       9.2995
    3673       9.1593
    3674       9.2133
    3675       8.8793
    3676       8.1492
    3677       8.6529
    3678       8.8428
    3679       9.3520
    3680       9.4175
    3681       9.0035
    3682       9.4660
    3683      10.0809
    3684       9.2739
    3685       9.6113
    3686      10.0827
    3687       9.8809
    3688      10.1985
    3689      10.0156
    3690      10.3544
    3691      10.5907
    3692      10.8416
    3693      10.3159
    3694      10.5782
    3695       9.8024
    3696      10.1037
    3697       9.3847
    3698       9.5547
    3699       9.2683
    3700       9.1567
    3701       9.4881
    3702       9.6647
    3703       9.8793
    3704       9.6558
    3705       9.6237
    3706       9.3608
    3707       9.3858
    3708       9.9609
    3709      10.0727
    3710      10.8243
    3711      10.3659
    3712      10.1058
    3713      10.0106
    3714       9.6602
    3715       9.7526
    3716      10.0985
    3717       9.7657
    3718      11.1581
    3719      10.6782
    3720      10.6440
    3721      10.9125
    3722      10.5526
    3723      10.8397
    3724      11.1216
    3725      11.2428
    3726      10.7337
    3727      11.0403
    3728      11.7351
    3729      11.1383
    3730      10.7449
    3731      11.1912
    3732      10.9638
    3733      11.7060
    3734      11.0549
    3735      11.2749
    3736      11.9604
    3737      11.5197
    3738      12.0883
    3739      11.7924
    3740      11.7909
    3741      10.9517
    3742      12.0347
    3743      11.8079
    3744      11.4895
    3745      11.2986
    3746      11.7851
    3747      11.0969
    3748      12.1452
    3749      11.5050
    3750      11.0460
    3751      10.7135
    3752      11.3441
    3753      10.8792
    3754      10.7634
    3755      11.7164
    3756      11.5213
    3757      11.0625
    3758      11.9229
    3759      11.6224
    3760      11.5740
    3761      11.9685
    3762      11.2394
    3763      11.9777
    3764      11.6984
    3765      11.6311
    3766      11.9787
    3767      11.0445
    3768      11.1959
    3769      11.5847
    3770      11.0697
    3771      11.4924
    3772      11.3202
    3773      10.2151
    3774      10.7038
    3775      10.9128
    3776      10.8567
    3777      10.1257
    3778      10.0010
    3779      10.3959
    3780      10.4838
    3781      10.0277
    3782      10.9331
    3783      10.2032
    3784      10.3468
    3785      10.4896
    3786      10.3717
    3787      11.4050
    3788      10.7784
    3789      11.2149
    3790      11.8525
    3791      11.3514
    3792      11.5357
    3793      11.6687
    3794      11.6715
    3795      11.6090
    3796      11.2881
    3797      11.2132
    3798      11.4839
    3799      11.0688
    3800      12.1349
    3801      12.1694
    3802      11.4084
    3803      12.3826
    3804      11.9131
    3805      12.2900
    3806      12.4680
    3807      12.0289
    3808      11.5490
    3809      12.4543
    3810      12.1707
    3811      11.7732
    3812      11.7218
    3813      11.8386
    3814      12.1929
    3815      11.0511
    3816      11.3059
    3817      11.2327
    3818      10.7005
    3819      10.6969
    3820      11.2464
    3821      10.8744
    3822      11.2358
    3823      11.7243
    3824      11.7687
    3825      11.7678
    3826      11.3976
    3827      11.7330
    3828      11.2821
    3829      11.5474
    3830      11.1604
    3831      10.8507
    3832      10.7896
    3833      11.4905
    3834      11.8549
    3835      11.3017
    3836      11.7241
    3837      12.2686
    3838      11.3983
    3839      11.8546
    3840      11.8818
    3841      11.7078
    3842      12.1441
    3843      11.4874
    3844      12.0006
    3845      12.6682
    3846      13.2054
    3847      12.5472
    3848      12.2180
    3849      12.0100
    3850      12.0283
    3851      12.1977
    3852      12.0188
    3853      11.7467
    3854      11.3442
    3855      11.6714
    3856      11.9760
    3857      12.2295
    3858      12.8953
    3859      12.1994
    3860      11.5314
    3861      11.9436
    3862      11.8225
    3863      12.1062
    3864      12.4276
    3865      12.1690
    3866      11.8070
    3867      12.5588
    3868      11.6932
    3869      12.4300
    3870      11.6182
    3871      12.1273
    3872      12.1501
    3873      11.5375
    3874      11.7665
    3875      11.9842
    3876      11.3353
    3877      12.3914
    3878      13.2084
    3879      12.9312
    3880      12.3520
    3881      11.5506
    3882      11.6313
    3883      11.9703
    3884      12.1396
    3885      11.8853
    3886      12.2544
    3887      12.3018
    3888      12.1016
    3889      12.2383
    3890      12.7052
    3891      12.5356
    3892      13.1185
    3893      12.1560
    3894      12.0516
    3895      12.6026
    3896      12.4514
    3897      12.2360
    3898      12.2397
    3899      12.5114
    3900      12.0659
    3901      12.0470
    3902      11.7717
    3903      12.0576
    3904      12.0592
    3905      11.3910
    3906      11.8947
    3907      10.6687
    3908      11.9167
    3909      11.9082
    3910      12.2917
    3911      11.9968
    3912      12.4001
    3913      11.3636
    3914      12.2106
    3915      12.4149
    3916      12.3376
    3917      12.3809
    3918      11.9519
    3919      12.4566
    3920      11.9110
    3921      12.0885
    3922      12.0690
    3923      11.8031
    3924      11.2895
    3925      12.2853
    3926      12.0692
    3927      13.0229
    3928      12.3217
    3929      12.8149
    3930      13.4544
    3931      12.4066
    3932      12.5159
    3933      12.1883
    3934      12.1571
    3935      12.3537
    3936      11.7557
    3937      12.3858
    3938      12.3302
    3939      12.4339
    3940      12.3052
    3941      12.3305
    3942      11.9574
    3943      11.9844
    3944      11.9037
    3945      12.4365
    3946      11.8000
    3947      12.0227
    3948      12.2184
    3949      12.6616
    3950      11.8660
    3951      12.3322
    3952      11.9754
    3953      12.3414
    3954      13.0681
    3955      12.6130
    3956      12.9636
    3957      12.1865
    3958      12.8667
    3959      12.0763
    3960      12.3265
    3961      12.0682
    3962      12.0795
    3963      12.0911
    3964      12.0359
    3965      12.4647
    3966      12.0722
    3967      12.6304
    3968      13.2182
    3969      13.1960
    3970      13.0008
    3971      13.0491
    3972      12.6661
    3973      13.0705
    3974      13.6108
    3975      13.5988
    3976      13.7090
    3977      13.5048
    3978      13.6327
    3979      14.0184
    3980      14.3533
    3981      13.8118
    3982      13.7494
    3983      13.8896
    3984      13.9963
    3985      14.3004
    3986      13.9502
    3987      13.4219
    3988      13.4213
    3989      14.3270
    3990      12.5198
    3991      12.6240
    3992      13.5124
    3993      12.7602
    3994      13.4205
    3995      12.7686
    3996      13.0090
    3997      13.2831
    3998      12.7858
    3999      12.4411
    4000      13.1053
    4001      13.1291
    4002      13.0684
    4003      13.4332
    4004      13.9164
    4005      13.0329
    4006      13.0997
    4007      13.3060
    4008      12.9927
    4009      13.4531
    4010      13.6328
    4011      13.4368
    4012      12.8563
    4013      12.5676
    4014      12.2755
    4015      12.5878
    4016      11.8411
    4017      12.7016
    4018      12.5378
    4019      12.4949
    4020      13.2838
    4021      12.3643
    4022      12.5889
    4023      12.3579
    4024      12.1526
    4025      12.4389
    4026      11.9083
    4027      12.4035
    4028      12.5129
    4029      12.2834
    4030      13.1948
    4031      13.3080
    4032      13.2354
    4033      13.8832
    4034      13.5847
    4035      13.2585
    4036      13.1201
    4037      13.6081
    4038      13.4488
    4039      12.9871
    4040      12.4585
    4041      12.2609
    4042      13.1684
    4043      12.8810
    4044      13.0352
    4045      13.3928
    4046      13.1534
    4047      13.4010
    4048      13.8090
    4049      13.2080
    4050      13.4377
    4051      13.1554
    4052      13.6741
    4053      13.5541
    4054      13.5655
    4055      12.8913
    4056      12.7701
    4057      13.4644
    4058      14.1729
    4059      13.1734
    4060      13.0729
    4061      13.1382
    4062      12.2341
    4063      11.9568
    4064      11.9774
    4065      12.4051
    4066      12.4015
    4067      12.5511
    4068      12.8696
    4069      12.6267
    4070      13.5488
    4071      13.9598
    4072      13.6668
    4073      14.0681
    4074      14.3090
    4075      13.7671
    4076      13.9234
    4077      13.7057
    4078      13.7827
    4079      13.0364
    4080      13.2583
    4081      13.3869
    4082      13.8545
    4083      13.6039
    4084      13.1566
    4085      12.8860
    4086      12.6277
    4087      12.7441
    4088      12.3528
    4089      12.5418
    4090      12.5918
    4091      12.1678
    4092      12.3494
    4093      12.5552
    4094      11.8400
    4095      12.5472
    4096      12.0686
    4097      12.4243
    4098      12.5380
    4099      12.2993
    4100      11.2995
    4101      11.1653
    4102      11.1173
    4103      10.8999
    4104      11.2699
    4105      11.2341
    4106      11.7127
    4107      10.9561
    4108      11.0096
    4109      10.4063
    4110      10.4819
    4111      10.4580
    4112      11.3268
    4113      11.0386
    4114      10.7671
    4115      10.9487
    4116      10.9353
    4117      11.2725
    4118      10.7132
    4119      11.1979
    4120      11.3241
    4121      11.8792
    4122      11.5560
    4123      11.8645
    4124      11.6544
    4125      11.9726
    4126      12.0156
    4127      11.9207
    4128      11.6655
    4129      11.6130
    4130      10.9786
    4131      11.1892
    4132      11.7906
    4133      11.6518
    4134      12.0383
    4135      12.3969
    4136      11.1387
    4137      11.2232
    4138      10.4417
    4139      10.6105
    4140      10.9870
    4141      11.4105
    4142      11.4286
    4143      10.9040
    4144      10.3224
    4145      11.0272
    4146      11.2965
    4147      11.3376
    4148      11.3948
    4149      10.9411
    4150      10.1903
    4151      11.1652
    4152      11.2824
    4153      11.2388
    4154      11.2019
    4155      10.3758
    4156      11.0158
    4157      10.5213
    4158      11.0643
    4159      10.7433
    4160       9.9387
    4161      10.8539
    4162      11.4464
    4163      11.0862
    4164      10.6115
    4165      10.7010
    4166      10.8711
    4167      10.9065
    4168      11.5445
    4169      11.3322
    4170      11.6796
    4171      11.5295
    4172      12.2609
    4173      11.1497
    4174      11.8196
    4175      11.7444
    4176      11.6379
    4177      11.1371
    4178      10.8788
    4179      10.6702
    4180      11.1386
    4181      10.9320
    4182      10.6490
    4183      10.1651
    4184      10.8892
    4185      10.8930
    4186      10.9746
    4187      11.5347
    4188      11.4066
    4189      12.4233
    4190      11.5011
    4191      11.9768
    4192      11.7338
    4193      11.4854
    4194      11.3164
    4195      10.6601
    4196       9.6839
    4197      10.1138
    4198      10.5058
    4199      10.6118
    4200      10.8057
    4201      10.7961
    4202      11.1706
    4203      10.8930
    4204      10.6124
    4205      10.5528
    4206      10.9051
    4207      10.8462
    4208      11.4030
    4209      11.3310
    4210      10.9530
    4211      11.5575
    4212      11.6867
    4213      11.6396
    4214      11.4085
    4215      10.7409
    4216      10.6315
    4217      11.1842
    4218      11.2310
    4219      11.1199
    4220      11.0792
    4221      11.4331
    4222      11.5060
    4223      11.4155
    4224      11.1807
    4225      11.0456
    4226      10.4597
    4227      10.8034
    4228      10.8481
    4229      11.0672
    4230      10.9062
    4231      10.9523
    4232      11.5404
    4233      11.1223
    4234      11.2472
    4235      11.3558
    4236      11.6823
    4237      11.8616
    4238      12.1282
    4239      11.4885
    4240      11.5183
    4241      11.5696
    4242      11.7680
    4243      11.8077
    4244      12.2760
    4245      12.8175
    4246      11.8461
    4247      11.1041
    4248      11.8973
    4249      11.7376
    4250      11.7894
    4251      12.5911
    4252      12.4719
    4253      12.6771
    4254      12.4841
    4255      12.4455
    4256      12.8733
    4257      12.4624
    4258      11.8009
    4259      12.0979
    4260      11.7335
    4261      11.3108
    4262      11.4898
    4263      11.7288
    4264      12.2268
    4265      12.1755
    4266      12.4118
    4267      12.1882
    4268      12.6659
    4269      11.7846
    4270      11.8761
    4271      12.5579
    4272      12.2095
    4273      12.7153
    4274      11.6329
    4275      12.1136
    4276      11.2669
    4277      11.3649
    4278      11.8767
    4279      12.6497
    4280      12.6322
    4281      11.9264
    4282      12.5674
    4283      12.3463
    4284      11.9345
    4285      12.6350
    4286      12.5509
    4287      12.2754
    4288      12.3434
    4289      12.4024
    4290      12.9808
    4291      12.3834
    4292      11.6714
    4293      12.3154
    4294      12.8339
    4295      12.5038
    4296      11.6032
    4297      11.5350
    4298      11.0223
    4299      11.8214
    4300      11.4644
    4301      12.0137
    4302      12.4573
    4303      12.2003
    4304      11.4132
    4305      11.7684
    4306      11.9879
    4307      11.3594
    4308      11.8209
    4309      11.4430
    4310      11.3161
    4311      10.9647
    4312      11.5519
    4313      12.2232
    4314      11.9068
    4315      12.2277
    4316      12.2059
    4317      12.4895
    4318      11.5759
    4319      11.5744
    4320      12.6087
    4321      12.2078
    4322      12.6520
    4323      12.4967
    4324      12.2311
    4325      12.6332
    4326      12.3842
    4327      12.3225
    4328      12.7794
    4329      12.2530
    4330      12.8003
    4331      12.3786
    4332      12.8126
    4333      12.0789
    4334      11.9416
    4335      11.3584
    4336      11.6660
    4337      11.1702
    4338      10.3977
    4339      10.5894
    4340      10.0645
    4341       9.9484
    4342      10.6232
    4343      10.0109
    4344      10.3090
    4345      10.9385
    4346      11.1169
    4347      10.4436
    4348      10.3991
    4349      10.7630
    4350      10.7130
    4351      11.2674
    4352      11.0002
    4353      11.1819
    4354      11.0123
    4355      11.4055
    4356      10.4570
    4357      10.7895
    4358      10.6476
    4359      10.2660
    4360      10.8990
    4361      10.8074
    4362      10.9559
    4363      10.7447
    4364      10.8197
    4365      10.4743
    4366      11.1131
    4367      10.9934
    4368      11.1419
    4369      11.1655
    4370      11.2928
    4371      11.2501
    4372      11.2325
    4373      11.1447
    4374      10.5220
    4375      11.4291
    4376      11.7830
    4377      12.1362
    4378      11.8914
    4379      11.7704
    4380      11.2132
    4381      11.8716
    4382      12.0941
    4383      11.7374
    4384      11.1728
    4385      10.9612
    4386      12.0446
    4387      11.7462
    4388      11.5258
    4389      11.6908
    4390      12.0905
    4391      11.9237
    4392      11.6009
    4393      11.6516
    4394      11.8843
    4395      11.8320
    4396      13.6393
    4397      12.1420
    4398      12.7495
    4399      12.4636
    4400      13.2435
    4401      12.8032
    4402      12.5173
    4403      12.4615
    4404      12.9690
    4405      11.9500
    4406      12.7716
    4407      12.7813
    4408      12.3594
    4409      13.2232
    4410      13.2522
    4411      13.4072
    4412      13.3814
    4413      14.4515
    4414      14.1750
    4415      13.9340
    4416      14.1289
    4417      14.5982
    4418      14.3939
    4419      14.3495
    4420      13.9671
    4421      13.7902
    4422      13.4664
    4423      13.6288
    4424      13.9888
    4425      13.3611
    4426      13.7751
    4427      14.1999
    4428      14.4749
    4429      14.3263
    4430      13.8858
    4431      13.9669
    4432      13.6485
    4433      13.2563
    4434      13.6803
    4435      12.9833
    4436      13.3080
    4437      13.6030
    4438      14.0540
    4439      13.5784
    4440      13.3871
    4441      13.5903
    4442      13.0187
    4443      13.2679
    4444      13.4966
    4445      13.8733
    4446      13.7128
    4447      13.0207
    4448      13.4865
    4449      13.2801
    4450      13.2123
    4451      12.9301
    4452      12.5160
    4453      13.9262
    4454      12.7925
    4455      13.6055
    4456      13.6718
    4457      13.5105
    4458      13.3420
    4459      13.5124
    4460      12.8720
    4461      13.6067
    4462      14.3734
    4463      13.3739
    4464      13.0329
    4465      12.6717
    4466      12.5049
    4467      12.6981
    4468      12.2177
    4469      12.6233
    4470      12.4837
    4471      12.8833
    4472      12.9408
    4473      12.6100
    4474      13.0500
    4475      13.1609
    4476      13.4859
    4477      13.2165
    4478      12.7808
    4479      12.8801
    4480      12.9370
    4481      12.2698
    4482      11.6688
    4483      13.4846
    4484      13.0318
    4485      12.8512
    4486      11.8408
    4487      12.0725
    4488      10.9790
    4489      11.8017
    4490      11.1521
    4491      11.8586
    4492      12.4943
    4493      11.9707
    4494      11.7172
    4495      11.8059
    4496      12.1480
    4497      12.4886
    4498      12.9914
    4499      12.1713
    4500      12.6484
    4501      12.2356
    4502      11.3178
    4503      11.4882
    4504      12.5695
    4505      12.2368
    4506      11.3838
    4507      11.9878
    4508      11.2061
    4509      11.2016
    4510      11.1276
    4511      11.0644
    4512      11.3560
    4513      11.4829
    4514      11.7292
    4515      11.0210
    4516      11.1359
    4517      11.6511
    4518      11.0977
    4519      11.1456
    4520      10.8767
    4521      10.5447
    4522      10.8504
    4523      10.0838
    4524      11.4176
    4525      11.3435
    4526      11.5567
    4527      11.4786
    4528      10.7572
    4529      11.3949
    4530      11.5256
    4531      11.5830
    4532      11.8563
    4533      11.0597
    4534      11.2594
    4535      11.6823
    4536      12.1264
    4537      10.9215
    4538      11.2273
    4539      11.4472
    4540      11.3618
    4541      11.9547
    4542      12.0196
    4543      11.2470
    4544      11.2507
    4545      11.2444
    4546      10.8556
    4547      10.8248
    4548      11.4094
    4549      10.9604
    4550      11.1737
    4551      10.7233
    4552      11.2703
    4553      10.7208
    4554      11.0193
    4555      10.8349
    4556      10.9730
    4557      11.3469
    4558      11.2223
    4559      10.7779
    4560      11.2138
    4561      11.6948
    4562      11.8654
    4563      11.3070
    4564      12.1254
    4565      11.3528
    4566      11.1717
    4567      11.6530
    4568      11.6871
    4569      11.3177
    4570      11.0338
    4571      11.5412
    4572      11.8156
    4573      10.8740
    4574      11.5543
    4575      11.7567
    4576      11.3312
    4577      11.2454
    4578      10.8619
    4579      11.8106
    4580      11.2156
    4581      12.2882
    4582      11.6752
    4583      11.6606
    4584      11.9385
    4585      11.1859
    4586      11.9101
    4587      11.2011
    4588      11.6218
    4589      11.1119
    4590      12.0689
    4591      11.3641
    4592      11.9049
    4593      11.8872
    4594      12.3898
    4595      11.8825
    4596      11.6849
    4597      11.3707
    4598      12.5101
    4599      11.8535
    4600      11.6274
    4601      11.7631
    4602      12.0559
    4603      11.8182
    4604      12.0982
    4605      12.1232
    4606      12.0064
    4607      11.8887
    4608      12.0219
    4609      12.1538
    4610      12.0031
    4611      12.2220
    4612      11.5135
    4613      11.9435
    4614      12.2444
    4615      12.5568
    4616      12.2728
    4617      12.3075
    4618      11.8574
    4619      11.9316
    4620      12.4546
    4621      12.4256
    4622      11.6363
    4623      12.1134
    4624      12.2765
    4625      12.0150
    4626      12.3543
    4627      12.4372
    4628      11.9213
    4629      12.6875
    4630      11.9063
    4631      12.4695
    4632      12.0094
    4633      11.1475
    4634      11.2037
    4635      11.3361
    4636      11.8233
    4637      11.5104
    4638      11.7204
    4639      11.0528
    4640      11.2017
    4641      11.2036
    4642      11.9701
    4643      11.6557
    4644      11.3079
    4645      10.7051
    4646      10.7573
    4647      10.8542
    4648      10.0722
    4649       9.8842
    4650      10.5024
    4651       9.9682
    4652      10.2283
    4653       9.8404
    4654      10.7567
    4655      10.2887
    4656      11.0982
    4657      10.4687
    4658      10.3517
    4659      10.5352
    4660      10.9083
    4661      10.3115
    4662      11.0570
    4663      10.7483
    4664      10.8843
    4665      10.9652
    4666      10.7968
    4667      10.9256
    4668       9.9541
    4669      10.0829
    4670      10.3498
    4671      10.3864
    4672      10.1951
    4673      10.7087
    4674      10.9835
    4675      10.4641
    4676      10.4584
    4677      10.2975
    4678       9.8412
    4679      10.1396
    4680      10.4276
    4681      10.2012
    4682      10.7029
    4683      10.3209
    4684      11.4263
    4685      10.5434
    4686      11.0149
    4687      11.8453
    4688      11.4274
    4689      11.9600
    4690      11.6184
    4691      11.5807
    4692      10.9284
    4693      11.0668
    4694      10.1998
    4695      10.9737
    4696      11.3641
    4697      11.1002
    4698      11.2164
    4699      11.6001
    4700      11.5311
    4701      11.9266
    4702      12.9528
    4703      12.3861
    4704      12.2468
    4705      12.7371
    4706      12.3130
    4707      12.5120
    4708      12.6160
    4709      11.6532
    4710      11.9656
    4711      11.9828
    4712      12.0559
    4713      11.0503
    4714      11.5864
    4715      11.5563
    4716      12.1877
    4717      11.3138
    4718      11.2205
    4719      11.4896
    4720      11.0659
    4721      10.8544
    4722      11.1413
    4723      10.5625
    4724      10.2676
    4725      10.8157
    4726      10.8828
    4727      11.2556
    4728      11.9510
    4729      11.2752
    4730      11.8307
    4731      12.5194
    4732      12.5308
    4733      11.9604
    4734      11.7015
    4735      12.0897
    4736      11.9411
    4737      12.0133
    4738      12.2208
    4739      12.7533
    4740      12.0451
    4741      12.4877
    4742      12.4989
    4743      13.0713
    4744      13.1843
    4745      12.8806
    4746      13.8058
    4747      14.1725
    4748      13.5636
    4749      13.1421
    4750      13.1736
    4751      12.5470
    4752      13.2843
    4753      13.0735
    4754      12.9288
    4755      12.3639
    4756      11.9010
    4757      12.0552
    4758      11.9712
    4759      12.2858
    4760      11.4232
    4761      11.5411
    4762      11.9704
    4763      11.3439
    4764      11.6237
    4765      11.5535
    4766      11.0126
    4767      11.6182
    4768      10.8503
    4769      10.7242
    4770      10.9783
    4771      11.3603
    4772      11.1894
    4773      11.7361
    4774      11.4799
    4775      11.0839
    4776      11.2502
    4777      11.6677
    4778      11.8278
    4779      11.0914
    4780      11.5364
    4781      11.1900
    4782      11.0816
    4783      11.5472
    4784      11.2298
    4785      10.9967
    4786      10.8724
    4787      11.0120
    4788      10.3491
    4789      10.1331
    4790       9.6561
    4791       9.5504
    4792       9.8146
    4793      10.4591
    4794      10.0790
    4795      10.2918
    4796       9.8894
    4797       9.7709
    4798       9.9617
    4799      10.4093
    4800      10.1810
    4801      10.4932
    4802      10.1385
    4803      10.9014
    4804       9.9446
    4805      10.3521
    4806      10.0820
    4807       9.9868
    4808      10.4015
    4809      10.8901
    4810      10.7499
    4811      10.3573
    4812       9.8975
    4813      10.3187
    4814      10.0971
    4815      11.1629
    4816      10.2837
    4817      11.0824
    4818      11.2641
    4819      11.2270
    4820      11.2223
    4821      10.6509
    4822      10.1666
    4823      10.0391
    4824      10.1358
    4825      10.4254
    4826      10.7549
    4827      10.4953
    4828      10.9276
    4829      10.9982
    4830      10.5545
    4831      10.3297
    4832      10.9507
    4833       9.9621
    4834      10.3480
    4835       9.7387
    4836       9.8366
    4837      10.1965
    4838      10.5956
    4839      10.6633
    4840      10.2279
    4841       9.7076
    4842       9.6355
    4843      10.1726
    4844       9.9079
    4845      10.2859
    4846      10.0669
    4847       9.7931
    4848      10.2149
    4849       9.8408
    4850       9.4568
    4851       9.6742
    4852      10.1212
    4853      10.2681
    4854       9.7320
    4855      10.3546
    4856      10.7912
    4857      10.2799
    4858      10.0239
    4859      10.2822
    4860      10.0740
    4861      10.8420
    4862      10.6783
    4863      10.9299
    4864      10.4270
    4865      10.6286
    4866      10.4702
    4867      10.6675
    4868      10.9840
    4869      10.1040
    4870       9.8881
    4871       9.7891
    4872       9.9896
    4873      10.4182
    4874      10.3943
    4875       9.9157
    4876      10.5318
    4877      10.3711
    4878      10.7644
    4879      10.9334
    4880      10.5403
    4881      10.7714
    4882      10.8298
    4883      10.0256
    4884      10.4719
    4885       9.8637
    4886      10.5091
    4887      10.1796
    4888      10.8790
    4889      10.8987
    4890      11.2426
    4891      10.9692
    4892      11.6225
    4893      10.5492
    4894      11.6116
    4895      10.2839
    4896      10.9168
    4897      10.8252
    4898      10.4904
    4899      10.8095
    4900      10.9574
    4901      11.2349
    4902      10.8819
    4903      11.1713
    4904      11.0661
    4905      11.1502
    4906      11.3017
    4907      11.1606
    4908      10.4836
    4909      10.0073
    4910      10.6334
    4911      10.3589
    4912      10.7005
    4913      10.3955
    4914      10.5527
    4915      10.3399
    4916      10.8509
    4917      10.8075
    4918      10.9989
    4919      10.8614
    4920      10.6791
    4921      10.1893
    4922      10.4825
    4923      10.7353
    4924      10.9553
    4925      11.3336
    4926      11.1098
    4927      10.4440
    4928      10.8048
    4929      10.3622
    4930      10.9785
    4931      10.8514
    4932      10.7439
    4933      10.5260
    4934      10.8415
    4935       9.8934
    4936      10.0872
    4937      10.1295
    4938       9.8526
    4939      10.4183
    4940      10.3686
    4941      10.5731
    4942      11.2118
    4943      11.6858
    4944      10.1342
    4945      10.7395
    4946      11.1850
    4947      10.1433
    4948       9.8836
    4949      10.2048
    4950      10.6673
    4951      10.6854
    4952      10.6684
    4953      10.7501
    4954       9.6987
    4955      10.6249
    4956      10.4244
    4957      10.4087
    4958      10.5261
    4959      11.2533
    4960      10.1206
    4961      10.0687
    4962      10.4191
    4963       9.0170
    4964      10.0174
    4965      10.2418
    4966      10.2198
    4967      10.7232
    4968      10.9904
    4969      10.6838
    4970      10.9884
    4971      10.2139
    4972      10.0318
    4973      10.7303
    4974      11.0404
    4975      11.3996
    4976      10.9836
    4977      11.0497
    4978      10.4898
    4979      11.4258
    4980      11.0286
    4981      10.7156
    4982      10.1888
    4983      10.4746
    4984      10.4793
    4985      10.2243
    4986      10.4917
    4987       9.9467
    4988      10.6660
    4989      11.0238
    4990      11.0627
    4991      10.4825
    4992      10.8568
    4993      10.3307
    4994      11.1750
    4995      11.3895
    4996      11.3980
    4997      11.6691
    4998      11.9189
    4999      12.1850
    5000      10.8972
    5001      11.5593
    5002      11.4345
    5003      11.1896
    5004      10.9615
    5005      10.7774
    5006      11.3761
    5007      11.7177
    5008      11.3216
    5009      11.4052
    5010      12.0328
    5011      11.6060
    5012      11.3333
    5013      11.4547
    5014      10.9495
    5015      11.1687
    5016      11.2398
    5017      10.6843
    5018      11.1648
    5019      10.8633
    5020      11.5095
    5021      10.9258
    5022      11.0888
    5023      10.9515
    5024      11.0452
    5025      10.9255
    5026      11.2281
    5027      10.9690
    5028      10.8542
    5029      10.2515
    5030      10.4696
    5031      10.8352
    5032      10.5929
    5033      10.6702
    5034      10.2272
    5035      11.0149
    5036      10.3973
    5037      11.5709
    5038      11.2481
    5039      10.8527
    5040      11.0385
    5041      10.9457
    5042      10.3309
    5043      10.4259
    5044       9.8835
    5045      10.1328
    5046       9.9589
    5047      10.4257
    5048       9.5529
    5049      10.0735
    5050       9.6339
    5051      10.4638
    5052       9.9902
    5053      10.1976
    5054       9.9696
    5055       9.8942
    5056       9.7719
    5057      10.4368
    5058      10.1000
    5059       9.7593
    5060      10.0976
    5061      10.3391
    5062       9.7597
    5063      10.4962
    5064       9.7865
    5065       9.6759
    5066       9.3828
    5067       9.5320
    5068       9.7963
    5069       9.0234
    5070       9.3928
    5071       9.0389
    5072       8.9004
    5073       8.6731
    5074       9.4276
    5075       8.9089
    5076       9.4417
    5077       9.4410
    5078       9.8143
    5079       9.1299
    5080       9.4828
    5081       8.7353
    5082       9.0147
    5083       9.0104
    5084       8.8272
    5085       8.5390
    5086       8.7002
    5087       8.5032
    5088       8.2961
    5089       7.9510
    5090       8.1510
    5091       8.5280
    5092       8.7241
    5093       8.1886
    5094       8.6858
    5095       8.5404
    5096       9.3067
    5097       9.1346
    5098       9.1241
    5099       9.1259
    5100       9.8243
    5101      10.1323
    5102       9.2808
    5103       9.9361
    5104       9.7234
    5105       9.9794
    5106       9.7084
    5107       9.6283
    5108       9.6271
    5109       9.4016
    5110       8.8603
    5111       9.3161
    5112       9.3730
    5113       8.8660
    5114       8.8422
    5115       8.9882
    5116       9.2345
    5117       8.3130
    5118       8.7754
    5119       9.2853
    5120       9.2757
    5121       9.0913
    5122       9.1630
    5123       9.0428
    5124       9.6463
    5125       9.9801
    5126       9.6692
    5127       9.6588
    5128      10.2587
    5129       9.6799
    5130      10.7265
    5131      10.5377
    5132      11.2827
    5133      11.0890
    5134      10.8966
    5135      11.0840
    5136      10.7001
    5137      10.3143
    5138      10.2332
    5139       9.8451
    5140      10.0099
    5141      10.0080
    5142      10.6105
    5143      10.2759
    5144      10.3251
    5145      10.5073
    5146       9.8026
    5147      10.2727
    5148      10.0252
    5149      10.3479
    5150       9.8797
    5151      10.4686
    5152      10.9857
    5153      10.3467
    5154      10.7964
    5155      10.3140
    5156      10.8309
    5157      10.1805
    5158      10.7340
    5159      10.8529
    5160      10.9182
    5161       9.9126
    5162       9.8092
    5163       9.9368
    5164      10.5091
    5165      10.5911
    5166       9.6565
    5167       9.7429
    5168      10.0542
    5169       9.5587
    5170      10.0872
    5171      10.3977
    5172      10.5900
    5173       9.5378
    5174      10.4642
    5175       9.8276
    5176       9.5636
    5177       9.2475
    5178       9.7326
    5179       9.6304
    5180       9.9171
    5181       9.5439
    5182       9.6433
    5183       9.5039
    5184      10.1570
    5185       9.5840
    5186      10.0471
    5187       9.7331
    5188      10.0567
    5189       9.1885
    5190       9.1863
    5191       9.1465
    5192       9.3135
    5193       9.5794
    5194       9.7569
    5195       9.6592
    5196       9.9105
    5197       9.3039
    5198       9.7724
    5199       9.3556
    5200       9.9708
    5201      10.0983
    5202       9.6959
    5203       9.2991
    5204       9.4027
    5205       9.4363
    5206       9.7466
    5207       9.8219
    5208       9.2594
    5209       9.3741
    5210       9.5590
    5211       9.7450
    5212       9.2022
    5213       9.7179
    5214       9.5253
    5215       9.4399
    5216       9.2320
    5217       9.3374
    5218       9.4263
    5219       9.7664
    5220       9.1938
    5221       9.4723
    5222       8.9022
    5223       8.8586
    5224      10.0838
    5225       9.8959
    5226       9.4864
    5227       9.4874
    5228       9.5018
    5229       9.3682
    5230       9.3616
    5231       9.1732
    5232       9.2738
    5233       9.0158
    5234       9.7373
    5235       9.1633
    5236       9.3308
    5237       9.3487
    5238       9.6542
    5239       8.7695
    5240       8.7851
    5241       9.5911
    5242       9.7970
    5243       9.9966
    5244       9.7852
    5245       9.6216
    5246       9.7168
    5247      10.0922
    5248       9.6176
    5249       9.3421
    5250       9.4397
    5251       9.4197
    5252       9.9856
    5253       9.4219
    5254       9.2847
    5255       9.0705
    5256       9.0224
    5257       9.0413
    5258       9.2987
    5259       9.8859
    5260       9.5671
    5261       9.3737
    5262       9.8546
    5263       9.2722
    5264       9.4571
    5265       9.2808
    5266       9.6084
    5267       9.3519
    5268       9.7226
    5269       9.6831
    5270       9.5166
    5271       9.2062
    5272       9.1032
    5273       9.0356
    5274       9.8872
    5275       9.1651
    5276      10.0309
    5277       9.8424
    5278       9.6430
    5279      10.6280
    5280      10.0733
    5281      10.0486
    5282       9.2126
    5283       9.0243
    5284       9.0477
    5285       9.5726
    5286       8.5175
    5287       9.0035
    5288       9.2974
    5289       9.3406
    5290       9.8479
    5291       9.2925
    5292       9.2040
    5293       9.0997
    5294       9.7652
    5295       9.8222
    5296      10.3957
    5297      10.4306
    5298      10.5851
    5299      10.7369
    5300       9.4612
    5301       9.3650
    5302       9.5823
    5303      10.3974
    5304      10.6580
    5305       9.4009
    5306       9.8520
    5307       9.8528
    5308       9.7876
    5309       9.9717
    5310       9.6134
    5311      10.3725
    5312      10.5752
    5313      10.3974
    5314      10.2050
    5315       9.4997
    5316      10.2306
    5317      10.0840
    5318      10.0669
    5319      10.2890
    5320       9.7760
    5321       9.3556
    5322       9.7234
    5323       9.6422
    5324       9.7076
    5325       9.3024
    5326       8.9734
    5327       8.9394
    5328       8.7800
    5329       9.3991
    5330       9.3092
    5331       9.4673
    5332       9.1829
    5333       8.8906
    5334       9.4254
    5335       9.2225
    5336       8.8341
    5337       8.8962
    5338       8.9820
    5339       8.7397
    5340       8.8811
    5341       8.3857
    5342       8.6391
    5343       8.7571
    5344       9.0995
    5345       9.4718
    5346       9.3282
    5347       9.3709
    5348       9.4485
    5349       8.9123
    5350       9.2264
    5351       9.5612
    5352       9.5202
    5353       9.6952
    5354       9.9068
    5355      10.0123
    5356       9.5739
    5357       9.8382
    5358       9.0440
    5359       9.0261
    5360       9.1877
    5361       9.9377
    5362       9.9464
    5363       9.7205
    5364       9.2578
    5365       9.1931
    5366       9.6961
    5367       9.6044
    5368       9.5487
    5369      10.2258
    5370       9.6301
    5371       9.8648
    5372       9.4895
    5373       9.4589
    5374       9.7007
    5375       9.5412
    5376       9.6188
    5377       9.2224
    5378       9.7339
    5379       9.7365
    5380       9.4740
    5381       9.0594
    5382       8.6445
    5383       8.7747
    5384       8.6887
    5385       8.4628
    5386       8.9509
    5387       9.0437
    5388       9.5219
    5389       9.1388
    5390       9.5151
    5391       9.7886
    5392       9.7121
    5393       9.4053
    5394       9.1228
    5395       9.2730
    5396       9.1703
    5397       8.5517
    5398       8.4407
    5399       8.2856
    5400       8.6065
    5401       8.6904
    5402       9.1315
    5403       8.6752
    5404       8.9307
    5405       8.8800
    5406       8.2444
    5407       9.2590
    5408       9.3508
    5409       9.0361
    5410       9.1859
    5411       9.7211
    5412      10.1674
    5413       9.9516
    5414      10.2472
    5415       9.1854
    5416       9.7777
    5417       9.9573
    5418       9.9687
    5419       9.3457
    5420       9.3964
    5421       8.2901
    5422       9.3600
    5423       9.0341
    5424       9.3134
    5425       9.6342
    5426       9.0430
    5427       8.9793
    5428       8.5481
    5429       8.7448
    5430       8.9468
    5431       9.0038
    5432       9.1377
    5433       9.3126
    5434       8.7175
    5435       9.2808
    5436       9.0466
    5437       9.4807
    5438       9.1899
    5439       9.4380
    5440       9.2454
    5441      10.1952
    5442      10.0921
    5443      10.2282
    5444       9.5931
    5445      10.1039
    5446      10.3558
    5447       9.7014
    5448      10.3666
    5449      11.2458
    5450      10.2603
    5451      10.2043
    5452      10.7242
    5453      10.1327
    5454      10.8412
    5455       9.8848
    5456      10.1286
    5457      10.1178
    5458      10.3814
    5459      10.0009
    5460       9.8862
    5461       9.7856
    5462       9.6584
    5463       9.5762
    5464       9.0899
    5465       8.5656
    5466       9.7876
    5467       9.4751
    5468       9.7244
    5469       9.0827
    5470       9.4443
    5471       9.5150
    5472       9.1700
    5473       9.1592
    5474       9.5840
    5475       9.5830
    5476       9.7759
    5477       9.0777
    5478       9.4502
    5479       9.5426
    5480       9.5512
    5481       9.5771
    5482       9.9676
    5483       9.6756
    5484       9.8908
    5485      10.0761
    5486       9.5519
    5487       9.7165
    5488      10.0340
    5489       9.9380
    5490      10.1324
    5491      10.1113
    5492       9.9665
    5493       9.9236
    5494       9.9006
    5495       9.8257
    5496       9.5534
    5497       9.4687
    5498       9.7762
    5499       8.9362
    5500       9.7706
    5501       9.5423
    5502      10.5671
    5503      10.1693
    5504       9.6782
    5505       9.7087
    5506       9.6693
    5507      10.0332
    5508      10.8450
    5509       9.5708
    5510      10.4417
    5511       9.8317
    5512       9.3227
    5513       9.4243
    5514       9.5195
    5515       9.7859
    5516       9.5612
    5517       9.3854
    5518      10.1841
    5519       9.5637
    5520       9.7414
    5521       9.3693
    5522       9.4287
    5523       9.2540
    5524       9.9426
    5525       9.3496
    5526       9.4966
    5527       9.4139
    5528       9.3144
    5529       9.8866
    5530      10.5086
    5531       9.9673
    5532      10.3741
    5533       9.9855
    5534       9.6037
    5535       9.8858
    5536       9.3204
    5537       9.3294
    5538       9.0836
    5539       9.3489
    5540       9.0464
    5541       8.5679
    5542       8.6877
    5543       8.7895
    5544       8.1900
    5545       8.6643
    5546       9.0745
    5547       9.2825
    5548       9.3364
    5549       9.5591
    5550       8.6804
    5551       8.5388
    5552       9.3987
    5553       8.9412
    5554       8.5248
    5555       9.1149
    5556       9.9536
    5557       9.7332
    5558       9.9854
    5559       9.4076
    5560       9.6711
    5561       9.4109
    5562       9.2634
    5563       9.6103
    5564       9.6671
    5565       9.3892
    5566       9.6794
    5567       9.1863
    5568       9.4718
    5569       9.0054
    5570       8.9240
    5571       8.3037
    5572       8.6565
    5573       8.5990
    5574       8.9192
    5575       9.1353
    5576       8.9468
    5577       8.4177
    5578       8.3541
    5579       8.6068
    5580       8.8367
    5581       8.6755
    5582       8.1364
    5583       8.5903
    5584       8.9394
    5585       9.1681
    5586       8.6513
    5587       8.3408
    5588       8.6281
    5589       8.2913
    5590       9.0570
    5591       9.1557
    5592       8.5658
    5593       9.2360
    5594       8.7544
    5595       8.1195
    5596       8.6836
    5597       9.1897
    5598       9.0629
    5599       9.1768
    5600       9.3710
    5601       9.6618
    5602       9.5233
    5603       9.2556
    5604       9.4570
    5605       9.0913
    5606       8.8287
    5607       9.2878
    5608       8.4721
    5609       9.3156
    5610       9.7446
    5611       9.4897
    5612       9.4222
    5613       9.3095
    5614       9.5898
    5615       9.9131
    5616       9.7214
    5617       9.9028
    5618       9.4368
    5619       9.5673
    5620       9.4147
    5621       9.0376
    5622       9.8922
    5623       9.6633
    5624       9.6807
    5625      10.0371
    5626      10.0152
    5627      10.5198
    5628       9.4047
    5629      10.4187
    5630      10.2606
    5631      10.4375
    5632      10.0640
    5633      10.5800
    5634       9.4772
    5635       9.8137
    5636      10.3320
    5637      10.2547
    5638      10.3150
    5639       9.4956
    5640       9.7584
    5641       9.7989
    5642      10.7352
    5643       9.8327
    5644       9.4845
    5645      10.6499
    5646      10.7559
    5647      10.5903
    5648      10.8734
    5649      11.1149
    5650      11.2362
    5651      11.7798
    5652      11.2542
    5653      11.6219
    5654      11.6065
    5655      11.6200
    5656      10.6296
    5657      11.0320
    5658      10.7435
    5659      11.1619
    5660      11.0028
    5661      11.4871
    5662      10.7988
    5663      10.9794
    5664      10.4121
    5665      11.1759
    5666      11.2048
    5667      11.3225
    5668      11.5913
    5669      11.4816
    5670      12.1584
    5671      11.5931
    5672      11.1464
    5673      10.9855
    5674      11.4990
    5675      11.3630
    5676      11.7719
    5677      11.3554
    5678      10.8967
    5679      10.4847
    5680      10.5661
    5681      10.2053
    5682      10.8888
    5683      11.2634
    5684      10.4509
    5685      10.2687
    5686      10.4677
    5687       9.7831
    5688       9.9841
    5689      10.5344
    5690      10.4220
    5691      10.5320
    5692      11.0870
    5693      10.3663
    5694       9.8565
    5695      10.3006
    5696      10.2366
    5697      10.3992
    5698       9.3020
    5699      10.2127
    5700      10.3093
    5701      10.2538
    5702      10.2639
    5703      10.1709
    5704      11.0905
    5705      10.8764
    5706      10.8491
    5707      10.4885
    5708      10.0130
    5709      10.6840
    5710      10.7947
    5711      10.8311
    5712      10.7479
    5713      10.5506
    5714      10.8269
    5715      11.0580
    5716      10.7890
    5717      10.9418
    5718      10.8922
    5719      10.9121
    5720      10.8168
    5721      11.1638
    5722      11.9742
    5723      10.9369
    5724      11.3121
    5725      11.7526
    5726      11.4189
    5727      11.6104
    5728      10.9269
    5729      10.7566
    5730      10.7825
    5731      10.5017
    5732      10.4331
    5733      10.8455
    5734      10.6935
    5735      10.2551
    5736      10.3168
    5737      11.4017
    5738      11.5063
    5739      12.0388
    5740      10.6979
    5741      11.1359
    5742      11.2567
    5743      11.2970
    5744      10.8382
    5745      10.6045
    5746      10.5123
    5747       9.8721
    5748      10.8371
    5749      10.2418
    5750      10.5029
    5751      10.1977
    5752      10.3846
    5753      10.3142
    5754      10.6774
    5755      10.2200
    5756      10.1597
    5757      10.2221
    5758       9.8994
    5759      10.1832
    5760      10.7667
    5761      10.3384
    5762      10.3573
    5763       9.8220
    5764       9.7015
    5765       9.4348
    5766       9.7801
    5767       8.9778
    5768       9.8820
    5769       9.6483
    5770      10.7498
    5771      10.0671
    5772      10.2398
    5773      10.0838
    5774       9.7012
    5775       9.9567
    5776      10.2784
    5777       9.6923
    5778       9.7907
    5779      10.0892
    5780      10.2223
    5781      10.4744
    5782       9.9979
    5783      10.9100
    5784      10.3981
    5785      10.7981
    5786      10.4812
    5787      10.3929
    5788      10.1538
    5789      11.0412
    5790      11.6335
    5791      12.4835
    5792      11.5587
    5793      11.7541
    5794      11.5148
    5795      12.1526
    5796      11.1038
    5797      10.8902
    5798      11.5320
    5799      10.6369
    5800      12.2645
    5801      12.1105
    5802      12.2766
    5803      12.0740
    5804      12.5210
    5805      12.2846
    5806      12.3602
    5807      12.4083
    5808      12.9972
    5809      12.5836
    5810      11.8284
    5811      12.2964
    5812      12.2155
    5813      12.7807
    5814      11.7145
    5815      12.5892
    5816      11.4424
    5817      12.1639
    5818      12.0867
    5819      12.1722
    5820      11.8979
    5821      12.0728
    5822      11.8336
    5823      12.1084
    5824      11.4968
    5825      11.4298
    5826      11.3565
    5827      11.7378
    5828      11.8063
    5829      11.7798
    5830      11.0276
    5831      11.5912
    5832      11.5735
    5833      11.4437
    5834      11.1846
    5835      11.1634
    5836      11.3423
    5837      10.8920
    5838      11.0355
    5839      11.2191
    5840      10.8675
    5841      11.0925
    5842      11.2011
    5843      10.7327
    5844      10.7238
    5845      10.7230
    5846      10.2848
    5847      11.0818
    5848      10.9728
    5849      11.1578
    5850      10.8017
    5851      10.2964
    5852      10.5782
    5853      10.3448
    5854      10.5032
    5855      10.2852
    5856      10.1625
    5857      10.6225
    5858      10.7074
    5859      10.7821
    5860       9.8440
    5861      11.1088
    5862      10.2889
    5863      10.5580
    5864       9.9942
    5865      10.6219
    5866      10.3918
    5867      10.6513
    5868      10.8228
    5869      10.2218
    5870       9.8381
    5871       9.7443
    5872       9.8993
    5873       9.6070
    5874       9.7325
    5875       9.4636
    5876      10.1832
    5877      10.8680
    5878      10.7373
    5879      10.7024
    5880      11.0090
    5881      10.3974
    5882      10.6496
    5883      10.7202
    5884      10.7050
    5885      10.7731
    5886      10.8452
    5887      10.8784
    5888      10.6216
    5889      10.4164
    5890      10.1246
    5891      10.1287
    5892      10.3933
    5893      10.2803
    5894      10.5236
    5895      10.9138
    5896      10.6784
    5897      10.7311
    5898      10.5447
    5899      10.5262
    5900      10.5034
    5901      10.8984
    5902      10.4241
    5903      10.2684
    5904      10.4737
    5905      10.4279
    5906      11.5248
    5907      11.0695
    5908      10.1520
    5909      10.1296
    5910       9.9970
    5911      10.0605
    5912       9.9671
    5913      11.0217
    5914      10.3227
    5915       9.9962
    5916       9.6206
    5917      10.2152
    5918      10.3159
    5919      10.3759
    5920      10.3444
    5921      10.2014
    5922      10.4612
    5923       9.4863
    5924       9.4733
    5925       9.3297
    5926      10.1960
    5927      10.5824
    5928      10.9664
    5929       9.9302
    5930      10.4185
    5931      10.8724
    5932      10.2427
    5933      10.2188
    5934      10.9538
    5935      10.9467
    5936      10.8014
    5937      10.5421
    5938      10.2573
    5939       9.9284
    5940       9.6505
    5941       9.6622
    5942       9.8814
    5943      10.2049
    5944       9.6710
    5945       9.4101
    5946      10.2413
    5947      10.6045
    5948      10.7716
    5949      10.3165
    5950      10.2242
    5951      10.9652
    5952      10.0854
    5953      10.7991
    5954      10.3183
    5955      10.7531
    5956      10.2177
    5957       9.8729
    5958      10.2692
    5959       9.7625
    5960      10.1648
    5961      10.0903
    5962      10.3234
    5963      10.5341
    5964      10.1873
    5965      10.8939
    5966      11.0811
    5967      10.5445
    5968      10.4854
    5969      10.2371
    5970       9.9402
    5971      10.1248
    5972      10.4872
    5973      10.2069
    5974      10.6956
    5975      10.8748
    5976      10.7447
    5977      10.6692
    5978      10.8622
    5979      11.1115
    5980      10.9295
    5981      10.7218
    5982      10.2095
    5983      10.3200
    5984      10.4982
    5985      10.3567
    5986      10.8104
    5987      11.0610
    5988      10.7851
    5989      10.6406
    5990      10.5209
    5991      10.6886
    5992      10.6007
    5993      10.3339
    5994      10.2769
    5995      10.3367
    5996       9.6902
    5997       9.8818
    5998       9.2097
    5999       9.9829
    6000      10.1483
    6001      10.0407
    6002      10.2704
    6003      10.1224
    6004      10.4092
    6005      10.1723
    6006      10.4446
    6007      10.1327
    6008      10.7962
    6009      10.6933
    6010      10.0600
    6011      10.7760
    6012      10.0619
    6013      10.7056
    6014      10.5661
    6015       9.9526
    6016       9.7489
    6017       9.7999
    6018      11.1598
    6019      11.2423
    6020      10.9636
    6021      10.6901
    6022      10.4014
    6023      10.0505
    6024      10.8320
    6025      11.2725
    6026      10.8253
    6027      11.7027
    6028      10.7513
    6029      11.2732
    6030      11.4672
    6031      10.7865
    6032      10.7710
    6033      10.6577
    6034      10.4889
    6035      10.3526
    6036       9.6968
    6037      10.3518
    6038      10.2239
    6039      10.5336
    6040       9.8331
    6041      10.3851
    6042       9.9144
    6043      10.3576
    6044      10.2504
    6045       9.4184
    6046       9.6717
    6047      10.1400
    6048       9.1638
    6049      10.0327
    6050      10.0497
    6051      10.3979
    6052      10.1015
    6053       9.3566
    6054       9.4638
    6055       9.4992
    6056       9.5113
    6057       9.4074
    6058      10.1187
    6059       8.8002
    6060       9.0407
    6061       8.9254
    6062       9.0320
    6063       9.6111
    6064       9.7805
    6065       9.8082
    6066       9.3423
    6067       9.7487
    6068       9.2630
    6069       9.3900
    6070       9.4882
    6071       9.7259
    6072      10.1271
    6073       9.8133
    6074      10.1771
    6075       9.9201
    6076       9.9813
    6077       9.5774
    6078       9.8152
    6079       9.3979
    6080      10.3572
    6081      10.6489
    6082       9.9127
    6083       9.9837
    6084       9.5835
    6085      10.0322
    6086      10.5312
    6087       9.8233
    6088      10.2716
    6089       9.9480
    6090       9.4571
    6091       9.6234
    6092      10.0237
    6093       9.8473
    6094      10.2271
    6095      10.4104
    6096      10.4002
    6097      10.7610
    6098       9.7308
    6099      10.7091
    6100      10.1379
    6101      10.5203
    6102      10.8922
    6103      10.7727
    6104      10.6879
    6105      10.4222
    6106      10.5730
    6107       9.8522
    6108      10.4726
    6109      10.2854
    6110      10.8912
    6111      10.5183
    6112      11.4513
    6113      10.9620
    6114      11.1881
    6115      11.7833
    6116      11.1402
    6117      11.2186
    6118      11.0007
    6119      11.3815
    6120      11.3972
    6121      12.0491
    6122      11.3660
    6123      11.1503
    6124      11.2306
    6125      11.7667
    6126      11.4206
    6127      11.3448
    6128      11.1726
    6129      11.3099
    6130      11.3533
    6131      11.2711
    6132      11.3350
    6133      11.2531
    6134      11.3407
    6135      11.3855
    6136      11.5232
    6137      11.1879
    6138      11.4201
    6139      11.7796
    6140      11.2936
    6141      11.0609
    6142      11.1999
    6143      11.3205
    6144      10.3699
    6145      11.2261
    6146      11.2102
    6147      11.6310
    6148      10.7753
    6149      11.2097
    6150      11.6175
    6151      11.7040
    6152      11.5900
    6153      11.4026
    6154      11.3049
    6155      10.9627
    6156      11.3180
    6157      10.7957
    6158      10.4960
    6159      11.6407
    6160      11.5038
    6161      10.6146
    6162      10.7107
    6163      10.6260
    6164      10.6351
    6165      10.7381
    6166      10.2849
    6167      10.5427
    6168      10.9670
    6169      10.7913
    6170      11.2747
    6171      11.0594
    6172      10.9649
    6173      11.2138
    6174      11.2577
    6175      10.8210
    6176      10.8128
    6177      10.8010
    6178      10.6824
    6179      10.8466
    6180      10.8600
    6181      10.6021
    6182      10.6444
    6183      10.6152
    6184      10.8440
    6185      10.4345
    6186      10.0124
    6187      10.4690
    6188      10.3995
    6189      10.3351
    6190       9.8882
    6191      10.5083
    6192      10.3202
    6193      10.8428
    6194      10.5906
    6195      10.7859
    6196      10.2989
    6197      10.8084
    6198      10.4588
    6199      11.1101
    6200      11.1807
    6201      10.8638
    6202      10.0075
    6203      10.5680
    6204      10.0049
    6205       9.8807
    6206      10.1737
    6207      10.7805
    6208      10.8733
    6209      10.6578
    6210      11.0289
    6211      10.2859
    6212      10.2355
    6213      10.1547
    6214      10.7012
    6215      10.1592
    6216      10.6678
    6217      10.7178
    6218      10.7740
    6219      10.5411
    6220      10.5967
    6221      11.3002
    6222      11.1408
    6223      10.9982
    6224      11.2546
    6225      11.0505
    6226      10.9286
    6227      10.8391
    6228      11.0576
    6229      11.2568
    6230      11.2938
    6231      11.3828
    6232      10.8944
    6233      10.9269
    6234      10.9378
    6235      11.2329
    6236      10.8667
    6237      11.3614
    6238      10.3021
    6239      11.2511
    6240      10.9850
    6241      11.2890
    6242      10.5913
    6243      11.4479
    6244      11.1283
    6245      11.0172
    6246      10.6853
    6247       9.9485
    6248      10.3207
    6249      11.3070
    6250      11.3301
    6251      10.7740
    6252      10.4683
    6253      11.3684
    6254      11.7548
    6255      11.4113
    6256      11.2889
    6257      12.0973
    6258      11.7145
    6259      12.0834
    6260      12.3480
    6261      12.9053
    6262      13.8236
    6263      13.8828
    6264      13.1916
    6265      13.5843
    6266      12.6053
    6267      13.4542
    6268      13.3636
    6269      13.2443
    6270      13.0065
    6271      13.0462
    6272      13.1715
    6273      13.0845
    6274      12.6833
    6275      12.2661
    6276      13.8604
    6277      13.3798
    6278      13.1428
    6279      12.4715
    6280      12.5515
    6281      12.8282
    6282      13.0367
    6283      13.0119
    6284      13.1869
    6285      13.2513
    6286      13.7454
    6287      13.1188
    6288      13.3749
    6289      12.2757
    6290      12.6612
    6291      12.1186
    6292      12.7372
    6293      12.9599
    6294      13.2264
    6295      12.4613
    6296      12.4378
    6297      12.2487
    6298      12.6609
    6299      13.1753
    6300      13.1146
    6301      13.5598
    6302      13.2574
    6303      13.8337
    6304      13.0536
    6305      13.2572
    6306      12.1677
    6307      12.8585
    6308      12.3928
    6309      12.0921
    6310      12.0314
    6311      11.9814
    6312      12.7851
    6313      12.4707
    6314      12.4069
    6315      11.9349
    6316      12.2975
    6317      12.3342
    6318      12.5846
    6319      11.9784
    6320      11.3853
    6321      11.7620
    6322      11.5915
    6323      12.2037
    6324      11.7966
    6325      11.5233
    6326      11.1462
    6327      11.1078
    6328      11.2791
    6329      12.0598
    6330      11.0972
    6331      11.7176
    6332      12.0691
    6333      11.9182
    6334      12.7537
    6335      11.9380
    6336      12.5812
    6337      12.1328
    6338      12.3474
    6339      12.4483
    6340      11.5739
    6341      11.8843
    6342      12.0990
    6343      12.0531
    6344      12.8093
    6345      12.0712
    6346      12.6960
    6347      12.4484
    6348      12.0826
    6349      12.1631
    6350      12.3489
    6351      12.2910
    6352      11.7757
    6353      12.1196
    6354      11.8749
    6355      12.0212
    6356      11.5836
    6357      12.0605
    6358      12.1452
    6359      11.9368
    6360      12.0084
    6361      12.2791
    6362      12.5610
    6363      12.9459
    6364      12.9192
    6365      12.1465
    6366      12.4686
    6367      12.6380
    6368      12.7512
    6369      13.2185
    6370      12.8188
    6371      13.1261
    6372      13.8147
    6373      12.9269
    6374      13.4966
    6375      13.2931
    6376      13.0841
    6377      13.4610
    6378      13.2274
    6379      13.8043
    6380      13.5323
    6381      12.8378
    6382      13.6563
    6383      13.1360
    6384      13.1602
    6385      13.2758
    6386      13.9581
    6387      12.9858
    6388      14.2327
    6389      13.3936
    6390      13.3432
    6391      12.8628
    6392      13.3691
    6393      12.8916
    6394      12.2973
    6395      12.2455
    6396      12.2174
    6397      12.3211
    6398      12.4480
    6399      11.8172
    6400      11.7738
    6401      11.6914
    6402      11.8445
    6403      12.0888
    6404      11.8623
    6405      12.1793
    6406      11.7038
    6407      11.5022
    6408      11.5077
    6409      10.2216
    6410      10.7176
    6411      10.5464
    6412      11.5871
    6413      11.3348
    6414      11.2399
    6415      10.9412
    6416      11.3218
    6417      11.5734
    6418      11.2304
    6419      10.6278
    6420      10.8347
    6421      10.9455
    6422      11.0694
    6423      11.5703
    6424      11.3320
    6425      11.1503
    6426      11.2932
    6427      11.6653
    6428      11.3688
    6429      12.0166
    6430      11.7149
    6431      11.4492
    6432      11.4450
    6433      11.8163
    6434      11.0463
    6435      11.3090
    6436      11.4810
    6437      10.7629
    6438      10.7645
    6439      11.0033
    6440      11.3384
    6441      10.8482
    6442      11.2678
    6443       9.8011
    6444      10.1983
    6445      10.2563
    6446       9.7315
    6447       9.6335
    6448      10.6211
    6449      10.5721
    6450      10.2563
    6451      10.5280
    6452      10.6109
    6453       9.9001
    6454      10.2694
    6455      10.3177
    6456      10.0883
    6457       9.7094
    6458       9.8765
    6459       9.0857
    6460       9.5172
    6461       9.8361
    6462       9.9556
    6463      10.0428
    6464       9.7969
    6465       9.9419
    6466      10.5218
    6467       9.4901
    6468       9.8467
    6469      10.3760
    6470       9.7265
    6471       9.9762
    6472      10.0990
    6473      10.1201
    6474      10.0581
    6475      10.1084
    6476      10.0069
    6477       9.7825
    6478       9.9385
    6479      10.0398
    6480       9.8628
    6481      10.8478
    6482      10.7325
    6483      10.2572
    6484      11.2034
    6485      10.5650
    6486      10.8998
    6487      10.9742
    6488      10.7563
    6489      11.4727
    6490      10.2580
    6491       9.9256
    6492      10.4414
    6493      10.2607
    6494       9.3900
    6495       9.5046
    6496       9.6296
    6497       9.6319
    6498       9.6757
    6499       9.9028
    6500      10.9907
    6501       9.7543
    6502      10.3978
    6503      10.3960
    6504      10.2789
    6505       9.9500
    6506       9.6116
    6507       9.3577
    6508      10.1860
    6509       9.6576
    6510       9.9637
    6511      10.0902
    6512      10.1122
    6513      10.5475
    6514      11.2108
    6515      10.2147
    6516       9.9068
    6517      10.0037
    6518       9.2534
    6519       9.9425
    6520       9.7574
    6521       9.9865
    6522      10.5294
    6523       9.2553
    6524      10.1817
    6525       9.6639
    6526       9.6940
    6527      10.1395
    6528       9.7805
    6529       9.3161
    6530      10.7426
    6531       9.1644
    6532       9.2242
    6533      10.1506
    6534       9.6322
    6535       9.8230
    6536      10.0481
    6537       9.1752
    6538      10.6139
    6539       9.7030
    6540      10.6460
    6541      10.0792
    6542      10.2016
    6543      10.6332
    6544      10.4125
    6545      10.7436
    6546      11.1100
    6547      10.4300
    6548      10.9168
    6549      11.4061
    6550      11.3603
    6551      10.6996
    6552      10.1929
    6553      10.4299
    6554      10.2870
    6555      10.6910
    6556      10.3116
    6557      10.3695
    6558       9.9202
    6559       9.5717
    6560       8.9869
    6561       9.7274
    6562       9.1096
    6563       9.3912
    6564       9.4280
    6565       9.6205
    6566       9.8550
    6567       9.9923
    6568       9.4071
    6569      10.2286
    6570      10.5696
    6571      10.5088
    6572       9.8963
    6573      10.0095
    6574      10.6875
    6575      10.4333
    6576       9.8416
    6577       9.6502
    6578       9.8341
    6579      10.2106
    6580      10.4705
    6581      10.7738
    6582      10.9163
    6583      10.4571
    6584      10.4488
    6585      10.3979
    6586      10.1026
    6587      10.2564
    6588      10.4960
    6589      10.3498
    6590      10.4561
    6591      10.6639
    6592      10.1288
    6593      11.0942
    6594      10.6073
    6595      10.7923
    6596      10.5216
    6597      10.3615
    6598      10.2206
    6599      10.0894
    6600       9.9480
    6601       9.7676
    6602       9.9222
    6603       9.4024
    6604       9.7387
    6605       9.4653
    6606       9.1091
    6607      10.3224
    6608      10.2134
    6609      10.2876
    6610      10.5029
    6611      10.6220
    6612      10.8477
    6613      11.1386
    6614      10.5863
    6615      11.7633
    6616      10.9287
    6617      11.4824
    6618      11.3289
    6619      11.6499
    6620      11.4568
    6621      11.1338
    6622      10.8450
    6623      10.8364
    6624      11.2518
    6625      10.6024
    6626      10.4470
    6627      10.0740
    6628      10.3681
    6629      10.6526
    6630      11.3169
    6631      10.8315
    6632      10.6372
    6633      10.9526
    6634      10.2442
    6635      10.9908
    6636      10.2114
    6637      10.9578
    6638      11.5466
    6639      11.0848
    6640      10.9285
    6641      10.3904
    6642      10.6313
    6643      10.1303
    6644      10.2892
    6645      10.3457
    6646      10.3720
    6647      11.0486
    6648      10.9511
    6649      10.3997
    6650      11.0789
    6651      10.8931
    6652      11.2774
    6653      10.6185
    6654      11.4185
    6655      10.5406
    6656      11.1187
    6657      11.6848
    6658      11.2206
    6659      11.0291
    6660      11.7027
    6661      11.4562
    6662      11.0267
    6663      10.8363
    6664      10.4193
    6665      10.3334
    6666      10.9815
    6667      10.8576
    6668      10.6663
    6669      10.4542
    6670      10.6672
    6671      10.8215
    6672      10.3897
    6673      10.5547
    6674      11.3735
    6675      10.6533
    6676      10.4349
    6677      11.3636
    6678      12.0472
    6679      11.8912
    6680      11.6575
    6681      10.7446
    6682      10.2615
    6683      10.8353
    6684      11.3605
    6685      10.8229
    6686      11.3435
    6687      11.8648
    6688      11.9069
    6689      11.7827
    6690      10.9964
    6691      11.9331
    6692      11.8498
    6693      11.3550
    6694      11.0457
    6695      11.2129
    6696      11.2621
    6697      10.6537
    6698      10.3271
    6699      10.5887
    6700      10.9792
    6701      10.3918
    6702      10.8525
    6703      10.9854
    6704      11.2042
    6705      10.8724
    6706      11.7417
    6707      11.1189
    6708      10.7866
    6709      11.2711
    6710      10.9503
    6711      11.4129
    6712      11.6178
    6713      11.8293
    6714      10.9688
    6715      10.7424
    6716      10.6080
    6717      11.0803
    6718      11.8163
    6719      11.4303
    6720      10.8686
    6721      10.9540
    6722      10.4807
    6723      10.4156
    6724      10.3249
    6725       9.7920
    6726      10.2426
    6727      10.3629
    6728      11.0753
    6729      10.6412
    6730      11.7063
    6731      11.1089
    6732      10.8326
    6733      10.8962
    6734      10.8432
    6735      10.3073
    6736      10.3422
    6737      10.0255
    6738      10.4665
    6739      10.5174
    6740      10.7704
    6741      10.8417
    6742      10.9888
    6743      11.8277
    6744      11.4172
    6745      10.4748
    6746      10.8615
    6747      10.0102
    6748      10.5998
    6749      10.4217
    6750      10.6070
    6751      10.7170
    6752      10.4679
    6753      10.5518
    6754      10.3003
    6755      10.7436
    6756      10.4797
    6757      10.6504
    6758      10.7148
    6759      10.3630
    6760      10.3482
    6761      10.2164
    6762      10.5833
    6763      10.4861
    6764      10.8679
    6765      10.6656
    6766      10.9574
    6767      10.7480
    6768      11.0745
    6769      11.4412
    6770      11.6316
    6771      11.4290
    6772      11.1000
    6773      11.3106
    6774      12.0478
    6775      12.0455
    6776      11.8389
    6777      11.6099
    6778      10.8388
    6779      11.2196
    6780      10.6897
    6781      10.7359
    6782      10.6834
    6783      11.1176
    6784      11.2194
    6785      10.7875
    6786      10.9367
    6787      10.5235
    6788      10.3280
    6789      10.3099
    6790      10.6685
    6791      10.0810
    6792      10.5786
    6793      10.6051
    6794      10.6334
    6795      10.9822
    6796      10.5907
    6797      10.0096
    6798      10.4337
    6799       9.5525
    6800       9.8951
    6801       9.9394
    6802       9.6572
    6803       9.4421
    6804       9.8153
    6805       9.6049
    6806       9.7126
    6807       9.5220
    6808       9.6529
    6809       9.3253
    6810       9.6960
    6811      10.5734
    6812       9.7339
    6813       9.3832
    6814       9.6443
    6815       9.7183
    6816       9.4863
    6817       9.1566
    6818       9.0101
    6819       8.3295
    6820       8.9210
    6821       8.7705
    6822       8.7061
    6823       8.3714
    6824       8.4881
    6825       8.7918
    6826       8.5003
    6827       8.6014
    6828       8.9112
    6829       8.8216
    6830       8.9536
    6831       9.1157
    6832       9.1630
    6833       9.2228
    6834       8.3242
    6835       9.2657
    6836       9.5033
    6837       9.5608
    6838       9.5243
    6839       8.9492
    6840       8.9736
    6841       9.2570
    6842       9.3193
    6843       9.6043
    6844       9.4232
    6845       9.6167
    6846       9.1081
    6847       9.0427
    6848       8.9070
    6849       9.0987
    6850       8.7126
    6851       9.2159
    6852       9.6348
    6853       9.1320
    6854       9.0909
    6855       9.0893
    6856       9.4563
    6857       9.6923
    6858       9.5846
    6859       9.0561
    6860       9.9352
    6861       8.8659
    6862       9.1361
    6863       9.4870
    6864       9.3190
    6865       9.1122
    6866       9.5834
    6867       9.0374
    6868       9.6143
    6869       9.4350
    6870       9.0521
    6871       9.1028
    6872       9.4468
    6873       9.5472
    6874       9.5022
    6875       9.5097
    6876       9.1741
    6877       8.4805
    6878       9.0816
    6879       9.4212
    6880       9.6975
    6881       9.4763
    6882       9.4432
    6883       9.8743
    6884       9.1057
    6885       9.3474
    6886       9.0946
    6887       9.2188
    6888       8.6798
    6889       8.9109
    6890       8.4006
    6891       9.2527
    6892       8.7139
    6893       8.9072
    6894       8.7066
    6895       8.5827
    6896       9.2649
    6897       9.2937
    6898       9.2664
    6899       9.2687
    6900       9.1301
    6901       9.3035
    6902      10.2250
    6903       9.5232
    6904       8.5619
    6905       9.2844
    6906       9.6044
    6907       9.3122
    6908       9.0524
    6909       9.0406
    6910       9.4690
    6911       8.8602
    6912       9.9521
    6913       9.9492
    6914       8.9698
    6915       9.8795
    6916      10.7206
    6917      10.0023
    6918       9.4456
    6919       9.8678
    6920       9.3823
    6921       9.3240
    6922       9.5185
    6923       9.1536
    6924       9.4369
    6925       9.1050
    6926       8.9555
    6927       9.3765
    6928       9.2139
    6929       9.0087
    6930       9.0151
    6931       9.4536
    6932      10.0303
    6933       9.8150
    6934       9.5138
    6935       9.0715
    6936       9.6493
    6937      10.8285
    6938      10.0481
    6939      10.0097
    6940       9.6264
    6941       9.1839
    6942       9.3951
    6943       9.5664
    6944       8.8541
    6945       8.8884
    6946       8.7036
    6947       8.8178
    6948       9.0132
    6949       8.9816
    6950       8.8441
    6951       8.1820
    6952       8.3212
    6953       8.7146
    6954       8.7217
    6955       8.8397
    6956       8.0170
    6957       8.5222
    6958       8.6178
    6959       8.6296
    6960       9.0145
    6961       8.8043
    6962       9.2786
    6963       8.9294
    6964       9.5158
    6965       8.9042
    6966       9.3263
    6967       9.3795
    6968       9.4623
    6969       9.2864
    6970       9.4407
    6971       9.9475
    6972      10.0465
    6973       9.3317
    6974       9.3409
    6975       8.9195
    6976       8.7554
    6977       9.0391
    6978       9.5394
    6979       9.1314
    6980       9.4443
    6981       8.8051
    6982       9.5549
    6983       8.9199
    6984       8.5842
    6985       8.8553
    6986       9.1828
    6987       8.8046
    6988       8.9352
    6989       8.4375
    6990       8.9983
    6991       8.8430
    6992       9.0916
    6993       8.6264
    6994       9.1785
    6995       9.3174
    6996       9.1393
    6997       9.7228
    6998       9.1488
    6999       9.3414
    7000       9.4421
    7001       9.7645
    7002       9.2363
    7003       9.2806
    7004       9.6287
    7005       9.1457
    7006       8.6779
    7007       9.2627
    7008       8.9628
    7009       8.6878
    7010       9.2964
    7011       9.0093
    7012       9.5710
    7013       8.7840
    7014       9.2867
    7015       9.2965
    7016       9.1295
    7017       9.9972
    7018       9.5822
    7019       9.3859
    7020       8.9675
    7021       9.1599
    7022       9.6997
    7023       9.9748
    7024       8.9549
    7025       9.3906
    7026       9.2582
    7027       9.4610
    7028       9.1180
    7029       8.8361
    7030       9.7180
    7031       8.6812
    7032       8.7235
    7033       9.5626
    7034       9.8751
    7035      10.0022
    7036       9.7263
    7037      10.2607
    7038       9.5611
    7039       9.9197
    7040       9.8859
    7041       9.7409
    7042       9.0676
    7043       8.6634
    7044       8.7835
    7045       8.9674
    7046       8.6677
    7047       9.1863
    7048       9.1274
    7049       9.4787
    7050       9.1041
    7051       9.2053
    7052       9.3298
    7053       8.9584
    7054       8.9327
    7055       9.0339
    7056       9.6082
    7057       9.3224
    7058       9.6373
    7059       9.4803
    7060       9.5439
    7061       9.3202
    7062      10.2205
    7063       9.9869
    7064       9.6215
    7065       9.4676
    7066       9.9544
    7067      10.1037
    7068       9.5927
    7069      10.2991
    7070      10.0067
    7071       9.6528
    7072      10.2012
    7073       9.3307
    7074       8.9520
    7075       9.2312
    7076      10.1009
    7077      10.1945
    7078      10.5675
    7079      10.6792
    7080      10.4585
    7081       9.7019
    7082      10.3176
    7083      10.2371
    7084       9.1598
    7085       9.0398
    7086       9.6342
    7087       8.9397
    7088       9.9495
    7089      10.0095
    7090      10.2838
    7091      10.2616
    7092      10.1088
    7093      10.2995
    7094      10.2618
    7095      10.3029
    7096       9.6183
    7097       9.9514
    7098      10.2344
    7099       9.9811
    7100       9.8267
    7101       9.9554
    7102      10.1357
    7103      10.6295
    7104       9.6793
    7105       9.9266
    7106      10.2429
    7107       9.6912
    7108      10.5497
    7109      10.6421
    7110      11.3687
    7111      10.5111
    7112      10.7682
    7113      10.5074
    7114      10.6284
    7115      10.6109
    7116      10.6315
    7117       9.8112
    7118      10.0981
    7119      10.2590
    7120      10.0065
    7121       9.4776
    7122       9.8899
    7123       9.8030
    7124      10.2825
    7125       9.9716
    7126      10.0105
    7127       9.6369
    7128      10.0499
    7129      10.5306
    7130      10.0041
    7131       9.9502
    7132      10.8288
    7133       9.9892
    7134      10.2554
    7135       9.9323
    7136       9.7876
    7137       9.7096
    7138      10.0441
    7139      10.2506
    7140      11.0068
    7141      10.8858
    7142      10.0741
    7143      10.8806
    7144      10.6751
    7145      10.9926
    7146      11.2566
    7147      11.3745
    7148      11.4716
    7149      11.5276
    7150      11.3899
    7151      11.1721
    7152      11.2297
    7153      11.1021
    7154      11.5613
    7155      11.0363
    7156      11.3171
    7157      11.0696
    7158      11.0525
    7159      11.4448
    7160      10.5791
    7161      10.9239
    7162      10.9109
    7163      10.4640
    7164      11.4064
    7165      11.4244
    7166      11.0850
    7167      10.7546
    7168      10.6248
    7169      10.6425
    7170      10.3992
    7171      10.7478
    7172      11.0321
    7173      10.7178
    7174      11.1289
    7175      10.8804
    7176      10.7676
    7177      10.0312
    7178       9.1950
    7179       9.5547
    7180      10.2354
    7181      10.3006
    7182       9.7981
    7183       9.5369
    7184       9.9063
    7185       9.4973
    7186      10.1055
    7187       9.4331
    7188       9.0311
    7189       9.6967
    7190       9.2831
    7191       8.8557
    7192       9.3915
    7193       9.5035
    7194       9.1169
    7195       9.2594
    7196       9.3438
    7197       9.0812
    7198       9.3743
    7199       9.2393
    7200       9.1907
    7201       9.3290
    7202       9.1744
    7203       9.0661
    7204       9.3881
    7205       9.1656
    7206       9.1614
    7207       9.0265
    7208       9.1357
    7209       9.6162
    7210       9.1528
    7211       9.2775
    7212       9.2735
    7213       8.9525
    7214       9.1651
    7215       9.2558
    7216       8.5211
    7217       8.5829
    7218       8.4394
    7219       7.8070
    7220       8.1287
    7221       8.5674
    7222       8.9455
    7223       8.5564
    7224       9.1745
    7225       8.7932
    7226       8.8906
    7227       8.4488
    7228       8.6275
    7229       8.7968
    7230       9.4335
    7231       9.0829
    7232       9.4616
    7233       9.6776
    7234       9.2313
    7235       9.6103
    7236       9.5621
    7237       9.2146
    7238       9.4371
    7239       9.1925
    7240       9.1518
    7241       9.6714
    7242       9.0178
    7243       8.8797
    7244       8.9210
    7245       8.6741
    7246       8.2490
    7247       8.7146
    7248       8.0510
    7249       8.7174
    7250       8.7399
    7251       8.5193
    7252       9.5657
    7253       8.9937
    7254       8.8502
    7255       9.0012
    7256       8.2006
    7257       8.5324
    7258       8.3851
    7259       8.7592
    7260       8.4331
    7261       7.7740
    7262       8.8426
    7263       8.3975
    7264       8.0096
    7265       7.7132
    7266       7.4562
    7267       8.3084
    7268       7.4548
    7269       8.5841
    7270       7.4739
    7271       9.1802
    7272       9.0813
    7273       9.5529
    7274       8.7464
    7275       8.3615
    7276       9.0596
    7277       8.5053
    7278       8.3210
    7279       8.3779
    7280       7.7662
    7281       9.0439
    7282       8.7536
    7283       8.7573
    7284       8.7041
    7285       8.1759
    7286       7.7810
    7287       7.6150
    7288       7.5093
    7289       7.4530
    7290       7.7101
    7291       7.8809
    7292       7.4096
    7293       7.4795
    7294       6.9530
    7295       7.0646
    7296       7.2762
    7297       7.7485
    7298       7.6837
    7299       7.7973
    7300       8.2810
    7301       7.8216
    7302       7.2359
    7303       7.4792
    7304       7.3096
    7305       7.4934
    7306       7.0857
    7307       7.2139
    7308       7.6820
    7309       7.9243
    7310       7.9118
    7311       7.7107
    7312       8.0156
    7313       7.1990
    7314       8.0395
    7315       7.2033
    7316       7.3462
    7317       7.3036
    7318       7.3109
    7319       7.3799
    7320       7.2273
    7321       7.5562
    7322       7.1881
    7323       7.1448
    7324       6.7433
    7325       7.1105
    7326       6.9953
    7327       7.3949
    7328       7.0661
    7329       7.1176
    7330       7.2162
    7331       7.0875
    7332       7.3200
    7333       6.9742
    7334       7.1021
    7335       7.2182
    7336       7.4828
    7337       6.8311
    7338       6.7958
    7339       6.4556
    7340       7.1270
    7341       6.9350
    7342       6.1741
    7343       6.4128
    7344       6.8487
    7345       6.8365
    7346       7.3058
    7347       6.9025
    7348       6.8757
    7349       7.8257
    7350       7.6630
    7351       7.6062
    7352       7.7107
    7353       7.6034
    7354       8.3706
    7355       7.8881
    7356       7.6166
    7357       7.9570
    7358       8.3757
    7359       7.6224
    7360       7.3793
    7361       8.3069
    7362       8.2840
    7363       8.0465
    7364       8.1257
    7365       8.3484
    7366       8.7707
    7367       8.6825
    7368       8.7757
    7369       8.7589
    7370       8.4091
    7371       8.0796
    7372       8.1508
    7373       8.4764
    7374       8.3914
    7375       8.8238
    7376       7.9278
    7377       7.9776
    7378       8.5782
    7379       8.3260
    7380       8.6586
    7381       8.0020
    7382       8.0099
    7383       8.3759
    7384       7.9495
    7385       8.1146
    7386       7.8249
    7387       7.7489
    7388       7.9959
    7389       7.6272
    7390       7.6272
    7391       7.6351
    7392       7.8149
    7393       7.4595
    7394       7.7751
    7395       7.9268
    7396       7.9157
    7397       8.3821
    7398       8.2123
    7399       8.0836
    7400       8.0419
    7401       7.7584
    7402       7.9781
    7403       7.6817
    7404       8.4923
    7405       8.3996
    7406       8.0871
    7407       7.7565
    7408       7.9052
    7409       8.3025
    7410       8.5961
    7411       8.0733
    7412       8.4750
    7413       7.9854
    7414       7.6799
    7415       8.5787
    7416       8.5681
    7417       8.1089
    7418       8.2109
    7419       8.1758
    7420       8.0990
    7421       8.4428
    7422       7.9963
    7423       7.8389
    7424       7.4584
    7425       7.4674
    7426       7.8174
    7427       7.5527
    7428       7.7890
    7429       7.4152
    7430       7.5834
    7431       7.4993
    7432       7.6655
    7433       6.5451
    7434       7.3908
    7435       7.4198
    7436       7.5737
    7437       7.2572
    7438       7.0425
    7439       7.0962
    7440       7.1075
    7441       7.1110
    7442       8.2410
    7443       7.7194
    7444       7.2526
    7445       8.0997
    7446       7.6331
    7447       7.7963
    7448       7.6622
    7449       7.7621
    7450       7.0513
    7451       7.8432
    7452       7.5077
    7453       7.7286
    7454       6.8649
    7455       7.3320
    7456       6.9229
    7457       6.7973
    7458       7.1283
    7459       6.3961
    7460       7.2630
    7461       6.7197
    7462       6.4486
    7463       6.7269
    7464       7.1885
    7465       6.9054
    7466       6.8862
    7467       6.6822
    7468       7.2716
    7469       7.2292
    7470       6.9662
    7471       6.8015
    7472       6.6145
    7473       6.5467
    7474       7.3390
    7475       6.5733
    7476       7.0542
    7477       7.0671
    7478       6.3608
    7479       7.6264
    7480       6.4359
    7481       7.1507
    7482       7.4999
    7483       6.5977
    7484       6.6980
    7485       6.3515
    7486       6.9516
    7487       6.9488
    7488       7.1290
    7489       6.5115
    7490       7.0265
    7491       7.3771
    7492       7.2994
    7493       7.6853
    7494       7.5358
    7495       7.5914
    7496       7.6597
    7497       7.5388
    7498       7.5009
    7499       7.6712
    7500       7.3887
    7501       7.2779
    7502       6.9019
    7503       7.4270
    7504       6.9862
    7505       7.7252
    7506       7.0870
    7507       6.5944
    7508       7.1314
    7509       6.6111
    7510       7.4787
    7511       7.3731
    7512       7.0439
    7513       7.1863
    7514       7.5778
    7515       7.5066
    7516       7.7104
    7517       7.9505
    7518       7.4127
    7519       8.1799
    7520       7.7728
    7521       8.4353
    7522       7.8594
    7523       7.8294
    7524       8.4472
    7525       7.9328
    7526       8.0768
    7527       6.8461
    7528       6.8113
    7529       6.6476
    7530       7.1738
    7531       6.2007
    7532       6.6928
    7533       7.0093
    7534       7.0461
    7535       6.6924
    7536       7.1541
    7537       6.7359
    7538       6.8773
    7539       6.4514
    7540       6.6489
    7541       6.9109
    7542       7.2260
    7543       7.1250
    7544       7.0619
    7545       7.7306
    7546       7.4867
    7547       7.3923
    7548       7.5572
    7549       7.0227
    7550       7.5013
    7551       7.3179
    7552       7.6420
    7553       7.7625
    7554       7.5648
    7555       7.0893
    7556       6.7146
    7557       7.3495
    7558       7.4265
    7559       7.5539
    7560       7.3187
    7561       7.6148
    7562       7.9526
    7563       7.9315
    7564       8.3280
    7565       7.9254
    7566       8.1098
    7567       8.0289
    7568       8.2265
    7569       8.2507
    7570       7.9782
    7571       7.6931
    7572       8.3786
    7573       8.0241
    7574       7.8307
    7575       7.6327
    7576       7.5489
    7577       7.6928
    7578       7.7655
    7579       7.9514
    7580       8.0472
    7581       8.0246
    7582       8.4952
    7583       8.1262
    7584       8.1771
    7585       8.3998
    7586       8.2160
    7587       8.5805
    7588       8.4402
    7589       8.8328
    7590       9.1094
    7591       8.4443
    7592       9.0584
    7593       9.1258
    7594       8.8579
    7595       9.2785
    7596       8.5154
    7597       8.1295
    7598       8.5769
    7599       7.4515
    7600       8.0213
    7601       8.1406
    7602       8.0365
    7603       8.0834
    7604       7.6954
    7605       8.2292
    7606       7.1563
    7607       7.5244
    7608       7.9277
    7609       7.3307
    7610       7.6670
    7611       7.5471
    7612       7.5626
    7613       8.1919
    7614       7.0747
    7615       7.2698
    7616       7.9169
    7617       7.5513
    7618       7.3629
    7619       7.7535
    7620       7.6967
    7621       7.3330
    7622       7.7121
    7623       7.7107
    7624       6.8024
    7625       7.0157
    7626       6.9998
    7627       6.8650
    7628       7.5167
    7629       6.9169
    7630       6.6453
    7631       6.9892
    7632       6.8147
    7633       6.8280
    7634       7.4086
    7635       7.3179
    7636       7.4485
    7637       7.4342
    7638       7.1378
    7639       7.2963
    7640       7.0052
    7641       7.3320
    7642       7.9984
    7643       7.4137
    7644       7.6960
    7645       7.5918
    7646       7.4977
    7647       7.9108
    7648       7.8610
    7649       7.5192
    7650       7.6091
    7651       7.8795
    7652       7.2654
    7653       7.4792
    7654       7.9914
    7655       7.8129
    7656       7.4231
    7657       7.7073
    7658       7.2784
    7659       7.2987
    7660       7.8391
    7661       7.6064
    7662       7.4027
    7663       7.6641
    7664       7.3561
    7665       7.6534
    7666       7.3908
    7667       7.3086
    7668       7.5227
    7669       7.5657
    7670       7.6165
    7671       7.5221
    7672       7.6986
    7673       7.8682
    7674       7.8265
    7675       7.9625
    7676       7.4460
    7677       7.8875
    7678       8.4383
    7679       8.2127
    7680       8.2967
    7681       8.2087
    7682       7.7308
    7683       8.3363
    7684       7.6635
    7685       7.9647
    7686       7.8174
    7687       7.4490
    7688       7.4034
    7689       7.5597
    7690       7.3926
    7691       7.3818
    7692       7.8340
    7693       7.8489
    7694       7.6273
    7695       8.0876
    7696       7.0920
    7697       7.5400
    7698       7.5762
    7699       7.9128
    7700       7.6405
    7701       8.2633
    7702       8.5842
    7703       7.6773
    7704       7.3096
    7705       7.7839
    7706       7.7843
    7707       7.8199
    7708       7.5541
    7709       7.8819
    7710       7.8835
    7711       7.8139
    7712       8.1703
    7713       7.5262
    7714       7.5116
    7715       7.6399
    7716       7.7794
    7717       7.4891
    7718       7.0089
    7719       7.5533
    7720       7.1231
    7721       6.6357
    7722       6.5159
    7723       6.5287
    7724       6.3776
    7725       6.6427
    7726       6.9522
    7727       7.0685
    7728       7.2895
    7729       7.2793
    7730       7.2110
    7731       7.6702
    7732       7.4316
    7733       7.3017
    7734       7.2139
    7735       7.5513
    7736       7.7902
    7737       7.2268
    7738       7.0164
    7739       7.4999
    7740       6.9148
    7741       7.3627
    7742       6.6448
    7743       6.9256
    7744       6.6873
    7745       7.0452
    7746       7.4809
    7747       7.5489
    7748       7.4830
    7749       7.8118
    7750       7.9378
    7751       8.5320
    7752       8.8752
    7753       8.8105
    7754       8.8052
    7755       8.8709
    7756       8.9169
    7757       9.4995
    7758       9.0603
    7759       9.2670
    7760       9.2808
    7761       9.6429
    7762       9.6479
    7763      10.6968
    7764      10.1533
    7765      10.3971
    7766       9.5660
    7767       9.9529
    7768      10.1538
    7769      10.3339
    7770       9.8838
    7771      10.8235
    7772      11.3610
    7773      10.8789
    7774      10.3186
    7775       9.7644
    7776      10.4477
    7777       9.8849
    7778       9.1453
    7779       9.5590
    7780       9.5067
    7781       9.2623
    7782       8.6296
    7783       9.1517
    7784       9.7263
    7785       9.8577
    7786       9.0742
    7787      10.1525
    7788      10.5072
    7789      10.0199
    7790       9.8743
    7791       9.1995
    7792       9.4723
    7793       9.2516
    7794       9.7497
    7795       9.5764
    7796      10.2069
    7797       9.9369
    7798       9.9379
    7799      10.4766
    7800       9.3172
    7801       9.4633
    7802       9.5260
    7803       8.9825
    7804      10.3347
    7805       9.6668
    7806      10.0971
    7807      10.1884
    7808       9.3834
    7809       9.6828
    7810      10.0733
    7811       9.1901
    7812      10.4179
    7813      10.0328
    7814      10.4113
    7815      10.4349
    7816       9.3575
    7817       9.8207
    7818      10.1970
    7819       9.3458
    7820       9.4265
    7821       8.5636
    7822       9.2371
    7823       9.5043
    7824       9.8949
    7825       9.4459
    7826       9.6339
    7827       9.9247
    7828       9.5993
    7829       9.7947
    7830       9.7464
    7831       9.2380
    7832       9.2573
    7833       9.3935
    7834       9.7400
    7835       9.5619
    7836       9.5183
    7837       9.3760
    7838       9.2227
    7839       9.5944
    7840       9.5272
    7841       9.2146
    7842       9.0011
    7843       8.9180
    7844       9.3008
    7845       8.9234
    7846       9.0075
    7847       8.9369
    7848       8.1081
    7849       8.4980
    7850       8.7459
    7851       8.3087
    7852       7.9926
    7853       8.3314
    7854       8.4583
    7855       8.6479
    7856       8.6415
    7857       9.0891
    7858       8.6114
    7859       8.6969
    7860       8.2782
    7861       7.9186
    7862       7.7474
    7863       7.4830
    7864       7.9844
    7865       7.5844
    7866       8.7056
    7867       8.5336
    7868       8.2112
    7869       8.2937
    7870       7.9489
    7871       8.3653
    7872       7.8894
    7873       8.5980
    7874       8.1967
    7875       8.4277
    7876       8.0008
    7877       8.4191
    7878       7.9839
    7879       8.2798
    7880       8.3026
    7881       8.1013
    7882       7.6686
    7883       7.8681
    7884       8.1222
    7885       8.7342
    7886       8.5313
    7887       8.2436
    7888       7.9624
    7889       8.6880
    7890       7.9669
    7891       8.4453
    7892       8.3101
    7893       8.2849
    7894       8.3061
    7895       8.8905
    7896       8.5197
    7897       9.2597
    7898       9.2234
    7899       8.5068
    7900       8.3152
    7901       8.3997
    7902       8.4952
    7903       8.4836
    7904       8.6875
    7905       8.6843
    7906       8.9769
    7907       8.6976
    7908       8.9664
    7909       8.6951
    7910       8.6759
    7911       9.3615
    7912       8.4912
    7913       8.6616
    7914       8.3057
    7915       8.7732
    7916       8.7837
    7917       8.7467
    7918       7.8940
    7919       7.8028
    7920       8.1124
    7921       8.4040
    7922       8.0960
    7923       8.3576
    7924       8.5984
    7925       9.4580
    7926       8.5477
    7927       9.5478
    7928       9.3170
    7929       9.6744
    7930       9.6264
    7931       9.3257
    7932       9.4230
    7933       9.4207
    7934       9.4990
    7935       9.7778
    7936       9.1407
    7937       8.9701
    7938       9.7512
    7939       9.4350
    7940       9.4289
    7941       9.3223
    7942       8.6950
    7943       8.5780
    7944       9.1330
    7945       8.7524
    7946       9.0376
    7947       9.2759
    7948       9.9502
    7949       8.6228
    7950       9.3171
    7951       9.7641
    7952       9.7041
    7953       9.7252
    7954       9.5392
    7955       9.4920
    7956       9.4433
    7957       9.3316
    7958       9.0029
    7959       9.0987
    7960       8.5996
    7961       9.6123
    7962       9.0323
    7963       9.2970
    7964       9.1048
    7965       8.5271
    7966       8.5752
    7967       8.8643
    7968       8.9520
    7969       8.7705
    7970       9.2233
    7971       8.9043
    7972       9.1868
    7973       9.3989
    7974       9.0981
    7975       8.9132
    7976       9.0603
    7977       8.8788
    7978       8.6786
    7979       8.8277
    7980       8.0763
    7981       8.2564
    7982       8.4808
    7983       8.9769
    7984       8.5418
    7985       8.7150
    7986       8.7865
    7987       9.1070
    7988       9.5952
    7989       8.9199
    7990       8.5945
    7991       9.8321
    7992       9.4587
    7993       9.6957
    7994       9.8799
    7995       9.8106
    7996       9.3472
    7997       8.5251
    7998       9.0833
    7999       8.4753
    8000       9.0012
    8001       9.0615
    8002       9.4276
    8003       8.8185
    8004       8.9106
    8005       9.7179
    8006       8.5806
    8007       9.4992
    8008       8.9922
    8009       9.3085
    8010       8.5382
    8011       8.5090
    8012       8.5888
    8013       8.7129
    8014       8.6547
    8015       8.2772
    8016       8.4042
    8017       8.5048
    8018       8.3945
    8019       8.1985
    8020       8.6687
    8021       8.5505
    8022       8.2007
    8023       8.2269
    8024       8.4650
    8025       8.6750
    8026       8.4769
    8027       8.3891
    8028       7.6918
    8029       8.2723
    8030       7.9431
    8031       8.3227
    8032       8.6398
    8033       8.1010
    8034       8.8426
    8035       8.6403
    8036       8.2465
    8037       9.2379
    8038       8.3497
    8039       8.7712
    8040       8.6598
    8041       8.5569
    8042       7.8484
    8043       8.6670
    8044       8.7718
    8045       8.5443
    8046       8.7817
    8047       8.5751
    8048       8.2051
    8049       8.4912
    8050       8.6505
    8051       8.9083
    8052       8.7811
    8053       8.5684
    8054       8.3594
    8055       8.4601
    8056       8.6261
    8057       8.5746
    8058       8.8973
    8059       8.5887
    8060       8.6244
    8061       8.8862
    8062       8.3854
    8063       8.3082
    8064       8.3673
    8065       8.1112
    8066       8.3497
    8067       8.8435
    8068       8.5201
    8069       8.6203
    8070       9.1374
    8071       9.2198
    8072       8.2461
    8073       8.4075
    8074       8.3203
    8075       8.0398
    8076       8.3842
    8077       8.3545
    8078       8.2091
    8079       8.1770
    8080       8.7455
    8081       8.2527
    8082       8.9999
    8083       8.8763
    8084       8.5902
    8085       8.4281
    8086       8.8578
    8087       8.9666
    8088       9.1129
    8089       9.0395
    8090       9.2216
    8091       9.3478
    8092       8.6539
    8093       9.3251
    8094       9.5160
    8095       9.0966
    8096       8.6897
    8097       8.8959
    8098       8.8691
    8099       9.2869
    8100       9.1939
    8101       9.0657
    8102       9.1488
    8103       8.8867
    8104       9.1419
    8105       8.6724
    8106       8.6819
    8107       8.9573
    8108       8.4365
    8109       8.2910
    8110       8.5699
    8111       8.9878
    8112       9.0149
    8113       8.8917
    8114       8.3062
    8115       8.5122
    8116       9.1736
    8117       8.3704
    8118       8.1498
    8119       8.3674
    8120       8.5131
    8121       9.1525
    8122       8.7822
    8123       8.5408
    8124       8.7495
    8125       9.0618
    8126       8.7509
    8127       9.1390
    8128       8.9469
    8129       8.4864
    8130       8.6620
    8131       9.0436
    8132       8.8661
    8133       8.6600
    8134       8.3118
    8135       8.6908
    8136       8.9646
    8137       9.3211
    8138       9.2714
    8139       8.8497
    8140       8.3334
    8141       8.2100
    8142       8.7448
    8143       8.7631
    8144       8.9571
    8145       8.6109
    8146       8.4128
    8147       8.6678
    8148       8.3942
    8149       8.3459
    8150       8.8530
    8151       8.2011
    8152       8.0914
    8153       8.2480
    8154       8.5979
    8155       8.2216
    8156       8.4093
    8157       8.4270
    8158       8.3646
    8159       8.3476
    8160       8.3454
    8161       8.4437
    8162       8.7902
    8163       8.2034
    8164       8.5362
    8165       8.7736
    8166       8.2029
    8167       8.9761
    8168       9.0483
    8169       8.6979
    8170       8.6313
    8171       8.5272
    8172       7.9489
    8173       8.3840
    8174       8.1320
    8175       7.8921
    8176       7.9556
    8177       8.0280
    8178       8.0526
    8179       7.8048
    8180       8.3397
    8181       8.3136
    8182       8.2794
    8183       8.1689
    8184       9.0096
    8185       8.5342
    8186       9.2126
    8187       7.9075
    8188       8.2990
    8189       8.9231
    8190       9.4388
    8191       9.2783
    8192       9.0100
    8193       9.5799
    8194       8.8634
    8195       8.9634
    8196       8.8152
    8197       8.8086
    8198       8.7023
    8199       8.0690
    8200       8.8266
    8201       9.0916
    8202       9.1463
    8203       8.5037
    8204       8.9063
    8205       8.9402
    8206       7.7601
    8207       8.5314
    8208       8.7889
    8209       8.0376
    8210       8.3505
    8211       7.9891
    8212       8.1560
    8213       7.9512
    8214       8.0092
    8215       8.7502
    8216       8.3313
    8217       9.2072
    8218       8.9168
    8219       8.9517
    8220       8.4348
    8221       9.4982
    8222       9.4811
    8223       9.2636
    8224       9.1898
    8225       9.0912
    8226       9.3149
    8227       9.8436
    8228       9.7828
    8229       9.5086
    8230       9.4926
    8231       8.6743
    8232       9.1882
    8233       8.7777
    8234       8.7988
    8235       8.9279
    8236       9.4502
    8237       8.4727
    8238       8.8736
    8239       9.6601
    8240       8.6004
    8241       9.4238
    8242       9.3809
    8243       9.2915
    8244       9.1682
    8245       9.0042
    8246       8.8353
    8247       8.5105
    8248       8.3501
    8249       8.8567
    8250       8.9152
    8251       9.5271
    8252       9.6064
    8253       9.3674
    8254       8.6230
    8255       9.1527
    8256       9.1466
    8257       9.2208
    8258       9.6300
    8259       9.2965
    8260       9.7810
    8261       9.3679
    8262       9.8926
    8263       9.4692
    8264       9.3800
    8265       9.5499
    8266       9.5647
    8267       9.1467
    8268       9.1115
    8269       8.8049
    8270       9.0610
    8271       9.4723
    8272       9.0614
    8273       9.8575
    8274       8.9256
    8275       9.7070
    8276       9.5487
    8277       9.1133
    8278       8.8268
    8279       9.6311
    8280       8.7604
    8281       9.0924
    8282       8.7747
    8283       9.6065
    8284       8.8254
    8285       8.7458
    8286       9.4745
    8287       9.6075
    8288       9.3911
    8289       8.5488
    8290       8.9326
    8291       9.0495
    8292       7.9433
    8293       8.8904
    8294       9.2807
    8295       8.9781
    8296       9.1953
    8297       8.8113
    8298       9.0478
    8299       8.7227
    8300       8.4709
    8301       9.1065
    8302       8.9658
    8303       9.4469
    8304       9.0388
    8305       9.2245
    8306       9.2525
    8307       8.9570
    8308       8.9140
    8309       9.1833
    8310       9.0848
    8311       8.6127
    8312       9.6724
    8313       9.0478
    8314       9.6193
    8315       8.7797
    8316       8.9077
    8317       8.8202
    8318       8.9385
    8319       9.1125
    8320       8.4364
    8321       8.7065
    8322       8.7537
    8323       8.1366
    8324       8.4658
    8325       8.3346
    8326       8.5960
    8327       8.1547
    8328       8.5975
    8329       8.8012
    8330       8.3801
    8331       8.4846
    8332       8.5310
    8333       8.1038
    8334       8.1824
    8335       8.1855
    8336       8.4587
    8337       8.5990
    8338       8.6038
    8339       8.5833
    8340       8.3659
    8341       8.3473
    8342       8.0108
    8343       8.2274
    8344       8.2124
    8345       8.1374
    8346       8.5185
    8347       8.5727
    8348       8.4004
    8349       7.8514
    8350       7.5962
    8351       8.0587
    8352       8.5932
    8353       8.6323
    8354       8.3634
    8355       9.0564
    8356       8.8368
    8357       8.9110
    8358       8.7015
    8359       8.6404
    8360       8.4145
    8361       8.7519
    8362       8.4187
    8363       8.5884
    8364       8.5570
    8365       8.3237
    8366       8.5800
    8367       8.0042
    8368       8.7606
    8369       8.5683
    8370       8.4381
    8371       8.5241
    8372       8.0422
    8373       8.1491
    8374       8.5291
    8375       8.7820
    8376       8.8523
    8377       8.5536
    8378       8.1208
    8379       8.5692
    8380       8.1272
    8381       8.8450
    8382       8.7284
    8383       9.2841
    8384       9.2488
    8385       8.8571
    8386       8.1768
    8387       9.6008
    8388       9.2164
    8389       9.0338
    8390       8.5063
    8391       8.7958
    8392       9.0279
    8393       9.0137
    8394       8.9194
    8395       8.6794
    8396       8.7996
    8397       8.5806
    8398       8.2554
    8399       9.1727
    8400       8.5984
    8401       9.4079
    8402       9.0329
    8403       9.3599
    8404       8.6648
    8405       8.4682
    8406       8.6512
    8407       8.7039
    8408       9.0168
    8409       8.4970
    8410       8.3908
    8411       8.4109
    8412       8.3425
    8413       8.3059
    8414       8.5071
    8415       8.3840
    8416       8.3693
    8417       8.5557
    8418       8.1257
    8419       8.0684
    8420       8.1109
    8421       7.7730
    8422       8.2478
    8423       8.2934
    8424       8.0362
    8425       8.4419
    8426       8.3649
    8427       8.0193
    8428       8.3957
    8429       7.8550
    8430       8.1034
    8431       7.6968
    8432       7.6320
    8433       8.6463
    8434       7.9761
    8435       8.6952
    8436       8.2187
    8437       7.8827
    8438       8.4239
    8439       8.0693
    8440       8.0054
    8441       8.1775
    8442       7.9280
    8443       8.0810
    8444       8.5673
    8445       8.2319
    8446       7.9189
    8447       8.1909
    8448       8.5809
    8449       8.6129
    8450       8.3847
    8451       7.9169
    8452       8.1489
    8453       8.4084
    8454       8.8437
    8455       7.8857
    8456       8.3309
    8457       8.8672
    8458       8.2066
    8459       8.5589
    8460       8.4001
    8461       8.0264
    8462       7.0654
    8463       7.9293
    8464       7.4965
    8465       7.6994
    8466       7.7046
    8467       7.2980
    8468       7.5165
    8469       7.3832
    8470       7.8235
    8471       7.6844
    8472       7.6576
    8473       8.0181
    8474       7.8812
    8475       7.4813
    8476       7.5729
    8477       7.7560
    8478       7.1955
    8479       7.6432
    8480       8.2447
    8481       7.1131
    8482       7.4281
    8483       7.3200
    8484       7.5731
    8485       7.0946
    8486       7.6882
    8487       7.4504
    8488       7.0645
    8489       6.6877
    8490       7.6372
    8491       7.2762
    8492       7.7111
    8493       7.0893
    8494       7.3455
    8495       7.4219
    8496       7.3151
    8497       7.0567
    8498       8.1896
    8499       8.0054
    8500       8.2757
    8501       8.1481
    8502       7.7203
    8503       8.0173
    8504       7.3662
    8505       7.1562
    8506       7.4242
    8507       6.8855
    8508       6.9518
    8509       6.8947
    8510       6.9988
    8511       7.2501
    8512       6.7165
    8513       6.8924
    8514       7.9640
    8515       6.9843
    8516       7.0863
    8517       7.4172
    8518       7.2647
    8519       6.9779
    8520       7.1714
    8521       7.4948
    8522       7.7823
    8523       7.6010
    8524       7.5641
    8525       7.5809
    8526       8.0200
    8527       7.4073
    8528       7.6317
    8529       8.3807
    8530       7.6765
    8531       8.1927
    8532       8.2027
    8533       7.9024
    8534       7.0564
    8535       7.2395
    8536       7.5125
    8537       7.4347
    8538       7.7099
    8539       7.5727
    8540       7.6331
    8541       7.8933
    8542       7.9968
    8543       8.2750
    8544       8.4437
    8545       7.9199
    8546       7.4594
    8547       8.1219
    8548       8.2021
    8549       7.9278
    8550       7.9711
    8551       8.0202
    8552       8.1533
    8553       7.5995
    8554       7.8355
    8555       8.0496
    8556       7.9880
    8557       8.0905
    8558       7.7125
    8559       7.7510
    8560       8.0169
    8561       7.7347
    8562       7.4610
    8563       8.2432
    8564       7.8318
    8565       7.9029
    8566       8.2236
    8567       7.6816
    8568       7.9732
    8569       7.5655
    8570       7.9736
    8571       7.9484
    8572       7.5512
    8573       8.0046
    8574       7.7412
    8575       7.7188
    8576       7.7275
    8577       8.1475
    8578       8.6380
    8579       8.7783
    8580       8.4559
    8581       8.2333
    8582       8.4442
    8583       8.4287
    8584       8.2519
    8585       7.9887
    8586       8.2712
    8587       8.9597
    8588       8.2743
    8589       7.5963
    8590       7.5752
    8591       7.6231
    8592       7.6127
    8593       7.6544
    8594       7.7867
    8595       7.2291
    8596       8.1505
    8597       8.3117
    8598       8.0858
    8599       8.1672
    8600       8.5554
    8601       8.0339
    8602       7.8305
    8603       7.7823
    8604       7.9645
    8605       7.6381
    8606       7.8992
    8607       8.4053
    8608       8.4918
    8609       9.0976
    8610       8.3718
    8611       8.6009
    8612       8.3924
    8613       8.5629
    8614       8.2741
    8615       8.5799
    8616       7.7104
    8617       7.9702
    8618       8.4297
    8619       7.8532
    8620       7.8343
    8621       8.1754
    8622       7.1624
    8623       7.7401
    8624       8.0885
    8625       8.3276
    8626       8.7682
    8627       8.6334
    8628       8.9252
    8629       9.3471
    8630       8.4800
    8631       9.3341
    8632       8.6724
    8633       8.6650
    8634       8.4975
    8635       8.4429
    8636       7.9267
    8637       7.8645
    8638       7.6944
    8639       7.9576
    8640       7.8926
    8641       8.5733
    8642       7.8135
    8643       8.0868
    8644       7.5373
    8645       8.1891
    8646       8.0738
    8647       7.5537
    8648       8.3187
    8649       7.8996
    8650       8.2077
    8651       8.5343
    8652       7.5837
    8653       7.2901
    8654       7.2907
    8655       7.5325
    8656       7.5337
    8657       7.9269
    8658       7.4916
    8659       7.5044
    8660       8.0037
    8661       7.9659
    8662       8.3238
    8663       8.2947
    8664       7.1233
    8665       7.9551
    8666       7.1328
    8667       7.5369
    8668       7.7176
    8669       7.9370
    8670       7.9879
    8671       8.1921
    8672       8.4958
    8673       8.4133
    8674       8.2845
    8675       7.8102
    8676       8.6201
    8677       7.5508
    8678       8.1206
    8679       7.8120
    8680       8.1522
    8681       7.9058
    8682       8.0386
    8683       7.5199
    8684       8.0264
    8685       8.7884
    8686       8.4725
    8687       8.2705
    8688       8.2667
    8689       8.5941
    8690       8.3000
    8691       8.7498
    8692       8.9128
    8693       8.1138
    8694       8.0060
    8695       7.9233
    8696       7.7170
    8697       8.0407
    8698       8.8844
    8699       8.5331
    8700       8.5566
    8701       8.6164
    8702       8.1220
    8703       8.3209
    8704       9.1907
    8705       8.3881
    8706       8.1495
    8707       8.5139
    8708       8.7435
    8709       8.3286
    8710       7.9970
    8711       8.0750
    8712       8.3349
    8713       8.3908
    8714       8.1654
    8715       8.3213
    8716       9.0458
    8717       8.2478
    8718       8.2867
    8719       8.4663
    8720       8.2248
    8721       7.8433
    8722       7.6810
    8723       8.4369
    8724       8.4604
    8725       8.6783
    8726       8.7557
    8727       7.9966
    8728       8.4308
    8729       8.6758
    8730       8.4644
    8731       7.9750
    8732       8.3983
    8733       8.2917
    8734       8.5663
    8735       9.0652
    8736       8.8894
    8737       8.8450
    8738       8.5677
    8739       8.6932
    8740       8.9638
    8741       8.4665
    8742       7.8993
    8743       8.1696
    8744       8.8402
    8745       8.8543
    8746       8.1112
    8747       8.3348
    8748       8.5650
    8749       8.7156
    8750       8.4050
    8751       8.5138
    8752       8.1649
    8753       8.1459
    8754       7.9104
    8755       7.8819
    8756       8.0045
    8757       8.0336
    8758       7.9678
    8759       8.1017
    8760       8.2117
    8761       8.1612
    8762       8.3525
    8763       8.4293
    8764       8.3319
    8765       8.4227
    8766       9.5362
    8767       8.1566
    8768       8.3908
    8769       8.0353
    8770       8.4459
    8771       7.7729
    8772       7.4659
    8773       7.2631
    8774       8.1829
    8775       8.3969
    8776       8.4185
    8777       7.7391
    8778       7.7551
    8779       8.0244
    8780       7.8605
    8781       8.3722
    8782       9.5493
    8783       8.3056
    8784       8.3261
    8785       8.6813
    8786       8.6833
    8787       8.8511
    8788       9.0168
    8789       8.2438
    8790       8.1348
    8791       8.2342
    8792       8.0505
    8793       8.3764
    8794       8.4088
    8795       8.5971
    8796       8.7331
    8797       8.6304
    8798       8.1913
    8799       8.5963
    8800       8.3113
    8801       8.2487
    8802       7.9641
    8803       7.6401
    8804       7.3431
    8805       8.2780
    8806       7.7906
    8807       7.5935
    8808       7.2289
    8809       7.6505
    8810       8.5710
    8811       7.3956
    8812       8.0816
    8813       7.8905
    8814       7.8744
    8815       8.5385
    8816       8.9365
    8817       9.0622
    8818       8.8028
    8819       8.0335
    8820       7.7449
    8821       7.6507
    8822       8.5640
    8823       8.5146
    8824       8.5257
    8825       8.1891
    8826       8.4054
    8827       7.7599
    8828       8.0395
    8829       8.5594
    8830       7.3897
    8831       7.7206
    8832       7.9952
    8833       8.0556
    8834       7.4178
    8835       7.7010
    8836       7.8781
    8837       6.8915
    8838       7.0991
    8839       7.1174
    8840       7.1699
    8841       7.5179
    8842       7.1040
    8843       6.7353
    8844       7.3948
    8845       7.1572
    8846       7.4516
    8847       7.5958
    8848       7.1394
    8849       7.6894
    8850       6.6695
    8851       6.9997
    8852       7.2682
    8853       7.0898
    8854       7.3741
    8855       7.6824
    8856       7.4876
    8857       7.6208
    8858       8.1959
    8859       7.9896
    8860       8.3644
    8861       7.8403
    8862       8.0479
    8863       8.2095
    8864       8.2796
    8865       8.1462
    8866       7.6679
    8867       8.2166
    8868       8.2254
    8869       7.8508
    8870       8.0716
    8871       7.7923
    8872       8.1046
    8873       8.0207
    8874       7.8968
    8875       8.4340
    8876       7.6883
    8877       8.4980
    8878       8.1455
    8879       8.0377
    8880       8.1139
    8881       8.2361
    8882       7.9036
    8883       8.4476
    8884       8.6216
    8885       7.5297
    8886       7.6388
    8887       7.7733
    8888       7.8991
    8889       7.9757
    8890       7.8326
    8891       7.5920
    8892       8.0739
    8893       7.8547
    8894       7.9467
    8895       8.2912
    8896       8.2221
    8897       8.5927
    8898       7.7460
    8899       8.5150
    8900       7.1382
    8901       7.9442
    8902       7.7491
    8903       8.3561
    8904       7.4820
    8905       8.3531
    8906       7.9456
    8907       7.7729
    8908       7.8764
    8909       7.5873
    8910       7.6269
    8911       7.6495
    8912       7.9228
    8913       7.6339
    8914       7.4202
    8915       7.6938
    8916       7.4552
    8917       7.8101
    8918       7.1352
    8919       8.2520
    8920       7.7735
    8921       7.4585
    8922       7.4280
    8923       7.3238
    8924       7.7353
    8925       7.4872
    8926       7.4883
    8927       7.0483
    8928       7.4534
    8929       7.2180
    8930       7.2333
    8931       7.7709
    8932       7.7721
    8933       7.5561
    8934       7.3918
    8935       7.5790
    8936       7.3326
    8937       7.6751
    8938       7.5504
    8939       7.8565
    8940       7.7861
    8941       8.1774
    8942       8.0563
    8943       7.6398
    8944       8.1199
    8945       7.7351
    8946       6.4514
    8947       7.1057
    8948       6.7685
    8949       7.3499
    8950       7.7239
    8951       8.0105
    8952       7.4857
    8953       7.5147
    8954       7.5269
    8955       7.8154
    8956       7.8929
    8957       7.8112
    8958       8.6950
    8959       8.4290
    8960       7.6656
    8961       8.1293
    8962       8.3461
    8963       7.8533
    8964       8.0582
    8965       7.7818
    8966       7.9324
    8967       8.0927
    8968       8.2187
    8969       7.9310
    8970       8.3342
    8971       7.4293
    8972       7.4196
    8973       7.4722
    8974       7.8334
    8975       7.5788
    8976       7.4924
    8977       7.5024
    8978       7.2204
    8979       6.7745
    8980       7.0127
    8981       6.5531
    8982       7.6296
    8983       7.0803
    8984       7.2346
    8985       7.0359
    8986       7.0733
    8987       6.9033
    8988       6.5216
    8989       6.3488
    8990       6.4187
    8991       6.9559
    8992       6.7044
    8993       6.3506
    8994       6.0086
    8995       6.7639
    8996       6.7274
    8997       6.3894
    8998       6.4449
    8999       6.3027
    9000       6.6888
    9001       6.0966
    9002       7.0555
    9003       7.1158
    9004       6.8840
    9005       6.6237
    9006       6.7792
    9007       6.7840
    9008       6.4661
    9009       6.8441
    9010       6.7588
    9011       6.4492
    9012       6.7026
    9013       6.5467
    9014       6.5311
    9015       6.9150
    9016       6.9793
    9017       7.3732
    9018       7.6350
    9019       7.6061
    9020       7.2811
    9021       7.5804
    9022       7.4668
    9023       7.2958
    9024       7.4934
    9025       7.2143
    9026       8.1685
    9027       7.8688
    9028       8.2548
    9029       8.5233
    9030       7.8140
    9031       8.3963
    9032       7.7776
    9033       7.9636
    9034       7.6538
    9035       8.4441
    9036       8.2968
    9037       8.0687
    9038       7.9296
    9039       7.5087
    9040       8.5151
    9041       7.8861
    9042       8.1378
    9043       8.1228
    9044       8.0127
    9045       8.4553
    9046       8.5530
    9047       9.2255
    9048       9.6631
    9049       9.5093
    9050       9.8105
    9051       9.4718
    9052       9.5759
    9053       9.6283
    9054       8.9366
    9055       8.5572
    9056       8.6166
    9057       8.6008
    9058       9.1107
    9059       8.9656
    9060       8.9850
    9061       9.2956
    9062       9.0417
    9063       9.3521
    9064       9.2800
    9065       9.4976
    9066       9.3688
    9067       9.0847
    9068       8.8846
    9069       9.3166
    9070       8.9522
    9071       8.9546
    9072       8.6507
    9073       8.6568
    9074       9.3622
    9075       8.3794
    9076       9.3362
    9077       8.8094
    9078       9.0428
    9079       8.7442
    9080       9.1170
    9081       8.6628
    9082       9.0681
    9083       8.0071
    9084       8.5965
    9085       8.3702
    9086       8.4014
    9087       8.8779
    9088       8.5475
    9089       9.1353
    9090       9.2927
    9091       8.7528
    9092       8.7077
    9093       8.6027
    9094       8.9728
    9095       8.5648
    9096       8.5931
    9097       8.3156
    9098       8.4012
    9099       8.7873
    9100       8.3580
    9101       8.6024
    9102       9.0522
    9103       8.6655
    9104       8.9728
    9105       9.2711
    9106       9.2419
    9107       8.8957
    9108       8.2454
    9109       8.6545
    9110       8.4163
    9111       8.8111
    9112       9.2999
    9113       9.1361
    9114       8.6915
    9115       8.9868
    9116       9.0616
    9117       9.0959
    9118       8.7528
    9119       8.8797
    9120       8.5436
    9121       9.1042
    9122       9.8589
    9123       9.3810
    9124       8.9470
    9125       8.7602
    9126       9.0104
    9127       9.3865
    9128       9.9489
    9129       9.5601
    9130       9.2832
    9131       9.7117
    9132       8.9077
    9133       9.5155
    9134       9.5691
    9135       9.0066
    9136       9.5741
    9137       8.9509
    9138       9.2279
    9139       8.1186
    9140       8.7401
    9141       8.1891
    9142       8.4508
    9143       8.4283
    9144       8.5958
    9145       8.7900
    9146       9.0244
    9147       8.4868
    9148       8.1401
    9149       8.4296
    9150       8.3407
    9151       8.4574
    9152       8.1416
    9153       8.0565
    9154       8.1876
    9155       8.3123
    9156       7.4415
    9157       8.0144
    9158       8.0471
    9159       8.2660
    9160       8.1797
    9161       8.6666
    9162       8.2736
    9163       8.2576
    9164       8.4845
    9165       8.1487
    9166       8.3686
    9167       8.6450
    9168       8.8947
    9169       9.5147
    9170       8.7855
    9171       9.0070
    9172       8.8981
    9173       8.4549
    9174       8.5150
    9175       8.3873
    9176       8.7285
    9177       8.3516
    9178       8.0680
    9179       8.2018
    9180       8.0063
    9181       8.1167
    9182       8.2354
    9183       8.2331
    9184       8.2815
    9185       8.2556
    9186       8.7127
    9187       8.1782
    9188       8.4449
    9189       8.4497
    9190       8.2075
    9191       8.5205
    9192       8.1223
    9193       8.4418
    9194       8.6132
    9195       9.0645
    9196       9.3756
    9197       8.9848
    9198       8.6326
    9199       8.4726
    9200       8.9048
    9201       8.7958
    9202       8.5840
    9203       8.5139
    9204       8.6039
    9205       8.6006
    9206       8.2712
    9207       8.3806
    9208       8.7074
    9209       8.8586
    9210       9.2425
    9211       8.9920
    9212       9.1901
    9213       8.9126
    9214       8.6070
    9215       9.3386
    9216       8.7448
    9217       8.9547
    9218       8.9317
    9219       9.1830
    9220       9.1030
    9221       9.2060
    9222       9.3862
    9223       9.2534
    9224       9.4517
    9225       9.8341
    9226       9.6947
    9227       9.3168
    9228       9.6790
    9229      10.1065
    9230       9.5089
    9231       9.5165
    9232       9.6839
    9233       9.0586
    9234       9.1570
    9235       9.1049
    9236       9.1948
    9237       9.2150
    9238       9.7512
    9239       9.8501
    9240       9.5003
    9241       9.9767
    9242      10.0513
    9243       9.5136
    9244       9.7938
    9245       9.2034
    9246       9.3726
    9247      10.1495
    9248       9.5877
    9249       9.4100
    9250       9.6782
    9251       9.6580
    9252      10.3272
    9253       9.8591
    9254       9.4831
    9255       9.6538
    9256       9.8621
    9257       9.2283
    9258       9.6210
    9259      10.0282
    9260       9.7955
    9261      10.3763
    9262      10.0329
    9263      10.7897
    9264      10.2114
    9265      10.5207
    9266      10.7850
    9267       9.8454
    9268      10.3416
    9269      10.0223
    9270      10.4359
    9271      10.8909
    9272      10.8117
    9273       9.9306
    9274      10.0294
    9275       9.8651
    9276       9.5903
    9277       9.1647
    9278       9.5767
    9279       9.4795
    9280      10.3486
    9281      10.2478
    9282      10.2446
    9283      10.5001
    9284      10.9149
    9285      11.0048
    9286      10.1390
    9287      10.2450
    9288      10.1383
    9289       8.9228
    9290       9.0980
    9291       9.9861
    9292       9.0999
    9293       9.9504
    9294       9.9917
    9295       9.9461
    9296       8.8271
    9297       9.2653
    9298       9.1796
    9299      10.1008
    9300      10.2931
    9301       9.5559
    9302       9.8453
    9303       9.9772
    9304       9.6123
    9305       9.6768
    9306       9.2820
    9307       9.6617
    9308       9.7319
    9309       9.5599
    9310       9.9978
    9311       9.9140
    9312       9.4405
    9313       9.4748
    9314       9.8604
    9315       9.2548
    9316       9.6789
    9317      10.4238
    9318      10.0577
    9319       9.9676
    9320      10.4987
    9321      10.4144
    9322       9.4143
    9323       9.7694
    9324       9.5254
    9325      10.5234
    9326       9.8941
    9327       9.9604
    9328      10.2975
    9329      10.2451
    9330      10.7338
    9331      10.6178
    9332      10.4827
    9333      10.5293
    9334       9.5754
    9335      10.5484
    9336      10.5543
    9337      10.0909
    9338      10.4039
    9339      10.3649
    9340      10.1858
    9341      10.2357
    9342       9.5194
    9343       9.5312
    9344       9.9101
    9345       9.3223
    9346      11.0928
    9347      10.8479
    9348      10.8481
    9349       9.9367
    9350      10.0352
    9351       9.7405
    9352       9.0256
    9353       9.3292
    9354       9.7324
    9355       9.4144
    9356       9.6757
    9357       9.8078
    9358       9.0475
    9359       9.6107
    9360       9.2284
    9361       9.1631
    9362       8.9406
    9363       8.9552
    9364       9.8260
    9365       9.7831
    9366      10.0088
    9367      10.4815
    9368       9.6048
    9369       9.6415
    9370      10.4745
    9371       9.1578
    9372       9.1654
    9373       8.8380
    9374       9.0930
    9375       8.5918
    9376       9.0381
    9377       8.4013
    9378       8.8558
    9379       8.8648
    9380       8.8495
    9381       9.1763
    9382       8.7307
    9383       9.0074
    9384       9.2319
    9385       9.1851
    9386       9.1637
    9387       9.0451
    9388       8.8277
    9389       9.0557
    9390       9.4280
    9391       8.7523
    9392       9.7399
    9393       9.3205
    9394       9.3656
    9395       9.3322
    9396       9.9027
    9397       9.4187
    9398       9.6603
    9399       9.2761
    9400       9.5979
    9401       9.9934
    9402      10.2596
    9403       9.7175
    9404       9.8714
    9405      10.0288
    9406      10.0041
    9407       9.2781
    9408       9.2491
    9409       9.0660
    9410       9.2278
    9411       9.0619
    9412       9.0083
    9413       9.3617
    9414       8.6655
    9415       8.7023
    9416       9.2138
    9417       8.4235
    9418       8.3457
    9419       8.0614
    9420       8.0267
    9421       7.7578
    9422       7.2173
    9423       7.5690
    9424       8.1802
    9425       7.7143
    9426       7.1161
    9427       7.2688
    9428       7.5081
    9429       8.6359
    9430       8.8020
    9431       8.6249
    9432       8.5064
    9433       8.5345
    9434       8.7270
    9435       9.3578
    9436       9.3441
    9437       9.5036
    9438       9.3096
    9439       8.9729
    9440       8.9285
    9441       8.5329
    9442       7.9322
    9443       7.5748
    9444       7.5486
    9445       7.7631
    9446       7.9782
    9447       7.9681
    9448       8.2603
    9449       8.1814
    9450       8.4827
    9451       8.6413
    9452       8.9914
    9453       8.5407
    9454       8.9796
    9455       8.6441
    9456       8.8816
    9457       9.1124
    9458       8.7815
    9459       8.7319
    9460       9.0751
    9461       8.2467
    9462       9.5825
    9463       9.4918
    9464       8.8542
    9465       8.6431
    9466       8.6975
    9467       8.4333
    9468       9.1225
    9469       8.8595
    9470       8.7976
    9471       9.0523
    9472       8.7456
    9473       8.4962
    9474       8.4110
    9475       7.8333
    9476       7.5746
    9477       8.0368
    9478       8.0420
    9479       7.1045
    9480       7.1150
    9481       7.7344
    9482       7.5815
    9483       7.3038
    9484       7.3681
    9485       7.3432
    9486       7.0732
    9487       7.0905
    9488       7.3236
    9489       7.6490
    9490       7.5145
    9491       7.9793
    9492       7.4710
    9493       7.1626
    9494       7.6878
    9495       7.1901
    9496       7.7559
    9497       7.8114
    9498       7.6029
    9499       7.6437
    9500       7.6101
    9501       7.6820
    9502       7.8448
    9503       8.0840
    9504       7.3940
    9505       7.4637
    9506       8.0777
    9507       7.2519
    9508       7.9799
    9509       8.2358
    9510       8.3932
    9511       8.5917
    9512       8.2459
    9513       8.2448
    9514       7.8947
    9515       7.7959
    9516       8.1659
    9517       8.1043
    9518       8.2364
    9519       8.4102
    9520       9.1004
    9521       7.4153
    9522       7.4486
    9523       7.7331
    9524       7.3504
    9525       7.9608
    9526       8.1145
    9527       8.4741
    9528       8.5139
    9529       8.3110
    9530       8.4706
    9531       8.3788
    9532       8.0269
    9533       8.3524
    9534       8.5850
    9535       8.5487
    9536       9.2785
    9537       8.6808
    9538       8.5189
    9539       8.3754
    9540       8.6887
    9541       8.9649
    9542       8.8480
    9543       8.8793
    9544       8.8996
    9545       9.2236
    9546       8.8234
    9547       8.5042
    9548       9.0483
    9549       8.7606
    9550       9.0166
    9551       9.3169
    9552       8.7836
    9553       8.8064
    9554       9.3704
    9555       9.2347
    9556       9.2717
    9557       9.1384
    9558       8.8303
    9559       9.7130
    9560       8.5856
    9561       9.0384
    9562       9.4323
    9563       8.9976
    9564       9.3066
    9565       9.4243
    9566       9.4390
    9567       8.4695
    9568       8.8399
    9569       9.2107
    9570       9.2956
    9571       9.6687
    9572       9.6047
    9573       9.6272
    9574       9.9371
    9575       9.9944
    9576       9.7703
    9577       9.9393
    9578       9.4109
    9579       9.3356
    9580       9.6968
    9581       9.6314
    9582       9.3135
    9583       9.5292
    9584      10.2124
    9585       9.4972
    9586       9.1387
    9587       9.9610
    9588       9.5048
    9589       9.2063
    9590       9.2041
    9591       9.9385
    9592       9.7752
    9593      10.1121
    9594      10.1871
    9595       9.6908
    9596      10.0471
    9597       9.8839
    9598      10.1155
    9599      10.1962
    9600       9.8634
    9601       9.9696
    9602      10.5749
    9603      10.5034
    9604       9.8736
    9605       9.8345
    9606      10.0642
    9607      10.0791
    9608      10.2023
    9609      10.0924
    9610       9.4232
    9611       9.4494
    9612      10.0623
    9613      10.1308
    9614      10.4437
    9615      10.0607
    9616       9.5885
    9617      10.3426
    9618      10.7388
    9619      10.6155
    9620      10.8449
    9621      10.9351
    9622      10.7065
    9623       9.9950
    9624      10.7749
    9625       9.8270
    9626       9.6891
    9627       9.7585
    9628       9.8512
    9629      10.2808
    9630       9.7745
    9631       9.7277
    9632       9.7927
    9633       9.9010
    9634       9.2514
    9635      10.0525
    9636       9.9408
    9637       9.8216
    9638       9.4647
    9639      10.1700
    9640       9.6332
    9641      10.0419
    9642      10.1197
    9643      10.2996
    9644       9.4639
    9645       9.4443
    9646       9.4107
    9647       8.6421
    9648       8.6759
    9649       9.7091
    9650       9.4590
    9651       8.9120
    9652       8.9312
    9653       8.9377
    9654       9.3781
    9655       9.6722
    9656       9.7690
    9657       9.6349
    9658       9.5771
    9659       9.4425
    9660       9.7979
    9661       9.2723
    9662       9.3161
    9663       9.5701
    9664      10.2814
    9665       9.6473
    9666      10.1545
    9667       9.9691
    9668      10.0931
    9669       9.4911
    9670      10.2296
    9671       9.6322
    9672       8.9291
    9673       9.5579
    9674       9.2668
    9675       9.4842
    9676       9.0925
    9677       9.2669
    9678       9.6465
    9679       9.4958
    9680       9.3550
    9681       9.6385
    9682       9.1707
    9683       9.4306
    9684       8.9297
    9685       9.6973
    9686       9.3831
    9687       9.4825
    9688       9.7534
    9689       9.6366
    9690       9.2784
    9691      10.1811
    9692       9.9580
    9693       9.5824
    9694       9.9219
    9695       9.7728
    9696       9.2315
    9697      10.3196
    9698       9.3418
    9699       9.3011
    9700       9.5681
    9701       9.3573
    9702       9.0104
    9703       9.3254
    9704       9.1640
    9705       9.1499
    9706       9.1672
    9707       9.2166
    9708       9.7058
    9709       9.1969
    9710       9.5879
    9711       9.3892
    9712       9.7906
    9713       9.1959
    9714       9.8909
    9715       9.3467
    9716       9.6589
    9717       9.1769
    9718       9.8004
    9719       9.3874
    9720       9.7651
    9721       9.4803
    9722       9.9480
    9723      10.0867
    9724       9.8830
    9725       9.4155
    9726      11.0015
    9727      10.5568
    9728      10.2414
    9729      10.4685
    9730      10.0974
    9731      10.8855
    9732      11.5818
    9733      10.9504
    9734      10.8598
    9735      10.8137
    9736      10.1718
    9737      10.0748
    9738       9.7713
    9739      10.0685
    9740       9.8027
    9741       9.7929
    9742       9.3075
    9743       9.6883
    9744       9.7674
    9745       9.5533
    9746      10.0921
    9747       9.8406
    9748       9.6647
    9749       9.3382
    9750       9.7869
    9751      10.5476
    9752      10.2521
    9753       9.5203
    9754       9.9608
    9755       8.9768
    9756       9.9449
    9757       9.7512
    9758      10.3929
    9759       9.9685
    9760       9.3473
    9761       9.6503
    9762      10.0155
    9763      10.3873
    9764       9.7474
    9765      10.1275
    9766       9.9545
    9767       9.5327
    9768       9.8679
    9769      10.1717
    9770       9.4822
    9771      10.4572
    9772       9.7581
    9773       9.4068
    9774       9.4533
    9775       9.7773
    9776       9.5553
    9777       9.7035
    9778       9.9442
    9779       9.6565
    9780       9.6989
    9781      10.0646
    9782       9.6846
    9783      10.7340
    9784       9.6509
    9785       9.5864
    9786       9.5534
    9787       9.4108
    9788       9.6570
    9789       9.9498
    9790       9.9331
    9791       9.3734
    9792       9.4469
    9793       9.8725
    9794       9.8397
    9795       9.8167
    9796       9.2364
    9797      10.0946
    9798       9.4793
    9799       9.5125
    9800      10.0460
    9801       9.2124
    9802       8.8705
    9803       8.6091
    9804       9.1538
    9805       8.6535
    9806       8.9044
    9807       9.0677
    9808       9.1842
    9809       9.0130
    9810       9.1895
    9811       8.9694
    9812       8.6562
    9813       8.9574
    9814       8.4102
    9815       8.3789
    9816       8.5761
    9817       8.0872
    9818       8.6411
    9819       8.5701
    9820       8.7109
    9821       8.3235
    9822       9.5412
    9823       8.3953
    9824       9.8616
    9825       9.1566
    9826       9.1690
    9827       9.7992
    9828       9.3305
    9829       9.3354
    9830       9.5529
    9831       9.7419
    9832       9.2194
    9833      10.2517
    9834       9.5609
    9835       9.8280
    9836      10.2136
    9837      10.6049
    9838       9.5653
    9839       9.6403
    9840       9.4299
    9841      10.0331
    9842       9.5222
    9843       9.2776
    9844      10.1832
    9845      10.0861
    9846       9.7976
    9847       9.8484
    9848       9.2969
    9849       9.9972
    9850       9.4491
    9851       9.0354
    9852       8.7456
    9853       8.6487
    9854       8.5238
    9855       8.5810
    9856       8.7564
    9857       8.5501
    9858       8.1735
    9859       8.5707
    9860       8.6857
    9861       9.2489
    9862       9.4822
    9863       9.6362
    9864       9.3541
    9865       8.9133
    9866       8.5614
    9867       8.8425
    9868       8.9726
    9869       9.4494
    9870       9.0480
    9871       8.9406
    9872       9.1038
    9873       8.8731
    9874       8.8439
    9875       9.2240
    9876       9.3069
    9877       9.6518
    9878      10.0701
    9879       9.9036
    9880       9.5029
    9881       9.7368
    9882      10.4874
    9883       9.0780
    9884      10.3460
    9885      10.7356
    9886      10.7672
    9887      10.9080
    9888      10.2183
    9889      10.8950
    9890      10.7280
    9891      10.8206
    9892      11.2257
    9893      11.1097
    9894      10.4745
    9895      11.0430
    9896      10.9943
    9897      11.1783
    9898      10.0786
    9899      11.1736
    9900      10.9166
    9901      10.2137
    9902      10.5291
    9903       9.9458
    9904      10.9595
    9905      10.5778
    9906      10.3426
    9907      10.5872
    9908      10.9217
    9909      10.7856
    9910      10.7305
    9911      10.3041
    9912       9.9738
    9913      10.6390
    9914      10.6446
    9915      10.4453
    9916      10.6331
    9917      10.5605
    9918      11.1495
    9919      10.8697
    9920      10.3428
    9921      10.5736
    9922      11.0411
    9923      11.2627
    9924       9.9412
    9925      10.7536
    9926      10.8363
    9927      11.2321
    9928      10.2797
    9929      10.6195
    9930      10.3190
    9931      10.9340
    9932      10.1123
    9933      10.2005
    9934      10.1477
    9935       9.8024
    9936       9.9064
    9937       9.9133
    9938       9.5745
    9939       9.9602
    9940      10.2009
    9941       9.8258
    9942      10.6719
    9943      10.8224
    9944      10.4874
    9945      10.5160
    9946      10.2614
    9947      10.2473
    9948      11.0319
    9949      10.2144
    9950      10.9330
    9951      10.3743
    9952       9.9013
    9953      10.1979
    9954      10.7960
    9955      11.1435
    9956      11.3337
    9957      10.4770
    9958      10.3278
    9959       9.7784
    9960       9.4647
    9961       9.1406
    9962       9.4994
    9963       9.4073
    9964       9.9578
    9965       9.6460
    9966      10.8337
    9967      10.5397
    9968       9.9618
    9969      11.1005
    9970       9.8216
    9971      10.4073
    9972      10.4173
    9973      10.2853
    9974       9.7961
    9975       9.9702
    9976      10.4191
    9977      10.0065
    9978      10.0270
    9979      10.1837
    9980       9.8754
    9981      10.0254
    9982       9.8303
    9983       9.9899
    9984      10.5472
    9985      10.4881
    9986      10.9562
    9987      10.9809
    9988      11.4113
    9989      11.7693
    9990      10.9884
    9991      11.5706
    9992      10.9975
    9993      10.6429
    9994      10.8388
    9995      10.4544
    9996      10.1515
    9997      10.0981
    9998      10.1731
    9999       9.6014
   10000      10.2577
   10001      10.3015
   10002      10.4137
   10003       9.7125
   10004      10.1763
   10005      10.0981
   10006      10.1580
   10007      10.6391
   10008       9.8515
   10009      10.2671
   10010      10.0945
   10011      10.2665
   10012       9.8615
   10013      10.4392
   10014       9.2847
   10015      10.3691
   10016      10.2164
   10017       9.5134
   10018       9.5175
   10019       9.7764
   10020      10.0862
   10021       9.5522
   10022       9.0400
   10023       9.4976
   10024       9.1602
   10025       9.4675
   10026       9.5695
   10027      10.0050
   10028       9.2059
   10029       8.9888
   10030       9.6663
   10031       9.9334
   10032       9.5270
   10033       9.3736
   10034       9.5973
   10035       9.7881
   10036       9.9864
   10037      10.2371
   10038      10.0901
   10039       9.8550
   10040      10.1264
   10041       9.9128
   10042       9.4632
   10043       9.7793
   10044      10.1943
   10045      10.1558
   10046       9.9498
   10047      10.3344
   10048      10.4791
   10049       9.6583
   10050       9.6885
   10051      10.4868
   10052       9.3692
   10053       9.6310
   10054       9.9557
   10055       9.8689
   10056       9.7656
   10057       9.6795
   10058       8.8332
   10059       9.7634
   10060       9.4041
   10061       8.6850
   10062       9.6046
   10063       9.5244
   10064       9.3353
   10065       8.9903
   10066       8.9119
   10067       8.8498
   10068       9.1323
   10069       8.7648
   10070       8.8355
   10071       8.7125
   10072       9.0156
   10073       8.8916
   10074       8.8443
   10075       9.3875
   10076       8.9597
   10077       9.2637
   10078       9.7917
   10079      10.0585
   10080      10.2319
   10081       9.4551
   10082       9.6762
   10083       9.3647
   10084       9.4826
   10085       9.2207
   10086      10.1490
   10087       9.6583
   10088       8.7178
   10089       9.2274
   10090       9.3562
   10091       8.4174
   10092       8.7346
   10093       8.4090
   10094       9.3885
   10095       8.2860
   10096       8.6747
   10097       9.1139
   10098       8.9910
   10099       9.1336
   10100       9.5503
   10101       9.1506
   10102       9.0353
   10103       9.7033
   10104       9.5038
   10105       9.6301
   10106       9.8175
   10107       9.6840
   10108       9.8829
   10109       9.6717
   10110       9.1109
   10111       9.6745
   10112      10.0291
   10113       9.7367
   10114       9.5675
   10115       9.9615
   10116      10.0292
   10117       9.9800
   10118       9.4477
   10119       9.6138
   10120       9.7464
   10121       9.8726
   10122       9.5633
   10123       9.3121
   10124       9.4142
   10125       9.1502
   10126       9.0193
   10127       8.9398
   10128       8.6698
   10129       8.7794
   10130       8.7065
   10131       8.8035
   10132       9.7374
   10133       9.2938
   10134       8.4862
   10135       8.6874
   10136       8.3959
   10137       8.7028
   10138       9.0924
   10139       9.1942
   10140       8.6497
   10141       8.6271
   10142       8.2882
   10143       8.4906
   10144       8.8180
   10145       8.9658
   10146       9.3627
   10147       9.5142
   10148      10.0077
   10149       9.6600
   10150       9.0020
   10151       8.8392
   10152       8.7249
   10153       8.6581
   10154       8.8211
   10155       8.9260
   10156       8.5958
   10157       8.3439
   10158       8.9618
   10159       9.1766
   10160       9.6218
   10161       9.1573
   10162      10.0386
   10163       9.1959
   10164       9.7300
   10165       8.9911
   10166       9.6916
   10167      10.0631
   10168       9.7557
   10169      10.1436
   10170      10.0190
   10171       9.8642
   10172      10.9352
   10173       9.8785
   10174      10.0746
   10175      10.0989
   10176      10.0037
   10177       9.8541
   10178      10.1238
   10179      10.1623
   10180      10.7362
   10181      10.0264
   10182      10.0435
   10183      10.4335
   10184      10.1496
   10185      10.9689
   10186      11.3236
   10187      11.3286
   10188      12.1119
   10189      10.0646
   10190      10.8660
   10191      10.8253
   10192      10.9134
   10193      11.2651
   10194      10.9117
   10195      10.8431
   10196      11.7087
   10197      10.7573
   10198      11.4230
   10199      10.6453
   10200      11.1508
   10201      10.5945
   10202      10.7468
   10203      10.6551
   10204      10.8581
   10205      11.3210
   10206      11.1361
   10207      10.9378
   10208      10.7918
   10209      10.4607
   10210      10.9997
   10211      11.7105
   10212      11.5399
   10213      11.3792
   10214      11.3154
   10215      12.2559
   10216      12.1594
   10217      12.2453
   10218      12.4206
   10219      11.9488
   10220      11.8245
   10221      11.6431
   10222      12.3126
   10223      11.5720
   10224      11.6746
   10225      12.5888
   10226      11.6525
   10227      11.6140
   10228      11.2025
   10229      11.3287
   10230      11.3043
   10231      11.6025
   10232      11.5596
   10233      11.3862
   10234      11.2752
   10235      10.6576
   10236      11.1161
   10237      10.5944
   10238      10.5055
   10239      10.4302
   10240      11.3038
   10241      11.2023
   10242      11.0523
   10243      10.9025
   10244      10.1339
   10245      10.8866
   10246      10.6659
   10247      11.0449
   10248      11.0802
   10249      10.7909
   10250      10.7054
   10251      11.3297
   10252      10.2720
   10253      11.0113
   10254      10.6426
   10255      10.8898
   10256      10.5090
   10257      10.9062
   10258      11.1078
   10259      11.1100
   10260      11.3591
   10261      11.6909
   10262      11.5264
   10263      11.6747
   10264      11.4845
   10265      10.9330
   10266      11.3924
   10267      12.1533
   10268      12.3182
   10269      13.2475
   10270      12.0714
   10271      12.3398
   10272      12.2059
   10273      12.2372
   10274      12.4923
   10275      12.3490
   10276      12.0194
   10277      12.3375
   10278      12.0487
   10279      12.1938
   10280      11.0916
   10281      12.9485
   10282      12.4681
   10283      12.4291
   10284      13.1065
   10285      12.4877
   10286      12.1902
   10287      13.1212
   10288      12.6675
   10289      13.3696
   10290      12.0654
   10291      12.5196
   10292      12.0914
   10293      11.8636
   10294      11.4814
   10295      11.0660
   10296      10.9302
   10297      11.5248
   10298      11.6437
   10299      11.1679
   10300      11.4470
   10301      11.8467
   10302      12.3318
   10303      11.9826
   10304      10.6377
   10305      11.1288
   10306      11.6753
   10307      11.8417
   10308      11.6755
   10309      11.2063
   10310      11.0424
   10311      10.8464
   10312      10.6757
   10313      10.8227
   10314      11.1750
   10315      10.8764
   10316      10.5453
   10317      11.0410
   10318      11.9812
   10319      11.1735
   10320      10.5306
   10321      10.5305
   10322      10.4540
   10323      10.6633
   10324      10.9691
   10325      10.9885
   10326      11.0081
   10327      10.7558
   10328      10.3780
   10329       9.8954
   10330      10.0261
   10331       9.5211
   10332      10.4580
   10333      10.1670
   10334      10.8471
   10335      10.2472
   10336      10.5164
   10337      10.4745
   10338      10.2288
   10339      10.3741
   10340      10.2536
   10341      10.1920
   10342       9.8048
   10343       9.7893
   10344      10.0644
   10345      10.0550
   10346      10.2049
   10347      10.1018
   10348       9.9411
   10349       9.9317
   10350       8.7472
   10351       9.2791
   10352       9.6034
   10353       9.2527
   10354      10.0589
   10355       9.7790
   10356       9.7725
   10357       9.9450
   10358       9.8703
   10359       9.5155
   10360      10.0605
   10361       9.6825
   10362       9.2943
   10363       9.1995
   10364       9.9976
   10365       9.0844
   10366       9.2118
   10367       8.7136
   10368       8.9963
   10369       9.7955
   10370       9.4016
   10371       8.8912
   10372       9.4392
   10373       8.4269
   10374       9.2294
   10375       9.1785
   10376       9.7625
   10377       9.2678
   10378       9.7185
   10379       9.1623
   10380       9.2033
   10381       9.7284
   10382       9.0730
   10383       8.7315
   10384       8.7577
   10385       9.2751
   10386       9.6382
   10387       9.3658
   10388       9.4367
   10389       9.2566
   10390       9.0676
   10391       9.6604
   10392       7.9967
   10393       8.6685
   10394       8.8940
   10395       8.9555
   10396       8.8218
   10397       8.8780
   10398       9.0443
   10399       8.6152
   10400       8.5423
   10401       8.7957
   10402       9.2381
   10403       8.4740
   10404       9.5600
   10405       9.7060
   10406       8.9440
   10407       9.7716
   10408       9.9952
   10409       9.3646
   10410       9.4946
   10411       9.5877
   10412       8.9516
   10413       8.4729
   10414       8.6540
   10415       8.7382
   10416       8.8465
   10417       9.2088
   10418       9.4514
   10419       9.2757
   10420       9.5421
   10421       9.3584
   10422       9.3618
   10423       8.7813
   10424       8.9340
   10425       9.4534
   10426       9.4620
   10427       9.4773
   10428       9.5110
   10429       9.3948
   10430       9.9539
   10431       9.8039
   10432       9.2419
   10433       9.3883
   10434       9.8461
   10435       9.6893
   10436       9.9579
   10437      10.1051
   10438      10.2731
   10439       9.8588
   10440       9.6444
   10441       9.4812
   10442       9.7065
   10443       9.7392
   10444       9.4327
   10445       9.1614
   10446       9.3492
   10447       9.2301
   10448       9.5841
   10449       9.1386
   10450       9.8254
   10451       9.7913
   10452       9.8840
   10453       9.2809
   10454       9.5096
   10455       9.3607
   10456       9.1637
   10457       9.9630
   10458       8.9885
   10459       8.7376
   10460       9.5381
   10461       9.2669
   10462       9.4370
   10463       9.6223
   10464       9.8931
   10465       9.3219
   10466      10.3282
   10467       9.8252
   10468       9.9769
   10469      10.0857
   10470       9.5717
   10471      10.1790
   10472      10.1874
   10473      10.3089
   10474      10.1069
   10475       9.9807
   10476       9.8049
   10477      10.0496
   10478      10.8101
   10479      10.4198
   10480      10.0987
   10481       9.9863
   10482       9.5250
   10483       9.3586
   10484       9.2161
   10485       9.9924
   10486       9.9366
   10487       9.8175
   10488       9.8470
   10489       9.8812
   10490      10.0595
   10491       9.7330
   10492       9.5414
   10493       9.6618
   10494       9.8191
   10495       9.7989
   10496       9.4355
   10497       9.5811
   10498       9.7388
   10499       9.3849
   10500       9.8081
   10501       9.3029
   10502       9.1862
   10503       9.1327
   10504       9.0799
   10505       9.2927
   10506      10.1925
   10507      10.2998
   10508      10.5208
   10509       9.7526
   10510      10.1993
   10511      10.0523
   10512       9.4149
   10513       9.5843
   10514       9.6414
   10515       9.3709
   10516       9.9293
   10517      10.1790
   10518       9.8298
   10519       9.4971
   10520       9.6832
   10521      10.1274
   10522      10.3275
   10523      10.0146
   10524      10.3375
   10525      10.0426
   10526      10.6594
   10527      10.0353
   10528      10.3923
   10529      10.8349
   10530      10.5683
   10531      11.2420
   10532      10.7596
   10533      10.6260
   10534      11.0437
   10535      11.7077
   10536      10.9856
   10537      11.0384
   10538      10.7544
   10539      10.9903
   10540      10.1779
   10541      10.3946
   10542       9.9963
   10543      10.7032
   10544      10.7170
   10545      10.9648
   10546      10.8741
   10547      10.4105
   10548      10.1002
   10549      10.6146
   10550      10.8744
   10551      11.0658
   10552      10.7980
   10553      11.4937
   10554      12.1594
   10555      11.6370
   10556      11.9365
   10557      11.4321
   10558      11.3302
   10559      11.6575
   10560      11.6827
   10561      11.6814
   10562      11.9098
   10563      11.4260
   10564      11.3359
   10565      11.0856
   10566      11.9598
   10567      11.5648
   10568      11.5035
   10569      11.4794
   10570      11.1961
   10571      11.0564
   10572      11.0124
   10573      11.3865
   10574      11.0634
   10575      11.3557
   10576      11.2698
   10577      10.7452
   10578      10.5660
   10579      11.2864
   10580      11.8633
   10581      10.4743
   10582      10.5298
   10583      10.8191
   10584      10.5860
   10585      10.6767
   10586      10.8798
   10587      10.4049
   10588      10.8933
   10589      10.9608
   10590       9.9058
   10591      10.0590
   10592      10.2634
   10593      10.6674
   10594       9.5718
   10595      10.1205
   10596      10.6244
   10597      10.0831
   10598      10.2733
   10599      10.5338
   10600       9.8530
   10601      11.4889
   10602      10.8734
   10603      10.6505
   10604       9.8466
   10605      10.2899
   10606      10.4864
   10607      10.3401
   10608      10.8173
   10609      10.9230
   10610      11.5231
   10611      10.9871
   10612      10.6219
   10613      11.5852
   10614      10.9936
   10615      10.8421
   10616       9.9782
   10617      10.4664
   10618      10.2377
   10619      10.4204
   10620       9.8670
   10621       9.3864
   10622       9.5284
   10623       9.6840
   10624       9.9614
   10625       9.8022
   10626       9.1075
   10627       9.0808
   10628       9.3938
   10629       9.4098
   10630       9.6971
   10631       9.4355
   10632       9.0897
   10633       9.9121
   10634       9.5152
   10635       9.5058
   10636       9.2408
   10637       9.4016
   10638       9.3623
   10639       9.2295
   10640       9.6497
   10641       9.3563
   10642      10.0550
   10643      10.6096
   10644      10.5236
   10645      10.0652
   10646      10.5410
   10647      10.6389
   10648      10.5667
   10649      10.9779
   10650      10.3690
   10651      11.4251
   10652      10.7520
   10653      11.3054
   10654      11.2214
   10655      11.1351
   10656      11.1016
   10657      11.1224
   10658      11.1928
   10659      11.0125
   10660      11.1730
   10661      10.6424
   10662      10.5559
   10663      10.8857
   10664      10.8903
   10665      10.8418
   10666      10.3690
   10667      10.4615
   10668      10.0195
   10669      10.6376
   10670      10.1395
   10671      10.0929
   10672      10.3378
   10673       9.5953
   10674       9.5456
   10675       9.1489
   10676       9.3249
   10677      10.2770
   10678       9.7927
   10679       9.0914
   10680       9.5164
   10681       9.2791
   10682       9.1521
   10683       9.0553
   10684       9.4322
   10685       8.9884
   10686       8.8650
   10687       9.1849
   10688       9.6072
   10689       9.5411
   10690       9.6555
   10691       8.9994
   10692       9.3597
   10693       9.1397
   10694       9.6428
   10695       9.3188
   10696       9.5736
   10697       9.9922
   10698       9.2346
   10699       9.0252
   10700       9.2566
   10701       8.7447
   10702       9.9018
   10703       9.6465
   10704       9.4709
   10705       9.0033
   10706       8.6802
   10707       8.8355
   10708       9.2376
   10709       9.5005
   10710       9.6813
   10711       9.5700
   10712      10.0604
   10713       9.5349
   10714      10.0120
   10715       9.5337
   10716       9.7476
   10717       9.9827
   10718      10.1469
   10719       9.3973
   10720      10.0198
   10721      10.0335
   10722      10.1583
   10723       9.8905
   10724       9.4447
   10725      10.2820
   10726       9.5711
   10727      10.3922
   10728      10.8945
   10729      10.2040
   10730      10.1805
   10731      10.1071
   10732       9.8796
   10733      10.6979
   10734       9.8076
   10735      10.3271
   10736       9.6032
   10737      10.0515
   10738       9.8861
   10739       9.3482
   10740       9.0251
   10741       9.5473
   10742       9.4977
   10743       9.3002
   10744       9.9999
   10745      10.2138
   10746       9.3928
   10747       9.5304
   10748       9.7255
   10749       9.3336
   10750      10.0606
   10751      10.1082
   10752      10.6444
   10753       9.8448
   10754       9.7602
   10755       9.9467
   10756      10.1882
   10757      10.1622
   10758       9.6833
   10759       9.9231
   10760       9.2848
   10761       9.7313
   10762       9.4595
   10763       9.9730
   10764       9.7997
   10765      10.4299
   10766      10.6829
   10767       9.9423
   10768       9.9210
   10769      10.0934
   10770       9.5207
   10771       9.6470
   10772       9.5827
   10773       8.9979
   10774       9.5660
   10775       9.1411
   10776       8.9556
   10777       8.2709
   10778       8.6412
   10779       8.6151
   10780       8.2738
   10781       8.3791
   10782       8.9344
   10783       8.8962
   10784       9.4002
   10785       8.7525
   10786       9.0811
   10787       8.7233
   10788       8.6846
   10789       8.4043
   10790       8.5305
   10791       8.6688
   10792       8.5833
   10793       9.0879
   10794       8.5626
   10795       9.2124
   10796       9.3641
   10797       9.1358
   10798       9.0700
   10799       8.7024
   10800       9.3063
   10801       9.2910
   10802       9.5220
   10803       9.5617
   10804       9.3265
   10805       9.2377
   10806       9.4002
   10807       9.7205
   10808       9.3358
   10809       9.4784
   10810      10.2119
   10811      10.1232
   10812       9.8313
   10813      10.5454
   10814      10.5654
   10815      10.4413
   10816      11.1590
   10817      10.4344
   10818      10.8982
   10819      11.0282
   10820      11.7144
   10821      12.2198
   10822      11.1510
   10823      11.8495
   10824      12.3088
   10825      12.1729
   10826      11.5568
   10827      11.7935
   10828      12.0744
   10829      12.0805
   10830      11.6863
   10831      11.8158
   10832      11.5916
   10833      11.0709
   10834      10.3877
   10835      11.9501
   10836      11.2471
   10837      11.6734
   10838      11.0969
   10839      11.8879
   10840      11.1907
   10841      11.3017
   10842      11.6973
   10843      11.9791
   10844      12.0171
   10845      12.7393
   10846      12.0845
   10847      12.3838
   10848      11.7008
   10849      11.4060
   10850      11.7669
   10851      11.0000
   10852      11.4393
   10853      11.7678
   10854      12.0191
   10855      12.7184
   10856      12.5282
   10857      13.5805
   10858      12.6894
   10859      13.3541
   10860      12.5863
   10861      12.6778
   10862      12.0699
   10863      12.1150
   10864      11.3460
   10865      11.6890
   10866      12.0399
   10867      11.8721
   10868      13.2279
   10869      12.7798
   10870      12.7307
   10871      12.6094
   10872      11.5553
   10873      12.4212
   10874      11.6181
   10875      11.9617
   10876      11.4317
   10877      11.7264
   10878      11.6730
   10879      11.4786
   10880      11.1814
   10881      11.3600
   10882      10.8759
   10883      11.6203
   10884      12.0275
   10885      11.3446
   10886      12.2437
   10887      12.4947
   10888      12.5744
   10889      12.2221
   10890      11.9949
   10891      11.9308
   10892      11.9409
   10893      11.3913
   10894      11.7773
   10895      12.5823
   10896      13.4003
   10897      13.2035
   10898      12.7376
   10899      13.0604
   10900      12.3629
   10901      13.3190
   10902      12.8742
   10903      13.0463
   10904      12.8083
   10905      13.0806
   10906      12.9937
   10907      13.5926
   10908      13.5816
   10909      12.8871
   10910      13.4726
   10911      13.8740
   10912      13.7158
   10913      13.9666
   10914      14.6079
   10915      14.4813
   10916      14.1289
   10917      13.6473
   10918      13.8013
   10919      13.9830
   10920      13.5379
   10921      13.3221
   10922      13.6666
   10923      13.7818
   10924      13.9960
   10925      13.7944
   10926      13.6544
   10927      14.0275
   10928      14.8688
   10929      14.1077
   10930      14.1522
   10931      13.3754
   10932      13.8023
   10933      13.3698
   10934      12.7530
   10935      13.1568
   10936      12.1402
   10937      13.2854
   10938      13.3669
   10939      12.4218
   10940      13.0042
   10941      13.6953
   10942      12.9128
   10943      12.8482
   10944      12.8949
   10945      12.6388
   10946      12.8941
   10947      12.2383
   10948      11.6245
   10949      12.3863
   10950      13.0704
   10951      12.7353
   10952      13.3572
   10953      12.7573
   10954      13.4330
   10955      13.2976
   10956      13.0181
   10957      12.9442
   10958      12.8875
   10959      13.8397
   10960      13.2536
   10961      13.4838
   10962      13.5854
   10963      12.7278
   10964      13.2611
   10965      13.8323
   10966      13.8680
   10967      13.4868
   10968      13.3676
   10969      13.9119
   10970      15.2866
   10971      14.0437
   10972      13.0245
   10973      12.8886
   10974      13.1365
   10975      13.1126
   10976      13.4266
   10977      13.1377
   10978      12.6044
   10979      13.1460
   10980      13.0541
   10981      12.7613
   10982      12.9426
   10983      13.1339
   10984      13.1140
   10985      12.1837
   10986      12.5286
   10987      11.9018
   10988      12.5323
   10989      12.2262
   10990      12.3166
   10991      12.4581
   10992      13.1614
   10993      12.3465
   10994      12.0927
   10995      11.7655
   10996      11.7768
   10997      11.4965
   10998      12.5392
   10999      12.0864
   11000      11.9153
   11001      12.1719
   11002      11.9301
   11003      11.1185
   11004      10.9338
   11005      11.1861
   11006      11.8269
   11007      11.8897
   11008      11.1831
   11009      11.3462
   11010      10.7794
   11011      11.0071
   11012      10.6590
   11013      11.0415
   11014      10.8148
   11015      10.7640
   11016      10.6748
   11017      10.9403
   11018      10.4482
   11019      10.6662
   11020      10.5381
   11021      10.7951
   11022      11.1100
   11023      10.8068
   11024      11.4957
   11025      10.9256
   11026      11.1932
   11027      11.0642
   11028      12.5820
   11029      12.6922
   11030      12.5251
   11031      12.6053
   11032      11.9747
   11033      12.7120
   11034      12.9503
   11035      13.3360
   11036      12.5059
   11037      13.3293
   11038      12.2176
   11039      12.1325
   11040      11.4410
   11041      11.4132
   11042      11.6619
   11043      11.8997
   11044      11.8044
   11045      11.8643
   11046      11.6777
   11047      11.4554
   11048      10.9745
   11049      11.3220
   11050      10.3422
   11051      10.9147
   11052      10.4472
   11053      10.7437
   11054      11.2352
   11055      10.9281
   11056      11.1371
   11057      11.0620
   11058      11.7096
   11059      11.6439
   11060      11.9160
   11061      12.0106
   11062      11.7102
   11063      11.6173
   11064      12.1018
   11065      11.9908
   11066      11.7094
   11067      12.0155
   11068      12.3336
   11069      12.1043
   11070      11.3569
   11071      11.1214
   11072      11.3493
   11073      11.9459
   11074      11.5160
   11075      11.5784
   11076      11.1168
   11077      10.9140
   11078      11.4195
   11079      11.3572
   11080      11.0381
   11081      10.9376
   11082      11.7169
   11083      11.4754
   11084      11.5021
   11085      11.3931
   11086      11.4367
   11087      11.6327
   11088      11.9059
   11089      11.7200
   11090      12.8350
   11091      11.8305
   11092      12.7257
   11093      12.1988
   11094      12.0251
   11095      12.0774
   11096      11.5741
   11097      11.6146
   11098      12.1178
   11099      11.3787
   11100      11.4196
   11101      11.3440
   11102      11.9780
   11103      11.9190
   11104      11.2854
   11105      12.4316
   11106      12.7980
   11107      11.9932
   11108      11.5836
   11109      12.5462
   11110      12.4797
   11111      12.3832
   11112      12.8004
   11113      12.9519
   11114      13.5671
   11115      13.6737
   11116      14.0303
   11117      13.4819
   11118      12.9073
   11119      12.6188
   11120      12.8419
   11121      12.4572
   11122      11.8695
   11123      11.8984
   11124      11.1123
   11125      11.4999
   11126      11.1345
   11127      11.9841
   11128      11.5992
   11129      11.3293
   11130      12.1107
   11131      11.3240
   11132      10.9723
   11133      11.0237
   11134      11.3910
   11135      11.4669
   11136      11.7189
   11137      11.6579
   11138      11.0803
   11139      11.6765
   11140      11.9081
   11141      11.1060
   11142      11.7472
   11143      11.2327
   11144      11.4853
   11145      11.6064
   11146      11.8483
   11147      11.5460
   11148      11.8141
   11149      11.2729
   11150      11.5327
   11151      11.1223
   11152      11.6346
   11153      10.8884
   11154      11.2402
   11155      11.2838
   11156      11.3439
   11157      12.6320
   11158      12.1832
   11159      12.8019
   11160      12.2624
   11161      13.3954
   11162      12.9390
   11163      13.1339
   11164      12.8593
   11165      13.6159
   11166      12.9993
   11167      12.8638
   11168      13.0638
   11169      12.7304
   11170      13.1983
   11171      13.7321
   11172      14.2907
   11173      13.5083
   11174      13.4843
   11175      13.0152
   11176      13.2230
   11177      12.9181
   11178      13.2123
   11179      13.4641
   11180      13.1621
   11181      12.3419
   11182      11.8863
   11183      12.1826
   11184      11.4211
   11185      11.8143
   11186      11.2126
   11187      11.5764
   11188      11.3855
   11189      11.8017
   11190      12.1868
   11191      11.9706
   11192      12.0305
   11193      12.2706
   11194      12.7252
   11195      11.8913
   11196      12.2192
   11197      12.5417
   11198      12.6228
   11199      11.7916
   11200      12.3678
   11201      12.4120
   11202      12.4481
   11203      12.3303
   11204      12.5484
   11205      12.2809
   11206      12.4544
   11207      13.2787
   11208      13.5445
   11209      13.5225
   11210      13.4406
   11211      13.2133
   11212      12.1571
   11213      12.4366
   11214      12.3882
   11215      12.4596
   11216      12.7549
   11217      12.6663
   11218      13.0173
   11219      13.0594
   11220      12.2707
   11221      13.4337
   11222      12.6240
   11223      12.5466
   11224      13.1345
   11225      12.6913
   11226      12.0099
   11227      12.2235
   11228      12.3395
   11229      11.7409
   11230      12.7183
   11231      12.9924
   11232      11.7490
   11233      12.9021
   11234      13.0068
   11235      12.8010
   11236      13.0701
   11237      13.3154
   11238      12.7874
   11239      12.0672
   11240      11.2618
   11241      11.5446
   11242      11.8224
   11243      12.4447
   11244      12.0079
   11245      12.0610
   11246      12.3666
   11247      11.9883
   11248      11.9777
   11249      12.1625
   11250      12.4150
   11251      12.4861
   11252      12.3561
   11253      12.2560
   11254      12.4711
   11255      11.7609
   11256      12.9890
   11257      12.4732
   11258      11.8547
   11259      12.2574
   11260      12.5063
   11261      12.0529
   11262      12.2178
   11263      12.6585
   11264      13.2107
   11265      12.0492
   11266      13.1745
   11267      13.4780
   11268      12.8052
   11269      12.7152
   11270      12.7222
   11271      13.0779
   11272      13.3526
   11273      13.2465
   11274      13.9134
   11275      13.5116
   11276      14.4652
   11277      13.3666
   11278      13.1513
   11279      13.6943
   11280      13.2869
   11281      14.2015
   11282      13.7395
   11283      13.6410
   11284      13.9407
   11285      13.6229
   11286      13.4915
   11287      13.3487
   11288      13.7777
   11289      13.1712
   11290      12.9447
   11291      13.0915
   11292      12.5993
   11293      12.2862
   11294      13.1006
   11295      12.6249
   11296      12.6752
   11297      13.2624
   11298      12.5076
   11299      13.0547
   11300      12.6922
   11301      13.3355
   11302      13.6466
   11303      13.1693
   11304      12.5164
   11305      12.8139
   11306      12.3684
   11307      12.3582
   11308      12.4586
   11309      12.5085
   11310      12.9223
   11311      13.5381
   11312      12.6045
   11313      12.8514
   11314      13.2498
   11315      13.0425
   11316      13.1739
   11317      12.4728
   11318      12.2069
   11319      11.3971
   11320      11.8972
   11321      11.6251
   11322      12.5267
   11323      12.3760
   11324      11.9228
   11325      12.1894
   11326      12.6319
   11327      12.5758
   11328      13.0428
   11329      12.8836
   11330      12.1107
   11331      12.2892
   11332      12.3900
   11333      11.4952
   11334      11.6634
   11335      12.3099
   11336      12.3551
   11337      12.2668
   11338      11.7248
   11339      11.8667
   11340      11.7169
   11341      11.8643
   11342      11.2270
   11343      11.0783
   11344      11.8364
   11345      12.2389
   11346      11.0697
   11347      11.8710
   11348      12.7425
   11349      12.8279
   11350      12.5703
   11351      13.3054
   11352      13.7475
   11353      13.6392
   11354      14.0166
   11355      13.1294
   11356      13.4493
   11357      12.0842
   11358      12.8259
   11359      12.3641
   11360      12.3005
   11361      12.6822
   11362      12.2733
   11363      12.7350
   11364      13.3914
   11365      12.4825
   11366      12.9454
   11367      13.7427
   11368      13.0210
   11369      12.6574
   11370      12.9462
   11371      12.9855
   11372      13.7210
   11373      13.5436
   11374      13.7892
   11375      14.1842
   11376      13.7461
   11377      13.5062
   11378      13.6487
   11379      13.8167
   11380      14.4791
   11381      14.5658
   11382      14.1891
   11383      14.3323
   11384      13.9270
   11385      14.1068
   11386      13.4530
   11387      13.2999
   11388      12.1169
   11389      13.0653
   11390      11.6600
   11391      12.2392
   11392      12.5722
   11393      12.5508
   11394      13.1107
   11395      12.1239
   11396      12.1498
   11397      11.9104
   11398      11.6661
   11399      12.0509
   11400      12.4241
   11401      12.0417
   11402      11.7612
   11403      12.5217
   11404      11.8298
   11405      12.1409
   11406      11.9037
   11407      11.9015
   11408      12.4728
   11409      12.2887
   11410      12.4084
   11411      12.6094
   11412      12.3733
   11413      12.6031
   11414      12.9806
   11415      12.9473
   11416      12.7235
   11417      12.3711
   11418      12.1640
   11419      11.9512
   11420      11.7771
   11421      11.1937
   11422      11.6819
   11423      11.4919
   11424      12.2866
   11425      12.5363
   11426      12.2917
   11427      12.9460
   11428      12.0675
   11429      11.7340
   11430      12.1964
   11431      12.8388
   11432      11.9179
   11433      11.1738
   11434      10.9531
   11435      11.0277
   11436      10.3496
   11437      10.4367
   11438      10.2771
   11439      10.3059
   11440      10.2695
   11441      10.6373
   11442      10.3257
   11443      10.8661
   11444      11.3928
   11445      11.1771
   11446      11.2369
   11447      11.7182
   11448      11.0155
   11449      11.3724
   11450      11.3839
   11451      10.9481
   11452      10.4626
   11453      10.8328
   11454      10.1917
   11455      10.5772
   11456      10.6151
   11457      10.6451
   11458      10.8776
   11459      10.6854
   11460      11.3286
   11461      10.9089
   11462      10.5095
   11463      11.1594
   11464      10.5751
   11465      10.3620
   11466      10.6256
   11467      10.7710
   11468      11.1614
   11469      10.6811
   11470      10.1144
   11471      10.1380
   11472       9.3956
   11473       9.6954
   11474       9.6784
   11475       9.8000
   11476       9.8455
   11477       9.8330
   11478       9.9151
   11479       9.7287
   11480       9.3210
   11481       9.6965
   11482       9.4852
   11483      10.0923
   11484      10.8676
   11485      11.6953
   11486      12.1812
   11487      12.4781
   11488      12.0890
   11489      11.3510
   11490      10.7614
   11491      10.2794
   11492      10.0985
   11493      11.0944
   11494      10.2513
   11495      10.7246
   11496      10.8996
   11497      10.7252
   11498      11.2451
   11499      10.6660
   11500      11.0651
   11501      11.0647
   11502      10.8334
   11503      10.9411
   11504      11.6885
   11505      11.0024
   11506      10.2712
   11507      11.1307
   11508      11.0113
   11509      11.0532
   11510      11.0579
   11511      11.4028
   11512      11.6768
   11513      10.4676
   11514      10.8976
   11515      10.6789
   11516      10.8861
   11517      10.9202
   11518      11.6371
   11519      10.5320
   11520      11.0384
   11521      10.3094
   11522      10.1249
   11523      10.1666
   11524      10.2850
   11525      10.3994
   11526      10.0911
   11527       9.9449
   11528       9.8098
   11529      10.6080
   11530      10.7538
   11531      10.1291
   11532      10.2442
   11533       9.7927
   11534      10.5876
   11535      10.6889
   11536       9.7754
   11537      10.5056
   11538      10.2888
   11539      10.1202
   11540       9.6001
   11541       9.8219
   11542       9.8164
   11543       9.5854
   11544       9.9358
   11545       9.9370
   11546       9.7441
   11547       9.1854
   11548       9.5878
   11549       9.3942
   11550       9.2511
   11551      10.3834
   11552       9.1926
   11553       9.5954
   11554       9.4528
   11555       9.0272
   11556       9.7775
   11557       9.8905
   11558       9.5782
   11559      10.1695
   11560       9.6495
   11561      10.2509
   11562       9.8824
   11563      10.8919
   11564      10.1161
   11565       9.6692
   11566       9.1372
   11567       9.7070
   11568       9.4477
   11569       9.8050
   11570      10.1959
   11571       9.6740
   11572       9.9729
   11573       9.8714
   11574      10.2595
   11575      10.2224
   11576       9.4712
   11577      10.4769
   11578      10.0136
   11579      10.4879
   11580      10.3509
   11581      10.7515
   11582      10.8925
   11583      10.5487
   11584      10.9830
   11585      11.2028
   11586      10.5446
   11587      10.6271
   11588      10.8271
   11589      10.0945
   11590      10.7287
   11591      11.0840
   11592      10.4627
   11593      10.7956
   11594      10.2304
   11595      10.1589
   11596      10.2979
   11597      10.3870
   11598      11.0150
   11599      10.5787
   11600      10.1058
   11601      10.6326
   11602      10.6416
   11603      10.2795
   11604      10.5258
   11605      10.1955
   11606      10.2390
   11607       9.9952
   11608      10.4351
   11609      10.4146
   11610      10.2154
   11611      10.2297
   11612       9.8249
   11613      10.0833
   11614       9.8301
   11615       9.8944
   11616      10.1433
   11617      10.0904
   11618       9.6015
   11619      10.2592
   11620      10.4478
   11621       9.6090
   11622       9.7378
   11623       8.8686
   11624       9.3105
   11625       9.6716
   11626      10.4829
   11627      10.0617
   11628      10.2317
   11629      10.4300
   11630      10.3507
   11631      10.8264
   11632      11.1174
   11633      10.4829
   11634      10.5443
   11635      10.0152
   11636      10.6249
   11637       9.9486
   11638      10.3143
   11639      10.2161
   11640      10.3279
   11641       9.6615
   11642       9.6411
   11643       9.5349
   11644       9.0537
   11645       9.4526
   11646       9.3247
   11647       9.4760
   11648       8.9444
   11649       9.9018
   11650      10.3508
   11651      10.0942
   11652       9.6890
   11653      10.4900
   11654       9.7255
   11655       9.8804
   11656       9.9986
   11657       9.6440
   11658       9.1316
   11659       9.7767
   11660       9.5168
   11661       9.2872
   11662      10.3913
   11663       9.7703
   11664       9.9314
   11665       9.7205
   11666      10.4076
   11667       9.2479
   11668       8.7699
   11669       8.9973
   11670       9.1575
   11671      10.1191
   11672       9.7850
   11673       9.7344
   11674       9.6162
   11675       9.7338
   11676       9.7801
   11677       9.6544
   11678      10.7138
   11679      10.2928
   11680      10.0971
   11681      10.1118
   11682       9.7018
   11683       9.6827
   11684       9.6289
   11685       9.4567
   11686       9.6732
   11687       9.6453
   11688       9.9870
   11689      10.6623
   11690      10.1470
   11691      10.5665
   11692      10.3711
   11693      10.7602
   11694      10.4381
   11695       9.8701
   11696       9.9440
   11697       9.2808
   11698       9.9983
   11699       9.6972
   11700       9.4029
   11701       9.4196
   11702       9.8326
   11703       9.4581
   11704       9.4678
   11705       9.3915
   11706       9.2228
   11707       9.2886
   11708       9.2495
   11709       9.7402
   11710       9.3039
   11711       9.9259
   11712       9.8538
   11713      10.1731
   11714      10.2829
   11715      10.1533
   11716       9.8506
   11717      10.1537
   11718      10.9175
   11719       9.3595
   11720       9.6922
   11721       9.5866
   11722       8.5998
   11723       9.4012
   11724       9.3132
   11725       9.6062
   11726       8.9317
   11727       8.7364
   11728       8.6612
   11729       8.4472
   11730       8.4917
   11731       8.8643
   11732       8.7848
   11733       9.0590
   11734       8.7494
   11735       8.7770
   11736       8.4668
   11737       8.8303
   11738       8.7249
   11739       8.3409
   11740       8.6532
   11741       8.3501
   11742       8.6305
   11743       8.4766
   11744       8.4391
   11745       8.6437
   11746       8.6765
   11747       8.3508
   11748       7.9080
   11749       8.4580
   11750       8.2949
   11751       8.3412
   11752       8.6850
   11753       8.5002
   11754       8.3430
   11755       8.5778
   11756       8.8218
   11757       8.3596
   11758       8.3160
   11759       8.1818
   11760       8.5014
   11761       8.3219
   11762       8.5389
   11763       8.4760
   11764       8.3334
   11765       8.2115
   11766       8.3983
   11767       7.8665
   11768       8.0353
   11769       8.0868
   11770       8.2626
   11771       8.5459
   11772       8.6395
   11773       8.4316
   11774       8.3544
   11775       8.1768
   11776       7.9681
   11777       7.9731
   11778       8.1263
   11779       8.4836
   11780       8.4942
   11781       8.6083
   11782       8.4614
   11783       8.3246
   11784       8.9213
   11785       8.6306
   11786       9.0364
   11787       8.6255
   11788       8.4561
   11789       8.6798
   11790       8.3106
   11791       8.2233
   11792       8.7122
   11793       8.5315
   11794       8.6077
   11795       8.8840
   11796       8.7235
   11797       8.3969
   11798       8.6391
   11799       8.9377
   11800       8.5820
   11801       8.2146
   11802       7.9135
   11803       8.1024
   11804       8.7338
   11805       8.1723
   11806       8.8259
   11807       8.2122
   11808       8.4706
   11809       8.3900
   11810       7.2354
   11811       8.0125
   11812       7.9275
   11813       8.0083
   11814       7.8533
   11815       8.0885
   11816       8.7337
   11817       8.7290
   11818       8.1141
   11819       8.1793
   11820       8.3977
   11821       8.1432
   11822       8.4738
   11823       7.7949
   11824       8.3281
   11825       8.1762
   11826       8.9238
   11827       8.1502
   11828       8.3771
   11829       8.0226
   11830       7.9347
   11831       7.7925
   11832       7.9647
   11833       8.0197
   11834       7.7898
   11835       8.1598
   11836       8.0422
   11837       8.2215
   11838       7.4292
   11839       7.9717
   11840       7.9923
   11841       8.0448
   11842       8.1220
   11843       8.3629
   11844       7.8180
   11845       7.7070
   11846       8.4310
   11847       8.1254
   11848       7.4465
   11849       7.7809
   11850       8.1463
   11851       7.5802
   11852       7.7861
   11853       7.9772
   11854       8.1028
   11855       8.0847
   11856       7.6702
   11857       7.7329
   11858       7.6448
   11859       7.3014
   11860       8.1810
   11861       7.6171
   11862       8.3106
   11863       7.7463
   11864       7.4953
   11865       7.6708
   11866       7.8336
   11867       7.2245
   11868       7.3622
   11869       7.5449
   11870       7.8120
   11871       7.7112
   11872       6.8071
   11873       7.2063
   11874       7.7244
   11875       7.8692
   11876       7.3708
   11877       6.7458
   11878       6.9711
   11879       6.6604
   11880       7.4760
   11881       6.6435
   11882       7.6566
   11883       6.9706
   11884       7.1968
   11885       7.3868
   11886       7.6143
   11887       7.5603
   11888       7.7517
   11889       7.5142
   11890       7.2949
   11891       7.9081
   11892       7.8216
   11893       7.8800
   11894       8.1069
   11895       8.9355
   11896       8.5726
   11897       7.9698
   11898       8.2336
   11899       8.1085
   11900       7.8539
   11901       7.9521
   11902       8.6655
   11903       8.0844
   11904       8.3327
   11905       8.2953
   11906       8.3979
   11907       8.2065
   11908       8.1845
   11909       7.9193
   11910       8.3181
   11911       8.5343
   11912       8.2635
   11913       8.2133
   11914       8.2932
   11915       8.7318
   11916       8.9205
   11917       8.6341
   11918       8.5012
   11919       7.6919
   11920       7.9477
   11921       8.1814
   11922       8.5784
   11923       8.6093
   11924       8.3959
   11925       8.5625
   11926       8.2714
   11927       9.2780
   11928       8.8357
   11929       8.5737
   11930       8.4854
   11931       9.1117
   11932       8.3877
   11933       9.0614
   11934       8.7339
   11935       8.5485
   11936       8.1789
   11937       8.4948
   11938       8.5532
   11939       8.1939
   11940       8.5611
   11941       8.0164
   11942       7.8276
   11943       8.2239
   11944       8.4410
   11945       8.0658
   11946       8.3149
   11947       7.7330
   11948       7.8594
   11949       7.7762
   11950       7.8366
   11951       7.8446
   11952       7.4444
   11953       7.7351
   11954       8.1611
   11955       8.4175
   11956       7.9758
   11957       7.9583
   11958       7.5033
   11959       7.7163
   11960       7.6614
   11961       7.3041
   11962       7.3446
   11963       8.2984
   11964       8.2676
   11965       8.4842
   11966       7.7493
   11967       7.5682
   11968       7.4523
   11969       7.9533
   11970       8.0222
   11971       8.1512
   11972       8.0460
   11973       8.3915
   11974       8.3723
   11975       8.4032
   11976       8.3734
   11977       7.6962
   11978       7.9664
   11979       8.3760
   11980       8.4840
   11981       7.6483
   11982       7.9524
   11983       7.8496
   11984       8.1743
   11985       8.0211
   11986       9.0220
   11987       8.6920
   11988       8.7868
   11989       8.9042
   11990       8.5294
   11991       8.7340
   11992       8.9138
   11993       8.5812
   11994       8.1770
   11995       8.7705
   11996       8.5033
   11997       8.6678
   11998       8.5261
   11999       8.8261
   12000       8.7150
   12001       8.3881
   12002       9.2665
   12003       9.2857
   12004       9.2460
   12005       8.3240
   12006       8.5695
   12007       8.7541
   12008       8.7142
   12009       8.5807
   12010       8.5624
   12011       7.9619
   12012       8.1660
   12013       8.0451
   12014       8.5611
   12015       8.4702
   12016       8.0354
   12017       8.0634
   12018       8.5129
   12019       7.6997
   12020       7.3605
   12021       8.1337
   12022       8.0630
   12023       8.6229
   12024       8.4999
   12025       8.6700
   12026       8.1918
   12027       8.3238
   12028       7.9650
   12029       7.8802
   12030       7.8647
   12031       8.4059
   12032       8.2408
   12033       8.3476
   12034       8.6081
   12035       8.5785
   12036       8.6107
   12037       8.6142
   12038       8.5298
   12039       8.7913
   12040       8.5056
   12041       9.0770
   12042       8.8424
   12043       9.8655
   12044       8.4117
   12045       8.7979
   12046       8.2333
   12047       8.5152
   12048       8.8264
   12049       8.5933
   12050       8.5655
   12051       8.2698
   12052       8.5440
   12053       8.6970
   12054       8.0116
   12055       7.9448
   12056       8.3007
   12057       7.8282
   12058       8.6087
   12059       8.4162
   12060       8.7439
   12061       7.8054
   12062       7.6528
   12063       7.6381
   12064       7.8034
   12065       8.8117
   12066       8.5010
   12067       8.5864
   12068       8.3830
   12069       7.9304
   12070       8.2152
   12071       8.3515
   12072       8.2210
   12073       8.4793
   12074       8.0738
   12075       8.1683
   12076       7.8793
   12077       7.8205
   12078       8.2425
   12079       8.5270
   12080       8.2692
   12081       7.9740
   12082       8.3365
   12083       8.6645
   12084       8.3256
   12085       8.3612
   12086       8.7138
   12087       8.5427
   12088       8.2116
   12089       8.4432
   12090       8.3454
   12091       8.4481
   12092       8.7609
   12093       8.4898
   12094       8.5336
   12095       8.1410
   12096       8.1324
   12097       8.2506
   12098       8.6014
   12099       8.4893
   12100       8.2767
   12101       8.3633
   12102       7.9198
   12103       8.1552
   12104       8.0929
   12105       7.9024
   12106       8.5159
   12107       8.1508
   12108       8.3147
   12109       8.8393
   12110       8.3274
   12111       8.5509
   12112       7.9811
   12113       8.4626
   12114       8.7250
   12115       7.9262
   12116       9.0562
   12117       8.5834
   12118       8.5622
   12119       8.5870
   12120       8.9449
   12121       8.3613
   12122       8.8693
   12123       9.1317
   12124       9.3972
   12125       9.3194
   12126       9.1398
   12127       8.7708
   12128       8.5744
   12129       8.4075
   12130       8.6948
   12131       7.8276
   12132       8.6750
   12133       9.0289
   12134       8.1765
   12135       8.4405
   12136       7.6398
   12137       8.2985
   12138       8.2906
   12139       8.5641
   12140       7.9151
   12141       7.9328
   12142       8.3017
   12143       8.5187
   12144       7.8655
   12145       8.3637
   12146       8.6033
   12147       8.3000
   12148       8.6776
   12149       9.3020
   12150       8.3753
   12151       8.4416
   12152       9.3007
   12153       9.0253
   12154       8.5086
   12155       9.2027
   12156       8.4556
   12157       9.1331
   12158       9.3510
   12159       8.6647
   12160       8.3232
   12161       7.9502
   12162       8.9450
   12163       8.9016
   12164       8.1319
   12165       9.0922
   12166       8.7316
   12167       8.6757
   12168       8.6393
   12169       9.4376
   12170       8.7113
   12171       8.6052
   12172       9.0509
   12173       7.9600
   12174       8.2671
   12175       8.5946
   12176       9.4957
   12177       8.9741
   12178       8.3417
   12179       8.4824
   12180       7.9567
   12181       8.6324
   12182       8.6124
   12183       8.3764
   12184       8.8832
   12185       8.0605
   12186       7.9249
   12187       8.7404
   12188       7.9238
   12189       8.3406
   12190       7.6366
   12191       8.2206
   12192       8.1396
   12193       9.0319
   12194       8.1033
   12195       8.6704
   12196       8.3300
   12197       8.1235
   12198       8.4196
   12199       7.9582
   12200       8.3946
   12201       8.2455
   12202       7.9151
   12203       7.7043
   12204       8.6844
   12205       8.3948
   12206       8.8382
   12207       9.0603
   12208       9.1142
   12209       8.1760
   12210       9.2852
   12211       8.2057
   12212       7.7392
   12213       8.2287
   12214       7.5639
   12215       7.9763
   12216       8.4029
   12217       8.4530
   12218       8.1686
   12219       8.2077
   12220       8.6001
   12221       8.2248
   12222       8.6335
   12223       8.3136
   12224       8.1419
   12225       8.5003
   12226       7.8533
   12227       8.4872
   12228       8.1228
   12229       8.3656
   12230       8.6654
   12231       8.6045
   12232       8.6097
   12233       8.9263
   12234       8.4664
   12235       8.4765
   12236       8.4795
   12237       8.5098
   12238       7.9230
   12239       8.5500
   12240       7.9242
   12241       7.9553
   12242       8.1994
   12243       8.5770
   12244       8.7367
   12245       8.2499
   12246       8.0430
   12247       8.0012
   12248       8.0552
   12249       8.1875
   12250       8.3273
   12251       8.3431
   12252       7.9891
   12253       8.1170
   12254       7.8107
   12255       8.5020
   12256       8.0283
   12257       7.6515
   12258       7.9845
   12259       7.2795
   12260       7.3182
   12261       7.3786
   12262       7.8250
   12263       7.0027
   12264       7.3993
   12265       8.1186
   12266       7.8497
   12267       7.7420
   12268       7.9091
   12269       7.9848
   12270       8.0282
   12271       7.4688
   12272       7.7240
   12273       7.4699
   12274       8.0386
   12275       8.1614
   12276       8.1859
   12277       7.7850
   12278       7.8953
   12279       8.3226
   12280       9.2748
   12281       8.3960
   12282       8.9551
   12283       7.9855
   12284       8.3365
   12285       8.7152
   12286       8.5997
   12287       8.8545
   12288       8.4603
   12289       8.9150
   12290       8.8312
   12291       8.2110
   12292       8.4370
   12293       8.0526
   12294       7.9772
   12295       8.3701
   12296       8.2100
   12297       7.9610
   12298       8.1426
   12299       8.0580
   12300       8.2548
   12301       7.5718
   12302       8.1595
   12303       8.2616
   12304       8.7260
   12305       8.5106
   12306       8.2679
   12307       7.7790
   12308       8.1665
   12309       8.2659
   12310       8.8187
   12311       8.7126
   12312       8.8436
   12313       8.5480
   12314       8.0550
   12315       7.7658
   12316       8.1820
   12317       7.9847
   12318       7.6600
   12319       7.6296
   12320       7.7475
   12321       7.4725
   12322       7.9329
   12323       9.0692
   12324       7.6420
   12325       7.7865
   12326       8.1180
   12327       8.0696
   12328       8.1848
   12329       9.0430
   12330       8.4758
   12331       8.7918
   12332       7.8151
   12333       8.7560
   12334       9.4163
   12335       9.0022
   12336       8.8842
   12337       8.7024
   12338       8.8735
   12339       8.7442
   12340       8.6738
   12341       8.4444
   12342       8.5241
   12343       8.8941
   12344       9.1888
   12345       9.0603
   12346       8.3109
   12347       8.4724
   12348       8.4180
   12349       8.2929
   12350       8.3509
   12351       8.3439
   12352       8.3466
   12353       8.2215
   12354       9.1345
   12355       8.5818
   12356       8.1123
   12357       8.2806
   12358       8.8816
   12359       8.4190
   12360       8.0226
   12361       8.0293
   12362       7.6484
   12363       7.7133
   12364       7.7848
   12365       8.0486
   12366       8.0194
   12367       8.4310
   12368       8.1740
   12369       8.4142
   12370       8.8389
   12371       8.7062
   12372       8.5886
   12373       8.8256
   12374       8.5798
   12375       8.8005
   12376       8.7197
   12377       8.7894
   12378       8.7362
   12379       7.9066
   12380       8.1108
   12381       7.7464
   12382       8.7348
   12383       7.9999
   12384       8.4999
   12385       8.2519
   12386       8.0967
   12387       8.0884
   12388       8.2595
   12389       8.2615
   12390       8.0902
   12391       7.7808
   12392       7.7625
   12393       7.3641
   12394       7.7431
   12395       8.4788
   12396       8.4182
   12397       7.8576
   12398       8.6560
   12399       8.3447
   12400       8.4603
   12401       8.3457
   12402       8.0127
   12403       8.5267
   12404       7.7650
   12405       8.2512
   12406       8.0350
   12407       8.1241
   12408       7.6531
   12409       8.0762
   12410       7.6667
   12411       7.7145
   12412       7.8093
   12413       7.8483
   12414       8.0788
   12415       7.5815
   12416       7.8520
   12417       7.4754
   12418       7.9771
   12419       8.2718
   12420       8.0828
   12421       8.2499
   12422       9.3062
   12423       8.7227
   12424       8.5183
   12425       8.4499
   12426       9.0242
   12427       9.1674
   12428       8.4793
   12429       8.5852
   12430       8.6212
   12431       8.6422
   12432       8.8292
   12433       8.8926
   12434       9.0905
   12435       8.9457
   12436       8.8726
   12437       9.0272
   12438       8.3272
   12439       8.7883
   12440       8.4826
   12441       8.1383
   12442       8.3815
   12443       8.1859
   12444       8.4071
   12445       8.2495
   12446       8.8984
   12447       8.3996
   12448       8.3013
   12449       8.0085
   12450       8.4420
   12451       8.2572
   12452       8.2952
   12453       8.2079
   12454       7.8848
   12455       8.2807
   12456       8.0854
   12457       8.2409
   12458       8.0553
   12459       8.0272
   12460       7.6219
   12461       7.8585
   12462       7.7647
   12463       7.6817
   12464       8.5010
   12465       7.2507
   12466       7.3390
   12467       7.2489
   12468       7.9956
   12469       7.7346
   12470       7.7914
   12471       7.3168
   12472       7.5058
   12473       7.6921
   12474       7.5442
   12475       8.1213
   12476       7.9380
   12477       8.3642
   12478       7.8670
   12479       7.5613
   12480       7.7219
   12481       7.6663
   12482       7.5447
   12483       7.7596
   12484       7.3682
   12485       7.3490
   12486       7.3652
   12487       7.4659
   12488       7.4625
   12489       7.4408
   12490       7.2218
   12491       7.3472
   12492       7.3062
   12493       7.4534
   12494       7.5665
   12495       7.6734
   12496       7.8714
   12497       7.7909
   12498       7.2418
   12499       7.1408
   12500       7.5330
   12501       6.8013
   12502       7.4427
   12503       7.4687
   12504       7.2445
   12505       6.9216
   12506       7.1345
   12507       7.1613
   12508       7.7725
   12509       7.4914
   12510       6.9542
   12511       7.7088
   12512       7.6944
   12513       7.5294
   12514       7.6728
   12515       7.8020
   12516       8.0024
   12517       7.5580
   12518       8.0040
   12519       6.8491
   12520       7.8515
   12521       7.2615
   12522       7.1526
   12523       7.6165
   12524       7.1444
   12525       7.1753
   12526       7.0599
   12527       7.4254
   12528       7.0510
   12529       7.1790
   12530       7.5903
   12531       7.0663
   12532       6.9111
   12533       7.4707
   12534       7.2038
   12535       6.5851
   12536       7.0125
   12537       7.3108
   12538       7.2553
   12539       7.1065
   12540       7.4808
   12541       7.2384
   12542       7.6895
   12543       7.8919
   12544       7.7415
   12545       8.2759
   12546       8.4085
   12547       8.5149
   12548       8.2927
   12549       8.5717
   12550       8.4948
   12551       9.0162
   12552       9.2826
   12553       9.2524
   12554       9.0627
   12555       8.9535
   12556       9.1847
   12557       9.0169
   12558       9.4586
   12559       9.1522
   12560       8.4645
   12561       9.0620
   12562       9.3274
   12563       9.5436
   12564       9.7258
   12565       8.9788
   12566       9.5001
   12567       9.2447
   12568       9.3097
   12569       8.5244
   12570       8.9144
   12571       8.9344
   12572       9.6732
   12573       9.3077
   12574       9.1918
   12575       9.2476
   12576       9.1134
   12577       9.0293
   12578       8.5290
   12579       8.7036
   12580       9.0706
   12581       8.6902
   12582       8.9716
   12583       8.6494
   12584       9.2300
   12585       8.6720
   12586       8.8183
   12587       8.8727
   12588       9.2540
   12589       8.9936
   12590       9.3045
   12591       9.0255
   12592       8.7519
   12593       8.8053
   12594       8.2491
   12595       7.9773
   12596       8.0152
   12597       8.3279
   12598       7.9717
   12599       8.2176
   12600       8.6604
   12601       8.6983
   12602       8.5138
   12603       8.7627
   12604       8.7053
   12605       8.5722
   12606       8.6652
   12607       8.5687
   12608       9.1617
   12609       8.7045
   12610       8.5347
   12611       8.8229
   12612       8.6895
   12613       8.4777
   12614       7.9415
   12615       8.9367
   12616       8.3467
   12617       8.7472
   12618       7.8496
   12619       7.8658
   12620       7.5470
   12621       8.1672
   12622       7.6664
   12623       7.9670
   12624       7.7512
   12625       8.0902
   12626       8.9614
   12627       7.8993
   12628       8.4253
   12629       8.0649
   12630       8.2336
   12631       8.2586
   12632       8.0922
   12633       7.7712
   12634       8.1374
   12635       8.0934
   12636       8.0485
   12637       8.5149
   12638       8.9857
   12639       8.1853
   12640       9.1331
   12641       8.5945
   12642       8.0815
   12643       8.4765
   12644       8.5340
   12645       8.4365
   12646       8.0623
   12647       8.2229
   12648       8.5324
   12649       8.4690
   12650       8.8054
   12651       8.7453
   12652       8.9858
   12653       9.4120
   12654       9.1681
   12655      10.1308
   12656       9.0259
   12657       9.3135
   12658       9.1819
   12659       9.2893
   12660       9.0485
   12661       8.4904
   12662       8.9133
   12663       8.3889
   12664       8.3072
   12665       7.9409
   12666       8.3226
   12667       9.0064
   12668       8.7756
   12669       8.4924
   12670       7.9912
   12671       8.5612
   12672       8.7617
   12673       8.8667
   12674       7.9480
   12675       8.5231
   12676       8.1318
   12677       8.2392
   12678       8.8156
   12679       8.6205
   12680       8.5163
   12681       8.5653
   12682       8.6607
   12683       8.4972
   12684       8.5771
   12685       7.8726
   12686       8.6556
   12687       8.1678
   12688       8.3070
   12689       8.1108
   12690       8.3213
   12691       8.2192
   12692       7.9850
   12693       7.9578
   12694       8.0979
   12695       8.0876
   12696       7.7271
   12697       7.7166
   12698       7.3085
   12699       7.5974
   12700       7.4435
   12701       8.3592
   12702       7.5203
   12703       7.7190
   12704       8.0791
   12705       8.5913
   12706       7.7798
   12707       7.8337
   12708       7.7894
   12709       7.3475
   12710       7.8577
   12711       7.2303
   12712       7.3615
   12713       7.6300
   12714       7.5828
   12715       7.2462
   12716       7.6557
   12717       7.4607
   12718       7.7765
   12719       7.5540
   12720       7.6898
   12721       7.8119
   12722       7.4682
   12723       8.0727
   12724       7.9314
   12725       7.6326
   12726       7.5249
   12727       7.6853
   12728       7.6592
   12729       7.4536
   12730       7.6166
   12731       7.4547
   12732       7.7465
   12733       7.5475
   12734       7.5603
   12735       7.6667
   12736       7.3473
   12737       7.7044
   12738       8.0267
   12739       7.7441
   12740       8.2211
   12741       8.5391
   12742       8.9964
   12743       8.5128
   12744       8.3485
   12745       8.3676
   12746       8.4493
   12747       8.0323
   12748       8.1382
   12749       8.5333
   12750       8.6615
   12751       8.2006
   12752       8.0677
   12753       8.2421
   12754       8.4101
   12755       8.5094
   12756       7.9383
   12757       7.6191
   12758       8.1093
   12759       7.6486
   12760       7.3379
   12761       8.0196
   12762       7.8804
   12763       8.0563
   12764       8.1151
   12765       8.3850
   12766       8.7948
   12767       8.3839
   12768       8.6439
   12769       8.5454
   12770       8.9869
   12771       8.2231
   12772       8.4656
   12773       8.2522
   12774       8.7342
   12775       8.1730
   12776       8.1673
   12777       8.4835
   12778       7.9643
   12779       7.6939
   12780       8.6328
   12781       7.7506
   12782       8.5646
   12783       8.3699
   12784       7.7672
   12785       7.9081
   12786       7.6589
   12787       7.4134
   12788       8.2250
   12789       8.1699
   12790       7.9362
   12791       8.2537
   12792       8.1837
   12793       8.5716
   12794       7.7823
   12795       8.3311
   12796       8.3779
   12797       7.8468
   12798       7.7819
   12799       8.8602
   12800       8.6872
   12801       8.2839
   12802       8.4305
   12803       7.8454
   12804       7.5800
   12805       7.9281
   12806       8.3699
   12807       7.8482
   12808       7.3504
   12809       7.5633
   12810       7.7617
   12811       7.3590
   12812       7.5176
   12813       7.7243
   12814       7.9689
   12815       8.1725
   12816       7.4747
   12817       7.8240
   12818       8.4049
   12819       8.6918
   12820       7.9895
   12821       7.5000
   12822       7.6322
   12823       7.5074
   12824       8.3585
   12825       8.2200
   12826       8.5290
   12827       8.5846
   12828       8.7394
   12829       8.9533
   12830       8.9567
   12831       9.4483
   12832       9.5001
   12833       9.0718
   12834       9.4505
   12835       9.6965
   12836       9.9518
   12837       9.8915
   12838       9.6115
   12839       9.6118
   12840       9.3157
   12841       9.2762
   12842       9.2023
   12843       9.6835
   12844       8.9888
   12845       8.9432
   12846       9.3485
   12847       8.7466
   12848       9.2384
   12849       9.0220
   12850       8.2920
   12851       8.5414
   12852       8.6832
   12853       8.8220
   12854       8.9359
   12855       9.1569
   12856       9.2827
   12857       8.7431
   12858       8.7270
   12859       8.6796
   12860       8.6454
   12861       8.4342
   12862       8.5065
   12863       8.6553
   12864       8.6859
   12865       9.4996
   12866       9.2562
   12867       8.8869
   12868       8.8456
   12869       9.4481
   12870       9.0394
   12871       9.0740
   12872       8.9516
   12873       9.0289
   12874       8.6213
   12875       9.6146
   12876       9.4083
   12877       8.7932
   12878       9.5827
   12879       8.6736
   12880       8.5148
   12881       8.6100
   12882       8.4931
   12883       7.9002
   12884       8.4866
   12885       8.1320
   12886       8.5283
   12887       8.8445
   12888       8.5767
   12889       8.7285
   12890       8.4946
   12891       9.0228
   12892       9.1219
   12893       9.0123
   12894       9.3680
   12895       9.2710
   12896       9.1428
   12897       9.4806
   12898       9.1874
   12899       9.5336
   12900       9.0028
   12901       8.7698
   12902       8.9931
   12903       8.4790
   12904       8.7436
   12905       8.4220
   12906       8.7603
   12907       8.5598
   12908       8.5020
   12909       8.6219
   12910       8.8177
   12911       8.2917
   12912       7.9115
   12913       8.0758
   12914       7.9473
   12915       8.1500
   12916       7.6578
   12917       7.7688
   12918       7.6845
   12919       7.0771
   12920       7.4169
   12921       7.6486
   12922       8.1301
   12923       7.7271
   12924       8.0538
   12925       8.3085
   12926       8.2014
   12927       8.7741
   12928       8.4534
   12929       8.3498
   12930       8.5223
   12931       8.2909
   12932       8.0337
   12933       8.2246
   12934       8.5339
   12935       8.9422
   12936       8.5084
   12937       7.9973
   12938       7.7513
   12939       7.4720
   12940       8.2223
   12941       7.7342
   12942       7.8736
   12943       7.5247
   12944       8.2245
   12945       8.5266
   12946       8.4172
   12947       7.8107
   12948       8.3785
   12949       8.5123
   12950       8.5546
   12951       8.2697
   12952       8.4678
   12953       8.6002
   12954       8.5696
   12955       8.6158
   12956       9.1867
   12957       8.4101
   12958       8.6205
   12959       7.4622
   12960       7.9372
   12961       7.6392
   12962       8.5968
   12963       7.9145
   12964       7.6542
   12965       7.9603
   12966       8.2923
   12967       8.4389
   12968       8.3398
   12969       8.2443
   12970       7.7878
   12971       7.7719
   12972       7.8324
   12973       8.6973
   12974       8.8761
   12975       8.9069
   12976       8.8173
   12977       8.4234
   12978       8.6563
   12979       9.3415
   12980       8.8864
   12981       8.8973
   12982       8.8213
   12983       8.9074
   12984       8.8594
   12985       9.3071
   12986       8.6984
   12987       8.9415
   12988       8.7094
   12989       8.7686
   12990       9.2568
   12991       8.8404
   12992       9.5441
   12993       9.1156
   12994       8.9269
   12995       9.0903
   12996       9.1535
   12997       8.5738
   12998       8.5713
   12999       8.4268
   13000       8.9136
   13001       8.9552
   13002       9.2157
   13003       9.3543
   13004       9.0174
   13005       9.2564
   13006       9.7641
   13007       9.6284
   13008       9.4450
   13009      10.0987
   13010       9.6842
   13011       9.7804
   13012       9.0203
   13013       9.5239
   13014       8.6859
   13015       8.7884
   13016       8.7146
   13017       9.1120
   13018       9.2250
   13019       9.0659
   13020       9.1435
   13021       9.4671
   13022       9.5971
   13023       9.1816
   13024       9.2525
   13025       9.4702
   13026       9.5687
   13027       9.3015
   13028       9.6189
   13029       9.6666
   13030      10.0864
   13031       8.8939
   13032       8.3587
   13033       8.4751
   13034       8.4787
   13035       8.6393
   13036       8.8247
   13037       8.4551
   13038       8.7492
   13039       9.4345
   13040       8.6032
   13041       9.6541
   13042       9.6526
   13043       9.8254
   13044       8.9772
   13045      10.1822
   13046      10.1526
   13047      10.1455
   13048       9.5137
   13049       9.2953
   13050       9.7421
   13051       9.6322
   13052       9.2955
   13053       9.6739
   13054       9.9297
   13055      10.3447
   13056       9.8005
   13057      10.2624
   13058       9.4491
   13059       9.7101
   13060       9.6099
   13061       9.4943
   13062       9.0614
   13063       8.5717
   13064       9.7023
   13065       9.7389
   13066      10.0210
   13067       9.4077
   13068       9.2122
   13069       9.6431
   13070       9.7399
   13071      10.1038
   13072      10.2605
   13073      10.0623
   13074      10.6287
   13075      10.2530
   13076      10.2902
   13077       9.6365
   13078       9.5731
   13079       9.6406
   13080       9.9070
   13081      10.5713
   13082       9.9174
   13083      10.4470
   13084       9.7940
   13085      10.4594
   13086       9.8835
   13087      10.3316
   13088      10.7632
   13089      10.2253
   13090       9.9758
   13091       9.7770
   13092      10.1211
   13093      10.0698
   13094      10.1506
   13095       9.7820
   13096       9.7882
   13097      10.1547
   13098      10.0514
   13099      10.4245
   13100       9.5089
   13101       9.8223
   13102       9.5258
   13103      10.1172
   13104      10.1065
   13105       9.6392
   13106       9.2646
   13107       9.5159
   13108       9.4788
   13109      10.4206
   13110       9.8214
   13111       9.8738
   13112       9.6443
   13113       9.5352
   13114       9.8807
   13115       9.8661
   13116       9.8098
   13117       9.6692
   13118       9.5584
   13119       9.6972
   13120      10.1872
   13121      10.2209
   13122      10.2256
   13123      10.2463
   13124      10.2663
   13125       9.9809
   13126      10.3513
   13127      10.1306
   13128      10.4212
   13129       9.8937
   13130      10.1085
   13131      10.5620
   13132      10.4060
   13133      10.0728
   13134      10.2237
   13135      10.5914
   13136      10.7941
   13137      10.9594
   13138       9.8689
   13139      10.3738
   13140      10.2532
   13141      10.2232
   13142       9.7626
   13143      10.0772
   13144       9.5222
   13145       9.6807
   13146       9.9373
   13147      10.3853
   13148       9.5657
   13149       9.8119
   13150       9.6939
   13151       9.3125
   13152       8.4863
   13153       9.5143
   13154       9.7320
   13155       9.0551
   13156       9.5579
   13157       8.9716
   13158      10.6245
   13159       9.8002
   13160      10.2547
   13161       9.2950
   13162       8.9223
   13163       9.4283
   13164       9.0350
   13165       9.0382
   13166       9.0410
   13167       9.7763
   13168       9.0098
   13169       8.9831
   13170       9.3660
   13171       9.5846
   13172       9.7558
   13173      10.2157
   13174      10.2853
   13175      10.0766
   13176      10.7531
   13177      10.2104
   13178       9.9613
   13179       9.8590
   13180       9.9400
   13181       9.2214
   13182       9.7906
   13183       9.9195
   13184       9.7055
   13185       9.5297
   13186      10.1264
   13187      10.8940
   13188      10.3108
   13189      10.5231
   13190       9.9643
   13191       9.2792
   13192       9.9289
   13193      10.1748
   13194      10.1500
   13195      10.8869
   13196      10.4362
   13197      10.4873
   13198      10.5493
   13199      10.7730
   13200      10.4159
   13201      10.4597
   13202      10.3001
   13203      10.0451
   13204      10.0317
   13205      10.9612
   13206      11.2012
   13207      11.1483
   13208      11.1725
   13209      11.3022
   13210      11.1246
   13211      11.2994
   13212      11.4396
   13213      11.2890
   13214      11.8965
   13215      11.4489
   13216      11.1235
   13217      11.4694
   13218      10.9007
   13219      10.2671
   13220       9.8403
   13221       9.9125
   13222      10.5134
   13223       9.8513
   13224       9.8491
   13225      10.8165
   13226      10.7436
   13227      10.3220
   13228       9.8043
   13229       9.9721
   13230      10.6149
   13231      10.3350
   13232       9.7730
   13233      10.0669
   13234      10.5988
   13235      10.7150
   13236      10.7443
   13237      10.8735
   13238      10.0633
   13239       9.9530
   13240      10.0483
   13241       9.5857
   13242      10.5586
   13243      10.0929
   13244      10.2074
   13245       9.8525
   13246       9.3858
   13247       9.5425
   13248       9.9826
   13249      10.0341
   13250      10.2408
   13251      10.8305
   13252      10.1005
   13253      10.7123
   13254      10.2289
   13255       9.7190
   13256       9.4085
   13257      10.4999
   13258       9.6098
   13259      10.2723
   13260       8.9640
   13261       9.9226
   13262      10.0929
   13263       9.9212
   13264       9.9076
   13265       9.6854
   13266      10.3335
   13267       9.9600
   13268       9.8254
   13269      10.1658
   13270       9.7862
   13271      10.3193
   13272       9.4135
   13273      10.0334
   13274       9.7182
   13275       9.2368
   13276       9.2957
   13277       9.3969
   13278      10.2204
   13279       9.7451
   13280      10.0406
   13281       9.7173
   13282      10.4240
   13283       9.5689
   13284       9.8535
   13285      10.3198
   13286       9.7276
   13287       9.6170
   13288       9.5612
   13289      10.1970
   13290      10.0745
   13291       9.7347
   13292       9.3842
   13293       9.4421
   13294       9.3474
   13295      10.1617
   13296      10.1623
   13297       9.8154
   13298       9.6487
   13299       9.5647
   13300       9.7626
   13301       9.2850
   13302       9.9172
   13303      10.1063
   13304       9.6586
   13305      10.3022
   13306       9.9216
   13307       9.8279
   13308       9.8018
   13309       9.9619
   13310      10.1733
   13311      10.3494
   13312      10.7938
   13313      10.4291
   13314       9.8320
   13315       9.8003
   13316       9.3431
   13317       9.5342
   13318       9.3772
   13319      10.0882
   13320      10.0669
   13321       9.9091
   13322       9.5893
   13323       9.7953
   13324      10.4938
   13325       9.8754
   13326      10.1133
   13327      10.2023
   13328      10.4533
   13329      10.3772
   13330       9.4853
   13331      10.0162
   13332      10.7530
   13333      10.1808
   13334      10.8567
   13335       9.6804
   13336       9.7514
   13337       9.9057
   13338      10.4269
   13339       9.8562
   13340       9.9767
   13341      10.2931
   13342       9.6039
   13343      10.4523
   13344      10.6046
   13345      10.4790
   13346      10.6849
   13347      10.6418
   13348       9.8875
   13349      10.2893
   13350      10.1496
   13351      10.0881
   13352      10.8231
   13353      10.3068
   13354      11.0294
   13355      11.0198
   13356      10.8982
   13357      10.8520
   13358      10.4847
   13359      10.6725
   13360      10.3242
   13361      10.5361
   13362      10.1869
   13363      10.7748
   13364      10.6304
   13365      10.4521
   13366      10.2545
   13367      10.4050
   13368      10.0091
   13369      10.3428
   13370      10.6716
   13371      10.6265
   13372      11.0424
   13373      10.2023
   13374      10.3951
   13375      10.5166
   13376      10.1077
   13377      10.5833
   13378      10.1890
   13379      10.9489
   13380       9.5097
   13381       9.7061
   13382       9.7345
   13383      10.0744
   13384      10.2043
   13385       9.3358
   13386       9.6043
   13387       9.8367
   13388       9.4640
   13389       9.9882
   13390      10.1617
   13391      10.3813
   13392       9.8935
   13393      10.4480
   13394      10.0881
   13395      11.0814
   13396      10.9950
   13397      10.8581
   13398      10.9876
   13399      10.6951
   13400      10.2706
   13401      10.4542
   13402      11.0853
   13403      11.1969
   13404       9.9819
   13405       9.8231
   13406       9.9593
   13407       9.5921
   13408       9.5931
   13409       9.8825
   13410      10.9460
   13411      10.7506
   13412      10.6479
   13413      10.9681
   13414      10.6455
   13415      10.4681
   13416       9.8390
   13417      10.4131
   13418       9.9907
   13419      10.3585
   13420      10.2026
   13421      10.3343
   13422      10.0882
   13423      11.0712
   13424       9.7538
   13425      10.7099
   13426       9.9543
   13427      10.8745
   13428      11.4288
   13429      10.9528
   13430      11.0353
   13431      10.6513
   13432      11.2213
   13433      10.9305
   13434      11.1496
   13435      11.6801
   13436      12.0616
   13437      10.7557
   13438      11.0400
   13439      11.8514
   13440      11.8567
   13441      11.4552
   13442      11.3141
   13443      11.2145
   13444      11.3509
   13445      11.6729
   13446      11.5507
   13447      11.2251
   13448      10.6261
   13449      10.7100
   13450      10.4737
   13451      11.0002
   13452      10.2785
   13453      11.1986
   13454      10.3726
   13455       9.8065
   13456       9.9819
   13457      10.1455
   13458      10.0517
   13459      10.0984
   13460       9.7117
   13461      10.2232
   13462      10.0853
   13463       9.8167
   13464       9.7268
   13465      10.0753
   13466      10.0221
   13467      10.2880
   13468       9.6544
   13469       9.4486
   13470       9.6586
   13471      10.4663
   13472      10.0504
   13473      10.5186
   13474       9.8985
   13475      10.6516
   13476       9.9674
   13477       9.2202
   13478       9.3828
   13479      10.2486
   13480       9.7630
   13481      10.5354
   13482       9.9208
   13483       9.7949
   13484      10.2325
   13485       9.3558
   13486       9.8147
   13487      10.3017
   13488      10.0384
   13489      10.5558
   13490      10.0733
   13491      10.0070
   13492       9.9018
   13493      10.4658
   13494      10.1356
   13495      10.6856
   13496       9.3044
   13497       9.4081
   13498       8.8852
   13499       9.9918
   13500      10.6930
   13501      10.5168
   13502       9.6633
   13503      10.1094
   13504       9.9160
   13505       9.7580
   13506       9.4495
   13507       9.2543
   13508       9.5140
   13509       9.4797
   13510       9.4740
   13511       9.6646
   13512       9.3263
   13513       9.9215
   13514      10.0398
   13515      10.3803
   13516      10.5493
   13517      10.1897
   13518       9.2346
   13519       9.6954
   13520      10.3002
   13521      10.1517
   13522       9.4898
   13523       9.6489
   13524       9.4256
   13525       9.5333
   13526       9.7276
   13527       9.7793
   13528       9.9499
   13529       9.4734
   13530       9.5811
   13531       9.7077
   13532       9.7502
   13533      10.0285
   13534      10.5654
   13535       9.7480
   13536       9.8326
   13537       9.8139
   13538       9.6919
   13539       9.6870
   13540       9.5068
   13541       9.6479
   13542       9.2353
   13543       9.6414
   13544      10.4452
   13545      10.3608
   13546       9.7321
   13547       9.6411
   13548       9.6673
   13549       9.9097
   13550       9.9999
   13551       9.6051
   13552       9.4250
   13553       9.0280
   13554       8.9150
   13555       9.8260
   13556       9.2671
   13557       9.2265
   13558       8.4844
   13559       8.7821
   13560       9.1972
   13561       8.7438
   13562       7.7885
   13563       8.5379
   13564       9.3166
   13565       8.8548
   13566       9.1324
   13567       8.9643
   13568       8.8337
   13569       9.3534
   13570       9.2244
   13571       9.5101
   13572       9.2858
   13573       9.1535
   13574       9.5094
   13575       9.6760
   13576       8.8623
   13577       9.5058
   13578       9.1132
   13579       9.9228
   13580      10.0722
   13581      10.0810
   13582      10.6865
   13583       9.9593
   13584       9.7130
   13585       9.6319
   13586       9.8483
   13587       9.5864
   13588       9.8063
   13589       9.4577
   13590       9.8226
   13591       9.4414
   13592       9.2511
   13593       8.8955
   13594       9.2486
   13595       9.3591
   13596       9.5065
   13597       9.3263
   13598       9.3375
   13599       9.0347
   13600       9.2060
   13601       9.3185
   13602       9.3764
   13603       9.2052
   13604       9.3498
   13605       9.4113
   13606       8.9533
   13607       9.0838
   13608       9.6089
   13609       9.2760
   13610      10.2475
   13611       9.3361
   13612       9.7637
   13613       9.7102
   13614       9.5300
   13615       9.9684
   13616       9.9155
   13617       9.5016
   13618       9.3528
   13619       9.6033
   13620       9.8091
   13621      10.3212
   13622      10.2067
   13623      10.4941
   13624      10.6438
   13625      10.2901
   13626      10.3776
   13627      10.0126
   13628      10.1926
   13629      10.1887
   13630      10.5810
   13631       9.7043
   13632       9.4669
   13633      10.1176
   13634       9.7909
   13635       9.9167
   13636      10.0525
   13637      10.4316
   13638      10.1305
   13639       9.6115
   13640      10.2834
   13641       9.5756
   13642       9.1556
   13643       9.1313
   13644       9.5543
   13645       9.3112
   13646       9.2838
   13647       9.0736
   13648       9.3027
   13649       9.8159
   13650      10.5036
   13651      10.0633
   13652       9.1911
   13653       9.6721
   13654       8.9497
   13655       9.2093
   13656       9.2714
   13657       9.1728
   13658       9.1899
   13659       9.1178
   13660       9.0522
   13661       9.4273
   13662       9.7189
   13663       9.6662
   13664      10.0372
   13665       9.8244
   13666      10.4242
   13667      10.2871
   13668      10.3794
   13669      10.6561
   13670       9.8031
   13671       9.6374
   13672       9.5843
   13673       9.8213
   13674       9.5072
   13675       9.8429
   13676      10.0087
   13677       9.4571
   13678       9.7432
   13679       8.7382
   13680       9.4649
   13681       8.9658
   13682       9.0853
   13683       8.4968
   13684       8.6741
   13685       8.6600
   13686       8.0090
   13687       8.0381
   13688       8.1411
   13689       8.4926
   13690       8.3679
   13691       8.7614
   13692       7.8716
   13693       8.4183
   13694       8.1913
   13695       8.6254
   13696       8.3655
   13697       8.8005
   13698       8.6874
   13699       8.6334
   13700       8.6082
   13701       8.4546
   13702       8.6080
   13703       8.6331
   13704       9.1315
   13705       8.6342
   13706       9.0133
   13707       9.2225
   13708       9.2116
   13709       9.1115
   13710       8.5619
   13711       8.7142
   13712       9.5523
   13713       9.0410
   13714       8.6538
   13715       9.1846
   13716       9.4572
   13717       8.8669
   13718       9.2639
   13719       8.5163
   13720       8.4453
   13721       8.1328
   13722       8.0443
   13723       7.8630
   13724       7.8637
   13725       8.5404
   13726       7.9935
   13727       8.0363
   13728       8.9368
   13729       8.0724
   13730       8.3716
   13731       8.2637
   13732       8.3802
   13733       7.8574
   13734       8.5289
   13735       8.1087
   13736       8.5068
   13737       8.3164
   13738       8.3909
   13739       8.2507
   13740       8.5544
   13741       8.6496
   13742       8.5840
   13743       8.3288
   13744       8.3348
   13745       8.0758
   13746       8.1957
   13747       8.3721
   13748       7.9679
   13749       7.6176
   13750       7.9264
   13751       7.7927
   13752       8.2245
   13753       7.6713
   13754       8.2452
   13755       8.1505
   13756       8.5640
   13757       9.1380
   13758       8.8898
   13759       9.2124
   13760       8.1829
   13761       8.2092
   13762       8.2391
   13763       7.8738
   13764       8.1137
   13765       9.0173
   13766       8.4250
   13767       8.4147
   13768       8.5423
   13769       8.1687
   13770       8.8911
   13771       8.4455
   13772       8.3384
   13773       7.7152
   13774       8.2387
   13775       7.7008
   13776       7.4814
   13777       8.1275
   13778       8.0103
   13779       7.9281
   13780       8.3731
   13781       8.3709
   13782       8.2308
   13783       8.3830
   13784       8.2484
   13785       8.0682
   13786       8.5703
   13787       8.4624
   13788       8.5259
   13789       8.1545
   13790       8.2875
   13791       8.5027
   13792       8.8689
   13793       8.8992
   13794       8.4603
   13795       7.8439
   13796       8.6894
   13797       8.0010
   13798       8.6342
   13799       8.5298
   13800       8.8145
   13801       8.4930
   13802       9.2904
   13803       9.0942
   13804       8.9115
   13805       9.1025
   13806       8.5449
   13807       8.5155
   13808       8.8285
   13809       9.3624
   13810       9.1125
   13811       8.8677
   13812       8.7701
   13813       8.6261
   13814       9.0737
   13815       9.2364
   13816       9.9019
   13817       9.7016
   13818       9.2111
   13819       9.3595
   13820       9.4113
   13821       8.6678
   13822       8.2503
   13823       8.6757
   13824       9.1862
   13825       8.7401
   13826       8.7118
   13827       8.9279
   13828       8.6735
   13829       8.4947
   13830       8.4265
   13831       9.4465
   13832       9.0726
   13833       8.9987
   13834       9.2874
   13835       9.2834
   13836       8.9096
   13837       9.1533
   13838       8.6827
   13839       9.0248
   13840       8.9983
   13841       8.8943
   13842       8.2125
   13843       8.8171
   13844       8.7988
   13845       7.7726
   13846       8.5761
   13847       8.1152
   13848       8.5703
   13849       8.2714
   13850       9.4001
   13851       8.5507
   13852       9.1559
   13853       8.9081
   13854       9.2329
   13855       9.1309
   13856       8.9257
   13857       9.3212
   13858       9.1093
   13859       9.0418
   13860       8.8051
   13861       9.1533
   13862       9.3575
   13863      10.0076
   13864       9.5657
   13865       9.6107
   13866       9.0334
   13867       9.0959
   13868       8.6793
   13869       8.7216
   13870       8.4879
   13871       8.8090
   13872       8.5896
   13873       8.3790
   13874       8.6409
   13875       8.7704
   13876       8.9412
   13877       8.8060
   13878       8.2062
   13879       8.5218
   13880       8.7675
   13881       8.4014
   13882       8.6720
   13883       8.2120
   13884       9.1333
   13885       9.0215
   13886       8.8685
   13887       9.4494
   13888       9.5734
   13889       9.9505
   13890       9.8763
   13891       9.5653
   13892       9.8396
   13893       8.8993
   13894       9.3175
   13895       8.9953
   13896       9.3247
   13897       9.6966
   13898       9.7418
   13899       9.2918
   13900       9.4456
   13901       9.2432
   13902       8.6451
   13903       8.9365
   13904       8.6791
   13905       9.1493
   13906       8.5481
   13907       8.9915
   13908       9.7091
   13909       9.5041
   13910       8.4871
   13911       8.6272
   13912       8.7591
   13913       9.3549
   13914       9.2619
   13915       8.9589
   13916       8.7431
   13917       8.7754
   13918       8.8445
   13919       9.0332
   13920       8.5584
   13921       9.3109
   13922       8.3504
   13923       8.6327
   13924       8.6767
   13925       9.4273
   13926       9.4739
   13927       9.1753
   13928       7.7925
   13929       8.4297
   13930       9.2839
   13931       9.2986
   13932       9.1921
   13933       8.9610
   13934       9.0512
   13935       9.0525
   13936       9.4606
   13937       9.1913
   13938       8.8989
   13939       9.2576
   13940       9.1284
   13941       9.3084
   13942       9.0990
   13943       9.1197
   13944       9.1985
   13945       8.7951
   13946       9.0762
   13947       9.6916
   13948       9.0652
   13949       9.5389
   13950       9.2179
   13951       9.7798
   13952       9.7309
   13953       9.5429
   13954       9.1037
   13955       9.0717
   13956       9.3295
   13957       9.4553
   13958       9.5870
   13959       9.6213
   13960       9.8203
   13961      10.0174
   13962       9.6124
   13963      10.0444
   13964       9.8289
   13965       9.7257
   13966       9.8172
   13967       9.3948
   13968       9.0185
   13969       9.1524
   13970       9.4856
   13971      10.0653
   13972       8.9743
   13973      10.1496
   13974       9.9449
   13975       9.7433
   13976       9.9240
   13977       9.6369
   13978       9.6172
   13979       9.5073
   13980       9.0189
   13981       9.3402
   13982       8.9020
   13983       8.5924
   13984       8.7236
   13985       8.4882
   13986       8.4942
   13987       8.5941
   13988       8.5252
   13989       8.8151
   13990       8.6826
   13991       8.9224
   13992       8.8361
   13993       9.4180
   13994       9.0497
   13995       8.8605
   13996       8.2558
   13997       9.2414
   13998       9.1846
   13999       9.4114
   14000       9.1743
   14001       9.2544
   14002       9.3358
   14003       9.9813
   14004       9.7191
   14005      10.4280
   14006      10.5503
   14007      10.8202
   14008      10.1104
   14009       9.7260
   14010      10.3550
   14011       9.9965
   14012      10.2814
   14013       9.3610
   14014       9.8678
   14015       9.9683
   14016       9.7676
   14017      10.0533
   14018       9.5342
   14019       9.0292
   14020       9.2112
   14021       9.6529
   14022       9.1503
   14023       8.7889
   14024       8.6458
   14025       9.0219
   14026       9.0575
   14027       9.0614
   14028       8.8640
   14029       9.3108
   14030       9.0844
   14031       9.1590
   14032       9.2478
   14033       8.7444
   14034       8.9587
   14035       8.9569
   14036       9.1684
   14037       8.5791
   14038       9.5507
   14039       9.4553
   14040       9.5950
   14041       9.6730
   14042       8.9795
   14043       9.1760
   14044       9.4474
   14045       8.9786
   14046       9.2243
   14047       9.2555
   14048       9.2698
   14049       9.3136
   14050       8.3154
   14051       8.6411
   14052       9.2828
   14053       8.8574
   14054       9.3038
   14055       9.4273
   14056       9.0954
   14057       8.9851
   14058       8.7786
   14059       8.9107
   14060       9.0390
   14061       9.3973
   14062       8.6021
   14063       8.9854
   14064       8.9217
   14065       8.7342
   14066       8.9534
   14067       8.5441
   14068       8.7706
   14069       9.3703
   14070       9.1176
   14071       8.8322
   14072       9.9949
   14073       9.5091
   14074       9.6747
   14075       9.5491
   14076       9.4851
   14077       9.4972
   14078       9.1026
   14079       9.6417
   14080       9.9545
   14081       9.7640
   14082      10.7895
   14083      10.4451
   14084      10.1159
   14085       9.1702
   14086       8.8122
   14087       9.9082
   14088       9.3447
   14089       9.2542
   14090       9.2944
   14091       8.9799
   14092       9.5841
   14093       9.4476
   14094       9.5989
   14095       9.5826
   14096       9.1349
   14097       9.1541
   14098       9.3172
   14099       9.9062
   14100      10.1202
   14101       9.5961
   14102       9.8536
   14103       9.2178
   14104      10.3058
   14105       9.8346
   14106       9.2858
   14107       9.1267
   14108       8.8595
   14109       9.4015
   14110       8.8826
   14111       9.1866
   14112       9.2855
   14113       9.1340
   14114       9.4396
   14115       9.0112
   14116       8.3859
   14117       8.8035
   14118       8.6633
   14119       8.9530
   14120       8.9876
   14121       9.2684
   14122       8.7890
   14123       8.9193
   14124       9.0333
   14125       9.3824
   14126       9.5358
   14127       9.5056
   14128       9.3961
   14129       8.6269
   14130       8.8779
   14131       9.2833
   14132       9.4446
   14133       9.9277
   14134       9.1988
   14135       9.7178
   14136       9.6873
   14137      10.1686
   14138       9.5404
   14139       9.7428
   14140       9.9736
   14141       9.3399
   14142       9.1675
   14143      10.0030
   14144       9.4511
   14145      10.0933
   14146       9.5372
   14147       9.9400
   14148       9.7674
   14149       9.6996
   14150       9.0635
   14151       8.8425
   14152       9.2135
   14153       8.7927
   14154       9.3394
   14155       9.1561
   14156      10.1159
   14157       9.6535
   14158       9.8099
   14159       9.1064
   14160       9.0514
   14161       8.7373
   14162       9.2222
   14163       9.3672
   14164       9.4123
   14165       9.0188
   14166       8.8556
   14167       8.2065
   14168       8.6054
   14169       8.6670
   14170       9.2276
   14171       8.6216
   14172       9.2217
   14173       9.4107
   14174       9.4224
   14175       8.9221
   14176       8.4847
   14177       8.3166
   14178       9.0204
   14179       8.4017
   14180       9.1675
   14181       8.6484
   14182       8.7567
   14183       8.7931
   14184       8.4292
   14185       7.7026
   14186       8.3125
   14187       8.5633
   14188       9.1297
   14189       9.1786
   14190       9.1810
   14191       9.1207
   14192       8.8308
   14193       9.3540
   14194       9.3337
   14195       8.9153
   14196       8.2945
   14197       8.4041
   14198       8.7971
   14199       8.8744
   14200       9.0113
   14201       8.0702
   14202       8.5281
   14203       8.3170
   14204       7.9873
   14205       8.1517
   14206       8.4208
   14207       8.4319
   14208       8.2593
   14209       8.0315
   14210       8.1961
   14211       7.7125
   14212       7.4135
   14213       7.5327
   14214       7.1892
   14215       7.0504
   14216       7.3936
   14217       8.0224
   14218       6.8457
   14219       7.2462
   14220       6.3414
   14221       7.3554
   14222       6.9471
   14223       7.3419
   14224       7.2030
   14225       7.3820
   14226       7.9257
   14227       7.6936
   14228       7.3499
   14229       7.7870
   14230       8.7258
   14231       8.2296
   14232       8.0365
   14233       8.0408
   14234       8.2728
   14235       8.7105
   14236       8.1564
   14237       8.3607
   14238       8.7084
   14239       8.9161
   14240       9.2339
   14241       8.6742
   14242       8.6686
   14243       8.5365
   14244       8.7415
   14245       9.0408
   14246       8.9087
   14247       9.0904
   14248       8.8739
   14249       8.5487
   14250       9.3298
   14251       9.1937
   14252       8.4768
   14253       8.8534
   14254       9.0886
   14255       9.6127
   14256       8.6783
   14257       9.2148
   14258       8.9126
   14259       8.4318
   14260       9.3988
   14261       8.8040
   14262       9.0403
   14263       8.7561
   14264       8.8639
   14265       8.6078
   14266       9.5269
   14267       8.4873
   14268       9.1371
   14269       8.9252
   14270       9.2636
   14271       9.2639
   14272       8.6973
   14273       8.6075
   14274       8.6828
   14275       8.6265
   14276       8.9094
   14277       9.0324
   14278       8.8153
   14279       9.2250
   14280       8.7489
   14281       8.8626
   14282       8.1972
   14283       8.4606
   14284       8.5757
   14285       8.6447
   14286       8.5174
   14287       8.7346
   14288       8.3706
   14289       8.8008
   14290       9.3009
   14291       9.0674
   14292       9.2597
   14293       9.0812
   14294       9.6943
   14295       8.8629
   14296       8.8050
   14297       9.4405
   14298       9.7650
   14299       9.6660
   14300       9.6457
   14301       9.5022
   14302       9.9786
   14303      10.1179
   14304       9.6943
   14305       9.6361
   14306       9.3959
   14307      10.0020
   14308      10.1175
   14309      10.4965
   14310      10.6526
   14311      10.4338
   14312      10.8503
   14313      10.4612
   14314      10.1978
   14315      10.3025
   14316      10.6204
   14317      10.1505
   14318      10.2714
   14319      10.0691
   14320      10.1755
   14321      10.2439
   14322      10.4326
   14323      10.0259
   14324      10.6826
   14325       9.7446
   14326       9.7446
   14327       9.8301
   14328      10.0090
   14329      10.1304
   14330       9.9128
   14331      10.2201
   14332      10.2090
   14333       9.5691
   14334       9.3267
   14335       9.1871
   14336       8.7978
   14337       9.2201
   14338       9.1702
   14339       8.8169
   14340       8.7791
   14341       8.4951
   14342       9.1899
   14343       9.5084
   14344       8.6720
   14345       8.9295
   14346       8.7640
   14347       8.4295
   14348       8.5986
   14349       8.0070
   14350       8.6296
   14351       8.3792
   14352       8.2549
   14353       7.6843
   14354       8.2380
   14355       8.0957
   14356       8.8778
   14357       8.4454
   14358       8.5460
   14359       9.2041
   14360       8.8121
   14361       9.4049
   14362       8.9835
   14363       9.3865
   14364       9.6188
   14365       9.4599
   14366       9.5061
   14367       9.5921
   14368       9.1080
   14369       9.3575
   14370       8.2741
   14371       8.5195
   14372       8.7661
   14373       8.4577
   14374       8.4707
   14375       8.5742
   14376       8.2732
   14377       8.5037
   14378       8.6111
   14379       8.3016
   14380       7.8312
   14381       7.7780
   14382       8.1783
   14383       8.1517
   14384       8.7228
   14385       8.3177
   14386       8.4326
   14387       8.4541
   14388       8.2790
   14389       8.3263
   14390       7.8382
   14391       7.7129
   14392       8.3930
   14393       8.5277
   14394       8.0002
   14395       8.6324
   14396       8.0092
   14397       7.9526
   14398       8.0897
   14399       8.1103
   14400       7.6832
   14401       8.1928
   14402       8.0203
   14403       7.3492
   14404       8.0423
   14405       7.8006
   14406       7.2591
   14407       8.1546
   14408       7.8721
   14409       7.7006
   14410       7.8701
   14411       8.2752
   14412       7.7980
   14413       6.8969
   14414       7.8448
   14415       7.5191
   14416       7.2812
   14417       7.6634
   14418       8.1236
   14419       7.8486
   14420       8.0474
   14421       7.1882
   14422       7.8381
   14423       8.1902
   14424       8.1619
   14425       8.6871
   14426       8.6043
   14427       8.4920
   14428       8.6299
   14429       8.9573
   14430       9.1162
   14431       8.2962
   14432       8.1473
   14433       7.7253
   14434       8.0677
   14435       8.3359
   14436       7.8055
   14437       8.2011
   14438       8.1963
   14439       8.2301
   14440       7.9368
   14441       7.5031
   14442       7.4278
   14443       7.4885
   14444       7.2307
   14445       7.5956
   14446       7.4239
   14447       7.8725
   14448       7.6924
   14449       8.1067
   14450       7.9540
   14451       7.9193
   14452       8.1570
   14453       7.2770
   14454       8.1063
   14455       7.8389
   14456       8.9314
   14457       7.3654
   14458       8.0297
   14459       7.5754
   14460       7.5859
   14461       7.5417
   14462       7.9185
   14463       8.1015
   14464       8.9116
   14465       8.4399
   14466       8.6845
   14467       8.7879
   14468       8.5888
   14469       9.1477
   14470       9.1890
   14471       8.9795
   14472       9.1545
   14473       8.9826
   14474       8.6819
   14475       8.8048
   14476       9.0017
   14477       9.6732
   14478       8.9069
   14479       8.4729
   14480       8.2219
   14481       8.5136
   14482       8.9889
   14483       9.3278
   14484       9.4703
   14485       9.4494
   14486       9.7219
   14487       9.3818
   14488       9.3377
   14489       9.4657
   14490       9.8815
   14491       9.4249
   14492      10.0405
   14493      10.0296
   14494      10.0774
   14495       9.4932
   14496       9.3145
   14497       9.6056
   14498       9.2211
   14499       9.5668
   14500       9.4862
   14501       9.0358
   14502       9.1569
   14503       9.3145
   14504       9.9949
   14505       9.6950
   14506       9.3708
   14507       9.1642
   14508       9.2594
   14509       9.1828
   14510       8.7454
   14511       9.2110
   14512       9.0064
   14513       9.2614
   14514       9.2715
   14515       8.9620
   14516       9.3526
   14517       9.6309
   14518       9.3087
   14519       9.8651
   14520       9.7090
   14521      10.0938
   14522       9.8582
   14523       9.6831
   14524       9.7461
   14525       9.7513
   14526       9.9254
   14527       9.6385
   14528      10.0376
   14529       9.5422
   14530       9.2286
   14531       9.3506
   14532       9.9258
   14533       8.8667
   14534       9.8938
   14535       9.3649
   14536       9.5238
   14537       9.0899
   14538       8.3690
   14539       9.0579
   14540       9.1048
   14541       8.6841
   14542       8.9206
   14543       9.0261
   14544       9.0735
   14545       8.7377
   14546       9.6807
   14547       9.1665
   14548       9.2092
   14549       9.2404
   14550       9.4107
   14551       9.4232
   14552       8.9035
   14553       8.3908
   14554       9.0544
   14555       8.6643
   14556       8.8741
   14557       8.7308
   14558       8.8583
   14559       8.5431
   14560       9.2606
   14561       8.9890
   14562       8.6178
   14563       8.8902
   14564       8.9439
   14565       9.0440
   14566       8.8381
   14567       8.5555
   14568       8.5696
   14569       8.5102
   14570       8.5483
   14571       8.7828
   14572       8.1382
   14573       8.1953
   14574       9.0584
   14575       8.6329
   14576       8.4512
   14577       8.7862
   14578       9.0451
   14579       8.9406
   14580       8.8882
   14581       8.7802
   14582       8.8682
   14583       9.1798
   14584       8.7565
   14585       8.9441
   14586       8.9979
   14587       8.9252
   14588       8.9236
   14589       8.9669
   14590       9.1725
   14591       8.8176
   14592       8.7718
   14593       9.0685
   14594       8.6064
   14595       9.0180
   14596       9.4420
   14597       9.2271
   14598       9.2712
   14599       9.0028
   14600       9.4188
   14601       9.1166
   14602       8.7170
   14603       8.8914
   14604       8.6995
   14605       9.4359
   14606       8.6560
   14607       8.9379
   14608       9.1598
   14609       8.8725
   14610       8.7395
   14611       8.7055
   14612       9.8077
   14613       9.3764
   14614       8.7146
   14615       8.8235
   14616       8.8129
   14617       8.8665
   14618       9.1241
   14619       9.2350
   14620       8.9669
   14621       8.8628
   14622       9.0108
   14623       9.0469
   14624       8.2639
   14625       8.5400
   14626       8.4967
   14627       8.3310
   14628       9.2128
   14629       9.2461
   14630       9.2083
   14631       8.5153
   14632       8.6412
   14633       9.0870
   14634       8.7832
   14635       9.0282
   14636       8.6044
   14637       8.2276
   14638       9.0538
   14639       8.5048
   14640       9.0941
   14641       8.8126
   14642       8.7556
   14643       9.1241
   14644       8.8283
   14645       8.8312
   14646       8.8311
   14647       8.6244
   14648       8.1856
   14649       8.3279
   14650       8.3534
   14651       8.6190
   14652       8.7892
   14653       8.3934
   14654       7.9249
   14655       9.1646
   14656       8.8196
   14657       9.1872
   14658       8.5907
   14659       8.6696
   14660       9.0456
   14661       9.2499
   14662       9.4981
   14663       9.0922
   14664       9.3613
   14665       9.0191
   14666       8.6738
   14667       8.9203
   14668       8.6660
   14669       9.0361
   14670       8.8698
   14671       8.9182
   14672       9.3574
   14673       9.7096
   14674       8.8456
   14675       9.4426
   14676       9.6935
   14677       9.0060
   14678       9.4486
   14679       9.3183
   14680       9.1139
   14681       8.9366
   14682       8.3533
   14683       9.1373
   14684       8.8331
   14685       8.6074
   14686       8.5121
   14687       8.8210
   14688       9.4620
   14689       9.0517
   14690       9.1028
   14691       8.9349
   14692       8.6375
   14693       8.9541
   14694       9.1639
   14695       9.0880
   14696       9.3303
   14697       9.1240
   14698       9.5236
   14699       9.2688
   14700       9.2438
   14701       9.6754
   14702       9.2384
   14703       9.2171
   14704       8.8636
   14705       9.1390
   14706       8.4397
   14707       9.1228
   14708       8.4509
   14709       8.6552
   14710       9.1767
   14711       9.1176
   14712       9.1309
   14713       8.8979
   14714       8.6234
   14715       8.7831
   14716       8.6735
   14717       8.0009
   14718       8.3185
   14719       8.7232
   14720       8.5505
   14721       8.4981
   14722       8.9561
   14723       9.0319
   14724       8.6514
   14725       8.7965
   14726       8.6841
   14727       8.8546
   14728       8.9823
   14729       8.9206
   14730       8.2888
   14731       8.8465
   14732       9.1142
   14733       8.7381
   14734       8.1948
   14735       8.3323
   14736       8.6676
   14737       8.7582
   14738       7.9227
   14739       7.7041
   14740       7.7140
   14741       8.0452
   14742       8.4167
   14743       7.9452
   14744       7.9923
   14745       8.3723
   14746       8.4923
   14747       8.8644
   14748       8.9759
   14749       9.1225
   14750       9.2247
   14751       9.3079
   14752       9.6250
   14753      10.1489
   14754       9.2619
   14755       9.5122
   14756       9.9524
   14757       9.7315
   14758       9.6465
   14759       9.4198
   14760       9.1034
   14761       9.1918
   14762       9.8804
   14763       8.9972
   14764       9.3242
   14765       9.1561
   14766       9.3909
   14767       9.3503
   14768       8.9111
   14769       8.7654
   14770       9.0341
   14771       8.7764
   14772       8.9384
   14773       9.4710
   14774       9.6444
   14775      10.3545
   14776      10.2410
   14777       9.9008
   14778      10.3722
   14779       9.8790
   14780      10.5350
   14781      10.1385
   14782      10.1009
   14783       9.7092
   14784       9.9233
   14785       9.0702
   14786       9.4478
   14787       9.1596
   14788       9.0477
   14789       9.4505
   14790       9.1305
   14791       9.4734
   14792       9.5222
   14793       9.1188
   14794       9.2641
   14795       8.8427
   14796       9.4390
   14797       9.4795
   14798       8.8062
   14799       9.3970
   14800       9.3441
   14801      10.1291
   14802       9.3449
   14803       9.4713
   14804      10.0455
   14805      10.1617
   14806      10.2916
   14807      10.4685
   14808      10.4165
   14809      10.5375
   14810      10.4716
   14811      10.1637
   14812       9.6604
   14813      10.6069
   14814      10.6580
   14815      10.4260
   14816       9.6810
   14817       9.0101
   14818       9.5560
   14819       9.3790
   14820      10.1021
   14821       9.6866
   14822       9.5297
   14823       9.4373
   14824       9.6147
   14825       9.2971
   14826       9.3670
   14827       9.8376
   14828       9.5296
   14829       9.4586
   14830       9.1486
   14831       8.9823
   14832       8.7686
   14833       8.8119
   14834       8.9793
   14835       9.5911
   14836       8.9106
   14837       9.3890
   14838       9.7464
   14839       9.1143
   14840       9.2126
   14841       9.5041
   14842       8.8563
   14843       9.7880
   14844       9.1246
   14845       9.7136
   14846       9.0787
   14847       8.4917
   14848       9.6514
   14849       8.5336
   14850       8.5980
   14851       9.4704
   14852       9.0339
   14853       9.0663
   14854       9.3058
   14855       8.8972
   14856       8.8067
   14857       8.5062
   14858       8.7857
   14859       9.0679
   14860       9.2455
   14861       9.4363
   14862       9.0462
   14863       9.1237
   14864       9.5009
   14865       9.3532
   14866       9.1949
   14867       8.8718
   14868       9.2626
   14869       8.6909
   14870      10.1483
   14871       9.3320
   14872       9.6850
   14873       9.0556
   14874       8.6275
   14875       8.6863
   14876       8.7035
   14877       8.8423
   14878       8.8612
   14879       8.7954
   14880       8.8724
   14881       8.4922
   14882       8.7931
   14883       8.9256
   14884       8.9258
   14885       9.0315
   14886       8.1457
   14887       9.0811
   14888       8.9077
   14889       9.0225
   14890       9.5737
   14891       8.7437
   14892       8.6717
   14893       9.7699
   14894       9.4005
   14895       8.7804
   14896       9.0382
   14897       8.9584
   14898       8.8634
   14899       9.2962
   14900       9.3715
   14901       8.9586
   14902       8.8853
   14903       9.2939
   14904      10.0810
   14905       9.8287
   14906      10.0576
   14907       9.2346
   14908       9.6053
   14909       9.4194
   14910       9.2034
   14911       9.6530
   14912       9.3442
   14913       9.1892
   14914       9.0682
   14915       8.9186
   14916       9.0346
   14917       8.9220
   14918       9.1592
   14919       9.4666
   14920       9.1026
   14921       9.3614
   14922       9.9044
   14923       9.4798
   14924       9.3377
   14925       9.5915
   14926       9.0234
   14927       9.9545
   14928       9.3936
   14929       9.4239
   14930       9.0996
   14931       9.1305
   14932       8.8346
   14933       9.2613
   14934       9.4680
   14935       9.6581
   14936       9.4788
   14937       9.7664
   14938      10.2453
   14939       9.6522
   14940       9.7317
   14941      10.3179
   14942       9.7291
   14943       9.7616
   14944       9.5853
   14945       9.7403
   14946       9.8373
   14947      10.2727
   14948       9.8281
   14949      10.3441
   14950      10.1987
   14951      10.3430
   14952       9.7618
   14953       9.6608
   14954       9.6168
   14955       9.8648
   14956       9.5323
   14957       9.1190
   14958       9.8754
   14959       9.7360
   14960       9.5257
   14961       9.1336
   14962       9.1198
   14963       9.3074
   14964       8.8077
   14965       9.3806
   14966       9.2316
   14967       8.8012
   14968       9.0678
   14969       8.9281
   14970       8.7124
   14971       9.4838
   14972       9.1584
   14973       9.1845
   14974       9.3508
   14975      10.0046
   14976       9.5061
   14977       9.6481
   14978      10.4059
   14979       9.9883
   14980      10.3240
   14981      10.7434
   14982       9.8184
   14983       9.8162
   14984      10.1159
   14985      10.1285
   14986      10.4552
   14987       9.6303
   14988       8.9213
   14989      10.0859
   14990      10.4856
   14991      10.4082
   14992      10.1149
   14993       9.8544
   14994       9.8471
   14995      10.2150
   14996      10.1593
   14997      10.3984
   14998      11.1293
   14999      11.0037
   15000      10.5064
   15001       9.6733
   15002       9.3258
   15003       9.6870
   15004      10.0413
   15005       9.1217
   15006       9.1163
   15007       9.3147
   15008       9.1378
   15009       9.0172
   15010       8.8954
   15011       8.8264
   15012       9.1450
   15013       9.4266
   15014       9.1718
   15015       9.1998
   15016       9.2019
   15017       9.4267
   15018       9.6385
   15019       8.7327
   15020       8.5263
   15021       8.6652
   15022       8.3098
   15023       8.9010
   15024       9.5002
   15025       9.1261
   15026       9.7540
   15027       9.1550
   15028       9.4823
   15029       8.9571
   15030       9.1620
   15031       9.2441
   15032       8.6845
   15033       8.5172
   15034       8.1284
   15035       8.0270
   15036       7.7721
   15037       8.0108
   15038       7.8347
   15039       7.9258
   15040       7.4114
   15041       7.9221
   15042       7.0528
   15043       7.6526
   15044       7.0493
   15045       7.9922
   15046       8.3496
   15047       7.7835
   15048       7.9136
   15049       7.8981
   15050       7.9159
   15051       8.5408
   15052       7.8987
   15053       8.1659
   15054       8.1153
   15055       8.2959
   15056       7.7757
   15057       8.1168
   15058       8.2504
   15059       8.3458
   15060       8.2467
   15061       7.8268
   15062       7.7249
   15063       7.9440
   15064       7.8739
   15065       7.4323
   15066       7.5158
   15067       8.0701
   15068       7.9724
   15069       7.5894
   15070       7.4652
   15071       7.7876
   15072       7.6000
   15073       7.2228
   15074       8.1411
   15075       8.1378
   15076       7.7914
   15077       7.9371
   15078       7.5779
   15079       8.0523
   15080       8.0389
   15081       7.8636
   15082       7.6623
   15083       7.3177
   15084       7.7729
   15085       7.6473
   15086       7.6121
   15087       7.2022
   15088       7.8003
   15089       8.1615
   15090       8.9057
   15091       8.6764
   15092       8.8768
   15093       8.6034
   15094       8.5949
   15095       8.5226
   15096       9.0901
   15097       8.7838
   15098       9.1842
   15099       8.4771
   15100       8.3297
   15101       8.8857
   15102       8.8017
   15103       9.1429
   15104       8.8192
   15105       8.6631
   15106       8.6864
   15107       8.7107
   15108       8.9588
   15109       9.6770
   15110       9.1319
   15111       9.4702
   15112       8.9541
   15113       9.3355
   15114       9.4284
   15115       9.8147
   15116       9.5913
   15117       9.3509
   15118       9.1080
   15119       9.6244
   15120       8.7292
   15121       9.1224
   15122       8.6901
   15123       8.2608
   15124       8.9793
   15125       9.0865
   15126       8.7251
   15127       8.8290
   15128       8.4420
   15129       8.8647
   15130       9.1037
   15131       8.3778
   15132       8.6364
   15133       8.3644
   15134       9.2741
   15135       9.5102
   15136       8.0814
   15137       8.7410
   15138       8.8557
   15139       8.7521
   15140       8.8467
   15141       8.9939
   15142       9.0138
   15143       8.9122
   15144       9.1749
   15145       9.1724
   15146       8.8665
   15147       9.4753
   15148       9.6807
   15149      10.2788
   15150       9.2399
   15151       9.1601
   15152       9.6397
   15153       9.0066
   15154       9.8233
   15155       9.1759
   15156       9.5267
   15157       9.4297
   15158       9.3938
   15159       9.4045
   15160      10.4563
   15161       9.7557
   15162       9.2761
   15163       9.4756
   15164       9.3704
   15165       8.9963
   15166       9.3702
   15167       8.3820
   15168       9.1372
   15169       8.9447
   15170       9.0807
   15171       8.7507
   15172       9.8379
   15173       9.5009
   15174       9.7270
   15175       9.2467
   15176       8.7213
   15177       8.4249
   15178       8.9582
   15179       8.6599
   15180       9.1512
   15181       9.0654
   15182       9.4224
   15183       9.3269
   15184       9.5145
   15185       9.0235
   15186       9.0307
   15187       9.3028
   15188       9.2248
   15189       9.4868
   15190       9.4119
   15191       9.5668
   15192       9.3466
   15193       9.0907
   15194       9.3251
   15195       9.0463
   15196       9.3033
   15197       8.7354
   15198       9.1044
   15199       9.3349
   15200       9.0666
   15201       8.9221
   15202       8.5580
   15203       8.8172
   15204       8.6789
   15205       8.5807
   15206       8.6518
   15207       8.7662
   15208       9.0538
   15209       8.6160
   15210       8.5903
   15211       8.8821
   15212       8.9391
   15213       8.5476
   15214       8.9340
   15215       8.9874
   15216       8.0645
   15217       8.2702
   15218       8.5058
   15219       8.7511
   15220       9.5520
   15221       8.9262
   15222       9.4966
   15223       8.8696
   15224       9.6507
   15225       9.3544
   15226       9.5258
   15227       9.7665
   15228       9.5316
   15229       9.5475
   15230       9.4177
   15231       8.9100
   15232       9.1699
   15233       8.7316
   15234       8.5330
   15235       9.6507
   15236       8.4905
   15237       9.3452
   15238       8.9693
   15239       8.4839
   15240       8.5935
   15241       8.9549
   15242       8.8650
   15243       8.3877
   15244       9.0872
   15245       8.6158
   15246       8.4983
   15247       8.3979
   15248       8.3390
   15249       8.2271
   15250       8.4474
   15251       8.5853
   15252       8.5523
   15253       8.8292
   15254       8.4836
   15255       8.6605
   15256       8.5437
   15257       8.7207
   15258       8.4694
   15259       9.5748
   15260       9.6000
   15261       9.1640
   15262       9.0576
   15263       9.0123
   15264       8.9548
   15265       9.4656
   15266       8.9932
   15267       9.0598
   15268       9.2052
   15269       9.2878
   15270       9.1148
   15271       9.7185
   15272       9.0896
   15273       8.9955
   15274       9.0215
   15275       9.2223
   15276       9.5003
   15277       9.1167
   15278       9.0221
   15279       8.6109
   15280       8.7649
   15281       8.2376
   15282       8.5349
   15283       8.3530
   15284       8.4174
   15285       8.4545
   15286       8.1397
   15287       8.6882
   15288       8.2677
   15289       9.1383
   15290       8.9536
   15291       8.6074
   15292       9.2268
   15293       9.1921
   15294       8.3748
   15295       9.0933
   15296       9.1947
   15297       9.1487
   15298       9.3612
   15299       8.7950
   15300       8.8567
   15301       9.2631
   15302       9.5122
   15303       9.4223
   15304       8.8454
   15305       9.2442
   15306       9.0817
   15307       9.2082
   15308       9.2803
   15309       9.5263
   15310       9.6909
   15311       9.7843
   15312       9.9918
   15313       9.7839
   15314       9.6914
   15315       9.5007
   15316       9.7953
   15317       9.4821
   15318       9.9455
   15319       9.2483
   15320       9.3149
   15321       9.3594
   15322       9.2327
   15323       9.2705
   15324       8.9893
   15325       9.4417
   15326       9.6380
   15327       9.1669
   15328       9.0824
   15329       9.4459
   15330       9.1632
   15331       9.3374
   15332       9.6371
   15333       9.4829
   15334       9.2227
   15335       9.5545
   15336       9.1809
   15337       8.5684
   15338       8.4564
   15339       8.9945
   15340       8.7295
   15341       8.3573
   15342       8.8534
   15343       9.2032
   15344       8.8004
   15345       9.3212
   15346       8.8835
   15347       8.7147
   15348       8.4577
   15349       8.9011
   15350       8.5215
   15351       8.8467
   15352       8.4435
   15353       8.1866
   15354       8.3085
   15355       7.9932
   15356       8.0538
   15357       8.2406
   15358       8.4378
   15359       8.0173
   15360       8.7624
   15361       8.7495
   15362       8.7468
   15363       9.2683
   15364       8.9758
   15365       9.1042
   15366       9.4565
   15367       9.0787
   15368       8.9593
   15369       8.8010
   15370       8.4036
   15371       8.6565
   15372       8.7581
   15373       8.9592
   15374       8.0840
   15375       8.4237
   15376       8.1563
   15377       8.8464
   15378       8.6065
   15379       9.5744
   15380       9.1529
   15381       9.0201
   15382       8.7950
   15383       8.8761
   15384       8.8790
   15385       8.5429
   15386       8.2420
   15387       7.9708
   15388       8.0984
   15389       8.4524
   15390       8.5007
   15391       8.6500
   15392       8.8555
   15393       8.5903
   15394       8.3324
   15395       9.0111
   15396       8.5777
   15397       9.1599
   15398       9.8194
   15399       9.3509
   15400       9.5118
   15401       9.1947
   15402       9.2440
   15403       8.7723
   15404       9.3130
   15405       9.2069
   15406       8.6196
   15407       8.7841
   15408       8.5521
   15409       8.8769
   15410       9.0030
   15411       9.3577
   15412       9.3042
   15413       9.1286
   15414       8.3724
   15415       9.2557
   15416       9.1854
   15417       9.5669
   15418       9.4782
   15419       9.1832
   15420       9.2596
   15421       9.7177
   15422       9.6909
   15423       9.4768
   15424       9.4101
   15425       9.4582
   15426       8.8404
   15427       9.6719
   15428       8.9967
   15429       8.8038
   15430       8.3344
   15431       9.2236
   15432       9.7176
   15433       9.1419
   15434       9.0250
   15435       8.6786
   15436       8.8005
   15437       9.5866
   15438       9.2815
   15439       9.4240
   15440       9.4655
   15441       9.2857
   15442       9.4887
   15443       9.0735
   15444       9.6081
   15445       9.1355
   15446       9.1816
   15447       9.4652
   15448       9.0914
   15449       9.7368
   15450       9.6452
   15451       9.5922
   15452      10.0991
   15453       9.7467
   15454      10.2780
   15455      10.8176
   15456      10.3070
   15457      10.5457
   15458      10.5390
   15459      10.1922
   15460       9.9211
   15461       9.9696
   15462       9.9869
   15463       9.4719
   15464      10.1650
   15465       9.5996
   15466      10.0401
   15467       9.7821
   15468       9.4366
   15469       9.6863
   15470       9.4780
   15471       9.8322
   15472       9.8235
   15473       9.5311
   15474       9.5935
   15475       9.2832
   15476       9.4900
   15477       9.2643
   15478       9.7924
   15479       9.0541
   15480      10.2086
   15481      10.0110
   15482      10.2043
   15483       9.9378
   15484       9.6178
   15485       9.7396
   15486       9.6453
   15487       8.8978
   15488       9.2285
   15489       9.4905
   15490       8.9392
   15491       8.2237
   15492       8.2941
   15493       7.7391
   15494       8.2666
   15495       8.1466
   15496       8.0732
   15497       8.1903
   15498       8.0526
   15499       7.8873
   15500       8.3856
   15501       7.8545
   15502       9.1647
   15503       8.7130
   15504       9.0688
   15505       8.7974
   15506       9.8179
   15507       9.2106
   15508       8.8385
   15509       9.4841
   15510       9.3400
   15511       9.3995
   15512       9.6718
   15513       9.3231
   15514       9.3398
   15515       9.7331
   15516       9.0999
   15517       8.7450
   15518       9.3486
   15519       8.4129
   15520       8.6058
   15521       8.5690
   15522       8.5228
   15523       9.6103
   15524       9.0455
   15525       9.4872
   15526       9.3289
   15527       8.9303
   15528       9.3057
   15529       8.7406
   15530       9.7572
   15531       9.3544
   15532       9.2995
   15533       8.6262
   15534       8.8171
   15535       8.7352
   15536       8.1281
   15537       8.2456
   15538       8.0248
   15539       7.4417
   15540       7.6545
   15541       7.4900
   15542       7.2794
   15543       7.5136
   15544       7.8672
   15545       7.0831
   15546       7.1512
   15547       7.1973
   15548       7.1696
   15549       6.6002
   15550       7.6167
   15551       7.3368
   15552       7.1950
   15553       7.8772
   15554       7.6305
   15555       7.8756
   15556       8.3016
   15557       8.1153
   15558       7.3170
   15559       7.8894
   15560       6.8559
   15561       7.9750
   15562       7.6618
   15563       7.9996
   15564       7.8431
   15565       7.5181
   15566       7.3592
   15567       7.0668
   15568       7.0886
   15569       7.3385
   15570       7.9061
   15571       7.8519
   15572       7.3994
   15573       7.2515
   15574       7.4489
   15575       7.1951
   15576       7.5578
   15577       7.9173
   15578       8.3393
   15579       8.1896
   15580       8.5034
   15581       8.4250
   15582       8.4209
   15583       8.0032
   15584       8.5032
   15585       8.6036
   15586       8.6370
   15587       8.4777
   15588       8.6581
   15589       8.6452
   15590       8.3289
   15591       9.2605
   15592       9.4880
   15593       8.9574
   15594       8.7069
   15595       9.2784
   15596       8.6389
   15597       8.0038
   15598       8.2980
   15599       8.3080
   15600       8.0461
   15601       8.6499
   15602       8.2943
   15603       8.2050
   15604       8.4170
   15605       8.9280
   15606       8.8879
   15607       8.2746
   15608       8.3097
   15609       9.0179
   15610       9.4446
   15611       8.8855
   15612       9.2565
   15613       9.6813
   15614       9.1575
   15615       9.7030
   15616       9.6702
   15617       9.5079
   15618       9.1895
   15619       8.8879
   15620       9.0357
   15621       9.0005
   15622       8.9028
   15623       9.1134
   15624       8.6405
   15625       8.9396
   15626       8.4677
   15627       8.6420
   15628       8.1414
   15629       7.9593
   15630       8.8342
   15631       9.0766
   15632       8.5065
   15633       9.0520
   15634       9.0094
   15635       9.2138
   15636       8.9110
   15637       8.9700
   15638       8.9947
   15639       9.1764
   15640       9.3029
   15641       8.8474
   15642       9.6072
   15643       8.7273
   15644       9.4940
   15645       9.1559
   15646       8.8081
   15647       9.1280
   15648       8.5166
   15649       9.3285
   15650       9.1161
   15651       9.4296
   15652       9.3530
   15653       8.5046
   15654       8.9506
   15655       8.8546
   15656       9.5747
   15657       9.4127
   15658       9.3518
   15659       9.2626
   15660       9.5756
   15661       9.0055
   15662       8.4733
   15663       9.1178
   15664       9.0433
   15665       8.5456
   15666       9.0999
   15667       8.7549
   15668       8.4891
   15669       8.1275
   15670       8.2497
   15671       8.7772
   15672       8.4986
   15673       8.3377
   15674       8.3250
   15675       8.4398
   15676       8.6101
   15677       8.6761
   15678       8.2914
   15679       7.9255
   15680       7.7852
   15681       8.4173
   15682       8.1206
   15683       7.6740
   15684       8.5167
   15685       8.2168
   15686       8.6692
   15687       8.6125
   15688       8.3695
   15689       8.9125
   15690       8.4748
   15691       8.4272
   15692       8.4137
   15693       8.5349
   15694       8.7887
   15695       8.3834
   15696       9.0042
   15697       8.7331
   15698       8.9977
   15699       9.1880
   15700       8.8526
   15701       9.0435
   15702       9.4309
   15703       8.5340
   15704       8.9442
   15705       8.8189
   15706       8.8934
   15707       8.8261
   15708       8.5552
   15709       8.4401
   15710       8.6292
   15711       8.7836
   15712       9.0327
   15713       8.6165
   15714       9.0680
   15715       8.9404
   15716       9.1923
   15717       9.3414
   15718       8.9643
   15719       9.2920
   15720       8.6993
   15721       9.0117
   15722       8.9501
   15723       9.1466
   15724       8.9735
   15725       9.0232
   15726       8.4137
   15727       8.7542
   15728       8.3739
   15729       8.4033
   15730       8.6621
   15731       8.4359
   15732       8.6894
   15733       9.0724
   15734       9.0289
   15735       8.9028
   15736       9.3451
   15737       9.0941
   15738       9.4174
   15739      10.0722
   15740       9.5556
   15741       9.7958
   15742       9.6718
   15743       9.3450
   15744       9.3322
   15745       9.6056
   15746       9.9559
   15747       9.5670
   15748       9.6361
   15749       9.6586
   15750       8.5199
   15751       9.4893
   15752       9.0478
   15753       9.1090
   15754       9.2647
   15755       8.7898
   15756       8.6908
   15757       9.2123
   15758       8.9917
   15759       9.1453
   15760       8.9891
   15761       9.0228
   15762       8.3948
   15763       9.2358
   15764       9.5910
   15765       9.3432
   15766       8.8455
   15767       7.9162
   15768       8.5580
   15769       8.6203
   15770       8.9665
   15771       7.9961
   15772       8.9727
   15773       8.1745
   15774       8.2632
   15775       8.5108
   15776       8.5343
   15777       8.2997
   15778       8.2585
   15779       8.0809
   15780       7.9086
   15781       8.5456
   15782       8.7047
   15783       8.6296
   15784       8.7324
   15785       7.9425
   15786       8.3014
   15787       8.8409
   15788       8.0861
   15789       7.7442
   15790       8.9428
   15791       8.6429
   15792       8.3768
   15793       8.7900
   15794       8.4960
   15795       8.9822
   15796       8.8112
   15797       7.7962
   15798       8.2520
   15799       7.9916
   15800       7.9929
   15801       8.2059
   15802       8.0461
   15803       7.8919
   15804       8.1287
   15805       7.7371
   15806       8.1621
   15807       7.8979
   15808       7.9535
   15809       8.1979
   15810       7.9975
   15811       8.6405
   15812       8.1406
   15813       8.2607
   15814       8.2951
   15815       8.2207
   15816       7.9293
   15817       8.3087
   15818       8.3865
   15819       8.5198
   15820       8.0198
   15821       8.0835
   15822       8.3200
   15823       8.8475
   15824       8.8258
   15825       8.2667
   15826       8.8809
   15827       8.9619
   15828       8.6389
   15829       8.7841
   15830       8.6028
   15831       8.4292
   15832       8.9815
   15833       8.6372
   15834       8.5917
   15835       8.6940
   15836       9.2217
   15837       8.3784
   15838       8.4893
   15839       8.9569
   15840       8.8924
   15841       9.3180
   15842       9.4606
   15843       8.8216
   15844       8.6938
   15845       8.9616
   15846       8.9457
   15847       8.1396
   15848       8.7717
   15849       8.7988
   15850       8.8705
   15851       8.5475
   15852       8.4597
   15853       8.5967
   15854       8.5815
   15855       9.4818
   15856       9.3461
   15857       9.6547
   15858      10.1396
   15859       9.5712
   15860       9.5286
   15861       9.5035
   15862       9.4095
   15863       8.6954
   15864       9.0291
   15865       8.7736
   15866       8.5749
   15867       9.5663
   15868       9.4074
   15869       9.1703
   15870       9.3666
   15871       8.8260
   15872       8.4235
   15873       9.0400
   15874       8.8399
   15875       9.4723
   15876       9.2666
   15877       9.3867
   15878       9.4395
   15879       8.8282
   15880       8.6393
   15881       9.4684
   15882       8.9054
   15883       8.8828
   15884       8.9006
   15885       8.9099
   15886       9.1171
   15887       8.6179
   15888       8.7795
   15889       8.8948
   15890       8.9169
   15891       8.9437
   15892       8.4334
   15893       8.6189
   15894       8.8007
   15895       9.4613
   15896       9.0997
   15897       9.0546
   15898       8.4966
   15899       8.8131
   15900       8.5483
   15901       8.6619
   15902       8.6314
   15903       8.6943
   15904       8.7090
   15905       8.4944
   15906       9.3174
   15907       9.5147
   15908       8.6695
   15909       9.0464
   15910       9.5331
   15911       9.4577
   15912       9.1758
   15913       9.1685
   15914       9.5011
   15915       9.1894
   15916       9.1794
   15917       9.7794
   15918       9.5652
   15919       9.3659
   15920       9.8802
   15921       9.9474
   15922       9.9041
   15923      10.1881
   15924       9.9079
   15925      10.0433
   15926      10.2375
   15927      10.7326
   15928      10.0386
   15929       9.6614
   15930      10.0413
   15931      10.2617
   15932       9.6960
   15933      10.7568
   15934      10.5608
   15935      10.8487
   15936      11.3733
   15937      10.7192
   15938      10.8633
   15939      10.9160
   15940       9.9770
   15941      10.6315
   15942      10.3235
   15943      10.7420
   15944      11.0365
   15945      10.5384
   15946      10.5620
   15947      10.5173
   15948      10.5624
   15949      10.4897
   15950      10.1490
   15951      10.2503
   15952      10.2934
   15953      10.2889
   15954      10.5710
   15955      10.3873
   15956      10.4035
   15957      10.7423
   15958      11.1198
   15959      10.7049
   15960      10.6571
   15961      10.3216
   15962      10.0520
   15963      10.2950
   15964       9.9551
   15965      10.1044
   15966       9.6902
   15967      10.1769
   15968       9.7338
   15969       9.9036
   15970       9.2088
   15971       9.5889
   15972       9.7567
   15973       9.7761
   15974      10.5097
   15975       9.7014
   15976       9.6522
   15977       9.9063
   15978       9.2527
   15979       9.6256
   15980       9.7797
   15981      10.0774
   15982       9.6147
   15983       9.9619
   15984       9.3201
   15985       9.1279
   15986       9.2696
   15987       9.2711
   15988       9.2724
   15989       9.4247
   15990       9.6218
   15991       9.1271
   15992       9.3072
   15993       9.1963
   15994       9.5160
   15995       9.8576
   15996       9.4222
   15997       8.9866
   15998       8.9066
   15999       9.7354
   16000       9.7496
   16001       9.2973
   16002       9.4963
   16003       9.2134
   16004       9.9826
   16005       8.9115
   16006       9.5641
   16007       8.9535
   16008       9.7425
   16009       9.7385
   16010       9.9757
   16011       9.7236
   16012      10.2925
   16013       9.7956
   16014       9.3342
   16015       9.9707
   16016       9.6267
   16017       9.4026
   16018       8.9599
   16019       9.1516
   16020       8.9753
   16021       9.7847
   16022       9.1890
   16023       9.1788
   16024       9.7259
   16025       9.9442
   16026       9.8238
   16027       9.4442
   16028      10.4536
   16029      10.2291
   16030      10.8412
   16031      10.4836
   16032       9.7223
   16033      10.4289
   16034      10.3267
   16035      10.5863
   16036      10.5333
   16037      11.1879
   16038      10.6412
   16039      10.3106
   16040      10.2538
   16041      10.3399
   16042       9.1986
   16043       9.9914
   16044       8.8095
   16045       9.2403
   16046       9.5953
   16047       9.1864
   16048       9.0189
   16049       8.8468
   16050       9.7118
   16051       9.0358
   16052       9.6956
   16053       9.0409
   16054       8.9092
   16055       9.2900
   16056       9.5334
   16057       8.9934
   16058       9.5879
   16059       9.3486
   16060       9.5223
   16061       9.5947
   16062       9.5624
   16063       9.9493
   16064      10.1407
   16065       9.4118
   16066       9.8865
   16067       9.6653
   16068       9.2751
   16069       9.3136
   16070       9.6743
   16071       9.7648
   16072       9.8126
   16073       9.6629
   16074       9.5886
   16075      10.3460
   16076      10.2829
   16077       9.6590
   16078       8.9491
   16079       9.3814
   16080       9.4633
   16081      10.0104
   16082       9.3695
   16083       9.2896
   16084       8.8585
   16085       8.9955
   16086       8.9453
   16087       9.2979
   16088       8.9840
   16089       9.2278
   16090       9.8758
   16091      10.1430
   16092       9.4272
   16093      10.0269
   16094       9.8310
   16095       9.5132
   16096      10.2124
   16097       9.7639
   16098       9.4079
   16099       8.8098
   16100       9.8775
   16101       9.2545
   16102       8.2909
   16103       8.6985
   16104       8.7024
   16105       8.8371
   16106       9.4641
   16107      10.1060
   16108       9.3705
   16109      10.0979
   16110      10.2225
   16111      10.3754
   16112      10.5396
   16113      10.4263
   16114      10.5640
   16115      10.6138
   16116      10.3886
   16117      10.1722
   16118       9.6943
   16119      10.0819
   16120      10.0119
   16121      10.5031
   16122       9.7993
   16123      10.5886
   16124       9.9854
   16125      10.5880
   16126       9.9079
   16127       9.9059
   16128      10.1826
   16129      10.3286
   16130      10.4450
   16131      10.7089
   16132       9.8794
   16133      10.3391
   16134       9.7709
   16135       9.7972
   16136       9.5227
   16137       9.6326
   16138      10.1732
   16139       9.6141
   16140       9.9397
   16141       9.9775
   16142      10.2712
   16143      10.8107
   16144      10.7189
   16145      11.2086
   16146      11.1117
   16147      10.5906
   16148      10.5621
   16149      10.7975
   16150       9.6018
   16151      10.4255
   16152      10.0955
   16153       9.9403
   16154       9.8885
   16155      10.0256
   16156      10.5566
   16157      10.4686
   16158      10.4683
   16159      10.0794
   16160       9.5444
   16161       9.9282
   16162      10.2522
   16163       9.9847
   16164      10.4506
   16165      10.0465
   16166      11.4343
   16167      10.6357
   16168      10.7899
   16169      10.7005
   16170      10.3945
   16171      10.1585
   16172      10.1971
   16173       9.3285
   16174      10.1563
   16175      10.3804
   16176      10.3781
   16177      10.7098
   16178       9.9344
   16179       9.8910
   16180       9.8587
   16181      10.0023
   16182      10.3756
   16183      10.5191
   16184       9.8843
   16185       9.7350
   16186       9.5500
   16187       9.5597
   16188      10.0823
   16189       9.0655
   16190       9.1915
   16191       8.7574
   16192       9.0868
   16193       9.3295
   16194       8.9574
   16195       9.4887
   16196       8.8443
   16197       9.2816
   16198       9.2026
   16199       9.6181
   16200       9.1242
   16201       8.8325
   16202       9.0338
   16203       8.6467
   16204       8.3262
   16205       8.5586
   16206       7.7332
   16207       7.9314
   16208       7.3181
   16209       7.5943
   16210       7.6443
   16211       7.9504
   16212       7.7788
   16213       7.5944
   16214       8.5018
   16215       8.2123
   16216       8.5958
   16217       8.6692
   16218       9.6537
   16219       9.3158
   16220       8.2517
   16221       8.3477
   16222       9.0055
   16223       8.9649
   16224       8.5436
   16225       8.5759
   16226       8.8641
   16227       9.1861
   16228       8.8650
   16229       8.9367
   16230       8.6861
   16231       8.5505
   16232       8.7048
   16233       8.3779
   16234       8.0825
   16235       8.2499
   16236       8.3657
   16237       8.8832
   16238       8.7508
   16239       9.3472
   16240       8.6457
   16241       9.2392
   16242       9.1510
   16243       9.1176
   16244      10.3166
   16245       9.7107
   16246      10.3334
   16247      10.1596
   16248      10.0969
   16249      10.3736
   16250      10.3132
   16251      11.1019
   16252      11.3800
   16253      11.0639
   16254      11.0317
   16255      10.2290
   16256      11.5299
   16257      10.9632
   16258      10.4743
   16259      10.5913
   16260       9.8566
   16261      10.3926
   16262       9.9262
   16263      10.6506
   16264      10.4710
   16265      10.2028
   16266      10.2735
   16267      10.2564
   16268       9.9497
   16269       9.7429
   16270       9.0251
   16271       9.3805
   16272       9.6099
   16273       9.4202
   16274       9.3752
   16275       8.8936
   16276       9.2393
   16277       9.6466
   16278       9.1947
   16279       8.6221
   16280       9.0379
   16281       9.8337
   16282       9.9122
   16283      10.4470
   16284       9.7942
   16285       9.9842
   16286       9.5568
   16287      10.1293
   16288       8.9345
   16289      10.3051
   16290      10.5063
   16291      10.6210
   16292      10.8606
   16293      10.4432
   16294      11.0029
   16295      11.0054
   16296      10.7992
   16297      10.9110
   16298      11.2886
   16299      10.4296
   16300      12.2836
   16301      11.4570
   16302      11.6140
   16303      12.4652
   16304      11.6036
   16305      11.4200
   16306      12.1170
   16307      11.9471
   16308      12.2032
   16309      11.9576
   16310      11.4355
   16311      12.2728
   16312      11.9873
   16313      11.9445
   16314      11.1419
   16315      11.3742
   16316      11.3136
   16317      12.2740
   16318      12.1233
   16319      12.6130
   16320      11.5241
   16321      11.2307
   16322      11.4475
   16323      12.1737
   16324      11.7078
   16325      11.5957
   16326      11.4800
   16327      11.3210
   16328      11.2375
   16329      11.1988
   16330      11.6588
   16331      11.5154
   16332      11.9096
   16333      11.5611
   16334      11.6724
   16335      11.8030
   16336      11.6683
   16337      11.9188
   16338      11.9424
   16339      12.4194
   16340      12.0534
   16341      12.2494
   16342      11.4772
   16343      11.6636
   16344      12.3156
   16345      12.0877
   16346      12.5043
   16347      12.2306
   16348      12.3427
   16349      12.1257
   16350      11.9571
   16351      13.0086
   16352      12.4768
   16353      12.1578
   16354      12.1612
   16355      11.6697
   16356      12.5554
   16357      12.0729
   16358      11.7835
   16359      12.1929
   16360      12.2692
   16361      11.8927
   16362      11.7046
   16363      11.2753
   16364      11.2517
   16365      10.9893
   16366      11.9716
   16367      11.4370
   16368      11.4458
   16369      11.8697
   16370      11.9201
   16371      12.2050
   16372      11.5716
   16373      11.2034
   16374      11.4279
   16375      10.4972
   16376       9.9660
   16377      10.1277
   16378      10.7258
   16379      10.9375
   16380       9.7973
   16381      10.3407
   16382      11.0776
   16383      10.6633
   16384      10.4165
   16385      10.5812
   16386      11.0243
   16387      10.9776
   16388      10.6934
   16389      11.3913
   16390      10.2395
   16391      11.0238
   16392      11.1111
   16393      10.4926
   16394      10.4089
   16395      10.9056
   16396      10.4704
   16397      11.0491
   16398      11.5291
   16399      10.8662
   16400      11.3235
   16401      11.1448
   16402      10.2255
   16403       9.7806
   16404      10.2583
   16405      10.6342
   16406      10.2404
   16407      10.0522
   16408      10.6095
   16409      10.4815
   16410      10.7142
   16411      11.1410
   16412      11.0168
   16413      10.6811
   16414      11.4720
   16415      11.1713
   16416      10.6533
   16417      10.5472
   16418      10.9941
   16419      11.9229
   16420      11.3654
   16421      10.5593
   16422      11.1224
   16423      10.7599
   16424      10.4316
   16425      10.9428
   16426      10.3306
   16427      10.9179
   16428      10.9325
   16429      10.3050
   16430      10.9219
   16431      10.3068
   16432      10.4339
   16433       9.7771
   16434       9.0273
   16435       9.8472
   16436      10.1039
   16437      10.1160
   16438      10.2176
   16439      10.0100
   16440       9.8948
   16441       9.1627
   16442       9.4400
   16443      10.1978
   16444      10.1019
   16445      10.1404
   16446      10.4021
   16447      10.3381
   16448      10.3034
   16449      10.2685
   16450      10.3351
   16451      11.8012
   16452      11.3523
   16453      11.0890
   16454      11.2619
   16455      10.2631
   16456      10.8298
   16457      11.5420
   16458      11.2050
   16459      11.0708
   16460      10.6572
   16461      10.6240
   16462      10.4962
   16463      10.3206
   16464      10.8585
   16465      10.1271
   16466      10.1912
   16467      10.4406
   16468       9.5508
   16469      11.2063
   16470      11.3119
   16471      10.5731
   16472      10.3365
   16473      11.0148
   16474      10.1314
   16475      10.9823
   16476      10.0395
   16477       9.7977
   16478       9.7441
   16479       9.8945
   16480       9.2548
   16481       9.0669
   16482       9.4319
   16483       9.2606
   16484       9.2254
   16485       9.3494
   16486       9.2865
   16487       9.4192
   16488       8.4285
   16489       8.2990
   16490       9.5028
   16491       9.4962
   16492       9.8815
   16493       9.5318
   16494       9.3401
   16495      10.1372
   16496      10.5057
   16497       9.5251
   16498       9.4619
   16499      10.3256
   16500      10.1238
   16501      10.4959
   16502      10.6055
   16503      10.6308
   16504       9.6438
   16505      10.2216
   16506      10.0922
   16507       9.8673
   16508       9.5565
   16509       9.3404
   16510      10.2168
   16511      10.3706
   16512      10.1938
   16513      10.0035
   16514      10.5549
   16515      10.3108
   16516      10.4342
   16517       9.6442
   16518      10.5096
   16519      10.2061
   16520      10.6701
   16521       9.6567
   16522      10.0761
   16523       9.4407
   16524      10.4754
   16525      10.3608
   16526       9.9234
   16527       9.9581
   16528      10.0932
   16529      10.1243
   16530       9.6711
   16531      10.9462
   16532      11.3165
   16533      10.9110
   16534      11.1998
   16535      10.9214
   16536      11.0672
   16537      10.8487
   16538      10.8139
   16539      10.2512
   16540      10.2957
   16541      10.5259
   16542      10.4896
   16543      10.7186
   16544      10.1716
   16545      10.3312
   16546      10.6342
   16547      10.7590
   16548      10.2599
   16549      11.3621
   16550      11.1642
   16551      11.4465
   16552      10.7481
   16553      10.3511
   16554      10.9029
   16555      10.5006
   16556      10.2644
   16557      11.3624
   16558      11.0592
   16559      11.0043
   16560      10.3813
   16561       9.8851
   16562      10.8017
   16563      10.8491
   16564      10.3055
   16565      10.7390
   16566      10.4764
   16567      10.9751
   16568      10.5393
   16569      10.7753
   16570      10.6606
   16571       9.9894
   16572      10.0834
   16573       9.9123
   16574       8.9597
   16575       9.4269
   16576       9.6265
   16577      10.1031
   16578      10.3485
   16579      10.4068
   16580      10.2369
   16581      10.5905
   16582      10.2603
   16583      11.0787
   16584      10.8585
   16585      10.7183
   16586      10.4118
   16587      10.7925
   16588      10.5526
   16589      10.4812
   16590      10.3969
   16591      10.6933
   16592      10.7616
   16593      10.7842
   16594      10.1609
   16595      10.1395
   16596      10.2894
   16597      10.2536
   16598       9.5176
   16599       9.6976
   16600       8.9128
   16601       9.9515
   16602       9.1802
   16603       9.8237
   16604       9.2723
   16605       9.1838
   16606       9.1206
   16607       9.7702
   16608       9.5392
   16609       9.2939
   16610       9.6171
   16611       8.9296
   16612       9.6071
   16613       9.6333
   16614       9.3075
   16615       9.4537
   16616       8.6375
   16617       9.4621
   16618       9.6679
   16619       9.3773
   16620       8.9917
   16621       9.5305
   16622       9.9735
   16623       9.4868
   16624       9.7875
   16625      10.4548
   16626       9.2533
   16627       9.1477
   16628       8.8187
   16629       8.6354
   16630       9.2077
   16631       9.1056
   16632       9.3888
   16633       8.9234
   16634       9.4290
   16635       9.6323
   16636       9.5589
   16637      10.3992
   16638      10.1213
   16639      10.1461
   16640       9.5611
   16641       9.5926
   16642      10.2152
   16643      10.3678
   16644      10.4962
   16645      11.0491
   16646      10.2730
   16647      10.3556
   16648      10.7236
   16649      10.9032
   16650      11.0918
   16651      10.5659
   16652      10.5166
   16653      10.3712
   16654      10.7758
   16655      10.9766
   16656      10.6332
   16657      11.3231
   16658      10.9549
   16659      10.7814
   16660      11.4385
   16661      11.4937
   16662      10.7015
   16663      11.5449
   16664      11.1639
   16665      11.7191
   16666      11.4349
   16667      11.7595
   16668      11.2907
   16669      11.3717
   16670      10.9964
   16671      11.0693
   16672      10.6444
   16673      11.6112
   16674      11.6366
   16675      11.5679
   16676      10.4931
   16677      10.3016
   16678      11.0358
   16679      11.0574
   16680      11.2127
   16681      10.3061
   16682      10.2045
   16683      10.6230
   16684      10.6882
   16685       9.9517
   16686      10.3496
   16687       9.8367
   16688       9.3952
   16689      10.1008
   16690      10.7914
   16691      10.2893
   16692       9.9396
   16693      10.3175
   16694       9.2870
   16695      10.3543
   16696      10.3077
   16697       9.3911
   16698       9.5964
   16699       9.7923
   16700       9.7600
   16701       9.9762
   16702      10.2764
   16703      10.0753
   16704      10.1779
   16705       9.7861
   16706      10.0160
   16707      10.5391
   16708      10.2465
   16709      10.7753
   16710      11.0648
   16711      11.2881
   16712      11.1958
   16713      11.5406
   16714      10.8619
   16715      11.7398
   16716      11.2566
   16717      11.0965
   16718      10.7980
   16719      10.9385
   16720      11.2105
   16721       9.9451
   16722      10.7983
   16723      10.4461
   16724      10.0090
   16725      10.1191
   16726      10.6568
   16727      11.0046
   16728      10.2606
   16729      10.2531
   16730      10.9564
   16731      10.8138
   16732      10.8440
   16733      10.2927
   16734      10.5484
   16735      10.3473
   16736       9.9778
   16737       9.8286
   16738       9.5704
   16739       9.4133
   16740       9.8405
   16741       9.6033
   16742       9.3076
   16743       9.1389
   16744       9.1140
   16745       9.7524
   16746       9.4540
   16747       9.0122
   16748       9.2011
   16749       9.0270
   16750       9.2275
   16751       9.1537
   16752       9.1315
   16753       9.1383
   16754       9.2421
   16755       9.4473
   16756       9.7462
   16757      10.0564
   16758      10.3948
   16759       9.2633
   16760      10.2001
   16761       9.9720
   16762       9.6673
   16763      10.1956
   16764      10.6001
   16765      10.2615
   16766      10.1093
   16767       9.5819
   16768       9.4220
   16769       9.7801
   16770      10.5047
   16771       9.9459
   16772       9.7271
   16773       9.8864
   16774       9.6510
   16775       9.5078
   16776       9.8675
   16777       9.8751
   16778       9.5329
   16779       9.0461
   16780       9.4133
   16781       8.8512
   16782       9.7587
   16783       9.7387
   16784      10.0329
   16785       9.6676
   16786       9.4333
   16787       9.5610
   16788       9.0630
   16789       9.2073
   16790       9.5950
   16791       9.0459
   16792       9.4332
   16793       9.1056
   16794       9.0192
   16795       8.9767
   16796       9.0490
   16797       9.0948
   16798       9.2870
   16799       9.4028
   16800       9.0639
   16801       9.2232
   16802       9.4243
   16803       8.7638
   16804       9.5292
   16805       9.3643
   16806       9.1740
   16807       9.4991
   16808       9.1438
   16809       9.2330
   16810       8.9631
   16811       8.9343
   16812       9.5249
   16813       9.1283
   16814       9.3594
   16815       9.3837
   16816       9.0730
   16817       9.5415
   16818       9.8539
   16819       9.3915
   16820       9.5209
   16821       9.9904
   16822       9.8499
   16823      10.1079
   16824      10.6368
   16825      10.5043
   16826      10.6072
   16827      10.3400
   16828       9.9050
   16829       9.8244
   16830       8.8343
   16831       9.1887
   16832       9.2081
   16833       9.4603
   16834       9.0324
   16835       9.3941
   16836      10.1478
   16837       9.8130
   16838       9.4256
   16839       9.5450
   16840       9.6631
   16841       8.9796
   16842       9.5699
   16843       9.5685
   16844       9.4946
   16845       9.3825
   16846       9.6582
   16847       8.8232
   16848       9.3818
   16849       9.1663
   16850       9.5253
   16851       9.3221
   16852       8.7076
   16853       9.2789
   16854       9.3404
   16855       9.0454
   16856       8.6870
   16857       9.2811
   16858       9.2329
   16859       8.9658
   16860       9.9749
   16861       9.8861
   16862       8.7840
   16863       9.7107
   16864       9.7294
   16865       9.3763
   16866       9.0175
   16867       9.3484
   16868       8.7897
   16869       9.4812
   16870       9.5254
   16871       9.6245
   16872       9.6738
   16873       9.4865
   16874       9.6784
   16875       9.9442
   16876       9.0249
   16877       9.1439
   16878       9.6125
   16879       9.5087
   16880      10.1651
   16881       9.9376
   16882       9.6074
   16883       9.7872
   16884       9.9295
   16885       9.7750
   16886      10.6690
   16887       9.7061
   16888       9.6275
   16889       9.6451
   16890       9.4762
   16891       9.5468
   16892      10.1744
   16893       9.5021
   16894      10.7349
   16895      10.5818
   16896       9.6576
   16897       9.8774
   16898       9.6404
   16899       9.6439
   16900       9.0042
   16901       9.9925
   16902       9.6998
   16903       9.6129
   16904       9.6185
   16905       9.5074
   16906       9.1488
   16907       9.1558
   16908       8.9919
   16909       9.6093
   16910       9.2305
   16911       9.7060
   16912       9.0811
   16913       9.3292
   16914       9.0543
   16915       9.6883
   16916       9.6076
   16917       9.4967
   16918      10.2768
   16919       9.5249
   16920       9.3608
   16921       9.3147
   16922      10.1963
   16923      10.5742
   16924      10.3932
   16925      10.3667
   16926      10.6391
   16927      10.5640
   16928       9.4632
   16929      10.5015
   16930      10.7827
   16931      10.7449
   16932      10.1004
   16933      10.6927
   16934      10.4873
   16935      10.8700
   16936      11.0277
   16937      10.9596
   16938      11.4580
   16939      10.9175
   16940      11.0689
   16941      11.2216
   16942      11.9363
   16943      11.6716
   16944      10.9998
   16945      11.7854
   16946      11.7789
   16947      12.1124
   16948      11.8489
   16949      11.5176
   16950      11.6417
   16951      11.4167
   16952      11.1562
   16953      10.4976
   16954      10.2824
   16955      10.8090
   16956      11.0890
   16957      11.1091
   16958      10.5933
   16959      11.3807
   16960      11.2007
   16961      11.4555
   16962      11.2943
   16963      11.0652
   16964      10.9014
   16965      10.9648
   16966      10.5571
   16967      11.3027
   16968      11.2393
   16969      11.3768
   16970      10.8531
   16971      11.2976
   16972      10.6687
   16973      10.6524
   16974       9.8552
   16975      10.5412
   16976      10.7698
   16977       9.8087
   16978      10.7287
   16979      10.3554
   16980      11.1004
   16981      10.2640
   16982      10.1258
   16983      10.9332
   16984      10.6518
   16985      10.5758
   16986      11.1816
   16987      10.1163
   16988       9.1592
   16989       9.8442
   16990       9.2999
   16991       9.2650
   16992       9.3994
   16993       8.6425
   16994       9.2387
   16995      10.2379
   16996      11.4431
   16997      10.8055
   16998      11.4350
   16999      10.5230
   17000      10.1004
   17001      10.5560
   17002      10.7114
   17003      10.1362
   17004      10.0989
   17005      10.4953
   17006       9.7122
   17007       9.6517
   17008       9.8385
   17009       9.2189
   17010       9.7269
   17011       9.3986
   17012       9.5012
   17013       9.2840
   17014       9.6504
   17015       9.9050
   17016       8.8803
   17017       9.8812
   17018      10.4606
   17019       9.9463
   17020       9.8662
   17021      10.7758
   17022      10.4489
   17023      10.7365
   17024      10.6809
   17025      11.1753
   17026      10.3996
   17027      10.8055
   17028      11.5384
   17029      11.1226
   17030      10.7148
   17031      10.8645
   17032      10.7052
   17033      11.0925
   17034      10.9545
   17035      10.7829
   17036      10.5590
   17037      10.7687
   17038      10.1787
   17039      11.0171
   17040      10.8708
   17041      11.2320
   17042      10.7073
   17043      10.8704
   17044      11.4153
   17045      11.0352
   17046      10.7330
   17047      10.8228
   17048      11.0237
   17049      10.7756
   17050      10.5119
   17051      10.8273
   17052      11.3355
   17053      10.9531
   17054      10.5841
   17055      10.7536
   17056      11.3534
   17057      11.1142
   17058      11.3481
   17059      11.5861
   17060      11.3869
   17061      11.0830
   17062      11.9486
   17063      11.4312
   17064      12.0059
   17065      11.8291
   17066      12.0512
   17067      12.3556
   17068      12.5565
   17069      12.2714
   17070      12.5370
   17071      12.1969
   17072      11.4987
   17073      11.7409
   17074      11.4787
   17075      11.1993
   17076      11.5548
   17077      10.6508
   17078      11.1552
   17079      10.9012
   17080      11.1642
   17081      11.1260
   17082      11.0954
   17083      10.9076
   17084      10.3421
   17085      10.8379
   17086      11.3418
   17087      10.8617
   17088      10.4961
   17089      10.7749
   17090      10.6659
   17091      11.1014
   17092      11.1739
   17093      10.7462
   17094      11.0668
   17095      11.4139
   17096      11.4937
   17097      12.0445
   17098      11.5352
   17099      11.3973
   17100      11.4266
   17101      11.1242
   17102      11.6632
   17103      11.6091
   17104      11.7867
   17105      11.8559
   17106      10.9371
   17107      11.4653
   17108      10.5397
   17109      11.3022
   17110      11.2853
   17111      10.9221
   17112      11.8051
   17113      11.1672
   17114      11.2902
   17115      11.4660
   17116      10.8974
   17117      10.7604
   17118      10.6307
   17119      10.6991
   17120      11.6096
   17121      11.5732
   17122      10.9276
   17123      11.2198
   17124      11.0627
   17125      11.2088
   17126      11.1604
   17127      10.9488
   17128      10.9206
   17129      10.6647
   17130      10.9308
   17131      10.8886
   17132      11.0306
   17133      11.2231
   17134      11.0017
   17135      10.8323
   17136      10.4558
   17137      10.7995
   17138      10.5026
   17139      10.7707
   17140      10.9281
   17141      10.7681
   17142      11.1389
   17143      11.1888
   17144      10.6421
   17145      11.0653
   17146      10.8260
   17147      10.8688
   17148      11.2835
   17149      10.8250
   17150      10.7709
   17151      10.3330
   17152      11.0069
   17153      10.8984
   17154      10.8465
   17155      10.6527
   17156      11.0831
   17157      11.0989
   17158      11.1797
   17159      10.8561
   17160      10.7703
   17161      10.6974
   17162      10.4229
   17163      10.5448
   17164      11.3465
   17165      11.3923
   17166      10.6931
   17167      11.0653
   17168      11.3091
   17169      11.2087
   17170      11.1494
   17171      11.0812
   17172      10.8861
   17173      11.0963
   17174      11.1694
   17175      11.4884
   17176      11.1888
   17177      10.9326
   17178      11.5846
   17179      11.3878
   17180      11.5008
   17181      11.2873
   17182      11.3610
   17183      11.4423
   17184      10.8141
   17185      11.8288
   17186      11.6167
   17187      10.9224
   17188      10.9755
   17189      10.8442
   17190      11.5269
   17191      11.0406
   17192      11.0133
   17193      10.9960
   17194      11.2821
   17195      11.7693
   17196      11.9852
   17197      11.5628
   17198      11.4776
   17199      11.2144
   17200      10.8142
   17201      10.4189
   17202      10.6850
   17203      10.9325
   17204      10.8845
   17205      10.9845
   17206      11.0581
   17207      11.5574
   17208      11.2968
   17209      11.3209
   17210      11.3154
   17211      11.7368
   17212      11.1333
   17213      11.1741
   17214      11.3043
   17215      11.3299
   17216      11.4588
   17217      11.5954
   17218      11.4360
   17219      11.8038
   17220      11.5818
   17221      11.5778
   17222      11.0582
   17223      10.7982
   17224      11.0125
   17225      11.1663
   17226      11.9387
   17227      11.4936
   17228      10.9290
   17229      10.6735
   17230      10.9030
   17231      10.4594
   17232      10.4643
   17233      10.2414
   17234      10.3912
   17235      10.6019
   17236      10.5494
   17237      10.4878
   17238      10.8895
   17239      10.1556
   17240      10.6662
   17241      10.3867
   17242      10.1250
   17243      11.0775
   17244      10.8628
   17245      11.1668
   17246      10.9274
   17247      10.9353
   17248      10.7534
   17249      10.8651
   17250      11.0017
   17251      10.8557
   17252      10.8580
   17253      10.8263
   17254      10.2721
   17255      10.4753
   17256      10.6210
   17257      10.2385
   17258      10.4067
   17259      10.3551
   17260      10.2250
   17261      11.1858
   17262      10.6894
   17263      10.9364
   17264      11.2904
   17265      11.3182
   17266      11.7365
   17267      11.3644
   17268      10.8691
   17269      10.8994
   17270      10.4906
   17271      11.0157
   17272      11.0802
   17273      11.0798
   17274      11.1651
   17275      11.3777
   17276      12.2367
   17277      11.6081
   17278      11.1849
   17279      11.5819
   17280      11.6757
   17281      11.0802
   17282      11.6425
   17283      11.5763
   17284      12.2550
   17285      11.3365
   17286      11.3668
   17287      11.2519
   17288      11.0272
   17289      11.0532
   17290      10.8024
   17291      10.9378
   17292      10.8905
   17293      11.0025
   17294      10.9553
   17295      10.6181
   17296      10.3476
   17297      10.4054
   17298       9.9432
   17299      10.3665
   17300      10.5699
   17301      10.4357
   17302      10.5648
   17303      10.2612
   17304      10.2403
   17305      10.7044
   17306      10.5579
   17307      11.1741
   17308      10.8323
   17309      10.5428
   17310      10.2879
   17311      11.2031
   17312      10.6667
   17313      10.5858
   17314      10.1520
   17315      10.9836
   17316      10.6188
   17317      10.4475
   17318      10.5708
   17319      10.8928
   17320      10.4796
   17321      10.5839
   17322      11.1608
   17323      10.6376
   17324      10.4119
   17325      10.8443
   17326      11.0302
   17327      10.8068
   17328      11.1550
   17329      11.6688
   17330      11.6826
   17331      11.2968
   17332      10.6110
   17333      11.6571
   17334      11.2351
   17335      10.7625
   17336      10.2622
   17337      10.3046
   17338       9.6406
   17339      10.1854
   17340      10.2604
   17341      10.2652
   17342      10.5199
   17343      10.4925
   17344      10.1032
   17345      10.6677
   17346      10.2501
   17347       9.9477
   17348      10.5583
   17349      10.4017
   17350      10.9170
   17351      10.1562
   17352      10.1636
   17353      10.8884
   17354      10.7658
   17355      11.0538
   17356      12.0776
   17357      11.3928
   17358      11.4571
   17359      11.7421
   17360      11.3785
   17361      11.6255
   17362      11.2403
   17363      11.3409
   17364      11.9166
   17365      11.4156
   17366      11.7437
   17367      11.0420
   17368      11.5354
   17369      11.7887
   17370      11.2647
   17371      11.3680
   17372      11.0576
   17373      11.4908
   17374      11.3572
   17375      10.7796
   17376      10.4376
   17377      10.6265
   17378      11.0501
   17379      10.0422
   17380      10.1156
   17381      10.6127
   17382      10.6080
   17383      10.8535
   17384      11.0348
   17385      10.9843
   17386      10.5133
   17387      11.0192
   17388      10.7030
   17389      10.9872
   17390      10.1261
   17391      10.6441
   17392      10.9910
   17393      11.1547
   17394      10.8577
   17395      10.5118
   17396      11.1904
   17397      10.3051
   17398      11.0059
   17399      10.8128
   17400      10.3407
   17401      11.2736
   17402      10.9937
   17403      11.2069
   17404      11.5290
   17405      11.3067
   17406      10.7645
   17407      11.2779
   17408      11.2545
   17409      11.7058
   17410      11.5729
   17411      10.7884
   17412      11.0477
   17413      10.9185
   17414      10.6560
   17415      10.9181
   17416      10.9704
   17417      10.5363
   17418      10.5122
   17419      11.1152
   17420      11.1223
   17421      10.9538
   17422      11.0166
   17423      10.4186
   17424      11.0869
   17425      10.2436
   17426      11.0547
   17427      11.3556
   17428      10.9774
   17429      11.2335
   17430      10.8389
   17431      11.1896
   17432      11.5708
   17433      11.8044
   17434      11.5298
   17435      11.1799
   17436      11.0628
   17437      11.0762
   17438      10.8684
   17439      11.2636
   17440      11.3013
   17441      10.9952
   17442      10.7314
   17443      11.3546
   17444      11.2941
   17445      11.1351
   17446      11.4694
   17447      11.6498
   17448      11.4679
   17449      11.6542
   17450      11.5849
   17451      11.9161
   17452      12.1347
   17453      12.0484
   17454      11.8050
   17455      11.8382
   17456      11.5658
   17457      11.4085
   17458      11.2964
   17459      11.4150
   17460      11.1010
   17461      11.1112
   17462      11.3049
   17463      11.1999
   17464      11.2506
   17465      11.0889
   17466      11.1718
   17467      11.2784
   17468      11.4058
   17469      10.9354
   17470      11.9372
   17471      11.4301
   17472      11.1525
   17473      10.9747
   17474      10.8955
   17475      10.8837
   17476      11.1399
   17477      11.2558
   17478      10.9472
   17479      10.9041
   17480      10.9733
   17481      11.0962
   17482      10.9879
   17483      10.8955
   17484      10.4701
   17485      10.5440
   17486      10.6419
   17487      10.0587
   17488      10.7833
   17489      10.4382
   17490      10.2001
   17491      10.5023
   17492      10.6028
   17493      10.3680
   17494      10.9751
   17495      10.8510
   17496      11.3861
   17497      10.8793
   17498      11.3196
   17499      10.2827
   17500      10.7537
   17501      10.2053
   17502      10.8475
   17503      10.8964
   17504      10.2947
   17505      10.7195
   17506      10.3767
   17507      10.9023
   17508      10.9389
   17509      10.7220
   17510      10.9530
   17511      10.5822
   17512      10.7285
   17513      10.9502
   17514      10.6443
   17515      10.5331
   17516      10.4042
   17517      10.1833
   17518      10.0822
   17519      10.3547
   17520      10.7725
   17521      10.3192
   17522      11.0579
   17523      10.8858
   17524      10.6276
   17525      10.5387
   17526      10.6440
   17527      10.3782
   17528      10.2250
   17529      10.0481
   17530      10.1542
   17531      10.3080
   17532       9.9463
   17533       9.6077
   17534      10.0917
   17535       9.9280
   17536      10.1985
   17537       9.7116
   17538      10.2004
   17539      10.1903
   17540      10.4424
   17541      10.1019
   17542      10.4516
   17543      10.1759
   17544       9.9287
   17545       9.6019
   17546       9.8400
   17547       9.1478
   17548       9.7079
   17549       9.5775
   17550       9.8667
   17551       9.6292
   17552      10.3214
   17553      10.2813
   17554      10.4118
   17555      10.2682
   17556      10.5694
   17557      10.9389
   17558      10.6432
   17559      10.6404
   17560      10.5248
   17561      10.4766
   17562      10.4936
   17563      10.3782
   17564      10.3115
   17565      10.3909
   17566      10.4715
   17567      10.3376
   17568      10.3054
   17569      10.4678
   17570      10.5859
   17571      10.4298
   17572      10.2093
   17573      10.9557
   17574      10.4138
   17575      10.3868
   17576      11.0719
   17577      10.3878
   17578      10.4984
   17579      10.5867
   17580      11.2628
   17581      10.8321
   17582      10.5662
   17583      10.8662
   17584      10.7165
   17585      11.0124
   17586      10.8102
   17587      10.7615
   17588      10.0927
   17589      11.0528
   17590      10.4345
   17591      10.9170
   17592      11.0105
   17593      10.8419
   17594      10.4894
   17595      10.4898
   17596      10.7664
   17597      10.4762
   17598      10.9654
   17599      10.9596
   17600      10.7407
   17601      10.6238
   17602      10.6272
   17603      10.7025
   17604      10.9459
   17605      10.6455
   17606      11.2779
   17607      10.5576
   17608      10.8547
   17609      10.9011
   17610      10.1793
   17611      10.5682
   17612      10.3219
   17613      10.4542
   17614      11.2077
   17615      10.7586
   17616      10.2592
   17617      11.4539
   17618      10.8793
   17619      11.1162
   17620      11.2481
   17621      11.4044
   17622      11.3580
   17623      10.7154
   17624      11.0755
   17625      11.2582
   17626      11.4688
   17627      10.9164
   17628      10.8034
   17629      10.4990
   17630      11.1079
   17631      11.0402
   17632      10.6319
   17633      10.6302
   17634      11.0939
   17635      10.7047
   17636      10.5409
   17637      10.9835
   17638      10.5341
   17639      10.3933
   17640      10.7592
   17641      10.3539
   17642      10.5048
   17643      10.8255
   17644      11.0206
   17645      10.7067
   17646      10.6898
   17647      10.5280
   17648      10.2446
   17649      10.8658
   17650      10.5827
   17651      10.6146
   17652      10.1368
   17653      10.9940
   17654      10.4846
   17655      10.6024
   17656      10.7367
   17657      10.6398
   17658      10.4036
   17659      10.3436
   17660      10.2669
   17661      10.9232
   17662      10.9866
   17663      11.2554
   17664      10.2726
   17665      11.2783
   17666      10.1198
   17667      11.0791
   17668      10.3422
   17669       9.6470
   17670      10.0093
   17671      10.0269
   17672      10.3431
   17673      10.1396
   17674      10.8676
   17675      10.6578
   17676      10.1271
   17677      10.7923
   17678      10.8691
   17679      10.9871
   17680      10.5635
   17681      10.6469
   17682      10.7585
   17683      10.5834
   17684      10.0078
   17685      10.2256
   17686       9.8859
   17687       9.7056
   17688      10.4409
   17689      10.0882
   17690       9.9513
   17691      10.0748
   17692       9.7608
   17693       9.1088
   17694      10.0291
   17695       9.9039
   17696      10.1706
   17697      10.3193
   17698       9.7819
   17699       9.4827
   17700       9.9653
   17701       9.8704
   17702       9.4961
   17703       9.7965
   17704       9.8883
   17705      10.0453
   17706      10.1904
   17707       9.6202
   17708       9.6614
   17709       9.4275
   17710      10.4655
   17711      10.1884
   17712       9.5066
   17713       9.5788
   17714       9.4003
   17715       9.9910
   17716      10.1136
   17717       9.9125
   17718       9.8316
   17719       9.9143
   17720       9.1690
   17721       9.1570
   17722      10.0881
   17723       9.5796
   17724       9.2777
   17725       9.8002
   17726       9.6665
   17727       9.2469
   17728       9.9576
   17729      10.2639
   17730       9.4013
   17731       9.4991
   17732      10.0511
   17733      10.0548
   17734      10.0597
   17735      10.7630
   17736      10.0409
   17737       9.9998
   17738       9.9765
   17739      10.2134
   17740       9.2996
   17741       9.6152
   17742       9.0918
   17743       9.3923
   17744       9.6935
   17745       9.7190
   17746      10.1659
   17747      10.6439
   17748      10.2099
   17749       9.4232
   17750      10.0237
   17751       9.6663
   17752      10.8778
   17753       9.5878
   17754      10.2132
   17755      10.1861
   17756       9.9937
   17757      10.0249
   17758       9.9047
   17759      10.0116
   17760       9.5894
   17761       9.9909
   17762       9.8912
   17763       9.9184
   17764      10.3726
   17765      10.4388
   17766      10.3737
   17767      10.3062
   17768      11.0838
   17769      10.3209
   17770      10.6770
   17771      10.4322
   17772      10.4334
   17773      10.3475
   17774      10.2038
   17775       9.4804
   17776      10.0964
   17777      10.0102
   17778       9.2505
   17779      10.1639
   17780      10.8956
   17781       9.9393
   17782       9.6990
   17783       9.2903
   17784      10.1761
   17785      10.1451
   17786      10.5112
   17787      10.1668
   17788      10.2155
   17789      10.1472
   17790      10.2812
   17791       9.8695
   17792       9.9607
   17793       9.6505
   17794      10.2343
   17795       9.9740
   17796      10.6384
   17797      10.4784
   17798      10.6704
   17799      10.6162
   17800      10.0169
   17801      10.0159
   17802      10.2068
   17803      10.1237
   17804       9.6209
   17805      10.2860
   17806      10.3527
   17807      10.4480
   17808      10.3822
   17809      10.7776
   17810      10.4931
   17811      10.3859
   17812      10.2381
   17813      10.3276
   17814      10.5639
   17815      10.4801
   17816      10.4763
   17817      10.4753
   17818       9.6821
   17819       8.9972
   17820       9.7243
   17821       9.2154
   17822      10.1775
   17823       9.5101
   17824       9.8294
   17825      10.1641
   17826      10.1435
   17827      10.7245
   17828      10.7478
   17829      11.9399
   17830      11.4017
   17831      11.0554
   17832      11.1172
   17833      10.4748
   17834      10.6882
   17835      10.5719
   17836      10.4223
   17837      10.5978
   17838      10.5692
   17839      10.6192
   17840      10.7824
   17841      10.5404
   17842      10.7238
   17843      10.3369
   17844      10.2335
   17845      10.0951
   17846      10.3095
   17847       9.9305
   17848      10.2034
   17849      10.2172
   17850      10.7734
   17851      10.3875
   17852      10.1782
   17853       9.9210
   17854      10.1323
   17855      10.6292
   17856      10.3346
   17857      10.3055
   17858       9.9191
   17859      10.2217
   17860      10.1388
   17861      10.6133
   17862      10.9152
   17863      10.9854
   17864      11.3511
   17865      11.1510
   17866      10.4634
   17867      11.0876
   17868      10.7621
   17869      11.0005
   17870      10.7963
   17871      10.6781
   17872      10.8641
   17873      11.3763
   17874      11.0139
   17875      11.2713
   17876      11.0830
   17877      11.2724
   17878      11.2553
   17879      10.3722
   17880      10.4918
   17881       9.8110
   17882       9.5142
   17883      10.5377
   17884      10.5770
   17885      10.5648
   17886      10.1847
   17887       9.7401
   17888      10.0587
   17889       9.8698
   17890       9.9228
   17891      10.5197
   17892      10.5475
   17893      10.1534
   17894      10.6292
   17895      10.7653
   17896      10.3474
   17897      10.9830
   17898       9.9023
   17899      10.0066
   17900      10.3106
   17901       9.7999
   17902      10.3753
   17903      10.5047
   17904       9.8885
   17905       9.8123
   17906      10.1086
   17907      10.2672
   17908      10.4221
   17909      10.3617
   17910      10.6480
   17911      10.5762
   17912      10.4372
   17913      10.6036
   17914      10.7190
   17915      10.8680
   17916      11.1969
   17917      10.9487
   17918      11.1655
   17919      10.5355
   17920       9.9122
   17921       9.6255
   17922      10.6431
   17923       9.8521
   17924      10.0519
   17925       9.9982
   17926      10.3673
   17927      10.2016
   17928       9.7268
   17929       9.7870
   17930      10.3184
   17931       9.9464
   17932      10.1154
   17933       9.8696
   17934       9.7641
   17935       9.7734
   17936      10.1598
   17937      10.0359
   17938       9.8420
   17939      10.1932
   17940      10.8206
   17941      10.4620
   17942      10.8751
   17943      10.9186
   17944      10.5846
   17945      10.9682
   17946      10.7502
   17947      11.6682
   17948      11.8351
   17949      11.1127
   17950      10.4482
   17951      10.7410
   17952      10.9817
   17953      11.0228
   17954      11.0865
   17955      10.8822
   17956      11.1364
   17957      11.0671
   17958      10.0590
   17959      10.3670
   17960      10.4301
   17961      10.6433
   17962      10.5684
   17963      10.5310
   17964      10.6986
   17965      10.9078
   17966      10.9500
   17967      11.1661
   17968      10.5686
   17969      11.1944
   17970      11.6974
   17971      10.7128
   17972      11.0336
   17973      11.2937
   17974      11.2727
   17975      11.0996
   17976      11.7080
   17977      12.4638
   17978      11.9240
   17979      11.5720
   17980      11.6453
   17981      11.2734
   17982      10.8076
   17983      10.4483
   17984      10.0734
   17985      10.4088
   17986      10.4526
   17987      10.2597
   17988       9.6588
   17989      10.4161
   17990      10.7821
   17991      10.6689
   17992      10.6244
   17993      10.3220
   17994      10.4775
   17995      10.8457
   17996      10.6849
   17997      10.5913
   17998      11.0845
   17999      10.5425
   18000      10.7780
   18001      10.8332
   18002      10.2431
   18003      10.4350
   18004      10.4368
   18005      10.3268
   18006      10.2716
   18007      10.0502
   18008      10.3698
   18009      10.3332
   18010      10.7169
   18011      10.4598
   18012       9.8477
   18013       9.9480
   18014       9.9055
   18015      10.0842
   18016       9.9139
   18017      10.0423
   18018       9.8206
   18019       9.6496
   18020       9.8340
   18021       9.9306
   18022       9.7625
   18023       9.5899
   18024       9.6053
   18025      10.0749
   18026      10.4689
   18027      10.2217
   18028      10.5364
   18029      11.0761
   18030      10.8876
   18031      10.6653
   18032      10.9011
   18033      11.0763
   18034      11.1937
   18035      10.8462
   18036      10.8593
   18037      11.1043
   18038      10.6215
   18039      10.8658
   18040      11.7941
   18041      11.2572
   18042      10.7527
   18043      10.3799
   18044      10.8939
   18045       9.6930
   18046       9.9144
   18047      10.0195
   18048       9.7107
   18049       9.7031
   18050       9.9604
   18051      10.1390
   18052       9.8653
   18053      10.7371
   18054      10.2544
   18055      10.6353
   18056      10.7271
   18057      10.2831
   18058      10.1120
   18059      10.5790
   18060      10.3129
   18061      10.0222
   18062      10.1864
   18063      10.5147
   18064      10.1163
   18065      10.2695
   18066      10.8278
   18067      11.0369
   18068      11.2141
   18069      10.6758
   18070      11.0861
   18071      10.7288
   18072      11.3465
   18073      11.1067
   18074      11.8893
   18075      10.9983
   18076      11.2702
   18077      11.3280
   18078      11.0467
   18079      12.3599
   18080      11.4289
   18081      11.0349
   18082      11.3741
   18083      11.4571
   18084      11.5849
   18085      12.2000
   18086      11.8186
   18087      12.6020
   18088      12.1224
   18089      11.8408
   18090      11.9783
   18091      11.6574
   18092      11.7704
   18093      12.1562
   18094      11.1266
   18095      10.8738
   18096      10.8011
   18097      10.7102
   18098      10.8772
   18099      10.1643
   18100       9.7667
   18101      10.3993
   18102       9.6968
   18103       9.2855
   18104       9.3637
   18105       9.1186
   18106      10.3092
   18107       9.6620
   18108      10.0156
   18109       9.9206
   18110      10.2701
   18111      10.0133
   18112      10.2354
   18113      10.0454
   18114       9.8340
   18115       9.9553
   18116       9.9173
   18117       9.5840
   18118       9.3597
   18119       9.8742
   18120       9.0879
   18121       9.6043
   18122       9.6395
   18123      10.2432
   18124      10.3200
   18125      10.6982
   18126      10.5180
   18127      10.5494
   18128      10.7566
   18129      10.7600
   18130      11.1100
   18131      10.5675
   18132      10.7634
   18133      10.5832
   18134      10.8779
   18135      10.7376
   18136      10.7211
   18137      10.9254
   18138      10.8274
   18139      10.2025
   18140      10.5734
   18141      10.7042
   18142      10.2915
   18143      10.4414
   18144      10.8693
   18145       9.9454
   18146      10.7936
   18147      10.4708
   18148      10.6084
   18149      11.2623
   18150      10.8355
   18151      11.1830
   18152      10.6209
   18153      10.8595
   18154      10.5931
   18155      10.8349
   18156      10.5737
   18157       9.9455
   18158       9.9642
   18159       9.9666
   18160       9.9021
   18161      10.3606
   18162      10.3285
   18163       9.4042
   18164       9.7944
   18165       9.9909
   18166      10.2755
   18167      10.5517
   18168      10.3942
   18169      10.1452
   18170       9.8799
   18171      10.0533
   18172      10.0682
   18173      10.4392
   18174      10.7261
   18175      10.9827
   18176      10.8537
   18177      10.5665
   18178      10.6383
   18179      10.9081
   18180      10.6057
[truncated: 1,800,041 more chars]
